# Supplementary material for: Cntnap2-dependent molecular networks in autism spectrum disorder revealed through an integrative multi-omics analysis
Source: Mol Psychiatry. 2022 Oct 17;28(2):810–21. doi: 10.1038/s41380-022-01822-1 (PMC9908544; doi:10.1038/s41380-022-01822-1)
Supplement: Supplementary file 1 — Supplementary Table 1 [file 41380_2022_1822_MOESM1_ESM.xlsx]

## Sheet: Sheet1
S1. Proteome profiling to identify Cntnap2 dependent protein alteration in mPFC at PSM level
Peptide spectrum match (PSM) Information							.	Peptide encoded Protein-Coding Gene (PCG) Information						.	Number of quantified samples			.	Normalized sample expression (log2-quantile normalization)										.	Comparison : Cntnap2 KO / Control
Index	FILE	SCAN	TITLE	Peptide	Charge	strap_pep	.	Contam peptide	Unique peptide	Protein	Entrez	Symbol	Description	.	# of Sample	# of Cntnap2 KO	# of Control	.	Cntnap2 KO [rep1; 126]	Cntnap2 KO [rep2; 127N]	Cntnap2 KO [rep3; 127C]	Cntnap2 KO [rep4; 128N]	Cntnap2 KO [rep5; 128C]	Control [rep1; 129N]	Control [rep2; 129C]	Control [rep3; 130N]	Control [rep4; 130C]	Control [rep5; 131]	.	More than half in each group (Y/N)	log2(FC)	adjusted P of t-stat (Pt)	adjusted P of FC (Pf)	Is DEPeptide? (Y/N)	DEPeptide Expression
1	MSK_Cntnap2_mPFC_bRPLC_F01	2424	MSK_Cntnap2_mPFC_bRPLC_F01.2424.2424.3	+229.163RQQEEM+15.995M+15.995R	3	RQQEEMMR	.	0	1	sp|Q99K48|NONO_MOUSE(pre=R,post=R);tr|Q3UM20|Q3UM20_MOUSE(pre=R,post=R);tr|Q4FK11|Q4FK11_MOUSE(pre=R,post=R);tr|Q3TMM5|Q3TMM5_MOUSE(pre=R,post=R);tr|Q3TF40|Q3TF40_MOUSE(pre=R,post=R);tr|Q3TTV7|Q3TTV7_MOUSE(pre=R,post=R);tr|Q3TFC2|Q3TFC2_MOUSE(pre=R,post=R)	53610	Nono	non-POU-domain-containing, octamer binding protein [Source:MGI Symbol;Acc:MGI:1855692]	.	10	5	5	.	16.9072	16.1987	16.2066	16.8011	16.8249	16.8739	17.0385	16.49	16.876	16.6692	.	Y	-0.0727313	0.30941	0.743145	N	-
2	MSK_Cntnap2_mPFC_bRPLC_F01	2427	MSK_Cntnap2_mPFC_bRPLC_F01.2427.2427.4	+229.163RGM+15.995DDDRGPR	4	RGMDDDRGPR	.	0	1	sp|P23116|EIF3A_MOUSE(pre=R,post=R);tr|Q3TRH1|Q3TRH1_MOUSE(pre=R,post=R)	13669	Eif3a	eukaryotic translation initiation factor 3, subunit A [Source:MGI Symbol;Acc:MGI:95301]	.	10	5	5	.	16.5381	15.7121	15.7432	16.5087	16.5173	16.6359	16.7873	15.992	16.4975	16.5275	.	Y	-0.0188349	0.266802	0.931747	N	-
3	MSK_Cntnap2_mPFC_bRPLC_F01	2449	MSK_Cntnap2_mPFC_bRPLC_F01.2449.2449.4	+229.163EHM+15.995QPTHPIR	4	EHMQPTHPIR	.	0	0	sp|P61982|1433G_MOUSE(pre=K,post=L);sp|P68510|1433F_MOUSE(pre=K,post=L);tr|A8IP69|A8IP69_MOUSE(pre=K,post=L)	NO	NO	NO	.	10	5	5	.	15.198	15.7916	15.6761	15.9099	16.0433	15.6264	15.5775	15.6949	15.2794	15.5363	.	Y	0.214103	0.299112	0.367583	N	-
4	MSK_Cntnap2_mPFC_bRPLC_F01	2450	MSK_Cntnap2_mPFC_bRPLC_F01.2450.2450.3	+229.163EHM+15.995QPTHPIR	3	EHMQPTHPIR	.	0	0	sp|P61982|1433G_MOUSE(pre=K,post=L);sp|P68510|1433F_MOUSE(pre=K,post=L);tr|A8IP69|A8IP69_MOUSE(pre=K,post=L)	NO	NO	NO	.	10	5	5	.	13.3066	13.2889	13.1578	13.8844	14.0043	13.2019	13.3324	13.1912	13.2736	12.9001	.	Y	0.104691	0.104586	0.640707	N	-
5	MSK_Cntnap2_mPFC_bRPLC_F01	2452	MSK_Cntnap2_mPFC_bRPLC_F01.2452.2452.4	+229.163DK+229.163ANM+15.995QHR	4	DKANMQHR	.	0	0	sp|P70333|HNRH2_MOUSE(pre=K,post=Y);sp|O35737|HNRH1_MOUSE(pre=K,post=Y);tr|Q811L7|Q811L7_MOUSE(pre=K,post=Y);tr|Q8C2Q7|Q8C2Q7_MOUSE(pre=K,post=Y);tr|Q3TNG9|Q3TNG9_MOUSE(pre=K,post=Y)	NO	NO	NO	.	10	5	5	.	16.9639	16.1739	16.1288	16.9825	17.1286	17.1759	17.1794	16.5218	17.0862	17.0708	.	Y	-0.122297	0.222899	0.588454	N	-
6	MSK_Cntnap2_mPFC_bRPLC_F01	2453	MSK_Cntnap2_mPFC_bRPLC_F01.2453.2453.3	+229.163THSM+15.995QQAK+229.163	3	THSMQQAK	.	0	1	sp|Q4KMM3|OXR1_MOUSE(pre=K,post=Q);sp|Q4KMM3-2|OXR1_MOUSE(pre=K,post=Q);sp|Q4KMM3-3|OXR1_MOUSE(pre=K,post=Q);sp|Q4KMM3-4|OXR1_MOUSE(pre=K,post=Q);tr|E9Q0A7|E9Q0A7_MOUSE(pre=K,post=Q);tr|A0A2R8W6N3|A0A2R8W6N3_MOUSE(pre=K,post=Q)	170719	Oxr1	oxidation resistance 1 [Source:MGI Symbol;Acc:MGI:2179326]	.	10	5	5	.	15.1951	14.773	14.5187	15.4746	15.6959	15.591	15.8658	14.6513	16.0027	15.2543	.	Y	-0.395877	0.32779	0.146283	N	-
7	MSK_Cntnap2_mPFC_bRPLC_F01	2454	MSK_Cntnap2_mPFC_bRPLC_F01.2454.2454.4	+229.163HEAGDM+15.995M+15.995GGHAIR	4	HEAGDMMGGHAIR	.	0	1	sp|P10605|CATB_MOUSE(pre=K,post=I);tr|Q3TC17|Q3TC17_MOUSE(pre=K,post=I);tr|Q6LAF6|Q6LAF6_MOUSE(pre=K,post=I);tr|Q3TVS6|Q3TVS6_MOUSE(pre=K,post=I)	13030	Ctsb	cathepsin B [Source:MGI Symbol;Acc:MGI:88561]	.	10	5	5	.	14.0043	14.5776	14.0704	14.4708	14.2193	14.3563	13.8032	13.9166	14.2385	13.7743	.	Y	0.302633	0.164985	0.231279	N	-
8	MSK_Cntnap2_mPFC_bRPLC_F01	2461	MSK_Cntnap2_mPFC_bRPLC_F01.2461.2461.3	+229.163HEAGDM+15.995M+15.995GGHAIR	3	HEAGDMMGGHAIR	.	0	1	sp|P10605|CATB_MOUSE(pre=K,post=I);tr|Q3TC17|Q3TC17_MOUSE(pre=K,post=I);tr|Q6LAF6|Q6LAF6_MOUSE(pre=K,post=I);tr|Q3TVS6|Q3TVS6_MOUSE(pre=K,post=I)	13030	Ctsb	cathepsin B [Source:MGI Symbol;Acc:MGI:88561]	.	10	5	5	.	10.9432	11.322	10.6684	12.372	11.9323	11.9841	11.8812	11.9535	12.0456	10.8226	.	Y	-0.631474	0.481002	0.0526773	N	-
9	MSK_Cntnap2_mPFC_bRPLC_F01	2465	MSK_Cntnap2_mPFC_bRPLC_F01.2465.2465.3	+229.163QC+57.021TAAAHGGSEC+57.021R	3	QCTAAAHGGSECR	.	0	1	sp|Q80ZF8|AGRB3_MOUSE(pre=R,post=G);tr|Q68FL1|Q68FL1_MOUSE(pre=R,post=G);tr|Q499E3|Q499E3_MOUSE(pre=R,post=G);tr|Q6ZQ96|Q6ZQ96_MOUSE(pre=R,post=G)	210933	Adgrb3	adhesion G protein-coupled receptor B3 [Source:MGI Symbol;Acc:MGI:2441837]	.	9	4	5	.	11.8274	9.98926	NA	12.0081	12.2003	11.9816	11.6166	10.2202	12.0104	11.2623	.	Y	0.301221	0.888799	0.232951	N	-
10	MSK_Cntnap2_mPFC_bRPLC_F01	2474	MSK_Cntnap2_mPFC_bRPLC_F01.2474.2474.4	+229.163QK+229.163HAQQQK+229.163	4	QKHAQQQK	.	0	1	sp|P38532|HSF1_MOUSE(pre=R,post=V);sp|P38532-2|HSF1_MOUSE(pre=R,post=V);tr|A0A075F891|A0A075F891_MOUSE(pre=R,post=V);tr|A0A075F5C6|A0A075F5C6_MOUSE(pre=R,post=V);tr|A0A2R8W6L8|A0A2R8W6L8_MOUSE(pre=R,post=V);tr|A0A075F882|A0A075F882_MOUSE(pre=R,post=V);tr|A0A075F6C2|A0A075F6C2_MOUSE(pre=R,post=V);tr|Q52L52|Q52L52_MOUSE(pre=R,post=V)	15499	Hsf1	heat shock factor 1 [Source:MGI Symbol;Acc:MGI:96238]	.	10	5	5	.	20.6831	20.1726	20.2447	20.5444	20.6362	20.929	20.7656	20.3874	20.6945	20.549	.	Y	-0.150096	0.175247	0.512456	N	-
11	MSK_Cntnap2_mPFC_bRPLC_F01	2475	MSK_Cntnap2_mPFC_bRPLC_F01.2475.2475.4	+229.163ESAGRPHPVDR	4	ESAGRPHPVDR	.	0	1	sp|G3X9J0|SI1L3_MOUSE(pre=R,post=R);tr|A6H637|A6H637_MOUSE(pre=R,post=R);tr|S4R1S0|S4R1S0_MOUSE(pre=R,post=R);tr|A0AUN2|A0AUN2_MOUSE(pre=R,post=R);tr|A7MCX1|A7MCX1_MOUSE(pre=R,post=R);tr|S4R2N4|S4R2N4_MOUSE(pre=R,post=R);tr|A2VCS4|A2VCS4_MOUSE(pre=R,post=R);tr|Q4VBF3|Q4VBF3_MOUSE(pre=R,post=R);tr|Q6A050|Q6A050_MOUSE(pre=R,post=R);tr|Q8BGC2|Q8BGC2_MOUSE(pre=R,post=R)	74206	Sipa1l3	signal-induced proliferation-associated 1 like 3 [Source:MGI Symbol;Acc:MGI:1921456]	.	10	5	5	.	15.9467	15.7544	15.337	15.9488	16.0332	15.9949	16.1068	15.9567	16.2368	16.2855	.	Y	-0.160197	0.0604789	0.486707	N	-
12	MSK_Cntnap2_mPFC_bRPLC_F01	2476	MSK_Cntnap2_mPFC_bRPLC_F01.2476.2476.4	+229.163DGRHPQGEQM+15.995YR	4	DGRHPQGEQMYR	.	0	1	sp|Q9QXS1|PLEC_MOUSE(pre=K,post=R);sp|Q9QXS1-2|PLEC_MOUSE(pre=K,post=R);sp|Q9QXS1-3|PLEC_MOUSE(pre=K,post=R);sp|Q9QXS1-4|PLEC_MOUSE(pre=K,post=R);sp|Q9QXS1-5|PLEC_MOUSE(pre=K,post=R);sp|Q9QXS1-6|PLEC_MOUSE(pre=K,post=R);sp|Q9QXS1-7|PLEC_MOUSE(pre=K,post=R);sp|Q9QXS1-8|PLEC_MOUSE(pre=K,post=R);sp|Q9QXS1-9|PLEC_MOUSE(pre=K,post=R);sp|Q9QXS1-10|PLEC_MOUSE(pre=K,post=R);sp|Q9QXS1-11|PLEC_MOUSE(pre=K,…	18810	Plec	plectin [Source:MGI Symbol;Acc:MGI:1277961]	.	10	5	5	.	16.6616	16.9966	16.5815	17.4067	17.4162	16.5743	16.8674	16.6389	16.798	17.411	.	Y	0.198625	0.52544	0.398538	N	-
13	MSK_Cntnap2_mPFC_bRPLC_F01	2478	MSK_Cntnap2_mPFC_bRPLC_F01.2478.2478.3	+229.163RPPEGHPTPR	3	RPPEGHPTPR	.	0	1	sp|Q6P9K8|CSKI1_MOUSE(pre=R,post=P);sp|Q6P9K8-2|CSKI1_MOUSE(pre=R,post=P);sp|Q6P9K8-3|CSKI1_MOUSE(pre=R,post=P);tr|B7ZNJ3|B7ZNJ3_MOUSE(pre=R,post=P)	268932	Caskin1	CASK interacting protein 1 [Source:MGI Symbol;Acc:MGI:2442952]	.	10	5	5	.	13.6893	12.9865	12.5293	13.3028	13.6641	13.44	13.2407	13.0489	13.5465	12.8965	.	Y	0.0621409	0.999713	0.778985	N	-
14	MSK_Cntnap2_mPFC_bRPLC_F01	2479	MSK_Cntnap2_mPFC_bRPLC_F01.2479.2479.5	+229.163GRGSTISEAEC+57.021HHAR	5	GRGSTISEAECHHAR	.	0	1	sp|Q80TL4|PHF24_MOUSE(pre=R,post=H);sp|Q80TL4-2|PHF24_MOUSE(pre=R,post=H);tr|F6SBE4|F6SBE4_MOUSE(pre=R,post=H);tr|S4R1R0|S4R1R0_MOUSE(pre=R,post=H)	230085	Phf24	PHD finger protein 24 [Source:MGI Symbol;Acc:MGI:2140712]	.	10	5	5	.	16.1053	14.797	16.0339	16.9744	16.7324	15.1786	16.3323	16.2018	14.9219	15.9642	.	Y	0.141124	0.415943	0.535675	N	-
15	MSK_Cntnap2_mPFC_bRPLC_F01	2483	MSK_Cntnap2_mPFC_bRPLC_F01.2483.2483.3	+229.163RVEEASR	3	RVEEASR	.	0	1	sp|Q63850|NUP62_MOUSE(pre=R,post=V);tr|Q5FWJ9|Q5FWJ9_MOUSE(pre=R,post=V);tr|Q3THR9|Q3THR9_MOUSE(pre=R,post=V);tr|Q3TFE2|Q3TFE2_MOUSE(pre=R,post=V);tr|Q3UDG5|Q3UDG5_MOUSE(pre=R,post=V);tr|Q3U2X1|Q3U2X1_MOUSE(pre=R,post=V)	18226	Nup62	nucleoporin 62 [Source:MGI Symbol;Acc:MGI:1351500]	.	10	5	5	.	14.8664	13.8343	13.7226	14.9973	15.0571	15.1162	14.8261	14.1795	14.9719	14.275	.	Y	0.0402886	0.627504	0.854856	N	-
16	MSK_Cntnap2_mPFC_bRPLC_F01	2490	MSK_Cntnap2_mPFC_bRPLC_F01.2490.2490.3	+229.163DGRHPQGEQM+15.995YR	3	DGRHPQGEQMYR	.	0	1	sp|Q9QXS1|PLEC_MOUSE(pre=K,post=R);sp|Q9QXS1-2|PLEC_MOUSE(pre=K,post=R);sp|Q9QXS1-3|PLEC_MOUSE(pre=K,post=R);sp|Q9QXS1-4|PLEC_MOUSE(pre=K,post=R);sp|Q9QXS1-5|PLEC_MOUSE(pre=K,post=R);sp|Q9QXS1-6|PLEC_MOUSE(pre=K,post=R);sp|Q9QXS1-7|PLEC_MOUSE(pre=K,post=R);sp|Q9QXS1-8|PLEC_MOUSE(pre=K,post=R);sp|Q9QXS1-9|PLEC_MOUSE(pre=K,post=R);sp|Q9QXS1-10|PLEC_MOUSE(pre=K,post=R);sp|Q9QXS1-11|PLEC_MOUSE(pre=K,…	18810	Plec	plectin [Source:MGI Symbol;Acc:MGI:1277961]	.	10	5	5	.	13.6238	13.7338	13.4799	14.1074	14.5246	12.9415	13.3363	12.8575	13.5091	14.4917	.	Y	0.397426	0.220879	0.143882	N	-
17	MSK_Cntnap2_mPFC_bRPLC_F01	2491	MSK_Cntnap2_mPFC_bRPLC_F01.2491.2491.2	+229.163NSTSSQSQTSTASR	2	NSTSSQSQTSTASR	.	0	1	sp|Q9D824|FIP1_MOUSE(pre=R,post=K);sp|Q9D824-4|FIP1_MOUSE(pre=R,post=K);tr|D3Z3F1|D3Z3F1_MOUSE(pre=R,post=K)	66899	Fip1l1	FIP1 like 1 (S. cerevisiae) [Source:MGI Symbol;Acc:MGI:1914149]	.	10	5	5	.	13.225	12.8312	12.0586	13.5963	13.5247	14.111	13.7553	12.1272	13.8833	12.7714	.	Y	-0.530301	0.568709	0.0795243	N	-
18	MSK_Cntnap2_mPFC_bRPLC_F01	2493	MSK_Cntnap2_mPFC_bRPLC_F01.2493.2493.4	+229.163GRGSTISEAEC+57.021HHAR	4	GRGSTISEAECHHAR	.	0	1	sp|Q80TL4|PHF24_MOUSE(pre=R,post=H);sp|Q80TL4-2|PHF24_MOUSE(pre=R,post=H);tr|F6SBE4|F6SBE4_MOUSE(pre=R,post=H);tr|S4R1R0|S4R1R0_MOUSE(pre=R,post=H)	230085	Phf24	PHD finger protein 24 [Source:MGI Symbol;Acc:MGI:2140712]	.	10	5	5	.	13.8561	12.3135	12.9487	14.7075	14.4044	13.8494	13.3562	13.2099	12.6636	13.6376	.	Y	0.499858	0.558553	0.0895728	N	-
19	MSK_Cntnap2_mPFC_bRPLC_F01	2502	MSK_Cntnap2_mPFC_bRPLC_F01.2502.2502.3	+229.163HESC+57.021GQC+57.021TPC+57.021R	3	HESCGQCTPCR	.	0	1	sp|Q91YT0|NDUV1_MOUSE(pre=K,post=E);tr|D3Z1U9|D3Z1U9_MOUSE(pre=K,post=E);tr|D3YUM1|D3YUM1_MOUSE(pre=K,post=E)	17995	Ndufv1	NADH:ubiquinone oxidoreductase core subunit V1 [Source:MGI Symbol;Acc:MGI:107851]	.	10	5	5	.	12.3096	12.416	12.5447	13.1797	12.9935	13.0974	12.8524	12.2536	13.2539	12.5566	.	Y	-0.30767	0.660375	0.226557	N	-
20	MSK_Cntnap2_mPFC_bRPLC_F01	2515	MSK_Cntnap2_mPFC_bRPLC_F01.2515.2515.3	+229.163QQSNEHLR	3	QQSNEHLR	.	0	1	sp|P57780|ACTN4_MOUSE(pre=K,post=R);tr|Q3ULT2|Q3ULT2_MOUSE(pre=K,post=R);tr|A0A1L1SVJ6|A0A1L1SVJ6_MOUSE(pre=K,post=R);tr|Q3UDJ7|Q3UDJ7_MOUSE(pre=K,post=R);tr|A0A1L1SV25|A0A1L1SV25_MOUSE(pre=K,post=R);tr|Q1A602|Q1A602_MOUSE(pre=K,post=R)	60595	Actn4	actinin alpha 4 [Source:MGI Symbol;Acc:MGI:1890773]	.	10	5	5	.	16.2031	15.5704	15.2787	15.9783	16.0455	16.7492	16.3158	15.6049	16.5573	16.1785	.	Y	-0.337578	0.112792	0.194788	N	-
21	MSK_Cntnap2_mPFC_bRPLC_F01	2516	MSK_Cntnap2_mPFC_bRPLC_F01.2516.2516.3	+229.163NSTSSQSQTSTASR	3	NSTSSQSQTSTASR	.	0	1	sp|Q9D824|FIP1_MOUSE(pre=R,post=K);sp|Q9D824-4|FIP1_MOUSE(pre=R,post=K);tr|D3Z3F1|D3Z3F1_MOUSE(pre=R,post=K)	66899	Fip1l1	FIP1 like 1 (S. cerevisiae) [Source:MGI Symbol;Acc:MGI:1914149]	.	9	5	4	.	11.6489	10.8179	10.4436	11.5265	10.6112	11.0559	10.6316	NA	11.5743	11.1402	.	Y	-0.280123	0.780149	0.261062	N	-
22	MSK_Cntnap2_mPFC_bRPLC_F01	2519	MSK_Cntnap2_mPFC_bRPLC_F01.2519.2519.3	+229.163RAEATAASTSR	3	RAEATAASTSR	.	0	1	sp|Q9ERB0|SNP29_MOUSE(pre=R,post=S)	67474	Snap29	synaptosomal-associated protein 29 [Source:MGI Symbol;Acc:MGI:1914724]	.	10	5	5	.	14.4936	12.936	12.9691	14.6513	14.4844	13.7421	14.2145	13.7855	13.8934	14.0158	.	Y	0.591072	0.955827	0.0609447	N	-
23	MSK_Cntnap2_mPFC_bRPLC_F01	2521	MSK_Cntnap2_mPFC_bRPLC_F01.2521.2521.6	+229.163GAIGMPGRVGAPGDAGMSIVGPR	6	GAIGMPGRVGAPGDAGMSIVGPR	.	0	0	tr|D3Z7B9|D3Z7B9_MOUSE(pre=K,post=G);tr|Q8CD80|Q8CD80_MOUSE(pre=K,post=G);tr|Q8K036|Q8K036_MOUSE(pre=K,post=G);tr|D3Z7B8|D3Z7B8_MOUSE(pre=K,post=G)	NO	NO	NO	.	10	5	5	.	15.2965	14.0888	13.8169	15.0512	15.0726	14.9725	14.9355	14.3328	15.8665	14.8789	.	Y	0.115687	0.418184	0.607628	N	-
24	MSK_Cntnap2_mPFC_bRPLC_F01	2560	MSK_Cntnap2_mPFC_bRPLC_F01.2560.2560.3	+229.163RGDPHELR	3	RGDPHELR	.	0	1	sp|Q8BH59|CMC1_MOUSE(pre=K,post=N);tr|V9GXX9|V9GXX9_MOUSE(pre=K,post=N)	78830	Slc25a12	solute carrier family 25 (mitochondrial carrier, Aralar), member 12 [Source:MGI Symbol;Acc:MGI:1926080]	.	10	5	5	.	15.8774	15.477	15.4373	15.7399	16.0656	15.6374	15.9233	15.2073	16.1167	15.8678	.	Y	-0.127901	0.879736	0.572506	N	-
25	MSK_Cntnap2_mPFC_bRPLC_F01	2562	MSK_Cntnap2_mPFC_bRPLC_F01.2562.2562.3	+229.163C+57.021SPNM+15.995C+57.021EHDGR	3	CSPNMCEHDGR	.	0	1	sp|O54991|CNTP1_MOUSE(pre=R,post=C);tr|Q3U428|Q3U428_MOUSE(pre=R,post=C)	53321	Cntnap1	contactin associated protein-like 1 [Source:MGI Symbol;Acc:MGI:1858201]	.	10	5	5	.	15.3783	16.0174	15.6699	15.8946	16.1067	15.4555	15.8716	15.5111	15.4837	15.7595	.	Y	0.383526	0.245174	0.153928	N	-
26	MSK_Cntnap2_mPFC_bRPLC_F01	2564	MSK_Cntnap2_mPFC_bRPLC_F01.2564.2564.4	+229.163HM+15.995EDYHPDR	4	HMEDYHPDR	.	0	1	sp|Q9ES28|ARHG7_MOUSE(pre=R,post=Q);sp|Q9ES28-2|ARHG7_MOUSE(pre=R,post=Q);sp|Q9ES28-3|ARHG7_MOUSE(pre=R,post=Q);sp|Q9ES28-4|ARHG7_MOUSE(pre=R,post=Q);sp|Q9ES28-5|ARHG7_MOUSE(pre=R,post=Q);sp|Q9ES28-6|ARHG7_MOUSE(pre=R,post=Q);sp|Q9ES28-7|ARHG7_MOUSE(pre=R,post=Q);sp|Q9ES28-8|ARHG7_MOUSE(pre=R,post=Q);tr|A0A0R4J0X8|A0A0R4J0X8_MOUSE(pre=R,post=Q);tr|D3Z0V2|D3Z0V2_MOUSE(pre=R,post=Q)	54126	Arhgef7	Rho guanine nucleotide exchange factor (GEF7) [Source:MGI Symbol;Acc:MGI:1860493]	.	10	5	5	.	15.7058	15.5544	15.3178	15.9872	15.361	15.4721	15.1796	15.1345	15.8867	15.0302	.	Y	0.374794	0.254573	0.160647	N	-
27	MSK_Cntnap2_mPFC_bRPLC_F01	2565	MSK_Cntnap2_mPFC_bRPLC_F01.2565.2565.3	+229.163APARGDM+15.995EDR	3	APARGDMEDR	.	0	1	sp|P47708|RP3A_MOUSE(pre=R,post=R);tr|Q768S5|Q768S5_MOUSE(pre=R,post=R)	19894	Rph3a	rabphilin 3A [Source:MGI Symbol;Acc:MGI:102788]	.	10	5	5	.	15.9877	15.636	15.7621	16.9488	18.0049	15.9857	17.8901	17.0612	15.5481	18.0327	.	Y	-1.07356	0.536854	0.010646	N	-
28	MSK_Cntnap2_mPFC_bRPLC_F01	2568	MSK_Cntnap2_mPFC_bRPLC_F01.2568.2568.3	+229.163HDTSASTQSTPASSR	3	HDTSASTQSTPASSR	.	0	1	sp|Q62261|SPTB2_MOUSE(pre=K,post=A);tr|Q8BQ35|Q8BQ35_MOUSE(pre=K,post=A);tr|Q8R1C2|Q8R1C2_MOUSE(pre=K,post=A)	20742	Sptbn1	spectrin beta, non-erythrocytic 1 [Source:MGI Symbol;Acc:MGI:98388]	.	10	5	5	.	12.8328	10.9034	12.1939	13.1681	12.3058	12.9175	11.7296	11.7223	12.2872	10.4685	.	Y	0.576163	0.443003	0.0647155	N	-
29	MSK_Cntnap2_mPFC_bRPLC_F01	2586	MSK_Cntnap2_mPFC_bRPLC_F01.2586.2586.3	+229.163RQQEEMM+15.995R	3	RQQEEMMR	.	0	1	sp|Q99K48|NONO_MOUSE(pre=R,post=R);tr|Q3UM20|Q3UM20_MOUSE(pre=R,post=R);tr|Q4FK11|Q4FK11_MOUSE(pre=R,post=R);tr|Q3TMM5|Q3TMM5_MOUSE(pre=R,post=R);tr|Q3TF40|Q3TF40_MOUSE(pre=R,post=R);tr|Q3TTV7|Q3TTV7_MOUSE(pre=R,post=R);tr|Q3TFC2|Q3TFC2_MOUSE(pre=R,post=R)	53610	Nono	non-POU-domain-containing, octamer binding protein [Source:MGI Symbol;Acc:MGI:1855692]	.	10	5	5	.	18.5704	18.358	18.1959	18.628	18.7502	18.6914	18.9554	18.3482	18.4824	18.901	.	Y	-0.120982	0.289802	0.592376	N	-
30	MSK_Cntnap2_mPFC_bRPLC_F01	2592	MSK_Cntnap2_mPFC_bRPLC_F01.2592.2592.3	+229.163SHEAQVQEM+15.995R	3	SHEAQVQEMR	.	0	1	sp|O08638|MYH11_MOUSE(pre=R,post=Q);sp|O08638-2|MYH11_MOUSE(pre=R,post=Q);tr|A0A2R8VHF9|A0A2R8VHF9_MOUSE(pre=R,post=Q);tr|Q69ZX3|Q69ZX3_MOUSE(pre=R,post=Q);tr|A0A338P6K2|A0A338P6K2_MOUSE(pre=R,post=Q);tr|E9QPE7|E9QPE7_MOUSE(pre=R,post=Q)	17880	Myh11	myosin, heavy polypeptide 11, smooth muscle [Source:MGI Symbol;Acc:MGI:102643]	.	8	3	5	.	11.8839	NA	NA	13.4314	12.3495	12.8551	11.8895	12.3274	11.9091	11.2105	.	Y	0.440361	0.364899	0.117338	N	-
31	MSK_Cntnap2_mPFC_bRPLC_F01	2603	MSK_Cntnap2_mPFC_bRPLC_F01.2603.2603.3	+229.163HVSHGEELR	3	HVSHGEELR	.	0	0	sp|Q8CAE9|PDXL2_MOUSE(pre=K,post=F);sp|Q8CAE9-3|PDXL2_MOUSE(pre=K,post=F);tr|D3YW47|D3YW47_MOUSE(pre=K,post=F);tr|G3X9D3|G3X9D3_MOUSE(pre=K,post=F)	NO	NO	NO	.	10	5	5	.	15.924	15.8942	15.7749	16.068	16.3059	16.9255	16.614	15.9043	16.8491	16.4697	.	Y	-0.689939	0.0267839	0.042072	Y	down-reg.
32	MSK_Cntnap2_mPFC_bRPLC_F01	2612	MSK_Cntnap2_mPFC_bRPLC_F01.2612.2612.4	+229.163SHDGENPHEC+57.021K+229.163	4	SHDGENPHECK	.	0	0	tr|Q3URY5|Q3URY5_MOUSE(pre=R,post=E);tr|Q6NV92|Q6NV92_MOUSE(pre=R,post=E);tr|Q6NZP7|Q6NZP7_MOUSE(pre=R,post=E)	NO	NO	NO	.	10	5	5	.	14.6559	13.9476	13.7528	14.805	14.3005	14.6945	14.7918	14.223	15.0812	14.5084	.	Y	-0.394033	0.177558	0.147579	N	-
33	MSK_Cntnap2_mPFC_bRPLC_F01	2622	MSK_Cntnap2_mPFC_bRPLC_F01.2622.2622.3	+229.163HASEPQPGPR	3	HASEPQPGPR	.	0	1	sp|Q6PFD5|DLGP3_MOUSE(pre=R,post=A);tr|Q3TY61|Q3TY61_MOUSE(pre=R,post=A);tr|B1AS06|B1AS06_MOUSE(pre=R,post=A)	242667	Dlgap3	DLG associated protein 3 [Source:MGI Symbol;Acc:MGI:3039563]	.	10	5	5	.	19.3723	19.4888	19.2002	19.4553	19.7912	19.2828	19.452	18.9849	19.6481	19.5742	.	Y	0.00327983	0.647295	0.988008	N	-
34	MSK_Cntnap2_mPFC_bRPLC_F01	2637	MSK_Cntnap2_mPFC_bRPLC_F01.2637.2637.3	+229.163GHM+15.995APAGNNK+229.163	3	GHMAPAGNNK	.	0	1	sp|Q8C163|EXOG_MOUSE(pre=R,post=F)	208194	Exog	endo/exonuclease (5'-3'), endonuclease G-like [Source:MGI Symbol;Acc:MGI:2143333]	.	10	5	5	.	20.7087	19.9292	19.8621	20.6149	20.4611	20.8001	20.5816	20.1868	20.5917	20.6754	.	Y	-0.130511	0.255183	0.565166	N	-
35	MSK_Cntnap2_mPFC_bRPLC_F01	2639	MSK_Cntnap2_mPFC_bRPLC_F01.2639.2639.4	+229.163RGMDDDRGPR	4	RGMDDDRGPR	.	0	1	sp|P23116|EIF3A_MOUSE(pre=R,post=R);tr|Q3TRH1|Q3TRH1_MOUSE(pre=R,post=R)	13669	Eif3a	eukaryotic translation initiation factor 3, subunit A [Source:MGI Symbol;Acc:MGI:95301]	.	10	5	5	.	18.9945	18.6043	18.6113	19.0229	19.2742	19.4225	19.4698	18.9707	18.8455	19.227	.	Y	-0.232501	0.150835	0.334868	N	-
36	MSK_Cntnap2_mPFC_bRPLC_F01	2640	MSK_Cntnap2_mPFC_bRPLC_F01.2640.2640.3	+229.163RGMDDDRGPR	3	RGMDDDRGPR	.	0	1	sp|P23116|EIF3A_MOUSE(pre=R,post=R);tr|Q3TRH1|Q3TRH1_MOUSE(pre=R,post=R)	13669	Eif3a	eukaryotic translation initiation factor 3, subunit A [Source:MGI Symbol;Acc:MGI:95301]	.	10	5	5	.	16.5085	15.2085	16.0348	15.8741	16.1809	16.3213	16.2928	14.8497	16.0263	16.4022	.	Y	-0.257987	0.96429	0.292961	N	-
37	MSK_Cntnap2_mPFC_bRPLC_F01	2663	MSK_Cntnap2_mPFC_bRPLC_F01.2663.2663.3	+229.163QSVNHQM+15.995AQEDAQR	3	QSVNHQMAQEDAQR	.	0	1	sp|Q07076|ANXA7_MOUSE(pre=R,post=L);tr|Q3UYL7|Q3UYL7_MOUSE(pre=R,post=L);tr|A0A2C9F2D2|A0A2C9F2D2_MOUSE(pre=R,post=L);tr|Q922A2|Q922A2_MOUSE(pre=R,post=L);tr|Q8CCV9|Q8CCV9_MOUSE(pre=R,post=L);tr|Q3TJ49|Q3TJ49_MOUSE(pre=R,post=L)	11750	Anxa7	annexin A7 [Source:MGI Symbol;Acc:MGI:88031]	.	10	5	5	.	16.7396	15.7843	16.0203	17.0447	16.4412	15.9789	15.7881	15.6629	15.6777	15.9104	.	Y	0.65313	0.0376523	0.0476555	Y	up-reg.
38	MSK_Cntnap2_mPFC_bRPLC_F01	2665	MSK_Cntnap2_mPFC_bRPLC_F01.2665.2665.2	+229.163M+15.995DQC+57.021ESSTR	2	MDQCESSTR	.	0	1	sp|Q03157|APLP1_MOUSE(pre=R,post=R);tr|Q3TUB1|Q3TUB1_MOUSE(pre=R,post=R);tr|Q3TCA7|Q3TCA7_MOUSE(pre=R,post=R);tr|Q3U311|Q3U311_MOUSE(pre=R,post=R);tr|A0A0R4IZZ1|A0A0R4IZZ1_MOUSE(pre=R,post=R)	11803	Aplp1	amyloid beta (A4) precursor-like protein 1 [Source:MGI Symbol;Acc:MGI:88046]	.	10	5	5	.	18.1412	17.1707	16.8276	17.9059	18.1396	18.8698	18.3676	17.6911	18.5092	18.03	.	Y	-0.461761	0.0899732	0.107574	N	-
39	MSK_Cntnap2_mPFC_bRPLC_F01	2679	MSK_Cntnap2_mPFC_bRPLC_F01.2679.2679.4	+229.163K+229.163QVENERR	4	KQVENERR	.	0	0	sp|O35691|PININ_MOUSE(pre=R,post=E);tr|Q9CV89|Q9CV89_MOUSE(pre=R,post=E);tr|Q3TUQ5|Q3TUQ5_MOUSE(pre=R,post=E)	NO	NO	NO	.	10	5	5	.	15.6546	14.613	14.8048	16.3594	16.6989	16.1106	16.4346	16.0902	15.5634	16.014	.	Y	-0.435529	0.369697	0.121271	N	-
40	MSK_Cntnap2_mPFC_bRPLC_F01	2687	MSK_Cntnap2_mPFC_bRPLC_F01.2687.2687.3	+229.163GC+57.021QPC+57.021AC+57.021HPSR	3	GCQPCACHPSR	.	0	1	sp|Q61292|LAMB2_MOUSE(pre=R,post=A);tr|Q3USI2|Q3USI2_MOUSE(pre=R,post=A)	16779	Lamb2	laminin, beta 2 [Source:MGI Symbol;Acc:MGI:99916]	.	10	5	5	.	17.6197	17.6864	17.2806	17.9894	17.8264	17.2554	17.4525	17.2634	17.7743	17.9933	.	Y	0.233917	0.503683	0.331299	N	-
41	MSK_Cntnap2_mPFC_bRPLC_F01	2688	MSK_Cntnap2_mPFC_bRPLC_F01.2688.2688.3	+229.163ASGHPGDPESQQR	3	ASGHPGDPESQQR	.	0	1	sp|P26039|TLN1_MOUSE(pre=K,post=L);tr|Q3UHS6|Q3UHS6_MOUSE(pre=K,post=L);tr|Q80TM2|Q80TM2_MOUSE(pre=K,post=L)	21894	Tln1	talin 1 [Source:MGI Symbol;Acc:MGI:1099832]	.	10	5	5	.	16.4417	16.2955	16.2433	17.1252	16.7775	16.542	16.698	15.9511	17.1788	16.655	.	Y	-0.213211	0.916272	0.370224	N	-
42	MSK_Cntnap2_mPFC_bRPLC_F01	2689	MSK_Cntnap2_mPFC_bRPLC_F01.2689.2689.3	+229.163TTNSSHANGAAQAPR	3	TTNSSHANGAAQAPR	.	0	1	sp|Q80TP3|UBR5_MOUSE(pre=R,post=S);tr|A0A2I3BQS6|A0A2I3BQS6_MOUSE(pre=R,post=S);tr|E9Q2H1|E9Q2H1_MOUSE(pre=R,post=S)	70790	Ubr5	ubiquitin protein ligase E3 component n-recognin 5 [Source:MGI Symbol;Acc:MGI:1918040]	.	5	2	3	.	NA	NA	11.9861	NA	12.2157	NA	12.5992	NA	13.2013	12.5105	.	N	-0.498327	1	1	N	-
43	MSK_Cntnap2_mPFC_bRPLC_F01	2690	MSK_Cntnap2_mPFC_bRPLC_F01.2690.2690.3	+229.163HPQGEQM+15.995YR	3	HPQGEQMYR	.	0	1	sp|Q9QXS1|PLEC_MOUSE(pre=R,post=R);sp|Q9QXS1-2|PLEC_MOUSE(pre=R,post=R);sp|Q9QXS1-3|PLEC_MOUSE(pre=R,post=R);sp|Q9QXS1-4|PLEC_MOUSE(pre=R,post=R);sp|Q9QXS1-5|PLEC_MOUSE(pre=R,post=R);sp|Q9QXS1-6|PLEC_MOUSE(pre=R,post=R);sp|Q9QXS1-7|PLEC_MOUSE(pre=R,post=R);sp|Q9QXS1-8|PLEC_MOUSE(pre=R,post=R);sp|Q9QXS1-9|PLEC_MOUSE(pre=R,post=R);sp|Q9QXS1-10|PLEC_MOUSE(pre=R,post=R);sp|Q9QXS1-11|PLEC_MOUSE(pre=R,…	18810	Plec	plectin [Source:MGI Symbol;Acc:MGI:1277961]	.	10	5	5	.	16.6193	16.2336	15.8525	17.2684	17.2972	17.0598	17.105	16.8187	17.0628	16.6177	.	Y	-0.440556	0.381884	0.118517	N	-
44	MSK_Cntnap2_mPFC_bRPLC_F01	2695	MSK_Cntnap2_mPFC_bRPLC_F01.2695.2695.3	+229.163ERAPSPASR	3	ERAPSPASR	.	0	1	sp|Q8BTI8|SRRM2_MOUSE(pre=R,post=M);sp|Q8BTI8-2|SRRM2_MOUSE(pre=R,post=M);sp|Q8BTI8-3|SRRM2_MOUSE(pre=R,post=M)	75956	Srrm2	serine/arginine repetitive matrix 2 [Source:MGI Symbol;Acc:MGI:1923206]	.	10	5	5	.	15.1129	13.5902	14.0162	15.1379	14.8103	14.7628	14.324	13.646	13.8959	14.1831	.	Y	0.627177	0.342889	0.0527436	N	-
45	MSK_Cntnap2_mPFC_bRPLC_F01	2700	MSK_Cntnap2_mPFC_bRPLC_F01.2700.2700.3	+229.163DRPAGGGPGGPR	3	DRPAGGGPGGPR	.	0	1	sp|Q71FD5|ZNRF2_MOUSE(pre=R,post=L);tr|A0A0N4SVW9|A0A0N4SVW9_MOUSE(pre=R,post=L)	387524	Znrf2	zinc and ring finger 2 [Source:MGI Symbol;Acc:MGI:1196246]	.	10	5	5	.	14.3816	13.7431	13.6275	14.5928	14.4074	14.5775	14.6613	13.9244	14.7957	13.7181	.	Y	-0.195867	0.544806	0.405093	N	-
46	MSK_Cntnap2_mPFC_bRPLC_F01	2701	MSK_Cntnap2_mPFC_bRPLC_F01.2701.2701.3	+229.163ETHQQVVSR	3	ETHQQVVSR	.	0	1	sp|P70441|NHRF1_MOUSE(pre=K,post=I);tr|Q3TG37|Q3TG37_MOUSE(pre=K,post=I);tr|Q9R1A1|Q9R1A1_MOUSE(pre=K,post=I)	26941	Slc9a3r1	solute carrier family 9 (sodium/hydrogen exchanger), member 3 regulator 1 [Source:MGI Symbol;Acc:MGI:1349482]	.	10	5	5	.	18.4159	17.9709	18.1443	18.5455	17.5489	18.5231	17.389	17.2466	18.2719	17.2271	.	Y	0.755336	0.267917	0.032468	N	-
47	MSK_Cntnap2_mPFC_bRPLC_F01	2713	MSK_Cntnap2_mPFC_bRPLC_F01.2713.2713.3	+229.163ETHQQVVSR	3	ETHQQVVSR	.	0	1	sp|P70441|NHRF1_MOUSE(pre=K,post=I);tr|Q3TG37|Q3TG37_MOUSE(pre=K,post=I);tr|Q9R1A1|Q9R1A1_MOUSE(pre=K,post=I)	26941	Slc9a3r1	solute carrier family 9 (sodium/hydrogen exchanger), member 3 regulator 1 [Source:MGI Symbol;Acc:MGI:1349482]	.	10	5	5	.	19.8923	19.4857	19.9019	20.0304	18.9708	19.8916	18.7858	18.5265	19.7856	18.7574	.	Y	1.10656	0.18433	0.00939144	N	-
48	MSK_Cntnap2_mPFC_bRPLC_F01	2714	MSK_Cntnap2_mPFC_bRPLC_F01.2714.2714.3	+229.163HEAPM+15.995QM+15.995ASAQDAR	3	HEAPMQMASAQDAR	.	0	1	sp|P62823|RAB3C_MOUSE(pre=R,post=F);tr|Q542T7|Q542T7_MOUSE(pre=R,post=F);tr|Q9CXS2|Q9CXS2_MOUSE(pre=R,post=F)	67295	Rab3c	RAB3C, member RAS oncogene family [Source:MGI Symbol;Acc:MGI:1914545]	.	0	0	0	.	NA	NA	NA	NA	NA	NA	NA	NA	NA	NA	.	N	NA	1	1	N	-
49	MSK_Cntnap2_mPFC_bRPLC_F01	2716	MSK_Cntnap2_mPFC_bRPLC_F01.2716.2716.3	+229.163SHGGAGDNGGGDDSK+229.163	3	SHGGAGDNGGGDDSK	.	0	1	sp|P70663|SPRL1_MOUSE(pre=R,post=H);tr|Q3TYD5|Q3TYD5_MOUSE(pre=R,post=H);tr|Q3UYK7|Q3UYK7_MOUSE(pre=R,post=H)	13602	Sparcl1	SPARC-like 1 [Source:MGI Symbol;Acc:MGI:108110]	.	10	5	5	.	13.354	13.5934	13.8104	15.7599	15.0853	15.894	13.4838	14.5543	15.8551	13.7382	.	Y	-0.743876	0.596645	0.0343958	N	-
50	MSK_Cntnap2_mPFC_bRPLC_F01	2719	MSK_Cntnap2_mPFC_bRPLC_F01.2719.2719.3	+229.163AK+229.163DAGQR	3	AKDAGQR	.	0	1	sp|P50580|PA2G4_MOUSE(pre=K,post=T);sp|P50580-2|PA2G4_MOUSE(pre=K,post=T);tr|Q3TGU7|Q3TGU7_MOUSE(pre=K,post=T);tr|Q05BN2|Q05BN2_MOUSE(pre=K,post=T);tr|Q3UMW2|Q3UMW2_MOUSE(pre=K,post=T)	18813	Pa2g4	proliferation-associated 2G4 [Source:MGI Symbol;Acc:MGI:894684]	.	10	5	5	.	15.9115	14.6494	15.5987	17.1448	17.551	16.5931	16.3448	16.5705	15.9754	16.2498	.	Y	-0.43333	0.755623	0.122507	N	-
51	MSK_Cntnap2_mPFC_bRPLC_F01	2721	MSK_Cntnap2_mPFC_bRPLC_F01.2721.2721.3	+229.163DRPAGGGPGGPR	3	DRPAGGGPGGPR	.	0	1	sp|Q71FD5|ZNRF2_MOUSE(pre=R,post=L);tr|A0A0N4SVW9|A0A0N4SVW9_MOUSE(pre=R,post=L)	387524	Znrf2	zinc and ring finger 2 [Source:MGI Symbol;Acc:MGI:1196246]	.	10	5	5	.	15.6494	14.7806	14.4323	15.3472	15.3584	15.9494	15.2171	14.5489	15.5344	14.8444	.	Y	0.130084	0.761427	0.565958	N	-
52	MSK_Cntnap2_mPFC_bRPLC_F01	2722	MSK_Cntnap2_mPFC_bRPLC_F01.2722.2722.3	+229.163NNAPSK+229.163R	3	NNAPSKR	.	0	1	sp|Q9JMH9|MY18A_MOUSE(pre=K,post=E);sp|Q9JMH9-1|MY18A_MOUSE(pre=K,post=E);sp|Q9JMH9-2|MY18A_MOUSE(pre=K,post=E);sp|Q9JMH9-4|MY18A_MOUSE(pre=K,post=E);sp|Q9JMH9-5|MY18A_MOUSE(pre=K,post=E);sp|Q9JMH9-6|MY18A_MOUSE(pre=K,post=E);sp|Q9JMH9-7|MY18A_MOUSE(pre=K,post=E);tr|A0A1C7ZN10|A0A1C7ZN10_MOUSE(pre=K,post=E);tr|B2RRE2|B2RRE2_MOUSE(pre=K,post=E);tr|E9QA74|E9QA74_MOUSE(pre=K,post=E);tr|E9Q405|E9Q405…	360013	Myo18a	myosin XVIIIA [Source:MGI Symbol;Acc:MGI:2667185]	.	10	5	5	.	16.1325	16.2479	15.7862	16.8604	17.1924	16.9924	17.6952	16.7249	17.364	16.6729	.	Y	-0.744488	0.0817776	0.0343088	N	-
53	MSK_Cntnap2_mPFC_bRPLC_F01	2728	MSK_Cntnap2_mPFC_bRPLC_F01.2728.2728.2	+229.163ETHQQVVSR	2	ETHQQVVSR	.	0	1	sp|P70441|NHRF1_MOUSE(pre=K,post=I);tr|Q3TG37|Q3TG37_MOUSE(pre=K,post=I);tr|Q9R1A1|Q9R1A1_MOUSE(pre=K,post=I)	26941	Slc9a3r1	solute carrier family 9 (sodium/hydrogen exchanger), member 3 regulator 1 [Source:MGI Symbol;Acc:MGI:1349482]	.	10	5	5	.	14.8461	14.1285	14.0152	14.8479	13.7697	14.9658	13.9187	13.3395	14.6617	13.4221	.	Y	0.20983	0.532359	0.375795	N	-
54	MSK_Cntnap2_mPFC_bRPLC_F01	2735	MSK_Cntnap2_mPFC_bRPLC_F01.2735.2735.3	+229.163HEDSPTESSEQGAR	3	HEDSPTESSEQGAR	.	0	1	sp|Q62415|ASPP1_MOUSE(pre=R,post=Q);tr|Q3UF84|Q3UF84_MOUSE(pre=R,post=Q)	21981	Ppp1r13b	protein phosphatase 1, regulatory subunit 13B [Source:MGI Symbol;Acc:MGI:1336199]	.	9	5	4	.	10.509	9.81712	9.73257	11.1904	10.7636	11.5487	11.2449	10.2279	10.91	NA	.	Y	-0.56847	0.185704	0.0677749	N	-
55	MSK_Cntnap2_mPFC_bRPLC_F01	2740	MSK_Cntnap2_mPFC_bRPLC_F01.2740.2740.2	+229.163SESAASSTM+15.995R	2	SESAASSTMR	.	0	1	sp|O35144|TERF2_MOUSE(pre=K,post=E);sp|O35144-2|TERF2_MOUSE(pre=K,post=E);tr|E9QM06|E9QM06_MOUSE(pre=K,post=E);tr|D3YZ08|D3YZ08_MOUSE(pre=K,post=E);tr|Q8C9B6|Q8C9B6_MOUSE(pre=K,post=E)	21750	Terf2	telomeric repeat binding factor 2 [Source:MGI Symbol;Acc:MGI:1195972]	.	10	5	5	.	13.8822	13.2245	13.2893	13.9385	13.5113	14.0455	13.4895	13.1465	13.957	11.1098	.	Y	0.0217235	0.475494	0.921422	N	-
56	MSK_Cntnap2_mPFC_bRPLC_F01	2741	MSK_Cntnap2_mPFC_bRPLC_F01.2741.2741.3	+229.163K+229.163AGSSEGAAR	3	KAGSSEGAAR	.	0	0	tr|G3X9N3|G3X9N3_MOUSE(pre=K,post=S);tr|Q3USL6|Q3USL6_MOUSE(pre=K,post=S);tr|Q3UPU9|Q3UPU9_MOUSE(pre=K,post=S)	NO	NO	NO	.	10	5	5	.	16.3456	15.2998	15.4269	17.1357	17.0493	17.0453	16.8783	16.3511	16.9115	16.2171	.	Y	-0.532681	0.342281	0.0787066	N	-
57	MSK_Cntnap2_mPFC_bRPLC_F01	2749	MSK_Cntnap2_mPFC_bRPLC_F01.2749.2749.3	+229.163HEISEM+15.995NR	3	HEISEMNR	.	1	0	sp|Q922U2|K2C5_MOUSE(pre=K,post=M);tr|Q32P04|Q32P04_MOUSE(pre=K,post=M);IPI:CON_GI88052|pir||A32568(pre=K,post=M);IPI:CON_GI386850(pre=K,post=M)	NO	NO	NO	.	10	5	5	.	13.3917	13.4192	12.785	14.1098	13.6409	14.0948	13.7776	13.7835	14.98	13.5334	.	Y	-0.364328	0.129786	0.170453	N	-
58	MSK_Cntnap2_mPFC_bRPLC_F01	2751	MSK_Cntnap2_mPFC_bRPLC_F01.2751.2751.2	+229.163DPSQSQSR	2	DPSQSQSR	.	0	0	sp|Q3UHC0|TNR6C_MOUSE(pre=K,post=L);tr|B7ZC94|B7ZC94_MOUSE(pre=K,post=L);tr|B1ATC3|B1ATC3_MOUSE(pre=K,post=L)	NO	NO	NO	.	10	5	5	.	12.4636	10.8515	10.8897	12.8181	12.5249	12.8646	11.9838	11.4941	13.54	12.1017	.	Y	0.361895	0.412824	0.171205	N	-
59	MSK_Cntnap2_mPFC_bRPLC_F01	2756	MSK_Cntnap2_mPFC_bRPLC_F01.2756.2756.3	+229.163K+229.163AQDNC+57.021C+57.021R	3	KAQDNCCR	.	0	1	sp|Q01237|HMDH_MOUSE(pre=K,post=R);tr|F2Z470|F2Z470_MOUSE(pre=K,post=R)	15357	Hmgcr	3-hydroxy-3-methylglutaryl-Coenzyme A reductase [Source:MGI Symbol;Acc:MGI:96159]	.	10	5	5	.	13.0424	12.8118	12.1679	13.9829	13.5213	13.2723	13.3885	13.445	14.1301	13.1289	.	Y	-0.346062	0.333138	0.186687	N	-
60	MSK_Cntnap2_mPFC_bRPLC_F01	2763	MSK_Cntnap2_mPFC_bRPLC_F01.2763.2763.3	+229.163AM+15.995QESQQGHK+229.163	3	AMQESQQGHK	.	0	1	sp|Q80Z38|SHAN2_MOUSE(pre=R,post=G);sp|Q80Z38-2|SHAN2_MOUSE(pre=R,post=G);sp|Q80Z38-3|SHAN2_MOUSE(pre=R,post=G);tr|A0A1C7ZMY3|A0A1C7ZMY3_MOUSE(pre=R,post=G);tr|A0A6I8MWY3|A0A6I8MWY3_MOUSE(pre=R,post=G);tr|D3Z5K8|D3Z5K8_MOUSE(pre=R,post=G)	210274	Shank2	SH3 and multiple ankyrin repeat domains 2 [Source:MGI Symbol;Acc:MGI:2671987]	.	10	5	5	.	12.8798	12.4658	11.5286	12.5629	12.3555	12.7724	11.8786	11.956	13.5885	12.34	.	Y	0.125838	0.713047	0.577958	N	-
61	MSK_Cntnap2_mPFC_bRPLC_F01	2768	MSK_Cntnap2_mPFC_bRPLC_F01.2768.2768.3	+229.163NQGEMAHTC+57.021R	3	NQGEMAHTCR	.	0	1	sp|Q5QNQ6|OSBP2_MOUSE(pre=R,post=A)	74309	Osbp2	oxysterol binding protein 2 [Source:MGI Symbol;Acc:MGI:1921559]	.	10	5	5	.	10.3294	11.6959	11.5065	10.7915	11.9095	10.7127	10.4883	11.4269	10.7352	11.7107	.	Y	0.771361	0.560235	0.0306185	N	-
62	MSK_Cntnap2_mPFC_bRPLC_F01	2787	MSK_Cntnap2_mPFC_bRPLC_F01.2787.2787.4	+229.163GQENDHVHDK+229.163	4	GQENDHVHDK	.	0	1	sp|A2AR02|PPIG_MOUSE(pre=K,post=N);tr|B2RWT5|B2RWT5_MOUSE(pre=K,post=N)	228005	Ppig	peptidyl-prolyl isomerase G (cyclophilin G) [Source:MGI Symbol;Acc:MGI:2445173]	.	10	5	5	.	14.6557	13.727	13.1521	14.6896	14.2064	15.0976	14.2215	13.8273	15.3244	14.1035	.	Y	-0.0151666	0.334101	0.944894	N	-
63	MSK_Cntnap2_mPFC_bRPLC_F01	2789	MSK_Cntnap2_mPFC_bRPLC_F01.2789.2789.3	+229.163TNPSHGQEYR	3	TNPSHGQEYR	.	0	1	sp|Q00560|IL6RB_MOUSE(pre=K,post=S);tr|H6WCS3|H6WCS3_MOUSE(pre=K,post=S);tr|V9GX00|V9GX00_MOUSE(pre=K,post=S);tr|Q6PDI9|Q6PDI9_MOUSE(pre=K,post=S)	16195	Il6st	interleukin 6 signal transducer [Source:MGI Symbol;Acc:MGI:96560]	.	10	5	5	.	10.4253	10.0287	10.065	11.8132	12.1532	12.1465	11.5612	10.1766	12.4011	11.2515	.	Y	-1.13589	0.340153	0.00865386	N	-
64	MSK_Cntnap2_mPFC_bRPLC_F01	2823	MSK_Cntnap2_mPFC_bRPLC_F01.2823.2823.3	+229.163QRPGTK+229.163	3	QRPGTK	.	0	1	sp|Q61687|ATRX_MOUSE(pre=R,post=G);tr|F6RDB7|F6RDB7_MOUSE(pre=R,post=G);tr|A0A0G2JED2|A0A0G2JED2_MOUSE(pre=R,post=G);tr|Q8BSH0|Q8BSH0_MOUSE(pre=R,post=G)	22589	Atrx	ATRX, chromatin remodeler [Source:MGI Symbol;Acc:MGI:103067]	.	10	5	5	.	14.213	13.3242	13.5504	14.6537	14.9701	14.7976	14.6214	14.2471	14.556	14.183	.	Y	-0.342959	0.344548	0.189619	N	-
65	MSK_Cntnap2_mPFC_bRPLC_F01	2826	MSK_Cntnap2_mPFC_bRPLC_F01.2826.2826.4	+229.163EHM+15.995QPTHPIR	4	EHMQPTHPIR	.	0	0	sp|P61982|1433G_MOUSE(pre=K,post=L);sp|P68510|1433F_MOUSE(pre=K,post=L);tr|A8IP69|A8IP69_MOUSE(pre=K,post=L)	NO	NO	NO	.	10	5	5	.	12.8296	12.1503	12.4461	12.7872	11.9543	12.7517	12.3127	11.8325	13.44	12.5017	.	Y	-0.0555788	0.68503	0.801481	N	-
66	MSK_Cntnap2_mPFC_bRPLC_F01	2842	MSK_Cntnap2_mPFC_bRPLC_F01.2842.2842.3	+229.163HSEDDGGSAK+229.163	3	HSEDDGGSAK	.	0	1	sp|Q9D0L8|MCES_MOUSE(pre=K,post=R);sp|Q9D0L8-2|MCES_MOUSE(pre=K,post=R);sp|Q9D0L8-3|MCES_MOUSE(pre=K,post=R);tr|D3YYS7|D3YYS7_MOUSE(pre=K,post=R);tr|D3Z478|D3Z478_MOUSE(pre=K,post=R);tr|D3Z4K1|D3Z4K1_MOUSE(pre=K,post=R)	67897	Rnmt	RNA (guanine-7-) methyltransferase [Source:MGI Symbol;Acc:MGI:1915147]	.	10	5	5	.	10.6239	10.6694	10.838	12.5365	12.6984	12.047	10.277	11.9395	11.758	9.82706	.	Y	-0.920008	0.660458	0.0182722	N	-
67	MSK_Cntnap2_mPFC_bRPLC_F01	2855	MSK_Cntnap2_mPFC_bRPLC_F01.2855.2855.3	+229.163HGEC+57.021AQTIR	3	HGECAQTIR	.	0	1	sp|P27612|PLAP_MOUSE(pre=K,post=L)	18786	Plaa	phospholipase A2, activating protein [Source:MGI Symbol;Acc:MGI:104810]	.	10	5	5	.	12.7952	11.6989	10.485	12.7452	12.4106	12.1425	12.1225	11.9098	11.99	12.2104	.	Y	0.288179	0.916152	0.249199	N	-
68	MSK_Cntnap2_mPFC_bRPLC_F01	2865	MSK_Cntnap2_mPFC_bRPLC_F01.2865.2865.3	+229.163GHM+15.995APAGNNK+229.163	3	GHMAPAGNNK	.	0	1	sp|Q8C163|EXOG_MOUSE(pre=R,post=F)	208194	Exog	endo/exonuclease (5'-3'), endonuclease G-like [Source:MGI Symbol;Acc:MGI:2143333]	.	10	5	5	.	12.8429	11.9806	11.9687	12.1415	12.7528	12.7049	12.2604	11.1662	12.8706	12.0921	.	Y	-0.118936	0.748824	0.598298	N	-
69	MSK_Cntnap2_mPFC_bRPLC_F01	2866	MSK_Cntnap2_mPFC_bRPLC_F01.2866.2866.3	+229.163YRQDDDQR	3	YRQDDDQR	.	0	1	sp|Q78PY7|SND1_MOUSE(pre=R,post=S);tr|Q3UZI3|Q3UZI3_MOUSE(pre=R,post=S);tr|Q3TW51|Q3TW51_MOUSE(pre=R,post=S);tr|Q3TJ56|Q3TJ56_MOUSE(pre=R,post=S);tr|Q3TRW3|Q3TRW3_MOUSE(pre=R,post=S)	56463	Snd1	staphylococcal nuclease and tudor domain containing 1 [Source:MGI Symbol;Acc:MGI:1929266]	.	10	5	5	.	13.4846	12.3834	12.141	13.6715	13.2736	13.2306	13.2669	12.4495	13.9411	13.0263	.	Y	0.0429769	0.637696	0.845438	N	-
70	MSK_Cntnap2_mPFC_bRPLC_F01	2915	MSK_Cntnap2_mPFC_bRPLC_F01.2915.2915.3	+229.163ETHQQVVSR	3	ETHQQVVSR	.	0	1	sp|P70441|NHRF1_MOUSE(pre=K,post=I);tr|Q3TG37|Q3TG37_MOUSE(pre=K,post=I);tr|Q9R1A1|Q9R1A1_MOUSE(pre=K,post=I)	26941	Slc9a3r1	solute carrier family 9 (sodium/hydrogen exchanger), member 3 regulator 1 [Source:MGI Symbol;Acc:MGI:1349482]	.	10	5	5	.	14.5794	13.8484	13.9825	14.5516	13.577	14.6878	13.3509	13.1849	14.7101	13.4147	.	Y	0.567822	0.565842	0.0669889	N	-
71	MSK_Cntnap2_mPFC_bRPLC_F01	2935	MSK_Cntnap2_mPFC_bRPLC_F01.2935.2935.3	+229.163NNAPSK+229.163R	3	NNAPSKR	.	0	1	sp|Q9JMH9|MY18A_MOUSE(pre=K,post=E);sp|Q9JMH9-1|MY18A_MOUSE(pre=K,post=E);sp|Q9JMH9-2|MY18A_MOUSE(pre=K,post=E);sp|Q9JMH9-4|MY18A_MOUSE(pre=K,post=E);sp|Q9JMH9-5|MY18A_MOUSE(pre=K,post=E);sp|Q9JMH9-6|MY18A_MOUSE(pre=K,post=E);sp|Q9JMH9-7|MY18A_MOUSE(pre=K,post=E);tr|A0A1C7ZN10|A0A1C7ZN10_MOUSE(pre=K,post=E);tr|B2RRE2|B2RRE2_MOUSE(pre=K,post=E);tr|E9QA74|E9QA74_MOUSE(pre=K,post=E);tr|E9Q405|E9Q405…	360013	Myo18a	myosin XVIIIA [Source:MGI Symbol;Acc:MGI:2667185]	.	10	5	5	.	13.0208	12.9831	12.4236	13.6218	13.9244	13.4929	14.3637	13.3959	13.9174	13.2339	.	Y	-0.472032	0.186257	0.102689	N	-
72	MSK_Cntnap2_mPFC_bRPLC_F01	2959	MSK_Cntnap2_mPFC_bRPLC_F01.2959.2959.3	+229.163AM+15.995QESQQGHK+229.163	3	AMQESQQGHK	.	0	1	sp|Q80Z38|SHAN2_MOUSE(pre=R,post=G);sp|Q80Z38-2|SHAN2_MOUSE(pre=R,post=G);sp|Q80Z38-3|SHAN2_MOUSE(pre=R,post=G);tr|A0A1C7ZMY3|A0A1C7ZMY3_MOUSE(pre=R,post=G);tr|A0A6I8MWY3|A0A6I8MWY3_MOUSE(pre=R,post=G);tr|D3Z5K8|D3Z5K8_MOUSE(pre=R,post=G)	210274	Shank2	SH3 and multiple ankyrin repeat domains 2 [Source:MGI Symbol;Acc:MGI:2671987]	.	5	2	3	.	NA	NA	NA	10.6949	11.0021	10.5865	10.0349	NA	12.1713	NA	.	N	0.262007	1	1	N	-
73	MSK_Cntnap2_mPFC_bRPLC_F01	2964	MSK_Cntnap2_mPFC_bRPLC_F01.2964.2964.3	+229.163NQGEMAHTC+57.021R	3	NQGEMAHTCR	.	0	1	sp|Q5QNQ6|OSBP2_MOUSE(pre=R,post=A)	74309	Osbp2	oxysterol binding protein 2 [Source:MGI Symbol;Acc:MGI:1921559]	.	9	4	5	.	11.1469	10.4642	NA	11.8874	10.6145	9.81184	10.7595	9.78389	10.4951	11.9039	.	Y	0.385655	0.375514	0.152369	N	-
74	MSK_Cntnap2_mPFC_bRPLC_F01	2983	MSK_Cntnap2_mPFC_bRPLC_F01.2983.2983.3	+229.163TNPSHGQEYR	3	TNPSHGQEYR	.	0	1	sp|Q00560|IL6RB_MOUSE(pre=K,post=S);tr|H6WCS3|H6WCS3_MOUSE(pre=K,post=S);tr|V9GX00|V9GX00_MOUSE(pre=K,post=S);tr|Q6PDI9|Q6PDI9_MOUSE(pre=K,post=S)	16195	Il6st	interleukin 6 signal transducer [Source:MGI Symbol;Acc:MGI:96560]	.	7	3	4	.	NA	10.1468	NA	10.6354	10.001	10.9603	10.4643	NA	10.4432	9.9675	.	Y	-0.306927	0.50214	0.227417	N	-
75	MSK_Cntnap2_mPFC_bRPLC_F01	2988	MSK_Cntnap2_mPFC_bRPLC_F01.2988.2988.4	+229.163GQENDHVHDK+229.163	4	GQENDHVHDK	.	0	1	sp|A2AR02|PPIG_MOUSE(pre=K,post=N);tr|B2RWT5|B2RWT5_MOUSE(pre=K,post=N)	228005	Ppig	peptidyl-prolyl isomerase G (cyclophilin G) [Source:MGI Symbol;Acc:MGI:2445173]	.	10	5	5	.	13.7154	12.3702	12.4674	13.6828	13.1357	14.0882	13.3298	13.1342	14.3753	13.3143	.	Y	-0.194063	0.169913	0.408887	N	-
76	MSK_Cntnap2_mPFC_bRPLC_F01	2990	MSK_Cntnap2_mPFC_bRPLC_F01.2990.2990.3	+229.163NHEEEM+15.995K+229.163	3	NHEEEMK	.	1	0	sp|A6BLY7|K1C28_MOUSE(pre=K,post=V);sp|A1L317|K1C24_MOUSE(pre=K,post=C);sp|P08730|K1C13_MOUSE(pre=K,post=E);sp|P08730-2|K1C13_MOUSE(pre=K,post=E);sp|Q61414|K1C15_MOUSE(pre=K,post=E);tr|B1AQ77|B1AQ77_MOUSE(pre=K,post=E);tr|Q9CV17|Q9CV17_MOUSE(pre=K,post=C);IPI:CON_GI106849|pir||PC1102(pre=K,post=D);IPI:CON_GI88042|pir||S14666(pre=K,post=D);IPI:CON_GI280816|pir||A37343(pre=K,post=E);IPI:CON_GI71528…	NO	NO	NO	.	10	5	5	.	12.2264	10.0236	10.5406	13.0145	12.7297	13.107	12.1323	12.3507	13.8003	11.3621	.	Y	-0.124287	0.285896	0.582758	N	-
77	MSK_Cntnap2_mPFC_bRPLC_F01	3019	MSK_Cntnap2_mPFC_bRPLC_F01.3019.3019.3	+229.163HSEDDGGSAK+229.163	3	HSEDDGGSAK	.	0	1	sp|Q9D0L8|MCES_MOUSE(pre=K,post=R);sp|Q9D0L8-2|MCES_MOUSE(pre=K,post=R);sp|Q9D0L8-3|MCES_MOUSE(pre=K,post=R);tr|D3YYS7|D3YYS7_MOUSE(pre=K,post=R);tr|D3Z478|D3Z478_MOUSE(pre=K,post=R);tr|D3Z4K1|D3Z4K1_MOUSE(pre=K,post=R)	67897	Rnmt	RNA (guanine-7-) methyltransferase [Source:MGI Symbol;Acc:MGI:1915147]	.	10	5	5	.	10.0138	9.8212	10.7821	12.6198	11.8107	11.485	10.1062	10.2447	9.90447	9.52482	.	Y	0.675833	0.266934	0.0436753	N	-
78	MSK_Cntnap2_mPFC_bRPLC_F01	3029	MSK_Cntnap2_mPFC_bRPLC_F01.3029.3029.3	+229.163HGEC+57.021AQTIR	3	HGECAQTIR	.	0	1	sp|P27612|PLAP_MOUSE(pre=K,post=L)	18786	Plaa	phospholipase A2, activating protein [Source:MGI Symbol;Acc:MGI:104810]	.	10	5	5	.	12.5472	12.5987	12.5436	12.7656	13.3056	12.3435	12.4666	12.6245	12.8591	12.5258	.	Y	0.0729046	0.299857	0.742442	N	-
79	MSK_Cntnap2_mPFC_bRPLC_F01	3038	MSK_Cntnap2_mPFC_bRPLC_F01.3038.3038.3	+229.163YRQDDDQR	3	YRQDDDQR	.	0	1	sp|Q78PY7|SND1_MOUSE(pre=R,post=S);tr|Q3UZI3|Q3UZI3_MOUSE(pre=R,post=S);tr|Q3TW51|Q3TW51_MOUSE(pre=R,post=S);tr|Q3TJ56|Q3TJ56_MOUSE(pre=R,post=S);tr|Q3TRW3|Q3TRW3_MOUSE(pre=R,post=S)	56463	Snd1	staphylococcal nuclease and tudor domain containing 1 [Source:MGI Symbol;Acc:MGI:1929266]	.	10	5	5	.	15.1508	13.8051	13.633	14.9704	14.936	14.6023	14.832	14.2787	15.1935	14.4311	.	Y	0.333675	0.654812	0.197301	N	-
80	MSK_Cntnap2_mPFC_bRPLC_F01	3039	MSK_Cntnap2_mPFC_bRPLC_F01.3039.3039.3	+229.163GHM+15.995APAGNNK+229.163	3	GHMAPAGNNK	.	0	1	sp|Q8C163|EXOG_MOUSE(pre=R,post=F)	208194	Exog	endo/exonuclease (5'-3'), endonuclease G-like [Source:MGI Symbol;Acc:MGI:2143333]	.	6	2	4	.	NA	NA	NA	10.2318	10.491	10.6603	NA	10.1963	10.0881	9.39998	.	N	0.219186	1	1	N	-
81	MSK_Cntnap2_mPFC_bRPLC_F01	3079	MSK_Cntnap2_mPFC_bRPLC_F01.3079.3079.4	+229.163DK+229.163ANM+15.995QHR	4	DKANMQHR	.	0	0	sp|P70333|HNRH2_MOUSE(pre=K,post=Y);sp|O35737|HNRH1_MOUSE(pre=K,post=Y);tr|Q811L7|Q811L7_MOUSE(pre=K,post=Y);tr|Q8C2Q7|Q8C2Q7_MOUSE(pre=K,post=Y);tr|Q3TNG9|Q3TNG9_MOUSE(pre=K,post=Y)	NO	NO	NO	.	10	5	5	.	16.0203	14.6725	14.876	16.0199	15.9396	15.9346	15.9625	15.2794	15.9658	15.6844	.	Y	0.00496037	0.455383	0.981985	N	-
82	MSK_Cntnap2_mPFC_bRPLC_F01	3087	MSK_Cntnap2_mPFC_bRPLC_F01.3087.3087.3	+229.163ETHQQVVSR	3	ETHQQVVSR	.	0	1	sp|P70441|NHRF1_MOUSE(pre=K,post=I);tr|Q3TG37|Q3TG37_MOUSE(pre=K,post=I);tr|Q9R1A1|Q9R1A1_MOUSE(pre=K,post=I)	26941	Slc9a3r1	solute carrier family 9 (sodium/hydrogen exchanger), member 3 regulator 1 [Source:MGI Symbol;Acc:MGI:1349482]	.	10	5	5	.	12.2547	10.0669	10.7626	11.5371	10.2301	11.9211	10.8066	10.1254	11.9638	10.3373	.	Y	-0.0440111	0.918571	0.841732	N	-
83	MSK_Cntnap2_mPFC_bRPLC_F01	3134	MSK_Cntnap2_mPFC_bRPLC_F01.3134.3134.3	+229.163NQGEMAHTC+57.021R	3	NQGEMAHTCR	.	0	1	sp|Q5QNQ6|OSBP2_MOUSE(pre=R,post=A)	74309	Osbp2	oxysterol binding protein 2 [Source:MGI Symbol;Acc:MGI:1921559]	.	9	4	5	.	10.0066	NA	10.2888	11.0553	10.6548	9.92775	10.637	9.53354	10.2563	10.1833	.	Y	0.288543	0.218374	0.24872	N	-
84	MSK_Cntnap2_mPFC_bRPLC_F01	3135	MSK_Cntnap2_mPFC_bRPLC_F01.3135.3135.3	+229.163AM+15.995QESQQGHK+229.163	3	AMQESQQGHK	.	0	1	sp|Q80Z38|SHAN2_MOUSE(pre=R,post=G);sp|Q80Z38-2|SHAN2_MOUSE(pre=R,post=G);sp|Q80Z38-3|SHAN2_MOUSE(pre=R,post=G);tr|A0A1C7ZMY3|A0A1C7ZMY3_MOUSE(pre=R,post=G);tr|A0A6I8MWY3|A0A6I8MWY3_MOUSE(pre=R,post=G);tr|D3Z5K8|D3Z5K8_MOUSE(pre=R,post=G)	210274	Shank2	SH3 and multiple ankyrin repeat domains 2 [Source:MGI Symbol;Acc:MGI:2671987]	.	4	1	3	.	9.86091	NA	NA	NA	NA	9.71444	NA	NA	11.7706	9.56331	.	N	0.146468	1	1	N	-
85	MSK_Cntnap2_mPFC_bRPLC_F01	3154	MSK_Cntnap2_mPFC_bRPLC_F01.3154.3154.3	+229.163TNPSHGQEYR	3	TNPSHGQEYR	.	0	1	sp|Q00560|IL6RB_MOUSE(pre=K,post=S);tr|H6WCS3|H6WCS3_MOUSE(pre=K,post=S);tr|V9GX00|V9GX00_MOUSE(pre=K,post=S);tr|Q6PDI9|Q6PDI9_MOUSE(pre=K,post=S)	16195	Il6st	interleukin 6 signal transducer [Source:MGI Symbol;Acc:MGI:96560]	.	5	0	5	.	NA	NA	NA	NA	NA	10.1224	9.93016	9.65425	9.7694	10.2894	.	N	NA	1	1	N	-
86	MSK_Cntnap2_mPFC_bRPLC_F01	3166	MSK_Cntnap2_mPFC_bRPLC_F01.3166.3166.3	+229.163DIDTHTHR	3	DIDTHTHR	.	0	1	sp|Q810A7|DDX42_MOUSE(pre=R,post=I);sp|Q810A7-2|DDX42_MOUSE(pre=R,post=I)	72047	Ddx42	DEAD (Asp-Glu-Ala-Asp) box polypeptide 42 [Source:MGI Symbol;Acc:MGI:1919297]	.	10	5	5	.	12.052	10.2752	10.3061	11.8386	11.7956	11.6515	11.7557	10.9141	11.2738	10.7942	.	Y	0.521825	0.958137	0.0813493	N	-
87	MSK_Cntnap2_mPFC_bRPLC_F01	3189	MSK_Cntnap2_mPFC_bRPLC_F01.3189.3189.3	+229.163HSEDDGGSAK+229.163	3	HSEDDGGSAK	.	0	1	sp|Q9D0L8|MCES_MOUSE(pre=K,post=R);sp|Q9D0L8-2|MCES_MOUSE(pre=K,post=R);sp|Q9D0L8-3|MCES_MOUSE(pre=K,post=R);tr|D3YYS7|D3YYS7_MOUSE(pre=K,post=R);tr|D3Z478|D3Z478_MOUSE(pre=K,post=R);tr|D3Z4K1|D3Z4K1_MOUSE(pre=K,post=R)	67897	Rnmt	RNA (guanine-7-) methyltransferase [Source:MGI Symbol;Acc:MGI:1915147]	.	5	3	2	.	NA	NA	10.0074	11.9721	10.6037	10.4372	NA	NA	9.95752	NA	.	N	0.406287	1	1	N	-
88	MSK_Cntnap2_mPFC_bRPLC_F01	3200	MSK_Cntnap2_mPFC_bRPLC_F01.3200.3200.3	+229.163HGEC+57.021AQTIR	3	HGECAQTIR	.	0	1	sp|P27612|PLAP_MOUSE(pre=K,post=L)	18786	Plaa	phospholipase A2, activating protein [Source:MGI Symbol;Acc:MGI:104810]	.	10	5	5	.	12.8204	13.1576	12.626	13.0513	13.431	12.7163	13.017	12.7843	13.3078	12.5347	.	Y	0.267027	0.475949	0.278306	N	-
89	MSK_Cntnap2_mPFC_bRPLC_F01	3210	MSK_Cntnap2_mPFC_bRPLC_F01.3210.3210.3	+229.163YRQDDDQR	3	YRQDDDQR	.	0	1	sp|Q78PY7|SND1_MOUSE(pre=R,post=S);tr|Q3UZI3|Q3UZI3_MOUSE(pre=R,post=S);tr|Q3TW51|Q3TW51_MOUSE(pre=R,post=S);tr|Q3TJ56|Q3TJ56_MOUSE(pre=R,post=S);tr|Q3TRW3|Q3TRW3_MOUSE(pre=R,post=S)	56463	Snd1	staphylococcal nuclease and tudor domain containing 1 [Source:MGI Symbol;Acc:MGI:1929266]	.	10	5	5	.	14.9099	13.3937	13.1373	14.8818	14.9191	14.2855	14.766	13.8498	15.0151	14.1731	.	Y	0.596251	0.721509	0.0596795	N	-
90	MSK_Cntnap2_mPFC_bRPLC_F01	3222	MSK_Cntnap2_mPFC_bRPLC_F01.3222.3222.4	+229.163M+15.995RHEAPM+15.995QM+15.995ASAQDAR	4	MRHEAPMQMASAQDAR	.	0	1	sp|P62823|RAB3C_MOUSE(pre=-,post=F);tr|Q542T7|Q542T7_MOUSE(pre=-,post=F);tr|Q9CXS2|Q9CXS2_MOUSE(pre=-,post=F)	67295	Rab3c	RAB3C, member RAS oncogene family [Source:MGI Symbol;Acc:MGI:1914545]	.	1	0	1	.	NA	NA	NA	NA	NA	9.39585	NA	NA	NA	NA	.	N	NA	1	1	N	-
91	MSK_Cntnap2_mPFC_bRPLC_F01	3240	MSK_Cntnap2_mPFC_bRPLC_F01.3240.3240.3	+229.163GHM+15.995APAGNNK+229.163	3	GHMAPAGNNK	.	0	1	sp|Q8C163|EXOG_MOUSE(pre=R,post=F)	208194	Exog	endo/exonuclease (5'-3'), endonuclease G-like [Source:MGI Symbol;Acc:MGI:2143333]	.	1	0	1	.	NA	NA	NA	NA	NA	NA	NA	NA	9.47484	NA	.	N	NA	1	1	N	-
92	MSK_Cntnap2_mPFC_bRPLC_F01	3249	MSK_Cntnap2_mPFC_bRPLC_F01.3249.3249.4	+229.163DK+229.163ANM+15.995QHR	4	DKANMQHR	.	0	0	sp|P70333|HNRH2_MOUSE(pre=K,post=Y);sp|O35737|HNRH1_MOUSE(pre=K,post=Y);tr|Q811L7|Q811L7_MOUSE(pre=K,post=Y);tr|Q8C2Q7|Q8C2Q7_MOUSE(pre=K,post=Y);tr|Q3TNG9|Q3TNG9_MOUSE(pre=K,post=Y)	NO	NO	NO	.	10	5	5	.	16.0132	14.4871	14.9127	16.0321	15.9108	16.0688	15.8452	15.1001	16.0834	15.7165	.	Y	0.0655609	0.455769	0.76735	N	-
93	MSK_Cntnap2_mPFC_bRPLC_F01	3258	MSK_Cntnap2_mPFC_bRPLC_F01.3258.3258.3	+229.163ETHQQVVSR	3	ETHQQVVSR	.	0	1	sp|P70441|NHRF1_MOUSE(pre=K,post=I);tr|Q3TG37|Q3TG37_MOUSE(pre=K,post=I);tr|Q9R1A1|Q9R1A1_MOUSE(pre=K,post=I)	26941	Slc9a3r1	solute carrier family 9 (sodium/hydrogen exchanger), member 3 regulator 1 [Source:MGI Symbol;Acc:MGI:1349482]	.	3	1	2	.	NA	NA	9.89522	NA	NA	10.2776	NA	NA	10.1121	NA	.	N	-0.299602	1	1	N	-
94	MSK_Cntnap2_mPFC_bRPLC_F01	3272	MSK_Cntnap2_mPFC_bRPLC_F01.3272.3272.2	+229.163TEQGM+15.995SR	2	TEQGMSR	.	0	1	sp|Q5F2E8|TAOK1_MOUSE(pre=R,post=S);tr|B2RX66|B2RX66_MOUSE(pre=R,post=S)	216965	Taok1	TAO kinase 1 [Source:MGI Symbol;Acc:MGI:1914490]	.	10	5	5	.	13.0593	11.3961	11.1024	12.9782	13.2966	13.6333	13.5358	12.259	13.5482	12.1847	.	Y	-0.557607	0.27848	0.0709165	N	-
95	MSK_Cntnap2_mPFC_bRPLC_F01	3276	MSK_Cntnap2_mPFC_bRPLC_F01.3276.3276.2	+229.163ETNM+15.995AR	2	ETNMAR	.	0	1	sp|P56695|WFS1_MOUSE(pre=K,post=T);tr|Q3UMA8|Q3UMA8_MOUSE(pre=K,post=T);tr|Q3TDI2|Q3TDI2_MOUSE(pre=K,post=T);tr|Q80UI9|Q80UI9_MOUSE(pre=K,post=T);tr|Q3UN10|Q3UN10_MOUSE(pre=K,post=T)	22393	Wfs1	wolframin ER transmembrane glycoprotein [Source:MGI Symbol;Acc:MGI:1328355]	.	10	5	5	.	14.1083	13.3125	12.8849	14.3607	14.1555	14.4413	13.9359	13.1906	15.0131	13.9278	.	Y	0.17241	0.442828	0.456445	N	-
96	MSK_Cntnap2_mPFC_bRPLC_F01	3300	MSK_Cntnap2_mPFC_bRPLC_F01.3300.3300.2	+229.163RGESM+15.995QPN	2	RGESMQPN	.	0	1	sp|Q9Z1D1|EIF3G_MOUSE(pre=R,post=R);tr|Q3THA0|Q3THA0_MOUSE(pre=R,post=R);tr|Q544H0|Q544H0_MOUSE(pre=R,post=R)	53356	Eif3g	eukaryotic translation initiation factor 3, subunit G [Source:MGI Symbol;Acc:MGI:1858258]	.	7	3	4	.	10.5797	9.71221	NA	NA	9.9521	10.7046	10.0884	NA	10.8483	9.85192	.	Y	-0.444397	0.43493	0.116406	N	-
97	MSK_Cntnap2_mPFC_bRPLC_F01	3309	MSK_Cntnap2_mPFC_bRPLC_F01.3309.3309.3	+229.163ERDVM+15.995SR	3	ERDVMSR	.	0	1	sp|Q9Z2A0|PDPK1_MOUSE(pre=R,post=L);tr|F2Z400|F2Z400_MOUSE(pre=R,post=L);tr|Q3UEW8|Q3UEW8_MOUSE(pre=R,post=L);tr|F2Z3X6|F2Z3X6_MOUSE(pre=R,post=L);tr|Q8K3L3|Q8K3L3_MOUSE(pre=R,post=L);tr|Q810Z4|Q810Z4_MOUSE(pre=R,post=L);tr|F2Z4A5|F2Z4A5_MOUSE(pre=R,post=L);tr|Q3UGN6|Q3UGN6_MOUSE(pre=R,post=L);tr|Q3UHZ0|Q3UHZ0_MOUSE(pre=R,post=L);tr|Q3TRL2|Q3TRL2_MOUSE(pre=R,post=L)	18607	Pdpk1	3-phosphoinositide dependent protein kinase 1 [Source:MGI Symbol;Acc:MGI:1338068]	.	10	5	5	.	14.829	13.9255	14.0272	14.9021	14.9028	14.4099	14.5153	14.0568	14.7857	14.7444	.	Y	0.313627	0.955152	0.218508	N	-
98	MSK_Cntnap2_mPFC_bRPLC_F01	3323	MSK_Cntnap2_mPFC_bRPLC_F01.3323.3323.3	+229.163NQGEMAHTC+57.021R	3	NQGEMAHTCR	.	0	1	sp|Q5QNQ6|OSBP2_MOUSE(pre=R,post=A)	74309	Osbp2	oxysterol binding protein 2 [Source:MGI Symbol;Acc:MGI:1921559]	.	2	1	1	.	NA	9.96514	NA	NA	NA	NA	9.71051	NA	NA	NA	.	N	0.254633	1	1	N	-
99	MSK_Cntnap2_mPFC_bRPLC_F01	3330	MSK_Cntnap2_mPFC_bRPLC_F01.3330.3330.4	+229.163EHM+15.995QPTHPIR	4	EHMQPTHPIR	.	0	0	sp|P61982|1433G_MOUSE(pre=K,post=L);sp|P68510|1433F_MOUSE(pre=K,post=L);tr|A8IP69|A8IP69_MOUSE(pre=K,post=L)	NO	NO	NO	.	10	5	5	.	12.9542	13.4114	13.1169	13.5629	13.3777	13.0509	13.169	13.2305	13.2043	13.1374	.	Y	0.208743	0.303967	0.377952	N	-
100	MSK_Cntnap2_mPFC_bRPLC_F01	3331	MSK_Cntnap2_mPFC_bRPLC_F01.3331.3331.3	+229.163HEAGDM+15.995M+15.995GGHAIR	3	HEAGDMMGGHAIR	.	0	1	sp|P10605|CATB_MOUSE(pre=K,post=I);tr|Q3TC17|Q3TC17_MOUSE(pre=K,post=I);tr|Q6LAF6|Q6LAF6_MOUSE(pre=K,post=I);tr|Q3TVS6|Q3TVS6_MOUSE(pre=K,post=I)	13030	Ctsb	cathepsin B [Source:MGI Symbol;Acc:MGI:88561]	.	6	3	3	.	9.71643	11.0564	NA	10.5747	NA	10.8025	10.4541	NA	10.5301	NA	.	Y	0.0446077	0.730354	0.839638	N	-
101	MSK_Cntnap2_mPFC_bRPLC_F01	3340	MSK_Cntnap2_mPFC_bRPLC_F01.3340.3340.4	+229.163HEAGDM+15.995M+15.995GGHAIR	4	HEAGDMMGGHAIR	.	0	1	sp|P10605|CATB_MOUSE(pre=K,post=I);tr|Q3TC17|Q3TC17_MOUSE(pre=K,post=I);tr|Q6LAF6|Q6LAF6_MOUSE(pre=K,post=I);tr|Q3TVS6|Q3TVS6_MOUSE(pre=K,post=I)	13030	Ctsb	cathepsin B [Source:MGI Symbol;Acc:MGI:88561]	.	10	5	5	.	13.5587	14.6499	13.7578	13.9778	13.6337	14.0957	12.9568	13.7489	13.9873	13.7943	.	Y	-0.0365043	0.502408	0.868157	N	-
102	MSK_Cntnap2_mPFC_bRPLC_F01	3357	MSK_Cntnap2_mPFC_bRPLC_F01.3357.3357.3	+229.163THSM+15.995QQAK+229.163	3	THSMQQAK	.	0	1	sp|Q4KMM3|OXR1_MOUSE(pre=K,post=Q);sp|Q4KMM3-2|OXR1_MOUSE(pre=K,post=Q);sp|Q4KMM3-3|OXR1_MOUSE(pre=K,post=Q);sp|Q4KMM3-4|OXR1_MOUSE(pre=K,post=Q);tr|E9Q0A7|E9Q0A7_MOUSE(pre=K,post=Q);tr|A0A2R8W6N3|A0A2R8W6N3_MOUSE(pre=K,post=Q)	170719	Oxr1	oxidation resistance 1 [Source:MGI Symbol;Acc:MGI:2179326]	.	10	5	5	.	16.6767	16.312	15.9309	16.7101	16.8723	16.8633	17.2555	16.2295	17.2956	16.6905	.	Y	-0.186694	0.198648	0.424852	N	-
103	MSK_Cntnap2_mPFC_bRPLC_F01	3370	MSK_Cntnap2_mPFC_bRPLC_F01.3370.3370.3	+229.163HVSSEEM+15.995M+15.995R	3	HVSSEEMMR	.	0	0	sp|Q8R0A5|TCAL3_MOUSE(pre=R,post=E);sp|Q8CCT4|TCAL5_MOUSE(pre=R,post=E);tr|Q14C38|Q14C38_MOUSE(pre=R,post=E);tr|A2AEC2|A2AEC2_MOUSE(pre=R,post=E);tr|Q9DB24|Q9DB24_MOUSE(pre=R,post=E)	NO	NO	NO	.	10	5	5	.	12.2738	12.0936	11.4378	12.6581	12.6726	12.6719	12.2941	12.1552	11.9656	11.5573	.	Y	0.118594	0.746696	0.598923	N	-
104	MSK_Cntnap2_mPFC_bRPLC_F01	3386	MSK_Cntnap2_mPFC_bRPLC_F01.3386.3386.3	+229.163PM+15.995PPSRR	3	PMPPSRR	.	0	1	sp|P61979|HNRPK_MOUSE(pre=R,post=D);sp|P61979-2|HNRPK_MOUSE(pre=R,post=D);sp|P61979-3|HNRPK_MOUSE(pre=R,post=D);tr|Q3TJ38|Q3TJ38_MOUSE(pre=R,post=D);tr|B2M1R6|B2M1R6_MOUSE(pre=R,post=D);tr|H3BLP7|H3BLP7_MOUSE(pre=R,post=D);tr|Q3TG17|Q3TG17_MOUSE(pre=R,post=D);tr|Q5FWJ5|Q5FWJ5_MOUSE(pre=R,post=D);tr|Q3TL71|Q3TL71_MOUSE(pre=R,post=D);tr|Q3TUA1|Q3TUA1_MOUSE(pre=R,post=D);tr|H3BLL4|H3BLL4_MOUSE(pre=R…	15387	Hnrnpk	heterogeneous nuclear ribonucleoprotein K [Source:MGI Symbol;Acc:MGI:99894]	.	10	5	5	.	13.1407	12.8273	12.9415	13.9726	13.9916	13.1036	13.9249	13.2462	13.5083	13.6468	.	Y	-0.367641	0.71563	0.167756	N	-
105	MSK_Cntnap2_mPFC_bRPLC_F01	3389	MSK_Cntnap2_mPFC_bRPLC_F01.3389.3389.4	+229.163DGRHPQGEQM+15.995YR	4	DGRHPQGEQMYR	.	0	1	sp|Q9QXS1|PLEC_MOUSE(pre=K,post=R);sp|Q9QXS1-2|PLEC_MOUSE(pre=K,post=R);sp|Q9QXS1-3|PLEC_MOUSE(pre=K,post=R);sp|Q9QXS1-4|PLEC_MOUSE(pre=K,post=R);sp|Q9QXS1-5|PLEC_MOUSE(pre=K,post=R);sp|Q9QXS1-6|PLEC_MOUSE(pre=K,post=R);sp|Q9QXS1-7|PLEC_MOUSE(pre=K,post=R);sp|Q9QXS1-8|PLEC_MOUSE(pre=K,post=R);sp|Q9QXS1-9|PLEC_MOUSE(pre=K,post=R);sp|Q9QXS1-10|PLEC_MOUSE(pre=K,post=R);sp|Q9QXS1-11|PLEC_MOUSE(pre=K,…	18810	Plec	plectin [Source:MGI Symbol;Acc:MGI:1277961]	.	10	5	5	.	14.0437	14.5145	14.1508	15.2056	14.797	13.955	14.4123	14.389	14.4094	14.7713	.	Y	0.105194	0.555053	0.639143	N	-
106	MSK_Cntnap2_mPFC_bRPLC_F01	3390	MSK_Cntnap2_mPFC_bRPLC_F01.3390.3390.3	+229.163HGEC+57.021AQTIR	3	HGECAQTIR	.	0	1	sp|P27612|PLAP_MOUSE(pre=K,post=L)	18786	Plaa	phospholipase A2, activating protein [Source:MGI Symbol;Acc:MGI:104810]	.	10	5	5	.	13.441	13.4291	13.0385	13.782	13.7332	13.5635	13.4987	13.1489	13.7375	13.4218	.	Y	-0.057769	0.949741	0.793952	N	-
107	MSK_Cntnap2_mPFC_bRPLC_F01	3391	MSK_Cntnap2_mPFC_bRPLC_F01.3391.3391.3	+229.163HM+15.995ENEYR	3	HMENEYR	.	0	1	sp|Q9Z0J4|NOS1_MOUSE(pre=K,post=C);sp|Q9Z0J4-2|NOS1_MOUSE(pre=K,post=C);sp|Q9Z0J4-3|NOS1_MOUSE(pre=K,post=C);sp|Q9Z0J4-4|NOS1_MOUSE(pre=K,post=C);sp|Q9Z0J4-5|NOS1_MOUSE(pre=K,post=C);tr|F8WGF2|F8WGF2_MOUSE(pre=K,post=C);tr|S4R255|S4R255_MOUSE(pre=K,post=C)	18125	Nos1	nitric oxide synthase 1, neuronal [Source:MGI Symbol;Acc:MGI:97360]	.	10	5	5	.	14.5931	14.1595	14.1641	14.9866	15.1856	15.1649	14.5287	14.5094	15.2655	14.9046	.	Y	-0.311558	0.35788	0.222058	N	-
108	MSK_Cntnap2_mPFC_bRPLC_F01	3413	MSK_Cntnap2_mPFC_bRPLC_F01.3413.3413.3	+229.163DGRHPQGEQM+15.995YR	3	DGRHPQGEQMYR	.	0	1	sp|Q9QXS1|PLEC_MOUSE(pre=K,post=R);sp|Q9QXS1-2|PLEC_MOUSE(pre=K,post=R);sp|Q9QXS1-3|PLEC_MOUSE(pre=K,post=R);sp|Q9QXS1-4|PLEC_MOUSE(pre=K,post=R);sp|Q9QXS1-5|PLEC_MOUSE(pre=K,post=R);sp|Q9QXS1-6|PLEC_MOUSE(pre=K,post=R);sp|Q9QXS1-7|PLEC_MOUSE(pre=K,post=R);sp|Q9QXS1-8|PLEC_MOUSE(pre=K,post=R);sp|Q9QXS1-9|PLEC_MOUSE(pre=K,post=R);sp|Q9QXS1-10|PLEC_MOUSE(pre=K,post=R);sp|Q9QXS1-11|PLEC_MOUSE(pre=K,…	18810	Plec	plectin [Source:MGI Symbol;Acc:MGI:1277961]	.	10	5	5	.	10.7132	10.3306	10.7449	12.0942	11.9218	10.3847	9.52131	10.2443	10.4335	11.8959	.	Y	0.360184	0.244751	0.172666	N	-
109	MSK_Cntnap2_mPFC_bRPLC_F01	3417	MSK_Cntnap2_mPFC_bRPLC_F01.3417.3417.3	+229.163HSEDDGGSAK+229.163	3	HSEDDGGSAK	.	0	1	sp|Q9D0L8|MCES_MOUSE(pre=K,post=R);sp|Q9D0L8-2|MCES_MOUSE(pre=K,post=R);sp|Q9D0L8-3|MCES_MOUSE(pre=K,post=R);tr|D3YYS7|D3YYS7_MOUSE(pre=K,post=R);tr|D3Z478|D3Z478_MOUSE(pre=K,post=R);tr|D3Z4K1|D3Z4K1_MOUSE(pre=K,post=R)	67897	Rnmt	RNA (guanine-7-) methyltransferase [Source:MGI Symbol;Acc:MGI:1915147]	.	9	4	5	.	9.8328	9.96783	NA	13.0121	11.7565	12.0619	10.2413	10.7534	11.4103	10.8098	.	Y	0.0524086	0.918588	0.812418	N	-
110	MSK_Cntnap2_mPFC_bRPLC_F01	3455	MSK_Cntnap2_mPFC_bRPLC_F01.3455.3455.3	+229.163RQQEEMM+15.995R	3	RQQEEMMR	.	0	1	sp|Q99K48|NONO_MOUSE(pre=R,post=R);tr|Q3UM20|Q3UM20_MOUSE(pre=R,post=R);tr|Q4FK11|Q4FK11_MOUSE(pre=R,post=R);tr|Q3TMM5|Q3TMM5_MOUSE(pre=R,post=R);tr|Q3TF40|Q3TF40_MOUSE(pre=R,post=R);tr|Q3TTV7|Q3TTV7_MOUSE(pre=R,post=R);tr|Q3TFC2|Q3TFC2_MOUSE(pre=R,post=R)	53610	Nono	non-POU-domain-containing, octamer binding protein [Source:MGI Symbol;Acc:MGI:1855692]	.	10	5	5	.	16.2493	15.5953	15.3596	16.3905	16.1496	16.12	16.2838	15.8646	16.3947	16.4071	.	Y	-0.134187	0.27388	0.555023	N	-
111	MSK_Cntnap2_mPFC_bRPLC_F01	3473	MSK_Cntnap2_mPFC_bRPLC_F01.3473.3473.3	+229.163DRHEASGFSR	3	DRHEASGFSR	.	0	1	sp|Q8JZX4|SPF45_MOUSE(pre=K,post=R)	76938	Rbm17	RNA binding motif protein 17 [Source:MGI Symbol;Acc:MGI:1924188]	.	10	5	5	.	15.0659	14.0666	14.4543	15.6014	15.0451	15.8051	14.8823	15.0436	16.095	14.5673	.	Y	0.00145499	0.306453	0.994777	N	-
112	MSK_Cntnap2_mPFC_bRPLC_F01	3477	MSK_Cntnap2_mPFC_bRPLC_F01.3477.3477.3	+229.163AM+15.995QESQQGHK+229.163	3	AMQESQQGHK	.	0	1	sp|Q80Z38|SHAN2_MOUSE(pre=R,post=G);sp|Q80Z38-2|SHAN2_MOUSE(pre=R,post=G);sp|Q80Z38-3|SHAN2_MOUSE(pre=R,post=G);tr|A0A1C7ZMY3|A0A1C7ZMY3_MOUSE(pre=R,post=G);tr|A0A6I8MWY3|A0A6I8MWY3_MOUSE(pre=R,post=G);tr|D3Z5K8|D3Z5K8_MOUSE(pre=R,post=G)	210274	Shank2	SH3 and multiple ankyrin repeat domains 2 [Source:MGI Symbol;Acc:MGI:2671987]	.	10	5	5	.	14.2459	13.5844	13.5634	14.4205	14.2031	14.3908	13.7493	13.2339	14.8823	13.498	.	Y	0.45381	0.884982	0.110257	N	-
113	MSK_Cntnap2_mPFC_bRPLC_F01	3481	MSK_Cntnap2_mPFC_bRPLC_F01.3481.3481.3	+229.163YRQDDDQR	3	YRQDDDQR	.	0	1	sp|Q78PY7|SND1_MOUSE(pre=R,post=S);tr|Q3UZI3|Q3UZI3_MOUSE(pre=R,post=S);tr|Q3TW51|Q3TW51_MOUSE(pre=R,post=S);tr|Q3TJ56|Q3TJ56_MOUSE(pre=R,post=S);tr|Q3TRW3|Q3TRW3_MOUSE(pre=R,post=S)	56463	Snd1	staphylococcal nuclease and tudor domain containing 1 [Source:MGI Symbol;Acc:MGI:1929266]	.	10	5	5	.	18.8499	18.1077	17.9435	18.9982	19.084	18.7855	19.0439	18.6907	19.3372	18.8832	.	Y	-0.0333596	0.221941	0.879367	N	-
114	MSK_Cntnap2_mPFC_bRPLC_F01	3488	MSK_Cntnap2_mPFC_bRPLC_F01.3488.3488.3	+229.163GHM+15.995APAGNNK+229.163	3	GHMAPAGNNK	.	0	1	sp|Q8C163|EXOG_MOUSE(pre=R,post=F)	208194	Exog	endo/exonuclease (5'-3'), endonuclease G-like [Source:MGI Symbol;Acc:MGI:2143333]	.	10	5	5	.	16.3801	15.4689	15.4277	16.4066	16.3215	16.6072	16.309	15.8755	16.4618	16.3888	.	Y	-0.0672877	0.242679	0.76159	N	-
115	MSK_Cntnap2_mPFC_bRPLC_F01	3489	MSK_Cntnap2_mPFC_bRPLC_F01.3489.3489.4	+229.163HK+229.163NEM+15.995LR	4	HKNEMLR	.	0	1	sp|Q925I1|ATAD3_MOUSE(pre=R,post=V);sp|Q925I1-2|ATAD3_MOUSE(pre=R,post=V);tr|V9GWS6|V9GWS6_MOUSE(pre=R,post=V);tr|H3BK90|H3BK90_MOUSE(pre=R,post=V)	108888	Atad3a	ATPase family, AAA domain containing 3A [Source:MGI Symbol;Acc:MGI:1919214]	.	10	5	5	.	17.201	16.9824	16.7779	17.3724	17.4551	17.3512	17.206	17.0673	17.3658	17.2239	.	Y	-0.0229206	0.552703	0.917007	N	-
116	MSK_Cntnap2_mPFC_bRPLC_F01	3498	MSK_Cntnap2_mPFC_bRPLC_F01.3498.3498.3	+229.163QSVNHQM+15.995AQEDAQR	3	QSVNHQMAQEDAQR	.	0	1	sp|Q07076|ANXA7_MOUSE(pre=R,post=L);tr|Q3UYL7|Q3UYL7_MOUSE(pre=R,post=L);tr|A0A2C9F2D2|A0A2C9F2D2_MOUSE(pre=R,post=L);tr|Q922A2|Q922A2_MOUSE(pre=R,post=L);tr|Q8CCV9|Q8CCV9_MOUSE(pre=R,post=L);tr|Q3TJ49|Q3TJ49_MOUSE(pre=R,post=L)	11750	Anxa7	annexin A7 [Source:MGI Symbol;Acc:MGI:88031]	.	10	5	5	.	12.9713	11.009	11.0644	12.7962	12.1244	12.2354	12.2492	10.1265	12.5983	10.7973	.	Y	-0.110976	0.558525	0.621956	N	-
117	MSK_Cntnap2_mPFC_bRPLC_F01	3501	MSK_Cntnap2_mPFC_bRPLC_F01.3501.3501.4	+229.163K+229.163AVAHGDGDTQR	4	KAVAHGDGDTQR	.	0	1	sp|P19096|FAS_MOUSE(pre=K,post=D);tr|Q3UHT6|Q3UHT6_MOUSE(pre=K,post=D);tr|A0A0U1RNJ1|A0A0U1RNJ1_MOUSE(pre=K,post=D);tr|O89060|O89060_MOUSE(pre=K,post=D);tr|Q3TB22|Q3TB22_MOUSE(pre=K,post=D)	14104	Fasn	fatty acid synthase [Source:MGI Symbol;Acc:MGI:95485]	.	10	5	5	.	19.7231	19.3892	19.0843	20.1448	19.6862	19.4008	19.3881	19.0725	19.9264	19.2751	.	Y	0.298139	0.423688	0.236695	N	-
118	MSK_Cntnap2_mPFC_bRPLC_F01	3502	MSK_Cntnap2_mPFC_bRPLC_F01.3502.3502.3	+229.163VQHSNAK+229.163	3	VQHSNAK	.	0	0	sp|P17426|AP2A1_MOUSE(pre=K,post=N);sp|P17426-2|AP2A1_MOUSE(pre=K,post=N);sp|P17427|AP2A2_MOUSE(pre=K,post=N);tr|Q69ZW4|Q69ZW4_MOUSE(pre=K,post=N);tr|Q6PEE6|Q6PEE6_MOUSE(pre=K,post=N);tr|Q3U7X9|Q3U7X9_MOUSE(pre=K,post=N)	NO	NO	NO	.	10	5	5	.	22.9668	22.1087	22.1446	23.602	23.3544	23.8526	23.7756	23.1183	23.8992	22.9956	.	Y	-0.808746	0.0956303	0.02724	N	-
119	MSK_Cntnap2_mPFC_bRPLC_F01	3504	MSK_Cntnap2_mPFC_bRPLC_F01.3504.3504.3	+229.163K+229.163AVAHGDGDTQR	3	KAVAHGDGDTQR	.	0	1	sp|P19096|FAS_MOUSE(pre=K,post=D);tr|Q3UHT6|Q3UHT6_MOUSE(pre=K,post=D);tr|A0A0U1RNJ1|A0A0U1RNJ1_MOUSE(pre=K,post=D);tr|O89060|O89060_MOUSE(pre=K,post=D);tr|Q3TB22|Q3TB22_MOUSE(pre=K,post=D)	14104	Fasn	fatty acid synthase [Source:MGI Symbol;Acc:MGI:95485]	.	10	5	5	.	16.1263	15.2265	15.4211	16.2333	15.997	15.26	15.3972	15.2393	16.6403	15.5224	.	Y	0.599892	0.586009	0.058801	N	-
120	MSK_Cntnap2_mPFC_bRPLC_F01	3505	MSK_Cntnap2_mPFC_bRPLC_F01.3505.3505.3	+229.163RPTEQQQPQPH	3	RPTEQQQPQPH	.	0	1	sp|Q61792|LASP1_MOUSE(pre=R,post=H);tr|Q543N3|Q543N3_MOUSE(pre=R,post=H);tr|A2A6G9|A2A6G9_MOUSE(pre=R,post=H);tr|A2A6H0|A2A6H0_MOUSE(pre=R,post=H)	16796	Lasp1	LIM and SH3 protein 1 [Source:MGI Symbol;Acc:MGI:109656]	.	8	4	4	.	19.1403	NA	18.5913	18.9391	18.4463	19.482	18.2955	NA	19.2359	18.2711	.	Y	-0.00051445	0.909702	0.998101	N	-
121	MSK_Cntnap2_mPFC_bRPLC_F01	3507	MSK_Cntnap2_mPFC_bRPLC_F01.3507.3507.4	+229.163RRQEEGYYSR	4	RRQEEGYYSR	.	0	1	sp|Q9QZQ1|AFAD_MOUSE(pre=K,post=L);sp|Q9QZQ1-2|AFAD_MOUSE(pre=K,post=L);tr|E9Q852|E9Q852_MOUSE(pre=K,post=L);tr|F7C3I9|F7C3I9_MOUSE(pre=K,post=L);tr|E9Q9C3|E9Q9C3_MOUSE(pre=K,post=L)	17356	Afdn	afadin, adherens junction formation factor [Source:MGI Symbol;Acc:MGI:1314653]	.	10	5	5	.	16.1357	15.4305	15.3137	16.0829	16.1083	15.896	15.9983	15.8486	15.8491	16.2176	.	Y	0.186876	0.472656	0.423702	N	-
122	MSK_Cntnap2_mPFC_bRPLC_F01	3509	MSK_Cntnap2_mPFC_bRPLC_F01.3509.3509.3	+229.163DIDTHTHR	3	DIDTHTHR	.	0	1	sp|Q810A7|DDX42_MOUSE(pre=R,post=I);sp|Q810A7-2|DDX42_MOUSE(pre=R,post=I)	72047	Ddx42	DEAD (Asp-Glu-Ala-Asp) box polypeptide 42 [Source:MGI Symbol;Acc:MGI:1919297]	.	10	5	5	.	17.2092	16.0354	16.2805	17.4659	17.2549	17.3793	17.114	16.4758	17.431	16.9349	.	Y	0.0951867	0.538436	0.670215	N	-
123	MSK_Cntnap2_mPFC_bRPLC_F01	3532	MSK_Cntnap2_mPFC_bRPLC_F01.3532.3532.3	+229.163K+229.163HHEDEIDHHSK+229.163	3	KHHEDEIDHHSK	.	0	1	sp|O35143|ATIF1_MOUSE(pre=R,post=E);tr|E9PV44|E9PV44_MOUSE(pre=R,post=E)	11983	Atpif1	ATPase inhibitory factor 1 [Source:MGI Symbol;Acc:MGI:1196457]	.	10	5	5	.	12.4977	13.6501	13.3637	13.9274	13.8383	14.3469	13.771	12.9678	13.7384	13.4597	.	Y	-0.088364	0.57578	0.691791	N	-
124	MSK_Cntnap2_mPFC_bRPLC_F01	3546	MSK_Cntnap2_mPFC_bRPLC_F01.3546.3546.3	+229.163ETRPGSGQPVR	3	ETRPGSGQPVR	.	0	1	sp|Q8VCR7|ABHEB_MOUSE(pre=R,post=F);tr|A0A087WRJ2|A0A087WRJ2_MOUSE(pre=R,post=F);tr|E9QN99|E9QN99_MOUSE(pre=R,post=F);tr|A0A087WSR2|A0A087WSR2_MOUSE(pre=R,post=F);tr|A0A087WP24|A0A087WP24_MOUSE(pre=R,post=F);tr|A0A087WPF8|A0A087WPF8_MOUSE(pre=R,post=F)	76491	Abhd14b	abhydrolase domain containing 14b [Source:MGI Symbol;Acc:MGI:1923741]	.	10	5	5	.	17.044	16.9178	17.0631	17.1627	16.9137	17.6985	17.5233	16.7789	17.775	17.667	.	Y	-0.622937	0.0398034	0.0544356	Y	down-reg.
125	MSK_Cntnap2_mPFC_bRPLC_F01	3549	MSK_Cntnap2_mPFC_bRPLC_F01.3549.3549.2	+229.163QEANTM+15.995PR	2	QEANTMPR	.	0	1	sp|Q5U4C1|GASP1_MOUSE(pre=K,post=H);tr|Q6PD32|Q6PD32_MOUSE(pre=K,post=H)	67298	Gprasp1	G protein-coupled receptor associated sorting protein 1 [Source:MGI Symbol;Acc:MGI:1917418]	.	10	5	5	.	14.264	14.2453	13.9079	14.7348	14.6738	14.1913	14.356	14.0673	14.9432	14.6327	.	Y	-0.0919511	0.750719	0.680483	N	-
126	MSK_Cntnap2_mPFC_bRPLC_F01	3552	MSK_Cntnap2_mPFC_bRPLC_F01.3552.3552.3	+229.163RGPGTSGGK+229.163	3	RGPGTSGGK	.	0	0	sp|P0C7L0|WIPF3_MOUSE(pre=R,post=L);sp|P0C7L0-2|WIPF3_MOUSE(pre=R,post=L);tr|D3Z5R4|D3Z5R4_MOUSE(pre=R,post=L);tr|E9Q2D0|E9Q2D0_MOUSE(pre=R,post=L)	NO	NO	NO	.	10	5	5	.	17.4265	17.0711	16.6723	17.8628	18.0452	18.3448	18.1855	17.7035	18.0993	17.4551	.	Y	-0.672793	0.111973	0.0448847	N	-
127	MSK_Cntnap2_mPFC_bRPLC_F01	3561	MSK_Cntnap2_mPFC_bRPLC_F01.3561.3561.3	+229.163K+229.163AQM+15.995QADDR	3	KAQMQADDR	.	0	1	sp|Q9ES00|UBE4B_MOUSE(pre=K,post=L);tr|A0A5F8MP95|A0A5F8MP95_MOUSE(pre=K,post=L);tr|G3UZD6|G3UZD6_MOUSE(pre=K,post=L);tr|Q80TU3|Q80TU3_MOUSE(pre=K,post=L);tr|A0A571BD95|A0A571BD95_MOUSE(pre=K,post=L);tr|Q6NWW1|Q6NWW1_MOUSE(pre=K,post=L)	63958	Ube4b	ubiquitination factor E4B [Source:MGI Symbol;Acc:MGI:1927086]	.	10	5	5	.	15.0238	14.4455	14.3023	15.2766	15.2847	15.1249	15.0715	14.6677	15.5691	14.9019	.	Y	-0.0477208	0.458666	0.828862	N	-
128	MSK_Cntnap2_mPFC_bRPLC_F01	3566	MSK_Cntnap2_mPFC_bRPLC_F01.3566.3566.3	+229.163QVQGM+15.995QSSQQR	3	QVQGMQSSQQR	.	0	1	sp|Q9WTT4|VATG2_MOUSE(pre=R,post=N);tr|G5E923|G5E923_MOUSE(pre=R,post=N);tr|B0V2H4|B0V2H4_MOUSE(pre=R,post=N);tr|Q54A87|Q54A87_MOUSE(pre=R,post=N)	66237	Atp6v1g2	ATPase, H+ transporting, lysosomal V1 subunit G2 [Source:MGI Symbol;Acc:MGI:1913487]	.	8	3	5	.	11.4032	NA	NA	13.1699	12.5987	11.0168	12.2181	10.9859	12.7143	11.147	.	Y	1.45168	0.259024	0.00297583	N	-
129	MSK_Cntnap2_mPFC_bRPLC_F01	3570	MSK_Cntnap2_mPFC_bRPLC_F01.3570.3570.3	+229.163SGGGGGSSGAGGGPSC+57.021GTSSSR	3	SGGGGGSSGAGGGPSCGTSSSR	.	0	1	sp|Q9CYN2|SPCS2_MOUSE(pre=R,post=S);tr|A0A140LIK0|A0A140LIK0_MOUSE(pre=R,post=S);tr|A0A140LHW5|A0A140LHW5_MOUSE(pre=R,post=S);tr|A0A140LHG8|A0A140LHG8_MOUSE(pre=R,post=S);tr|A0A140LJ01|A0A140LJ01_MOUSE(pre=R,post=S)	66624	Spcs2	signal peptidase complex subunit 2 homolog (S. cerevisiae) [Source:MGI Symbol;Acc:MGI:1913874]	.	10	5	5	.	16.0521	15.0552	15.6833	16.0006	16.2509	16.3944	16.2375	16.0229	16.2937	15.5042	.	Y	-0.236926	0.317261	0.327134	N	-
130	MSK_Cntnap2_mPFC_bRPLC_F01	3571	MSK_Cntnap2_mPFC_bRPLC_F01.3571.3571.2	+229.163SGGGGGSSGAGGGPSC+57.021GTSSSR	2	SGGGGGSSGAGGGPSCGTSSSR	.	0	1	sp|Q9CYN2|SPCS2_MOUSE(pre=R,post=S);tr|A0A140LIK0|A0A140LIK0_MOUSE(pre=R,post=S);tr|A0A140LHW5|A0A140LHW5_MOUSE(pre=R,post=S);tr|A0A140LHG8|A0A140LHG8_MOUSE(pre=R,post=S);tr|A0A140LJ01|A0A140LJ01_MOUSE(pre=R,post=S)	66624	Spcs2	signal peptidase complex subunit 2 homolog (S. cerevisiae) [Source:MGI Symbol;Acc:MGI:1913874]	.	10	5	5	.	16.5131	16.4341	15.8235	16.6523	16.8663	16.8133	16.5991	16.0913	16.8577	16.5238	.	Y	-0.0860465	0.608809	0.699292	N	-
131	MSK_Cntnap2_mPFC_bRPLC_F01	3595	MSK_Cntnap2_mPFC_bRPLC_F01.3595.3595.4	+229.163HPSHSTSPSGPGDEVAR	4	HPSHSTSPSGPGDEVAR	.	0	1	sp|Q8K221|ARFP2_MOUSE(pre=R,post=G);tr|A0A1B0GSM3|A0A1B0GSM3_MOUSE(pre=R,post=G);tr|D3Z2F3|D3Z2F3_MOUSE(pre=R,post=G);tr|D6RHM6|D6RHM6_MOUSE(pre=R,post=G);tr|A0A1B0GS63|A0A1B0GS63_MOUSE(pre=R,post=G);tr|A0A1B0GQY8|A0A1B0GQY8_MOUSE(pre=R,post=G)	76932	Arfip2	ADP-ribosylation factor interacting protein 2 [Source:MGI Symbol;Acc:MGI:1924182]	.	10	5	5	.	14.6876	12.2526	13.3818	14.1701	13.1097	12.1502	13.4833	13.4924	12.0495	11.8632	.	Y	1.23159	0.143736	0.00612204	N	-
132	MSK_Cntnap2_mPFC_bRPLC_F01	3598	MSK_Cntnap2_mPFC_bRPLC_F01.3598.3598.3	+229.163THSM+15.995QQAK+229.163	3	THSMQQAK	.	0	1	sp|Q4KMM3|OXR1_MOUSE(pre=K,post=Q);sp|Q4KMM3-2|OXR1_MOUSE(pre=K,post=Q);sp|Q4KMM3-3|OXR1_MOUSE(pre=K,post=Q);sp|Q4KMM3-4|OXR1_MOUSE(pre=K,post=Q);tr|E9Q0A7|E9Q0A7_MOUSE(pre=K,post=Q);tr|A0A2R8W6N3|A0A2R8W6N3_MOUSE(pre=K,post=Q)	170719	Oxr1	oxidation resistance 1 [Source:MGI Symbol;Acc:MGI:2179326]	.	10	5	5	.	14.7705	13.5485	13.4677	15.2522	14.5481	14.0985	14.3275	13.9294	14.4335	14.3538	.	Y	0.220647	0.813317	0.355197	N	-
133	MSK_Cntnap2_mPFC_bRPLC_F01	3622	MSK_Cntnap2_mPFC_bRPLC_F01.3622.3622.3	+229.163GRPSGTTK+229.163	3	GRPSGTTK	.	0	1	sp|Q80X32|CE024_MOUSE(pre=R,post=S)	78521	B230219D22Rik	RIKEN cDNA B230219D22 gene [Source:MGI Symbol;Acc:MGI:1925771]	.	10	5	5	.	16.424	15.4045	15.2261	16.7685	16.7136	16.8416	16.5881	16.2641	16.7381	16.0261	.	Y	-0.164084	0.324188	0.476999	N	-
134	MSK_Cntnap2_mPFC_bRPLC_F01	3644	MSK_Cntnap2_mPFC_bRPLC_F01.3644.3644.4	+229.163EDSARPGAHAK+229.163	4	EDSARPGAHAK	.	0	1	sp|Q9CX86|ROA0_MOUSE(pre=R,post=V)	77134	Hnrnpa0	heterogeneous nuclear ribonucleoprotein A0 [Source:MGI Symbol;Acc:MGI:1924384]	.	10	5	5	.	18.9191	18.3259	18.1574	18.6599	18.8358	19.4496	19.3265	18.8086	19.1973	19.1217	.	Y	-0.537435	0.0122063	0.0771914	Y	down-reg.
135	MSK_Cntnap2_mPFC_bRPLC_F01	3649	MSK_Cntnap2_mPFC_bRPLC_F01.3649.3649.4	+229.163K+229.163M+15.995DAHPPR	4	KMDAHPPR	.	0	1	sp|P13020|GELS_MOUSE(pre=K,post=L);sp|P13020-2|GELS_MOUSE(pre=K,post=L);tr|Q6PAC1|Q6PAC1_MOUSE(pre=K,post=L);tr|Q3U9Q8|Q3U9Q8_MOUSE(pre=K,post=L);tr|Q3UCW8|Q3UCW8_MOUSE(pre=K,post=L);tr|Q3TGJ9|Q3TGJ9_MOUSE(pre=K,post=L)	227753	Gsn	gelsolin [Source:MGI Symbol;Acc:MGI:95851]	.	10	5	5	.	15.3279	15.1711	14.6666	15.6714	15.5247	15.5042	15.6327	15.0042	15.3828	15.5453	.	Y	-0.176307	0.514108	0.448193	N	-
136	MSK_Cntnap2_mPFC_bRPLC_F01	3660	MSK_Cntnap2_mPFC_bRPLC_F01.3660.3660.3	+229.163VGREDAER	3	VGREDAER	.	0	1	sp|P33173|KIF1A_MOUSE(pre=R,post=R);tr|Q6TA13|Q6TA13_MOUSE(pre=R,post=R);tr|Q6P5H4|Q6P5H4_MOUSE(pre=R,post=R);tr|Q3UH16|Q3UH16_MOUSE(pre=R,post=R);tr|G3UW47|G3UW47_MOUSE(pre=R,post=R);tr|E9Q9G6|E9Q9G6_MOUSE(pre=R,post=R);tr|A0A087WQE8|A0A087WQE8_MOUSE(pre=R,post=R);tr|E9QAN4|E9QAN4_MOUSE(pre=R,post=R);tr|Q5DTN3|Q5DTN3_MOUSE(pre=R,post=R)	16560	Kif1a	kinesin family member 1A [Source:MGI Symbol;Acc:MGI:108391]	.	10	5	5	.	15.7651	15.1684	15.2031	16.0728	16.1554	15.8045	15.9595	15.5633	16.4135	15.6524	.	Y	-0.0393604	0.45073	0.85811	N	-
137	MSK_Cntnap2_mPFC_bRPLC_F01	3669	MSK_Cntnap2_mPFC_bRPLC_F01.3669.3669.3	+229.163GRPGQTAK+229.163	3	GRPGQTAK	.	0	1	sp|Q99104|MYO5A_MOUSE(pre=K,post=E);tr|D3YZ62|D3YZ62_MOUSE(pre=K,post=E);tr|D3Z4J3|D3Z4J3_MOUSE(pre=K,post=E)	17918	Myo5a	myosin VA [Source:MGI Symbol;Acc:MGI:105976]	.	10	5	5	.	23.2823	22.8011	22.6069	23.9718	23.7125	23.2293	23.5619	23.5678	23.8827	23.0504	.	Y	-0.279616	0.557778	0.261725	N	-
138	MSK_Cntnap2_mPFC_bRPLC_F01	3673	MSK_Cntnap2_mPFC_bRPLC_F01.3673.3673.5	+229.163HEEAPGHRPTTNPNASK+229.163	5	HEEAPGHRPTTNPNASK	.	0	1	sp|P97315|CSRP1_MOUSE(pre=K,post=F);tr|Q4FJX4|Q4FJX4_MOUSE(pre=K,post=F)	13007	Csrp1	cysteine and glycine-rich protein 1 [Source:MGI Symbol;Acc:MGI:88549]	.	10	5	5	.	14.5378	14.506	14.3618	14.9244	14.9031	15.221	14.7247	14.5246	14.7157	14.8976	.	Y	-0.186952	0.329776	0.424308	N	-
139	MSK_Cntnap2_mPFC_bRPLC_F01	3675	MSK_Cntnap2_mPFC_bRPLC_F01.3675.3675.2	+229.163ATAQM+15.995EER	2	ATAQMEER	.	0	1	sp|Q60592|MAST2_MOUSE(pre=K,post=P);sp|Q811L6|MAST4_MOUSE(pre=K,post=L);tr|E9QLW6|E9QLW6_MOUSE(pre=K,post=L);tr|E9Q4Q9|E9Q4Q9_MOUSE(pre=K,post=L);tr|A0A668KL31|A0A668KL31_MOUSE(pre=K,post=L);tr|B1AST5|B1AST5_MOUSE(pre=K,post=L);tr|B1AST8|B1AST8_MOUSE(pre=K,post=L);tr|A0A0A6YXG1|A0A0A6YXG1_MOUSE(pre=K,post=L);tr|E9Q1M8|E9Q1M8_MOUSE(pre=K,post=L);tr|E9Q1Q1|E9Q1Q1_MOUSE(pre=K,post=L);tr|A0A668KMA1|A…	328329	Mast4	microtubule associated serine/threonine kinase family member 4 [Source:MGI Symbol;Acc:MGI:1918885]	.	10	5	5	.	14.0434	12.6487	12.8477	14.1278	13.9757	13.3754	13.602	13.207	14.1235	13.6644	.	Y	0.373675	0.859998	0.161566	N	-
140	MSK_Cntnap2_mPFC_bRPLC_F01	3681	MSK_Cntnap2_mPFC_bRPLC_F01.3681.3681.2	+229.163GRPGQTAK+229.163	2	GRPGQTAK	.	0	1	sp|Q99104|MYO5A_MOUSE(pre=K,post=E);tr|D3YZ62|D3YZ62_MOUSE(pre=K,post=E);tr|D3Z4J3|D3Z4J3_MOUSE(pre=K,post=E)	17918	Myo5a	myosin VA [Source:MGI Symbol;Acc:MGI:105976]	.	10	5	5	.	16.9446	16.3825	15.9383	17.4586	17.2795	16.8833	17.1657	16.8877	17.6405	16.7002	.	Y	0.0568992	0.461844	0.796886	N	-
141	MSK_Cntnap2_mPFC_bRPLC_F01	3682	MSK_Cntnap2_mPFC_bRPLC_F01.3682.3682.3	+229.163HSQTTEAPQC+57.021PR	3	HSQTTEAPQCPR	.	0	0	tr|Q61436|Q61436_MOUSE(pre=R,post=G);tr|Q8BNS7|Q8BNS7_MOUSE(pre=R,post=G);tr|Q63ZW6|Q63ZW6_MOUSE(pre=R,post=G);tr|F7CK55|F7CK55_MOUSE(pre=R,post=G);tr|Q9ESQ2|Q9ESQ2_MOUSE(pre=R,post=G);tr|Q3TP61|Q3TP61_MOUSE(pre=R,post=G);tr|Q80V57|Q80V57_MOUSE(pre=R,post=G)	NO	NO	NO	.	10	5	5	.	12.6781	11.4185	11.8872	13.0833	12.5628	12.4959	12.2898	12.1832	12.4985	12.2543	.	Y	0.272993	0.954398	0.269718	N	-
142	MSK_Cntnap2_mPFC_bRPLC_F01	3701	MSK_Cntnap2_mPFC_bRPLC_F01.3701.3701.3	+229.163RHLEAQADEGGAGSR	3	RHLEAQADEGGAGSR	.	0	1	sp|Q6PB70|ANO8_MOUSE(pre=R,post=R);tr|A0A1L1SR96|A0A1L1SR96_MOUSE(pre=R,post=R)	382014	Ano8	anoctamin 8 [Source:MGI Symbol;Acc:MGI:2687327]	.	10	5	5	.	13.2744	12.8222	12.9107	13.3822	13.3585	12.9803	12.9442	12.754	13.4055	13.314	.	Y	0.29414	0.692436	0.241623	N	-
143	MSK_Cntnap2_mPFC_bRPLC_F01	3704	MSK_Cntnap2_mPFC_bRPLC_F01.3704.3704.3	+229.163ESEEQK+229.163R	3	ESEEQKR	.	0	1	sp|P26443|DHE3_MOUSE(pre=R,post=N)	14661	Glud1	glutamate dehydrogenase 1 [Source:MGI Symbol;Acc:MGI:95753]	.	10	5	5	.	20.7319	21.2945	22.2108	22.6333	22.5165	21.5302	21.0805	22.1308	21.6342	20.7433	.	Y	0.680601	0.337442	0.0428907	N	-
144	MSK_Cntnap2_mPFC_bRPLC_F01	3706	MSK_Cntnap2_mPFC_bRPLC_F01.3706.3706.3	+229.163M+15.995K+229.163GDYHR	3	MKGDYHR	.	0	1	sp|P62259|1433E_MOUSE(pre=K,post=Y);tr|Q5SS40|Q5SS40_MOUSE(pre=K,post=Y);tr|F6WA09|F6WA09_MOUSE(pre=K,post=Y);tr|Q8BPH1|Q8BPH1_MOUSE(pre=K,post=Y)	22627	Ywhae	tyrosine 3-monooxygenase/tryptophan 5-monooxygenase activation protein, epsilon polypeptide [Source:MGI Symbol;Acc:MGI:894689]	.	10	5	5	.	18.3683	18.0332	18.0655	18.6642	18.701	18.8847	18.4871	18.3645	18.0582	18.4631	.	Y	-0.0947071	0.67569	0.671919	N	-
145	MSK_Cntnap2_mPFC_bRPLC_F01	3707	MSK_Cntnap2_mPFC_bRPLC_F01.3707.3707.3	+229.163GRPSQPK+229.163	3	GRPSQPK	.	0	0	sp|P59808|SASH1_MOUSE(pre=K,post=S);tr|Q6ZQ46|Q6ZQ46_MOUSE(pre=K,post=S);tr|F8VQK5|F8VQK5_MOUSE(pre=K,post=S)	NO	NO	NO	.	10	5	5	.	18.5515	17.6557	17.5254	18.5427	18.4452	18.4381	18.7706	18.0373	18.9958	18.1322	.	Y	0.0071152	0.293671	0.974315	N	-
146	MSK_Cntnap2_mPFC_bRPLC_F01	3713	MSK_Cntnap2_mPFC_bRPLC_F01.3713.3713.2	+229.163ESEEQK+229.163R	2	ESEEQKR	.	0	1	sp|P26443|DHE3_MOUSE(pre=R,post=N)	14661	Glud1	glutamate dehydrogenase 1 [Source:MGI Symbol;Acc:MGI:95753]	.	10	5	5	.	14.8085	15.2253	15.8658	16.5455	16.4811	15.4899	14.8586	15.5595	15.6368	14.5901	.	Y	0.375848	0.206023	0.159824	N	-
147	MSK_Cntnap2_mPFC_bRPLC_F01	3717	MSK_Cntnap2_mPFC_bRPLC_F01.3717.3717.3	+229.163K+229.163SSADSTSAR	3	KSSADSTSAR	.	0	0	sp|Q61315|APC_MOUSE(pre=R,post=P);sp|Q61315-2|APC_MOUSE(pre=R,post=P);sp|Q61315-3|APC_MOUSE(pre=R,post=P);sp|Q61315-4|APC_MOUSE(pre=R,post=P);tr|B2RUG9|B2RUG9_MOUSE(pre=R,post=P);tr|E9QLQ9|E9QLQ9_MOUSE(pre=R,post=P)	NO	NO	NO	.	10	5	5	.	15.8622	15.0898	14.811	15.9793	16.0044	16.6373	15.9176	15.8524	16.8772	15.4983	.	Y	-0.0554822	0.132414	0.801801	N	-
148	MSK_Cntnap2_mPFC_bRPLC_F01	3721	MSK_Cntnap2_mPFC_bRPLC_F01.3721.3721.2	+229.163VGREDAER	2	VGREDAER	.	0	1	sp|P33173|KIF1A_MOUSE(pre=R,post=R);tr|Q6TA13|Q6TA13_MOUSE(pre=R,post=R);tr|Q6P5H4|Q6P5H4_MOUSE(pre=R,post=R);tr|Q3UH16|Q3UH16_MOUSE(pre=R,post=R);tr|G3UW47|G3UW47_MOUSE(pre=R,post=R);tr|E9Q9G6|E9Q9G6_MOUSE(pre=R,post=R);tr|A0A087WQE8|A0A087WQE8_MOUSE(pre=R,post=R);tr|E9QAN4|E9QAN4_MOUSE(pre=R,post=R);tr|Q5DTN3|Q5DTN3_MOUSE(pre=R,post=R)	16560	Kif1a	kinesin family member 1A [Source:MGI Symbol;Acc:MGI:108391]	.	10	5	5	.	13.9707	12.7382	12.815	14.0561	14.0921	13.5479	14.028	13.2679	14.0095	13.7297	.	Y	0.241029	0.611794	0.319038	N	-
149	MSK_Cntnap2_mPFC_bRPLC_F01	3729	MSK_Cntnap2_mPFC_bRPLC_F01.3729.3729.3	+229.163C+57.021VATNAHGTDSR	3	CVATNAHGTDSR	.	0	1	sp|Q60625|ICAM5_MOUSE(pre=R,post=T)	15898	Icam5	intercellular adhesion molecule 5, telencephalin [Source:MGI Symbol;Acc:MGI:109430]	.	10	5	5	.	15.4044	14.8263	14.9276	15.3222	15.5685	15.2032	15.322	15.0691	15.3543	15.3424	.	Y	0.000229259	0.76163	0.999195	N	-
150	MSK_Cntnap2_mPFC_bRPLC_F01	3734	MSK_Cntnap2_mPFC_bRPLC_F01.3734.3734.4	+229.163DK+229.163ANMQHR	4	DKANMQHR	.	0	0	sp|P70333|HNRH2_MOUSE(pre=K,post=Y);sp|O35737|HNRH1_MOUSE(pre=K,post=Y);tr|Q811L7|Q811L7_MOUSE(pre=K,post=Y);tr|Q8C2Q7|Q8C2Q7_MOUSE(pre=K,post=Y);tr|Q3TNG9|Q3TNG9_MOUSE(pre=K,post=Y)	NO	NO	NO	.	10	5	5	.	22.6187	21.4477	21.6669	22.4526	22.3937	22.3188	22.5113	21.9897	22.4897	22.2532	.	Y	0.0749452	0.461099	0.73567	N	-
151	MSK_Cntnap2_mPFC_bRPLC_F01	3735	MSK_Cntnap2_mPFC_bRPLC_F01.3735.3735.3	+229.163DK+229.163ANMQHR	3	DKANMQHR	.	0	0	sp|P70333|HNRH2_MOUSE(pre=K,post=Y);sp|O35737|HNRH1_MOUSE(pre=K,post=Y);tr|Q811L7|Q811L7_MOUSE(pre=K,post=Y);tr|Q8C2Q7|Q8C2Q7_MOUSE(pre=K,post=Y);tr|Q3TNG9|Q3TNG9_MOUSE(pre=K,post=Y)	NO	NO	NO	.	10	5	5	.	19.7153	18.6802	18.857	19.8502	19.6551	19.7253	20.0095	19.2108	19.5531	19.6681	.	Y	-0.0130381	0.337654	0.952683	N	-
152	MSK_Cntnap2_mPFC_bRPLC_F01	3736	MSK_Cntnap2_mPFC_bRPLC_F01.3736.3736.3	+229.163LQHHADK+229.163	3	LQHHADK	.	0	1	sp|Q0KL02|TRIO_MOUSE(pre=R,post=A);sp|Q0KL02-2|TRIO_MOUSE(pre=R,post=A);sp|Q0KL02-3|TRIO_MOUSE(pre=R,post=A);sp|Q0KL02-4|TRIO_MOUSE(pre=R,post=A);tr|A0A2I3BRP6|A0A2I3BRP6_MOUSE(pre=R,post=A);tr|Q8C6J6|Q8C6J6_MOUSE(pre=R,post=A)	223435	Trio	triple functional domain (PTPRF interacting) [Source:MGI Symbol;Acc:MGI:1927230]	.	10	5	5	.	20.3774	19.6241	19.6793	20.5496	20.1774	19.9912	20.3173	19.833	20.5509	20.5105	.	Y	-0.139896	0.518426	0.539495	N	-
153	MSK_Cntnap2_mPFC_bRPLC_F01	3737	MSK_Cntnap2_mPFC_bRPLC_F01.3737.3737.4	+229.163K+229.163AVAHGDGDTQR	4	KAVAHGDGDTQR	.	0	1	sp|P19096|FAS_MOUSE(pre=K,post=D);tr|Q3UHT6|Q3UHT6_MOUSE(pre=K,post=D);tr|A0A0U1RNJ1|A0A0U1RNJ1_MOUSE(pre=K,post=D);tr|O89060|O89060_MOUSE(pre=K,post=D);tr|Q3TB22|Q3TB22_MOUSE(pre=K,post=D)	14104	Fasn	fatty acid synthase [Source:MGI Symbol;Acc:MGI:95485]	.	10	5	5	.	17.5802	16.4783	16.2541	17.8385	17.2606	16.8186	17.4093	16.6178	17.6995	17.3771	.	Y	-0.116556	0.790653	0.605325	N	-
154	MSK_Cntnap2_mPFC_bRPLC_F01	3741	MSK_Cntnap2_mPFC_bRPLC_F01.3741.3741.2	+229.163K+229.163QGAPENR	2	KQGAPENR	.	0	1	sp|Q6Q477|AT2B4_MOUSE(pre=K,post=N);sp|Q6Q477-2|AT2B4_MOUSE(pre=K,post=N);tr|H2BL43|H2BL43_MOUSE(pre=K,post=N);tr|F7AAP4|F7AAP4_MOUSE(pre=K,post=N);tr|E9Q828|E9Q828_MOUSE(pre=K,post=N);tr|D1FNM9|D1FNM9_MOUSE(pre=K,post=N);tr|D1FNM8|D1FNM8_MOUSE(pre=K,post=N)	381290	Atp2b4	ATPase, Ca++ transporting, plasma membrane 4 [Source:MGI Symbol;Acc:MGI:88111]	.	10	5	5	.	13.5991	12.7227	12.2202	14.018	14.167	13.122	13.5382	13.601	14.0963	12.8136	.	Y	0.0608778	0.845581	0.783255	N	-
155	MSK_Cntnap2_mPFC_bRPLC_F01	3742	MSK_Cntnap2_mPFC_bRPLC_F01.3742.3742.2	+229.163DK+229.163ANMQHR	2	DKANMQHR	.	0	0	sp|P70333|HNRH2_MOUSE(pre=K,post=Y);sp|O35737|HNRH1_MOUSE(pre=K,post=Y);tr|Q811L7|Q811L7_MOUSE(pre=K,post=Y);tr|Q8C2Q7|Q8C2Q7_MOUSE(pre=K,post=Y);tr|Q3TNG9|Q3TNG9_MOUSE(pre=K,post=Y)	NO	NO	NO	.	10	5	5	.	12.8424	10.8631	11.0235	13.3607	12.8173	12.7443	12.7962	12.5343	12.7731	12.9164	.	Y	0.0441874	0.306291	0.84113	N	-
156	MSK_Cntnap2_mPFC_bRPLC_F01	3743	MSK_Cntnap2_mPFC_bRPLC_F01.3743.3743.3	+229.163GK+229.163PQER	3	GKPQER	.	0	1	sp|Q8R1F1|NIBA2_MOUSE(pre=K,post=Q)	227737	Fam129b	family with sequence similarity 129, member B [Source:MGI Symbol;Acc:MGI:2442910]	.	10	5	5	.	16.9975	16.9021	17.3246	18.1448	17.9463	17.8833	17.1913	17.6812	18.1159	17.1416	.	Y	-0.35651	0.671815	0.177285	N	-
157	MSK_Cntnap2_mPFC_bRPLC_F01	3744	MSK_Cntnap2_mPFC_bRPLC_F01.3744.3744.4	+229.163ENEHHAFTC+57.021R	4	ENEHHAFTCR	.	0	1	sp|Q9DCF1|TMM25_MOUSE(pre=R,post=V);sp|Q9DCF1-2|TMM25_MOUSE(pre=R,post=V);tr|A0A1N9MYB8|A0A1N9MYB8_MOUSE(pre=R,post=V);tr|A0A1L1SVA2|A0A1L1SVA2_MOUSE(pre=R,post=V);tr|Q3U4J4|Q3U4J4_MOUSE(pre=R,post=V);tr|A0A1L1SRQ1|A0A1L1SRQ1_MOUSE(pre=R,post=V);tr|A0A1L1SU51|A0A1L1SU51_MOUSE(pre=R,post=V);tr|A0A1L1STM3|A0A1L1STM3_MOUSE(pre=R,post=V);tr|A0A1L1SQN0|A0A1L1SQN0_MOUSE(pre=R,post=V)	71687	Tmem25	transmembrane protein 25 [Source:MGI Symbol;Acc:MGI:1918937]	.	10	5	5	.	16.2184	16.0861	16.0223	16.0811	16.1318	16.5482	16.1078	16.1292	16.4999	15.9502	.	Y	-0.0431447	0.29028	0.844813	N	-
158	MSK_Cntnap2_mPFC_bRPLC_F01	3745	MSK_Cntnap2_mPFC_bRPLC_F01.3745.3745.2	+229.163LQHHADK+229.163	2	LQHHADK	.	0	1	sp|Q0KL02|TRIO_MOUSE(pre=R,post=A);sp|Q0KL02-2|TRIO_MOUSE(pre=R,post=A);sp|Q0KL02-3|TRIO_MOUSE(pre=R,post=A);sp|Q0KL02-4|TRIO_MOUSE(pre=R,post=A);tr|A0A2I3BRP6|A0A2I3BRP6_MOUSE(pre=R,post=A);tr|Q8C6J6|Q8C6J6_MOUSE(pre=R,post=A)	223435	Trio	triple functional domain (PTPRF interacting) [Source:MGI Symbol;Acc:MGI:1927230]	.	10	5	5	.	16.1339	15.0673	15.4008	16.3525	16.0748	15.8155	16.065	15.5998	16.4929	16.3229	.	Y	0.00980135	0.415702	0.964481	N	-
159	MSK_Cntnap2_mPFC_bRPLC_F01	3747	MSK_Cntnap2_mPFC_bRPLC_F01.3747.3747.3	+229.163RRLETEDTSGSPSR	3	RRLETEDTSGSPSR	.	0	1	sp|P21619|LMNB2_MOUSE(pre=R,post=A);sp|P21619-2|LMNB2_MOUSE(pre=R,post=A);tr|A0A0R4J0Q5|A0A0R4J0Q5_MOUSE(pre=R,post=A);tr|Q3V159|Q3V159_MOUSE(pre=R,post=A)	16907	Lmnb2	lamin B2 [Source:MGI Symbol;Acc:MGI:96796]	.	10	5	5	.	12.9001	11.7257	12.6494	13.5395	13.5698	13.2409	13.976	12.8819	12.8312	13.505	.	Y	-0.340804	0.338154	0.191682	N	-
160	MSK_Cntnap2_mPFC_bRPLC_F01	3755	MSK_Cntnap2_mPFC_bRPLC_F01.3755.3755.3	+229.163RQTIEER	3	RQTIEER	.	0	1	sp|P23116|EIF3A_MOUSE(pre=R,post=K);tr|Q3TKF9|Q3TKF9_MOUSE(pre=R,post=K);tr|Q3UL99|Q3UL99_MOUSE(pre=R,post=K);tr|Q3UM46|Q3UM46_MOUSE(pre=R,post=K);tr|Q6A0B9|Q6A0B9_MOUSE(pre=R,post=K);tr|Q3UEK3|Q3UEK3_MOUSE(pre=R,post=K)	13669	Eif3a	eukaryotic translation initiation factor 3, subunit A [Source:MGI Symbol;Acc:MGI:95301]	.	10	5	5	.	20.4982	19.7315	19.6647	20.362	20.6464	20.742	20.7959	20.2558	20.7677	20.3722	.	Y	-0.380032	0.120891	0.157928	N	-
161	MSK_Cntnap2_mPFC_bRPLC_F01	3758	MSK_Cntnap2_mPFC_bRPLC_F01.3758.3758.4	+229.163QLENADGRDHAR	4	QLENADGRDHAR	.	0	1	sp|Q3TAP4|AP5B1_MOUSE(pre=R,post=L)	381201	Ap5b1	adaptor-related protein complex 5, beta 1 subunit [Source:MGI Symbol;Acc:MGI:2685808]	.	10	5	5	.	16.2139	14.8571	15.5763	16.7812	16.5271	16.3027	15.9597	15.9965	16.2419	15.8341	.	Y	0.217412	0.839778	0.361289	N	-
162	MSK_Cntnap2_mPFC_bRPLC_F01	3759	MSK_Cntnap2_mPFC_bRPLC_F01.3759.3759.2	+229.163RQTIEER	2	RQTIEER	.	0	1	sp|P23116|EIF3A_MOUSE(pre=R,post=K);tr|Q3TKF9|Q3TKF9_MOUSE(pre=R,post=K);tr|Q3UL99|Q3UL99_MOUSE(pre=R,post=K);tr|Q3UM46|Q3UM46_MOUSE(pre=R,post=K);tr|Q6A0B9|Q6A0B9_MOUSE(pre=R,post=K);tr|Q3UEK3|Q3UEK3_MOUSE(pre=R,post=K)	13669	Eif3a	eukaryotic translation initiation factor 3, subunit A [Source:MGI Symbol;Acc:MGI:95301]	.	10	5	5	.	15.6015	14.8924	14.6488	15.6703	15.8956	16.0093	15.8308	15.1798	16.0708	15.5777	.	Y	-0.229343	0.218338	0.340412	N	-
163	MSK_Cntnap2_mPFC_bRPLC_F01	3763	MSK_Cntnap2_mPFC_bRPLC_F01.3763.3763.4	+229.163K+229.163PHQQAAPDDR	4	KPHQQAAPDDR	.	0	0	tr|G3X8Q1|G3X8Q1_MOUSE(pre=K,post=S);tr|B9EKC5|B9EKC5_MOUSE(pre=K,post=S)	NO	NO	NO	.	10	5	5	.	14.4818	14.2947	13.8997	14.8127	14.7916	14.5591	14.6361	14.3104	14.9078	14.4781	.	Y	-0.0773388	0.554061	0.727874	N	-
164	MSK_Cntnap2_mPFC_bRPLC_F01	3775	MSK_Cntnap2_mPFC_bRPLC_F01.3775.3775.3	+229.163K+229.163QGAPENR	3	KQGAPENR	.	0	1	sp|Q6Q477|AT2B4_MOUSE(pre=K,post=N);sp|Q6Q477-2|AT2B4_MOUSE(pre=K,post=N);tr|H2BL43|H2BL43_MOUSE(pre=K,post=N);tr|F7AAP4|F7AAP4_MOUSE(pre=K,post=N);tr|E9Q828|E9Q828_MOUSE(pre=K,post=N);tr|D1FNM9|D1FNM9_MOUSE(pre=K,post=N);tr|D1FNM8|D1FNM8_MOUSE(pre=K,post=N)	381290	Atp2b4	ATPase, Ca++ transporting, plasma membrane 4 [Source:MGI Symbol;Acc:MGI:88111]	.	10	5	5	.	19.0597	18.2667	18.1448	19.2301	19.5721	19.0172	19.4835	19.5107	20.047	18.9137	.	Y	-0.423793	0.158545	0.128119	N	-
165	MSK_Cntnap2_mPFC_bRPLC_F01	3776	MSK_Cntnap2_mPFC_bRPLC_F01.3776.3776.2	+229.163EM+15.995PM+15.995C+57.021R	2	EMPMCR	.	0	1	sp|Q62277|SYPH_MOUSE(pre=K,post=Q);tr|A4FUR8|A4FUR8_MOUSE(pre=K,post=Q)	20977	Syp	synaptophysin [Source:MGI Symbol;Acc:MGI:98467]	.	10	5	5	.	17.7768	17.6588	17.0354	17.6813	17.6945	18.0181	18.064	17.2005	18.0378	18.3359	.	Y	-0.356489	0.16432	0.177304	N	-
166	MSK_Cntnap2_mPFC_bRPLC_F01	3782	MSK_Cntnap2_mPFC_bRPLC_F01.3782.3782.4	+229.163NNHHEENISSK+229.163	4	NNHHEENISSK	.	0	1	sp|P16546|SPTN1_MOUSE(pre=K,post=M);sp|P16546-2|SPTN1_MOUSE(pre=K,post=M);tr|B7ZWK3|B7ZWK3_MOUSE(pre=K,post=M);tr|A3KGU7|A3KGU7_MOUSE(pre=K,post=M);tr|B9EKJ1|B9EKJ1_MOUSE(pre=K,post=M);tr|Q3TYI8|Q3TYI8_MOUSE(pre=K,post=M);tr|B2RXX6|B2RXX6_MOUSE(pre=K,post=M);tr|A3KGU5|A3KGU5_MOUSE(pre=K,post=M);tr|A3KGU9|A3KGU9_MOUSE(pre=K,post=M);tr|E9Q447|E9Q447_MOUSE(pre=K,post=M)	20740	Sptan1	spectrin alpha, non-erythrocytic 1 [Source:MGI Symbol;Acc:MGI:98386]	.	10	5	5	.	16.0999	15.6435	15.6353	16.3017	16.3524	16.5316	16.5167	15.8137	16.4322	16.2522	.	Y	-0.332265	0.181506	0.200032	N	-
167	MSK_Cntnap2_mPFC_bRPLC_F01	3793	MSK_Cntnap2_mPFC_bRPLC_F01.3793.3793.3	+229.163AGDGNC+57.021NM+15.995EGRPGPGR	3	AGDGNCNMEGRPGPGR	.	0	1	sp|Q9QWH1|PHC2_MOUSE(pre=K,post=A)	54383	Phc2	polyhomeotic 2 [Source:MGI Symbol;Acc:MGI:1860454]	.	10	5	5	.	12.2938	12.1519	11.5662	12.9933	13.137	12.3184	13.0489	12.2415	12.4571	12.4071	.	Y	-0.113316	0.844019	0.615034	N	-
168	MSK_Cntnap2_mPFC_bRPLC_F01	3801	MSK_Cntnap2_mPFC_bRPLC_F01.3801.3801.3	+229.163M+15.995GPPVGGHR	3	MGPPVGGHR	.	0	1	sp|Q8R081|HNRPL_MOUSE(pre=R,post=R);tr|G5E924|G5E924_MOUSE(pre=R,post=R);tr|G3UY38|G3UY38_MOUSE(pre=R,post=R);tr|Q3UMT7|Q3UMT7_MOUSE(pre=R,post=R)	15388	Hnrnpl	heterogeneous nuclear ribonucleoprotein L [Source:MGI Symbol;Acc:MGI:104816]	.	10	5	5	.	16.4473	16.3168	16.7562	16.928	16.6963	16.4354	16.7802	16.7152	16.6569	16.8121	.	Y	-0.0188649	0.704117	0.931646	N	-
169	MSK_Cntnap2_mPFC_bRPLC_F01	3802	MSK_Cntnap2_mPFC_bRPLC_F01.3802.3802.3	+229.163K+229.163GAEPSSSR	3	KGAEPSSSR	.	0	1	sp|Q8BYH7|TBC17_MOUSE(pre=R,post=S);tr|I6L974|I6L974_MOUSE(pre=R,post=S);tr|A0A140LHP1|A0A140LHP1_MOUSE(pre=R,post=S);tr|Q3UDU6|Q3UDU6_MOUSE(pre=R,post=S);tr|Q3U5C0|Q3U5C0_MOUSE(pre=R,post=S)	233204	Tbc1d17	TBC1 domain family, member 17 [Source:MGI Symbol;Acc:MGI:2449973]	.	10	5	5	.	18.9519	18.4485	18.3563	19.513	19.5848	19.8226	19.3708	19.4759	19.7374	19.1152	.	Y	-0.523924	0.103111	0.0816977	N	-
170	MSK_Cntnap2_mPFC_bRPLC_F01	3803	MSK_Cntnap2_mPFC_bRPLC_F01.3803.3803.4	+229.163HHAEC+57.021LK+229.163PR	4	HHAECLKPR	.	0	1	sp|Q80Y24|PRIC2_MOUSE(pre=R,post=C);tr|A7YQ68|A7YQ68_MOUSE(pre=R,post=C)	243548	Prickle2	prickle planar cell polarity protein 2 [Source:MGI Symbol;Acc:MGI:1925144]	.	10	5	5	.	18.3451	18.7925	18.9183	18.5837	19.0476	18.7242	19.0362	18.8417	19.0127	19.1585	.	Y	-0.220213	0.178602	0.356987	N	-
171	MSK_Cntnap2_mPFC_bRPLC_F01	3809	MSK_Cntnap2_mPFC_bRPLC_F01.3809.3809.2	+229.163ASGTC+57.021PER	2	ASGTCPER	.	0	0	tr|O08860|O08860_MOUSE(pre=G,post=A);tr|Q5EBX5|Q5EBX5_MOUSE(pre=G,post=A);tr|M0QWP1|M0QWP1_MOUSE(pre=G,post=A)	NO	NO	NO	.	10	5	5	.	17.1511	16.1334	15.8039	17.4163	17.2442	17.6549	17.3709	16.7712	17.7705	16.9971	.	Y	-0.219805	0.177137	0.357749	N	-
172	MSK_Cntnap2_mPFC_bRPLC_F01	3813	MSK_Cntnap2_mPFC_bRPLC_F01.3813.3813.3	+229.163AAQQRPEEVR	3	AAQQRPEEVR	.	0	1	sp|Q99KK7|DPP3_MOUSE(pre=K,post=D);tr|Q8BU29|Q8BU29_MOUSE(pre=K,post=D);tr|Q6NXZ0|Q6NXZ0_MOUSE(pre=K,post=D);tr|Q3UDD5|Q3UDD5_MOUSE(pre=K,post=D);tr|A0A494BBC1|A0A494BBC1_MOUSE(pre=K,post=D);tr|Q8BYF3|Q8BYF3_MOUSE(pre=K,post=D);tr|A0A494BBB3|A0A494BBB3_MOUSE(pre=K,post=D);tr|Q3THP1|Q3THP1_MOUSE(pre=K,post=D);tr|Q3UDY7|Q3UDY7_MOUSE(pre=K,post=D);tr|Q3UDF3|Q3UDF3_MOUSE(pre=K,post=D);tr|A0A494B918|A…	75221	Dpp3	dipeptidylpeptidase 3 [Source:MGI Symbol;Acc:MGI:1922471]	.	10	5	5	.	19.2532	19.0183	18.8622	19.4291	19.335	19.202	19.1956	19.0215	19.2416	19.3196	.	Y	0.0511865	0.891472	0.816866	N	-
173	MSK_Cntnap2_mPFC_bRPLC_F01	3814	MSK_Cntnap2_mPFC_bRPLC_F01.3814.3814.3	+229.163GAAATTTPTEHR	3	GAAATTTPTEHR	.	0	1	sp|P83741|WNK1_MOUSE(pre=R,post=F);sp|P83741-2|WNK1_MOUSE(pre=R,post=F);sp|P83741-3|WNK1_MOUSE(pre=R,post=F);sp|P83741-4|WNK1_MOUSE(pre=R,post=F);sp|P83741-5|WNK1_MOUSE(pre=R,post=F);sp|P83741-6|WNK1_MOUSE(pre=R,post=F);tr|Q6SLK2|Q6SLK2_MOUSE(pre=R,post=F);tr|Q3TU87|Q3TU87_MOUSE(pre=R,post=F)	232341	Wnk1	WNK lysine deficient protein kinase 1 [Source:MGI Symbol;Acc:MGI:2442092]	.	10	5	5	.	14.6798	13.884	14.0492	14.8389	15.05	14.511	14.6739	14.3105	14.8305	14.0228	.	Y	0.168791	0.911785	0.465136	N	-
174	MSK_Cntnap2_mPFC_bRPLC_F01	3825	MSK_Cntnap2_mPFC_bRPLC_F01.3825.3825.3	+229.163RNPPGGK+229.163	3	RNPPGGK	.	0	1	sp|P97825|JUPI1_MOUSE(pre=R,post=S)	15374	Jpt1	Jupiter microtubule associated homolog 1 [Source:MGI Symbol;Acc:MGI:1096361]	.	10	5	5	.	18.644	18.2787	17.7239	18.7172	19.1739	19.5446	19.2509	19.3167	19.3234	18.9295	.	Y	-0.672668	0.0208406	0.0449046	Y	down-reg.
175	MSK_Cntnap2_mPFC_bRPLC_F01	3826	MSK_Cntnap2_mPFC_bRPLC_F01.3826.3826.3	+229.163TSHTVK+229.163	3	TSHTVK	.	0	1	sp|Q8BGH2|SAM50_MOUSE(pre=K,post=W)	68653	Samm50	SAMM50 sorting and assembly machinery component [Source:MGI Symbol;Acc:MGI:1915903]	.	5	3	2	.	21.633	NA	20.4777	NA	21.7361	NA	NA	NA	22.1063	21.5691	.	N	-0.204754	1	1	N	-
176	MSK_Cntnap2_mPFC_bRPLC_F01	3827	MSK_Cntnap2_mPFC_bRPLC_F01.3827.3827.6	+229.163K+229.163HHEDEIDHHSK+229.163	6	KHHEDEIDHHSK	.	0	1	sp|O35143|ATIF1_MOUSE(pre=R,post=E);tr|E9PV44|E9PV44_MOUSE(pre=R,post=E)	11983	Atpif1	ATPase inhibitory factor 1 [Source:MGI Symbol;Acc:MGI:1196457]	.	10	5	5	.	17.9731	18.9785	18.6208	18.9479	19.0755	19.4879	18.7992	18.5407	18.9273	18.7227	.	Y	0.148649	0.5165	0.515684	N	-
177	MSK_Cntnap2_mPFC_bRPLC_F01	3829	MSK_Cntnap2_mPFC_bRPLC_F01.3829.3829.4	+229.163ASREEIHEYRR	4	ASREEIHEYRR	.	0	1	sp|P46660|AINX_MOUSE(pre=R,post=Q);tr|Q3UMG4|Q3UMG4_MOUSE(pre=R,post=Q)	226180	Ina	internexin neuronal intermediate filament protein, alpha [Source:MGI Symbol;Acc:MGI:96568]	.	10	5	5	.	16.1223	15.2568	15.4662	16.5812	17.0896	16.4323	16.5864	16.3551	15.8512	16.6702	.	Y	-0.310056	0.48039	0.223791	N	-
178	MSK_Cntnap2_mPFC_bRPLC_F01	3833	MSK_Cntnap2_mPFC_bRPLC_F01.3833.3833.3	+229.163RLNDHGK+229.163	3	RLNDHGK	.	0	0	sp|Q8CHU3|EPN2_MOUSE(pre=K,post=N);sp|Q8CHU3-2|EPN2_MOUSE(pre=K,post=N);sp|Q80VP1|EPN1_MOUSE(pre=K,post=N);sp|Q80VP1-2|EPN1_MOUSE(pre=K,post=N);tr|Q69ZS5|Q69ZS5_MOUSE(pre=K,post=N);tr|J3QNT7|J3QNT7_MOUSE(pre=K,post=N);tr|Q5NCM5|Q5NCM5_MOUSE(pre=K,post=N);tr|A8Y5D4|A8Y5D4_MOUSE(pre=K,post=N);tr|Q5NCM6|Q5NCM6_MOUSE(pre=K,post=N);tr|D3Z4V3|D3Z4V3_MOUSE(pre=K,post=N);tr|Q5NCM7|Q5NCM7_MOUSE(pre=K,post…	NO	NO	NO	.	10	5	5	.	20.0346	18.8822	18.8471	19.3276	18.1958	20.3714	19.5523	19.5019	20.2694	19.5995	.	Y	-0.717302	0.0582513	0.0379792	N	-
179	MSK_Cntnap2_mPFC_bRPLC_F01	3834	MSK_Cntnap2_mPFC_bRPLC_F01.3834.3834.3	+229.163HHPDLEAQAR	3	HHPDLEAQAR	.	0	1	sp|Q0VGU4|VGF_MOUSE(pre=R,post=R)	381677	Vgf	VGF nerve growth factor inducible [Source:MGI Symbol;Acc:MGI:1343180]	.	10	5	5	.	17.0892	16.4321	16.6785	17.3088	17.1226	16.8665	16.9468	16.5498	17.1579	16.9161	.	Y	0.173151	0.842592	0.454688	N	-
180	MSK_Cntnap2_mPFC_bRPLC_F01	3835	MSK_Cntnap2_mPFC_bRPLC_F01.3835.3835.4	+229.163K+229.163RQEELR	4	KRQEELR	.	0	1	sp|Q6Y7W8|GGYF2_MOUSE(pre=R,post=R);tr|G3UYR9|G3UYR9_MOUSE(pre=R,post=R);tr|Q3TUA5|Q3TUA5_MOUSE(pre=R,post=R);tr|Q8C585|Q8C585_MOUSE(pre=R,post=R);tr|G3UYG6|G3UYG6_MOUSE(pre=R,post=R);tr|G3UWR2|G3UWR2_MOUSE(pre=R,post=R);tr|E9Q2M5|E9Q2M5_MOUSE(pre=R,post=R);tr|G3UZX7|G3UZX7_MOUSE(pre=R,post=R)	227331	Gigyf2	GRB10 interacting GYF protein 2 [Source:MGI Symbol;Acc:MGI:2138584]	.	10	5	5	.	17.758	16.7363	16.4659	17.7208	17.8558	18.0693	18.3451	17.7594	18.013	18.1559	.	Y	-0.348494	0.0407078	0.184488	N	-
181	MSK_Cntnap2_mPFC_bRPLC_F01	3841	MSK_Cntnap2_mPFC_bRPLC_F01.3841.3841.3	+229.163SSPSPQK+229.163R	3	SSPSPQKR	.	0	1	sp|O54774|AP3D1_MOUSE(pre=K,post=Y);tr|Q3U237|Q3U237_MOUSE(pre=K,post=Y);tr|Q3UR54|Q3UR54_MOUSE(pre=K,post=Y);tr|Q05CQ3|Q05CQ3_MOUSE(pre=K,post=Y);tr|Q8CGH7|Q8CGH7_MOUSE(pre=K,post=Y)	11776	Ap3d1	adaptor-related protein complex 3, delta 1 subunit [Source:MGI Symbol;Acc:MGI:107734]	.	10	5	5	.	20.5422	19.9173	19.8056	21.1226	21.3008	20.6462	21.5129	20.8552	20.7973	20.91	.	Y	-0.313066	0.267101	0.220391	N	-
182	MSK_Cntnap2_mPFC_bRPLC_F01	3844	MSK_Cntnap2_mPFC_bRPLC_F01.3844.3844.3	+229.163DSHASIC+57.021R	3	DSHASICR	.	0	1	sp|Q9Z2C9|MTMR7_MOUSE(pre=K,post=S);tr|I6L9A6|I6L9A6_MOUSE(pre=K,post=S);tr|G3V027|G3V027_MOUSE(pre=K,post=S);tr|G3UYB7|G3UYB7_MOUSE(pre=K,post=S);tr|G3UYZ2|G3UYZ2_MOUSE(pre=K,post=S)	54384	Mtmr7	myotubularin related protein 7 [Source:MGI Symbol;Acc:MGI:1891693]	.	10	5	5	.	18.2664	17.5712	17.8648	18.2634	18.4229	18.001	18.4182	17.9009	18.141	18.3543	.	Y	0.122353	0.660618	0.58791	N	-
183	MSK_Cntnap2_mPFC_bRPLC_F01	3847	MSK_Cntnap2_mPFC_bRPLC_F01.3847.3847.3	+229.163HTYQTEPDR	3	HTYQTEPDR	.	0	1	sp|O08739|AMPD3_MOUSE(pre=K,post=T);tr|A0A1L1SRX2|A0A1L1SRX2_MOUSE(pre=K,post=T);tr|Q922J7|Q922J7_MOUSE(pre=K,post=T)	11717	Ampd3	adenosine monophosphate deaminase 3 [Source:MGI Symbol;Acc:MGI:1096344]	.	10	5	5	.	16.8313	16.5269	16.4746	17.2634	17.2049	17.3591	16.9476	16.7995	17.4331	16.9459	.	Y	-0.116322	0.289122	0.606043	N	-
184	MSK_Cntnap2_mPFC_bRPLC_F01	3851	MSK_Cntnap2_mPFC_bRPLC_F01.3851.3851.2	+229.163DSHASIC+57.021R	2	DSHASICR	.	0	1	sp|Q9Z2C9|MTMR7_MOUSE(pre=K,post=S);tr|I6L9A6|I6L9A6_MOUSE(pre=K,post=S);tr|G3V027|G3V027_MOUSE(pre=K,post=S);tr|G3UYB7|G3UYB7_MOUSE(pre=K,post=S);tr|G3UYZ2|G3UYZ2_MOUSE(pre=K,post=S)	54384	Mtmr7	myotubularin related protein 7 [Source:MGI Symbol;Acc:MGI:1891693]	.	10	5	5	.	15.2383	14.7652	14.211	15.3445	15.3347	15.4422	15.543	14.6569	15.3671	15.5626	.	Y	-0.203865	0.262687	0.388609	N	-
185	MSK_Cntnap2_mPFC_bRPLC_F01	3860	MSK_Cntnap2_mPFC_bRPLC_F01.3860.3860.3	+229.163THM+15.995HDLK+229.163	3	THMHDLK	.	0	1	sp|Q9Z2Q6|SEPT5_MOUSE(pre=R,post=D);tr|Q68FM0|Q68FM0_MOUSE(pre=R,post=D);tr|A0A338P769|A0A338P769_MOUSE(pre=R,post=D);tr|B7ZNM7|B7ZNM7_MOUSE(pre=R,post=D);tr|A0A338P6R8|A0A338P6R8_MOUSE(pre=R,post=D)	18951	Septin5	septin 5 [Source:MGI Symbol;Acc:MGI:1195461]	.	10	5	5	.	20.1579	20.5154	20.4438	20.2851	20.2616	20.1772	20.4808	19.9721	20.636	20.2326	.	Y	0.0524526	0.81216	0.812253	N	-
186	MSK_Cntnap2_mPFC_bRPLC_F01	3862	MSK_Cntnap2_mPFC_bRPLC_F01.3862.3862.3	+229.163SVQSHK+229.163	3	SVQSHK	.	0	1	sp|O54774|AP3D1_MOUSE(pre=K,post=D);tr|Q3U237|Q3U237_MOUSE(pre=K,post=D);tr|Q3UR54|Q3UR54_MOUSE(pre=K,post=D);tr|Q05CQ3|Q05CQ3_MOUSE(pre=K,post=D);tr|Q8CGH7|Q8CGH7_MOUSE(pre=K,post=D)	11776	Ap3d1	adaptor-related protein complex 3, delta 1 subunit [Source:MGI Symbol;Acc:MGI:107734]	.	10	5	5	.	18.9032	16.797	17.031	19.352	18.225	18.1783	17.8205	17.7541	18.2393	17.4185	.	Y	0.404417	0.743123	0.139134	N	-
187	MSK_Cntnap2_mPFC_bRPLC_F01	3869	MSK_Cntnap2_mPFC_bRPLC_F01.3869.3869.2	+229.163STPPQDSSQR	2	STPPQDSSQR	.	0	1	sp|Q8CGF6|WDR47_MOUSE(pre=F,post=L);tr|Q8CEH9|Q8CEH9_MOUSE(pre=F,post=L)	99512	Wdr47	WD repeat domain 47 [Source:MGI Symbol;Acc:MGI:2139593]	.	10	5	5	.	15.4166	14.1755	14.241	15.5737	14.8273	14.8876	14.3205	14.1566	15.3712	13.9826	.	Y	0.506818	0.459495	0.0868391	N	-
188	MSK_Cntnap2_mPFC_bRPLC_F01	3879	MSK_Cntnap2_mPFC_bRPLC_F01.3879.3879.3	+229.163M+15.995TPHEK+229.163	3	MTPHEK	.	0	1	sp|Q9Z1N5|DX39B_MOUSE(pre=R,post=Q);tr|A0A1S6GWH2|A0A1S6GWH2_MOUSE(pre=R,post=Q);tr|Q3TB18|Q3TB18_MOUSE(pre=R,post=Q);tr|G3UXI6|G3UXI6_MOUSE(pre=R,post=Q)	53817	Ddx39b	DEAD (Asp-Glu-Ala-Asp) box polypeptide 39B [Source:MGI Symbol;Acc:MGI:99240]	.	10	5	5	.	22.4309	21.1439	21.2911	22.2212	22.1086	22.0692	22.0099	21.7531	22.1263	21.8819	.	Y	0.0986289	0.647013	0.659388	N	-
189	MSK_Cntnap2_mPFC_bRPLC_F01	3885	MSK_Cntnap2_mPFC_bRPLC_F01.3885.3885.3	+229.163RAQELER	3	RAQELER	.	0	1	sp|Q9CXR1|DHRS7_MOUSE(pre=R,post=V);tr|A0A1Y7VLS1|A0A1Y7VLS1_MOUSE(pre=R,post=V);tr|A0A1Y7VJD4|A0A1Y7VJD4_MOUSE(pre=R,post=V);tr|A0A1Y7VN19|A0A1Y7VN19_MOUSE(pre=R,post=V);tr|A0A140LIS8|A0A140LIS8_MOUSE(pre=R,post=V)	66375	Dhrs7	dehydrogenase/reductase (SDR family) member 7 [Source:MGI Symbol;Acc:MGI:1913625]	.	10	5	5	.	19.5941	18.9542	18.9616	19.8435	19.787	19.5316	19.5354	19.3256	19.5572	19.6386	.	Y	0.0586983	0.673543	0.790726	N	-
190	MSK_Cntnap2_mPFC_bRPLC_F01	3898	MSK_Cntnap2_mPFC_bRPLC_F01.3898.3898.3	+229.163NAHEPQVTGGNR	3	NAHEPQVTGGNR	.	0	1	sp|Q8K0S2|ERIC5_MOUSE(pre=R,post=V)	239368	Erich5	glutamate rich 5 [Source:MGI Symbol;Acc:MGI:2447772]	.	10	5	5	.	13.972	13.2411	14.0667	15.2	15.296	15.2909	15.0215	14.6688	15.1699	14.7945	.	Y	-0.954832	0.162335	0.0161754	N	-
191	MSK_Cntnap2_mPFC_bRPLC_F01	3902	MSK_Cntnap2_mPFC_bRPLC_F01.3902.3902.2	+229.163ASGAPPGGQQR	2	ASGAPPGGQQR	.	0	1	sp|O88935|SYN1_MOUSE(pre=K,post=Q);sp|O88935-1|SYN1_MOUSE(pre=K,post=Q)	20964	Syn1	synapsin I [Source:MGI Symbol;Acc:MGI:98460]	.	10	5	5	.	14.2228	14.1111	13.5775	13.8634	14.2523	15.4874	14.986	13.8605	15.5183	14.3201	.	Y	-0.874885	0.0478872	0.0214502	Y	down-reg.
192	MSK_Cntnap2_mPFC_bRPLC_F01	3906	MSK_Cntnap2_mPFC_bRPLC_F01.3906.3906.3	+229.163AQDYDRR	3	AQDYDRR	.	0	1	sp|Q8BYK5|PHAR3_MOUSE(pre=R,post=A);sp|Q8BYK5-2|PHAR3_MOUSE(pre=R,post=A);sp|Q8BYK5-3|PHAR3_MOUSE(pre=R,post=A);sp|Q8BYK5-4|PHAR3_MOUSE(pre=R,post=A);tr|A2AHM4|A2AHM4_MOUSE(pre=R,post=A);tr|Q6KCA9|Q6KCA9_MOUSE(pre=R,post=A);tr|A0A5F8MPC1|A0A5F8MPC1_MOUSE(pre=R,post=A);tr|Q5DTG6|Q5DTG6_MOUSE(pre=R,post=A)	74189	Phactr3	phosphatase and actin regulator 3 [Source:MGI Symbol;Acc:MGI:1921439]	.	10	5	5	.	18.031	17.4458	17.3788	18.2069	18.1244	18.5422	17.8394	17.5718	18.1591	17.7864	.	Y	0.191573	0.578954	0.413436	N	-
193	MSK_Cntnap2_mPFC_bRPLC_F01	3907	MSK_Cntnap2_mPFC_bRPLC_F01.3907.3907.2	+229.163TQTPSETR	2	TQTPSETR	.	0	1	sp|Q9QYX7|PCLO_MOUSE(pre=K,post=D);sp|Q9QYX7-2|PCLO_MOUSE(pre=K,post=D)	26875	Pclo	piccolo (presynaptic cytomatrix protein) [Source:MGI Symbol;Acc:MGI:1349390]	.	10	5	5	.	18.2611	17.7646	16.9539	18.1441	18.369	19.2762	19.1025	18.0518	19.0952	18.1186	.	Y	-0.951108	0.0573422	0.0163834	N	-
194	MSK_Cntnap2_mPFC_bRPLC_F01	3910	MSK_Cntnap2_mPFC_bRPLC_F01.3910.3910.2	+229.163SSTSQPDPR	2	SSTSQPDPR	.	0	1	sp|Q8VCD6|REEP2_MOUSE(pre=R,post=T);tr|C1IE02|C1IE02_MOUSE(pre=R,post=T);tr|Q3TYE9|Q3TYE9_MOUSE(pre=R,post=T)	225362	Reep2	receptor accessory protein 2 [Source:MGI Symbol;Acc:MGI:2385070]	.	10	5	5	.	13.4187	12.6961	11.5202	13.1506	13.2631	14.1003	13.995	13.0685	13.6576	13.308	.	Y	-0.506987	0.0762845	0.0879233	N	-
195	MSK_Cntnap2_mPFC_bRPLC_F01	3913	MSK_Cntnap2_mPFC_bRPLC_F01.3913.3913.3	+229.163QHGDDASAEK+229.163	3	QHGDDASAEK	.	0	1	sp|Q6PD10|IP6K1_MOUSE(pre=R,post=A);tr|H3BIW9|H3BIW9_MOUSE(pre=R,post=A);tr|Q3UGJ0|Q3UGJ0_MOUSE(pre=R,post=A);tr|Q6A097|Q6A097_MOUSE(pre=R,post=A)	27399	Ip6k1	inositol hexaphosphate kinase 1 [Source:MGI Symbol;Acc:MGI:1351633]	.	10	5	5	.	14.3121	13.7351	13.4094	15.244	14.7834	14.9777	14.3439	14.2213	15.2216	13.8482	.	Y	-0.0317571	0.607845	0.885019	N	-
196	MSK_Cntnap2_mPFC_bRPLC_F01	3923	MSK_Cntnap2_mPFC_bRPLC_F01.3923.3923.3	+229.163GSEPSTEHSQK+229.163	3	GSEPSTEHSQK	.	0	1	sp|Q8C8R3|ANK2_MOUSE(pre=R,post=E);sp|Q8C8R3-2|ANK2_MOUSE(pre=R,post=E);sp|Q8C8R3-4|ANK2_MOUSE(pre=R,post=E);sp|Q8C8R3-5|ANK2_MOUSE(pre=R,post=E);tr|S4R2R5|S4R2R5_MOUSE(pre=R,post=E);tr|S4R2F3|S4R2F3_MOUSE(pre=R,post=E)	109676	Ank2	ankyrin 2, brain [Source:MGI Symbol;Acc:MGI:88025]	.	10	5	5	.	13.8228	11.3921	11.4975	14.0589	12.5773	13.4759	13.1196	12.7918	13.6406	12.7847	.	Y	-0.542376	0.42867	0.0755892	N	-
197	MSK_Cntnap2_mPFC_bRPLC_F01	3934	MSK_Cntnap2_mPFC_bRPLC_F01.3934.3934.3	+229.163K+229.163QSDVM+15.995R	3	KQSDVMR	.	0	1	sp|Q9CZM2|RL15_MOUSE(pre=K,post=F);tr|Q5M8Q0|Q5M8Q0_MOUSE(pre=K,post=F);tr|Q3U7D2|Q3U7D2_MOUSE(pre=K,post=F);tr|B8JKK2|B8JKK2_MOUSE(pre=K,post=F)	66480	Rpl15	ribosomal protein L15 [Source:MGI Symbol;Acc:MGI:1913730]	.	10	5	5	.	15.8113	15.3628	15.0584	15.7778	15.636	16.0225	15.8553	14.8267	15.7586	15.531	.	Y	-0.122544	0.792049	0.587738	N	-
198	MSK_Cntnap2_mPFC_bRPLC_F01	3936	MSK_Cntnap2_mPFC_bRPLC_F01.3936.3936.2	+229.163AGGGGAAAPER	2	AGGGGAAAPER	.	0	1	sp|Q8K1S6|SPIR2_MOUSE(pre=R,post=A)	234857	Spire2	spire type actin nucleation factor 2 [Source:MGI Symbol;Acc:MGI:2446256]	.	10	5	5	.	15.1002	14.0736	13.7185	15.2078	15.1566	15.0001	15.3974	14.4582	15.5056	14.97	.	Y	0.100177	0.291235	0.654603	N	-
199	MSK_Cntnap2_mPFC_bRPLC_F01	3937	MSK_Cntnap2_mPFC_bRPLC_F01.3937.3937.3	+229.163ATASTM+15.995DHAR	3	ATASTMDHAR	.	0	1	sp|P04370|MBP_MOUSE(pre=L,post=H);sp|P04370-2|MBP_MOUSE(pre=L,post=H);sp|P04370-4|MBP_MOUSE(pre=L,post=H);sp|P04370-5|MBP_MOUSE(pre=L,post=H);sp|P04370-6|MBP_MOUSE(pre=L,post=H);sp|P04370-7|MBP_MOUSE(pre=L,post=H);sp|P04370-8|MBP_MOUSE(pre=L,post=H);sp|P04370-9|MBP_MOUSE(pre=L,post=H);sp|P04370-10|MBP_MOUSE(pre=L,post=H);sp|P04370-11|MBP_MOUSE(pre=L,post=H);sp|P04370-13|MBP_MOUSE(pre=L,post=H);sp…	17196	Mbp	myelin basic protein [Source:MGI Symbol;Acc:MGI:96925]	.	10	5	5	.	14.5803	13.375	14.1373	15.2214	14.7533	14.5047	14.0601	14.118	14.0013	14.0558	.	Y	0.520252	0.442121	0.0819122	N	-
200	MSK_Cntnap2_mPFC_bRPLC_F01	3938	MSK_Cntnap2_mPFC_bRPLC_F01.3938.3938.3	+229.163HVDQQSVGR	3	HVDQQSVGR	.	0	1	sp|Q3UUF8|AN34B_MOUSE(pre=K,post=A)	218440	Ankrd34b	ankyrin repeat domain 34B [Source:MGI Symbol;Acc:MGI:2443245]	.	10	5	5	.	14.5058	13.9	13.852	14.6109	14.782	14.6678	14.3725	13.9463	14.6582	14.1209	.	Y	0.133273	0.926779	0.557077	N	-
201	MSK_Cntnap2_mPFC_bRPLC_F01	3940	MSK_Cntnap2_mPFC_bRPLC_F01.3940.3940.3	+229.163HEAQIQDM+15.995R	3	HEAQIQDMR	.	0	1	sp|Q61879|MYH10_MOUSE(pre=N,post=Q);tr|Q4KMN4|Q4KMN4_MOUSE(pre=N,post=Q);tr|Q6PB65|Q6PB65_MOUSE(pre=N,post=Q);tr|Q5SV64|Q5SV64_MOUSE(pre=N,post=Q);tr|Q3UH59|Q3UH59_MOUSE(pre=N,post=Q);tr|Q80T68|Q80T68_MOUSE(pre=N,post=Q)	77579	Myh10	myosin, heavy polypeptide 10, non-muscle [Source:MGI Symbol;Acc:MGI:1930780]	.	10	5	5	.	13.6587	12.7912	13.0593	13.7469	13.6038	13.514	13.1056	13.0343	12.9523	13.3547	.	Y	0.49824	0.432981	0.0902018	N	-
202	MSK_Cntnap2_mPFC_bRPLC_F01	3956	MSK_Cntnap2_mPFC_bRPLC_F01.3956.3956.3	+229.163QHGDDASAEK+229.163	3	QHGDDASAEK	.	0	1	sp|Q6PD10|IP6K1_MOUSE(pre=R,post=A);tr|H3BIW9|H3BIW9_MOUSE(pre=R,post=A);tr|Q3UGJ0|Q3UGJ0_MOUSE(pre=R,post=A);tr|Q6A097|Q6A097_MOUSE(pre=R,post=A)	27399	Ip6k1	inositol hexaphosphate kinase 1 [Source:MGI Symbol;Acc:MGI:1351633]	.	10	5	5	.	13.3096	12.257	12.1316	14.213	14.0574	13.904	13.5442	13.2549	14.0468	13.2578	.	Y	-0.234646	0.40995	0.331092	N	-
203	MSK_Cntnap2_mPFC_bRPLC_F01	3975	MSK_Cntnap2_mPFC_bRPLC_F01.3975.3975.2	+229.163GESSQGMQR	2	GESSQGMQR	.	0	0	sp|O54901|OX2G_MOUSE(pre=R,post=M);tr|Q80VX2|Q80VX2_MOUSE(pre=R,post=M)	NO	NO	NO	.	10	5	5	.	13.561	13.1209	12.4448	13.575	13.6115	14.4923	14.2519	13.017	14.7359	13.1875	.	Y	-0.690902	0.146315	0.0419257	N	-
204	MSK_Cntnap2_mPFC_bRPLC_F01	3979	MSK_Cntnap2_mPFC_bRPLC_F01.3979.3979.2	+229.163QAGAPQATR	2	QAGAPQATR	.	0	1	sp|O88935|SYN1_MOUSE(pre=R,post=Q);sp|O88935-1|SYN1_MOUSE(pre=R,post=Q);sp|O88935-3|SYN1_MOUSE(pre=R,post=Q)	20964	Syn1	synapsin I [Source:MGI Symbol;Acc:MGI:98460]	.	10	5	5	.	12.327	10.6089	10.4694	11.8891	11.9107	12.6135	12.6479	11.8416	13.2919	12.2799	.	Y	-0.724466	0.0421332	0.0369774	Y	down-reg.
205	MSK_Cntnap2_mPFC_bRPLC_F01	3980	MSK_Cntnap2_mPFC_bRPLC_F01.3980.3980.2	+229.163MWNRTR	2	MWNRTR	.	0	1	sp|O54983|CRYM_MOUSE(pre=R,post=E);tr|Q3UPX0|Q3UPX0_MOUSE(pre=R,post=E)	12971	Crym	crystallin, mu [Source:MGI Symbol;Acc:MGI:102675]	.	7	3	4	.	10.5827	NA	NA	11.8357	11.9178	12.0967	11.9775	NA	12.0032	10.3482	.	Y	-0.154632	0.798274	0.500931	N	-
206	MSK_Cntnap2_mPFC_bRPLC_F01	3985	MSK_Cntnap2_mPFC_bRPLC_F01.3985.3985.2	+229.163GGEAVSSGGR	2	GGEAVSSGGR	.	0	1	sp|O89026|ROBO1_MOUSE(pre=R,post=P);tr|G5E843|G5E843_MOUSE(pre=R,post=P);tr|A0A338P6F7|A0A338P6F7_MOUSE(pre=R,post=P)	19876	Robo1	roundabout guidance receptor 1 [Source:MGI Symbol;Acc:MGI:1274781]	.	10	5	5	.	14.8108	13.6264	12.6311	14.4381	13.8402	14.6402	14.0475	13.5583	15.616	13.469	.	Y	-0.207289	0.490992	0.381758	N	-
207	MSK_Cntnap2_mPFC_bRPLC_F01	3986	MSK_Cntnap2_mPFC_bRPLC_F01.3986.3986.3	+229.163QK+229.163PQAER	3	QKPQAER	.	0	1	sp|Q9D8N0|EF1G_MOUSE(pre=K,post=K);tr|Q4FZK2|Q4FZK2_MOUSE(pre=K,post=K);tr|Q8R1N8|Q8R1N8_MOUSE(pre=K,post=K)	67160	Eef1g	eukaryotic translation elongation factor 1 gamma [Source:MGI Symbol;Acc:MGI:1914410]	.	10	5	5	.	15.4073	14.6334	14.2975	15.5797	15.7013	15.6163	15.8806	15.2922	16.0592	15.2049	.	Y	-0.209018	0.173293	0.378341	N	-
208	MSK_Cntnap2_mPFC_bRPLC_F01	3987	MSK_Cntnap2_mPFC_bRPLC_F01.3987.3987.2	+229.163AGAQEAC+57.021AR	2	AGAQEACAR	.	0	1	sp|Q61361|PGCB_MOUSE(pre=F,post=I)	12032	Bcan	brevican [Source:MGI Symbol;Acc:MGI:1096385]	.	10	5	5	.	14.2828	13.328	12.5699	13.8846	13.5416	14.6335	13.8269	12.8894	14.8838	12.9617	.	Y	-0.285238	0.548174	0.254157	N	-
209	MSK_Cntnap2_mPFC_bRPLC_F01	4002	MSK_Cntnap2_mPFC_bRPLC_F01.4002.4002.4	+229.163K+229.163HHEDEIDHHSK+229.163	4	KHHEDEIDHHSK	.	0	1	sp|O35143|ATIF1_MOUSE(pre=R,post=E);tr|E9PV44|E9PV44_MOUSE(pre=R,post=E)	11983	Atpif1	ATPase inhibitory factor 1 [Source:MGI Symbol;Acc:MGI:1196457]	.	9	5	4	.	9.91867	10.8806	9.54339	10.7471	11.8473	12.0409	11.695	NA	10.7174	11.7403	.	Y	-0.970521	0.0907674	0.0152848	N	-
210	MSK_Cntnap2_mPFC_bRPLC_F01	4009	MSK_Cntnap2_mPFC_bRPLC_F01.4009.4009.2	+229.163STGEAVR	2	STGEAVR	.	0	1	sp|P11983|TCPA_MOUSE(pre=R,post=S);tr|F2Z483|F2Z483_MOUSE(pre=R,post=S)	21454	Tcp1	t-complex protein 1 [Source:MGI Symbol;Acc:MGI:98535]	.	10	5	5	.	14.6102	13.383	13.5306	15.036	15.0471	15.2905	15.1259	14.3906	15.395	14.3634	.	Y	-0.515775	0.205157	0.0846343	N	-
211	MSK_Cntnap2_mPFC_bRPLC_F01	4012	MSK_Cntnap2_mPFC_bRPLC_F01.4012.4012.2	+229.163SPPPDGQR	2	SPPPDGQR	.	0	1	sp|Q3UR97|SNX21_MOUSE(pre=R,post=S);tr|G3UYL5|G3UYL5_MOUSE(pre=R,post=S);tr|Q9CYM7|Q9CYM7_MOUSE(pre=R,post=S);tr|G3UY23|G3UY23_MOUSE(pre=R,post=S);tr|G3UWM2|G3UWM2_MOUSE(pre=R,post=S)	101113	Snx21	sorting nexin family member 21 [Source:MGI Symbol;Acc:MGI:1917729]	.	10	5	5	.	11.9984	11.0008	10.5168	12.5563	12.3783	12.8563	12.5648	11.1034	12.2949	12.0601	.	Y	-0.29653	0.361429	0.239924	N	-
212	MSK_Cntnap2_mPFC_bRPLC_F01	4021	MSK_Cntnap2_mPFC_bRPLC_F01.4021.4021.3	+229.163GRPGQTAK+229.163	3	GRPGQTAK	.	0	1	sp|Q99104|MYO5A_MOUSE(pre=K,post=E);tr|D3YZ62|D3YZ62_MOUSE(pre=K,post=E);tr|D3Z4J3|D3Z4J3_MOUSE(pre=K,post=E)	17918	Myo5a	myosin VA [Source:MGI Symbol;Acc:MGI:105976]	.	10	5	5	.	14.235	13.3669	13.2028	14.9245	14.679	14.3226	14.2496	13.8443	14.8378	13.9999	.	Y	-0.0145611	0.674166	0.947053	N	-
213	MSK_Cntnap2_mPFC_bRPLC_F01	4031	MSK_Cntnap2_mPFC_bRPLC_F01.4031.4031.3	+229.163M+15.995GPPVGGHR	3	MGPPVGGHR	.	0	1	sp|Q8R081|HNRPL_MOUSE(pre=R,post=R);tr|G5E924|G5E924_MOUSE(pre=R,post=R);tr|G3UY38|G3UY38_MOUSE(pre=R,post=R);tr|Q3UMT7|Q3UMT7_MOUSE(pre=R,post=R)	15388	Hnrnpl	heterogeneous nuclear ribonucleoprotein L [Source:MGI Symbol;Acc:MGI:104816]	.	10	5	5	.	14.1085	13.2229	13.1809	14.3681	14.2844	14.2318	13.9776	13.1771	14.2729	13.5804	.	Y	0.130898	0.966211	0.563681	N	-
214	MSK_Cntnap2_mPFC_bRPLC_F01	4035	MSK_Cntnap2_mPFC_bRPLC_F01.4035.4035.3	+229.163AAQQRPEEVR	3	AAQQRPEEVR	.	0	1	sp|Q99KK7|DPP3_MOUSE(pre=K,post=D);tr|Q8BU29|Q8BU29_MOUSE(pre=K,post=D);tr|Q6NXZ0|Q6NXZ0_MOUSE(pre=K,post=D);tr|Q3UDD5|Q3UDD5_MOUSE(pre=K,post=D);tr|A0A494BBC1|A0A494BBC1_MOUSE(pre=K,post=D);tr|Q8BYF3|Q8BYF3_MOUSE(pre=K,post=D);tr|A0A494BBB3|A0A494BBB3_MOUSE(pre=K,post=D);tr|Q3THP1|Q3THP1_MOUSE(pre=K,post=D);tr|Q3UDY7|Q3UDY7_MOUSE(pre=K,post=D);tr|Q3UDF3|Q3UDF3_MOUSE(pre=K,post=D);tr|A0A494B918|A…	75221	Dpp3	dipeptidylpeptidase 3 [Source:MGI Symbol;Acc:MGI:1922471]	.	10	5	5	.	13.9387	13.268	13.0394	14.0961	13.9655	14.0042	13.9068	13.4336	13.5972	13.7456	.	Y	0.193104	0.758124	0.410096	N	-
215	MSK_Cntnap2_mPFC_bRPLC_F01	4044	MSK_Cntnap2_mPFC_bRPLC_F01.4044.4044.4	+229.163HHAEC+57.021LK+229.163PR	4	HHAECLKPR	.	0	1	sp|Q80Y24|PRIC2_MOUSE(pre=R,post=C);tr|A7YQ68|A7YQ68_MOUSE(pre=R,post=C)	243548	Prickle2	prickle planar cell polarity protein 2 [Source:MGI Symbol;Acc:MGI:1925144]	.	10	5	5	.	13.6181	12.8605	13.2179	13.2288	13.5161	13.1693	13.2861	12.9301	13.8636	13.4443	.	Y	-0.0572587	0.813688	0.795695	N	-
216	MSK_Cntnap2_mPFC_bRPLC_F01	4045	MSK_Cntnap2_mPFC_bRPLC_F01.4045.4045.3	+229.163EEYEMK+229.163	3	EEYEMK	.	0	1	sp|Q80W68|KIRR1_MOUSE(pre=R,post=D)	170643	Kirrel	kirre like nephrin family adhesion molecule 1 [Source:MGI Symbol;Acc:MGI:1891396]	.	10	5	5	.	11.8632	9.67128	9.84567	11.0662	11.1686	11.6553	10.859	10.5648	11.8901	9.62231	.	Y	0.207181	0.748573	0.381067	N	-
217	MSK_Cntnap2_mPFC_bRPLC_F01	4049	MSK_Cntnap2_mPFC_bRPLC_F01.4049.4049.6	+229.163K+229.163HHEDEIDHHSK+229.163	6	KHHEDEIDHHSK	.	0	1	sp|O35143|ATIF1_MOUSE(pre=R,post=E);tr|E9PV44|E9PV44_MOUSE(pre=R,post=E)	11983	Atpif1	ATPase inhibitory factor 1 [Source:MGI Symbol;Acc:MGI:1196457]	.	10	5	5	.	16.455	17.6873	17.0474	17.5893	17.5149	18.1699	17.682	16.9735	17.6159	17.5998	.	Y	-0.101025	0.27769	0.652237	N	-
218	MSK_Cntnap2_mPFC_bRPLC_F01	4086	MSK_Cntnap2_mPFC_bRPLC_F01.4086.4086.3	+229.163M+15.995TPHEK+229.163	3	MTPHEK	.	0	1	sp|Q9Z1N5|DX39B_MOUSE(pre=R,post=Q);tr|A0A1S6GWH2|A0A1S6GWH2_MOUSE(pre=R,post=Q);tr|Q3TB18|Q3TB18_MOUSE(pre=R,post=Q);tr|G3UXI6|G3UXI6_MOUSE(pre=R,post=Q)	53817	Ddx39b	DEAD (Asp-Glu-Ala-Asp) box polypeptide 39B [Source:MGI Symbol;Acc:MGI:99240]	.	10	5	5	.	16.1136	14.466	14.5077	15.8734	15.8238	15.8221	15.6343	15.0844	15.9529	15.4354	.	Y	0.189504	0.576457	0.417925	N	-
219	MSK_Cntnap2_mPFC_bRPLC_F01	4095	MSK_Cntnap2_mPFC_bRPLC_F01.4095.4095.3	+229.163GHM+15.995APAGNNK+229.163	3	GHMAPAGNNK	.	0	1	sp|Q8C163|EXOG_MOUSE(pre=R,post=F)	208194	Exog	endo/exonuclease (5'-3'), endonuclease G-like [Source:MGI Symbol;Acc:MGI:2143333]	.	10	5	5	.	10.6104	11.9258	10.2935	12.3915	11.9889	11.9455	11.7681	11.6426	11.8269	11.8404	.	Y	0.0989276	0.414262	0.658478	N	-
220	MSK_Cntnap2_mPFC_bRPLC_F01	4099	MSK_Cntnap2_mPFC_bRPLC_F01.4099.4099.3	+229.163GTYHNK+229.163	3	GTYHNK	.	0	1	sp|Q61599|GDIR2_MOUSE(pre=R,post=S)	11857	Arhgdib	Rho, GDP dissociation inhibitor (GDI) beta [Source:MGI Symbol;Acc:MGI:101940]	.	10	5	5	.	14.6598	12.7771	12.4822	14.6908	14.2397	14.7417	14.3906	13.3244	14.4187	13.3223	.	Y	-0.150863	0.646563	0.51048	N	-
221	MSK_Cntnap2_mPFC_bRPLC_F01	4106	MSK_Cntnap2_mPFC_bRPLC_F01.4106.4106.2	+229.163TQTPSETR	2	TQTPSETR	.	0	1	sp|Q9QYX7|PCLO_MOUSE(pre=K,post=D);sp|Q9QYX7-2|PCLO_MOUSE(pre=K,post=D)	26875	Pclo	piccolo (presynaptic cytomatrix protein) [Source:MGI Symbol;Acc:MGI:1349390]	.	10	5	5	.	16.4522	15.493	15.4442	16.3812	16.7625	17.4375	17.4088	16.2718	17.5206	16.267	.	Y	-1.02757	0.0608871	0.0124731	N	-
222	MSK_Cntnap2_mPFC_bRPLC_F01	4116	MSK_Cntnap2_mPFC_bRPLC_F01.4116.4116.2	+229.163C+57.021SPDTC+57.021SR	2	CSPDTCSR	.	0	1	sp|Q6Y685|TACC1_MOUSE(pre=K,post=S);tr|A0A1B0GR30|A0A1B0GR30_MOUSE(pre=K,post=S);tr|F8VQ95|F8VQ95_MOUSE(pre=K,post=S);tr|A0A1B0GRF4|A0A1B0GRF4_MOUSE(pre=K,post=S)	320165	Tacc1	transforming, acidic coiled-coil containing protein 1 [Source:MGI Symbol;Acc:MGI:2443510]	.	10	5	5	.	12.9826	12.7419	11.759	12.9888	13.3653	13.8025	13.6546	12.5469	13.6496	13.1462	.	Y	-0.667009	0.138342	0.0458724	N	-
223	MSK_Cntnap2_mPFC_bRPLC_F01	4117	MSK_Cntnap2_mPFC_bRPLC_F01.4117.4117.2	+229.163ENSTGVNR	2	ENSTGVNR	.	0	1	sp|P30728|DRD3_MOUSE(pre=A,post=A);sp|P30728-2|DRD3_MOUSE(pre=A,post=A);tr|Q0VEC4|Q0VEC4_MOUSE(pre=A,post=A);tr|A0A2R8VHF0|A0A2R8VHF0_MOUSE(pre=A,post=A)	13490	Drd3	dopamine receptor D3 [Source:MGI Symbol;Acc:MGI:94925]	.	10	5	5	.	13.3054	10.8567	10.8539	13.0802	11.7667	12.9667	12.168	11.6983	13.8451	11.9468	.	Y	-0.401297	0.428063	0.142554	N	-
224	MSK_Cntnap2_mPFC_bRPLC_F01	4120	MSK_Cntnap2_mPFC_bRPLC_F01.4120.4120.3	+229.163HQAVTQK+229.163	3	HQAVTQK	.	0	1	sp|O55201|SPT5H_MOUSE(pre=R,post=K);sp|O55201-2|SPT5H_MOUSE(pre=R,post=K)	20924	Supt5	suppressor of Ty 5, DSIF elongation factor subunit [Source:MGI Symbol;Acc:MGI:1202400]	.	10	5	5	.	13.0375	12.1323	10.8253	13.1835	13.1624	13.0344	13.2095	12.1857	13.4427	12.7122	.	Y	0.00302597	0.402742	0.988918	N	-
225	MSK_Cntnap2_mPFC_bRPLC_F01	4121	MSK_Cntnap2_mPFC_bRPLC_F01.4121.4121.4	+229.163RTSVGSRPPAVR	4	RTSVGSRPPAVR	.	0	1	sp|Q8BYN5|FSD1L_MOUSE(pre=K,post=G);sp|Q8BYN5-2|FSD1L_MOUSE(pre=K,post=G);tr|J3QM95|J3QM95_MOUSE(pre=K,post=G);tr|F8WGT4|F8WGT4_MOUSE(pre=K,post=G);tr|E0CXZ1|E0CXZ1_MOUSE(pre=K,post=G)	319636	Fsd1l	fibronectin type III and SPRY domain containing 1-like [Source:MGI Symbol;Acc:MGI:2442443]	.	10	5	5	.	12.5989	12.6251	12.9561	13.0702	13.0258	12.378	12.9763	12.5253	12.9372	12.487	.	Y	0.430808	0.261702	0.122653	N	-
226	MSK_Cntnap2_mPFC_bRPLC_F01	4131	MSK_Cntnap2_mPFC_bRPLC_F01.4131.4131.3	+229.163HVDQQSVGR	3	HVDQQSVGR	.	0	1	sp|Q3UUF8|AN34B_MOUSE(pre=K,post=A)	218440	Ankrd34b	ankyrin repeat domain 34B [Source:MGI Symbol;Acc:MGI:2443245]	.	10	5	5	.	12.8509	11.5285	12.4239	13.57	13.0971	12.7578	12.9447	12.4824	12.9366	12.2478	.	Y	0.093156	0.95763	0.676479	N	-
227	MSK_Cntnap2_mPFC_bRPLC_F01	4154	MSK_Cntnap2_mPFC_bRPLC_F01.4154.4154.3	+229.163QHGDDASAEK+229.163	3	QHGDDASAEK	.	0	1	sp|Q6PD10|IP6K1_MOUSE(pre=R,post=A);tr|H3BIW9|H3BIW9_MOUSE(pre=R,post=A);tr|Q3UGJ0|Q3UGJ0_MOUSE(pre=R,post=A);tr|Q6A097|Q6A097_MOUSE(pre=R,post=A)	27399	Ip6k1	inositol hexaphosphate kinase 1 [Source:MGI Symbol;Acc:MGI:1351633]	.	9	4	5	.	10.5786	NA	10.9979	12.5019	12.2024	11.6381	10.8345	11.562	12.3298	11.2912	.	Y	0.0381264	0.942303	0.862509	N	-
228	MSK_Cntnap2_mPFC_bRPLC_F01	4157	MSK_Cntnap2_mPFC_bRPLC_F01.4157.4157.3	+229.163QVC+57.021HTK+229.163	3	QVCHTK	.	0	0	sp|Q99JY9|ARP3_MOUSE(pre=Y,post=K);sp|Q641P0|ARP3B_MOUSE(pre=F,post=K);sp|Q641P0-2|ARP3B_MOUSE(pre=F,post=K);tr|Q3ULF7|Q3ULF7_MOUSE(pre=Y,post=K);tr|Q3TGE1|Q3TGE1_MOUSE(pre=Y,post=K);tr|Q3TGW0|Q3TGW0_MOUSE(pre=Y,post=K);tr|Q3TWJ4|Q3TWJ4_MOUSE(pre=Y,post=K);tr|Q9ERF8|Q9ERF8_MOUSE(pre=Y,post=K)	NO	NO	NO	.	10	5	5	.	14.9635	12.9833	13.5647	14.9208	14.2023	15.6949	13.4712	13.6849	16.3649	12.6048	.	Y	0.517383	0.77909	0.0829278	N	-
229	MSK_Cntnap2_mPFC_bRPLC_F01	4175	MSK_Cntnap2_mPFC_bRPLC_F01.4175.4175.3	+229.163QK+229.163PQAER	3	QKPQAER	.	0	1	sp|Q9D8N0|EF1G_MOUSE(pre=K,post=K);tr|Q4FZK2|Q4FZK2_MOUSE(pre=K,post=K);tr|Q8R1N8|Q8R1N8_MOUSE(pre=K,post=K)	67160	Eef1g	eukaryotic translation elongation factor 1 gamma [Source:MGI Symbol;Acc:MGI:1914410]	.	10	5	5	.	15.9412	15.1663	14.8804	16.0446	16.0996	16.2201	16.5431	15.7828	16.4957	15.7374	.	Y	-0.278855	0.122967	0.262756	N	-
230	MSK_Cntnap2_mPFC_bRPLC_F01	4179	MSK_Cntnap2_mPFC_bRPLC_F01.4179.4179.4	+229.163K+229.163HHEDEIDHHSK+229.163	4	KHHEDEIDHHSK	.	0	1	sp|O35143|ATIF1_MOUSE(pre=R,post=E);tr|E9PV44|E9PV44_MOUSE(pre=R,post=E)	11983	Atpif1	ATPase inhibitory factor 1 [Source:MGI Symbol;Acc:MGI:1196457]	.	8	3	5	.	NA	10.4612	NA	10.4388	11.5387	11.7959	10.5935	10.0985	10.9777	10.2277	.	Y	-0.132293	0.880001	0.560264	N	-
231	MSK_Cntnap2_mPFC_bRPLC_F01	4186	MSK_Cntnap2_mPFC_bRPLC_F01.4186.4186.2	+229.163AGAQEAC+57.021AR	2	AGAQEACAR	.	0	1	sp|Q61361|PGCB_MOUSE(pre=F,post=I)	12032	Bcan	brevican [Source:MGI Symbol;Acc:MGI:1096385]	.	9	4	5	.	10.5731	10.8712	NA	10.0551	10.9112	11.8345	10.8766	9.93264	12.1765	9.73892	.	Y	-0.154476	0.577191	0.50132	N	-
232	MSK_Cntnap2_mPFC_bRPLC_F01	4204	MSK_Cntnap2_mPFC_bRPLC_F01.4204.4204.3	+229.163QTQFHGSEGR	3	QTQFHGSEGR	.	0	1	sp|Q7TT37|ELP1_MOUSE(pre=K,post=P)	230233	Elp1	elongator complex protein 1 [Source:MGI Symbol;Acc:MGI:1914544]	.	10	5	5	.	13.3781	12.3842	12.4275	13.5696	13.1403	12.8065	13.025	12.7249	13.561	12.7493	.	Y	0.333798	0.981893	0.197176	N	-
233	MSK_Cntnap2_mPFC_bRPLC_F01	4222	MSK_Cntnap2_mPFC_bRPLC_F01.4222.4222.4	+229.163HHAEC+57.021LK+229.163PR	4	HHAECLKPR	.	0	1	sp|Q80Y24|PRIC2_MOUSE(pre=R,post=C);tr|A7YQ68|A7YQ68_MOUSE(pre=R,post=C)	243548	Prickle2	prickle planar cell polarity protein 2 [Source:MGI Symbol;Acc:MGI:1925144]	.	10	5	5	.	12.7052	12.7323	12.9427	13.2218	13.2319	12.9724	13.0095	12.9328	13.355	13.1539	.	Y	-0.0667276	0.419661	0.763482	N	-
234	MSK_Cntnap2_mPFC_bRPLC_F01	4228	MSK_Cntnap2_mPFC_bRPLC_F01.4228.4228.3	+229.163QTQFHGSEGR	3	QTQFHGSEGR	.	0	1	sp|Q7TT37|ELP1_MOUSE(pre=K,post=P)	230233	Elp1	elongator complex protein 1 [Source:MGI Symbol;Acc:MGI:1914544]	.	10	5	5	.	13.4988	12.1872	12.8317	13.2747	12.9948	12.8851	12.7131	12.5076	13.48	12.5408	.	Y	0.281677	0.658643	0.257667	N	-
235	MSK_Cntnap2_mPFC_bRPLC_F01	4235	MSK_Cntnap2_mPFC_bRPLC_F01.4235.4235.4	+229.163QQQQSGNHPITVHC+57.021SAGAGR	4	QQQQSGNHPITVHCSAGAGR	.	0	1	sp|P18052|PTPRA_MOUSE(pre=K,post=T);sp|P18052-2|PTPRA_MOUSE(pre=K,post=T);tr|Q91V35|Q91V35_MOUSE(pre=K,post=T)	19262	Ptpra	protein tyrosine phosphatase, receptor type, A [Source:MGI Symbol;Acc:MGI:97808]	.	2	2	0	.	NA	NA	NA	9.48856	10.3476	NA	NA	NA	NA	NA	.	N	NA	1	1	N	-
236	MSK_Cntnap2_mPFC_bRPLC_F01	4237	MSK_Cntnap2_mPFC_bRPLC_F01.4237.4237.3	+229.163TVQGSGHQEHIN	3	TVQGSGHQEHIN	.	0	1	sp|Q60598|SRC8_MOUSE(pre=K,post=I);tr|Q8BNA5|Q8BNA5_MOUSE(pre=K,post=I);tr|Q921L6|Q921L6_MOUSE(pre=K,post=I)	13043	Cttn	cortactin [Source:MGI Symbol;Acc:MGI:99695]	.	9	5	4	.	10.8838	9.91789	9.69111	11.9571	10.3099	9.79338	10.1957	NA	9.44149	10.311	.	Y	0.315346	0.213236	0.216535	N	-
237	MSK_Cntnap2_mPFC_bRPLC_F01	4261	MSK_Cntnap2_mPFC_bRPLC_F01.4261.4261.2	+229.163TDGGPASTR	2	TDGGPASTR	.	0	1	sp|Q91W98|S15A4_MOUSE(pre=R,post=T)	100561	Slc15a4	solute carrier family 15, member 4 [Source:MGI Symbol;Acc:MGI:2140796]	.	10	5	5	.	12.0669	11.4003	10.4206	11.9091	12.0855	12.4894	12.4549	11.9817	12.3437	10.7142	.	Y	-0.434561	0.388962	0.121822	N	-
238	MSK_Cntnap2_mPFC_bRPLC_F01	4296	MSK_Cntnap2_mPFC_bRPLC_F01.4296.4296.2	+229.163TQTPSETR	2	TQTPSETR	.	0	1	sp|Q9QYX7|PCLO_MOUSE(pre=K,post=D);sp|Q9QYX7-2|PCLO_MOUSE(pre=K,post=D)	26875	Pclo	piccolo (presynaptic cytomatrix protein) [Source:MGI Symbol;Acc:MGI:1349390]	.	10	5	5	.	14.4155	13.8901	12.9492	14.565	14.8083	15.7653	15.4419	14.4422	15.5642	14.5079	.	Y	-1.0264	0.0485347	0.0125229	Y	down-reg.
239	MSK_Cntnap2_mPFC_bRPLC_F01	4308	MSK_Cntnap2_mPFC_bRPLC_F01.4308.4308.2	+229.163C+57.021SPDTC+57.021SR	2	CSPDTCSR	.	0	1	sp|Q6Y685|TACC1_MOUSE(pre=K,post=S);tr|A0A1B0GR30|A0A1B0GR30_MOUSE(pre=K,post=S);tr|F8VQ95|F8VQ95_MOUSE(pre=K,post=S);tr|A0A1B0GRF4|A0A1B0GRF4_MOUSE(pre=K,post=S)	320165	Tacc1	transforming, acidic coiled-coil containing protein 1 [Source:MGI Symbol;Acc:MGI:2443510]	.	10	5	5	.	12.4862	11.2139	10.7015	13.0186	12.9685	13.1167	13.0686	12.0854	13.2206	12.2228	.	Y	-0.582423	0.249993	0.0640343	N	-
240	MSK_Cntnap2_mPFC_bRPLC_F01	4321	MSK_Cntnap2_mPFC_bRPLC_F01.4321.4321.3	+229.163HQAVTQK+229.163	3	HQAVTQK	.	0	1	sp|O55201|SPT5H_MOUSE(pre=R,post=K);sp|O55201-2|SPT5H_MOUSE(pre=R,post=K)	20924	Supt5	suppressor of Ty 5, DSIF elongation factor subunit [Source:MGI Symbol;Acc:MGI:1202400]	.	10	5	5	.	15.8223	14.6614	14.3525	15.4341	15.8157	16.1782	15.7837	14.9362	16.2094	15.3019	.	Y	-0.349636	0.272532	0.183449	N	-
241	MSK_Cntnap2_mPFC_bRPLC_F01	4356	MSK_Cntnap2_mPFC_bRPLC_F01.4356.4356.2	+229.163SNDGNSYR	2	SNDGNSYR	.	0	1	sp|Q99LC3|NDUAA_MOUSE(pre=K,post=L);tr|A0A087WR38|A0A087WR38_MOUSE(pre=K,post=L)	67273	Ndufa10	NADH:ubiquinone oxidoreductase subunit A10 [Source:MGI Symbol;Acc:MGI:1914523]	.	10	5	5	.	16.4932	16.7692	15.9919	16.3551	17.2837	17.6723	17.9708	16.884	18.1443	17.2646	.	Y	-1.17907	0.0141763	0.00747178	Y	down-reg.
242	MSK_Cntnap2_mPFC_bRPLC_F01	4360	MSK_Cntnap2_mPFC_bRPLC_F01.4360.4360.3	+229.163GSEPSTEHSQK+229.163	3	GSEPSTEHSQK	.	0	1	sp|Q8C8R3|ANK2_MOUSE(pre=R,post=E);sp|Q8C8R3-2|ANK2_MOUSE(pre=R,post=E);sp|Q8C8R3-4|ANK2_MOUSE(pre=R,post=E);sp|Q8C8R3-5|ANK2_MOUSE(pre=R,post=E);tr|S4R2R5|S4R2R5_MOUSE(pre=R,post=E);tr|S4R2F3|S4R2F3_MOUSE(pre=R,post=E)	109676	Ank2	ankyrin 2, brain [Source:MGI Symbol;Acc:MGI:88025]	.	10	5	5	.	12.746	9.79271	10.1806	12.0583	12.4525	12.2969	10.6658	10.85	11.9916	10.1929	.	Y	1.20824	0.746136	0.00665173	N	-
243	MSK_Cntnap2_mPFC_bRPLC_F01	4362	MSK_Cntnap2_mPFC_bRPLC_F01.4362.4362.3	+229.163RPSPEPGAGDTR	3	RPSPEPGAGDTR	.	0	0	sp|O88427|CAC1H_MOUSE(pre=R,post=L);sp|O88427-2|CAC1H_MOUSE(pre=R,post=L);tr|E9Q6P9|E9Q6P9_MOUSE(pre=R,post=L);tr|E0CYZ3|E0CYZ3_MOUSE(pre=R,post=L)	NO	NO	NO	.	10	5	5	.	10.6632	9.8256	10.9605	10.7834	11.7417	10.7591	10.7622	10.6306	12.0911	10.8289	.	Y	0.0212111	0.60948	0.923245	N	-
244	MSK_Cntnap2_mPFC_bRPLC_F01	4372	MSK_Cntnap2_mPFC_bRPLC_F01.4372.4372.3	+229.163THSM+15.995QQAK+229.163	3	THSMQQAK	.	0	1	sp|Q4KMM3|OXR1_MOUSE(pre=K,post=Q);sp|Q4KMM3-2|OXR1_MOUSE(pre=K,post=Q);sp|Q4KMM3-3|OXR1_MOUSE(pre=K,post=Q);sp|Q4KMM3-4|OXR1_MOUSE(pre=K,post=Q);tr|E9Q0A7|E9Q0A7_MOUSE(pre=K,post=Q);tr|A0A2R8W6N3|A0A2R8W6N3_MOUSE(pre=K,post=Q)	170719	Oxr1	oxidation resistance 1 [Source:MGI Symbol;Acc:MGI:2179326]	.	10	5	5	.	16.6033	16.1436	15.9683	16.5572	16.8536	16.7352	16.9487	15.7688	17.1816	16.7552	.	Y	-0.198	0.41249	0.400604	N	-
245	MSK_Cntnap2_mPFC_bRPLC_F01	4377	MSK_Cntnap2_mPFC_bRPLC_F01.4377.4377.3	+229.163QHGDDASAEK+229.163	3	QHGDDASAEK	.	0	1	sp|Q6PD10|IP6K1_MOUSE(pre=R,post=A);tr|H3BIW9|H3BIW9_MOUSE(pre=R,post=A);tr|Q3UGJ0|Q3UGJ0_MOUSE(pre=R,post=A);tr|Q6A097|Q6A097_MOUSE(pre=R,post=A)	27399	Ip6k1	inositol hexaphosphate kinase 1 [Source:MGI Symbol;Acc:MGI:1351633]	.	10	5	5	.	11.7564	10.6438	11.3297	12.7661	12.4645	12.511	11.3907	11.7051	12.7529	12.0898	.	Y	-0.333377	0.536782	0.198914	N	-
246	MSK_Cntnap2_mPFC_bRPLC_F01	4384	MSK_Cntnap2_mPFC_bRPLC_F01.4384.4384.3	+229.163QK+229.163PQAER	3	QKPQAER	.	0	1	sp|Q9D8N0|EF1G_MOUSE(pre=K,post=K);tr|Q4FZK2|Q4FZK2_MOUSE(pre=K,post=K);tr|Q8R1N8|Q8R1N8_MOUSE(pre=K,post=K)	67160	Eef1g	eukaryotic translation elongation factor 1 gamma [Source:MGI Symbol;Acc:MGI:1914410]	.	10	5	5	.	19.9856	19.4298	19.0866	20.1169	20.2459	20.2246	20.6825	20.0923	20.5075	19.9226	.	Y	-0.239062	0.0872143	0.323413	N	-
247	MSK_Cntnap2_mPFC_bRPLC_F01	4386	MSK_Cntnap2_mPFC_bRPLC_F01.4386.4386.3	+229.163REELQGR	3	REELQGR	.	0	1	sp|Q3UHB8|CC177_MOUSE(pre=R,post=R)	380768	Ccdc177	coiled-coil domain containing 177 [Source:MGI Symbol;Acc:MGI:2686414]	.	10	5	5	.	15.8098	15.403	15.2005	15.9192	16.2178	16.1103	16.2505	15.2927	16.1715	15.8852	.	Y	-0.300588	0.386893	0.234974	N	-
248	MSK_Cntnap2_mPFC_bRPLC_F01	4400	MSK_Cntnap2_mPFC_bRPLC_F01.4400.4400.2	+229.163GM+15.995ETEASPR	2	GMETEASPR	.	0	0	sp|Q60610|TIAM1_MOUSE(pre=R,post=Q);tr|G3UWG2|G3UWG2_MOUSE(pre=R,post=Q);tr|Q6P1D6|Q6P1D6_MOUSE(pre=R,post=Q);tr|Q3UHH6|Q3UHH6_MOUSE(pre=R,post=Q)	NO	NO	NO	.	10	5	5	.	13.7585	13.1367	13.0095	14.0929	13.9047	13.3004	13.9489	12.8892	13.9244	13.7927	.	Y	-0.0342431	0.975518	0.876197	N	-
249	MSK_Cntnap2_mPFC_bRPLC_F01	4414	MSK_Cntnap2_mPFC_bRPLC_F01.4414.4414.3	+229.163ERLETQR	3	ERLETQR	.	0	1	sp|Q0VDN7|RUND1_MOUSE(pre=R,post=E)	217201	Rundc1	RUN domain containing 1 [Source:MGI Symbol;Acc:MGI:2144506]	.	10	5	5	.	13.7036	12.8533	12.8712	14.2325	13.6095	13.8341	13.7147	13.2618	14.1028	13.198	.	Y	-0.105193	0.611116	0.639419	N	-
250	MSK_Cntnap2_mPFC_bRPLC_F01	4423	MSK_Cntnap2_mPFC_bRPLC_F01.4423.4423.3	+229.163M+15.995HESM+15.995K+229.163	3	MHESMK	.	0	0	sp|P08752|GNAI2_MOUSE(pre=R,post=L);sp|B2RSH2|GNAI1_MOUSE(pre=R,post=L);sp|Q9DC51|GNAI3_MOUSE(pre=R,post=L);tr|Q8JZT4|Q8JZT4_MOUSE(pre=R,post=L);tr|Q3TJH1|Q3TJH1_MOUSE(pre=R,post=L)	NO	NO	NO	.	10	5	5	.	15.2443	12.9868	13.6739	15.2781	14.5542	13.7453	13.7815	13.4713	13.9954	13.7653	.	Y	0.788834	0.231884	0.028789	N	-
251	MSK_Cntnap2_mPFC_bRPLC_F01	4433	MSK_Cntnap2_mPFC_bRPLC_F01.4433.4433.3	+229.163QTQFHGSEGR	3	QTQFHGSEGR	.	0	1	sp|Q7TT37|ELP1_MOUSE(pre=K,post=P)	230233	Elp1	elongator complex protein 1 [Source:MGI Symbol;Acc:MGI:1914544]	.	10	5	5	.	13.8214	12.9991	12.8313	14.1602	13.6317	13.2729	13.1498	12.7834	14.035	13.1393	.	Y	0.481905	0.534322	0.0970159	N	-
252	MSK_Cntnap2_mPFC_bRPLC_F01	4445	MSK_Cntnap2_mPFC_bRPLC_F01.4445.4445.3	+229.163HPEAEM+15.995AQNSVR	3	HPEAEMAQNSVR	.	0	1	sp|Q02257|PLAK_MOUSE(pre=R,post=L)	16480	Jup	junction plakoglobin [Source:MGI Symbol;Acc:MGI:96650]	.	10	5	5	.	10.3216	9.55989	10.3852	10.8459	10.2016	10.1953	9.74242	10.322	10.2782	9.89967	.	Y	0.126332	0.482552	0.576597	N	-
253	MSK_Cntnap2_mPFC_bRPLC_F01	4496	MSK_Cntnap2_mPFC_bRPLC_F01.4496.4496.4	+229.163TISHESGEHSAQGK+229.163	4	TISHESGEHSAQGK	.	0	1	sp|Q9R0H2|MUCEN_MOUSE(pre=K,post=T);sp|Q9R0H2-2|MUCEN_MOUSE(pre=K,post=T);sp|Q9R0H2-3|MUCEN_MOUSE(pre=K,post=T);sp|Q9R0H2-4|MUCEN_MOUSE(pre=K,post=T)	59308	Emcn	endomucin [Source:MGI Symbol;Acc:MGI:1891716]	.	9	5	4	.	12.0861	10.5247	11.2772	12.3903	12.0486	11.8449	10.6969	9.64905	10.2532	NA	.	Y	1.57351	0.107424	0.00203843	N	-
254	MSK_Cntnap2_mPFC_bRPLC_F01	4516	MSK_Cntnap2_mPFC_bRPLC_F01.4516.4516.3	+229.163AREELSR	3	AREELSR	.	0	1	sp|P42567|EPS15_MOUSE(pre=K,post=L);sp|P42567-2|EPS15_MOUSE(pre=K,post=L);tr|Q5JC28|Q5JC28_MOUSE(pre=K,post=L);tr|Q80ZL3|Q80ZL3_MOUSE(pre=K,post=L);tr|A0A0R4J0A0|A0A0R4J0A0_MOUSE(pre=K,post=L);tr|H3BK65|H3BK65_MOUSE(pre=K,post=L)	13858	Eps15	epidermal growth factor receptor pathway substrate 15 [Source:MGI Symbol;Acc:MGI:104583]	.	10	5	5	.	14.3724	12.7474	13.5243	14.7341	14.8582	14.3205	14.3407	13.6066	14.0669	14.2865	.	Y	0.0858775	0.86198	0.699681	N	-
255	MSK_Cntnap2_mPFC_bRPLC_F01	4533	MSK_Cntnap2_mPFC_bRPLC_F01.4533.4533.3	+229.163HQAVTQK+229.163	3	HQAVTQK	.	0	1	sp|O55201|SPT5H_MOUSE(pre=R,post=K);sp|O55201-2|SPT5H_MOUSE(pre=R,post=K)	20924	Supt5	suppressor of Ty 5, DSIF elongation factor subunit [Source:MGI Symbol;Acc:MGI:1202400]	.	10	5	5	.	13.3609	12.7228	12.2132	13.7933	13.7106	13.7047	13.1694	12.7788	13.8272	13.3086	.	Y	0.0523169	0.598077	0.812756	N	-
256	MSK_Cntnap2_mPFC_bRPLC_F01	4566	MSK_Cntnap2_mPFC_bRPLC_F01.4566.4566.2	+229.163SNDGNSYR	2	SNDGNSYR	.	0	1	sp|Q99LC3|NDUAA_MOUSE(pre=K,post=L);tr|A0A087WR38|A0A087WR38_MOUSE(pre=K,post=L)	67273	Ndufa10	NADH:ubiquinone oxidoreductase subunit A10 [Source:MGI Symbol;Acc:MGI:1914523]	.	10	5	5	.	13.6479	13.5026	12.426	13.8921	14.666	14.9016	15.1775	13.8611	15.471	14.3372	.	Y	-1.25374	0.0440204	0.00578901	Y	down-reg.
257	MSK_Cntnap2_mPFC_bRPLC_F01	4569	MSK_Cntnap2_mPFC_bRPLC_F01.4569.4569.3	+229.163RQQEEMM+15.995R	3	RQQEEMMR	.	0	1	sp|Q99K48|NONO_MOUSE(pre=R,post=R);tr|Q3UM20|Q3UM20_MOUSE(pre=R,post=R);tr|Q4FK11|Q4FK11_MOUSE(pre=R,post=R);tr|Q3TMM5|Q3TMM5_MOUSE(pre=R,post=R);tr|Q3TF40|Q3TF40_MOUSE(pre=R,post=R);tr|Q3TTV7|Q3TTV7_MOUSE(pre=R,post=R);tr|Q3TFC2|Q3TFC2_MOUSE(pre=R,post=R)	53610	Nono	non-POU-domain-containing, octamer binding protein [Source:MGI Symbol;Acc:MGI:1855692]	.	10	5	5	.	13.7886	13.3088	13.1752	13.8909	13.9765	13.7611	14.0271	13.1187	13.9129	13.7362	.	Y	0.0274631	0.724354	0.900461	N	-
258	MSK_Cntnap2_mPFC_bRPLC_F01	4581	MSK_Cntnap2_mPFC_bRPLC_F01.4581.4581.3	+229.163TVHDEC+57.021M+15.995R	3	TVHDECMR	.	0	1	sp|Q9R1C6|DGKE_MOUSE(pre=K,post=G);tr|F2Z490|F2Z490_MOUSE(pre=K,post=G);tr|Q8C8R9|Q8C8R9_MOUSE(pre=K,post=G)	56077	Dgke	diacylglycerol kinase, epsilon [Source:MGI Symbol;Acc:MGI:1889276]	.	10	5	5	.	12.5957	10.9174	10.9471	12.6274	12.5946	12.0793	11.7634	11.948	12.44	12.4826	.	Y	0.515248	0.649745	0.083691	N	-
259	MSK_Cntnap2_mPFC_bRPLC_F01	4593	MSK_Cntnap2_mPFC_bRPLC_F01.4593.4593.3	+229.163NSM+15.995FHNR	3	NSMFHNR	.	0	1	sp|Q9JIF0|ANM1_MOUSE(pre=R,post=H);sp|Q9JIF0-2|ANM1_MOUSE(pre=R,post=H);sp|Q9JIF0-3|ANM1_MOUSE(pre=R,post=H);tr|A0A171KXD3|A0A171KXD3_MOUSE(pre=R,post=H);tr|Q9CX58|Q9CX58_MOUSE(pre=R,post=H);tr|Q80WV6|Q80WV6_MOUSE(pre=R,post=H);tr|Q3UIG8|Q3UIG8_MOUSE(pre=R,post=H);tr|A0A140LJ70|A0A140LJ70_MOUSE(pre=R,post=H);tr|Q8C2D7|Q8C2D7_MOUSE(pre=R,post=H);tr|Q3TPF5|Q3TPF5_MOUSE(pre=R,post=H);tr|A0A140LHS4|A…	15469	Prmt1	protein arginine N-methyltransferase 1 [Source:MGI Symbol;Acc:MGI:107846]	.	10	5	5	.	13.0914	12.462	12.4416	13.5091	13.5044	12.5452	12.6962	12.3441	12.933	12.4098	.	Y	0.54621	0.151399	0.0733175	N	-
260	MSK_Cntnap2_mPFC_bRPLC_F01	4597	MSK_Cntnap2_mPFC_bRPLC_F01.4597.4597.3	+229.163QK+229.163PQAER	3	QKPQAER	.	0	1	sp|Q9D8N0|EF1G_MOUSE(pre=K,post=K);tr|Q4FZK2|Q4FZK2_MOUSE(pre=K,post=K);tr|Q8R1N8|Q8R1N8_MOUSE(pre=K,post=K)	67160	Eef1g	eukaryotic translation elongation factor 1 gamma [Source:MGI Symbol;Acc:MGI:1914410]	.	10	5	5	.	18.5927	17.7518	17.3151	18.5256	18.7387	18.8695	19.2059	18.5674	19.0627	18.451	.	Y	-0.343856	0.0745542	0.188784	N	-
261	MSK_Cntnap2_mPFC_bRPLC_F01	4598	MSK_Cntnap2_mPFC_bRPLC_F01.4598.4598.3	+229.163REELQGR	3	REELQGR	.	0	1	sp|Q3UHB8|CC177_MOUSE(pre=R,post=R)	380768	Ccdc177	coiled-coil domain containing 177 [Source:MGI Symbol;Acc:MGI:2686414]	.	10	5	5	.	16.6282	16.0803	15.8385	16.5284	16.8475	16.7813	16.7412	16.1743	16.844	16.518	.	Y	-0.212881	0.339232	0.370848	N	-
262	MSK_Cntnap2_mPFC_bRPLC_F01	4599	MSK_Cntnap2_mPFC_bRPLC_F01.4599.4599.3	+229.163THSM+15.995QQAK+229.163	3	THSMQQAK	.	0	1	sp|Q4KMM3|OXR1_MOUSE(pre=K,post=Q);sp|Q4KMM3-2|OXR1_MOUSE(pre=K,post=Q);sp|Q4KMM3-3|OXR1_MOUSE(pre=K,post=Q);sp|Q4KMM3-4|OXR1_MOUSE(pre=K,post=Q);tr|E9Q0A7|E9Q0A7_MOUSE(pre=K,post=Q);tr|A0A2R8W6N3|A0A2R8W6N3_MOUSE(pre=K,post=Q)	170719	Oxr1	oxidation resistance 1 [Source:MGI Symbol;Acc:MGI:2179326]	.	10	5	5	.	14.0714	13.5432	12.9816	14.0022	14.2381	14.4606	14.2276	13.46	14.6291	14.0822	.	Y	-0.225425	0.223121	0.347422	N	-
263	MSK_Cntnap2_mPFC_bRPLC_F01	4629	MSK_Cntnap2_mPFC_bRPLC_F01.4629.4629.2	+229.163AC+57.021NEGVR	2	ACNEGVR	.	0	1	sp|Q8CHT1|NGEF_MOUSE(pre=K,post=K);sp|Q8CHT1-2|NGEF_MOUSE(pre=K,post=K);tr|E9QK62|E9QK62_MOUSE(pre=K,post=K);tr|F6SWQ9|F6SWQ9_MOUSE(pre=K,post=K)	53972	Ngef	neuronal guanine nucleotide exchange factor [Source:MGI Symbol;Acc:MGI:1858414]	.	10	5	5	.	11.94	10.8901	10.6699	12.8032	13.0092	12.7396	12.6863	11.9004	13.0174	12.031	.	Y	-0.746296	0.280284	0.0340856	N	-
264	MSK_Cntnap2_mPFC_bRPLC_F01	4633	MSK_Cntnap2_mPFC_bRPLC_F01.4633.4633.3	+229.163ERLETQR	3	ERLETQR	.	0	1	sp|Q0VDN7|RUND1_MOUSE(pre=R,post=E)	217201	Rundc1	RUN domain containing 1 [Source:MGI Symbol;Acc:MGI:2144506]	.	10	5	5	.	12.8357	11.9727	11.5309	13.1563	13.1055	12.6632	12.7679	12.2135	12.6239	12.6896	.	Y	0.172449	0.840918	0.456356	N	-
265	MSK_Cntnap2_mPFC_bRPLC_F01	4643	MSK_Cntnap2_mPFC_bRPLC_F01.4643.4643.3	+229.163M+15.995HESM+15.995K+229.163	3	MHESMK	.	0	0	sp|P08752|GNAI2_MOUSE(pre=R,post=L);sp|B2RSH2|GNAI1_MOUSE(pre=R,post=L);sp|Q9DC51|GNAI3_MOUSE(pre=R,post=L);tr|Q8JZT4|Q8JZT4_MOUSE(pre=R,post=L);tr|Q3TJH1|Q3TJH1_MOUSE(pre=R,post=L)	NO	NO	NO	.	10	5	5	.	14.95	12.9413	13.4421	14.9879	14.1992	13.2616	13.7033	12.7954	13.7312	13.2241	.	Y	0.937611	0.126665	0.0168902	N	-
266	MSK_Cntnap2_mPFC_bRPLC_F01	4663	MSK_Cntnap2_mPFC_bRPLC_F01.4663.4663.3	+229.163GHM+15.995APAGNNK+229.163	3	GHMAPAGNNK	.	0	1	sp|Q8C163|EXOG_MOUSE(pre=R,post=F)	208194	Exog	endo/exonuclease (5'-3'), endonuclease G-like [Source:MGI Symbol;Acc:MGI:2143333]	.	10	5	5	.	13.7618	12.4476	12.466	14.2818	13.7553	14.1893	13.6025	13.0963	13.883	13.3812	.	Y	0.152837	0.515359	0.504859	N	-
267	MSK_Cntnap2_mPFC_bRPLC_F01	4664	MSK_Cntnap2_mPFC_bRPLC_F01.4664.4664.3	+229.163HASEPQPGPR	3	HASEPQPGPR	.	0	1	sp|Q6PFD5|DLGP3_MOUSE(pre=R,post=A);tr|Q3TY61|Q3TY61_MOUSE(pre=R,post=A);tr|B1AS06|B1AS06_MOUSE(pre=R,post=A)	242667	Dlgap3	DLG associated protein 3 [Source:MGI Symbol;Acc:MGI:3039563]	.	10	5	5	.	10.8809	10.4882	10.9371	12.497	11.1578	11.7569	11.7821	11.1557	12.1825	11.9111	.	Y	-0.845075	0.180951	0.0238895	N	-
268	MSK_Cntnap2_mPFC_bRPLC_F01	4665	MSK_Cntnap2_mPFC_bRPLC_F01.4665.4665.2	+229.163SSSVDTAR	2	SSSVDTAR	.	0	1	sp|Q6PFD5|DLGP3_MOUSE(pre=R,post=I);tr|Q3TY61|Q3TY61_MOUSE(pre=R,post=I);tr|B1AS06|B1AS06_MOUSE(pre=R,post=I)	242667	Dlgap3	DLG associated protein 3 [Source:MGI Symbol;Acc:MGI:3039563]	.	10	5	5	.	12.6822	11.0986	11.0673	12.6079	12.6576	12.6084	12.7224	11.891	13.3514	12.2374	.	Y	-0.00057282	0.273951	0.997881	N	-
269	MSK_Cntnap2_mPFC_bRPLC_F01	4674	MSK_Cntnap2_mPFC_bRPLC_F01.4674.4674.2	+229.163M+15.995DQC+57.021ESSTR	2	MDQCESSTR	.	0	1	sp|Q03157|APLP1_MOUSE(pre=R,post=R);tr|Q3TUB1|Q3TUB1_MOUSE(pre=R,post=R);tr|Q3TCA7|Q3TCA7_MOUSE(pre=R,post=R);tr|Q3U311|Q3U311_MOUSE(pre=R,post=R);tr|A0A0R4IZZ1|A0A0R4IZZ1_MOUSE(pre=R,post=R)	11803	Aplp1	amyloid beta (A4) precursor-like protein 1 [Source:MGI Symbol;Acc:MGI:88046]	.	10	5	5	.	13.3796	12.2041	12.1328	13.3348	13.6615	14.2367	13.8432	13.0261	14.0054	13.1043	.	Y	-0.508388	0.123851	0.0873983	N	-
270	MSK_Cntnap2_mPFC_bRPLC_F01	4685	MSK_Cntnap2_mPFC_bRPLC_F01.4685.4685.3	+229.163QSVNHQM+15.995AQEDAQR	3	QSVNHQMAQEDAQR	.	0	1	sp|Q07076|ANXA7_MOUSE(pre=R,post=L);tr|Q3UYL7|Q3UYL7_MOUSE(pre=R,post=L);tr|A0A2C9F2D2|A0A2C9F2D2_MOUSE(pre=R,post=L);tr|Q922A2|Q922A2_MOUSE(pre=R,post=L);tr|Q8CCV9|Q8CCV9_MOUSE(pre=R,post=L);tr|Q3TJ49|Q3TJ49_MOUSE(pre=R,post=L)	11750	Anxa7	annexin A7 [Source:MGI Symbol;Acc:MGI:88031]	.	10	5	5	.	11.3521	10.0775	10.2686	12.2122	11.2368	10.6328	10.1237	10.1312	10.2648	9.91324	.	Y	1.10566	0.0831054	0.00942039	N	-
271	MSK_Cntnap2_mPFC_bRPLC_F01	4703	MSK_Cntnap2_mPFC_bRPLC_F01.4703.4703.3	+229.163HPEAEM+15.995AQNSVR	3	HPEAEMAQNSVR	.	0	1	sp|Q02257|PLAK_MOUSE(pre=R,post=L)	16480	Jup	junction plakoglobin [Source:MGI Symbol;Acc:MGI:96650]	.	6	3	3	.	NA	10.7036	NA	11.1639	10.103	NA	9.77744	9.55344	NA	9.7405	.	Y	0.963088	0.0169465	0.0154632	Y	up-reg.
272	MSK_Cntnap2_mPFC_bRPLC_F01	4704	MSK_Cntnap2_mPFC_bRPLC_F01.4704.4704.3	+229.163DHYDATAM+15.995HR	3	DHYDATAMHR	.	0	1	sp|Q9Z2X2|PSD10_MOUSE(pre=K,post=A);tr|A2AG83|A2AG83_MOUSE(pre=K,post=A)	53380	Psmd10	proteasome (prosome, macropain) 26S subunit, non-ATPase, 10 [Source:MGI Symbol;Acc:MGI:1858898]	.	7	2	5	.	NA	NA	10.5442	NA	9.95383	10.3246	10.1848	9.74838	11.9294	10.3729	.	N	-0.0756162	1	1	N	-
273	MSK_Cntnap2_mPFC_bRPLC_F01	4721	MSK_Cntnap2_mPFC_bRPLC_F01.4721.4721.4	+229.163K+229.163HHEDEIDHHSK+229.163	4	KHHEDEIDHHSK	.	0	1	sp|O35143|ATIF1_MOUSE(pre=R,post=E);tr|E9PV44|E9PV44_MOUSE(pre=R,post=E)	11983	Atpif1	ATPase inhibitory factor 1 [Source:MGI Symbol;Acc:MGI:1196457]	.	10	5	5	.	9.83766	12.0811	10.759	11.3478	11.263	12.41	11.5387	10.8656	12.3927	10.9479	.	Y	-0.275662	0.288087	0.26718	N	-
274	MSK_Cntnap2_mPFC_bRPLC_F01	4729	MSK_Cntnap2_mPFC_bRPLC_F01.4729.4729.3	+229.163HEAPM+15.995QM+15.995ASAQDAR	3	HEAPMQMASAQDAR	.	0	1	sp|P62823|RAB3C_MOUSE(pre=R,post=F);tr|Q542T7|Q542T7_MOUSE(pre=R,post=F);tr|Q9CXS2|Q9CXS2_MOUSE(pre=R,post=F)	67295	Rab3c	RAB3C, member RAS oncogene family [Source:MGI Symbol;Acc:MGI:1914545]	.	10	5	5	.	10.2603	10.6999	10.1453	11.8208	10.2778	11.1517	10.2956	10.5	10.6954	11.3436	.	Y	-0.41753	0.683921	0.132032	N	-
275	MSK_Cntnap2_mPFC_bRPLC_F01	4737	MSK_Cntnap2_mPFC_bRPLC_F01.4737.4737.4	+229.163K+229.163AVAHGDGDTQR	4	KAVAHGDGDTQR	.	0	1	sp|P19096|FAS_MOUSE(pre=K,post=D);tr|Q3UHT6|Q3UHT6_MOUSE(pre=K,post=D);tr|A0A0U1RNJ1|A0A0U1RNJ1_MOUSE(pre=K,post=D);tr|O89060|O89060_MOUSE(pre=K,post=D);tr|Q3TB22|Q3TB22_MOUSE(pre=K,post=D)	14104	Fasn	fatty acid synthase [Source:MGI Symbol;Acc:MGI:95485]	.	10	5	5	.	14.1243	13.1308	13.0914	14.1013	13.6691	13.5026	13.0613	12.867	14.3784	13.3663	.	Y	0.30277	0.602352	0.231108	N	-
276	MSK_Cntnap2_mPFC_bRPLC_F01	4739	MSK_Cntnap2_mPFC_bRPLC_F01.4739.4739.3	+229.163GC+57.021QPC+57.021AC+57.021HPSR	3	GCQPCACHPSR	.	0	1	sp|Q61292|LAMB2_MOUSE(pre=R,post=A);tr|Q3USI2|Q3USI2_MOUSE(pre=R,post=A)	16779	Lamb2	laminin, beta 2 [Source:MGI Symbol;Acc:MGI:99916]	.	7	4	3	.	10.1696	NA	10.1507	9.6875	9.8672	NA	9.8308	9.75632	9.66178	NA	.	Y	0.252627	0.124755	0.300172	N	-
277	MSK_Cntnap2_mPFC_bRPLC_F01	4759	MSK_Cntnap2_mPFC_bRPLC_F01.4759.4759.2	+229.163M+15.995EDPQR	2	MEDPQR	.	0	1	sp|Q8CHT1|NGEF_MOUSE(pre=K,post=S);sp|Q8CHT1-2|NGEF_MOUSE(pre=K,post=S);tr|E9QK62|E9QK62_MOUSE(pre=K,post=S)	53972	Ngef	neuronal guanine nucleotide exchange factor [Source:MGI Symbol;Acc:MGI:1858414]	.	10	5	5	.	14.807	12.9491	12.7944	14.6589	14.6928	14.8841	14.7428	13.5681	14.8604	13.7711	.	Y	-0.0838562	0.497373	0.706378	N	-
278	MSK_Cntnap2_mPFC_bRPLC_F01	4760	MSK_Cntnap2_mPFC_bRPLC_F01.4760.4760.3	+229.163RPTEQQQPQPH	3	RPTEQQQPQPH	.	0	1	sp|Q61792|LASP1_MOUSE(pre=R,post=H);tr|Q543N3|Q543N3_MOUSE(pre=R,post=H);tr|A2A6G9|A2A6G9_MOUSE(pre=R,post=H);tr|A2A6H0|A2A6H0_MOUSE(pre=R,post=H)	16796	Lasp1	LIM and SH3 protein 1 [Source:MGI Symbol;Acc:MGI:109656]	.	10	5	5	.	12.7725	12.3739	12.1181	13.0967	12.9615	12.9221	12.2919	11.9865	12.811	10.8722	.	Y	0.480618	0.27368	0.097564	N	-
279	MSK_Cntnap2_mPFC_bRPLC_F01	4761	MSK_Cntnap2_mPFC_bRPLC_F01.4761.4761.3	+229.163VQHSNAK+229.163	3	VQHSNAK	.	0	0	sp|P17426|AP2A1_MOUSE(pre=K,post=N);sp|P17426-2|AP2A1_MOUSE(pre=K,post=N);sp|P17427|AP2A2_MOUSE(pre=K,post=N);tr|Q69ZW4|Q69ZW4_MOUSE(pre=K,post=N);tr|Q6PEE6|Q6PEE6_MOUSE(pre=K,post=N);tr|Q3U7X9|Q3U7X9_MOUSE(pre=K,post=N)	NO	NO	NO	.	10	5	5	.	14.4989	13.3415	13.6797	15.0648	14.833	15.2458	15.1853	14.244	15.467	14.4057	.	Y	-0.686342	0.171077	0.0426272	N	-
280	MSK_Cntnap2_mPFC_bRPLC_F01	4770	MSK_Cntnap2_mPFC_bRPLC_F01.4770.4770.3	+229.163SGGGGGSSGAGGGPSC+57.021GTSSSR	3	SGGGGGSSGAGGGPSCGTSSSR	.	0	1	sp|Q9CYN2|SPCS2_MOUSE(pre=R,post=S);tr|A0A140LIK0|A0A140LIK0_MOUSE(pre=R,post=S);tr|A0A140LHW5|A0A140LHW5_MOUSE(pre=R,post=S);tr|A0A140LHG8|A0A140LHG8_MOUSE(pre=R,post=S);tr|A0A140LJ01|A0A140LJ01_MOUSE(pre=R,post=S)	66624	Spcs2	signal peptidase complex subunit 2 homolog (S. cerevisiae) [Source:MGI Symbol;Acc:MGI:1913874]	.	4	3	1	.	9.65084	NA	NA	10.0038	10.0145	10.0633	NA	NA	NA	NA	.	N	-0.0594673	1	1	N	-
281	MSK_Cntnap2_mPFC_bRPLC_F01	4775	MSK_Cntnap2_mPFC_bRPLC_F01.4775.4775.3	+229.163DISHEC+57.021R	3	DISHECR	.	0	0	sp|O88466|ZN106_MOUSE(pre=R,post=V);sp|O88466-2|ZN106_MOUSE(pre=R,post=V);sp|O88466-3|ZN106_MOUSE(pre=R,post=V);tr|Q8C235|Q8C235_MOUSE(pre=R,post=V);tr|R4GML0|R4GML0_MOUSE(pre=R,post=V);tr|E9Q7S1|E9Q7S1_MOUSE(pre=R,post=V)	NO	NO	NO	.	10	5	5	.	14.5778	13.6899	13.3247	14.3991	14.3255	14.5103	14.3466	13.8227	14.5445	14.1681	.	Y	-0.0211119	0.455456	0.923531	N	-
282	MSK_Cntnap2_mPFC_bRPLC_F01	4783	MSK_Cntnap2_mPFC_bRPLC_F01.4783.4783.3	+229.163PM+15.995PPSRR	3	PMPPSRR	.	0	1	sp|P61979|HNRPK_MOUSE(pre=R,post=D);sp|P61979-2|HNRPK_MOUSE(pre=R,post=D);sp|P61979-3|HNRPK_MOUSE(pre=R,post=D);tr|Q3TJ38|Q3TJ38_MOUSE(pre=R,post=D);tr|B2M1R6|B2M1R6_MOUSE(pre=R,post=D);tr|H3BLP7|H3BLP7_MOUSE(pre=R,post=D);tr|Q3TG17|Q3TG17_MOUSE(pre=R,post=D);tr|Q5FWJ5|Q5FWJ5_MOUSE(pre=R,post=D);tr|Q3TL71|Q3TL71_MOUSE(pre=R,post=D);tr|Q3TUA1|Q3TUA1_MOUSE(pre=R,post=D);tr|H3BLL4|H3BLL4_MOUSE(pre=R…	15387	Hnrnpk	heterogeneous nuclear ribonucleoprotein K [Source:MGI Symbol;Acc:MGI:99894]	.	10	5	5	.	15.9661	16.3438	16.2756	16.6753	17.224	16.4726	17.2242	16.7747	16.219	16.9899	.	Y	-0.430972	0.419553	0.123855	N	-
283	MSK_Cntnap2_mPFC_bRPLC_F01	4784	MSK_Cntnap2_mPFC_bRPLC_F01.4784.4784.3	+229.163ESEEQK+229.163R	3	ESEEQKR	.	0	1	sp|P26443|DHE3_MOUSE(pre=R,post=N)	14661	Glud1	glutamate dehydrogenase 1 [Source:MGI Symbol;Acc:MGI:95753]	.	10	5	5	.	13.0953	12.6044	13.3112	14.1553	13.8875	13.3945	13.3642	13.246	13.2158	12.9851	.	Y	0.0652616	0.573954	0.76845	N	-
284	MSK_Cntnap2_mPFC_bRPLC_F01	4791	MSK_Cntnap2_mPFC_bRPLC_F01.4791.4791.2	+229.163EM+15.995PM+15.995C+57.021R	2	EMPMCR	.	0	1	sp|Q62277|SYPH_MOUSE(pre=K,post=Q);tr|A4FUR8|A4FUR8_MOUSE(pre=K,post=Q)	20977	Syp	synaptophysin [Source:MGI Symbol;Acc:MGI:98467]	.	10	5	5	.	15.6207	15.937	15.2318	15.9182	15.9677	16.1913	16.2459	15.669	16.4229	16.2278	.	Y	-0.309632	0.0618879	0.224302	N	-
285	MSK_Cntnap2_mPFC_bRPLC_F01	4799	MSK_Cntnap2_mPFC_bRPLC_F01.4799.4799.4	+229.163QQQQSGNHPITVHC+57.021SAGAGR	4	QQQQSGNHPITVHCSAGAGR	.	0	1	sp|P18052|PTPRA_MOUSE(pre=K,post=T);sp|P18052-2|PTPRA_MOUSE(pre=K,post=T);tr|Q91V35|Q91V35_MOUSE(pre=K,post=T)	19262	Ptpra	protein tyrosine phosphatase, receptor type, A [Source:MGI Symbol;Acc:MGI:97808]	.	10	5	5	.	13.6789	12.4864	13.4912	14.1771	13.6411	12.7035	13.0941	12.6731	12.8743	12.2267	.	Y	0.937538	0.0392845	0.0168938	Y	up-reg.
286	MSK_Cntnap2_mPFC_bRPLC_F01	4801	MSK_Cntnap2_mPFC_bRPLC_F01.4801.4801.3	+229.163HWRQGK+229.163	3	HWRQGK	.	0	1	sp|Q3UHU5|MTCL1_MOUSE(pre=K,post=Q);sp|Q3UHU5-2|MTCL1_MOUSE(pre=K,post=Q);sp|Q3UHU5-3|MTCL1_MOUSE(pre=K,post=Q);tr|H3BL83|H3BL83_MOUSE(pre=K,post=Q);tr|B8JJI7|B8JJI7_MOUSE(pre=K,post=Q)	68617	Mtcl1	microtubule crosslinking factor 1 [Source:MGI Symbol;Acc:MGI:1915867]	.	10	5	5	.	15.7221	15.4048	15.2288	15.8632	15.8432	15.8141	15.8188	15.3674	16.0942	15.8256	.	Y	-0.0966661	0.351178	0.665772	N	-
287	MSK_Cntnap2_mPFC_bRPLC_F01	4802	MSK_Cntnap2_mPFC_bRPLC_F01.4802.4802.4	+229.163HHAEC+57.021LK+229.163PR	4	HHAECLKPR	.	0	1	sp|Q80Y24|PRIC2_MOUSE(pre=R,post=C);tr|A7YQ68|A7YQ68_MOUSE(pre=R,post=C)	243548	Prickle2	prickle planar cell polarity protein 2 [Source:MGI Symbol;Acc:MGI:1925144]	.	10	5	5	.	14.937	14.2599	14.5821	15.1726	14.8077	14.6803	14.7265	14.504	14.6472	14.5965	.	Y	0.160584	0.476181	0.485081	N	-
288	MSK_Cntnap2_mPFC_bRPLC_F01	4814	MSK_Cntnap2_mPFC_bRPLC_F01.4814.4814.3	+229.163GSEPSTEHSQK+229.163	3	GSEPSTEHSQK	.	0	1	sp|Q8C8R3|ANK2_MOUSE(pre=R,post=E);sp|Q8C8R3-2|ANK2_MOUSE(pre=R,post=E);sp|Q8C8R3-4|ANK2_MOUSE(pre=R,post=E);sp|Q8C8R3-5|ANK2_MOUSE(pre=R,post=E);tr|S4R2R5|S4R2R5_MOUSE(pre=R,post=E);tr|S4R2F3|S4R2F3_MOUSE(pre=R,post=E)	109676	Ank2	ankyrin 2, brain [Source:MGI Symbol;Acc:MGI:88025]	.	10	5	5	.	14.0118	12.6323	12.979	13.9317	13.8038	13.9071	13.8062	13.3023	14.2162	13.2038	.	Y	-0.00233283	0.545155	0.991396	N	-
289	MSK_Cntnap2_mPFC_bRPLC_F01	4817	MSK_Cntnap2_mPFC_bRPLC_F01.4817.4817.3	+229.163TGSESSQTGASATSGR	3	TGSESSQTGASATSGR	.	0	1	sp|Q8BGD9|IF4B_MOUSE(pre=R,post=N);tr|Q3TLQ9|Q3TLQ9_MOUSE(pre=R,post=N);tr|Q3UGC0|Q3UGC0_MOUSE(pre=R,post=N);tr|Q3TDD8|Q3TDD8_MOUSE(pre=R,post=N);tr|Q3TSY9|Q3TSY9_MOUSE(pre=R,post=N);tr|Q922K6|Q922K6_MOUSE(pre=R,post=N)	75705	Eif4b	eukaryotic translation initiation factor 4B [Source:MGI Symbol;Acc:MGI:95304]	.	10	5	5	.	12.9626	12.4227	12.2141	13.4354	13.1515	13.6535	13.4036	12.7645	13.4954	12.9318	.	Y	-0.440982	0.188071	0.118297	N	-
290	MSK_Cntnap2_mPFC_bRPLC_F01	4818	MSK_Cntnap2_mPFC_bRPLC_F01.4818.4818.2	+229.163ASGAPPGGQQR	2	ASGAPPGGQQR	.	0	1	sp|O88935|SYN1_MOUSE(pre=K,post=Q);sp|O88935-1|SYN1_MOUSE(pre=K,post=Q)	20964	Syn1	synapsin I [Source:MGI Symbol;Acc:MGI:98460]	.	10	5	5	.	13.008	13.4833	12.1901	13.0026	13.0389	13.925	13.9804	12.5937	14.5064	13.2743	.	Y	-0.916997	0.109018	0.01845	N	-
291	MSK_Cntnap2_mPFC_bRPLC_F01	4821	MSK_Cntnap2_mPFC_bRPLC_F01.4821.4821.3	+229.163QK+229.163PQAER	3	QKPQAER	.	0	1	sp|Q9D8N0|EF1G_MOUSE(pre=K,post=K);tr|Q4FZK2|Q4FZK2_MOUSE(pre=K,post=K);tr|Q8R1N8|Q8R1N8_MOUSE(pre=K,post=K)	67160	Eef1g	eukaryotic translation elongation factor 1 gamma [Source:MGI Symbol;Acc:MGI:1914410]	.	10	5	5	.	23.5751	22.8922	22.6142	23.7886	23.858	23.9202	24.1436	23.9198	24.2807	23.6781	.	Y	-0.345098	0.0474425	0.187605	N	-
292	MSK_Cntnap2_mPFC_bRPLC_F01	4822	MSK_Cntnap2_mPFC_bRPLC_F01.4822.4822.3	+229.163REELQGR	3	REELQGR	.	0	1	sp|Q3UHB8|CC177_MOUSE(pre=R,post=R)	380768	Ccdc177	coiled-coil domain containing 177 [Source:MGI Symbol;Acc:MGI:2686414]	.	10	5	5	.	17.8183	17.1725	17.3741	18.0806	18.1933	18.3261	18.1542	17.5649	18.3467	17.8841	.	Y	-0.335952	0.22494	0.19636	N	-
293	MSK_Cntnap2_mPFC_bRPLC_F01	4824	MSK_Cntnap2_mPFC_bRPLC_F01.4824.4824.4	+229.163AAAHHYGAQC+57.021DK+229.163	4	AAAHHYGAQCDK	.	0	1	sp|Q9DCJ5|NDUA8_MOUSE(pre=K,post=T);tr|A0A1S6GWI0|A0A1S6GWI0_MOUSE(pre=K,post=T)	68375	Ndufa8	NADH:ubiquinone oxidoreductase subunit A8 [Source:MGI Symbol;Acc:MGI:1915625]	.	10	5	5	.	14.8766	14.2797	14.5508	15.2695	15.0344	15.3799	15.2833	14.5831	14.8552	14.5744	.	Y	0.0214304	0.604248	0.922453	N	-
294	MSK_Cntnap2_mPFC_bRPLC_F01	4825	MSK_Cntnap2_mPFC_bRPLC_F01.4825.4825.2	+229.163AREELSR	2	AREELSR	.	0	1	sp|P42567|EPS15_MOUSE(pre=K,post=L);sp|P42567-2|EPS15_MOUSE(pre=K,post=L);tr|Q5JC28|Q5JC28_MOUSE(pre=K,post=L);tr|Q80ZL3|Q80ZL3_MOUSE(pre=K,post=L);tr|A0A0R4J0A0|A0A0R4J0A0_MOUSE(pre=K,post=L);tr|H3BK65|H3BK65_MOUSE(pre=K,post=L)	13858	Eps15	epidermal growth factor receptor pathway substrate 15 [Source:MGI Symbol;Acc:MGI:104583]	.	10	5	5	.	16.2985	15.7035	15.579	16.6741	16.6243	16.1962	16.4466	15.9683	16.2012	16.5529	.	Y	0.0973473	0.711107	0.663377	N	-
295	MSK_Cntnap2_mPFC_bRPLC_F01	4828	MSK_Cntnap2_mPFC_bRPLC_F01.4828.4828.3	+229.163HSC+57.021M+15.995QC+57.021VK+229.163	3	HSCMQCVK	.	0	1	sp|O88196|TTC3_MOUSE(pre=R,post=Q);sp|O88196-2|TTC3_MOUSE(pre=R,post=Q);sp|O88196-3|TTC3_MOUSE(pre=R,post=Q);sp|O88196-4|TTC3_MOUSE(pre=R,post=Q);sp|O88196-6|TTC3_MOUSE(pre=R,post=Q);tr|G5E8T2|G5E8T2_MOUSE(pre=R,post=Q);tr|D6RDD2|D6RDD2_MOUSE(pre=R,post=Q);tr|Q8C1Z6|Q8C1Z6_MOUSE(pre=R,post=Q);tr|G5E8U3|G5E8U3_MOUSE(pre=R,post=Q);tr|A0A338P6H3|A0A338P6H3_MOUSE(pre=R,post=Q);tr|D6RFU5|D6RFU5_MOUSE(…	22129	Ttc3	tetratricopeptide repeat domain 3 [Source:MGI Symbol;Acc:MGI:1276539]	.	10	5	5	.	15.3944	14.6181	14.7802	15.3098	15.3367	14.8666	15.1229	14.3852	15.4058	15.0997	.	Y	0.210145	0.649412	0.375223	N	-
296	MSK_Cntnap2_mPFC_bRPLC_F01	4832	MSK_Cntnap2_mPFC_bRPLC_F01.4832.4832.3	+229.163EM+15.995QPTHPIR	3	EMQPTHPIR	.	0	0	sp|P68254|1433T_MOUSE(pre=K,post=L);sp|P68254-2|1433T_MOUSE(pre=K,post=L);sp|P63101|1433Z_MOUSE(pre=K,post=L);sp|Q9CQV8|1433B_MOUSE(pre=K,post=L);sp|Q9CQV8-2|1433B_MOUSE(pre=K,post=L);tr|A2A5N2|A2A5N2_MOUSE(pre=K,post=L);tr|A3KML3|A3KML3_MOUSE(pre=K,post=L);tr|Q3UA58|Q3UA58_MOUSE(pre=K,post=L)	NO	NO	NO	.	10	5	5	.	20.5473	20.9485	20.7128	20.6233	20.9441	20.7683	20.8178	20.7465	20.563	20.9876	.	Y	-0.0555247	0.847835	0.801649	N	-
297	MSK_Cntnap2_mPFC_bRPLC_F01	4846	MSK_Cntnap2_mPFC_bRPLC_F01.4846.4846.2	+229.163AC+57.021NEGVR	2	ACNEGVR	.	0	1	sp|Q8CHT1|NGEF_MOUSE(pre=K,post=K);sp|Q8CHT1-2|NGEF_MOUSE(pre=K,post=K);tr|E9QK62|E9QK62_MOUSE(pre=K,post=K);tr|F6SWQ9|F6SWQ9_MOUSE(pre=K,post=K)	53972	Ngef	neuronal guanine nucleotide exchange factor [Source:MGI Symbol;Acc:MGI:1858414]	.	10	5	5	.	20.6596	19.8383	19.4302	20.7763	20.7521	20.8878	20.7463	20.5815	20.9877	20.5126	.	Y	-0.086702	0.16184	0.697255	N	-
298	MSK_Cntnap2_mPFC_bRPLC_F01	4847	MSK_Cntnap2_mPFC_bRPLC_F01.4847.4847.2	+229.163EM+15.995QPTHPIR	2	EMQPTHPIR	.	0	0	sp|P68254|1433T_MOUSE(pre=K,post=L);sp|P68254-2|1433T_MOUSE(pre=K,post=L);sp|P63101|1433Z_MOUSE(pre=K,post=L);sp|Q9CQV8|1433B_MOUSE(pre=K,post=L);sp|Q9CQV8-2|1433B_MOUSE(pre=K,post=L);tr|A2A5N2|A2A5N2_MOUSE(pre=K,post=L);tr|A3KML3|A3KML3_MOUSE(pre=K,post=L);tr|Q3UA58|Q3UA58_MOUSE(pre=K,post=L)	NO	NO	NO	.	10	5	5	.	18.5376	18.978	18.5118	18.4892	18.8907	18.9344	18.8456	18.4453	18.5314	18.9314	.	Y	-0.307924	0.715777	0.226275	N	-
299	MSK_Cntnap2_mPFC_bRPLC_F01	4848	MSK_Cntnap2_mPFC_bRPLC_F01.4848.4848.2	+229.163QK+229.163PQAER	2	QKPQAER	.	0	1	sp|Q9D8N0|EF1G_MOUSE(pre=K,post=K);tr|Q4FZK2|Q4FZK2_MOUSE(pre=K,post=K);tr|Q8R1N8|Q8R1N8_MOUSE(pre=K,post=K)	67160	Eef1g	eukaryotic translation elongation factor 1 gamma [Source:MGI Symbol;Acc:MGI:1914410]	.	10	5	5	.	14.1166	13.4019	12.7411	14.6346	14.6818	14.5271	14.9404	13.9953	15.0416	14.4463	.	Y	-0.410521	0.148087	0.136499	N	-
300	MSK_Cntnap2_mPFC_bRPLC_F01	4852	MSK_Cntnap2_mPFC_bRPLC_F01.4852.4852.2	+229.163TSPEPQR	2	TSPEPQR	.	0	1	sp|Q9Z1R2|BAG6_MOUSE(pre=R,post=E);tr|A0A1B0GX81|A0A1B0GX81_MOUSE(pre=R,post=E);tr|S4R224|S4R224_MOUSE(pre=R,post=E);tr|G3UYQ2|G3UYQ2_MOUSE(pre=R,post=E);tr|Q3UF95|Q3UF95_MOUSE(pre=R,post=E);tr|G3UZT6|G3UZT6_MOUSE(pre=R,post=E);tr|Q3TDL4|Q3TDL4_MOUSE(pre=R,post=E)	224727	Bag6	BCL2-associated athanogene 6 [Source:MGI Symbol;Acc:MGI:1919439]	.	10	5	5	.	16.8629	16.4989	15.9478	17.001	16.8913	17.7855	17.1019	16.5399	17.8487	16.338	.	Y	-0.238939	0.22612	0.323614	N	-
301	MSK_Cntnap2_mPFC_bRPLC_F01	4865	MSK_Cntnap2_mPFC_bRPLC_F01.4865.4865.2	+229.163QAEVTR	2	QAEVTR	.	0	1	sp|Q8R3V5|SHLB2_MOUSE(pre=R,post=L);sp|Q8R3V5-1|SHLB2_MOUSE(pre=R,post=L);sp|Q8R3V5-3|SHLB2_MOUSE(pre=R,post=L);tr|A2AWI7|A2AWI7_MOUSE(pre=R,post=L);tr|A2AWI9|A2AWI9_MOUSE(pre=R,post=L);tr|B0LDS3|B0LDS3_MOUSE(pre=R,post=L)	227700	Sh3glb2	SH3-domain GRB2-like endophilin B2 [Source:MGI Symbol;Acc:MGI:2385131]	.	10	5	5	.	18.7751	18.0885	17.6447	18.8703	18.9453	19.7471	19.5562	18.8403	19.514	18.9461	.	Y	-0.738887	0.0273955	0.0350514	Y	down-reg.
302	MSK_Cntnap2_mPFC_bRPLC_F01	4871	MSK_Cntnap2_mPFC_bRPLC_F01.4871.4871.3	+229.163MDK+229.163GEHR	3	MDKGEHR	.	0	1	sp|Q61545|EWS_MOUSE(pre=K,post=Q);tr|Q6NVA3|Q6NVA3_MOUSE(pre=K,post=Q);tr|Q9CRS5|Q9CRS5_MOUSE(pre=K,post=Q);tr|Q5SUT0|Q5SUT0_MOUSE(pre=K,post=Q);tr|Q5SUS9|Q5SUS9_MOUSE(pre=K,post=Q);tr|Q3UI30|Q3UI30_MOUSE(pre=K,post=Q)	14030	Ewsr1	Ewing sarcoma breakpoint region 1 [Source:MGI Symbol;Acc:MGI:99960]	.	10	5	5	.	18.7484	17.5225	17.5287	18.7652	18.6439	19.712	19.2418	18.6202	19.2509	18.5751	.	Y	-0.597867	0.0524436	0.0601596	N	-
303	MSK_Cntnap2_mPFC_bRPLC_F01	4874	MSK_Cntnap2_mPFC_bRPLC_F01.4874.4874.3	+229.163TGSESSQTGASATSGR	3	TGSESSQTGASATSGR	.	0	1	sp|Q8BGD9|IF4B_MOUSE(pre=R,post=N);tr|Q3TLQ9|Q3TLQ9_MOUSE(pre=R,post=N);tr|Q3UGC0|Q3UGC0_MOUSE(pre=R,post=N);tr|Q3TDD8|Q3TDD8_MOUSE(pre=R,post=N);tr|Q3TSY9|Q3TSY9_MOUSE(pre=R,post=N);tr|Q922K6|Q922K6_MOUSE(pre=R,post=N)	75705	Eif4b	eukaryotic translation initiation factor 4B [Source:MGI Symbol;Acc:MGI:95304]	.	10	5	5	.	13.1539	12.4013	12.1433	13.1571	12.7731	13.2122	13.2002	12.9333	13.5464	13.3779	.	Y	-0.439178	0.050354	0.119265	N	-
304	MSK_Cntnap2_mPFC_bRPLC_F01	4876	MSK_Cntnap2_mPFC_bRPLC_F01.4876.4876.2	+229.163SSSVDTAR	2	SSSVDTAR	.	0	1	sp|Q6PFD5|DLGP3_MOUSE(pre=R,post=I);tr|Q3TY61|Q3TY61_MOUSE(pre=R,post=I);tr|B1AS06|B1AS06_MOUSE(pre=R,post=I)	242667	Dlgap3	DLG associated protein 3 [Source:MGI Symbol;Acc:MGI:3039563]	.	10	5	5	.	19.9449	18.7186	18.432	19.5442	19.9883	19.7291	20.0949	18.9241	20.2649	18.9575	.	Y	-0.184933	0.548328	0.428707	N	-
305	MSK_Cntnap2_mPFC_bRPLC_F01	4880	MSK_Cntnap2_mPFC_bRPLC_F01.4880.4880.2	+229.163ANSTESVR	2	ANSTESVR	.	0	0	sp|P97798|NEO1_MOUSE(pre=R,post=N);sp|P97798-2|NEO1_MOUSE(pre=R,post=N);sp|P97798-3|NEO1_MOUSE(pre=R,post=N);sp|P97798-4|NEO1_MOUSE(pre=R,post=N);tr|Q7TQG5|Q7TQG5_MOUSE(pre=R,post=N);tr|E9QK04|E9QK04_MOUSE(pre=R,post=N);tr|Q8C766|Q8C766_MOUSE(pre=R,post=N)	NO	NO	NO	.	10	5	5	.	16.8899	15.7183	15.4702	16.8508	16.9819	17.5722	17.1902	16.4328	17.2993	16.0025	.	Y	-0.339419	0.274564	0.193018	N	-
306	MSK_Cntnap2_mPFC_bRPLC_F01	4881	MSK_Cntnap2_mPFC_bRPLC_F01.4881.4881.4	+229.163DGRHPQGEQMYR	4	DGRHPQGEQMYR	.	0	1	sp|Q9QXS1|PLEC_MOUSE(pre=K,post=R);sp|Q9QXS1-2|PLEC_MOUSE(pre=K,post=R);sp|Q9QXS1-3|PLEC_MOUSE(pre=K,post=R);sp|Q9QXS1-4|PLEC_MOUSE(pre=K,post=R);sp|Q9QXS1-5|PLEC_MOUSE(pre=K,post=R);sp|Q9QXS1-6|PLEC_MOUSE(pre=K,post=R);sp|Q9QXS1-7|PLEC_MOUSE(pre=K,post=R);sp|Q9QXS1-8|PLEC_MOUSE(pre=K,post=R);sp|Q9QXS1-9|PLEC_MOUSE(pre=K,post=R);sp|Q9QXS1-10|PLEC_MOUSE(pre=K,post=R);sp|Q9QXS1-11|PLEC_MOUSE(pre=K,…	18810	Plec	plectin [Source:MGI Symbol;Acc:MGI:1277961]	.	10	5	5	.	14.9226	14.8162	14.6001	15.6748	15.4826	14.8617	14.8516	14.6947	15.1553	15.1021	.	Y	0.0608874	0.479336	0.783218	N	-
307	MSK_Cntnap2_mPFC_bRPLC_F01	4888	MSK_Cntnap2_mPFC_bRPLC_F01.4888.4888.2	+229.163GADGVM+15.995R	2	GADGVMR	.	0	0	sp|Q7M6Y3|PICAL_MOUSE(pre=R,post=T);sp|Q7M6Y3-2|PICAL_MOUSE(pre=R,post=T);sp|Q7M6Y3-3|PICAL_MOUSE(pre=R,post=T);sp|Q7M6Y3-4|PICAL_MOUSE(pre=R,post=T);sp|Q7M6Y3-5|PICAL_MOUSE(pre=R,post=T);sp|Q7M6Y3-6|PICAL_MOUSE(pre=R,post=T);sp|Q61548|AP180_MOUSE(pre=K,post=T);sp|Q61548-2|AP180_MOUSE(pre=K,post=T);sp|Q61548-3|AP180_MOUSE(pre=K,post=T);tr|Q3TWS4|Q3TWS4_MOUSE(pre=K,post=T);tr|E9QLK9|E9QLK9_MOUSE(p…	NO	NO	NO	.	10	5	5	.	18.0614	17.6338	17.1152	18.1645	18.0865	18.6255	18.421	17.687	18.5419	18.5051	.	Y	-0.443624	0.0733499	0.116847	N	-
308	MSK_Cntnap2_mPFC_bRPLC_F01	4889	MSK_Cntnap2_mPFC_bRPLC_F01.4889.4889.2	+229.163TGPAESM+15.995DSR	2	TGPAESMDSR	.	0	1	sp|Q8C0T5|SI1L1_MOUSE(pre=K,post=F);sp|Q8C0T5-2|SI1L1_MOUSE(pre=K,post=F);tr|Q4VBF8|Q4VBF8_MOUSE(pre=K,post=F);tr|Q3TAF4|Q3TAF4_MOUSE(pre=K,post=F)	217692	Sipa1l1	signal-induced proliferation-associated 1 like 1 [Source:MGI Symbol;Acc:MGI:2443679]	.	10	5	5	.	16.6733	16.5386	16.0944	16.6838	16.8042	16.3589	16.7965	16.1899	17.0987	16.7982	.	Y	-0.123162	0.67763	0.585943	N	-
309	MSK_Cntnap2_mPFC_bRPLC_F01	4890	MSK_Cntnap2_mPFC_bRPLC_F01.4890.4890.2	+229.163AAGSSPEAGAR	2	AAGSSPEAGAR	.	0	1	sp|O35674|ADA19_MOUSE(pre=R,post=I);tr|Q3UHT3|Q3UHT3_MOUSE(pre=R,post=I);tr|Q80UF6|Q80UF6_MOUSE(pre=R,post=I);tr|Q3UH67|Q3UH67_MOUSE(pre=R,post=I)	11492	Adam19	a disintegrin and metallopeptidase domain 19 (meltrin beta) [Source:MGI Symbol;Acc:MGI:105377]	.	10	5	5	.	15.501	14.0735	14.0876	15.4751	15.3789	15.0962	14.9865	14.6532	15.4138	15.075	.	Y	0.303819	0.705114	0.229856	N	-
310	MSK_Cntnap2_mPFC_bRPLC_F01	4892	MSK_Cntnap2_mPFC_bRPLC_F01.4892.4892.2	+229.163AQTSTDSAPR	2	AQTSTDSAPR	.	0	1	sp|Q8CH02|SUGP1_MOUSE(pre=K,post=A);tr|Q3TPQ8|Q3TPQ8_MOUSE(pre=K,post=A)	70616	Sugp1	SURP and G patch domain containing 1 [Source:MGI Symbol;Acc:MGI:1917866]	.	10	5	5	.	16.4732	15.347	15.2422	16.3763	16.1562	16.5748	16.1701	15.5431	16.4305	15.9865	.	Y	-0.013867	0.507186	0.94967	N	-
311	MSK_Cntnap2_mPFC_bRPLC_F01	4906	MSK_Cntnap2_mPFC_bRPLC_F01.4906.4906.2	+229.163GSGGGSSGGSIGGR	2	GSGGGSSGGSIGGR	.	1	0	IPI:CON_GI1346343|sp|P04264|K2C1_HUMAN(pre=R,post=G)	NO	NO	NO	.	10	5	5	.	14.8121	14.8184	13.3584	13.8953	14.2664	15.5796	15.0846	14.7941	17.2063	14.5772	.	Y	-0.818218	0.059219	0.0263115	N	-
312	MSK_Cntnap2_mPFC_bRPLC_F01	4907	MSK_Cntnap2_mPFC_bRPLC_F01.4907.4907.2	+229.163VQQEER	2	VQQEER	.	0	1	sp|P34152|FAK1_MOUSE(pre=K,post=M);sp|P34152-2|FAK1_MOUSE(pre=K,post=M);sp|P34152-4|FAK1_MOUSE(pre=K,post=M);sp|P34152-5|FAK1_MOUSE(pre=K,post=M);sp|P34152-6|FAK1_MOUSE(pre=K,post=M);tr|K7Q751|K7Q751_MOUSE(pre=K,post=M);tr|A0A5F8MPY3|A0A5F8MPY3_MOUSE(pre=K,post=M);tr|A0A2I3BPK4|A0A2I3BPK4_MOUSE(pre=K,post=M)	14083	Ptk2	PTK2 protein tyrosine kinase 2 [Source:MGI Symbol;Acc:MGI:95481]	.	10	5	5	.	13.428	13.0714	13.2481	14.6586	14.4519	14.7631	13.7531	13.9483	14.9447	13.5938	.	Y	-0.520259	0.347123	0.0830191	N	-
313	MSK_Cntnap2_mPFC_bRPLC_F01	4909	MSK_Cntnap2_mPFC_bRPLC_F01.4909.4909.3	+229.163GTADRDLQR	3	GTADRDLQR	.	0	1	sp|Q8K4K6|PANK1_MOUSE(pre=R,post=G);tr|Q8BQG7|Q8BQG7_MOUSE(pre=R,post=G)	75735	Pank1	pantothenate kinase 1 [Source:MGI Symbol;Acc:MGI:1922985]	.	10	5	5	.	14.9581	14.0164	14.1421	15.0562	15.1047	14.9576	15.011	14.3319	15.1509	14.94	.	Y	0.000541972	0.446692	0.998058	N	-
314	MSK_Cntnap2_mPFC_bRPLC_F01	4910	MSK_Cntnap2_mPFC_bRPLC_F01.4910.4910.2	+229.163QSPASPER	2	QSPASPER	.	1	0	sp|P08730|K1C13_MOUSE(pre=K,post=D);sp|P08730-2|K1C13_MOUSE(pre=K,post=D);IPI:CON_GI280816|pir||A37343(pre=K,post=D);IPI:CON_GI125077|sp|P13646|K1CM_HUMAN(pre=K,post=D)	NO	NO	NO	.	10	5	5	.	14.2378	13.794	12.9101	16.7437	14.3548	14.6209	14.1228	14.0224	14.886	13.943	.	Y	0.115046	0.896752	0.609574	N	-
315	MSK_Cntnap2_mPFC_bRPLC_F01	4915	MSK_Cntnap2_mPFC_bRPLC_F01.4915.4915.2	+229.163AASEAGGPAR	2	AASEAGGPAR	.	0	0	sp|P35569|IRS1_MOUSE(pre=R,post=L);tr|Q543V3|Q543V3_MOUSE(pre=R,post=L)	NO	NO	NO	.	10	5	5	.	16.5033	15.2721	15.2956	16.3304	16.0805	15.91	16.2152	15.4965	16.8141	16.0006	.	Y	0.0799485	0.590028	0.719072	N	-
316	MSK_Cntnap2_mPFC_bRPLC_F01	4916	MSK_Cntnap2_mPFC_bRPLC_F01.4916.4916.3	+229.163HPEAEM+15.995AQNSVR	3	HPEAEMAQNSVR	.	0	1	sp|Q02257|PLAK_MOUSE(pre=R,post=L)	16480	Jup	junction plakoglobin [Source:MGI Symbol;Acc:MGI:96650]	.	10	5	5	.	13.4536	13.3528	13.0721	13.8625	13.3858	13.5425	13.4458	13.4742	14.2836	12.9973	.	Y	-0.0883296	0.629092	0.691912	N	-
317	MSK_Cntnap2_mPFC_bRPLC_F01	4931	MSK_Cntnap2_mPFC_bRPLC_F01.4931.4931.2	+229.163PTESGSC+57.021STAR	2	PTESGSCSTAR	.	0	1	sp|Q8CBE3|WDR37_MOUSE(pre=M,post=Q);tr|H3BJR7|H3BJR7_MOUSE(pre=M,post=Q);tr|Q05BF4|Q05BF4_MOUSE(pre=M,post=Q);tr|H3BLH1|H3BLH1_MOUSE(pre=M,post=Q);tr|Q3UK24|Q3UK24_MOUSE(pre=M,post=Q);tr|H3BJH4|H3BJH4_MOUSE(pre=M,post=Q);tr|H3BJZ0|H3BJZ0_MOUSE(pre=M,post=Q);tr|Q8C8P3|Q8C8P3_MOUSE(pre=M,post=Q);tr|H3BK66|H3BK66_MOUSE(pre=-,post=Q)	207615	Wdr37	WD repeat domain 37 [Source:MGI Symbol;Acc:MGI:1920393]	.	10	5	5	.	13.8609	12.7756	12.8786	14.0625	13.7333	13.3874	13.5204	12.9307	13.7226	13.5082	.	Y	0.225087	0.874919	0.347046	N	-
318	MSK_Cntnap2_mPFC_bRPLC_F01	4937	MSK_Cntnap2_mPFC_bRPLC_F01.4937.4937.6	+229.163K+229.163HHEDEIDHHSK+229.163	6	KHHEDEIDHHSK	.	0	1	sp|O35143|ATIF1_MOUSE(pre=R,post=E);tr|E9PV44|E9PV44_MOUSE(pre=R,post=E)	11983	Atpif1	ATPase inhibitory factor 1 [Source:MGI Symbol;Acc:MGI:1196457]	.	10	5	5	.	15.9028	16.4805	15.9776	16.3964	16.4443	17.0803	16.3695	15.907	16.5415	16.2313	.	Y	0.0269304	0.446562	0.90241	N	-
319	MSK_Cntnap2_mPFC_bRPLC_F01	4939	MSK_Cntnap2_mPFC_bRPLC_F01.4939.4939.4	+229.163K+229.163NNHHEENISSK+229.163	4	KNNHHEENISSK	.	0	1	sp|P16546|SPTN1_MOUSE(pre=K,post=M);sp|P16546-2|SPTN1_MOUSE(pre=K,post=M);tr|B7ZWK3|B7ZWK3_MOUSE(pre=K,post=M);tr|A3KGU7|A3KGU7_MOUSE(pre=K,post=M);tr|B9EKJ1|B9EKJ1_MOUSE(pre=K,post=M);tr|Q3TYI8|Q3TYI8_MOUSE(pre=K,post=M);tr|B2RXX6|B2RXX6_MOUSE(pre=K,post=M);tr|A3KGU5|A3KGU5_MOUSE(pre=K,post=M);tr|A3KGU9|A3KGU9_MOUSE(pre=K,post=M);tr|E9Q447|E9Q447_MOUSE(pre=K,post=M)	20740	Sptan1	spectrin alpha, non-erythrocytic 1 [Source:MGI Symbol;Acc:MGI:98386]	.	10	5	5	.	15.9861	14.3989	14.8177	15.6377	15.4455	15.3719	15.5424	15.0138	15.2198	15.1355	.	Y	0.225614	0.998141	0.346077	N	-
320	MSK_Cntnap2_mPFC_bRPLC_F01	4941	MSK_Cntnap2_mPFC_bRPLC_F01.4941.4941.2	+229.163GTC+57.021PC+57.021DTR	2	GTCPCDTR	.	0	1	sp|O08532|CA2D1_MOUSE(pre=K,post=L);sp|O08532-2|CA2D1_MOUSE(pre=K,post=L);sp|O08532-3|CA2D1_MOUSE(pre=K,post=L);sp|O08532-4|CA2D1_MOUSE(pre=K,post=L);sp|O08532-5|CA2D1_MOUSE(pre=K,post=L);tr|A0A411ACY8|A0A411ACY8_MOUSE(pre=K,post=L);tr|E9Q1X8|E9Q1X8_MOUSE(pre=K,post=L);tr|Q14BH8|Q14BH8_MOUSE(pre=K,post=L)	12293	Cacna2d1	calcium channel, voltage-dependent, alpha2/delta subunit 1 [Source:MGI Symbol;Acc:MGI:88295]	.	10	5	5	.	14.1728	13.318	12.8733	14.5655	14.1073	14.5371	13.8508	13.5456	14.3655	13.5869	.	Y	0.256486	0.660932	0.29411	N	-
321	MSK_Cntnap2_mPFC_bRPLC_F01	4951	MSK_Cntnap2_mPFC_bRPLC_F01.4951.4951.3	+229.163K+229.163NNHHEENISSK+229.163	3	KNNHHEENISSK	.	0	1	sp|P16546|SPTN1_MOUSE(pre=K,post=M);sp|P16546-2|SPTN1_MOUSE(pre=K,post=M);tr|B7ZWK3|B7ZWK3_MOUSE(pre=K,post=M);tr|A3KGU7|A3KGU7_MOUSE(pre=K,post=M);tr|B9EKJ1|B9EKJ1_MOUSE(pre=K,post=M);tr|Q3TYI8|Q3TYI8_MOUSE(pre=K,post=M);tr|B2RXX6|B2RXX6_MOUSE(pre=K,post=M);tr|A3KGU5|A3KGU5_MOUSE(pre=K,post=M);tr|A3KGU9|A3KGU9_MOUSE(pre=K,post=M);tr|E9Q447|E9Q447_MOUSE(pre=K,post=M)	20740	Sptan1	spectrin alpha, non-erythrocytic 1 [Source:MGI Symbol;Acc:MGI:98386]	.	10	5	5	.	15.6814	14.313	14.5583	15.4861	15.2117	15.1748	15.1651	14.89	14.9121	14.9333	.	Y	0.278414	0.90101	0.26217	N	-
322	MSK_Cntnap2_mPFC_bRPLC_F01	4953	MSK_Cntnap2_mPFC_bRPLC_F01.4953.4953.3	+229.163AAQQRPEEVR	3	AAQQRPEEVR	.	0	1	sp|Q99KK7|DPP3_MOUSE(pre=K,post=D);tr|Q8BU29|Q8BU29_MOUSE(pre=K,post=D);tr|Q6NXZ0|Q6NXZ0_MOUSE(pre=K,post=D);tr|Q3UDD5|Q3UDD5_MOUSE(pre=K,post=D);tr|A0A494BBC1|A0A494BBC1_MOUSE(pre=K,post=D);tr|Q8BYF3|Q8BYF3_MOUSE(pre=K,post=D);tr|A0A494BBB3|A0A494BBB3_MOUSE(pre=K,post=D);tr|Q3THP1|Q3THP1_MOUSE(pre=K,post=D);tr|Q3UDY7|Q3UDY7_MOUSE(pre=K,post=D);tr|Q3UDF3|Q3UDF3_MOUSE(pre=K,post=D);tr|A0A494B918|A…	75221	Dpp3	dipeptidylpeptidase 3 [Source:MGI Symbol;Acc:MGI:1922471]	.	10	5	5	.	13.4393	12.875	12.6709	13.6483	13.4955	13.0899	13.573	12.6728	13.8029	13.3739	.	Y	0.0654062	0.788568	0.767929	N	-
323	MSK_Cntnap2_mPFC_bRPLC_F01	4956	MSK_Cntnap2_mPFC_bRPLC_F01.4956.4956.2	+229.163SGVEM+15.995ER	2	SGVEMER	.	0	1	sp|Q76N33|STALP_MOUSE(pre=R,post=M);tr|D3Z0S7|D3Z0S7_MOUSE(pre=R,post=M);tr|Q3UUR8|Q3UUR8_MOUSE(pre=R,post=M)	76630	Stambpl1	STAM binding protein like 1 [Source:MGI Symbol;Acc:MGI:1923880]	.	10	5	5	.	15.123	14.1371	13.7798	15.1863	15.3616	14.9197	15.321	14.4264	15.7497	15.2499	.	Y	-0.126946	0.316906	0.575253	N	-
324	MSK_Cntnap2_mPFC_bRPLC_F01	4957	MSK_Cntnap2_mPFC_bRPLC_F01.4957.4957.3	+229.163THSM+15.995QQAK+229.163	3	THSMQQAK	.	0	1	sp|Q4KMM3|OXR1_MOUSE(pre=K,post=Q);sp|Q4KMM3-2|OXR1_MOUSE(pre=K,post=Q);sp|Q4KMM3-3|OXR1_MOUSE(pre=K,post=Q);sp|Q4KMM3-4|OXR1_MOUSE(pre=K,post=Q);tr|E9Q0A7|E9Q0A7_MOUSE(pre=K,post=Q);tr|A0A2R8W6N3|A0A2R8W6N3_MOUSE(pre=K,post=Q)	170719	Oxr1	oxidation resistance 1 [Source:MGI Symbol;Acc:MGI:2179326]	.	10	5	5	.	15.7717	14.6439	14.8442	16.2854	15.6794	15.7939	15.5382	15.0491	15.8437	15.4089	.	Y	0.141162	0.816814	0.535566	N	-
325	MSK_Cntnap2_mPFC_bRPLC_F01	4971	MSK_Cntnap2_mPFC_bRPLC_F01.4971.4971.2	+229.163TENAVSR	2	TENAVSR	.	0	1	sp|Q8BU30|SYIC_MOUSE(pre=K,post=M)	105148	Iars	isoleucine-tRNA synthetase [Source:MGI Symbol;Acc:MGI:2145219]	.	10	5	5	.	16.608	15.7973	15.4357	16.6341	16.7531	16.6425	17.0222	15.9433	17.1472	16.1835	.	Y	-0.0345157	0.363172	0.875188	N	-
326	MSK_Cntnap2_mPFC_bRPLC_F01	5003	MSK_Cntnap2_mPFC_bRPLC_F01.5003.5003.3	+229.163QEASEK+229.163EDR	3	QEASEKEDR	.	0	1	sp|Q505F5|LRC47_MOUSE(pre=R,post=K);tr|B1AX98|B1AX98_MOUSE(pre=R,post=K);tr|E9PV22|E9PV22_MOUSE(pre=R,post=K)	72946	Lrrc47	leucine rich repeat containing 47 [Source:MGI Symbol;Acc:MGI:1920196]	.	10	5	5	.	14.4134	14.3315	14.8835	15.7618	15.6174	14.8081	14.4276	15.0457	15.1656	13.9934	.	Y	0.0753913	0.421467	0.734181	N	-
327	MSK_Cntnap2_mPFC_bRPLC_F01	5013	MSK_Cntnap2_mPFC_bRPLC_F01.5013.5013.3	+229.163RGPPQAGEEGPR	3	RGPPQAGEEGPR	.	0	1	tr|A0A3B2WCD2|A0A3B2WCD2_MOUSE(pre=R,post=D)	381983	Lmtk3	lemur tyrosine kinase 3 [Source:MGI Symbol;Acc:MGI:3039582]	.	10	5	5	.	13.8116	13.1329	13.4082	14.2081	14.0852	13.8782	13.6795	13.4123	13.7999	13.8878	.	Y	0.0117217	0.992559	0.95754	N	-
328	MSK_Cntnap2_mPFC_bRPLC_F01	5026	MSK_Cntnap2_mPFC_bRPLC_F01.5026.5026.3	+229.163GNVAHK+229.163	3	GNVAHK	.	0	1	sp|Q62288|TICN1_MOUSE(pre=K,post=H);tr|Q8BKQ3|Q8BKQ3_MOUSE(pre=K,post=H);tr|Q6DIC9|Q6DIC9_MOUSE(pre=K,post=H);tr|B2RXY1|B2RXY1_MOUSE(pre=K,post=H);tr|Q8BM07|Q8BM07_MOUSE(pre=K,post=H);tr|Q8BM19|Q8BM19_MOUSE(pre=K,post=H);tr|A0A286YCI6|A0A286YCI6_MOUSE(pre=K,post=H);tr|A0A087WPP6|A0A087WPP6_MOUSE(pre=K,post=H)	20745	Spock1	sparc/osteonectin, cwcv and kazal-like domains proteoglycan 1 [Source:MGI Symbol;Acc:MGI:105371]	.	10	5	5	.	15.8296	14.8152	14.9697	16.332	16.213	16.7208	15.9247	15.6676	16.2459	15.6195	.	Y	-0.0950658	0.315903	0.670811	N	-
329	MSK_Cntnap2_mPFC_bRPLC_F01	5028	MSK_Cntnap2_mPFC_bRPLC_F01.5028.5028.4	+229.163RLEQGEGEARPSQPEAQHR	4	RLEQGEGEARPSQPEAQHR	.	0	1	sp|Q91VW5|GOGA4_MOUSE(pre=R,post=A);tr|A0A1D5RLV4|A0A1D5RLV4_MOUSE(pre=R,post=A);tr|Q3UYD1|Q3UYD1_MOUSE(pre=R,post=A)	54214	Golga4	golgi autoantigen, golgin subfamily a, 4 [Source:MGI Symbol;Acc:MGI:1859646]	.	10	5	5	.	12.8493	11.9399	12.3836	13.3676	12.7598	12.3013	12.226	11.974	12.7434	12.9446	.	Y	0.45844	0.480483	0.107936	N	-
330	MSK_Cntnap2_mPFC_bRPLC_F01	5034	MSK_Cntnap2_mPFC_bRPLC_F01.5034.5034.3	+229.163M+15.995TPHEK+229.163	3	MTPHEK	.	0	1	sp|Q9Z1N5|DX39B_MOUSE(pre=R,post=Q);tr|A0A1S6GWH2|A0A1S6GWH2_MOUSE(pre=R,post=Q);tr|Q3TB18|Q3TB18_MOUSE(pre=R,post=Q);tr|G3UXI6|G3UXI6_MOUSE(pre=R,post=Q)	53817	Ddx39b	DEAD (Asp-Glu-Ala-Asp) box polypeptide 39B [Source:MGI Symbol;Acc:MGI:99240]	.	10	5	5	.	19.4803	17.9797	18.4311	19.3474	19.2511	19.1291	19.138	18.6668	19.1835	18.8939	.	Y	0.122043	0.747386	0.588862	N	-
331	MSK_Cntnap2_mPFC_bRPLC_F01	5035	MSK_Cntnap2_mPFC_bRPLC_F01.5035.5035.3	+229.163K+229.163QEVQR	3	KQEVQR	.	0	1	sp|Q8BG89|ZN365_MOUSE(pre=K,post=R);sp|Q8BG89-2|ZN365_MOUSE(pre=K,post=R);tr|B2RXU5|B2RXU5_MOUSE(pre=K,post=R)	216049	Zfp365	zinc finger protein 365 [Source:MGI Symbol;Acc:MGI:2143676]	.	10	5	5	.	18.1511	17.6363	17.5793	18.6966	18.5861	18.717	18.5842	18.4077	18.9398	18.3868	.	Y	-0.433162	0.0997807	0.122595	N	-
332	MSK_Cntnap2_mPFC_bRPLC_F01	5037	MSK_Cntnap2_mPFC_bRPLC_F01.5037.5037.2	+229.163GQTNVGQDGR	2	GQTNVGQDGR	.	0	1	sp|Q8CCB4|VPS53_MOUSE(pre=R,post=Q);sp|Q8CCB4-2|VPS53_MOUSE(pre=R,post=Q);tr|Q3UDN2|Q3UDN2_MOUSE(pre=R,post=Q);tr|E9PWD1|E9PWD1_MOUSE(pre=R,post=Q);tr|E9PYD3|E9PYD3_MOUSE(pre=R,post=Q);tr|Q3TX19|Q3TX19_MOUSE(pre=R,post=Q);tr|Q3TLZ3|Q3TLZ3_MOUSE(pre=R,post=Q);tr|Q3TJT1|Q3TJT1_MOUSE(pre=R,post=Q);tr|E9PXG9|E9PXG9_MOUSE(pre=R,post=Q);tr|F6Z4G7|F6Z4G7_MOUSE(pre=R,post=Q);tr|E9Q648|E9Q648_MOUSE(pre=R,…	68299	Vps53	VPS53 GARP complex subunit [Source:MGI Symbol;Acc:MGI:1915549]	.	10	5	5	.	16.2616	15.3362	14.8296	16.3496	16.0744	16.2859	16.0469	15.4596	16.4888	15.8246	.	Y	0.0275286	0.491794	0.90025	N	-
333	MSK_Cntnap2_mPFC_bRPLC_F01	5038	MSK_Cntnap2_mPFC_bRPLC_F01.5038.5038.4	+229.163M+15.995GVHHLHRK+229.163DSL	4	MGVHHLHRKDSL	.	0	1	sp|Q9DCD5|TJAP1_MOUSE(pre=R,post=T);tr|I7H459|I7H459_MOUSE(pre=R,post=T)	74094	Tjap1	tight junction associated protein 1 [Source:MGI Symbol;Acc:MGI:1921344]	.	10	5	5	.	15.1116	14.6451	14.5923	15.4547	15.7927	15.8275	15.5453	15.0641	15.5071	15.1762	.	Y	-0.395579	0.292909	0.146501	N	-
334	MSK_Cntnap2_mPFC_bRPLC_F01	5040	MSK_Cntnap2_mPFC_bRPLC_F01.5040.5040.3	+229.163QHAFSM+15.995AR	3	QHAFSMAR	.	0	1	sp|O88935|SYN1_MOUSE(pre=R,post=N);sp|O88935-1|SYN1_MOUSE(pre=R,post=N);sp|O88935-3|SYN1_MOUSE(pre=R,post=N)	20964	Syn1	synapsin I [Source:MGI Symbol;Acc:MGI:98460]	.	10	5	5	.	15.2916	14.1205	14.2329	15.5164	15.3756	14.9718	14.8445	14.7909	15.1513	14.831	.	Y	0.447063	0.974486	0.113735	N	-
335	MSK_Cntnap2_mPFC_bRPLC_F01	5045	MSK_Cntnap2_mPFC_bRPLC_F01.5045.5045.3	+229.163REEEM+15.995M+15.995IR	3	REEEMMIR	.	0	1	sp|Q8VIJ6|SFPQ_MOUSE(pre=R,post=Q);tr|Q7TMH7|Q7TMH7_MOUSE(pre=R,post=Q);tr|Q810V5|Q810V5_MOUSE(pre=R,post=Q)	71514	Sfpq	splicing factor proline/glutamine rich (polypyrimidine tract binding protein associated) [Source:MGI Symbol;Acc:MGI:1918764]	.	10	5	5	.	17.1807	17.0308	16.9453	16.575	17.0952	17.4645	17.4438	17.0128	17.123	16.7127	.	Y	-0.0921384	0.32376	0.679883	N	-
336	MSK_Cntnap2_mPFC_bRPLC_F01	5046	MSK_Cntnap2_mPFC_bRPLC_F01.5046.5046.3	+229.163EK+229.163EEEEQR	3	EKEEEEQR	.	0	1	sp|P23116|EIF3A_MOUSE(pre=R,post=R);tr|Q6A0B9|Q6A0B9_MOUSE(pre=R,post=R);tr|Q3TRH1|Q3TRH1_MOUSE(pre=R,post=R)	13669	Eif3a	eukaryotic translation initiation factor 3, subunit A [Source:MGI Symbol;Acc:MGI:95301]	.	10	5	5	.	16.1612	16.262	17.1781	17.6738	17.6199	17.294	16.7907	17.2268	16.8366	16.2592	.	Y	0.34152	0.802187	0.189643	N	-
337	MSK_Cntnap2_mPFC_bRPLC_F01	5067	MSK_Cntnap2_mPFC_bRPLC_F01.5067.5067.3	+229.163QK+229.163PGETSR	3	QKPGETSR	.	0	1	sp|P11031|TCP4_MOUSE(pre=K,post=A)	20024	Sub1	SUB1 homolog, transcriptional regulator [Source:MGI Symbol;Acc:MGI:104811]	.	10	5	5	.	16.1391	15.4179	15.3054	16.3104	16.3673	16.8812	16.6813	16.2021	16.6166	16.1349	.	Y	-0.477439	0.0602476	0.100205	N	-
338	MSK_Cntnap2_mPFC_bRPLC_F01	5075	MSK_Cntnap2_mPFC_bRPLC_F01.5075.5075.5	+229.163RLEQGEGEARPSQPEAQHR	5	RLEQGEGEARPSQPEAQHR	.	0	1	sp|Q91VW5|GOGA4_MOUSE(pre=R,post=A);tr|A0A1D5RLV4|A0A1D5RLV4_MOUSE(pre=R,post=A);tr|Q3UYD1|Q3UYD1_MOUSE(pre=R,post=A)	54214	Golga4	golgi autoantigen, golgin subfamily a, 4 [Source:MGI Symbol;Acc:MGI:1859646]	.	10	5	5	.	13.7135	13.601	13.3271	15.1483	14.6257	14.8422	14.7982	14.2967	14.7135	14.6176	.	Y	-1.00002	0.152503	0.0137851	N	-
339	MSK_Cntnap2_mPFC_bRPLC_F01	5080	MSK_Cntnap2_mPFC_bRPLC_F01.5080.5080.3	+229.163ADLDHQR	3	ADLDHQR	.	0	1	sp|P62071|RRAS2_MOUSE(pre=K,post=Q);tr|A0A1B0GRT5|A0A1B0GRT5_MOUSE(pre=K,post=Q);tr|Q9CTF6|Q9CTF6_MOUSE(pre=K,post=Q)	66922	Rras2	related RAS viral (r-ras) oncogene 2 [Source:MGI Symbol;Acc:MGI:1914172]	.	10	5	5	.	16.8466	15.8729	15.9332	16.8518	16.8086	17.0391	16.8723	15.984	16.7778	16.4615	.	Y	0.0307633	0.595949	0.888658	N	-
340	MSK_Cntnap2_mPFC_bRPLC_F01	5093	MSK_Cntnap2_mPFC_bRPLC_F01.5093.5093.3	+229.163M+15.995HDSHLSSDEPK+229.163	3	MHDSHLSSDEPK	.	0	1	sp|P43006|EAA2_MOUSE(pre=R,post=H);sp|P43006-2|EAA2_MOUSE(pre=R,post=H);sp|P43006-3|EAA2_MOUSE(pre=R,post=H);tr|A2APL5|A2APL5_MOUSE(pre=R,post=H);tr|A2APL7|A2APL7_MOUSE(pre=R,post=H);tr|A2AQI7|A2AQI7_MOUSE(pre=R,post=H);tr|Q3UYK6|Q3UYK6_MOUSE(pre=R,post=H);tr|A2APL8|A2APL8_MOUSE(pre=R,post=H);tr|Q3USU5|Q3USU5_MOUSE(pre=R,post=H);tr|X2D841|X2D841_MOUSE(pre=R,post=H)	20511	Slc1a2	solute carrier family 1 (glial high affinity glutamate transporter), member 2 [Source:MGI Symbol;Acc:MGI:101931]	.	10	5	5	.	15.9561	13.3439	15.1799	15.6251	15.0994	14.6855	14.6162	15.2291	14.3869	14.866	.	Y	0.494439	0.568192	0.0917056	N	-
341	MSK_Cntnap2_mPFC_bRPLC_F01	5095	MSK_Cntnap2_mPFC_bRPLC_F01.5095.5095.3	+229.163GSTISEAEC+57.021HHAR	3	GSTISEAECHHAR	.	0	1	sp|Q80TL4|PHF24_MOUSE(pre=R,post=H);sp|Q80TL4-2|PHF24_MOUSE(pre=R,post=H);tr|F6SBE4|F6SBE4_MOUSE(pre=R,post=H);tr|S4R1R0|S4R1R0_MOUSE(pre=R,post=H)	230085	Phf24	PHD finger protein 24 [Source:MGI Symbol;Acc:MGI:2140712]	.	10	5	5	.	15	14.0093	13.9633	15.2174	14.9816	14.8113	13.9992	13.9518	14.7688	14.1911	.	Y	0.790482	0.404485	0.0286256	N	-
342	MSK_Cntnap2_mPFC_bRPLC_F01	5100	MSK_Cntnap2_mPFC_bRPLC_F01.5100.5100.3	+229.163HEAGDMM+15.995GGHAIR	3	HEAGDMMGGHAIR	.	0	1	sp|P10605|CATB_MOUSE(pre=K,post=I);tr|Q3TC17|Q3TC17_MOUSE(pre=K,post=I);tr|Q6LAF6|Q6LAF6_MOUSE(pre=K,post=I);tr|Q3TVS6|Q3TVS6_MOUSE(pre=K,post=I)	13030	Ctsb	cathepsin B [Source:MGI Symbol;Acc:MGI:88561]	.	10	5	5	.	14.3589	14.8745	14.1086	14.8922	14.5685	14.6652	14.2232	14.1413	14.4443	14.5341	.	Y	0.124251	0.405069	0.582502	N	-
343	MSK_Cntnap2_mPFC_bRPLC_F01	5107	MSK_Cntnap2_mPFC_bRPLC_F01.5107.5107.2	+229.163RGPPQAGEEGPR	2	RGPPQAGEEGPR	.	0	1	tr|A0A3B2WCD2|A0A3B2WCD2_MOUSE(pre=R,post=D)	381983	Lmtk3	lemur tyrosine kinase 3 [Source:MGI Symbol;Acc:MGI:3039582]	.	10	5	5	.	12.4715	11.4035	11.8676	12.4146	12.3349	11.9358	12.2771	12.2508	12.2514	12.2505	.	Y	0.0841197	0.67253	0.705321	N	-
344	MSK_Cntnap2_mPFC_bRPLC_F01	5114	MSK_Cntnap2_mPFC_bRPLC_F01.5114.5114.4	+229.163HEAGDMM+15.995GGHAIR	4	HEAGDMMGGHAIR	.	0	1	sp|P10605|CATB_MOUSE(pre=K,post=I);tr|Q3TC17|Q3TC17_MOUSE(pre=K,post=I);tr|Q6LAF6|Q6LAF6_MOUSE(pre=K,post=I);tr|Q3TVS6|Q3TVS6_MOUSE(pre=K,post=I)	13030	Ctsb	cathepsin B [Source:MGI Symbol;Acc:MGI:88561]	.	10	5	5	.	16.6157	16.3938	16.2823	16.8068	16.526	16.8558	16.3617	16.3488	16.6679	16.2113	.	Y	0.164227	0.81704	0.47603	N	-
345	MSK_Cntnap2_mPFC_bRPLC_F01	5128	MSK_Cntnap2_mPFC_bRPLC_F01.5128.5128.3	+229.163TQEELRR	3	TQEELRR	.	0	1	sp|E9Q557|DESP_MOUSE(pre=R,post=L);tr|Q9CV95|Q9CV95_MOUSE(pre=R,post=L)	109620	Dsp	desmoplakin [Source:MGI Symbol;Acc:MGI:109611]	.	10	5	5	.	18.7982	18.1134	17.9375	18.7365	18.921	19.2671	18.735	18.9719	20.3225	18.572	.	Y	-0.235372	0.108271	0.329814	N	-
346	MSK_Cntnap2_mPFC_bRPLC_F01	5130	MSK_Cntnap2_mPFC_bRPLC_F01.5130.5130.3	+229.163EM+15.995QPTHPIR	3	EMQPTHPIR	.	0	0	sp|P68254|1433T_MOUSE(pre=K,post=L);sp|P68254-2|1433T_MOUSE(pre=K,post=L);sp|P63101|1433Z_MOUSE(pre=K,post=L);sp|Q9CQV8|1433B_MOUSE(pre=K,post=L);sp|Q9CQV8-2|1433B_MOUSE(pre=K,post=L);tr|A2A5N2|A2A5N2_MOUSE(pre=K,post=L);tr|A3KML3|A3KML3_MOUSE(pre=K,post=L);tr|Q3UA58|Q3UA58_MOUSE(pre=K,post=L)	NO	NO	NO	.	10	5	5	.	16.8587	16.9398	16.1113	16.8174	16.7824	17.1099	16.6961	16.6964	17.1331	16.5165	.	Y	0.120964	0.530101	0.592062	N	-
347	MSK_Cntnap2_mPFC_bRPLC_F01	5132	MSK_Cntnap2_mPFC_bRPLC_F01.5132.5132.3	+229.163K+229.163NPTESSGNTGR	3	KNPTESSGNTGR	.	0	1	sp|Q8C419|GP158_MOUSE(pre=R,post=P)	241263	Gpr158	G protein-coupled receptor 158 [Source:MGI Symbol;Acc:MGI:2441697]	.	10	5	5	.	19.3359	18.7456	18.3976	19.1729	18.6491	19.0486	18.4227	17.8577	19.7322	18.2735	.	Y	0.322905	0.618995	0.208353	N	-
348	MSK_Cntnap2_mPFC_bRPLC_F01	5133	MSK_Cntnap2_mPFC_bRPLC_F01.5133.5133.4	+229.163QQQQTGNHPITVHC+57.021SAGAGR	4	QQQQTGNHPITVHCSAGAGR	.	0	1	sp|P49446|PTPRE_MOUSE(pre=K,post=T);sp|P49446-2|PTPRE_MOUSE(pre=K,post=T);sp|P49446-3|PTPRE_MOUSE(pre=K,post=T);tr|Q3V1H5|Q3V1H5_MOUSE(pre=K,post=T);tr|A0A1B0GRH2|A0A1B0GRH2_MOUSE(pre=K,post=T);tr|A0A1B0GRT6|A0A1B0GRT6_MOUSE(pre=K,post=T)	19267	Ptpre	protein tyrosine phosphatase, receptor type, E [Source:MGI Symbol;Acc:MGI:97813]	.	10	5	5	.	15.4785	15.1377	15.3235	14.615	15.1112	14.5692	15.0852	14.4629	14.9918	15.121	.	Y	0.145876	0.193514	0.523008	N	-
349	MSK_Cntnap2_mPFC_bRPLC_F01	5134	MSK_Cntnap2_mPFC_bRPLC_F01.5134.5134.2	+229.163DGSTVTQR	2	DGSTVTQR	.	0	1	sp|Q8K183|PDXK_MOUSE(pre=P,post=I)	216134	Pdxk	pyridoxal (pyridoxine, vitamin B6) kinase [Source:MGI Symbol;Acc:MGI:1351869]	.	10	5	5	.	17.8447	17.1831	16.3872	17.8009	17.8646	18.2538	18.0835	17.3961	18.484	17.6323	.	Y	-0.282609	0.155146	0.257671	N	-
350	MSK_Cntnap2_mPFC_bRPLC_F01	5138	MSK_Cntnap2_mPFC_bRPLC_F01.5138.5138.3	+229.163SGAGSPPGK+229.163R	3	SGAGSPPGKR	.	0	1	sp|Q8BTI8|SRRM2_MOUSE(pre=R,post=D);sp|Q8BTI8-2|SRRM2_MOUSE(pre=R,post=D);sp|Q8BTI8-3|SRRM2_MOUSE(pre=R,post=D)	75956	Srrm2	serine/arginine repetitive matrix 2 [Source:MGI Symbol;Acc:MGI:1923206]	.	10	5	5	.	18.536	17.9162	17.7565	18.7411	19.0358	19.1397	19.4139	18.5637	18.9713	18.7597	.	Y	-0.435341	0.0821145	0.121371	N	-
351	MSK_Cntnap2_mPFC_bRPLC_F01	5152	MSK_Cntnap2_mPFC_bRPLC_F01.5152.5152.3	+229.163SHTVAGK+229.163	3	SHTVAGK	.	0	1	sp|Q8C145|S39A6_MOUSE(pre=R,post=N)	106957	Slc39a6	solute carrier family 39 (metal ion transporter), member 6 [Source:MGI Symbol;Acc:MGI:2147279]	.	10	5	5	.	20.1897	19.359	19.2891	20.5967	20.5865	20.807	20.5752	20.3787	20.8321	20.0361	.	Y	-0.385518	0.148314	0.153813	N	-
352	MSK_Cntnap2_mPFC_bRPLC_F01	5160	MSK_Cntnap2_mPFC_bRPLC_F01.5160.5160.2	+229.163AEELHQR	2	AEELHQR	.	0	1	sp|Q8VCN9|TBCC_MOUSE(pre=R,post=D);tr|A0A0R4J0M1|A0A0R4J0M1_MOUSE(pre=R,post=D)	72726	Tbcc	tubulin-specific chaperone C [Source:MGI Symbol;Acc:MGI:1919976]	.	10	5	5	.	16.1435	15.4617	15.2266	16.3486	16.1097	16.1171	15.9853	15.564	16.3516	16.0372	.	Y	0.0724519	0.563762	0.74393	N	-
353	MSK_Cntnap2_mPFC_bRPLC_F01	5172	MSK_Cntnap2_mPFC_bRPLC_F01.5172.5172.3	+229.163NVNAGGHK+229.163	3	NVNAGGHK	.	0	1	sp|Q60932|VDAC1_MOUSE(pre=K,post=L);sp|Q60932-2|VDAC1_MOUSE(pre=K,post=L);tr|Q3TIG8|Q3TIG8_MOUSE(pre=K,post=L);tr|Q3U6K8|Q3U6K8_MOUSE(pre=K,post=L);tr|Q3THL7|Q3THL7_MOUSE(pre=K,post=L)	22333	Vdac1	voltage-dependent anion channel 1 [Source:MGI Symbol;Acc:MGI:106919]	.	10	5	5	.	22.0989	21.4597	20.9805	22.0013	22.1645	22.9171	22.781	22.1074	22.9614	22.0551	.	Y	-0.779724	0.0281331	0.0302088	Y	down-reg.
354	MSK_Cntnap2_mPFC_bRPLC_F01	5173	MSK_Cntnap2_mPFC_bRPLC_F01.5173.5173.5	+229.163SHDQAVHTYQEHK+229.163	5	SHDQAVHTYQEHK	.	0	1	sp|P24527|LKHA4_MOUSE(pre=K,post=A)	16993	Lta4h	leukotriene A4 hydrolase [Source:MGI Symbol;Acc:MGI:96836]	.	10	5	5	.	20.6147	20.2715	20.5099	20.5989	20.693	20.2223	20.4689	20.8184	20.2282	20.3453	.	Y	0.253621	0.390113	0.298636	N	-
355	MSK_Cntnap2_mPFC_bRPLC_F01	5176	MSK_Cntnap2_mPFC_bRPLC_F01.5176.5176.2	+229.163PTESGSC+57.021STAR	2	PTESGSCSTAR	.	0	1	sp|Q8CBE3|WDR37_MOUSE(pre=M,post=Q);tr|H3BJR7|H3BJR7_MOUSE(pre=M,post=Q);tr|Q05BF4|Q05BF4_MOUSE(pre=M,post=Q);tr|H3BLH1|H3BLH1_MOUSE(pre=M,post=Q);tr|Q3UK24|Q3UK24_MOUSE(pre=M,post=Q);tr|H3BJH4|H3BJH4_MOUSE(pre=M,post=Q);tr|H3BJZ0|H3BJZ0_MOUSE(pre=M,post=Q);tr|Q8C8P3|Q8C8P3_MOUSE(pre=M,post=Q);tr|H3BK66|H3BK66_MOUSE(pre=-,post=Q)	207615	Wdr37	WD repeat domain 37 [Source:MGI Symbol;Acc:MGI:1920393]	.	10	5	5	.	17.9504	17.9932	17.3117	17.9617	18.2328	17.8571	18.1533	17.4147	18.1507	18.2893	.	Y	-0.188988	0.717188	0.419814	N	-
356	MSK_Cntnap2_mPFC_bRPLC_F01	5177	MSK_Cntnap2_mPFC_bRPLC_F01.5177.5177.4	+229.163SHDQAVHTYQEHK+229.163	4	SHDQAVHTYQEHK	.	0	1	sp|P24527|LKHA4_MOUSE(pre=K,post=A)	16993	Lta4h	leukotriene A4 hydrolase [Source:MGI Symbol;Acc:MGI:96836]	.	10	5	5	.	17.8641	17.2457	17.7758	17.8865	17.9084	17.5596	17.8208	17.2289	17.6218	17.1196	.	Y	0.304528	0.18115	0.229035	N	-
357	MSK_Cntnap2_mPFC_bRPLC_F01	5178	MSK_Cntnap2_mPFC_bRPLC_F01.5178.5178.3	+229.163ESEK+229.163AEQER	3	ESEKAEQER	.	0	1	sp|Q60902|EP15R_MOUSE(pre=R,post=L);sp|Q60902-3|EP15R_MOUSE(pre=R,post=L);sp|Q60902-4|EP15R_MOUSE(pre=R,post=L)	13859	Eps15l1	epidermal growth factor receptor pathway substrate 15-like 1 [Source:MGI Symbol;Acc:MGI:104582]	.	10	5	5	.	16.9346	16.6408	17.3645	18.0932	18.2123	18.0355	17.4732	17.8869	17.824	17.5395	.	Y	-0.459496	0.386115	0.108684	N	-
358	MSK_Cntnap2_mPFC_bRPLC_F01	5179	MSK_Cntnap2_mPFC_bRPLC_F01.5179.5179.4	+229.163RAPAVPPARPGSR	4	RAPAVPPARPGSR	.	0	1	sp|P39053|DYN1_MOUSE(pre=R,post=G);sp|P39053-3|DYN1_MOUSE(pre=R,post=G);sp|P39053-4|DYN1_MOUSE(pre=R,post=G);sp|P39053-5|DYN1_MOUSE(pre=R,post=G);sp|P39053-6|DYN1_MOUSE(pre=R,post=G);tr|A0A0J9YUE9|A0A0J9YUE9_MOUSE(pre=R,post=G);tr|F6RRH9|F6RRH9_MOUSE(pre=R,post=G);tr|F6TH70|F6TH70_MOUSE(pre=R,post=G);tr|A0A0J9YUN4|A0A0J9YUN4_MOUSE(pre=R,post=G)	13429	Dnm1	dynamin 1 [Source:MGI Symbol;Acc:MGI:107384]	.	10	5	5	.	19.4237	19.8707	20.0546	19.4034	19.8161	19.0796	19.5885	19.7756	19.1065	19.6802	.	Y	0.22764	0.212501	0.342383	N	-
359	MSK_Cntnap2_mPFC_bRPLC_F01	5182	MSK_Cntnap2_mPFC_bRPLC_F01.5182.5182.3	+229.163TADGRPQEVGR	3	TADGRPQEVGR	.	0	1	sp|P11688|ITA5_MOUSE(pre=R,post=V);tr|Q80YP5|Q80YP5_MOUSE(pre=R,post=V);tr|Q3U7M6|Q3U7M6_MOUSE(pre=R,post=V)	16402	Itga5	integrin alpha 5 (fibronectin receptor alpha) [Source:MGI Symbol;Acc:MGI:96604]	.	10	5	5	.	16.883	16.4092	16.0557	17.0478	17.1008	17.2394	16.8915	16.4637	16.9824	16.544	.	Y	-0.0084728	0.630505	0.969225	N	-
360	MSK_Cntnap2_mPFC_bRPLC_F01	5185	MSK_Cntnap2_mPFC_bRPLC_F01.5185.5185.3	+229.163DRVQVER	3	DRVQVER	.	0	1	sp|P15331|PERI_MOUSE(pre=R,post=D);sp|P15331-2|PERI_MOUSE(pre=R,post=D);sp|P15331-3|PERI_MOUSE(pre=R,post=D);tr|A0A2R8W6R6|A0A2R8W6R6_MOUSE(pre=R,post=D);tr|G3X981|G3X981_MOUSE(pre=R,post=D);tr|G5E846|G5E846_MOUSE(pre=R,post=D)	19132	Prph	peripherin [Source:MGI Symbol;Acc:MGI:97774]	.	10	5	5	.	17.7376	16.4398	17.0183	17.8168	17.7414	17.6665	17.5846	17.1794	17.2866	17.0064	.	Y	0.451034	0.983733	0.111672	N	-
361	MSK_Cntnap2_mPFC_bRPLC_F01	5190	MSK_Cntnap2_mPFC_bRPLC_F01.5190.5190.2	+229.163SEQVGGGSGGAGR	2	SEQVGGGSGGAGR	.	0	1	sp|O88935|SYN1_MOUSE(pre=F,post=G);sp|O88935-1|SYN1_MOUSE(pre=F,post=G);sp|O88935-3|SYN1_MOUSE(pre=F,post=G)	20964	Syn1	synapsin I [Source:MGI Symbol;Acc:MGI:98460]	.	8	5	3	.	18.9371	17.8719	17.1674	18.4706	18.3817	19.6879	NA	NA	19.4644	17.9821	.	Y	-1.08269	0.193597	0.010331	N	-
362	MSK_Cntnap2_mPFC_bRPLC_F01	5193	MSK_Cntnap2_mPFC_bRPLC_F01.5193.5193.2	+229.163NVNAGGHK+229.163	2	NVNAGGHK	.	0	1	sp|Q60932|VDAC1_MOUSE(pre=K,post=L);sp|Q60932-2|VDAC1_MOUSE(pre=K,post=L);tr|Q3TIG8|Q3TIG8_MOUSE(pre=K,post=L);tr|Q3U6K8|Q3U6K8_MOUSE(pre=K,post=L);tr|Q3THL7|Q3THL7_MOUSE(pre=K,post=L)	22333	Vdac1	voltage-dependent anion channel 1 [Source:MGI Symbol;Acc:MGI:106919]	.	10	5	5	.	15.2095	13.844	13.6501	14.6979	15.0745	15.6006	15.3102	14.5523	15.6755	14.8182	.	Y	-0.612326	0.112417	0.0568031	N	-
363	MSK_Cntnap2_mPFC_bRPLC_F01	5196	MSK_Cntnap2_mPFC_bRPLC_F01.5196.5196.2	+229.163ASQSQAQDVR	2	ASQSQAQDVR	.	0	0	tr|A0A668KL51|A0A668KL51_MOUSE(pre=A,post=V);tr|Q91VA7|Q91VA7_MOUSE(pre=A,post=V)	NO	NO	NO	.	10	5	5	.	18.3188	18.0412	17.3402	18.1655	18.3375	18.8718	18.7789	18.2	18.8772	18.4989	.	Y	-0.613395	0.0297201	0.0565631	Y	down-reg.
364	MSK_Cntnap2_mPFC_bRPLC_F01	5198	MSK_Cntnap2_mPFC_bRPLC_F01.5198.5198.3	+229.163K+229.163VHADPDC+57.021R	3	KVHADPDCR	.	0	1	sp|Q5DTT2|PSD1_MOUSE(pre=R,post=K);sp|Q5DTT2-2|PSD1_MOUSE(pre=R,post=K);sp|Q5DTT2-3|PSD1_MOUSE(pre=R,post=K)	73728	Psd	pleckstrin and Sec7 domain containing [Source:MGI Symbol;Acc:MGI:1920978]	.	10	5	5	.	20.7901	20.2418	20.2999	20.736	20.657	20.532	20.5458	20.3843	20.6651	20.8528	.	Y	0.111194	0.724633	0.620998	N	-
365	MSK_Cntnap2_mPFC_bRPLC_F01	5200	MSK_Cntnap2_mPFC_bRPLC_F01.5200.5200.3	+229.163TK+229.163DGVR	3	TKDGVR	.	0	0	sp|Q9QUI0|RHOA_MOUSE(pre=K,post=E);sp|Q80UX8|ABHDD_MOUSE(pre=R,post=L);tr|Q9CR99|Q9CR99_MOUSE(pre=K,post=R);tr|Q4VAE6|Q4VAE6_MOUSE(pre=K,post=E);tr|Q3TN61|Q3TN61_MOUSE(pre=K,post=E);tr|C0IQA7|C0IQA7_MOUSE(pre=K,post=R)	NO	NO	NO	.	10	5	5	.	20.6519	20.7617	20.7068	22.0076	22.2615	21.7561	21.7376	21.9864	21.6106	21.454	.	Y	-0.975899	0.272836	0.0149813	N	-
366	MSK_Cntnap2_mPFC_bRPLC_F01	5205	MSK_Cntnap2_mPFC_bRPLC_F01.5205.5205.4	+229.163APRPTRPDK+229.163	4	APRPTRPDK	.	0	1	sp|Q9CZM2|RL15_MOUSE(pre=R,post=A);tr|Q5M8Q0|Q5M8Q0_MOUSE(pre=R,post=A);tr|B8JKK2|B8JKK2_MOUSE(pre=R,post=A)	66480	Rpl15	ribosomal protein L15 [Source:MGI Symbol;Acc:MGI:1913730]	.	9	4	5	.	21.0154	NA	20.9725	21.0867	21.0807	20.8271	20.9735	20.7399	20.3294	20.9397	.	Y	0.220942	0.0510869	0.354627	N	-
367	MSK_Cntnap2_mPFC_bRPLC_F01	5217	MSK_Cntnap2_mPFC_bRPLC_F01.5217.5217.3	+229.163EIQGHEPR	3	EIQGHEPR	.	0	0	tr|Q6A087|Q6A087_MOUSE(pre=K,post=I);tr|Q68FM2|Q68FM2_MOUSE(pre=-,post=I);tr|Q68FG2|Q68FG2_MOUSE(pre=K,post=I);tr|Q3UGZ4|Q3UGZ4_MOUSE(pre=K,post=I)	NO	NO	NO	.	10	5	5	.	22.4481	22.029	22.1035	22.4658	22.2846	22.3077	22.346	22.3002	22.2964	22.533	.	Y	-0.0231693	0.3913	0.916154	N	-
368	MSK_Cntnap2_mPFC_bRPLC_F01	5218	MSK_Cntnap2_mPFC_bRPLC_F01.5218.5218.4	+229.163K+229.163SEVQAHSPSR	4	KSEVQAHSPSR	.	0	1	sp|P20357|MTAP2_MOUSE(pre=K,post=K);tr|G3UZV6|G3UZV6_MOUSE(pre=K,post=K);tr|A0A668KLC6|A0A668KLC6_MOUSE(pre=K,post=K)	17756	Map2	microtubule-associated protein 2 [Source:MGI Symbol;Acc:MGI:97175]	.	10	5	5	.	21.5798	20.2886	20.4998	21.6679	21.0867	20.6019	20.0356	20.3013	19.9098	20.2103	.	Y	0.87644	0.0296348	0.0209735	Y	up-reg.
369	MSK_Cntnap2_mPFC_bRPLC_F01	5220	MSK_Cntnap2_mPFC_bRPLC_F01.5220.5220.4	+229.163K+229.163GDPHEM+15.995K+229.163	4	KGDPHEMK	.	0	1	sp|Q99LC3|NDUAA_MOUSE(pre=K,post=V)	67273	Ndufa10	NADH:ubiquinone oxidoreductase subunit A10 [Source:MGI Symbol;Acc:MGI:1914523]	.	10	5	5	.	19.9643	19.7581	19.5226	20.421	20.3857	20.3511	20.2991	19.9543	20.662	20.2026	.	Y	-0.33479	0.215825	0.19752	N	-
370	MSK_Cntnap2_mPFC_bRPLC_F01	5221	MSK_Cntnap2_mPFC_bRPLC_F01.5221.5221.3	+229.163ERPLEGGR	3	ERPLEGGR	.	0	1	sp|O35607|BMPR2_MOUSE(pre=R,post=T);tr|Q3UU71|Q3UU71_MOUSE(pre=R,post=T);tr|Q3UG09|Q3UG09_MOUSE(pre=R,post=T)	12168	Bmpr2	bone morphogenetic protein receptor, type II (serine/threonine kinase) [Source:MGI Symbol;Acc:MGI:1095407]	.	10	5	5	.	18.676	17.4428	17.6083	18.5173	18.5442	18.7087	18.2547	18.1425	18.8122	18.5284	.	Y	-0.0111203	0.29035	0.959633	N	-
371	MSK_Cntnap2_mPFC_bRPLC_F01	5222	MSK_Cntnap2_mPFC_bRPLC_F01.5222.5222.3	+229.163RAPAVPPARPGSR	3	RAPAVPPARPGSR	.	0	1	sp|P39053|DYN1_MOUSE(pre=R,post=G);sp|P39053-3|DYN1_MOUSE(pre=R,post=G);sp|P39053-4|DYN1_MOUSE(pre=R,post=G);sp|P39053-5|DYN1_MOUSE(pre=R,post=G);sp|P39053-6|DYN1_MOUSE(pre=R,post=G);tr|A0A0J9YUE9|A0A0J9YUE9_MOUSE(pre=R,post=G);tr|F6RRH9|F6RRH9_MOUSE(pre=R,post=G);tr|F6TH70|F6TH70_MOUSE(pre=R,post=G);tr|A0A0J9YUN4|A0A0J9YUN4_MOUSE(pre=R,post=G)	13429	Dnm1	dynamin 1 [Source:MGI Symbol;Acc:MGI:107384]	.	10	5	5	.	17.5948	17.9121	18.0054	17.6339	18.0337	17.7063	17.7985	18.0458	17.1616	17.8859	.	Y	0.113618	0.532312	0.613807	N	-
372	MSK_Cntnap2_mPFC_bRPLC_F01	5223	MSK_Cntnap2_mPFC_bRPLC_F01.5223.5223.4	+229.163VAGGGK+229.163EETRPR	4	VAGGGKEETRPR	.	0	1	sp|Q8VD63|TSYL4_MOUSE(pre=K,post=A);tr|Q8BZN5|Q8BZN5_MOUSE(pre=K,post=A);tr|Q8BZJ5|Q8BZJ5_MOUSE(pre=K,post=A)	72480	Tspyl4	TSPY-like 4 [Source:MGI Symbol;Acc:MGI:106393]	.	10	5	5	.	18.5178	18.4691	18.5637	18.881	19.2389	18.679	19.1554	18.5352	18.803	19.2103	.	Y	-0.239362	0.492596	0.322879	N	-
373	MSK_Cntnap2_mPFC_bRPLC_F01	5228	MSK_Cntnap2_mPFC_bRPLC_F01.5228.5228.3	+229.163ETNNIPNHR	3	ETNNIPNHR	.	0	1	tr|A0A0N4SWD7|A0A0N4SWD7_MOUSE(pre=K,post=V);tr|Q6ZPK1|Q6ZPK1_MOUSE(pre=K,post=V);tr|Q8CIA7|Q8CIA7_MOUSE(pre=K,post=V);tr|A0A0N4SUU0|A0A0N4SUU0_MOUSE(pre=K,post=V);tr|A0A0N4SUV0|A0A0N4SUV0_MOUSE(pre=K,post=V);tr|A0A0N4SW19|A0A0N4SW19_MOUSE(pre=K,post=V);tr|E9Q6H8|E9Q6H8_MOUSE(pre=K,post=V)	109135	Plekha5	pleckstrin homology domain containing, family A member 5 [Source:MGI Symbol;Acc:MGI:1923802]	.	10	5	5	.	16.5721	16.2628	16.292	16.9667	16.8731	16.513	16.6647	16.4179	16.332	16.2768	.	Y	0.154201	0.373061	0.501445	N	-
374	MSK_Cntnap2_mPFC_bRPLC_F01	5230	MSK_Cntnap2_mPFC_bRPLC_F01.5230.5230.2	+229.163EIQGHEPR	2	EIQGHEPR	.	0	0	tr|Q6A087|Q6A087_MOUSE(pre=K,post=I);tr|Q68FM2|Q68FM2_MOUSE(pre=-,post=I);tr|Q68FG2|Q68FG2_MOUSE(pre=K,post=I);tr|Q3UGZ4|Q3UGZ4_MOUSE(pre=K,post=I)	NO	NO	NO	.	10	5	5	.	19.9988	19.6392	19.5603	20.0626	19.9836	20.0035	19.9502	19.813	20.0078	20.3022	.	Y	-0.0198488	0.24175	0.928097	N	-
375	MSK_Cntnap2_mPFC_bRPLC_F01	5231	MSK_Cntnap2_mPFC_bRPLC_F01.5231.5231.3	+229.163HQGPC+57.021DQTPSPC+57.021R	3	HQGPCDQTPSPCR	.	0	1	sp|A2ASQ1|AGRIN_MOUSE(pre=K,post=G);sp|A2ASQ1-2|AGRIN_MOUSE(pre=K,post=G);sp|A2ASQ1-3|AGRIN_MOUSE(pre=K,post=G);tr|Z4YJS5|Z4YJS5_MOUSE(pre=K,post=G);tr|M0QWP1|M0QWP1_MOUSE(pre=K,post=G);tr|Z4YK85|Z4YK85_MOUSE(pre=K,post=G)	11603	Agrn	agrin [Source:MGI Symbol;Acc:MGI:87961]	.	10	5	5	.	16.2757	15.9517	15.9041	16.3268	16.1558	16.3489	15.7567	16.0299	16.0714	15.8299	.	Y	0.125862	0.417891	0.577893	N	-
376	MSK_Cntnap2_mPFC_bRPLC_F01	5241	MSK_Cntnap2_mPFC_bRPLC_F01.5241.5241.2	+229.163DGVAQSTR	2	DGVAQSTR	.	0	1	sp|P17751|TPIS_MOUSE(pre=N,post=I);sp|P17751-2|TPIS_MOUSE(pre=N,post=I);tr|H7BXC3|H7BXC3_MOUSE(pre=N,post=I)	21991	Tpi1	triosephosphate isomerase 1 [Source:MGI Symbol;Acc:MGI:98797]	.	10	5	5	.	16.5127	15.4455	15.9176	16.4451	16.4197	16.5345	16.4812	16.0268	16.3923	16.011	.	Y	0.0273905	0.566701	0.900725	N	-
377	MSK_Cntnap2_mPFC_bRPLC_F01	5243	MSK_Cntnap2_mPFC_bRPLC_F01.5243.5243.3	+229.163K+229.163SEVQAHSPSR	3	KSEVQAHSPSR	.	0	1	sp|P20357|MTAP2_MOUSE(pre=K,post=K);tr|G3UZV6|G3UZV6_MOUSE(pre=K,post=K);tr|A0A668KLC6|A0A668KLC6_MOUSE(pre=K,post=K)	17756	Map2	microtubule-associated protein 2 [Source:MGI Symbol;Acc:MGI:97175]	.	10	5	5	.	19.3149	18.1402	18.5107	19.3771	18.864	18.6495	18.1999	18.043	17.6178	18.0685	.	Y	0.795461	0.0383013	0.0281194	Y	up-reg.
378	MSK_Cntnap2_mPFC_bRPLC_F01	5245	MSK_Cntnap2_mPFC_bRPLC_F01.5245.5245.3	+229.163THSMQQAK+229.163	3	THSMQQAK	.	0	1	sp|Q4KMM3|OXR1_MOUSE(pre=K,post=Q);sp|Q4KMM3-2|OXR1_MOUSE(pre=K,post=Q);sp|Q4KMM3-3|OXR1_MOUSE(pre=K,post=Q);sp|Q4KMM3-4|OXR1_MOUSE(pre=K,post=Q);tr|E9Q0A7|E9Q0A7_MOUSE(pre=K,post=Q);tr|A0A2R8W6N3|A0A2R8W6N3_MOUSE(pre=K,post=Q)	170719	Oxr1	oxidation resistance 1 [Source:MGI Symbol;Acc:MGI:2179326]	.	10	5	5	.	20.9291	20.8503	20.3823	21.1337	21.33	21.4466	21.6789	20.8889	21.6396	21.2877	.	Y	-0.517447	0.0653286	0.0840225	N	-
379	MSK_Cntnap2_mPFC_bRPLC_F01	5246	MSK_Cntnap2_mPFC_bRPLC_F01.5246.5246.4	+229.163LREEEQQQQQQQQQQQHR	4	LREEEQQQQQQQQQQQHR	.	0	0	sp|Q9WU40|MAN1_MOUSE(pre=K,post=A);sp|Q9WU40-2|MAN1_MOUSE(pre=K,post=A);tr|D3YU56|D3YU56_MOUSE(pre=K,post=A);tr|E9QP59|E9QP59_MOUSE(pre=K,post=A)	NO	NO	NO	.	10	5	5	.	16.1673	16.0197	16.2583	15.9253	16.0119	15.6275	15.9249	15.22	15.3985	15.666	.	Y	0.392149	0.00619084	0.147601	N	-
380	MSK_Cntnap2_mPFC_bRPLC_F01	5247	MSK_Cntnap2_mPFC_bRPLC_F01.5247.5247.3	+229.163DPSGAHPSVR	3	DPSGAHPSVR	.	0	1	sp|Q60749|KHDR1_MOUSE(pre=K,post=L)	20218	Khdrbs1	KH domain containing, RNA binding, signal transduction associated 1 [Source:MGI Symbol;Acc:MGI:893579]	.	10	5	5	.	20.3724	19.0155	19.9192	20.2901	19.4498	19.3566	19.2265	19.6899	18.9839	19.0366	.	Y	0.692672	0.0941366	0.0409752	N	-
381	MSK_Cntnap2_mPFC_bRPLC_F01	5248	MSK_Cntnap2_mPFC_bRPLC_F01.5248.5248.3	+229.163APRPTRPDK+229.163	3	APRPTRPDK	.	0	1	sp|Q9CZM2|RL15_MOUSE(pre=R,post=A);tr|Q5M8Q0|Q5M8Q0_MOUSE(pre=R,post=A);tr|B8JKK2|B8JKK2_MOUSE(pre=R,post=A)	66480	Rpl15	ribosomal protein L15 [Source:MGI Symbol;Acc:MGI:1913730]	.	10	5	5	.	21.3185	21.0856	21.3885	21.374	21.4148	21.1043	21.2956	20.968	20.6165	21.2173	.	Y	0.269762	0.0758551	0.274284	N	-
382	MSK_Cntnap2_mPFC_bRPLC_F01	5249	MSK_Cntnap2_mPFC_bRPLC_F01.5249.5249.2	+229.163ADLDHQR	2	ADLDHQR	.	0	1	sp|P62071|RRAS2_MOUSE(pre=K,post=Q);tr|A0A1B0GRT5|A0A1B0GRT5_MOUSE(pre=K,post=Q);tr|Q9CTF6|Q9CTF6_MOUSE(pre=K,post=Q)	66922	Rras2	related RAS viral (r-ras) oncogene 2 [Source:MGI Symbol;Acc:MGI:1914172]	.	10	5	5	.	19.1718	18.2325	17.9991	18.9246	18.919	19.0468	18.9205	18.2347	18.8975	18.6944	.	Y	0.0215426	0.695513	0.922049	N	-
383	MSK_Cntnap2_mPFC_bRPLC_F01	5256	MSK_Cntnap2_mPFC_bRPLC_F01.5256.5256.3	+229.163EAM+15.995SAYNSHEEGR	3	EAMSAYNSHEEGR	.	0	1	tr|F8VPN4|F8VPN4_MOUSE(pre=R,post=L);tr|A0A0G2JGI9|A0A0G2JGI9_MOUSE(pre=R,post=L)	77559	Agl	amylo-1,6-glucosidase, 4-alpha-glucanotransferase [Source:MGI Symbol;Acc:MGI:1924809]	.	10	5	5	.	15.6742	15.1961	14.9856	15.9219	15.5177	15.271	15.3231	15.3907	15.6048	15.2084	.	Y	0.194596	0.599383	0.406974	N	-
384	MSK_Cntnap2_mPFC_bRPLC_F01	5257	MSK_Cntnap2_mPFC_bRPLC_F01.5257.5257.3	+229.163GADSGGEK+229.163EEGANR	3	GADSGGEKEEGANR	.	0	1	sp|Q9D0B6|PBDC1_MOUSE(pre=K,post=E)	67683	Pbdc1	polysaccharide biosynthesis domain containing 1 [Source:MGI Symbol;Acc:MGI:1914933]	.	10	5	5	.	15.7378	15.3235	15.1346	16.6288	16.4563	17.1366	16.2204	16.1761	16.7392	15.8612	.	Y	-0.482539	0.169188	0.0979453	N	-
385	MSK_Cntnap2_mPFC_bRPLC_F01	5259	MSK_Cntnap2_mPFC_bRPLC_F01.5259.5259.2	+229.163STSQTTVDSR	2	STSQTTVDSR	.	0	1	sp|Q8BMS4|COQ3_MOUSE(pre=Y,post=E);tr|Q3TLJ6|Q3TLJ6_MOUSE(pre=Y,post=E);tr|Q3UQM8|Q3UQM8_MOUSE(pre=Y,post=E)	230027	Coq3	coenzyme Q3 methyltransferase [Source:MGI Symbol;Acc:MGI:101813]	.	10	5	5	.	18.3057	17.8828	17.4533	18.4044	18.6005	18.9299	18.619	18.1804	18.8461	18.5837	.	Y	-0.313238	0.0759284	0.220204	N	-
386	MSK_Cntnap2_mPFC_bRPLC_F01	5271	MSK_Cntnap2_mPFC_bRPLC_F01.5271.5271.3	+229.163K+229.163TENAVSR	3	KTENAVSR	.	0	1	sp|Q8BU30|SYIC_MOUSE(pre=K,post=M)	105148	Iars	isoleucine-tRNA synthetase [Source:MGI Symbol;Acc:MGI:2145219]	.	10	5	5	.	19.0999	18.4473	18.1173	18.9399	19.2076	19.0268	19.4371	18.6371	19.5117	19.0207	.	Y	-0.086898	0.20394	0.696607	N	-
387	MSK_Cntnap2_mPFC_bRPLC_F01	5272	MSK_Cntnap2_mPFC_bRPLC_F01.5272.5272.3	+229.163GTNADRDNLTR	3	GTNADRDNLTR	.	0	1	sp|O08738|CASP6_MOUSE(pre=R,post=R);tr|Q3TPJ9|Q3TPJ9_MOUSE(pre=R,post=R);tr|Q9D089|Q9D089_MOUSE(pre=R,post=R);tr|Q99M47|Q99M47_MOUSE(pre=R,post=R)	12368	Casp6	caspase 6 [Source:MGI Symbol;Acc:MGI:1312921]	.	10	5	5	.	17.4665	16.7869	17.0054	17.4807	17.5739	17.201	17.3886	17.4442	16.7726	17.5121	.	Y	0.0778727	0.996683	0.725974	N	-
388	MSK_Cntnap2_mPFC_bRPLC_F01	5273	MSK_Cntnap2_mPFC_bRPLC_F01.5273.5273.2	+229.163ADSASPSPR	2	ADSASPSPR	.	0	1	sp|Q3UNH4|GRIN1_MOUSE(pre=K,post=K)	26913	Gprin1	G protein-regulated inducer of neurite outgrowth 1 [Source:MGI Symbol;Acc:MGI:1349455]	.	10	5	5	.	18.9844	17.554	17.4184	18.5021	18.746	19.3021	18.9962	18.1786	19.0407	18.1517	.	Y	-0.494053	0.253338	0.0930431	N	-
389	MSK_Cntnap2_mPFC_bRPLC_F01	5293	MSK_Cntnap2_mPFC_bRPLC_F01.5293.5293.3	+229.163TPTAAHAK+229.163	3	TPTAAHAK	.	0	1	sp|Q9QYX7|PCLO_MOUSE(pre=K,post=G);sp|Q9QYX7-2|PCLO_MOUSE(pre=K,post=G)	26875	Pclo	piccolo (presynaptic cytomatrix protein) [Source:MGI Symbol;Acc:MGI:1349390]	.	10	5	5	.	21.3588	20.4045	20.3842	21.2752	21.1756	21.5825	21.0064	20.5417	21.4957	20.8569	.	Y	0.169188	0.564576	0.46419	N	-
390	MSK_Cntnap2_mPFC_bRPLC_F01	5295	MSK_Cntnap2_mPFC_bRPLC_F01.5295.5295.3	+229.163EEHLC+57.021TQR	3	EEHLCTQR	.	0	1	sp|P21107-2|TPM3_MOUSE(pre=K,post=M);tr|Q58E70|Q58E70_MOUSE(pre=K,post=M);tr|D3Z2H9|D3Z2H9_MOUSE(pre=K,post=M);tr|Q3TJ53|Q3TJ53_MOUSE(pre=K,post=M);tr|E9Q5J9|E9Q5J9_MOUSE(pre=K,post=M);tr|Q8K0Z5|Q8K0Z5_MOUSE(pre=K,post=M)	59069	Tpm3	tropomyosin 3, gamma [Source:MGI Symbol;Acc:MGI:1890149]	.	10	5	5	.	19.8884	19.4941	19.4218	20.1686	20.0506	20.5904	19.4665	19.4057	20.4077	19.1903	.	Y	0.421891	0.982975	0.128003	N	-
391	MSK_Cntnap2_mPFC_bRPLC_F01	5296	MSK_Cntnap2_mPFC_bRPLC_F01.5296.5296.3	+229.163VM+15.995DQHK+229.163	3	VMDQHK	.	0	1	sp|P26040|EZRI_MOUSE(pre=R,post=L);tr|Q4KML7|Q4KML7_MOUSE(pre=R,post=L);tr|Q3UXR4|Q3UXR4_MOUSE(pre=R,post=L);tr|Q3UL48|Q3UL48_MOUSE(pre=R,post=L);tr|Q3TCP5|Q3TCP5_MOUSE(pre=R,post=L)	22350	Ezr	ezrin [Source:MGI Symbol;Acc:MGI:98931]	.	10	5	5	.	19.953	18.733	19.4531	20.0618	20.2089	20.1604	19.9653	19.4184	19.9926	20.0498	.	Y	-0.0396497	0.45652	0.857065	N	-
392	MSK_Cntnap2_mPFC_bRPLC_F01	5299	MSK_Cntnap2_mPFC_bRPLC_F01.5299.5299.2	+229.163TNPDAATQNR	2	TNPDAATQNR	.	0	1	sp|Q80T41|GABR2_MOUSE(pre=R,post=R);tr|A0A0U1RQ90|A0A0U1RQ90_MOUSE(pre=R,post=R)	242425	Gabbr2	gamma-aminobutyric acid (GABA) B receptor, 2 [Source:MGI Symbol;Acc:MGI:2386030]	.	10	5	5	.	20.2212	20.0281	19.5889	20.0795	20.2419	20.3238	20.3621	19.9774	20.826	20.1994	.	Y	-0.244317	0.135538	0.314704	N	-
393	MSK_Cntnap2_mPFC_bRPLC_F01	5301	MSK_Cntnap2_mPFC_bRPLC_F01.5301.5301.3	+229.163PMPPSRR	3	PMPPSRR	.	0	1	sp|P61979|HNRPK_MOUSE(pre=R,post=D);sp|P61979-2|HNRPK_MOUSE(pre=R,post=D);sp|P61979-3|HNRPK_MOUSE(pre=R,post=D);tr|Q3TJ38|Q3TJ38_MOUSE(pre=R,post=D);tr|B2M1R6|B2M1R6_MOUSE(pre=R,post=D);tr|H3BLP7|H3BLP7_MOUSE(pre=R,post=D);tr|Q3TG17|Q3TG17_MOUSE(pre=R,post=D);tr|Q5FWJ5|Q5FWJ5_MOUSE(pre=R,post=D);tr|Q3TL71|Q3TL71_MOUSE(pre=R,post=D);tr|Q3TUA1|Q3TUA1_MOUSE(pre=R,post=D);tr|H3BLL4|H3BLL4_MOUSE(pre=R…	15387	Hnrnpk	heterogeneous nuclear ribonucleoprotein K [Source:MGI Symbol;Acc:MGI:99894]	.	10	5	5	.	18.6061	18.654	18.7555	18.9404	19.5705	18.8782	19.499	19.198	18.4527	19.4993	.	Y	-0.4425	0.476698	0.117459	N	-
394	MSK_Cntnap2_mPFC_bRPLC_F01	5302	MSK_Cntnap2_mPFC_bRPLC_F01.5302.5302.3	+229.163EVAESPRPR	3	EVAESPRPR	.	0	1	sp|Q6PDH0|PHLB1_MOUSE(pre=R,post=R);sp|Q6PDH0-2|PHLB1_MOUSE(pre=R,post=R);tr|D3Z0X5|D3Z0X5_MOUSE(pre=R,post=R);tr|D3Z4N0|D3Z4N0_MOUSE(pre=R,post=R);tr|E9PWB1|E9PWB1_MOUSE(pre=R,post=R);tr|F6RUK9|F6RUK9_MOUSE(pre=R,post=R)	102693	Phldb1	pleckstrin homology like domain, family B, member 1 [Source:MGI Symbol;Acc:MGI:2143230]	.	10	5	5	.	18.6841	18.0465	17.7156	18.6493	18.6834	18.6656	18.7344	18.2418	18.8795	18.4678	.	Y	-0.0163042	0.325738	0.9409	N	-
395	MSK_Cntnap2_mPFC_bRPLC_F01	5304	MSK_Cntnap2_mPFC_bRPLC_F01.5304.5304.3	+229.163RGPDAC+57.021SAPPGGADR	3	RGPDACSAPPGGADR	.	0	1	sp|Q01338|ADA2A_MOUSE(pre=R,post=R);tr|Q1HL33|Q1HL33_MOUSE(pre=R,post=R)	11551	Adra2a	adrenergic receptor, alpha 2a [Source:MGI Symbol;Acc:MGI:87934]	.	10	5	5	.	18.1304	17.457	17.358	17.6308	17.9368	18.4319	18.3109	17.8186	18.5587	17.9333	.	Y	-0.680091	0.0398059	0.0436603	Y	down-reg.
396	MSK_Cntnap2_mPFC_bRPLC_F01	5313	MSK_Cntnap2_mPFC_bRPLC_F01.5313.5313.2	+229.163ADTNVQGNR	2	ADTNVQGNR	.	0	1	sp|Q64336|TBR1_MOUSE(pre=K,post=V)	21375	Tbr1	T-box brain gene 1 [Source:MGI Symbol;Acc:MGI:107404]	.	10	5	5	.	17.2814	16.385	16.3474	17.3702	17.1051	17.0207	17.0863	16.6033	17.4418	17.0378	.	Y	0.0673102	0.605255	0.76144	N	-
397	MSK_Cntnap2_mPFC_bRPLC_F01	5318	MSK_Cntnap2_mPFC_bRPLC_F01.5318.5318.2	+229.163GTPQEPR	2	GTPQEPR	.	0	1	sp|Q9CQM9|GLRX3_MOUSE(pre=K,post=C);tr|A0A1B0GS58|A0A1B0GS58_MOUSE(pre=K,post=C)	30926	Glrx3	glutaredoxin 3 [Source:MGI Symbol;Acc:MGI:1353653]	.	10	5	5	.	21.9637	20.8648	20.7562	21.9801	21.8423	22.1239	22.0841	21.6974	22.2708	21.6516	.	Y	-0.241852	0.150325	0.318729	N	-
398	MSK_Cntnap2_mPFC_bRPLC_F01	5324	MSK_Cntnap2_mPFC_bRPLC_F01.5324.5324.3	+229.163YEEHVR	3	YEEHVR	.	0	0	tr|Q8BL33|Q8BL33_MOUSE(pre=K,post=E);tr|Q3UJB0|Q3UJB0_MOUSE(pre=K,post=E);tr|Q3UAI4|Q3UAI4_MOUSE(pre=K,post=E);tr|Q80W39|Q80W39_MOUSE(pre=K,post=E);tr|Q3UBH2|Q3UBH2_MOUSE(pre=K,post=E)	NO	NO	NO	.	10	5	5	.	18.8075	17.9726	17.7281	18.9672	18.7994	18.618	18.631	18.461	18.6414	18.7361	.	Y	0.168418	0.545778	0.465987	N	-
399	MSK_Cntnap2_mPFC_bRPLC_F01	5326	MSK_Cntnap2_mPFC_bRPLC_F01.5326.5326.4	+229.163RGPDEDRFSR	4	RGPDEDRFSR	.	0	1	sp|P23116|EIF3A_MOUSE(pre=R,post=R);tr|Q3TRH1|Q3TRH1_MOUSE(pre=R,post=R)	13669	Eif3a	eukaryotic translation initiation factor 3, subunit A [Source:MGI Symbol;Acc:MGI:95301]	.	10	5	5	.	16.2647	14.9544	15.6509	16.1493	16.7296	16.5378	16.8999	16.0709	16.4799	16.8535	.	Y	-0.388489	0.106934	0.151656	N	-
400	MSK_Cntnap2_mPFC_bRPLC_F01	5329	MSK_Cntnap2_mPFC_bRPLC_F01.5329.5329.2	+229.163GTAANPEPANR	2	GTAANPEPANR	.	0	1	sp|Q80U49|C170B_MOUSE(pre=R,post=A);tr|B9EIX2|B9EIX2_MOUSE(pre=R,post=A)	217882	Cep170b	centrosomal protein 170B [Source:MGI Symbol;Acc:MGI:2145043]	.	10	5	5	.	19.337	18.693	18.3222	19.2777	19.3444	19.4218	19.239	18.9854	19.5437	19.1717	.	Y	0.0387049	0.264347	0.860483	N	-
401	MSK_Cntnap2_mPFC_bRPLC_F01	5345	MSK_Cntnap2_mPFC_bRPLC_F01.5345.5345.2	+229.163SAQPASAEPR	2	SAQPASAEPR	.	0	1	sp|P26039|TLN1_MOUSE(pre=R,post=Q);tr|Q3UHS6|Q3UHS6_MOUSE(pre=R,post=Q);tr|F6SX70|F6SX70_MOUSE(pre=R,post=Q);tr|Q80TM2|Q80TM2_MOUSE(pre=R,post=Q)	21894	Tln1	talin 1 [Source:MGI Symbol;Acc:MGI:1099832]	.	10	5	5	.	19.1678	18.5684	18.2519	19.2945	18.767	19.3421	19.4882	18.5926	19.767	19.1593	.	Y	-0.575127	0.135317	0.0659406	N	-
402	MSK_Cntnap2_mPFC_bRPLC_F01	5354	MSK_Cntnap2_mPFC_bRPLC_F01.5354.5354.3	+229.163HSPTVK+229.163	3	HSPTVK	.	0	1	sp|Q80U28|MADD_MOUSE(pre=K,post=R);sp|Q80U28-2|MADD_MOUSE(pre=K,post=R);sp|Q80U28-3|MADD_MOUSE(pre=K,post=R);sp|Q80U28-4|MADD_MOUSE(pre=K,post=R);sp|Q80U28-5|MADD_MOUSE(pre=K,post=R);sp|Q80U28-6|MADD_MOUSE(pre=K,post=R);sp|Q80U28-7|MADD_MOUSE(pre=K,post=R);sp|Q80U28-8|MADD_MOUSE(pre=K,post=R);sp|Q80U28-9|MADD_MOUSE(pre=K,post=R);sp|Q80U28-10|MADD_MOUSE(pre=K,post=R);sp|Q80U28-11|MADD_MOUSE(pre=K,…	228355	Madd	MAP-kinase activating death domain [Source:MGI Symbol;Acc:MGI:2444672]	.	10	5	5	.	21.1184	20.3328	20.1314	21.0736	21.2096	21.1818	21.3181	20.6271	21.6189	20.9035	.	Y	-0.108264	0.244345	0.63019	N	-
403	MSK_Cntnap2_mPFC_bRPLC_F01	5360	MSK_Cntnap2_mPFC_bRPLC_F01.5360.5360.2	+229.163AQSEYSR	2	AQSEYSR	.	0	0	tr|Q6A087|Q6A087_MOUSE(pre=R,post=L);tr|Q68FG2|Q68FG2_MOUSE(pre=R,post=L);tr|Q3UGZ4|Q3UGZ4_MOUSE(pre=R,post=L)	NO	NO	NO	.	6	3	3	.	23.2461	NA	22.2261	NA	22.9302	NA	22.7585	NA	23.2976	23.1194	.	Y	-0.189227	0.47433	0.419297	N	-
404	MSK_Cntnap2_mPFC_bRPLC_F01	5367	MSK_Cntnap2_mPFC_bRPLC_F01.5367.5367.2	+229.163NTNM+15.995AAK+229.163	2	NTNMAAK	.	0	1	sp|Q9QXS1|PLEC_MOUSE(pre=R,post=K);sp|Q9QXS1-2|PLEC_MOUSE(pre=R,post=K);sp|Q9QXS1-3|PLEC_MOUSE(pre=R,post=K);sp|Q9QXS1-4|PLEC_MOUSE(pre=R,post=K);sp|Q9QXS1-5|PLEC_MOUSE(pre=R,post=K);sp|Q9QXS1-6|PLEC_MOUSE(pre=R,post=K);sp|Q9QXS1-7|PLEC_MOUSE(pre=R,post=K);sp|Q9QXS1-8|PLEC_MOUSE(pre=R,post=K);sp|Q9QXS1-9|PLEC_MOUSE(pre=R,post=K);sp|Q9QXS1-10|PLEC_MOUSE(pre=R,post=K);sp|Q9QXS1-11|PLEC_MOUSE(pre=R,…	18810	Plec	plectin [Source:MGI Symbol;Acc:MGI:1277961]	.	10	5	5	.	17.6598	17.2593	16.5223	17.7168	17.7466	17.9361	18.2331	17.2427	18.6992	17.4172	.	Y	-0.276307	0.178717	0.266286	N	-
405	MSK_Cntnap2_mPFC_bRPLC_F01	5369	MSK_Cntnap2_mPFC_bRPLC_F01.5369.5369.2	+229.163SDSYAR	2	SDSYAR	.	0	1	sp|Q9Z2H2|RGS6_MOUSE(pre=K,post=F);tr|A0A087WNZ9|A0A087WNZ9_MOUSE(pre=K,post=F);tr|A0A087WPW1|A0A087WPW1_MOUSE(pre=K,post=F);tr|A0A0J9YTS6|A0A0J9YTS6_MOUSE(pre=K,post=F);tr|A0A087WPD1|A0A087WPD1_MOUSE(pre=K,post=F);tr|A0A087WRP8|A0A087WRP8_MOUSE(pre=K,post=F);tr|A0A087WSH2|A0A087WSH2_MOUSE(pre=K,post=F);tr|A0A087WQG6|A0A087WQG6_MOUSE(pre=K,post=F);tr|Q8BRK0|Q8BRK0_MOUSE(pre=K,post=F);tr|A0A087WPC…	50779	Rgs6	regulator of G-protein signaling 6 [Source:MGI Symbol;Acc:MGI:1354730]	.	10	5	5	.	18.5654	17.422	17.263	18.9049	18.7429	18.9812	18.755	18.0228	19.2815	18.5741	.	Y	-0.189606	0.221098	0.418485	N	-
406	MSK_Cntnap2_mPFC_bRPLC_F01	5370	MSK_Cntnap2_mPFC_bRPLC_F01.5370.5370.2	+229.163QSAYER	2	QSAYER	.	0	1	sp|Q8R0S2|IQEC1_MOUSE(pre=R,post=S);sp|Q8R0S2-2|IQEC1_MOUSE(pre=R,post=S);tr|E9PUA3|E9PUA3_MOUSE(pre=R,post=S);tr|A0A1D5RM83|A0A1D5RM83_MOUSE(pre=R,post=S);tr|A0A5F8MPT9|A0A5F8MPT9_MOUSE(pre=R,post=S)	232227	Iqsec1	IQ motif and Sec7 domain 1 [Source:MGI Symbol;Acc:MGI:1196356]	.	10	5	5	.	19.6357	18.5404	18.792	19.8955	19.5523	19.4997	19.7823	19.3519	19.9687	19.3536	.	Y	0.0526275	0.320283	0.81163	N	-
407	MSK_Cntnap2_mPFC_bRPLC_F01	5371	MSK_Cntnap2_mPFC_bRPLC_F01.5371.5371.2	+229.163GSTPGETGPR	2	GSTPGETGPR	.	0	1	sp|Q5XJV6|LMTK3_MOUSE(pre=K,post=K);tr|A0A0R4J0W7|A0A0R4J0W7_MOUSE(pre=K,post=K);tr|A0A1B0GSR5|A0A1B0GSR5_MOUSE(pre=K,post=K)	381983	Lmtk3	lemur tyrosine kinase 3 [Source:MGI Symbol;Acc:MGI:3039582]	.	10	5	5	.	17.3319	15.8134	15.0804	17.0476	16.623	17.1058	16.7546	15.6539	17.7452	16.4103	.	Y	-0.131576	0.533812	0.562222	N	-
408	MSK_Cntnap2_mPFC_bRPLC_F01	5372	MSK_Cntnap2_mPFC_bRPLC_F01.5372.5372.2	+229.163C+57.021DGVGR	2	CDGVGR	.	0	1	sp|P31324|KAP3_MOUSE(pre=K,post=C);tr|H3BK84|H3BK84_MOUSE(pre=K,post=C);tr|Q3V2X9|Q3V2X9_MOUSE(pre=K,post=C)	19088	Prkar2b	protein kinase, cAMP dependent regulatory, type II beta [Source:MGI Symbol;Acc:MGI:97760]	.	10	5	5	.	16.7055	16.9538	16.4149	17.3212	17.6078	17.1327	17.5886	16.6426	17.6944	17.0975	.	Y	-0.178915	0.444858	0.442259	N	-
409	MSK_Cntnap2_mPFC_bRPLC_F01	5377	MSK_Cntnap2_mPFC_bRPLC_F01.5377.5377.3	+229.163QVHQGVK+229.163	3	QVHQGVK	.	0	1	sp|O89001|CBPD_MOUSE(pre=K,post=G)	12874	Cpd	carboxypeptidase D [Source:MGI Symbol;Acc:MGI:107265]	.	10	5	5	.	19.1257	17.6678	18.3625	18.6232	17.624	19.1124	18.9035	18.6704	19.4841	19.0805	.	Y	-0.718035	0.0434792	0.0378752	Y	down-reg.
410	MSK_Cntnap2_mPFC_bRPLC_F01	5380	MSK_Cntnap2_mPFC_bRPLC_F01.5380.5380.3	+229.163SSAHEAAELNR	3	SSAHEAAELNR	.	0	1	sp|D3Z7H4|GSG1L_MOUSE(pre=R,post=Q)	269994	Gsg1l	GSG1-like [Source:MGI Symbol;Acc:MGI:2685483]	.	10	5	5	.	15.9065	14.5241	15.0748	16.2642	15.9616	15.506	15.1665	15.1538	15.7099	15.502	.	Y	0.404497	0.69684	0.139079	N	-
411	MSK_Cntnap2_mPFC_bRPLC_F01	5389	MSK_Cntnap2_mPFC_bRPLC_F01.5389.5389.2	+229.163QAAEVM+15.995GR	2	QAAEVMGR	.	0	1	sp|E9PVA8|GCN1_MOUSE(pre=R,post=L);tr|Q8BTM7|Q8BTM7_MOUSE(pre=R,post=L);tr|Q8CHH7|Q8CHH7_MOUSE(pre=R,post=L);tr|Q3UHQ5|Q3UHQ5_MOUSE(pre=R,post=L);tr|Q640Q4|Q640Q4_MOUSE(pre=R,post=L)	231659	Gcn1	GCN1 activator of EIF2AK4 [Source:MGI Symbol;Acc:MGI:2444248]	.	10	5	5	.	14.095	14.2826	14.1356	14.8616	14.8472	14.5444	14.2838	14.2633	14.8017	14.5286	.	Y	-0.245945	0.846105	0.312118	N	-
412	MSK_Cntnap2_mPFC_bRPLC_F01	5402	MSK_Cntnap2_mPFC_bRPLC_F01.5402.5402.3	+229.163RM+15.995DAAVGNQNK+229.163	3	RMDAAVGNQNK	.	0	1	sp|Q8CJ19|MICA3_MOUSE(pre=R,post=V);sp|Q8CJ19-2|MICA3_MOUSE(pre=R,post=V);sp|Q8CJ19-3|MICA3_MOUSE(pre=R,post=V);tr|A0A5F8MPN4|A0A5F8MPN4_MOUSE(pre=R,post=V);tr|A0A5F8MPF3|A0A5F8MPF3_MOUSE(pre=R,post=V);tr|A0A0N4SV64|A0A0N4SV64_MOUSE(pre=R,post=V);tr|A0A1D5RME9|A0A1D5RME9_MOUSE(pre=R,post=V);tr|A0A0N4SUZ1|A0A0N4SUZ1_MOUSE(pre=R,post=V);tr|Q5CZW8|Q5CZW8_MOUSE(pre=R,post=V);tr|A0A5F8MPU7|A0A5F8MPU7_…	194401	Mical3	microtubule associated monooxygenase, calponin and LIM domain containing 3 [Source:MGI Symbol;Acc:MGI:2442733]	.	10	5	5	.	15.5054	15.3299	15.2259	15.6679	15.6939	15.587	15.8086	15.1688	15.6151	15.6679	.	Y	-0.10973	0.567416	0.625783	N	-
413	MSK_Cntnap2_mPFC_bRPLC_F01	5405	MSK_Cntnap2_mPFC_bRPLC_F01.5405.5405.2	+229.163SPSDTSEQPR	2	SPSDTSEQPR	.	0	1	sp|O70161|PI51C_MOUSE(pre=R,post=Y);sp|O70161-2|PI51C_MOUSE(pre=R,post=Y);sp|O70161-3|PI51C_MOUSE(pre=R,post=Y);tr|F8WHW6|F8WHW6_MOUSE(pre=R,post=Y)	18717	Pip5k1c	phosphatidylinositol-4-phosphate 5-kinase, type 1 gamma [Source:MGI Symbol;Acc:MGI:1298224]	.	10	5	5	.	12.286	10.7324	10.2786	11.989	11.8764	12.8402	12.0856	10.9733	12.7855	12.2212	.	Y	-0.344882	0.188118	0.187824	N	-
414	MSK_Cntnap2_mPFC_bRPLC_F01	5408	MSK_Cntnap2_mPFC_bRPLC_F01.5408.5408.2	+229.163SSAHEAAELNR	2	SSAHEAAELNR	.	0	1	sp|D3Z7H4|GSG1L_MOUSE(pre=R,post=Q)	269994	Gsg1l	GSG1-like [Source:MGI Symbol;Acc:MGI:2685483]	.	10	5	5	.	13.4029	12.0633	12.9167	13.5824	13.2263	12.7257	12.484	12.3654	12.6302	12.3835	.	Y	0.742295	0.0998546	0.0340367	N	-
415	MSK_Cntnap2_mPFC_bRPLC_F01	5411	MSK_Cntnap2_mPFC_bRPLC_F01.5411.5411.2	+229.163HMENEYR	2	HMENEYR	.	0	1	sp|Q9Z0J4|NOS1_MOUSE(pre=K,post=C);sp|Q9Z0J4-2|NOS1_MOUSE(pre=K,post=C);sp|Q9Z0J4-3|NOS1_MOUSE(pre=K,post=C);sp|Q9Z0J4-4|NOS1_MOUSE(pre=K,post=C);sp|Q9Z0J4-5|NOS1_MOUSE(pre=K,post=C);tr|F8WGF2|F8WGF2_MOUSE(pre=K,post=C);tr|S4R255|S4R255_MOUSE(pre=K,post=C)	18125	Nos1	nitric oxide synthase 1, neuronal [Source:MGI Symbol;Acc:MGI:97360]	.	10	5	5	.	13.0605	12.4671	12.0799	13.1237	13.0574	12.4929	12.2236	12.365	13.0588	12.6802	.	Y	0.564499	0.469688	0.0679408	N	-
416	MSK_Cntnap2_mPFC_bRPLC_F01	5420	MSK_Cntnap2_mPFC_bRPLC_F01.5420.5420.2	+229.163SGEGM+15.995GIR	2	SGEGMGIR	.	0	0	sp|Q05920|PYC_MOUSE(pre=R,post=L);tr|Q3TCQ3|Q3TCQ3_MOUSE(pre=R,post=L);tr|Q3UFS6|Q3UFS6_MOUSE(pre=R,post=L);tr|Q8BP54|Q8BP54_MOUSE(pre=R,post=L);tr|G5E8R3|G5E8R3_MOUSE(pre=R,post=L);tr|Q62043|Q62043_MOUSE(pre=R,post=L);tr|Q3T9S7|Q3T9S7_MOUSE(pre=R,post=L);tr|E9QPD7|E9QPD7_MOUSE(pre=R,post=L)	NO	NO	NO	.	10	5	5	.	16.3153	15.6733	15.5356	15.8194	16.3093	16.2266	16.4944	15.5679	16.5384	16.754	.	Y	-0.674987	0.181578	0.0445178	N	-
417	MSK_Cntnap2_mPFC_bRPLC_F01	5428	MSK_Cntnap2_mPFC_bRPLC_F01.5428.5428.2	+229.163VLHM+15.995DR	2	VLHMDR	.	0	1	sp|P50396|GDIA_MOUSE(pre=K,post=N);tr|D6RI86|D6RI86_MOUSE(pre=K,post=N)	14567	Gdi1	guanosine diphosphate (GDP) dissociation inhibitor 1 [Source:MGI Symbol;Acc:MGI:99846]	.	10	5	5	.	15.9867	15.5146	15.9877	16.3505	15.7454	15.7477	15.5626	15.662	15.9566	15.7535	.	Y	0.239018	0.278912	0.322411	N	-
418	MSK_Cntnap2_mPFC_bRPLC_F01	5436	MSK_Cntnap2_mPFC_bRPLC_F01.5436.5436.4	+229.163SEGHEQTPAAHAQGTGPEGGK+229.163	4	SEGHEQTPAAHAQGTGPEGGK	.	0	1	sp|Q7TSJ2|MAP6_MOUSE(pre=R,post=G);sp|Q7TSJ2-2|MAP6_MOUSE(pre=R,post=G);sp|Q7TSJ2-3|MAP6_MOUSE(pre=R,post=G);tr|A0A140LIT9|A0A140LIT9_MOUSE(pre=R,post=G);tr|D3Z6W1|D3Z6W1_MOUSE(pre=R,post=G)	17760	Map6	microtubule-associated protein 6 [Source:MGI Symbol;Acc:MGI:1201690]	.	10	5	5	.	14.3926	12.0957	13.5519	14.4974	13.5223	13.3555	12.786	12.6932	13.6438	13.0086	.	Y	0.543358	0.305638	0.0742161	N	-
419	MSK_Cntnap2_mPFC_bRPLC_F01	5442	MSK_Cntnap2_mPFC_bRPLC_F01.5442.5442.2	+229.163QGQIDNQTR	2	QGQIDNQTR	.	0	1	sp|P16546|SPTN1_MOUSE(pre=R,post=I);tr|A3KGU7|A3KGU7_MOUSE(pre=R,post=I);tr|B9EKJ1|B9EKJ1_MOUSE(pre=R,post=I);tr|B2RXX6|B2RXX6_MOUSE(pre=R,post=I);tr|A3KGU9|A3KGU9_MOUSE(pre=R,post=I)	20740	Sptan1	spectrin alpha, non-erythrocytic 1 [Source:MGI Symbol;Acc:MGI:98386]	.	10	5	5	.	15.4001	14.8679	13.8959	14.8141	15.2033	15.8815	15.7728	14.5622	15.7509	15.2792	.	Y	-0.882993	0.126536	0.0208273	N	-
420	MSK_Cntnap2_mPFC_bRPLC_F01	5444	MSK_Cntnap2_mPFC_bRPLC_F01.5444.5444.2	+229.163DSSSSSLR	2	DSSSSSLR	.	0	1	sp|Q9QYX7|PCLO_MOUSE(pre=R,post=L);sp|Q9QYX7-2|PCLO_MOUSE(pre=R,post=L);tr|S4R2E0|S4R2E0_MOUSE(pre=R,post=L);tr|Q8CHE8|Q8CHE8_MOUSE(pre=R,post=L)	26875	Pclo	piccolo (presynaptic cytomatrix protein) [Source:MGI Symbol;Acc:MGI:1349390]	.	10	5	5	.	17.0328	15.1007	14.8221	17.4365	17.563	17.9974	17.5731	16.7026	18.0229	16.7512	.	Y	-0.540331	0.164039	0.076248	N	-
421	MSK_Cntnap2_mPFC_bRPLC_F01	5445	MSK_Cntnap2_mPFC_bRPLC_F01.5445.5445.3	+229.163QVLATHSR	3	QVLATHSR	.	0	1	sp|Q9DC61|MPPA_MOUSE(pre=R,post=K);tr|Q3UDE0|Q3UDE0_MOUSE(pre=R,post=K);tr|Q3TY06|Q3TY06_MOUSE(pre=R,post=K);tr|Q3TTM6|Q3TTM6_MOUSE(pre=R,post=K)	66865	Pmpca	peptidase (mitochondrial processing) alpha [Source:MGI Symbol;Acc:MGI:1918568]	.	10	5	5	.	16.6929	16.3389	16.0943	16.6394	16.6083	16.3088	16.6094	16.3104	16.8732	16.5169	.	Y	0.0914332	0.761654	0.681895	N	-
422	MSK_Cntnap2_mPFC_bRPLC_F01	5446	MSK_Cntnap2_mPFC_bRPLC_F01.5446.5446.4	+229.163RAPAVPPARPGSR	4	RAPAVPPARPGSR	.	0	1	sp|P39053|DYN1_MOUSE(pre=R,post=G);sp|P39053-3|DYN1_MOUSE(pre=R,post=G);sp|P39053-4|DYN1_MOUSE(pre=R,post=G);sp|P39053-5|DYN1_MOUSE(pre=R,post=G);sp|P39053-6|DYN1_MOUSE(pre=R,post=G);tr|A0A0J9YUE9|A0A0J9YUE9_MOUSE(pre=R,post=G);tr|F6RRH9|F6RRH9_MOUSE(pre=R,post=G);tr|F6TH70|F6TH70_MOUSE(pre=R,post=G);tr|A0A0J9YUN4|A0A0J9YUN4_MOUSE(pre=R,post=G)	13429	Dnm1	dynamin 1 [Source:MGI Symbol;Acc:MGI:107384]	.	10	5	5	.	15.9169	16.3017	16.4925	16.5682	16.5851	15.7637	16.1427	16.5115	15.9875	16.5068	.	Y	0.349737	0.355181	0.182012	N	-
423	MSK_Cntnap2_mPFC_bRPLC_F01	5447	MSK_Cntnap2_mPFC_bRPLC_F01.5447.5447.2	+229.163AVQADQER	2	AVQADQER	.	0	1	sp|Q922Q8|LRC59_MOUSE(pre=K,post=E)	98238	Lrrc59	leucine rich repeat containing 59 [Source:MGI Symbol;Acc:MGI:2138133]	.	10	5	5	.	18.6516	17.425	17.2723	18.3965	18.0321	18.9009	18.2493	17.8081	18.8318	17.6698	.	Y	-0.217284	0.39143	0.362473	N	-
424	MSK_Cntnap2_mPFC_bRPLC_F01	5449	MSK_Cntnap2_mPFC_bRPLC_F01.5449.5449.2	+229.163QANNNIDAR	2	QANNNIDAR	.	0	0	tr|Q91Y09|Q91Y09_MOUSE(pre=K,post=I)	NO	NO	NO	.	10	5	5	.	15.8515	15.6298	15.2887	16.242	16.2528	16.5102	16.3494	15.4893	16.5982	15.9494	.	Y	-0.497917	0.274239	0.0914844	N	-
425	MSK_Cntnap2_mPFC_bRPLC_F01	5450	MSK_Cntnap2_mPFC_bRPLC_F01.5450.5450.2	+229.163TVM+15.995EEM+15.995R	2	TVMEEMR	.	0	1	sp|Q9ER72|SYCC_MOUSE(pre=R,post=A);sp|Q9ER72-2|SYCC_MOUSE(pre=R,post=A);tr|Q3U716|Q3U716_MOUSE(pre=R,post=A);tr|Q7TNP6|Q7TNP6_MOUSE(pre=R,post=A);tr|Q3UXN3|Q3UXN3_MOUSE(pre=R,post=A)	27267	Cars	cysteinyl-tRNA synthetase [Source:MGI Symbol;Acc:MGI:1351477]	.	10	5	5	.	13.7117	13.8658	12.8257	14.004	14.0218	14.1204	14.1993	13.1213	14.2367	14.0162	.	Y	-0.254661	0.433114	0.298118	N	-
426	MSK_Cntnap2_mPFC_bRPLC_F01	5466	MSK_Cntnap2_mPFC_bRPLC_F01.5466.5466.2	+229.163C+57.021SM+15.995DDTVR	2	CSMDDTVR	.	0	1	sp|O88342|WDR1_MOUSE(pre=S,post=Y);tr|Q3TJY2|Q3TJY2_MOUSE(pre=S,post=Y);tr|Q9DBM8|Q9DBM8_MOUSE(pre=S,post=Y);tr|Q3TE06|Q3TE06_MOUSE(pre=S,post=Y);tr|A0A0J9YU05|A0A0J9YU05_MOUSE(pre=S,post=Y);tr|Q3U136|Q3U136_MOUSE(pre=S,post=Y);tr|Q3TNK2|Q3TNK2_MOUSE(pre=S,post=Y);tr|Q80ZI9|Q80ZI9_MOUSE(pre=S,post=Y);tr|Q9DC08|Q9DC08_MOUSE(pre=S,post=Y)	22388	Wdr1	WD repeat domain 1 [Source:MGI Symbol;Acc:MGI:1337100]	.	10	5	5	.	10.9824	12.0275	10.8321	12.3216	12.3139	12.4427	12.9973	12.1042	11.6512	12.1394	.	Y	-0.111907	0.189509	0.619155	N	-
427	MSK_Cntnap2_mPFC_bRPLC_F01	5473	MSK_Cntnap2_mPFC_bRPLC_F01.5473.5473.3	+229.163HSNTLEQTAER	3	HSNTLEQTAER	.	0	1	tr|A0A0G2JFZ4|A0A0G2JFZ4_MOUSE(pre=R,post=D);tr|Q3V1I7|Q3V1I7_MOUSE(pre=R,post=D);tr|E9Q7M2|E9Q7M2_MOUSE(pre=R,post=D)	72033	Tsc22d2	TSC22 domain family, member 2 [Source:MGI Symbol;Acc:MGI:1919283]	.	10	5	5	.	12.9155	13.4419	12.4231	14.5709	13.382	14.1202	14.3843	14.0219	14.4019	13.3312	.	Y	-0.738218	0.124091	0.0351403	N	-
428	MSK_Cntnap2_mPFC_bRPLC_F01	5475	MSK_Cntnap2_mPFC_bRPLC_F01.5475.5475.2	+229.163TNENIQR	2	TNENIQR	.	0	0	tr|E9PYG6|E9PYG6_MOUSE(pre=R,post=F);tr|Q3V090|Q3V090_MOUSE(pre=R,post=F);tr|Q91YX7|Q91YX7_MOUSE(pre=R,post=F)	NO	NO	NO	.	10	5	5	.	16.2044	15.7663	15.1717	16.2747	16.3707	16.1711	16.7334	15.8977	17.0729	16.0433	.	Y	0.0332604	0.216054	0.879823	N	-
429	MSK_Cntnap2_mPFC_bRPLC_F01	5476	MSK_Cntnap2_mPFC_bRPLC_F01.5476.5476.3	+229.163EIQGHEPR	3	EIQGHEPR	.	0	0	tr|Q6A087|Q6A087_MOUSE(pre=K,post=I);tr|Q68FM2|Q68FM2_MOUSE(pre=-,post=I);tr|Q68FG2|Q68FG2_MOUSE(pre=K,post=I);tr|Q3UGZ4|Q3UGZ4_MOUSE(pre=K,post=I)	NO	NO	NO	.	10	5	5	.	15.5113	14.9523	14.639	15.5509	15.5952	15.6359	15.5259	15.2367	15.7328	15.4065	.	Y	-0.0145462	0.260092	0.947114	N	-
430	MSK_Cntnap2_mPFC_bRPLC_F01	5477	MSK_Cntnap2_mPFC_bRPLC_F01.5477.5477.3	+229.163ASHGYGGK+229.163	3	ASHGYGGK	.	0	1	sp|Q60598|SRC8_MOUSE(pre=K,post=F);tr|Q8BNA5|Q8BNA5_MOUSE(pre=K,post=F);tr|Q921L6|Q921L6_MOUSE(pre=K,post=F)	13043	Cttn	cortactin [Source:MGI Symbol;Acc:MGI:99695]	.	10	5	5	.	16.6254	15.0919	15.5457	16.8952	16.2909	16.6369	16.2121	15.6307	16.5342	16.1742	.	Y	0.0788098	0.710185	0.722851	N	-
431	MSK_Cntnap2_mPFC_bRPLC_F01	5484	MSK_Cntnap2_mPFC_bRPLC_F01.5484.5484.2	+229.163HSNTLEQTAER	2	HSNTLEQTAER	.	0	1	tr|A0A0G2JFZ4|A0A0G2JFZ4_MOUSE(pre=R,post=D);tr|Q3V1I7|Q3V1I7_MOUSE(pre=R,post=D);tr|E9Q7M2|E9Q7M2_MOUSE(pre=R,post=D)	72033	Tsc22d2	TSC22 domain family, member 2 [Source:MGI Symbol;Acc:MGI:1919283]	.	10	5	5	.	11.4592	10.6942	10.251	11.9539	11.9646	11.0785	11.7986	10.9335	11.7046	11.3339	.	Y	0.125353	0.792525	0.579348	N	-
432	MSK_Cntnap2_mPFC_bRPLC_F01	5499	MSK_Cntnap2_mPFC_bRPLC_F01.5499.5499.3	+229.163QHNGLK+229.163	3	QHNGLK	.	0	1	sp|O70481|UBR1_MOUSE(pre=R,post=A)	22222	Ubr1	ubiquitin protein ligase E3 component n-recognin 1 [Source:MGI Symbol;Acc:MGI:1277977]	.	10	5	5	.	14.9472	14.3355	14.6013	15.9545	15.7788	15.1655	15.1842	14.5885	15.5697	15.0619	.	Y	-0.218224	0.978947	0.360683	N	-
433	MSK_Cntnap2_mPFC_bRPLC_F01	5502	MSK_Cntnap2_mPFC_bRPLC_F01.5502.5502.2	+229.163TETQSVSGTR	2	TETQSVSGTR	.	0	1	sp|Q8BUY8|GASP2_MOUSE(pre=K,post=H)	245607	Gprasp2	G protein-coupled receptor associated sorting protein 2 [Source:MGI Symbol;Acc:MGI:2442071]	.	10	5	5	.	12.9215	12.3569	12.0044	13.2021	13.4037	13.0268	13.4064	12.0823	13.4261	12.9508	.	Y	-0.105281	0.593048	0.639189	N	-
434	MSK_Cntnap2_mPFC_bRPLC_F01	5503	MSK_Cntnap2_mPFC_bRPLC_F01.5503.5503.2	+229.163GNEAYSGNAR	2	GNEAYSGNAR	.	0	1	sp|Q6DFV3|RHG21_MOUSE(pre=K,post=N);tr|A0A0A0MQE8|A0A0A0MQE8_MOUSE(pre=K,post=N);tr|B7ZCJ0|B7ZCJ0_MOUSE(pre=K,post=N);tr|G3UWM5|G3UWM5_MOUSE(pre=K,post=N);tr|B7ZCJ1|B7ZCJ1_MOUSE(pre=K,post=N);tr|B2RWX1|B2RWX1_MOUSE(pre=K,post=N)	71435	Arhgap21	Rho GTPase activating protein 21 [Source:MGI Symbol;Acc:MGI:1918685]	.	10	5	5	.	13.8827	13.1788	12.7254	14.1033	13.9179	12.8307	13.1684	12.4696	13.947	12.9276	.	Y	0.955148	0.211765	0.0158973	N	-
435	MSK_Cntnap2_mPFC_bRPLC_F01	5514	MSK_Cntnap2_mPFC_bRPLC_F01.5514.5514.2	+229.163GNIETNHN	2	GNIETNHN	.	0	1	sp|P70404|IDHG1_MOUSE(pre=K,post=L);tr|Q3TGZ3|Q3TGZ3_MOUSE(pre=K,post=L);tr|Q3TKM5|Q3TKM5_MOUSE(pre=K,post=L);tr|Q684I8|Q684I8_MOUSE(pre=K,post=L)	15929	Idh3g	isocitrate dehydrogenase 3 (NAD+), gamma [Source:MGI Symbol;Acc:MGI:1099463]	.	10	5	5	.	14.1486	13.2469	13.2541	14.2034	14.281	14.1878	13.9419	13.1861	14.3583	13.9521	.	Y	0.196562	0.761297	0.402749	N	-
436	MSK_Cntnap2_mPFC_bRPLC_F01	5527	MSK_Cntnap2_mPFC_bRPLC_F01.5527.5527.4	+229.163NNHHEENISSK+229.163	4	NNHHEENISSK	.	0	1	sp|P16546|SPTN1_MOUSE(pre=K,post=M);sp|P16546-2|SPTN1_MOUSE(pre=K,post=M);tr|B7ZWK3|B7ZWK3_MOUSE(pre=K,post=M);tr|A3KGU7|A3KGU7_MOUSE(pre=K,post=M);tr|B9EKJ1|B9EKJ1_MOUSE(pre=K,post=M);tr|Q3TYI8|Q3TYI8_MOUSE(pre=K,post=M);tr|B2RXX6|B2RXX6_MOUSE(pre=K,post=M);tr|A3KGU5|A3KGU5_MOUSE(pre=K,post=M);tr|A3KGU9|A3KGU9_MOUSE(pre=K,post=M);tr|E9Q447|E9Q447_MOUSE(pre=K,post=M)	20740	Sptan1	spectrin alpha, non-erythrocytic 1 [Source:MGI Symbol;Acc:MGI:98386]	.	10	5	5	.	15.5259	13.8734	14.1321	15.3429	14.9104	14.8781	14.812	14.16	14.5005	14.6937	.	Y	0.216674	0.686536	0.362688	N	-
437	MSK_Cntnap2_mPFC_bRPLC_F01	5528	MSK_Cntnap2_mPFC_bRPLC_F01.5528.5528.6	+229.163K+229.163HHEDEIDHHSK+229.163	6	KHHEDEIDHHSK	.	0	1	sp|O35143|ATIF1_MOUSE(pre=R,post=E);tr|E9PV44|E9PV44_MOUSE(pre=R,post=E)	11983	Atpif1	ATPase inhibitory factor 1 [Source:MGI Symbol;Acc:MGI:1196457]	.	10	5	5	.	14.8771	15.3009	14.9949	15.4116	15.4931	15.7951	15.3827	14.8846	15.4426	15.2511	.	Y	-0.0818145	0.4983	0.713016	N	-
438	MSK_Cntnap2_mPFC_bRPLC_F01	5536	MSK_Cntnap2_mPFC_bRPLC_F01.5536.5536.2	+229.163VSADDR	2	VSADDR	.	0	1	sp|Q6NVF9|CPSF6_MOUSE(pre=K,post=C);tr|H3BJ30|H3BJ30_MOUSE(pre=K,post=C);tr|H3BKW0|H3BKW0_MOUSE(pre=K,post=C);tr|H3BJW3|H3BJW3_MOUSE(pre=K,post=C)	432508	Cpsf6	cleavage and polyadenylation specific factor 6 [Source:MGI Symbol;Acc:MGI:1913948]	.	10	5	5	.	16.8318	16.0417	15.6542	17.199	17.0686	17.7623	16.9449	16.9491	17.201	16.5449	.	Y	-0.117245	0.191847	0.603315	N	-
439	MSK_Cntnap2_mPFC_bRPLC_F01	5537	MSK_Cntnap2_mPFC_bRPLC_F01.5537.5537.3	+229.163PMPPSRR	3	PMPPSRR	.	0	1	sp|P61979|HNRPK_MOUSE(pre=R,post=D);sp|P61979-2|HNRPK_MOUSE(pre=R,post=D);sp|P61979-3|HNRPK_MOUSE(pre=R,post=D);tr|Q3TJ38|Q3TJ38_MOUSE(pre=R,post=D);tr|B2M1R6|B2M1R6_MOUSE(pre=R,post=D);tr|H3BLP7|H3BLP7_MOUSE(pre=R,post=D);tr|Q3TG17|Q3TG17_MOUSE(pre=R,post=D);tr|Q5FWJ5|Q5FWJ5_MOUSE(pre=R,post=D);tr|Q3TL71|Q3TL71_MOUSE(pre=R,post=D);tr|Q3TUA1|Q3TUA1_MOUSE(pre=R,post=D);tr|H3BLL4|H3BLL4_MOUSE(pre=R…	15387	Hnrnpk	heterogeneous nuclear ribonucleoprotein K [Source:MGI Symbol;Acc:MGI:99894]	.	10	5	5	.	14.3513	14.8042	14.6976	15.3008	15.7031	14.9806	15.6681	15.1161	14.6675	15.6322	.	Y	-0.311823	0.456428	0.221778	N	-
440	MSK_Cntnap2_mPFC_bRPLC_F01	5540	MSK_Cntnap2_mPFC_bRPLC_F01.5540.5540.2	+229.163SNVTDEM+15.995R	2	SNVTDEMR	.	0	0	sp|O35945|AL1A7_MOUSE(pre=F,post=I);sp|P24549|AL1A1_MOUSE(pre=F,post=I);tr|B2RTL5|B2RTL5_MOUSE(pre=F,post=I)	NO	NO	NO	.	10	5	5	.	13.2009	12.0377	11.0981	13.2192	12.4562	13.2151	12.0138	11.5851	12.6641	12.0506	.	Y	0.405657	0.848784	0.1383	N	-
441	MSK_Cntnap2_mPFC_bRPLC_F01	5549	MSK_Cntnap2_mPFC_bRPLC_F01.5549.5549.2	+229.163EM+15.995PQDPR	2	EMPQDPR	.	0	1	sp|Q8BJU0-2|SGTA_MOUSE(pre=K,post=A);tr|A0A1W2P6P1|A0A1W2P6P1_MOUSE(pre=K,post=A);tr|Q3TN35|Q3TN35_MOUSE(pre=K,post=A)	52551	Sgta	small glutamine-rich tetratricopeptide repeat (TPR)-containing, alpha [Source:MGI Symbol;Acc:MGI:1098703]	.	10	5	5	.	14.9013	14.7152	14.5177	15.1871	15.2684	15.3374	15.0039	14.7409	15.0642	14.6306	.	Y	-0.102551	0.849234	0.647532	N	-
442	MSK_Cntnap2_mPFC_bRPLC_F01	5567	MSK_Cntnap2_mPFC_bRPLC_F01.5567.5567.3	+229.163RAPAVPPARPGSR	3	RAPAVPPARPGSR	.	0	1	sp|P39053|DYN1_MOUSE(pre=R,post=G);sp|P39053-3|DYN1_MOUSE(pre=R,post=G);sp|P39053-4|DYN1_MOUSE(pre=R,post=G);sp|P39053-5|DYN1_MOUSE(pre=R,post=G);sp|P39053-6|DYN1_MOUSE(pre=R,post=G);tr|A0A0J9YUE9|A0A0J9YUE9_MOUSE(pre=R,post=G);tr|F6RRH9|F6RRH9_MOUSE(pre=R,post=G);tr|F6TH70|F6TH70_MOUSE(pre=R,post=G);tr|A0A0J9YUN4|A0A0J9YUN4_MOUSE(pre=R,post=G)	13429	Dnm1	dynamin 1 [Source:MGI Symbol;Acc:MGI:107384]	.	10	5	5	.	12.6065	12.0218	12.5714	13.0727	13.062	13.0956	12.904	12.4843	13.0723	12.7756	.	Y	-0.297478	0.401832	0.23873	N	-
443	MSK_Cntnap2_mPFC_bRPLC_F01	5576	MSK_Cntnap2_mPFC_bRPLC_F01.5576.5576.3	+229.163AADVHEVR	3	AADVHEVR	.	0	1	sp|P52480|KPYM_MOUSE(pre=K,post=K);sp|P52480-2|KPYM_MOUSE(pre=K,post=K)	18746	Pkm	pyruvate kinase, muscle [Source:MGI Symbol;Acc:MGI:97591]	.	10	5	5	.	17.3688	16.5187	16.4885	17.5678	17.4601	17.2025	17.1407	16.6698	17.4205	17.17	.	Y	0.198734	0.886663	0.398327	N	-
444	MSK_Cntnap2_mPFC_bRPLC_F01	5583	MSK_Cntnap2_mPFC_bRPLC_F01.5583.5583.2	+229.163AQSEYSR	2	AQSEYSR	.	0	0	tr|Q6A087|Q6A087_MOUSE(pre=R,post=L);tr|Q68FG2|Q68FG2_MOUSE(pre=R,post=L);tr|Q3UGZ4|Q3UGZ4_MOUSE(pre=R,post=L)	NO	NO	NO	.	10	5	5	.	15.1516	13.9569	13.7574	15.2891	14.9518	15.162	14.6736	14.3446	15.3072	14.9091	.	Y	0.0426921	0.499422	0.84645	N	-
445	MSK_Cntnap2_mPFC_bRPLC_F01	5584	MSK_Cntnap2_mPFC_bRPLC_F01.5584.5584.3	+229.163GHMAPAGNNK+229.163	3	GHMAPAGNNK	.	0	1	sp|Q8C163|EXOG_MOUSE(pre=R,post=F)	208194	Exog	endo/exonuclease (5'-3'), endonuclease G-like [Source:MGI Symbol;Acc:MGI:2143333]	.	10	5	5	.	14.0206	12.9841	13.0362	14.3402	13.7511	14.3033	13.8598	13.1565	13.9366	13.7039	.	Y	-0.108649	0.629446	0.629059	N	-
446	MSK_Cntnap2_mPFC_bRPLC_F01	5588	MSK_Cntnap2_mPFC_bRPLC_F01.5588.5588.4	+229.163GGGFK+229.163GNDDHSR	4	GGGFKGNDDHSR	.	0	0	sp|P35922|FMR1_MOUSE(pre=R,post=T);sp|P35922-2|FMR1_MOUSE(pre=R,post=T);sp|P35922-3|FMR1_MOUSE(pre=R,post=T);sp|P35922-7|FMR1_MOUSE(pre=R,post=T);sp|P35922-8|FMR1_MOUSE(pre=R,post=T);sp|P35922-9|FMR1_MOUSE(pre=R,post=T);tr|E9QAT0|E9QAT0_MOUSE(pre=R,post=T);tr|Q547R0|Q547R0_MOUSE(pre=R,post=T);tr|E9QNF5|E9QNF5_MOUSE(pre=R,post=T);tr|D3Z6U8|D3Z6U8_MOUSE(pre=R,post=T);tr|E9QAS9|E9QAS9_MOUSE(pre=R,po…	NO	NO	NO	.	10	5	5	.	14.3547	13.4606	13.4707	14.4897	14.2511	13.9503	14.1432	13.9203	13.9797	14.249	.	Y	0.271387	0.859082	0.271969	N	-
447	MSK_Cntnap2_mPFC_bRPLC_F01	5592	MSK_Cntnap2_mPFC_bRPLC_F01.5592.5592.2	+229.163SEGYC+57.021SR	2	SEGYCSR	.	0	1	sp|Q8VCC9|SPON1_MOUSE(pre=K,post=I);tr|Q3UYD7|Q3UYD7_MOUSE(pre=K,post=I);tr|Q69ZZ7|Q69ZZ7_MOUSE(pre=K,post=I)	233744	Spon1	spondin 1, (f-spondin) extracellular matrix protein [Source:MGI Symbol;Acc:MGI:2385287]	.	10	5	5	.	14.0162	13.0633	13.5401	14.235	14.6109	14.5197	14.2791	13.6648	14.6374	13.1136	.	Y	-0.262964	0.716283	0.285481	N	-
448	MSK_Cntnap2_mPFC_bRPLC_F01	5593	MSK_Cntnap2_mPFC_bRPLC_F01.5593.5593.3	+229.163SSAHEAAELNR	3	SSAHEAAELNR	.	0	1	sp|D3Z7H4|GSG1L_MOUSE(pre=R,post=Q)	269994	Gsg1l	GSG1-like [Source:MGI Symbol;Acc:MGI:2685483]	.	10	5	5	.	12.362	11.2225	12.5504	13.3359	12.9866	12.5883	12.3616	12.327	13.1559	12.1743	.	Y	0.188819	0.943134	0.419428	N	-
449	MSK_Cntnap2_mPFC_bRPLC_F01	5599	MSK_Cntnap2_mPFC_bRPLC_F01.5599.5599.3	+229.163TSK+229.163DTVSQR	3	TSKDTVSQR	.	0	1	sp|P17427|AP2A2_MOUSE(pre=R,post=L);tr|Q69ZW4|Q69ZW4_MOUSE(pre=R,post=L);tr|Q6PEE6|Q6PEE6_MOUSE(pre=R,post=L);tr|Q3U7X9|Q3U7X9_MOUSE(pre=R,post=L)	11772	Ap2a2	adaptor-related protein complex 2, alpha 2 subunit [Source:MGI Symbol;Acc:MGI:101920]	.	10	5	5	.	16.8527	16.6048	16.3768	17.4228	17.8634	16.9237	17.8559	16.8413	17.2569	17.3042	.	Y	-0.404223	0.536965	0.140595	N	-
450	MSK_Cntnap2_mPFC_bRPLC_F01	5600	MSK_Cntnap2_mPFC_bRPLC_F01.5600.5600.2	+229.163EC+57.021GQGYR	2	ECGQGYR	.	0	0	sp|Q69ZU6|THS7A_MOUSE(pre=K,post=Y);tr|E9PWD2|E9PWD2_MOUSE(pre=K,post=Y);tr|E9QNR5|E9QNR5_MOUSE(pre=K,post=Y)	NO	NO	NO	.	10	5	5	.	13.3886	13.465	12.4662	13.6958	13.5929	14.3588	14.0905	13.3589	14.3074	13.4512	.	Y	-0.625503	0.0924262	0.0538928	N	-
451	MSK_Cntnap2_mPFC_bRPLC_F01	5611	MSK_Cntnap2_mPFC_bRPLC_F01.5611.5611.2	+229.163TDNGTYR	2	TDNGTYR	.	0	0	sp|Q8R5M8|CADM1_MOUSE(pre=K,post=C);sp|Q8R5M8-2|CADM1_MOUSE(pre=K,post=C);sp|Q8R5M8-3|CADM1_MOUSE(pre=K,post=C);sp|Q8R5M8-4|CADM1_MOUSE(pre=K,post=C);sp|Q8R5M8-5|CADM1_MOUSE(pre=K,post=C);sp|Q8R5M8-6|CADM1_MOUSE(pre=K,post=C);sp|Q8R5M8-7|CADM1_MOUSE(pre=K,post=C);sp|Q8BLQ9|CADM2_MOUSE(pre=K,post=C);sp|Q8BLQ9-2|CADM2_MOUSE(pre=K,post=C);sp|Q8BLQ9-3|CADM2_MOUSE(pre=K,post=C);tr|E9PYN1|E9PYN1_MOUSE(…	NO	NO	NO	.	10	5	5	.	14.5936	13.5396	14.0828	15.6372	14.6938	15.5235	14.5555	14.0893	15.4843	13.5525	.	Y	0.0380784	0.808902	0.862673	N	-
452	MSK_Cntnap2_mPFC_bRPLC_F01	5631	MSK_Cntnap2_mPFC_bRPLC_F01.5631.5631.3	+229.163AC+57.021K+229.163PPGER	3	ACKPPGER	.	0	1	sp|Q9WVS7|MP2K5_MOUSE(pre=R,post=N);sp|Q9WVS7-2|MP2K5_MOUSE(pre=R,post=N);sp|Q9WVS7-3|MP2K5_MOUSE(pre=R,post=N);tr|Q3TM51|Q3TM51_MOUSE(pre=R,post=N)	23938	Map2k5	mitogen-activated protein kinase kinase 5 [Source:MGI Symbol;Acc:MGI:1346345]	.	10	5	5	.	13.6079	12.9415	12.7336	13.9413	14.16	14.1138	13.918	13.1697	14.2515	13.6308	.	Y	-0.310092	0.346935	0.223754	N	-
453	MSK_Cntnap2_mPFC_bRPLC_F01	5641	MSK_Cntnap2_mPFC_bRPLC_F01.5641.5641.4	+229.163SEGHEQTPAAHAQGTGPEGGK+229.163	4	SEGHEQTPAAHAQGTGPEGGK	.	0	1	sp|Q7TSJ2|MAP6_MOUSE(pre=R,post=G);sp|Q7TSJ2-2|MAP6_MOUSE(pre=R,post=G);sp|Q7TSJ2-3|MAP6_MOUSE(pre=R,post=G);tr|A0A140LIT9|A0A140LIT9_MOUSE(pre=R,post=G);tr|D3Z6W1|D3Z6W1_MOUSE(pre=R,post=G)	17760	Map6	microtubule-associated protein 6 [Source:MGI Symbol;Acc:MGI:1201690]	.	10	5	5	.	12.9308	10.369	11.9008	12.8898	11.9602	10.5926	10.6332	9.73761	10.1294	10.8933	.	Y	1.36761	0.01465	0.00390348	Y	up-reg.
454	MSK_Cntnap2_mPFC_bRPLC_F01	5645	MSK_Cntnap2_mPFC_bRPLC_F01.5645.5645.2	+229.163QGQIDNQTR	2	QGQIDNQTR	.	0	1	sp|P16546|SPTN1_MOUSE(pre=R,post=I);tr|A3KGU7|A3KGU7_MOUSE(pre=R,post=I);tr|B9EKJ1|B9EKJ1_MOUSE(pre=R,post=I);tr|B2RXX6|B2RXX6_MOUSE(pre=R,post=I);tr|A3KGU9|A3KGU9_MOUSE(pre=R,post=I)	20740	Sptan1	spectrin alpha, non-erythrocytic 1 [Source:MGI Symbol;Acc:MGI:98386]	.	10	5	5	.	20.0854	20.0634	19.3734	19.9934	20.2398	20.4495	20.4585	19.8629	20.3815	20.0912	.	Y	-0.318078	0.159844	0.214827	N	-
455	MSK_Cntnap2_mPFC_bRPLC_F01	5646	MSK_Cntnap2_mPFC_bRPLC_F01.5646.5646.2	+229.163AVQADQER	2	AVQADQER	.	0	1	sp|Q922Q8|LRC59_MOUSE(pre=K,post=E)	98238	Lrrc59	leucine rich repeat containing 59 [Source:MGI Symbol;Acc:MGI:2138133]	.	10	5	5	.	17.6397	16.0838	16.1968	17.114	17.0036	17.9201	17.3716	16.6807	17.8556	16.8114	.	Y	-0.367914	0.221979	0.167535	N	-
456	MSK_Cntnap2_mPFC_bRPLC_F01	5647	MSK_Cntnap2_mPFC_bRPLC_F01.5647.5647.3	+229.163QVLATHSR	3	QVLATHSR	.	0	1	sp|Q9DC61|MPPA_MOUSE(pre=R,post=K);tr|Q3UDE0|Q3UDE0_MOUSE(pre=R,post=K);tr|Q3TY06|Q3TY06_MOUSE(pre=R,post=K);tr|Q3TTM6|Q3TTM6_MOUSE(pre=R,post=K)	66865	Pmpca	peptidase (mitochondrial processing) alpha [Source:MGI Symbol;Acc:MGI:1918568]	.	10	5	5	.	15.6118	15.3416	15.3676	16.1884	16.1806	15.8188	15.7276	15.5982	15.9738	15.9454	.	Y	-0.207	0.721921	0.382325	N	-
457	MSK_Cntnap2_mPFC_bRPLC_F01	5648	MSK_Cntnap2_mPFC_bRPLC_F01.5648.5648.4	+229.163RAPAVPPARPGSR	4	RAPAVPPARPGSR	.	0	1	sp|P39053|DYN1_MOUSE(pre=R,post=G);sp|P39053-3|DYN1_MOUSE(pre=R,post=G);sp|P39053-4|DYN1_MOUSE(pre=R,post=G);sp|P39053-5|DYN1_MOUSE(pre=R,post=G);sp|P39053-6|DYN1_MOUSE(pre=R,post=G);tr|A0A0J9YUE9|A0A0J9YUE9_MOUSE(pre=R,post=G);tr|F6RRH9|F6RRH9_MOUSE(pre=R,post=G);tr|F6TH70|F6TH70_MOUSE(pre=R,post=G);tr|A0A0J9YUN4|A0A0J9YUN4_MOUSE(pre=R,post=G)	13429	Dnm1	dynamin 1 [Source:MGI Symbol;Acc:MGI:107384]	.	10	5	5	.	14.2722	14.3597	14.6261	14.7288	15.0533	14.2768	14.3652	14.598	14.2761	14.9784	.	Y	0.260898	0.590364	0.287431	N	-
458	MSK_Cntnap2_mPFC_bRPLC_F01	5650	MSK_Cntnap2_mPFC_bRPLC_F01.5650.5650.2	+229.163TGTAEM+15.995S	2	TGTAEMS	.	0	1	sp|Q03265|ATPA_MOUSE(pre=K,post=S);tr|D6RJ16|D6RJ16_MOUSE(pre=K,post=S)	11946	Atp5a1	ATP synthase, H+ transporting, mitochondrial F1 complex, alpha subunit 1 [Source:MGI Symbol;Acc:MGI:88115]	.	10	5	5	.	12.7643	12.4077	11.8117	12.9019	13.3079	13.2227	12.6076	12.3109	13.1709	12.8378	.	Y	-0.0735029	0.551254	0.740529	N	-
459	MSK_Cntnap2_mPFC_bRPLC_F01	5658	MSK_Cntnap2_mPFC_bRPLC_F01.5658.5658.2	+229.163RPQGGSDAPSGAC+57.021	2	RPQGGSDAPSGAC	.	0	1	sp|Q9DCK4|ZN414_MOUSE(pre=R,post=R);sp|Q9DCK4-2|ZN414_MOUSE(pre=R,post=R);tr|Q14A93|Q14A93_MOUSE(pre=R,post=R)	328801	Zfp414	zinc finger protein 414 [Source:MGI Symbol;Acc:MGI:1915641]	.	5	3	2	.	10.5276	NA	NA	10.162	10.8285	NA	NA	NA	10.4079	9.90035	.	N	0.373499	1	1	N	-
460	MSK_Cntnap2_mPFC_bRPLC_F01	5659	MSK_Cntnap2_mPFC_bRPLC_F01.5659.5659.3	+229.163QAAGM+15.995SAK+229.163	3	QAAGMSAK	.	0	1	sp|Q7TME0|PLPR4_MOUSE(pre=R,post=E);tr|A0A0G2JGY9|A0A0G2JGY9_MOUSE(pre=R,post=E)	229791	Plppr4	phospholipid phosphatase related 4 [Source:MGI Symbol;Acc:MGI:106530]	.	10	5	5	.	14.0577	12.4433	13.1457	14.2357	13.7726	13.8038	13.2311	12.8633	13.8923	13.298	.	Y	0.47464	0.774967	0.100285	N	-
461	MSK_Cntnap2_mPFC_bRPLC_F01	5663	MSK_Cntnap2_mPFC_bRPLC_F01.5663.5663.3	+229.163HSNTLEQTAER	3	HSNTLEQTAER	.	0	1	tr|A0A0G2JFZ4|A0A0G2JFZ4_MOUSE(pre=R,post=D);tr|Q3V1I7|Q3V1I7_MOUSE(pre=R,post=D);tr|E9Q7M2|E9Q7M2_MOUSE(pre=R,post=D)	72033	Tsc22d2	TSC22 domain family, member 2 [Source:MGI Symbol;Acc:MGI:1919283]	.	10	5	5	.	12.5902	12.2652	12.2045	12.7418	12.6546	12.6906	12.1557	12.4994	12.1859	12.2662	.	Y	0.323956	0.405712	0.207261	N	-
462	MSK_Cntnap2_mPFC_bRPLC_F01	5665	MSK_Cntnap2_mPFC_bRPLC_F01.5665.5665.2	+229.163SQENLQR	2	SQENLQR	.	0	0	tr|Q8R1I5|Q8R1I5_MOUSE(pre=R,post=T);tr|Q80X40|Q80X40_MOUSE(pre=R,post=T);tr|F6Y6G7|F6Y6G7_MOUSE(pre=R,post=T);tr|I7HPW8|I7HPW8_MOUSE(pre=R,post=T);tr|A0A1Y7VNG3|A0A1Y7VNG3_MOUSE(pre=R,post=T)	NO	NO	NO	.	10	5	5	.	16.8391	16.4705	15.4659	16.7332	16.8433	16.9789	17.2286	16.1277	17.3567	16.6819	.	Y	-0.245777	0.272288	0.312384	N	-
463	MSK_Cntnap2_mPFC_bRPLC_F01	5678	MSK_Cntnap2_mPFC_bRPLC_F01.5678.5678.3	+229.163QGQIDNQTR	3	QGQIDNQTR	.	0	1	sp|P16546|SPTN1_MOUSE(pre=R,post=I);tr|A3KGU7|A3KGU7_MOUSE(pre=R,post=I);tr|B9EKJ1|B9EKJ1_MOUSE(pre=R,post=I);tr|B2RXX6|B2RXX6_MOUSE(pre=R,post=I);tr|A3KGU9|A3KGU9_MOUSE(pre=R,post=I)	20740	Sptan1	spectrin alpha, non-erythrocytic 1 [Source:MGI Symbol;Acc:MGI:98386]	.	10	5	5	.	13.3367	12.69	12.6065	13.9787	13.5986	13.914	13.3061	13.0356	13.6996	13.3016	.	Y	0.0305997	0.517406	0.889242	N	-
464	MSK_Cntnap2_mPFC_bRPLC_F01	5689	MSK_Cntnap2_mPFC_bRPLC_F01.5689.5689.2	+229.163TETQSVSGTR	2	TETQSVSGTR	.	0	1	sp|Q8BUY8|GASP2_MOUSE(pre=K,post=H)	245607	Gprasp2	G protein-coupled receptor associated sorting protein 2 [Source:MGI Symbol;Acc:MGI:2442071]	.	10	5	5	.	16.1787	15.9901	15.0605	16.2474	16.3323	16.3889	16.416	15.6914	16.5542	16.433	.	Y	-0.237314	0.267178	0.326473	N	-
465	MSK_Cntnap2_mPFC_bRPLC_F01	5690	MSK_Cntnap2_mPFC_bRPLC_F01.5690.5690.2	+229.163GNEAYSGNAR	2	GNEAYSGNAR	.	0	1	sp|Q6DFV3|RHG21_MOUSE(pre=K,post=N);tr|A0A0A0MQE8|A0A0A0MQE8_MOUSE(pre=K,post=N);tr|B7ZCJ0|B7ZCJ0_MOUSE(pre=K,post=N);tr|G3UWM5|G3UWM5_MOUSE(pre=K,post=N);tr|B7ZCJ1|B7ZCJ1_MOUSE(pre=K,post=N);tr|B2RWX1|B2RWX1_MOUSE(pre=K,post=N)	71435	Arhgap21	Rho GTPase activating protein 21 [Source:MGI Symbol;Acc:MGI:1918685]	.	10	5	5	.	15.7256	14.5893	14.8429	16.0045	15.637	15.0849	15.1173	14.7489	15.9437	15.1969	.	Y	0.519678	0.687376	0.0821152	N	-
466	MSK_Cntnap2_mPFC_bRPLC_F01	5694	MSK_Cntnap2_mPFC_bRPLC_F01.5694.5694.3	+229.163HIAEDADR	3	HIAEDADR	.	0	1	sp|P58771|TPM1_MOUSE(pre=K,post=K);sp|P58771-2|TPM1_MOUSE(pre=K,post=K);tr|Q8BP43|Q8BP43_MOUSE(pre=K,post=K);tr|Q545Y3|Q545Y3_MOUSE(pre=K,post=K);tr|Q564G1|Q564G1_MOUSE(pre=K,post=K);tr|Q8BSH3|Q8BSH3_MOUSE(pre=K,post=K);tr|B7ZNL3|B7ZNL3_MOUSE(pre=K,post=K);tr|E9Q452|E9Q452_MOUSE(pre=K,post=K);tr|E9Q450|E9Q450_MOUSE(pre=K,post=K);tr|A0A2R2Y2P8|A0A2R2Y2P8_MOUSE(pre=K,post=K);tr|E9Q456|E9Q456_MOUSE(…	22003	Tpm1	tropomyosin 1, alpha [Source:MGI Symbol;Acc:MGI:98809]	.	10	5	5	.	14.0745	12.9009	12.8426	14.6168	14.0635	13.933	13.6596	13.1375	14.1921	13.8469	.	Y	0.216545	0.895568	0.362937	N	-
467	MSK_Cntnap2_mPFC_bRPLC_F01	5698	MSK_Cntnap2_mPFC_bRPLC_F01.5698.5698.4	+229.163NHEEEM+15.995K+229.163DLR	4	NHEEEMKDLR	.	1	0	IPI:CON_GI106849|pir||PC1102(pre=K,post=N);IPI:CON_GI88042|pir||S14666(pre=K,post=N);IPI:CON_GI71528|pir||KRHU0(pre=K,post=N);IPI:CON_GI547749|sp|P13645|K1CJ_HUMAN(pre=K,post=N)	NO	NO	NO	.	10	5	5	.	16.234	15.7069	15.052	16.2879	16.1578	17.3095	16.319	17.0496	18.0195	15.698	.	Y	-0.891756	0.0679406	0.0201856	N	-
468	MSK_Cntnap2_mPFC_bRPLC_F01	5708	MSK_Cntnap2_mPFC_bRPLC_F01.5708.5708.2	+229.163NTPSPETR	2	NTPSPETR	.	0	1	sp|Q6ZWQ0|SYNE2_MOUSE(pre=R,post=E);sp|Q6ZWQ0-3|SYNE2_MOUSE(pre=R,post=E);tr|Q6DFZ2|Q6DFZ2_MOUSE(pre=R,post=E);tr|Q76KB5|Q76KB5_MOUSE(pre=R,post=E);tr|F6W8R9|F6W8R9_MOUSE(pre=R,post=E);tr|E9QP46|E9QP46_MOUSE(pre=R,post=E)	319565	Syne2	spectrin repeat containing, nuclear envelope 2 [Source:MGI Symbol;Acc:MGI:2449316]	.	10	5	5	.	11.9775	11.2545	10.069	11.9632	11.2025	10.6768	11.8873	10.2959	12.353	11.7926	.	Y	-0.538067	0.843679	0.0769831	N	-
469	MSK_Cntnap2_mPFC_bRPLC_F01	5712	MSK_Cntnap2_mPFC_bRPLC_F01.5712.5712.3	+229.163EC+57.021VGASNQNC+57.021R	3	ECVGASNQNCR	.	0	1	sp|Q99J27|ACATN_MOUSE(pre=K,post=T)	11416	Slc33a1	solute carrier family 33 (acetyl-CoA transporter), member 1 [Source:MGI Symbol;Acc:MGI:1332247]	.	10	5	5	.	13.4405	12.1287	12.7053	13.7215	13.1315	13.7239	13.1048	12.6254	13.5521	12.8668	.	Y	0.0266929	0.682336	0.903312	N	-
470	MSK_Cntnap2_mPFC_bRPLC_F01	5715	MSK_Cntnap2_mPFC_bRPLC_F01.5715.5715.2	+229.163QAAGM+15.995SAK+229.163	2	QAAGMSAK	.	0	1	sp|Q7TME0|PLPR4_MOUSE(pre=R,post=E);tr|A0A0G2JGY9|A0A0G2JGY9_MOUSE(pre=R,post=E)	229791	Plppr4	phospholipid phosphatase related 4 [Source:MGI Symbol;Acc:MGI:106530]	.	10	5	5	.	14.6576	13.3379	13.1581	14.5424	14.4798	14.4308	14.6239	13.7487	15.1464	14.3521	.	Y	0.0490404	0.316024	0.824217	N	-
471	MSK_Cntnap2_mPFC_bRPLC_F01	5716	MSK_Cntnap2_mPFC_bRPLC_F01.5716.5716.3	+229.163NNHHEENISSK+229.163	3	NNHHEENISSK	.	0	1	sp|P16546|SPTN1_MOUSE(pre=K,post=M);sp|P16546-2|SPTN1_MOUSE(pre=K,post=M);tr|B7ZWK3|B7ZWK3_MOUSE(pre=K,post=M);tr|A3KGU7|A3KGU7_MOUSE(pre=K,post=M);tr|B9EKJ1|B9EKJ1_MOUSE(pre=K,post=M);tr|Q3TYI8|Q3TYI8_MOUSE(pre=K,post=M);tr|B2RXX6|B2RXX6_MOUSE(pre=K,post=M);tr|A3KGU5|A3KGU5_MOUSE(pre=K,post=M);tr|A3KGU9|A3KGU9_MOUSE(pre=K,post=M);tr|E9Q447|E9Q447_MOUSE(pre=K,post=M)	20740	Sptan1	spectrin alpha, non-erythrocytic 1 [Source:MGI Symbol;Acc:MGI:98386]	.	10	5	5	.	14.7696	12.6559	13.2597	14.4803	14.1154	13.8907	13.8243	13.4197	13.7187	13.6424	.	Y	0.396667	0.707967	0.144395	N	-
472	MSK_Cntnap2_mPFC_bRPLC_F01	5717	MSK_Cntnap2_mPFC_bRPLC_F01.5717.5717.3	+229.163NHEEEM+15.995K+229.163DLR	3	NHEEEMKDLR	.	1	0	IPI:CON_GI106849|pir||PC1102(pre=K,post=N);IPI:CON_GI88042|pir||S14666(pre=K,post=N);IPI:CON_GI71528|pir||KRHU0(pre=K,post=N);IPI:CON_GI547749|sp|P13645|K1CJ_HUMAN(pre=K,post=N)	NO	NO	NO	.	10	5	5	.	12.0803	12.5017	12.2576	12.9336	12.6592	13.9092	11.3444	14.027	15.2904	12.1221	.	Y	-1.40752	0.277055	0.00348872	N	-
473	MSK_Cntnap2_mPFC_bRPLC_F01	5721	MSK_Cntnap2_mPFC_bRPLC_F01.5721.5721.3	+229.163HYNTGK+229.163	3	HYNTGK	.	0	0	sp|Q61603|GLRA4_MOUSE(pre=K,post=F);sp|Q7TNC8|GLRA2_MOUSE(pre=K,post=F);sp|Q91XP5|GLRA3_MOUSE(pre=K,post=F);sp|Q64018|GLRA1_MOUSE(pre=K,post=F);sp|Q64018-2|GLRA1_MOUSE(pre=K,post=F);tr|G5E811|G5E811_MOUSE(pre=K,post=F);tr|Q8C3J3|Q8C3J3_MOUSE(pre=K,post=F);tr|Q5NCU0|Q5NCU0_MOUSE(pre=K,post=F);tr|Q2TB05|Q2TB05_MOUSE(pre=K,post=F);tr|Q3UTL8|Q3UTL8_MOUSE(pre=K,post=F);tr|Q9JL29|Q9JL29_MOUSE(pre=K,pos…	NO	NO	NO	.	10	5	5	.	15.1481	14.0321	14.0899	15.453	15.0525	15.1498	14.4803	14.2969	15.0241	14.6951	.	Y	0.357407	0.93976	0.17513	N	-
474	MSK_Cntnap2_mPFC_bRPLC_F01	5728	MSK_Cntnap2_mPFC_bRPLC_F01.5728.5728.3	+229.163PMPPSRR	3	PMPPSRR	.	0	1	sp|P61979|HNRPK_MOUSE(pre=R,post=D);sp|P61979-2|HNRPK_MOUSE(pre=R,post=D);sp|P61979-3|HNRPK_MOUSE(pre=R,post=D);tr|Q3TJ38|Q3TJ38_MOUSE(pre=R,post=D);tr|B2M1R6|B2M1R6_MOUSE(pre=R,post=D);tr|H3BLP7|H3BLP7_MOUSE(pre=R,post=D);tr|Q3TG17|Q3TG17_MOUSE(pre=R,post=D);tr|Q5FWJ5|Q5FWJ5_MOUSE(pre=R,post=D);tr|Q3TL71|Q3TL71_MOUSE(pre=R,post=D);tr|Q3TUA1|Q3TUA1_MOUSE(pre=R,post=D);tr|H3BLL4|H3BLL4_MOUSE(pre=R…	15387	Hnrnpk	heterogeneous nuclear ribonucleoprotein K [Source:MGI Symbol;Acc:MGI:99894]	.	10	5	5	.	14.2848	14.7616	14.3364	14.8166	15.358	14.6769	15.0551	14.4021	14.2788	14.8762	.	Y	0.0847123	0.830879	0.703374	N	-
475	MSK_Cntnap2_mPFC_bRPLC_F01	5732	MSK_Cntnap2_mPFC_bRPLC_F01.5732.5732.2	+229.163EM+15.995PQDPR	2	EMPQDPR	.	0	1	sp|Q8BJU0-2|SGTA_MOUSE(pre=K,post=A);tr|A0A1W2P6P1|A0A1W2P6P1_MOUSE(pre=K,post=A);tr|Q3TN35|Q3TN35_MOUSE(pre=K,post=A)	52551	Sgta	small glutamine-rich tetratricopeptide repeat (TPR)-containing, alpha [Source:MGI Symbol;Acc:MGI:1098703]	.	10	5	5	.	16.3728	16.3312	15.7429	16.4613	16.3288	16.785	16.4564	16.231	16.1678	16.2549	.	Y	0.0763626	0.466071	0.73098	N	-
476	MSK_Cntnap2_mPFC_bRPLC_F01	5733	MSK_Cntnap2_mPFC_bRPLC_F01.5733.5733.3	+229.163RQQEEMMR	3	RQQEEMMR	.	0	1	sp|Q99K48|NONO_MOUSE(pre=R,post=R);tr|Q3UM20|Q3UM20_MOUSE(pre=R,post=R);tr|Q4FK11|Q4FK11_MOUSE(pre=R,post=R);tr|Q3TMM5|Q3TMM5_MOUSE(pre=R,post=R);tr|Q3TF40|Q3TF40_MOUSE(pre=R,post=R);tr|Q3TTV7|Q3TTV7_MOUSE(pre=R,post=R);tr|Q3TFC2|Q3TFC2_MOUSE(pre=R,post=R)	53610	Nono	non-POU-domain-containing, octamer binding protein [Source:MGI Symbol;Acc:MGI:1855692]	.	10	5	5	.	16.3442	15.4835	15.6221	16.2858	16.4726	16.6483	16.3439	16.0061	16.4752	16.1043	.	Y	-0.0581071	0.280216	0.792772	N	-
477	MSK_Cntnap2_mPFC_bRPLC_F01	5735	MSK_Cntnap2_mPFC_bRPLC_F01.5735.5735.2	+229.163TSK+229.163DTVSQR	2	TSKDTVSQR	.	0	1	sp|P17427|AP2A2_MOUSE(pre=R,post=L);tr|Q69ZW4|Q69ZW4_MOUSE(pre=R,post=L);tr|Q6PEE6|Q6PEE6_MOUSE(pre=R,post=L);tr|Q3U7X9|Q3U7X9_MOUSE(pre=R,post=L)	11772	Ap2a2	adaptor-related protein complex 2, alpha 2 subunit [Source:MGI Symbol;Acc:MGI:101920]	.	10	5	5	.	13.4286	12.0845	11.8915	13.8408	14.1055	13.3027	14.0712	13.0144	13.7272	13.3834	.	Y	0.0452574	0.41046	0.837318	N	-
478	MSK_Cntnap2_mPFC_bRPLC_F01	5737	MSK_Cntnap2_mPFC_bRPLC_F01.5737.5737.2	+229.163NTPSPETR	2	NTPSPETR	.	0	1	sp|Q6ZWQ0|SYNE2_MOUSE(pre=R,post=E);sp|Q6ZWQ0-3|SYNE2_MOUSE(pre=R,post=E);tr|Q6DFZ2|Q6DFZ2_MOUSE(pre=R,post=E);tr|Q76KB5|Q76KB5_MOUSE(pre=R,post=E);tr|F6W8R9|F6W8R9_MOUSE(pre=R,post=E);tr|E9QP46|E9QP46_MOUSE(pre=R,post=E)	319565	Syne2	spectrin repeat containing, nuclear envelope 2 [Source:MGI Symbol;Acc:MGI:2449316]	.	10	5	5	.	11.9805	11.1044	11.3791	12.392	11.9649	12.0288	12.1989	10.2231	13.0195	10.6256	.	Y	-0.063894	0.806354	0.773124	N	-
479	MSK_Cntnap2_mPFC_bRPLC_F01	5740	MSK_Cntnap2_mPFC_bRPLC_F01.5740.5740.3	+229.163GHM+15.995APAGNNK+229.163	3	GHMAPAGNNK	.	0	1	sp|Q8C163|EXOG_MOUSE(pre=R,post=F)	208194	Exog	endo/exonuclease (5'-3'), endonuclease G-like [Source:MGI Symbol;Acc:MGI:2143333]	.	10	5	5	.	13.9083	12.3078	13.0698	14.3867	13.8311	13.5671	13.0888	12.7925	13.7625	13.4184	.	Y	0.412713	0.679129	0.133748	N	-
480	MSK_Cntnap2_mPFC_bRPLC_F01	5742	MSK_Cntnap2_mPFC_bRPLC_F01.5742.5742.2	+229.163STSTPEPTR	2	STSTPEPTR	.	0	1	sp|Q03173|ENAH_MOUSE(pre=P,post=K);sp|Q03173-2|ENAH_MOUSE(pre=P,post=K);sp|Q03173-3|ENAH_MOUSE(pre=P,post=K);sp|Q03173-4|ENAH_MOUSE(pre=P,post=K);sp|Q03173-5|ENAH_MOUSE(pre=P,post=K);sp|Q03173-6|ENAH_MOUSE(pre=P,post=K);tr|E9QKQ9|E9QKQ9_MOUSE(pre=P,post=K);tr|A0A0A6YXC8|A0A0A6YXC8_MOUSE(pre=P,post=K);tr|A0A0A6YW06|A0A0A6YW06_MOUSE(pre=P,post=K);tr|J3QNM3|J3QNM3_MOUSE(pre=P,post=K);tr|E9QKR1|E9QKR…	13800	Enah	ENAH actin regulator [Source:MGI Symbol;Acc:MGI:108360]	.	10	5	5	.	13.7673	13.0741	12.6088	13.79	13.6938	13.8538	13.3623	12.6681	13.946	13.2245	.	Y	0.331488	0.944544	0.199484	N	-
481	MSK_Cntnap2_mPFC_bRPLC_F01	5746	MSK_Cntnap2_mPFC_bRPLC_F01.5746.5746.3	+229.163GLRPAPAGR	3	GLRPAPAGR	.	0	1	sp|F6SEU4|SYGP1_MOUSE(pre=L,post=L);tr|A0A2R8VHH2|A0A2R8VHH2_MOUSE(pre=L,post=L);tr|A0A140T8K9|A0A140T8K9_MOUSE(pre=L,post=L);tr|A0A0J9YVH8|A0A0J9YVH8_MOUSE(pre=L,post=L);tr|A0A2R8VH83|A0A2R8VH83_MOUSE(pre=L,post=L);tr|J3QQ18|J3QQ18_MOUSE(pre=L,post=L);tr|A0A2S1B6F9|A0A2S1B6F9_MOUSE(pre=L,post=L);tr|A0A2S1B6B8|A0A2S1B6B8_MOUSE(pre=L,post=L);tr|A0A338P799|A0A338P799_MOUSE(pre=L,post=L);tr|A0A0A6YV…	240057	Syngap1	synaptic Ras GTPase activating protein 1 homolog (rat) [Source:MGI Symbol;Acc:MGI:3039785]	.	10	5	5	.	17.399	16.4614	17.0947	17.13	17.0512	17.1685	15.9834	16.2715	17.3397	15.704	.	Y	0.82318	0.179392	0.0254129	N	-
482	MSK_Cntnap2_mPFC_bRPLC_F01	5760	MSK_Cntnap2_mPFC_bRPLC_F01.5760.5760.2	+229.163EC+57.021VGASNQNC+57.021R	2	ECVGASNQNCR	.	0	1	sp|Q99J27|ACATN_MOUSE(pre=K,post=T)	11416	Slc33a1	solute carrier family 33 (acetyl-CoA transporter), member 1 [Source:MGI Symbol;Acc:MGI:1332247]	.	10	5	5	.	15.7477	14.8419	14.4917	15.7697	15.2519	15.6254	15.2529	14.6988	15.9098	15.0899	.	Y	-0.00101636	0.781574	0.996282	N	-
483	MSK_Cntnap2_mPFC_bRPLC_F01	5761	MSK_Cntnap2_mPFC_bRPLC_F01.5761.5761.2	+229.163AQSEYSR	2	AQSEYSR	.	0	0	tr|Q6A087|Q6A087_MOUSE(pre=R,post=L);tr|Q68FG2|Q68FG2_MOUSE(pre=R,post=L);tr|Q3UGZ4|Q3UGZ4_MOUSE(pre=R,post=L)	NO	NO	NO	.	10	5	5	.	14.1012	12.7158	13.1876	14.3744	13.9572	14.2661	13.7231	13.4843	14.1679	13.9421	.	Y	0.0150941	0.488028	0.945236	N	-
484	MSK_Cntnap2_mPFC_bRPLC_F01	5763	MSK_Cntnap2_mPFC_bRPLC_F01.5763.5763.3	+229.163GHMAPAGNNK+229.163	3	GHMAPAGNNK	.	0	1	sp|Q8C163|EXOG_MOUSE(pre=R,post=F)	208194	Exog	endo/exonuclease (5'-3'), endonuclease G-like [Source:MGI Symbol;Acc:MGI:2143333]	.	10	5	5	.	17.5836	16.4287	16.7219	17.4304	17.4631	17.7338	17.5953	17.1338	17.4935	17.5082	.	Y	-0.0778416	0.185111	0.726236	N	-
485	MSK_Cntnap2_mPFC_bRPLC_F01	5770	MSK_Cntnap2_mPFC_bRPLC_F01.5770.5770.2	+229.163SEGYC+57.021SR	2	SEGYCSR	.	0	1	sp|Q8VCC9|SPON1_MOUSE(pre=K,post=I);tr|Q3UYD7|Q3UYD7_MOUSE(pre=K,post=I);tr|Q69ZZ7|Q69ZZ7_MOUSE(pre=K,post=I)	233744	Spon1	spondin 1, (f-spondin) extracellular matrix protein [Source:MGI Symbol;Acc:MGI:2385287]	.	10	5	5	.	17.4025	16.8294	16.2052	17.3402	17.3995	17.4655	17.412	16.7951	17.6955	16.894	.	Y	-0.071772	0.480857	0.746341	N	-
486	MSK_Cntnap2_mPFC_bRPLC_F01	5778	MSK_Cntnap2_mPFC_bRPLC_F01.5778.5778.2	+229.163ASQTM+15.995AK+229.163	2	ASQTMAK	.	0	1	sp|Q91VD9|NDUS1_MOUSE(pre=R,post=C);tr|Q3TIU7|Q3TIU7_MOUSE(pre=R,post=C);tr|Q3UIQ2|Q3UIQ2_MOUSE(pre=R,post=C)	227197	Ndufs1	NADH:ubiquinone oxidoreductase core subunit S1 [Source:MGI Symbol;Acc:MGI:2443241]	.	10	5	5	.	13.1383	11.8966	11.4966	12.9312	13.1421	12.945	12.8737	12.0769	13.0006	12.6392	.	Y	0.0574756	0.643792	0.794881	N	-
487	MSK_Cntnap2_mPFC_bRPLC_F01	5780	MSK_Cntnap2_mPFC_bRPLC_F01.5780.5780.3	+229.163VQHSNAK+229.163	3	VQHSNAK	.	0	0	sp|P17426|AP2A1_MOUSE(pre=K,post=N);sp|P17426-2|AP2A1_MOUSE(pre=K,post=N);sp|P17427|AP2A2_MOUSE(pre=K,post=N);tr|Q69ZW4|Q69ZW4_MOUSE(pre=K,post=N);tr|Q6PEE6|Q6PEE6_MOUSE(pre=K,post=N);tr|Q3U7X9|Q3U7X9_MOUSE(pre=K,post=N)	NO	NO	NO	.	10	5	5	.	14.389	13.3109	13.4039	14.4475	14.0537	14.3344	14.472	13.0849	14.2529	13.6003	.	Y	-0.199171	0.940578	0.398247	N	-
488	MSK_Cntnap2_mPFC_bRPLC_F01	5784	MSK_Cntnap2_mPFC_bRPLC_F01.5784.5784.3	+229.163TSK+229.163DTVSQR	3	TSKDTVSQR	.	0	1	sp|P17427|AP2A2_MOUSE(pre=R,post=L);tr|Q69ZW4|Q69ZW4_MOUSE(pre=R,post=L);tr|Q6PEE6|Q6PEE6_MOUSE(pre=R,post=L);tr|Q3U7X9|Q3U7X9_MOUSE(pre=R,post=L)	11772	Ap2a2	adaptor-related protein complex 2, alpha 2 subunit [Source:MGI Symbol;Acc:MGI:101920]	.	10	5	5	.	20.6665	20.2903	20.1512	20.9095	21.4914	20.5847	21.6632	20.6922	20.7262	21.0586	.	Y	-0.0596997	0.457437	0.787302	N	-
489	MSK_Cntnap2_mPFC_bRPLC_F01	5787	MSK_Cntnap2_mPFC_bRPLC_F01.5787.5787.2	+229.163EC+57.021GQGYR	2	ECGQGYR	.	0	0	sp|Q69ZU6|THS7A_MOUSE(pre=K,post=Y);tr|E9PWD2|E9PWD2_MOUSE(pre=K,post=Y);tr|E9QNR5|E9QNR5_MOUSE(pre=K,post=Y)	NO	NO	NO	.	10	5	5	.	13.8924	13.4337	13.0237	13.9094	14.075	14.4136	14.2741	13.0935	14.6382	13.7283	.	Y	-0.381672	0.318276	0.156701	N	-
490	MSK_Cntnap2_mPFC_bRPLC_F01	5794	MSK_Cntnap2_mPFC_bRPLC_F01.5794.5794.4	+229.163NNHHEENISSK+229.163	4	NNHHEENISSK	.	0	1	sp|P16546|SPTN1_MOUSE(pre=K,post=M);sp|P16546-2|SPTN1_MOUSE(pre=K,post=M);tr|B7ZWK3|B7ZWK3_MOUSE(pre=K,post=M);tr|A3KGU7|A3KGU7_MOUSE(pre=K,post=M);tr|B9EKJ1|B9EKJ1_MOUSE(pre=K,post=M);tr|Q3TYI8|Q3TYI8_MOUSE(pre=K,post=M);tr|B2RXX6|B2RXX6_MOUSE(pre=K,post=M);tr|A3KGU5|A3KGU5_MOUSE(pre=K,post=M);tr|A3KGU9|A3KGU9_MOUSE(pre=K,post=M);tr|E9Q447|E9Q447_MOUSE(pre=K,post=M)	20740	Sptan1	spectrin alpha, non-erythrocytic 1 [Source:MGI Symbol;Acc:MGI:98386]	.	10	5	5	.	17.2486	14.8803	16.2151	17.0357	16.8184	16.5903	16.6178	16.0012	16.337	16.5178	.	Y	0.300636	0.952871	0.233658	N	-
491	MSK_Cntnap2_mPFC_bRPLC_F01	5800	MSK_Cntnap2_mPFC_bRPLC_F01.5800.5800.2	+229.163GGSDGYGSGR	2	GGSDGYGSGR	.	0	1	sp|O88569|ROA2_MOUSE(pre=R,post=G);sp|O88569-2|ROA2_MOUSE(pre=R,post=G);sp|O88569-3|ROA2_MOUSE(pre=R,post=G);tr|B7ZP22|B7ZP22_MOUSE(pre=R,post=G)	53379	Hnrnpa2b1	heterogeneous nuclear ribonucleoprotein A2/B1 [Source:MGI Symbol;Acc:MGI:104819]	.	10	5	5	.	15.3952	13.4108	13.4138	15.3554	15.3337	15.5268	15.1511	14.5488	15.3553	14.564	.	Y	0.18259	0.416665	0.433202	N	-
492	MSK_Cntnap2_mPFC_bRPLC_F01	5828	MSK_Cntnap2_mPFC_bRPLC_F01.5828.5828.2	+229.163QGQIDNQTR	2	QGQIDNQTR	.	0	1	sp|P16546|SPTN1_MOUSE(pre=R,post=I);tr|A3KGU7|A3KGU7_MOUSE(pre=R,post=I);tr|B9EKJ1|B9EKJ1_MOUSE(pre=R,post=I);tr|B2RXX6|B2RXX6_MOUSE(pre=R,post=I);tr|A3KGU9|A3KGU9_MOUSE(pre=R,post=I)	20740	Sptan1	spectrin alpha, non-erythrocytic 1 [Source:MGI Symbol;Acc:MGI:98386]	.	10	5	5	.	19.5133	19.019	18.6979	19.3358	19.5545	19.8967	19.6232	19.1045	19.8027	19.6163	.	Y	-0.28742	0.110302	0.251412	N	-
493	MSK_Cntnap2_mPFC_bRPLC_F01	5831	MSK_Cntnap2_mPFC_bRPLC_F01.5831.5831.4	+229.163RAPAVPPARPGSR	4	RAPAVPPARPGSR	.	0	1	sp|P39053|DYN1_MOUSE(pre=R,post=G);sp|P39053-3|DYN1_MOUSE(pre=R,post=G);sp|P39053-4|DYN1_MOUSE(pre=R,post=G);sp|P39053-5|DYN1_MOUSE(pre=R,post=G);sp|P39053-6|DYN1_MOUSE(pre=R,post=G);tr|A0A0J9YUE9|A0A0J9YUE9_MOUSE(pre=R,post=G);tr|F6RRH9|F6RRH9_MOUSE(pre=R,post=G);tr|F6TH70|F6TH70_MOUSE(pre=R,post=G);tr|A0A0J9YUN4|A0A0J9YUN4_MOUSE(pre=R,post=G)	13429	Dnm1	dynamin 1 [Source:MGI Symbol;Acc:MGI:107384]	.	10	5	5	.	13.8615	13.5693	13.5374	14.1361	14.2796	13.6131	14.0684	13.5399	13.6846	13.8187	.	Y	0.176942	0.47674	0.446022	N	-
494	MSK_Cntnap2_mPFC_bRPLC_F01	5832	MSK_Cntnap2_mPFC_bRPLC_F01.5832.5832.2	+229.163NATQSDYR	2	NATQSDYR	.	0	1	sp|O35526|STX1A_MOUSE(pre=Y,post=E);tr|Q497P1|Q497P1_MOUSE(pre=Y,post=E);tr|A0A0J9YUA0|A0A0J9YUA0_MOUSE(pre=Y,post=E);tr|D6RFB9|D6RFB9_MOUSE(pre=Y,post=E);tr|Q5D0A4|Q5D0A4_MOUSE(pre=Y,post=E)	20907	Stx1a	syntaxin 1A (brain) [Source:MGI Symbol;Acc:MGI:109355]	.	10	5	5	.	13.5661	12.9998	12.4621	13.3683	13.0212	15.0051	13.2248	13.7504	15.3277	12.7486	.	Y	-0.729214	0.123814	0.0363512	N	-
495	MSK_Cntnap2_mPFC_bRPLC_F01	5843	MSK_Cntnap2_mPFC_bRPLC_F01.5843.5843.2	+229.163DHASIQM+15.995N	2	DHASIQMN	.	0	1	sp|Q9CQR2|RS21_MOUSE(pre=K,post=V);tr|Q8C1L7|Q8C1L7_MOUSE(pre=K,post=V)	66481	Rps21	ribosomal protein S21 [Source:MGI Symbol;Acc:MGI:1913731]	.	6	3	3	.	10.4174	NA	NA	10.6889	9.91767	9.97095	10.7306	NA	9.85616	NA	.	Y	0.446469	0.675893	0.114045	N	-
496	MSK_Cntnap2_mPFC_bRPLC_F01	5860	MSK_Cntnap2_mPFC_bRPLC_F01.5860.5860.2	+229.163QEANTM+15.995PR	2	QEANTMPR	.	0	1	sp|Q5U4C1|GASP1_MOUSE(pre=K,post=H);tr|Q6PD32|Q6PD32_MOUSE(pre=K,post=H)	67298	Gprasp1	G protein-coupled receptor associated sorting protein 1 [Source:MGI Symbol;Acc:MGI:1917418]	.	10	5	5	.	10.6149	10.3217	9.95452	12.1293	11.8692	10.6817	10.3344	10.5344	12.2959	10.6823	.	Y	-0.0668415	0.900556	0.7631	N	-
497	MSK_Cntnap2_mPFC_bRPLC_F01	5871	MSK_Cntnap2_mPFC_bRPLC_F01.5871.5871.3	+229.163QSVNHQMAQEDAQR	3	QSVNHQMAQEDAQR	.	0	1	sp|Q07076|ANXA7_MOUSE(pre=R,post=L);tr|Q3UYL7|Q3UYL7_MOUSE(pre=R,post=L);tr|A0A2C9F2D2|A0A2C9F2D2_MOUSE(pre=R,post=L);tr|Q922A2|Q922A2_MOUSE(pre=R,post=L);tr|Q8CCV9|Q8CCV9_MOUSE(pre=R,post=L);tr|Q3TJ49|Q3TJ49_MOUSE(pre=R,post=L)	11750	Anxa7	annexin A7 [Source:MGI Symbol;Acc:MGI:88031]	.	4	2	2	.	NA	9.50805	NA	10.1554	NA	10.0909	NA	NA	9.75987	NA	.	N	-0.0936666	1	1	N	-
498	MSK_Cntnap2_mPFC_bRPLC_F01	5873	MSK_Cntnap2_mPFC_bRPLC_F01.5873.5873.3	+229.163SHDDIVTR	3	SHDDIVTR	.	0	1	sp|Q8CHK4|KAT5_MOUSE(pre=R,post=M);sp|Q8CHK4-2|KAT5_MOUSE(pre=R,post=M);sp|Q8CHK4-3|KAT5_MOUSE(pre=R,post=M);sp|Q8CHK4-4|KAT5_MOUSE(pre=R,post=M);tr|A0A494BA96|A0A494BA96_MOUSE(pre=R,post=M);tr|Q3UJQ1|Q3UJQ1_MOUSE(pre=R,post=M);tr|A0A494B9U8|A0A494B9U8_MOUSE(pre=R,post=M);tr|Q3YFI9|Q3YFI9_MOUSE(pre=R,post=M);tr|A0A494BAP7|A0A494BAP7_MOUSE(pre=R,post=M);tr|A2VDH4|A2VDH4_MOUSE(pre=R,post=M)	81601	Kat5	K(lysine) acetyltransferase 5 [Source:MGI Symbol;Acc:MGI:1932051]	.	10	5	5	.	14.6044	14.2464	14.0966	14.6723	14.8496	14.2458	14.4419	14.285	14.6458	14.585	.	Y	0.162478	0.750592	0.480398	N	-
499	MSK_Cntnap2_mPFC_bRPLC_F01	5882	MSK_Cntnap2_mPFC_bRPLC_F01.5882.5882.3	+229.163M+15.995GPPVGGHR	3	MGPPVGGHR	.	0	1	sp|Q8R081|HNRPL_MOUSE(pre=R,post=R);tr|G5E924|G5E924_MOUSE(pre=R,post=R);tr|G3UY38|G3UY38_MOUSE(pre=R,post=R);tr|Q3UMT7|Q3UMT7_MOUSE(pre=R,post=R)	15388	Hnrnpl	heterogeneous nuclear ribonucleoprotein L [Source:MGI Symbol;Acc:MGI:104816]	.	10	5	5	.	12.5691	12.4495	12.3137	13.126	13.1063	12.3837	12.4691	12.3858	13.0435	12.4415	.	Y	0.127609	0.452497	0.572944	N	-
500	MSK_Cntnap2_mPFC_bRPLC_F01	5890	MSK_Cntnap2_mPFC_bRPLC_F01.5890.5890.2	+229.163GDQGPVGR	2	GDQGPVGR	.	0	1	sp|Q01149|CO1A2_MOUSE(pre=R,post=T);tr|Q3TX57|Q3TX57_MOUSE(pre=R,post=T);tr|Q91VL4|Q91VL4_MOUSE(pre=R,post=T);tr|Q3TP88|Q3TP88_MOUSE(pre=R,post=T);tr|Q3TUE2|Q3TUE2_MOUSE(pre=R,post=T);tr|Q3TU64|Q3TU64_MOUSE(pre=R,post=T)	12843	Col1a2	collagen, type I, alpha 2 [Source:MGI Symbol;Acc:MGI:88468]	.	10	5	5	.	18.6184	16.766	16.7232	18.0419	17.9742	17.7754	17.9552	18.235	19.5837	17.6751	.	Y	0.0189604	0.264307	0.93138	N	-
501	MSK_Cntnap2_mPFC_bRPLC_F01	5906	MSK_Cntnap2_mPFC_bRPLC_F01.5906.5906.2	+229.163DVETM+15.995R	2	DVETMR	.	0	1	sp|O35344|IMA4_MOUSE(pre=R,post=R);tr|Q543M7|Q543M7_MOUSE(pre=R,post=R);tr|Q9CT07|Q9CT07_MOUSE(pre=R,post=R)	16648	Kpna3	karyopherin (importin) alpha 3 [Source:MGI Symbol;Acc:MGI:1100863]	.	10	5	5	.	16.1261	14.7553	15.1289	16.2856	15.8464	15.8644	15.7782	15.0863	16.1592	15.7476	.	Y	0.0682795	0.783451	0.758038	N	-
502	MSK_Cntnap2_mPFC_bRPLC_F01	5908	MSK_Cntnap2_mPFC_bRPLC_F01.5908.5908.2	+229.163NATQSDYR	2	NATQSDYR	.	0	1	sp|O35526|STX1A_MOUSE(pre=Y,post=E);tr|Q497P1|Q497P1_MOUSE(pre=Y,post=E);tr|A0A0J9YUA0|A0A0J9YUA0_MOUSE(pre=Y,post=E);tr|D6RFB9|D6RFB9_MOUSE(pre=Y,post=E);tr|Q5D0A4|Q5D0A4_MOUSE(pre=Y,post=E)	20907	Stx1a	syntaxin 1A (brain) [Source:MGI Symbol;Acc:MGI:109355]	.	10	5	5	.	12.2164	10.5113	10.8395	11.9707	11.7714	13.4735	11.7658	12.2883	13.7162	11.6386	.	Y	-0.516936	0.0778433	0.0842093	N	-
503	MSK_Cntnap2_mPFC_bRPLC_F01	5913	MSK_Cntnap2_mPFC_bRPLC_F01.5913.5913.2	+229.163EM+15.995PQDPR	2	EMPQDPR	.	0	1	sp|Q8BJU0-2|SGTA_MOUSE(pre=K,post=A);tr|A0A1W2P6P1|A0A1W2P6P1_MOUSE(pre=K,post=A);tr|Q3TN35|Q3TN35_MOUSE(pre=K,post=A)	52551	Sgta	small glutamine-rich tetratricopeptide repeat (TPR)-containing, alpha [Source:MGI Symbol;Acc:MGI:1098703]	.	10	5	5	.	15.9893	15.5052	15.1694	15.6542	15.7261	15.8401	15.9737	15.3389	15.8402	15.5759	.	Y	-0.185864	0.572016	0.426682	N	-
504	MSK_Cntnap2_mPFC_bRPLC_F01	5918	MSK_Cntnap2_mPFC_bRPLC_F01.5918.5918.2	+229.163RQQEEMMR	2	RQQEEMMR	.	0	1	sp|Q99K48|NONO_MOUSE(pre=R,post=R);tr|Q3UM20|Q3UM20_MOUSE(pre=R,post=R);tr|Q4FK11|Q4FK11_MOUSE(pre=R,post=R);tr|Q3TMM5|Q3TMM5_MOUSE(pre=R,post=R);tr|Q3TF40|Q3TF40_MOUSE(pre=R,post=R);tr|Q3TTV7|Q3TTV7_MOUSE(pre=R,post=R);tr|Q3TFC2|Q3TFC2_MOUSE(pre=R,post=R)	53610	Nono	non-POU-domain-containing, octamer binding protein [Source:MGI Symbol;Acc:MGI:1855692]	.	10	5	5	.	10.0964	10.5177	10.0945	11.5645	10.8989	10.6939	12.0316	10.3151	10.286	10.1164	.	Y	0.20256	0.907444	0.390435	N	-
505	MSK_Cntnap2_mPFC_bRPLC_F01	5921	MSK_Cntnap2_mPFC_bRPLC_F01.5921.5921.3	+229.163RQQEEMMR	3	RQQEEMMR	.	0	1	sp|Q99K48|NONO_MOUSE(pre=R,post=R);tr|Q3UM20|Q3UM20_MOUSE(pre=R,post=R);tr|Q4FK11|Q4FK11_MOUSE(pre=R,post=R);tr|Q3TMM5|Q3TMM5_MOUSE(pre=R,post=R);tr|Q3TF40|Q3TF40_MOUSE(pre=R,post=R);tr|Q3TTV7|Q3TTV7_MOUSE(pre=R,post=R);tr|Q3TFC2|Q3TFC2_MOUSE(pre=R,post=R)	53610	Nono	non-POU-domain-containing, octamer binding protein [Source:MGI Symbol;Acc:MGI:1855692]	.	10	5	5	.	15.8894	15.1148	15.3062	15.6956	15.5918	15.8991	15.9634	15.2958	15.6524	15.7298	.	Y	-0.137951	0.332285	0.544753	N	-
506	MSK_Cntnap2_mPFC_bRPLC_F01	5925	MSK_Cntnap2_mPFC_bRPLC_F01.5925.5925.2	+229.163SC+57.021SETYR	2	SCSETYR	.	0	1	sp|Q8C0T5|SI1L1_MOUSE(pre=R,post=M);sp|Q8C0T5-2|SI1L1_MOUSE(pre=R,post=M);tr|Q4VBF8|Q4VBF8_MOUSE(pre=R,post=M)	217692	Sipa1l1	signal-induced proliferation-associated 1 like 1 [Source:MGI Symbol;Acc:MGI:2443679]	.	10	5	5	.	14.6566	13.6754	13.6458	14.9646	14.7292	14.3994	14.4438	13.8147	15.2989	14.2931	.	Y	0.257213	0.764071	0.292981	N	-
507	MSK_Cntnap2_mPFC_bRPLC_F01	5926	MSK_Cntnap2_mPFC_bRPLC_F01.5926.5926.2	+229.163TSK+229.163DTVSQR	2	TSKDTVSQR	.	0	1	sp|P17427|AP2A2_MOUSE(pre=R,post=L);tr|Q69ZW4|Q69ZW4_MOUSE(pre=R,post=L);tr|Q6PEE6|Q6PEE6_MOUSE(pre=R,post=L);tr|Q3U7X9|Q3U7X9_MOUSE(pre=R,post=L)	11772	Ap2a2	adaptor-related protein complex 2, alpha 2 subunit [Source:MGI Symbol;Acc:MGI:101920]	.	10	5	5	.	13.7483	12.6534	12.379	13.878	14.2728	13.3768	14.2386	12.917	13.7527	13.8772	.	Y	-0.00438894	0.587492	0.983936	N	-
508	MSK_Cntnap2_mPFC_bRPLC_F01	5930	MSK_Cntnap2_mPFC_bRPLC_F01.5930.5930.2	+229.163STSTPEPTR	2	STSTPEPTR	.	0	1	sp|Q03173|ENAH_MOUSE(pre=P,post=K);sp|Q03173-2|ENAH_MOUSE(pre=P,post=K);sp|Q03173-3|ENAH_MOUSE(pre=P,post=K);sp|Q03173-4|ENAH_MOUSE(pre=P,post=K);sp|Q03173-5|ENAH_MOUSE(pre=P,post=K);sp|Q03173-6|ENAH_MOUSE(pre=P,post=K);tr|E9QKQ9|E9QKQ9_MOUSE(pre=P,post=K);tr|A0A0A6YXC8|A0A0A6YXC8_MOUSE(pre=P,post=K);tr|A0A0A6YW06|A0A0A6YW06_MOUSE(pre=P,post=K);tr|J3QNM3|J3QNM3_MOUSE(pre=P,post=K);tr|E9QKR1|E9QKR…	13800	Enah	ENAH actin regulator [Source:MGI Symbol;Acc:MGI:108360]	.	10	5	5	.	14.027	13.1973	13.1805	13.9739	14.239	14.192	13.6465	13.4371	14.4099	13.9056	.	Y	0.0682831	0.515919	0.758021	N	-
509	MSK_Cntnap2_mPFC_bRPLC_F01	5935	MSK_Cntnap2_mPFC_bRPLC_F01.5935.5935.2	+229.163EYQAGR	2	EYQAGR	.	0	0	sp|Q9Z280|PLD1_MOUSE(pre=K,post=F);sp|Q9Z280-2|PLD1_MOUSE(pre=K,post=F);tr|Q6NVF2|Q6NVF2_MOUSE(pre=K,post=F);tr|F6WKY8|F6WKY8_MOUSE(pre=K,post=F);tr|F6QJR6|F6QJR6_MOUSE(pre=K,post=F);tr|D6RH77|D6RH77_MOUSE(pre=K,post=F);tr|Q3UWT7|Q3UWT7_MOUSE(pre=K,post=F)	NO	NO	NO	.	10	5	5	.	14.8978	14.1682	14.0725	15.6309	15.5631	15.4168	14.895	14.8551	16.6142	14.822	.	Y	0.00280744	0.370698	0.98968	N	-
510	MSK_Cntnap2_mPFC_bRPLC_F01	5938	MSK_Cntnap2_mPFC_bRPLC_F01.5938.5938.3	+229.163GHM+15.995APAGNNK+229.163	3	GHMAPAGNNK	.	0	1	sp|Q8C163|EXOG_MOUSE(pre=R,post=F)	208194	Exog	endo/exonuclease (5'-3'), endonuclease G-like [Source:MGI Symbol;Acc:MGI:2143333]	.	10	5	5	.	13.0201	12.275	11.7929	12.8809	12.5725	13.0187	12.3718	11.7207	12.1187	11.7789	.	Y	0.453825	0.374497	0.110251	N	-
511	MSK_Cntnap2_mPFC_bRPLC_F01	5941	MSK_Cntnap2_mPFC_bRPLC_F01.5941.5941.2	+229.163EC+57.021VGASNQNC+57.021R	2	ECVGASNQNCR	.	0	1	sp|Q99J27|ACATN_MOUSE(pre=K,post=T)	11416	Slc33a1	solute carrier family 33 (acetyl-CoA transporter), member 1 [Source:MGI Symbol;Acc:MGI:1332247]	.	10	5	5	.	13.1111	11.8729	11.6383	13.1577	12.6365	13.3316	12.7162	11.8378	13.4213	12.8191	.	Y	-0.182568	0.444457	0.434008	N	-
512	MSK_Cntnap2_mPFC_bRPLC_F01	5942	MSK_Cntnap2_mPFC_bRPLC_F01.5942.5942.2	+229.163AQSEYSR	2	AQSEYSR	.	0	0	tr|Q6A087|Q6A087_MOUSE(pre=R,post=L);tr|Q68FG2|Q68FG2_MOUSE(pre=R,post=L);tr|Q3UGZ4|Q3UGZ4_MOUSE(pre=R,post=L)	NO	NO	NO	.	10	5	5	.	12.8001	12.2634	12.0052	13.2721	12.863	12.9171	12.8591	11.9803	12.8263	12.5963	.	Y	-0.0261956	0.986131	0.905028	N	-
513	MSK_Cntnap2_mPFC_bRPLC_F01	5947	MSK_Cntnap2_mPFC_bRPLC_F01.5947.5947.3	+229.163GHMAPAGNNK+229.163	3	GHMAPAGNNK	.	0	1	sp|Q8C163|EXOG_MOUSE(pre=R,post=F)	208194	Exog	endo/exonuclease (5'-3'), endonuclease G-like [Source:MGI Symbol;Acc:MGI:2143333]	.	10	5	5	.	15.6212	14.9879	15.0402	15.6884	15.8457	15.817	15.5314	15.1732	15.9297	15.424	.	Y	0.0898727	0.555391	0.686875	N	-
514	MSK_Cntnap2_mPFC_bRPLC_F01	5951	MSK_Cntnap2_mPFC_bRPLC_F01.5951.5951.2	+229.163EYGSC+57.021SR	2	EYGSCSR	.	0	1	sp|Q9QXS1|PLEC_MOUSE(pre=R,post=H);sp|Q9QXS1-2|PLEC_MOUSE(pre=R,post=H);sp|Q9QXS1-3|PLEC_MOUSE(pre=R,post=H);sp|Q9QXS1-4|PLEC_MOUSE(pre=R,post=H);sp|Q9QXS1-5|PLEC_MOUSE(pre=R,post=H);sp|Q9QXS1-6|PLEC_MOUSE(pre=R,post=H);sp|Q9QXS1-7|PLEC_MOUSE(pre=R,post=H);sp|Q9QXS1-8|PLEC_MOUSE(pre=R,post=H);sp|Q9QXS1-9|PLEC_MOUSE(pre=R,post=H);sp|Q9QXS1-10|PLEC_MOUSE(pre=R,post=H);sp|Q9QXS1-11|PLEC_MOUSE(pre=R,…	18810	Plec	plectin [Source:MGI Symbol;Acc:MGI:1277961]	.	10	5	5	.	17.0675	16.3377	15.9014	17.2609	17.1339	16.6776	16.9087	16.0888	17.2231	16.8615	.	Y	0.206	0.973132	0.383385	N	-
515	MSK_Cntnap2_mPFC_bRPLC_F01	5958	MSK_Cntnap2_mPFC_bRPLC_F01.5958.5958.3	+229.163THM+15.995HDLK+229.163	3	THMHDLK	.	0	1	sp|Q9Z2Q6|SEPT5_MOUSE(pre=R,post=D);tr|Q68FM0|Q68FM0_MOUSE(pre=R,post=D);tr|A0A338P769|A0A338P769_MOUSE(pre=R,post=D);tr|B7ZNM7|B7ZNM7_MOUSE(pre=R,post=D);tr|A0A338P6R8|A0A338P6R8_MOUSE(pre=R,post=D)	18951	Septin5	septin 5 [Source:MGI Symbol;Acc:MGI:1195461]	.	10	5	5	.	15.8445	16.1291	16.2024	16.261	16.0406	16.1129	16.1548	15.6728	16.5611	15.6343	.	Y	0.0161781	0.725469	0.941467	N	-
516	MSK_Cntnap2_mPFC_bRPLC_F01	5964	MSK_Cntnap2_mPFC_bRPLC_F01.5964.5964.3	+229.163TSK+229.163DTVSQR	3	TSKDTVSQR	.	0	1	sp|P17427|AP2A2_MOUSE(pre=R,post=L);tr|Q69ZW4|Q69ZW4_MOUSE(pre=R,post=L);tr|Q6PEE6|Q6PEE6_MOUSE(pre=R,post=L);tr|Q3U7X9|Q3U7X9_MOUSE(pre=R,post=L)	11772	Ap2a2	adaptor-related protein complex 2, alpha 2 subunit [Source:MGI Symbol;Acc:MGI:101920]	.	10	5	5	.	19.7131	19.6276	19.3056	20.2412	20.9274	19.9824	21.0311	19.9712	20.1817	20.6672	.	Y	-0.468613	0.288509	0.104302	N	-
517	MSK_Cntnap2_mPFC_bRPLC_F01	5971	MSK_Cntnap2_mPFC_bRPLC_F01.5971.5971.3	+229.163LQHPVAR	3	LQHPVAR	.	0	1	sp|Q9JJG0|TACC2_MOUSE(pre=K,post=G);sp|Q9JJG0-2|TACC2_MOUSE(pre=K,post=G);sp|Q9JJG0-3|TACC2_MOUSE(pre=K,post=G);sp|Q9JJG0-4|TACC2_MOUSE(pre=K,post=G);tr|A0A140LIQ6|A0A140LIQ6_MOUSE(pre=K,post=G);tr|A0A140LJ29|A0A140LJ29_MOUSE(pre=K,post=G);tr|A0A140LIJ2|A0A140LIJ2_MOUSE(pre=K,post=G);tr|Q3UL40|Q3UL40_MOUSE(pre=K,post=G);tr|E9Q9Z4|E9Q9Z4_MOUSE(pre=K,post=G);tr|E9Q8T1|E9Q8T1_MOUSE(pre=K,post=G);tr|…	57752	Tacc2	transforming, acidic coiled-coil containing protein 2 [Source:MGI Symbol;Acc:MGI:1928899]	.	10	5	5	.	13.7241	13.0893	13.1067	13.869	13.7841	13.7068	13.7565	13.4029	13.8922	13.4022	.	Y	0.0173594	0.572482	0.937225	N	-
518	MSK_Cntnap2_mPFC_bRPLC_F01	5975	MSK_Cntnap2_mPFC_bRPLC_F01.5975.5975.3	+229.163M+15.995TPHEK+229.163	3	MTPHEK	.	0	1	sp|Q9Z1N5|DX39B_MOUSE(pre=R,post=Q);tr|A0A1S6GWH2|A0A1S6GWH2_MOUSE(pre=R,post=Q);tr|Q3TB18|Q3TB18_MOUSE(pre=R,post=Q);tr|G3UXI6|G3UXI6_MOUSE(pre=R,post=Q)	53817	Ddx39b	DEAD (Asp-Glu-Ala-Asp) box polypeptide 39B [Source:MGI Symbol;Acc:MGI:99240]	.	10	5	5	.	16.5019	15.5193	15.2552	16.4877	16.4312	16.4206	16.1748	15.6194	16.4461	15.9879	.	Y	0.256407	0.779552	0.294238	N	-
519	MSK_Cntnap2_mPFC_bRPLC_F01	5980	MSK_Cntnap2_mPFC_bRPLC_F01.5980.5980.2	+229.163GGSDGYGSGR	2	GGSDGYGSGR	.	0	1	sp|O88569|ROA2_MOUSE(pre=R,post=G);sp|O88569-2|ROA2_MOUSE(pre=R,post=G);sp|O88569-3|ROA2_MOUSE(pre=R,post=G);tr|B7ZP22|B7ZP22_MOUSE(pre=R,post=G)	53379	Hnrnpa2b1	heterogeneous nuclear ribonucleoprotein A2/B1 [Source:MGI Symbol;Acc:MGI:104819]	.	10	5	5	.	19.0704	17.5028	17.4643	18.7639	18.6882	19.0999	18.6786	18.0825	18.813	18.2367	.	Y	0.00966036	0.486954	0.965023	N	-
520	MSK_Cntnap2_mPFC_bRPLC_F01	5993	MSK_Cntnap2_mPFC_bRPLC_F01.5993.5993.3	+229.163C+57.021SPNMC+57.021EHDGR	3	CSPNMCEHDGR	.	0	1	sp|O54991|CNTP1_MOUSE(pre=R,post=C);tr|Q3U428|Q3U428_MOUSE(pre=R,post=C)	53321	Cntnap1	contactin associated protein-like 1 [Source:MGI Symbol;Acc:MGI:1858201]	.	10	5	5	.	13.3909	12.4542	12.2696	13.325	12.9678	13.2856	12.4517	12.1104	12.7951	12.0346	.	Y	0.516078	0.319847	0.0834063	N	-
521	MSK_Cntnap2_mPFC_bRPLC_F01	5996	MSK_Cntnap2_mPFC_bRPLC_F01.5996.5996.3	+229.163HDATASSSTTAAATAR	3	HDATASSSTTAAATAR	.	0	1	sp|O88737|BSN_MOUSE(pre=K,post=A);sp|O88737-2|BSN_MOUSE(pre=K,post=A)	12217	Bsn	bassoon [Source:MGI Symbol;Acc:MGI:1277955]	.	5	4	1	.	9.77131	NA	9.56676	10.3648	9.41912	9.59296	NA	NA	NA	NA	.	N	0.0760744	1	1	N	-
522	MSK_Cntnap2_mPFC_bRPLC_F01	6007	MSK_Cntnap2_mPFC_bRPLC_F01.6007.6007.2	+229.163QGQIDNQTR	2	QGQIDNQTR	.	0	1	sp|P16546|SPTN1_MOUSE(pre=R,post=I);tr|A3KGU7|A3KGU7_MOUSE(pre=R,post=I);tr|B9EKJ1|B9EKJ1_MOUSE(pre=R,post=I);tr|B2RXX6|B2RXX6_MOUSE(pre=R,post=I);tr|A3KGU9|A3KGU9_MOUSE(pre=R,post=I)	20740	Sptan1	spectrin alpha, non-erythrocytic 1 [Source:MGI Symbol;Acc:MGI:98386]	.	10	5	5	.	14.0106	13.13	12.0925	13.8544	13.9094	13.9715	13.912	13.1101	14.1971	13.3978	.	Y	-0.0576105	0.467258	0.794499	N	-
523	MSK_Cntnap2_mPFC_bRPLC_F01	6018	MSK_Cntnap2_mPFC_bRPLC_F01.6018.6018.3	+229.163ATHANYK+229.163	3	ATHANYK	.	0	0	sp|P42859|HD_MOUSE(pre=K,post=V);sp|P42859-2|HD_MOUSE(pre=K,post=V);tr|G3X9H5|G3X9H5_MOUSE(pre=K,post=V)	NO	NO	NO	.	10	5	5	.	13.3707	12.0336	12.1781	13.9267	13.1903	12.9729	13.1764	12.8234	13.6116	13.2157	.	Y	0.0138703	0.58732	0.949761	N	-
524	MSK_Cntnap2_mPFC_bRPLC_F01	6022	MSK_Cntnap2_mPFC_bRPLC_F01.6022.6022.4	+229.163M+15.995HDSHLSSDEPK+229.163	4	MHDSHLSSDEPK	.	0	1	sp|P43006|EAA2_MOUSE(pre=R,post=H);sp|P43006-2|EAA2_MOUSE(pre=R,post=H);sp|P43006-3|EAA2_MOUSE(pre=R,post=H);tr|A2APL5|A2APL5_MOUSE(pre=R,post=H);tr|A2APL7|A2APL7_MOUSE(pre=R,post=H);tr|A2AQI7|A2AQI7_MOUSE(pre=R,post=H);tr|Q3UYK6|Q3UYK6_MOUSE(pre=R,post=H);tr|A2APL8|A2APL8_MOUSE(pre=R,post=H);tr|Q3USU5|Q3USU5_MOUSE(pre=R,post=H);tr|X2D841|X2D841_MOUSE(pre=R,post=H)	20511	Slc1a2	solute carrier family 1 (glial high affinity glutamate transporter), member 2 [Source:MGI Symbol;Acc:MGI:101931]	.	10	5	5	.	15.0206	13.0811	14.5	14.8663	14.4373	14.2085	14.2289	14.1349	14.3988	14.0583	.	Y	0.291496	0.630713	0.24497	N	-
525	MSK_Cntnap2_mPFC_bRPLC_F01	6023	MSK_Cntnap2_mPFC_bRPLC_F01.6023.6023.3	+229.163ATHANYK+229.163	3	ATHANYK	.	0	0	sp|P42859|HD_MOUSE(pre=K,post=V);sp|P42859-2|HD_MOUSE(pre=K,post=V);tr|G3X9H5|G3X9H5_MOUSE(pre=K,post=V)	NO	NO	NO	.	10	5	5	.	13.8209	12.6489	12.8822	14.2108	13.801	13.4408	13.5525	13.0587	13.6733	13.0169	.	Y	0.360175	0.716682	0.172674	N	-
526	MSK_Cntnap2_mPFC_bRPLC_F01	6033	MSK_Cntnap2_mPFC_bRPLC_F01.6033.6033.2	+229.163TNSVISVC+57.021S	2	TNSVISVCS	.	0	1	sp|Q9R0Z9|RHG07_MOUSE(pre=R,post=S);sp|Q9R0Z9-2|RHG07_MOUSE(pre=R,post=S);tr|B9EKA3|B9EKA3_MOUSE(pre=R,post=S);tr|E9QKB1|E9QKB1_MOUSE(pre=R,post=S);tr|D5M8I5|D5M8I5_MOUSE(pre=R,post=S);tr|E9PXD2|E9PXD2_MOUSE(pre=R,post=S);tr|D2JZZ6|D2JZZ6_MOUSE(pre=R,post=S);tr|A0A0R4J171|A0A0R4J171_MOUSE(pre=R,post=S)	50768	Dlc1	deleted in liver cancer 1 [Source:MGI Symbol;Acc:MGI:1354949]	.	10	5	5	.	13.1436	9.71424	11.5851	13.5956	12.3262	12.7111	12.0896	12.2434	12.4753	12.0594	.	Y	0.0828376	0.738074	0.709563	N	-
527	MSK_Cntnap2_mPFC_bRPLC_F01	6036	MSK_Cntnap2_mPFC_bRPLC_F01.6036.6036.3	+229.163EIQGHEPR	3	EIQGHEPR	.	0	0	tr|Q6A087|Q6A087_MOUSE(pre=K,post=I);tr|Q68FM2|Q68FM2_MOUSE(pre=-,post=I);tr|Q68FG2|Q68FG2_MOUSE(pre=K,post=I);tr|Q3UGZ4|Q3UGZ4_MOUSE(pre=K,post=I)	NO	NO	NO	.	10	5	5	.	13.8351	12.677	12.8525	14.2569	13.867	13.9114	13.555	13.1447	13.6626	13.5479	.	Y	0.280114	0.848548	0.259837	N	-
528	MSK_Cntnap2_mPFC_bRPLC_F01	6037	MSK_Cntnap2_mPFC_bRPLC_F01.6037.6037.3	+229.163QSVNHQMAQEDAQR	3	QSVNHQMAQEDAQR	.	0	1	sp|Q07076|ANXA7_MOUSE(pre=R,post=L);tr|Q3UYL7|Q3UYL7_MOUSE(pre=R,post=L);tr|A0A2C9F2D2|A0A2C9F2D2_MOUSE(pre=R,post=L);tr|Q922A2|Q922A2_MOUSE(pre=R,post=L);tr|Q8CCV9|Q8CCV9_MOUSE(pre=R,post=L);tr|Q3TJ49|Q3TJ49_MOUSE(pre=R,post=L)	11750	Anxa7	annexin A7 [Source:MGI Symbol;Acc:MGI:88031]	.	4	3	1	.	NA	NA	10.1673	10.0517	9.79096	NA	10.0948	NA	NA	NA	.	N	-0.0431049	1	1	N	-
529	MSK_Cntnap2_mPFC_bRPLC_F01	6046	MSK_Cntnap2_mPFC_bRPLC_F01.6046.6046.4	+229.163RAPAVPPARPGSR	4	RAPAVPPARPGSR	.	0	1	sp|P39053|DYN1_MOUSE(pre=R,post=G);sp|P39053-3|DYN1_MOUSE(pre=R,post=G);sp|P39053-4|DYN1_MOUSE(pre=R,post=G);sp|P39053-5|DYN1_MOUSE(pre=R,post=G);sp|P39053-6|DYN1_MOUSE(pre=R,post=G);tr|A0A0J9YUE9|A0A0J9YUE9_MOUSE(pre=R,post=G);tr|F6RRH9|F6RRH9_MOUSE(pre=R,post=G);tr|F6TH70|F6TH70_MOUSE(pre=R,post=G);tr|A0A0J9YUN4|A0A0J9YUN4_MOUSE(pre=R,post=G)	13429	Dnm1	dynamin 1 [Source:MGI Symbol;Acc:MGI:107384]	.	10	5	5	.	14.3526	14.3412	14.3594	14.5127	14.6666	14.0092	14.3702	14.3711	14.1619	14.3736	.	Y	-0.0107804	0.091543	0.960883	N	-
530	MSK_Cntnap2_mPFC_bRPLC_F01	6056	MSK_Cntnap2_mPFC_bRPLC_F01.6056.6056.3	+229.163EM+15.995QPTHPIR	3	EMQPTHPIR	.	0	0	sp|P68254|1433T_MOUSE(pre=K,post=L);sp|P68254-2|1433T_MOUSE(pre=K,post=L);sp|P63101|1433Z_MOUSE(pre=K,post=L);sp|Q9CQV8|1433B_MOUSE(pre=K,post=L);sp|Q9CQV8-2|1433B_MOUSE(pre=K,post=L);tr|A2A5N2|A2A5N2_MOUSE(pre=K,post=L);tr|A3KML3|A3KML3_MOUSE(pre=K,post=L);tr|Q3UA58|Q3UA58_MOUSE(pre=K,post=L)	NO	NO	NO	.	10	5	5	.	14.6227	14.8606	14.8587	15.1262	15.2668	15.2274	14.6653	14.8409	14.8477	14.9651	.	Y	0.0129633	0.803989	0.953027	N	-
531	MSK_Cntnap2_mPFC_bRPLC_F01	6068	MSK_Cntnap2_mPFC_bRPLC_F01.6068.6068.2	+229.163M+15.995AETVSAR	2	MAETVSAR	.	0	1	sp|Q3UNH4|GRIN1_MOUSE(pre=R,post=Q)	26913	Gprin1	G protein-regulated inducer of neurite outgrowth 1 [Source:MGI Symbol;Acc:MGI:1349455]	.	10	5	5	.	14.4839	14.3194	13.5455	14.1599	14.492	14.9037	14.7739	13.9476	14.9457	14.508	.	Y	-0.454501	0.14282	0.111151	N	-
532	MSK_Cntnap2_mPFC_bRPLC_F01	6086	MSK_Cntnap2_mPFC_bRPLC_F01.6086.6086.3	+229.163RAPAVPPARPGSR	3	RAPAVPPARPGSR	.	0	1	sp|P39053|DYN1_MOUSE(pre=R,post=G);sp|P39053-3|DYN1_MOUSE(pre=R,post=G);sp|P39053-4|DYN1_MOUSE(pre=R,post=G);sp|P39053-5|DYN1_MOUSE(pre=R,post=G);sp|P39053-6|DYN1_MOUSE(pre=R,post=G);tr|A0A0J9YUE9|A0A0J9YUE9_MOUSE(pre=R,post=G);tr|F6RRH9|F6RRH9_MOUSE(pre=R,post=G);tr|F6TH70|F6TH70_MOUSE(pre=R,post=G);tr|A0A0J9YUN4|A0A0J9YUN4_MOUSE(pre=R,post=G)	13429	Dnm1	dynamin 1 [Source:MGI Symbol;Acc:MGI:107384]	.	10	5	5	.	14.2066	14.251	14.3938	14.4382	14.5491	13.7828	14.3108	14.4226	13.9838	14.4397	.	Y	0.0829843	0.252759	0.709098	N	-
533	MSK_Cntnap2_mPFC_bRPLC_F01	6088	MSK_Cntnap2_mPFC_bRPLC_F01.6088.6088.2	+229.163DVETM+15.995R	2	DVETMR	.	0	1	sp|O35344|IMA4_MOUSE(pre=R,post=R);tr|Q543M7|Q543M7_MOUSE(pre=R,post=R);tr|Q9CT07|Q9CT07_MOUSE(pre=R,post=R)	16648	Kpna3	karyopherin (importin) alpha 3 [Source:MGI Symbol;Acc:MGI:1100863]	.	10	5	5	.	16.2769	15.4071	15.3577	16.389	15.9859	16.2926	16.0298	15.7691	16.6337	16.0783	.	Y	-0.0923731	0.318972	0.679122	N	-
534	MSK_Cntnap2_mPFC_bRPLC_F01	6095	MSK_Cntnap2_mPFC_bRPLC_F01.6095.6095.3	+229.163QSVNHQMAQEDAQR	3	QSVNHQMAQEDAQR	.	0	1	sp|Q07076|ANXA7_MOUSE(pre=R,post=L);tr|Q3UYL7|Q3UYL7_MOUSE(pre=R,post=L);tr|A0A2C9F2D2|A0A2C9F2D2_MOUSE(pre=R,post=L);tr|Q922A2|Q922A2_MOUSE(pre=R,post=L);tr|Q8CCV9|Q8CCV9_MOUSE(pre=R,post=L);tr|Q3TJ49|Q3TJ49_MOUSE(pre=R,post=L)	11750	Anxa7	annexin A7 [Source:MGI Symbol;Acc:MGI:88031]	.	10	5	5	.	11.0427	11.8572	9.82626	12.0821	10.5572	10.6077	10.6949	9.88432	10.5915	10.624	.	Y	0.435071	0.220868	0.120241	N	-
535	MSK_Cntnap2_mPFC_bRPLC_F01	6103	MSK_Cntnap2_mPFC_bRPLC_F01.6103.6103.2	+229.163EM+15.995PQDPR	2	EMPQDPR	.	0	1	sp|Q8BJU0-2|SGTA_MOUSE(pre=K,post=A);tr|A0A1W2P6P1|A0A1W2P6P1_MOUSE(pre=K,post=A);tr|Q3TN35|Q3TN35_MOUSE(pre=K,post=A)	52551	Sgta	small glutamine-rich tetratricopeptide repeat (TPR)-containing, alpha [Source:MGI Symbol;Acc:MGI:1098703]	.	10	5	5	.	16.1661	15.876	15.798	16.2707	16.4408	16.5492	16.4017	15.8933	16.1817	16.3201	.	Y	-0.154032	0.364362	0.50246	N	-
536	MSK_Cntnap2_mPFC_bRPLC_F01	6108	MSK_Cntnap2_mPFC_bRPLC_F01.6108.6108.2	+229.163SC+57.021SETYR	2	SCSETYR	.	0	1	sp|Q8C0T5|SI1L1_MOUSE(pre=R,post=M);sp|Q8C0T5-2|SI1L1_MOUSE(pre=R,post=M);tr|Q4VBF8|Q4VBF8_MOUSE(pre=R,post=M)	217692	Sipa1l1	signal-induced proliferation-associated 1 like 1 [Source:MGI Symbol;Acc:MGI:2443679]	.	10	5	5	.	18.1341	17.3292	16.7879	18.1194	18.1094	17.9141	17.7348	17.3258	18.5449	17.8214	.	Y	0.288013	0.626608	0.2494	N	-
537	MSK_Cntnap2_mPFC_bRPLC_F01	6109	MSK_Cntnap2_mPFC_bRPLC_F01.6109.6109.3	+229.163PMPPSRR	3	PMPPSRR	.	0	1	sp|P61979|HNRPK_MOUSE(pre=R,post=D);sp|P61979-2|HNRPK_MOUSE(pre=R,post=D);sp|P61979-3|HNRPK_MOUSE(pre=R,post=D);tr|Q3TJ38|Q3TJ38_MOUSE(pre=R,post=D);tr|B2M1R6|B2M1R6_MOUSE(pre=R,post=D);tr|H3BLP7|H3BLP7_MOUSE(pre=R,post=D);tr|Q3TG17|Q3TG17_MOUSE(pre=R,post=D);tr|Q5FWJ5|Q5FWJ5_MOUSE(pre=R,post=D);tr|Q3TL71|Q3TL71_MOUSE(pre=R,post=D);tr|Q3TUA1|Q3TUA1_MOUSE(pre=R,post=D);tr|H3BLL4|H3BLL4_MOUSE(pre=R…	15387	Hnrnpk	heterogeneous nuclear ribonucleoprotein K [Source:MGI Symbol;Acc:MGI:99894]	.	10	5	5	.	16.6771	17.1475	17.1484	17.447	17.9296	17.0462	17.9376	17.4101	16.9696	17.753	.	Y	-0.26171	0.602043	0.287358	N	-
538	MSK_Cntnap2_mPFC_bRPLC_F01	6116	MSK_Cntnap2_mPFC_bRPLC_F01.6116.6116.3	+229.163RQQEEMMR	3	RQQEEMMR	.	0	1	sp|Q99K48|NONO_MOUSE(pre=R,post=R);tr|Q3UM20|Q3UM20_MOUSE(pre=R,post=R);tr|Q4FK11|Q4FK11_MOUSE(pre=R,post=R);tr|Q3TMM5|Q3TMM5_MOUSE(pre=R,post=R);tr|Q3TF40|Q3TF40_MOUSE(pre=R,post=R);tr|Q3TTV7|Q3TTV7_MOUSE(pre=R,post=R);tr|Q3TFC2|Q3TFC2_MOUSE(pre=R,post=R)	53610	Nono	non-POU-domain-containing, octamer binding protein [Source:MGI Symbol;Acc:MGI:1855692]	.	10	5	5	.	16.0913	15.4496	15.6235	16.0084	16.0751	16.055	15.8815	15.7976	15.8775	16.0425	.	Y	0.126901	0.583104	0.574967	N	-
539	MSK_Cntnap2_mPFC_bRPLC_F01	6119	MSK_Cntnap2_mPFC_bRPLC_F01.6119.6119.2	+229.163STSTPEPTR	2	STSTPEPTR	.	0	1	sp|Q03173|ENAH_MOUSE(pre=P,post=K);sp|Q03173-2|ENAH_MOUSE(pre=P,post=K);sp|Q03173-3|ENAH_MOUSE(pre=P,post=K);sp|Q03173-4|ENAH_MOUSE(pre=P,post=K);sp|Q03173-5|ENAH_MOUSE(pre=P,post=K);sp|Q03173-6|ENAH_MOUSE(pre=P,post=K);tr|E9QKQ9|E9QKQ9_MOUSE(pre=P,post=K);tr|A0A0A6YXC8|A0A0A6YXC8_MOUSE(pre=P,post=K);tr|A0A0A6YW06|A0A0A6YW06_MOUSE(pre=P,post=K);tr|J3QNM3|J3QNM3_MOUSE(pre=P,post=K);tr|E9QKR1|E9QKR…	13800	Enah	ENAH actin regulator [Source:MGI Symbol;Acc:MGI:108360]	.	10	5	5	.	14.1093	13.6702	12.958	14.085	14.1406	14.0579	14.1376	13.3325	14.5027	13.762	.	Y	0.0271442	0.597168	0.90161	N	-
540	MSK_Cntnap2_mPFC_bRPLC_F01	6126	MSK_Cntnap2_mPFC_bRPLC_F01.6126.6126.2	+229.163GHMAPAGNNK+229.163	2	GHMAPAGNNK	.	0	1	sp|Q8C163|EXOG_MOUSE(pre=R,post=F)	208194	Exog	endo/exonuclease (5'-3'), endonuclease G-like [Source:MGI Symbol;Acc:MGI:2143333]	.	10	5	5	.	13.1938	12.085	12.1085	13.3857	13.4362	13.4397	13.061	12.501	13.6141	12.8132	.	Y	0.1328	0.529042	0.558372	N	-
541	MSK_Cntnap2_mPFC_bRPLC_F01	6132	MSK_Cntnap2_mPFC_bRPLC_F01.6132.6132.3	+229.163M+15.995HESMK+229.163	3	MHESMK	.	0	0	sp|P08752|GNAI2_MOUSE(pre=R,post=L);sp|B2RSH2|GNAI1_MOUSE(pre=R,post=L);sp|Q9DC51|GNAI3_MOUSE(pre=R,post=L);tr|Q8JZT4|Q8JZT4_MOUSE(pre=R,post=L);tr|Q3TJH1|Q3TJH1_MOUSE(pre=R,post=L)	NO	NO	NO	.	10	5	5	.	18.0638	16.4816	17.0892	17.9119	17.3883	17.2322	17.3747	17.1185	17.2938	17.2553	.	Y	0.132987	0.66311	0.557844	N	-
542	MSK_Cntnap2_mPFC_bRPLC_F01	6135	MSK_Cntnap2_mPFC_bRPLC_F01.6135.6135.2	+229.163DSSSSSLR	2	DSSSSSLR	.	0	1	sp|Q9QYX7|PCLO_MOUSE(pre=R,post=L);sp|Q9QYX7-2|PCLO_MOUSE(pre=R,post=L);tr|S4R2E0|S4R2E0_MOUSE(pre=R,post=L);tr|Q8CHE8|Q8CHE8_MOUSE(pre=R,post=L)	26875	Pclo	piccolo (presynaptic cytomatrix protein) [Source:MGI Symbol;Acc:MGI:1349390]	.	10	5	5	.	14.8278	13.9198	13.7552	14.8733	14.7306	15.1674	15.1256	14.4772	15.204	14.6288	.	Y	-0.395047	0.121052	0.146873	N	-
543	MSK_Cntnap2_mPFC_bRPLC_F01	6141	MSK_Cntnap2_mPFC_bRPLC_F01.6141.6141.2	+229.163EYGSC+57.021SR	2	EYGSCSR	.	0	1	sp|Q9QXS1|PLEC_MOUSE(pre=R,post=H);sp|Q9QXS1-2|PLEC_MOUSE(pre=R,post=H);sp|Q9QXS1-3|PLEC_MOUSE(pre=R,post=H);sp|Q9QXS1-4|PLEC_MOUSE(pre=R,post=H);sp|Q9QXS1-5|PLEC_MOUSE(pre=R,post=H);sp|Q9QXS1-6|PLEC_MOUSE(pre=R,post=H);sp|Q9QXS1-7|PLEC_MOUSE(pre=R,post=H);sp|Q9QXS1-8|PLEC_MOUSE(pre=R,post=H);sp|Q9QXS1-9|PLEC_MOUSE(pre=R,post=H);sp|Q9QXS1-10|PLEC_MOUSE(pre=R,post=H);sp|Q9QXS1-11|PLEC_MOUSE(pre=R,…	18810	Plec	plectin [Source:MGI Symbol;Acc:MGI:1277961]	.	10	5	5	.	21.0013	20.267	20.0354	21.1891	21.0103	20.5201	20.7079	20.4822	21.2534	21.0279	.	Y	0.293402	0.733256	0.242539	N	-
544	MSK_Cntnap2_mPFC_bRPLC_F01	6143	MSK_Cntnap2_mPFC_bRPLC_F01.6143.6143.3	+229.163GHMAPAGNNK+229.163	3	GHMAPAGNNK	.	0	1	sp|Q8C163|EXOG_MOUSE(pre=R,post=F)	208194	Exog	endo/exonuclease (5'-3'), endonuclease G-like [Source:MGI Symbol;Acc:MGI:2143333]	.	10	5	5	.	17.5715	16.7039	16.371	17.7302	17.4104	17.8033	17.4891	17.1607	17.6272	17.5061	.	Y	-0.0957047	0.243543	0.66881	N	-
545	MSK_Cntnap2_mPFC_bRPLC_F01	6144	MSK_Cntnap2_mPFC_bRPLC_F01.6144.6144.4	+229.163QQQIHHIK+229.163	4	QQQIHHIK	.	0	1	sp|Q8R5L3|VPS39_MOUSE(pre=K,post=N);sp|Q8R5L3-2|VPS39_MOUSE(pre=K,post=N);tr|Q3URK7|Q3URK7_MOUSE(pre=K,post=N);tr|Q3TC98|Q3TC98_MOUSE(pre=K,post=N);tr|Q6ZQ51|Q6ZQ51_MOUSE(pre=K,post=N);tr|Q8BY36|Q8BY36_MOUSE(pre=K,post=N);tr|Q8BUJ2|Q8BUJ2_MOUSE(pre=K,post=N);tr|Q3USV9|Q3USV9_MOUSE(pre=K,post=N);tr|Q8C051|Q8C051_MOUSE(pre=K,post=N);tr|Q5KU38|Q5KU38_MOUSE(pre=K,post=N)	269338	Vps39	VPS39 HOPS complex subunit [Source:MGI Symbol;Acc:MGI:2443189]	.	10	5	5	.	18.9136	18.7441	18.6465	18.7588	18.9154	18.6159	18.5525	18.6911	19.0164	18.5553	.	Y	0.142898	0.313828	0.530939	N	-
546	MSK_Cntnap2_mPFC_bRPLC_F01	6146	MSK_Cntnap2_mPFC_bRPLC_F01.6146.6146.4	+229.163NHEEEM+15.995K+229.163DLR	4	NHEEEMKDLR	.	1	0	IPI:CON_GI106849|pir||PC1102(pre=K,post=N);IPI:CON_GI88042|pir||S14666(pre=K,post=N);IPI:CON_GI71528|pir||KRHU0(pre=K,post=N);IPI:CON_GI547749|sp|P13645|K1CJ_HUMAN(pre=K,post=N)	NO	NO	NO	.	10	5	5	.	16.2864	15.979	15.9138	16.657	16.8113	17.4391	16.3019	17.3295	18.2164	16.3171	.	Y	-1.04312	0.0901404	0.011845	N	-
547	MSK_Cntnap2_mPFC_bRPLC_F01	6151	MSK_Cntnap2_mPFC_bRPLC_F01.6151.6151.4	+229.163TQSNNAENK+229.163RPEEETGR	4	TQSNNAENKRPEEETGR	.	0	1	sp|Q05512|MARK2_MOUSE(pre=K,post=K);sp|Q05512-2|MARK2_MOUSE(pre=K,post=K);sp|Q05512-3|MARK2_MOUSE(pre=K,post=K);sp|Q05512-4|MARK2_MOUSE(pre=K,post=K);tr|F7A3Q3|F7A3Q3_MOUSE(pre=K,post=K);tr|F6ZS70|F6ZS70_MOUSE(pre=K,post=K);tr|Q3U3A1|Q3U3A1_MOUSE(pre=K,post=K);tr|E9Q9N6|E9Q9N6_MOUSE(pre=K,post=K);tr|Q3T9A3|Q3T9A3_MOUSE(pre=K,post=K);tr|A0A0R4J0B1|A0A0R4J0B1_MOUSE(pre=K,post=K);tr|Q571J8|Q571J8_MO…	13728	Mark2	MAP/microtubule affinity regulating kinase 2 [Source:MGI Symbol;Acc:MGI:99638]	.	10	5	5	.	16.1471	16.1106	15.7898	16.2547	16.3397	16.4634	16.5656	15.9329	16.5556	16.4833	.	Y	-0.336207	0.112832	0.196122	N	-
548	MSK_Cntnap2_mPFC_bRPLC_F01	6156	MSK_Cntnap2_mPFC_bRPLC_F01.6156.6156.3	+229.163MHDSHLSSDEPK+229.163	3	MHDSHLSSDEPK	.	0	1	sp|P43006|EAA2_MOUSE(pre=R,post=H);sp|P43006-2|EAA2_MOUSE(pre=R,post=H);sp|P43006-3|EAA2_MOUSE(pre=R,post=H);tr|A2APL5|A2APL5_MOUSE(pre=R,post=H);tr|A2APL7|A2APL7_MOUSE(pre=R,post=H);tr|A2AQI7|A2AQI7_MOUSE(pre=R,post=H);tr|Q3UYK6|Q3UYK6_MOUSE(pre=R,post=H);tr|A2APL8|A2APL8_MOUSE(pre=R,post=H);tr|Q3USU5|Q3USU5_MOUSE(pre=R,post=H);tr|X2D841|X2D841_MOUSE(pre=R,post=H)	20511	Slc1a2	solute carrier family 1 (glial high affinity glutamate transporter), member 2 [Source:MGI Symbol;Acc:MGI:101931]	.	10	5	5	.	18.0002	15.1742	17.4305	17.6718	16.8839	16.7291	16.5119	17.3644	16.2295	16.7107	.	Y	0.719886	0.564589	0.0370115	N	-
549	MSK_Cntnap2_mPFC_bRPLC_F01	6161	MSK_Cntnap2_mPFC_bRPLC_F01.6161.6161.3	+229.163RTEAELSM+15.995R	3	RTEAELSMR	.	0	1	tr|A0A571BDG6|A0A571BDG6_MOUSE(pre=K,post=V);tr|B1AQX7|B1AQX7_MOUSE(pre=K,post=V);tr|A0A571BDG0|A0A571BDG0_MOUSE(pre=K,post=V);tr|A0A571BG20|A0A571BG20_MOUSE(pre=K,post=V);tr|B1AQX6|B1AQX6_MOUSE(pre=K,post=V);tr|A0A571BG39|A0A571BG39_MOUSE(pre=K,post=V);tr|B1AQX9|B1AQX9_MOUSE(pre=K,post=V)	56013	Srcin1	SRC kinase signaling inhibitor 1 [Source:MGI Symbol;Acc:MGI:1933179]	.	10	5	5	.	16.888	16.9013	16.9101	17.0749	17.1598	17.0002	16.838	16.8431	16.8414	17.1199	.	Y	0.0670112	0.486747	0.762448	N	-
550	MSK_Cntnap2_mPFC_bRPLC_F01	6164	MSK_Cntnap2_mPFC_bRPLC_F01.6164.6164.3	+229.163TM+15.995VHTAC+57.021K+229.163	3	TMVHTACK	.	0	1	sp|D3YXJ0|DGKH_MOUSE(pre=K,post=D);sp|D3YXJ0-2|DGKH_MOUSE(pre=K,post=D);sp|D3YXJ0-3|DGKH_MOUSE(pre=K,post=D);tr|A0JP53|A0JP53_MOUSE(pre=K,post=D);tr|A0A2I3BQ48|A0A2I3BQ48_MOUSE(pre=K,post=D);tr|A0A2I3BQA6|A0A2I3BQA6_MOUSE(pre=K,post=D);tr|A0A2I3BQ43|A0A2I3BQ43_MOUSE(pre=K,post=D)	380921	Dgkh	diacylglycerol kinase, eta [Source:MGI Symbol;Acc:MGI:2444188]	.	10	5	5	.	16.4447	16.0811	15.9159	16.761	16.8409	16.3288	16.4777	16.2725	16.5806	16.6498	.	Y	-0.0330184	0.794921	0.880597	N	-
551	MSK_Cntnap2_mPFC_bRPLC_F01	6165	MSK_Cntnap2_mPFC_bRPLC_F01.6165.6165.3	+229.163VIREPRPR	3	VIREPRPR	.	0	1	sp|P19096|FAS_MOUSE(pre=K,post=S);tr|Q3UHT6|Q3UHT6_MOUSE(pre=K,post=S);tr|A0A0U1RNJ1|A0A0U1RNJ1_MOUSE(pre=K,post=S);tr|Q3TB22|Q3TB22_MOUSE(pre=K,post=S)	14104	Fasn	fatty acid synthase [Source:MGI Symbol;Acc:MGI:95485]	.	10	5	5	.	16.3795	15.8083	16.0965	16.5965	16.2335	16.3329	16.7978	16.5746	16.3215	16.8211	.	Y	-0.341051	0.0800372	0.191431	N	-
552	MSK_Cntnap2_mPFC_bRPLC_F01	6169	MSK_Cntnap2_mPFC_bRPLC_F01.6169.6169.3	+229.163TSK+229.163DTVSQR	3	TSKDTVSQR	.	0	1	sp|P17427|AP2A2_MOUSE(pre=R,post=L);tr|Q69ZW4|Q69ZW4_MOUSE(pre=R,post=L);tr|Q6PEE6|Q6PEE6_MOUSE(pre=R,post=L);tr|Q3U7X9|Q3U7X9_MOUSE(pre=R,post=L)	11772	Ap2a2	adaptor-related protein complex 2, alpha 2 subunit [Source:MGI Symbol;Acc:MGI:101920]	.	10	5	5	.	19.4196	19.1969	18.9412	19.7018	20.2696	19.5301	20.3682	19.3142	19.7482	20.1386	.	Y	-0.328548	0.32796	0.203782	N	-
553	MSK_Cntnap2_mPFC_bRPLC_F01	6170	MSK_Cntnap2_mPFC_bRPLC_F01.6170.6170.3	+229.163SQVM+15.995THLR	3	SQVMTHLR	.	0	1	sp|P12023|A4_MOUSE(pre=R,post=V);sp|P12023-2|A4_MOUSE(pre=R,post=V);sp|P12023-3|A4_MOUSE(pre=R,post=V);tr|Q3TVS1|Q3TVS1_MOUSE(pre=R,post=V);tr|Q8BPC7|Q8BPC7_MOUSE(pre=R,post=V);tr|Q6GR78|Q6GR78_MOUSE(pre=R,post=V);tr|Q3TXI9|Q3TXI9_MOUSE(pre=R,post=V);tr|Q53ZT3|Q53ZT3_MOUSE(pre=R,post=V);tr|A0A2I3BR03|A0A2I3BR03_MOUSE(pre=R,post=V);tr|A0A2I3BQZ9|A0A2I3BQZ9_MOUSE(pre=R,post=V);tr|A0A2I3BPT1|A0A2I3B…	11820	App	amyloid beta (A4) precursor protein [Source:MGI Symbol;Acc:MGI:88059]	.	10	5	5	.	20.0929	19.6468	19.7487	19.9172	19.5056	20.3463	20.0684	19.6291	19.7236	19.8489	.	Y	-0.100234	0.420223	0.654682	N	-
554	MSK_Cntnap2_mPFC_bRPLC_F01	6171	MSK_Cntnap2_mPFC_bRPLC_F01.6171.6171.4	+229.163HK+229.163EQVEK+229.163	4	HKEQVEK	.	0	1	sp|Q99MI1|RB6I2_MOUSE(pre=K,post=K);sp|Q99MI1-2|RB6I2_MOUSE(pre=K,post=K);tr|F8VPM7|F8VPM7_MOUSE(pre=K,post=K);tr|V9GXL1|V9GXL1_MOUSE(pre=K,post=K);tr|V9GX53|V9GX53_MOUSE(pre=K,post=K);tr|V9GWT6|V9GWT6_MOUSE(pre=K,post=K);tr|V9GXP8|V9GXP8_MOUSE(pre=K,post=K);tr|V9GXF0|V9GXF0_MOUSE(pre=K,post=K);tr|V9GXH3|V9GXH3_MOUSE(pre=K,post=K)	111173	Erc1	ELKS/RAB6-interacting/CAST family member 1 [Source:MGI Symbol;Acc:MGI:2151013]	.	10	5	5	.	20.3911	19.6552	19.5238	20.5015	20.3989	21.122	20.8648	20.3313	21.2313	20.3744	.	Y	-0.473745	0.0407552	0.101911	N	-
555	MSK_Cntnap2_mPFC_bRPLC_F01	6173	MSK_Cntnap2_mPFC_bRPLC_F01.6173.6173.4	+229.163RSPTPGK+229.163GPVDR	4	RSPTPGKGPVDR	.	0	1	sp|Q9QYR6|MAP1A_MOUSE(pre=K,post=T);sp|Q9QYR6-2|MAP1A_MOUSE(pre=K,post=T);tr|A2ARP8|A2ARP8_MOUSE(pre=K,post=T)	17754	Map1a	microtubule-associated protein 1 A [Source:MGI Symbol;Acc:MGI:1306776]	.	10	5	5	.	18.0415	18.3189	18.8445	19.2721	20.2051	18.2615	20.1969	19.3984	17.9505	19.8798	.	Y	-0.553905	0.742313	0.0720033	N	-
556	MSK_Cntnap2_mPFC_bRPLC_F01	6178	MSK_Cntnap2_mPFC_bRPLC_F01.6178.6178.2	+229.163SQVM+15.995THLR	2	SQVMTHLR	.	0	1	sp|P12023|A4_MOUSE(pre=R,post=V);sp|P12023-2|A4_MOUSE(pre=R,post=V);sp|P12023-3|A4_MOUSE(pre=R,post=V);tr|Q3TVS1|Q3TVS1_MOUSE(pre=R,post=V);tr|Q8BPC7|Q8BPC7_MOUSE(pre=R,post=V);tr|Q6GR78|Q6GR78_MOUSE(pre=R,post=V);tr|Q3TXI9|Q3TXI9_MOUSE(pre=R,post=V);tr|Q53ZT3|Q53ZT3_MOUSE(pre=R,post=V);tr|A0A2I3BR03|A0A2I3BR03_MOUSE(pre=R,post=V);tr|A0A2I3BQZ9|A0A2I3BQZ9_MOUSE(pre=R,post=V);tr|A0A2I3BPT1|A0A2I3B…	11820	App	amyloid beta (A4) precursor protein [Source:MGI Symbol;Acc:MGI:88059]	.	10	5	5	.	16.4795	15.8623	16.0057	16.1474	16.1692	16.4888	16.2718	16.099	15.95	15.995	.	Y	0.048371	0.85064	0.826561	N	-
557	MSK_Cntnap2_mPFC_bRPLC_F01	6179	MSK_Cntnap2_mPFC_bRPLC_F01.6179.6179.3	+229.163HK+229.163EQVEK+229.163	3	HKEQVEK	.	0	1	sp|Q99MI1|RB6I2_MOUSE(pre=K,post=K);sp|Q99MI1-2|RB6I2_MOUSE(pre=K,post=K);tr|F8VPM7|F8VPM7_MOUSE(pre=K,post=K);tr|V9GXL1|V9GXL1_MOUSE(pre=K,post=K);tr|V9GX53|V9GX53_MOUSE(pre=K,post=K);tr|V9GWT6|V9GWT6_MOUSE(pre=K,post=K);tr|V9GXP8|V9GXP8_MOUSE(pre=K,post=K);tr|V9GXF0|V9GXF0_MOUSE(pre=K,post=K);tr|V9GXH3|V9GXH3_MOUSE(pre=K,post=K)	111173	Erc1	ELKS/RAB6-interacting/CAST family member 1 [Source:MGI Symbol;Acc:MGI:2151013]	.	10	5	5	.	16.5958	15.8812	15.5796	16.7514	16.9322	17.6362	17.2545	16.6514	17.5089	16.562	.	Y	-0.658725	0.0560016	0.0473732	N	-
558	MSK_Cntnap2_mPFC_bRPLC_F01	6185	MSK_Cntnap2_mPFC_bRPLC_F01.6185.6185.3	+229.163RSPTPGK+229.163GPVDR	3	RSPTPGKGPVDR	.	0	1	sp|Q9QYR6|MAP1A_MOUSE(pre=K,post=T);sp|Q9QYR6-2|MAP1A_MOUSE(pre=K,post=T);tr|A2ARP8|A2ARP8_MOUSE(pre=K,post=T)	17754	Map1a	microtubule-associated protein 1 A [Source:MGI Symbol;Acc:MGI:1306776]	.	10	5	5	.	14.9658	14.7899	14.9566	15.6846	16.3789	14.9808	16.2568	15.6559	14.842	16.0311	.	Y	-0.690098	0.644447	0.0420519	N	-
559	MSK_Cntnap2_mPFC_bRPLC_F01	6190	MSK_Cntnap2_mPFC_bRPLC_F01.6190.6190.2	+229.163EPSTVSR	2	EPSTVSR	.	0	1	sp|P20357|MTAP2_MOUSE(pre=K,post=D);tr|G3UWW1|G3UWW1_MOUSE(pre=K,post=D);tr|G3UZV6|G3UZV6_MOUSE(pre=K,post=D);tr|A0A668KLC6|A0A668KLC6_MOUSE(pre=K,post=D)	17756	Map2	microtubule-associated protein 2 [Source:MGI Symbol;Acc:MGI:97175]	.	10	5	5	.	18.2839	17.1767	17.4462	18.5342	17.6879	18.6021	17.9272	17.3457	18.5181	17.4789	.	Y	-0.239329	0.695377	0.322931	N	-
560	MSK_Cntnap2_mPFC_bRPLC_F01	6194	MSK_Cntnap2_mPFC_bRPLC_F01.6194.6194.3	+229.163K+229.163EPSTVSR	3	KEPSTVSR	.	0	1	sp|P20357|MTAP2_MOUSE(pre=K,post=D);tr|G3UWW1|G3UWW1_MOUSE(pre=K,post=D);tr|G3UZV6|G3UZV6_MOUSE(pre=K,post=D);tr|A0A668KLC6|A0A668KLC6_MOUSE(pre=K,post=D)	17756	Map2	microtubule-associated protein 2 [Source:MGI Symbol;Acc:MGI:97175]	.	10	5	5	.	22.9502	22.1468	22.003	22.5322	22.2898	22.9465	22.648	22.1271	23.0663	22.3139	.	Y	-0.35816	0.36626	0.175796	N	-
561	MSK_Cntnap2_mPFC_bRPLC_F01	6195	MSK_Cntnap2_mPFC_bRPLC_F01.6195.6195.3	+229.163EHAALEPR	3	EHAALEPR	.	0	1	sp|Q99KI0|ACON_MOUSE(pre=R,post=H)	11429	Aco2	aconitase 2, mitochondrial [Source:MGI Symbol;Acc:MGI:87880]	.	10	5	5	.	19.864	19.9928	19.7858	20.3512	19.978	19.7884	20.1899	19.8982	20.1855	20.244	.	Y	-0.20751	0.63213	0.381316	N	-
562	MSK_Cntnap2_mPFC_bRPLC_F01	6197	MSK_Cntnap2_mPFC_bRPLC_F01.6197.6197.3	+229.163RDYQDVR	3	RDYQDVR	.	0	1	sp|G5E829|AT2B1_MOUSE(pre=K,post=N);tr|Q8K314|Q8K314_MOUSE(pre=K,post=N)	67972	Atp2b1	ATPase, Ca++ transporting, plasma membrane 1 [Source:MGI Symbol;Acc:MGI:104653]	.	10	5	5	.	20.1135	19.6223	19.8089	19.7296	20.0392	19.6325	19.8942	19.663	20.1046	19.9488	.	Y	-0.0852084	0.915512	0.702001	N	-
563	MSK_Cntnap2_mPFC_bRPLC_F01	6200	MSK_Cntnap2_mPFC_bRPLC_F01.6200.6200.3	+229.163AAQAGRPGPAK+229.163	3	AAQAGRPGPAK	.	0	1	sp|Q80X41|VRK1_MOUSE(pre=K,post=R);sp|Q80X41-2|VRK1_MOUSE(pre=K,post=R);sp|Q80X41-3|VRK1_MOUSE(pre=K,post=R);sp|Q80X41-5|VRK1_MOUSE(pre=K,post=R);tr|Q3TL56|Q3TL56_MOUSE(pre=K,post=R);tr|Q3UWH3|Q3UWH3_MOUSE(pre=K,post=R);tr|A0A1Y7VLL5|A0A1Y7VLL5_MOUSE(pre=K,post=R);tr|A0A1Y7VMH3|A0A1Y7VMH3_MOUSE(pre=K,post=R)	22367	Vrk1	vaccinia related kinase 1 [Source:MGI Symbol;Acc:MGI:1261847]	.	10	5	5	.	19.4775	19.2465	19.1393	19.6665	19.732	19.4865	19.5309	19.2814	19.2384	19.682	.	Y	-0.00903277	0.953301	0.967197	N	-
564	MSK_Cntnap2_mPFC_bRPLC_F01	6201	MSK_Cntnap2_mPFC_bRPLC_F01.6201.6201.3	+229.163TRNPATGRK+229.163	3	TRNPATGRK	.	0	1	sp|Q3U1J0|S38A5_MOUSE(pre=T,post=P);sp|Q3U1J0-2|S38A5_MOUSE(pre=T,post=P);tr|A2ALH6|A2ALH6_MOUSE(pre=T,post=P)	209837	Slc38a5	solute carrier family 38, member 5 [Source:MGI Symbol;Acc:MGI:2148066]	.	10	5	5	.	18.7084	17.94	17.4008	18.2282	18.6829	19.0981	18.7903	17.8796	18.1909	18.6317	.	Y	-0.40353	0.351077	0.141058	N	-
565	MSK_Cntnap2_mPFC_bRPLC_F01	6205	MSK_Cntnap2_mPFC_bRPLC_F01.6205.6205.2	+229.163EHAALEPR	2	EHAALEPR	.	0	1	sp|Q99KI0|ACON_MOUSE(pre=R,post=H)	11429	Aco2	aconitase 2, mitochondrial [Source:MGI Symbol;Acc:MGI:87880]	.	10	5	5	.	18.4546	18.3852	18.2848	18.553	18.7704	18.1161	18.4745	18.2667	18.5804	18.6397	.	Y	-0.0199257	0.582949	0.927806	N	-
566	MSK_Cntnap2_mPFC_bRPLC_F01	6207	MSK_Cntnap2_mPFC_bRPLC_F01.6207.6207.2	+229.163K+229.163EPSTVSR	2	KEPSTVSR	.	0	1	sp|P20357|MTAP2_MOUSE(pre=K,post=D);tr|G3UWW1|G3UWW1_MOUSE(pre=K,post=D);tr|G3UZV6|G3UZV6_MOUSE(pre=K,post=D);tr|A0A668KLC6|A0A668KLC6_MOUSE(pre=K,post=D)	17756	Map2	microtubule-associated protein 2 [Source:MGI Symbol;Acc:MGI:97175]	.	10	5	5	.	17.8278	16.9101	16.6468	17.5353	17.2988	17.9897	17.5578	16.9826	17.9201	17.1208	.	Y	-0.25906	0.387664	0.291322	N	-
567	MSK_Cntnap2_mPFC_bRPLC_F01	6218	MSK_Cntnap2_mPFC_bRPLC_F01.6218.6218.2	+229.163RDYQDVR	2	RDYQDVR	.	0	1	sp|G5E829|AT2B1_MOUSE(pre=K,post=N);tr|Q8K314|Q8K314_MOUSE(pre=K,post=N)	67972	Atp2b1	ATPase, Ca++ transporting, plasma membrane 1 [Source:MGI Symbol;Acc:MGI:104653]	.	10	5	5	.	17.1544	15.9862	16.1359	16.704	16.4798	16.3525	16.2615	15.8924	16.3999	16.3358	.	Y	0.143962	0.319674	0.528128	N	-
568	MSK_Cntnap2_mPFC_bRPLC_F01	6219	MSK_Cntnap2_mPFC_bRPLC_F01.6219.6219.3	+229.163SGK+229.163PGGDVR	3	SGKPGGDVR	.	0	1	sp|Q9D0K2|SCOT1_MOUSE(pre=K,post=E);tr|Q3UK61|Q3UK61_MOUSE(pre=K,post=E);tr|Q3UJQ9|Q3UJQ9_MOUSE(pre=K,post=E);tr|Q3U9P7|Q3U9P7_MOUSE(pre=K,post=E)	67041	Oxct1	3-oxoacid CoA transferase 1 [Source:MGI Symbol;Acc:MGI:1914291]	.	7	5	2	.	22.0219	21.1979	21.0037	21.7548	21.9236	NA	NA	NA	22.3793	21.6424	.	N	-0.256101	1	1	N	-
569	MSK_Cntnap2_mPFC_bRPLC_F01	6221	MSK_Cntnap2_mPFC_bRPLC_F01.6221.6221.3	+229.163LASRPTRPQEPR	3	LASRPTRPQEPR	.	0	1	sp|Q6ZQ58|LARP1_MOUSE(pre=K,post=H);tr|Q3UU34|Q3UU34_MOUSE(pre=K,post=H);tr|Z4YJT3|Z4YJT3_MOUSE(pre=K,post=H)	73158	Larp1	La ribonucleoprotein domain family, member 1 [Source:MGI Symbol;Acc:MGI:1890165]	.	10	5	5	.	15.9774	16.408	15.981	16.1305	16.2882	15.9196	16.3211	16.3463	15.9795	16.1053	.	Y	0.0252235	0.857368	0.908637	N	-
570	MSK_Cntnap2_mPFC_bRPLC_F01	6223	MSK_Cntnap2_mPFC_bRPLC_F01.6223.6223.3	+229.163YPGPLHHQAQR	3	YPGPLHHQAQR	.	0	1	sp|Q61701|ELAV4_MOUSE(pre=R,post=F);sp|Q61701-2|ELAV4_MOUSE(pre=R,post=F);sp|Q61701-4|ELAV4_MOUSE(pre=R,post=F);sp|Q61701-5|ELAV4_MOUSE(pre=R,post=F);sp|Q61701-6|ELAV4_MOUSE(pre=R,post=F);sp|Q61701-7|ELAV4_MOUSE(pre=R,post=F);sp|Q61701-9|ELAV4_MOUSE(pre=R,post=F);sp|Q61701-10|ELAV4_MOUSE(pre=R,post=F);sp|Q61701-11|ELAV4_MOUSE(pre=R,post=F);tr|Q80XH9|Q80XH9_MOUSE(pre=R,post=F);tr|Q9CXQ0|Q9CXQ0_MOU…	15572	Elavl4	ELAV like RNA binding protein 4 [Source:MGI Symbol;Acc:MGI:107427]	.	10	5	5	.	15.5454	14.7581	15.2761	15.663	15.3016	15.2262	14.9114	15.2402	15.2188	15.2601	.	Y	0.0753495	0.443489	0.734328	N	-
571	MSK_Cntnap2_mPFC_bRPLC_F01	6226	MSK_Cntnap2_mPFC_bRPLC_F01.6226.6226.3	+229.163SEM+15.995ADLQQEHQR	3	SEMADLQQEHQR	.	0	1	sp|P28741|KIF3A_MOUSE(pre=K,post=E);tr|Q3TET1|Q3TET1_MOUSE(pre=K,post=E);tr|Q3UI47|Q3UI47_MOUSE(pre=K,post=E);tr|B1AQZ2|B1AQZ2_MOUSE(pre=K,post=E)	16568	Kif3a	kinesin family member 3A [Source:MGI Symbol;Acc:MGI:107689]	.	10	5	5	.	14.7586	14.1243	14.094	14.9868	14.7354	14.7852	14.698	14.4386	15.2532	14.6262	.	Y	0.0373778	0.362411	0.865117	N	-
572	MSK_Cntnap2_mPFC_bRPLC_F01	6233	MSK_Cntnap2_mPFC_bRPLC_F01.6233.6233.4	+229.163LASRPTRPQEPR	4	LASRPTRPQEPR	.	0	1	sp|Q6ZQ58|LARP1_MOUSE(pre=K,post=H);tr|Q3UU34|Q3UU34_MOUSE(pre=K,post=H);tr|Z4YJT3|Z4YJT3_MOUSE(pre=K,post=H)	73158	Larp1	La ribonucleoprotein domain family, member 1 [Source:MGI Symbol;Acc:MGI:1890165]	.	10	5	5	.	18.5713	18.846	18.6273	18.1181	18.879	18.4141	18.8973	18.7683	18.3756	18.7833	.	Y	-0.141014	0.82724	0.536473	N	-
573	MSK_Cntnap2_mPFC_bRPLC_F01	6235	MSK_Cntnap2_mPFC_bRPLC_F01.6235.6235.3	+229.163RPVC+57.021SQC+57.021C+57.021K+229.163	3	RPVCSQCCK	.	0	1	sp|Q52KF3|SPIR1_MOUSE(pre=K,post=K);sp|Q52KF3-2|SPIR1_MOUSE(pre=K,post=K);sp|Q52KF3-3|SPIR1_MOUSE(pre=K,post=K);tr|D3YTL8|D3YTL8_MOUSE(pre=K,post=K);tr|A0A5H1ZRL1|A0A5H1ZRL1_MOUSE(pre=K,post=K);tr|A0A286YE32|A0A286YE32_MOUSE(pre=K,post=K);tr|A0A286YDN9|A0A286YDN9_MOUSE(pre=K,post=K)	68166	Spire1	spire type actin nucleation factor 1 [Source:MGI Symbol;Acc:MGI:1915416]	.	10	5	5	.	20.0519	19.8435	19.7191	20.3319	20.1254	19.6712	19.5616	19.4842	20.1448	19.5114	.	Y	0.490285	0.0729691	0.093452	N	-
574	MSK_Cntnap2_mPFC_bRPLC_F01	6237	MSK_Cntnap2_mPFC_bRPLC_F01.6237.6237.3	+229.163ELEAASHR	3	ELEAASHR	.	0	1	sp|Q8C008|DZAN1_MOUSE(pre=K,post=Q);tr|E9Q4Z6|E9Q4Z6_MOUSE(pre=K,post=Q);tr|B7ZNV9|B7ZNV9_MOUSE(pre=K,post=Q);tr|B2RUH8|B2RUH8_MOUSE(pre=K,post=Q)	241688	Dzank1	double zinc ribbon and ankyrin repeat domains 1 [Source:MGI Symbol;Acc:MGI:2139080]	.	10	5	5	.	17.5388	17.1984	17.2541	17.569	17.3563	17.2652	17.3168	16.9637	17.5194	17.2857	.	Y	0.0705905	0.361916	0.750271	N	-
575	MSK_Cntnap2_mPFC_bRPLC_F01	6240	MSK_Cntnap2_mPFC_bRPLC_F01.6240.6240.3	+229.163AK+229.163NEC+57.021YR	3	AKNECYR	.	0	1	sp|Q5SVR0|TBC9B_MOUSE(pre=R,post=A);sp|Q5SVR0-2|TBC9B_MOUSE(pre=R,post=A)	76795	Tbc1d9b	TBC1 domain family, member 9B [Source:MGI Symbol;Acc:MGI:1924045]	.	10	5	5	.	18.906	18.0738	19.1215	20.1196	20.0689	19.6603	18.8935	19.1014	19.4362	18.5859	.	Y	0.0201391	0.783644	0.92714	N	-
576	MSK_Cntnap2_mPFC_bRPLC_F01	6243	MSK_Cntnap2_mPFC_bRPLC_F01.6243.6243.2	+229.163ASAGSGM+15.995EEVR	2	ASAGSGMEEVR	.	0	1	sp|Q9JJG6|TMM47_MOUSE(pre=M,post=V);sp|Q9JJG6-2|TMM47_MOUSE(pre=M,post=V)	192216	Tmem47	transmembrane protein 47 [Source:MGI Symbol;Acc:MGI:2177570]	.	10	5	5	.	17.9014	17.5826	17.5373	18.0102	18.1278	18.1932	17.9934	17.7777	17.9582	17.8655	.	Y	-0.0568344	0.386047	0.797139	N	-
577	MSK_Cntnap2_mPFC_bRPLC_F01	6245	MSK_Cntnap2_mPFC_bRPLC_F01.6245.6245.2	+229.163ELEAASHR	2	ELEAASHR	.	0	1	sp|Q8C008|DZAN1_MOUSE(pre=K,post=Q);tr|E9Q4Z6|E9Q4Z6_MOUSE(pre=K,post=Q);tr|B7ZNV9|B7ZNV9_MOUSE(pre=K,post=Q);tr|B2RUH8|B2RUH8_MOUSE(pre=K,post=Q)	241688	Dzank1	double zinc ribbon and ankyrin repeat domains 1 [Source:MGI Symbol;Acc:MGI:2139080]	.	10	5	5	.	16.4462	15.71	15.9634	16.5315	16.4594	16.2908	16.3133	16.0313	16.1902	16.3398	.	Y	0.155429	0.951811	0.498237	N	-
578	MSK_Cntnap2_mPFC_bRPLC_F01	6247	MSK_Cntnap2_mPFC_bRPLC_F01.6247.6247.2	+229.163HSQTDLVSR	2	HSQTDLVSR	.	0	1	sp|Q4QQM4|P5I11_MOUSE(pre=K,post=L);tr|A2AGS6|A2AGS6_MOUSE(pre=K,post=L)	277414	Trp53i11	transformation related protein 53 inducible protein 11 [Source:MGI Symbol;Acc:MGI:2670995]	.	10	5	5	.	13.3884	13.8749	13.3261	14.0801	14.0609	14.2264	14.1512	13.7742	13.9962	13.5825	.	Y	-0.121236	0.354676	0.591623	N	-
579	MSK_Cntnap2_mPFC_bRPLC_F01	6254	MSK_Cntnap2_mPFC_bRPLC_F01.6254.6254.2	+229.163QGQIDNQTR	2	QGQIDNQTR	.	0	1	sp|P16546|SPTN1_MOUSE(pre=R,post=I);tr|A3KGU7|A3KGU7_MOUSE(pre=R,post=I);tr|B9EKJ1|B9EKJ1_MOUSE(pre=R,post=I);tr|B2RXX6|B2RXX6_MOUSE(pre=R,post=I);tr|A3KGU9|A3KGU9_MOUSE(pre=R,post=I)	20740	Sptan1	spectrin alpha, non-erythrocytic 1 [Source:MGI Symbol;Acc:MGI:98386]	.	10	5	5	.	16.7025	16.3549	15.8955	16.7239	16.8713	17.3953	17.0572	15.9742	16.9063	16.8079	.	Y	-0.203734	0.313031	0.388882	N	-
580	MSK_Cntnap2_mPFC_bRPLC_F01	6255	MSK_Cntnap2_mPFC_bRPLC_F01.6255.6255.3	+229.163HSQTDLVSR	3	HSQTDLVSR	.	0	1	sp|Q4QQM4|P5I11_MOUSE(pre=K,post=L);tr|A2AGS6|A2AGS6_MOUSE(pre=K,post=L)	277414	Trp53i11	transformation related protein 53 inducible protein 11 [Source:MGI Symbol;Acc:MGI:2670995]	.	10	5	5	.	16.6031	16.106	16.353	16.746	16.8438	16.7918	16.3796	16.324	16.7508	16.2828	.	Y	0.223484	0.891247	0.349929	N	-
581	MSK_Cntnap2_mPFC_bRPLC_F01	6256	MSK_Cntnap2_mPFC_bRPLC_F01.6256.6256.3	+229.163SPANRPPASGK+229.163	3	SPANRPPASGK	.	0	0	tr|H3BJU6|H3BJU6_MOUSE(pre=R,post=G);tr|Q6NVE5|Q6NVE5_MOUSE(pre=R,post=G);tr|H3BLA4|H3BLA4_MOUSE(pre=R,post=G);tr|E9PV26|E9PV26_MOUSE(pre=R,post=G)	NO	NO	NO	.	10	5	5	.	17.2551	16.7707	16.4673	17.2885	16.7131	17.5906	16.8267	16.3117	17.5316	16.5246	.	Y	-0.0559794	0.855809	0.800087	N	-
582	MSK_Cntnap2_mPFC_bRPLC_F01	6258	MSK_Cntnap2_mPFC_bRPLC_F01.6258.6258.3	+229.163SEM+15.995ADLQQEHQR	3	SEMADLQQEHQR	.	0	1	sp|P28741|KIF3A_MOUSE(pre=K,post=E);tr|Q3TET1|Q3TET1_MOUSE(pre=K,post=E);tr|Q3UI47|Q3UI47_MOUSE(pre=K,post=E);tr|B1AQZ2|B1AQZ2_MOUSE(pre=K,post=E)	16568	Kif3a	kinesin family member 3A [Source:MGI Symbol;Acc:MGI:107689]	.	10	5	5	.	15.2716	15.044	14.7036	15.2281	14.8146	15.7763	15.3555	15.0985	15.3929	15.4706	.	Y	-0.348939	0.0335116	0.184086	N	-
583	MSK_Cntnap2_mPFC_bRPLC_F01	6259	MSK_Cntnap2_mPFC_bRPLC_F01.6259.6259.3	+229.163SVATDK+229.163R	3	SVATDKR	.	0	0	tr|Q68FM7|Q68FM7_MOUSE(pre=R,post=A);tr|E9Q0A3|E9Q0A3_MOUSE(pre=R,post=A);tr|Q5DU33|Q5DU33_MOUSE(pre=R,post=A);tr|Q3U048|Q3U048_MOUSE(pre=R,post=A);tr|Q3TDN6|Q3TDN6_MOUSE(pre=R,post=A)	NO	NO	NO	.	10	5	5	.	18.8532	18.1901	17.9767	19.1378	19.203	19.1676	19.3516	18.8343	19.6831	18.9032	.	Y	-0.31443	0.12023	0.218852	N	-
584	MSK_Cntnap2_mPFC_bRPLC_F01	6269	MSK_Cntnap2_mPFC_bRPLC_F01.6269.6269.3	+229.163SK+229.163SEINR	3	SKSEINR	.	0	1	sp|P63080|GBRB3_MOUSE(pre=R,post=V);tr|Q8C446|Q8C446_MOUSE(pre=R,post=V);tr|F6ZYH6|F6ZYH6_MOUSE(pre=R,post=V)	14402	Gabrb3	gamma-aminobutyric acid (GABA) A receptor, subunit beta 3 [Source:MGI Symbol;Acc:MGI:95621]	.	10	5	5	.	20.74	19.7982	19.8978	20.798	20.7902	21.0935	20.8471	20.2121	21.0228	20.1558	.	Y	-0.10708	0.418412	0.633752	N	-
585	MSK_Cntnap2_mPFC_bRPLC_F01	6270	MSK_Cntnap2_mPFC_bRPLC_F01.6270.6270.3	+229.163GEAHQEVLR	3	GEAHQEVLR	.	0	1	sp|P59267|ZDHC2_MOUSE(pre=R,post=R);tr|A4FUU5|A4FUU5_MOUSE(pre=R,post=R);tr|A0JP44|A0JP44_MOUSE(pre=R,post=R)	70546	Zdhhc2	zinc finger, DHHC domain containing 2 [Source:MGI Symbol;Acc:MGI:1923452]	.	10	5	5	.	17.9916	17.3519	17.8995	18.3211	18.5092	18.4708	18.0772	18.0503	18.3257	18.1113	.	Y	-0.119686	0.400637	0.596173	N	-
586	MSK_Cntnap2_mPFC_bRPLC_F01	6275	MSK_Cntnap2_mPFC_bRPLC_F01.6275.6275.2	+229.163QDGYSC+57.021NQNQGR	2	QDGYSCNQNQGR	.	0	1	sp|Q9R1V7|ADA23_MOUSE(pre=K,post=C);sp|Q9R1V7-2|ADA23_MOUSE(pre=K,post=C);sp|Q9R1V7-3|ADA23_MOUSE(pre=K,post=C);sp|Q9R1V7-4|ADA23_MOUSE(pre=K,post=C)	23792	Adam23	a disintegrin and metallopeptidase domain 23 [Source:MGI Symbol;Acc:MGI:1345162]	.	10	5	5	.	14.8554	15.7343	15.0794	15.0161	15.282	15.4784	15.7387	14.9364	15.9678	15.7462	.	Y	-0.659336	0.144762	0.0472618	N	-
587	MSK_Cntnap2_mPFC_bRPLC_F01	6277	MSK_Cntnap2_mPFC_bRPLC_F01.6277.6277.2	+229.163GEAHQEVLR	2	GEAHQEVLR	.	0	1	sp|P59267|ZDHC2_MOUSE(pre=R,post=R);tr|A4FUU5|A4FUU5_MOUSE(pre=R,post=R);tr|A0JP44|A0JP44_MOUSE(pre=R,post=R)	70546	Zdhhc2	zinc finger, DHHC domain containing 2 [Source:MGI Symbol;Acc:MGI:1923452]	.	10	5	5	.	15.4987	15.039	15.0949	15.6282	15.4531	15.8272	15.5198	15.1841	15.619	15.3577	.	Y	-0.0666971	0.354169	0.763583	N	-
588	MSK_Cntnap2_mPFC_bRPLC_F01	6281	MSK_Cntnap2_mPFC_bRPLC_F01.6281.6281.4	+229.163GAGHM+15.995VPTDK+229.163PR	4	GAGHMVPTDKPR	.	0	1	sp|P16675|PPGB_MOUSE(pre=K,post=A);tr|Q544R6|Q544R6_MOUSE(pre=K,post=A);tr|G3X8T3|G3X8T3_MOUSE(pre=K,post=A);tr|Q9D2D1|Q9D2D1_MOUSE(pre=K,post=A)	19025	Ctsa	cathepsin A [Source:MGI Symbol;Acc:MGI:97748]	.	10	5	5	.	19.3517	19.5555	19.5112	19.5783	19.6072	19.2156	19.2765	19.686	19.1613	19.6489	.	Y	0.279016	0.341286	0.261303	N	-
589	MSK_Cntnap2_mPFC_bRPLC_F01	6283	MSK_Cntnap2_mPFC_bRPLC_F01.6283.6283.4	+229.163RFEEGK+229.163GR	4	RFEEGKGR	.	0	1	sp|Q91V12|BACH_MOUSE(pre=K,post=Y);sp|Q91V12-2|BACH_MOUSE(pre=K,post=Y);sp|Q91V12-3|BACH_MOUSE(pre=K,post=Y);sp|Q91V12-4|BACH_MOUSE(pre=K,post=Y);tr|E9PYH2|E9PYH2_MOUSE(pre=K,post=Y)	70025	Acot7	acyl-CoA thioesterase 7 [Source:MGI Symbol;Acc:MGI:1917275]	.	10	5	5	.	18.491	17.9591	18.054	19.362	20.5959	18.3367	20.8309	19.6518	18.3301	20.8007	.	Y	-1.16081	0.378309	0.00793769	N	-
590	MSK_Cntnap2_mPFC_bRPLC_F01	6284	MSK_Cntnap2_mPFC_bRPLC_F01.6284.6284.4	+229.163M+15.995PPSHQLDHSK+229.163	4	MPPSHQLDHSK	.	0	1	sp|Q5FWK3|RHG01_MOUSE(pre=R,post=L);tr|Q8BQW4|Q8BQW4_MOUSE(pre=R,post=L);tr|A2AH25|A2AH25_MOUSE(pre=R,post=L);tr|Q8C5A0|Q8C5A0_MOUSE(pre=-,post=L);tr|A0A2X0SSA9|A0A2X0SSA9_MOUSE(pre=R,post=L)	228359	Arhgap1	Rho GTPase activating protein 1 [Source:MGI Symbol;Acc:MGI:2445003]	.	10	5	5	.	18.4352	17.6436	17.8164	17.5175	17.1013	18.5718	18.214	18.4945	18.2941	18.2476	.	Y	-0.650414	0.0220254	0.0489358	Y	down-reg.
591	MSK_Cntnap2_mPFC_bRPLC_F01	6285	MSK_Cntnap2_mPFC_bRPLC_F01.6285.6285.3	+229.163ASSAAPSGSGEAESVRR	3	ASSAAPSGSGEAESVRR	.	0	0	tr|Q3U4S0|Q3U4S0_MOUSE(pre=R,post=E);tr|V9GX56|V9GX56_MOUSE(pre=R,post=E);tr|Q7M753|Q7M753_MOUSE(pre=R,post=E);tr|V9GXP9|V9GXP9_MOUSE(pre=R,post=E)	NO	NO	NO	.	10	5	5	.	17.0041	16.9588	17.1197	17.5034	17.6987	17.3248	17.7507	17.1383	16.7189	17.5004	.	Y	-0.205158	0.900713	0.386014	N	-
592	MSK_Cntnap2_mPFC_bRPLC_F01	6294	MSK_Cntnap2_mPFC_bRPLC_F01.6294.6294.3	+229.163GQYTHK+229.163	3	GQYTHK	.	0	0	sp|P53811|PIPNB_MOUSE(pre=K,post=I);sp|P53810|PIPNA_MOUSE(pre=K,post=I);tr|Q3TGI6|Q3TGI6_MOUSE(pre=K,post=I);tr|Q8JZZ5|Q8JZZ5_MOUSE(pre=K,post=I);tr|Q5ND42|Q5ND42_MOUSE(pre=K,post=I);tr|J3QQ30|J3QQ30_MOUSE(pre=K,post=I);tr|J3QPW1|J3QPW1_MOUSE(pre=K,post=I);tr|Q3UE53|Q3UE53_MOUSE(pre=K,post=I);tr|Q3TIQ3|Q3TIQ3_MOUSE(pre=K,post=I);tr|F8WGG5|F8WGG5_MOUSE(pre=K,post=I)	NO	NO	NO	.	10	5	5	.	22.4593	20.6762	21.1961	22.227	21.5356	22.5923	21.5617	21.3065	22.7833	21.0845	.	Y	-0.02605	0.621382	0.905532	N	-
593	MSK_Cntnap2_mPFC_bRPLC_F01	6295	MSK_Cntnap2_mPFC_bRPLC_F01.6295.6295.3	+229.163HC+57.021NVVK+229.163	3	HCNVVK	.	0	1	sp|Q71LX4|TLN2_MOUSE(pre=R,post=T);tr|E9PUM4|E9PUM4_MOUSE(pre=R,post=T);tr|B2RY15|B2RY15_MOUSE(pre=R,post=T);tr|A0A1L1SQ51|A0A1L1SQ51_MOUSE(pre=R,post=T);tr|A0A1L1SVA8|A0A1L1SVA8_MOUSE(pre=R,post=T);tr|Q3TKJ2|Q3TKJ2_MOUSE(pre=R,post=T)	70549	Tln2	talin 2 [Source:MGI Symbol;Acc:MGI:1917799]	.	10	5	5	.	21.8362	21.7263	21.6439	22.0865	22.2204	21.8621	22.1591	21.5547	22.3118	22.1786	.	Y	-0.322864	0.546894	0.20968	N	-
594	MSK_Cntnap2_mPFC_bRPLC_F01	6299	MSK_Cntnap2_mPFC_bRPLC_F01.6299.6299.4	+229.163DHVTK+229.163PTAM+15.995GQGR	4	DHVTKPTAMGQGR	.	0	1	sp|Q3TY60|F131B_MOUSE(pre=K,post=V);sp|Q3TY60-2|F131B_MOUSE(pre=K,post=V);tr|A4FUR1|A4FUR1_MOUSE(pre=K,post=V);tr|E9Q8P8|E9Q8P8_MOUSE(pre=K,post=V)	76156	Fam131b	family with sequence similarity 131, member B [Source:MGI Symbol;Acc:MGI:1923406]	.	10	5	5	.	16.3294	15.8818	15.6496	15.9728	15.7655	16.5144	15.532	15.6064	15.9237	15.6949	.	Y	0.186909	0.76684	0.423628	N	-
595	MSK_Cntnap2_mPFC_bRPLC_F01	6300	MSK_Cntnap2_mPFC_bRPLC_F01.6300.6300.2	+229.163SHSYTPDN	2	SHSYTPDN	.	0	1	sp|Q6P5U7|NWD2_MOUSE(pre=R,post=-)	319807	Nwd2	NACHT and WD repeat domain containing 2 [Source:MGI Symbol;Acc:MGI:1920464]	.	10	5	5	.	15.8974	14.9579	15.0889	16.2227	15.8478	15.3824	15.4664	15.2896	15.8597	15.7668	.	Y	0.38138	0.858537	0.155574	N	-
596	MSK_Cntnap2_mPFC_bRPLC_F01	6305	MSK_Cntnap2_mPFC_bRPLC_F01.6305.6305.2	+229.163EGIDHGVR	2	EGIDHGVR	.	0	1	sp|A2ASZ8-4|SCMC2_MOUSE(pre=R,post=G);sp|A2ASZ8-5|SCMC2_MOUSE(pre=R,post=G)	227731	Slc25a25	solute carrier family 25 (mitochondrial carrier, phosphate carrier), member 25 [Source:MGI Symbol;Acc:MGI:1915913]	.	10	5	5	.	17.2499	17.0579	17.1999	17.2648	17.36	17.2825	17.1247	16.9451	17.2443	17.1382	.	Y	0.11163	0.335367	0.619703	N	-
597	MSK_Cntnap2_mPFC_bRPLC_F01	6311	MSK_Cntnap2_mPFC_bRPLC_F01.6311.6311.2	+229.163HC+57.021NVVK+229.163	2	HCNVVK	.	0	1	sp|Q71LX4|TLN2_MOUSE(pre=R,post=T);tr|E9PUM4|E9PUM4_MOUSE(pre=R,post=T);tr|B2RY15|B2RY15_MOUSE(pre=R,post=T);tr|A0A1L1SQ51|A0A1L1SQ51_MOUSE(pre=R,post=T);tr|A0A1L1SVA8|A0A1L1SVA8_MOUSE(pre=R,post=T);tr|Q3TKJ2|Q3TKJ2_MOUSE(pre=R,post=T)	70549	Tln2	talin 2 [Source:MGI Symbol;Acc:MGI:1917799]	.	10	5	5	.	16.151	15.8846	15.8922	17.1165	17.3264	16.2948	17.0659	16.339	16.4896	16.9403	.	Y	-0.338596	0.677774	0.193809	N	-
598	MSK_Cntnap2_mPFC_bRPLC_F01	6319	MSK_Cntnap2_mPFC_bRPLC_F01.6319.6319.3	+229.163EGIDHGVR	3	EGIDHGVR	.	0	1	sp|A2ASZ8-4|SCMC2_MOUSE(pre=R,post=G);sp|A2ASZ8-5|SCMC2_MOUSE(pre=R,post=G)	227731	Slc25a25	solute carrier family 25 (mitochondrial carrier, phosphate carrier), member 25 [Source:MGI Symbol;Acc:MGI:1915913]	.	10	5	5	.	18.1771	17.9234	17.8612	18.6032	18.6402	18.4408	18.2772	18.0099	18.5476	18.6346	.	Y	-0.26368	0.500127	0.284427	N	-
599	MSK_Cntnap2_mPFC_bRPLC_F01	6345	MSK_Cntnap2_mPFC_bRPLC_F01.6345.6345.2	+229.163SQTGVGDQTTQNTR	2	SQTGVGDQTTQNTR	.	0	1	sp|O35382|EXOC4_MOUSE(pre=R,post=L);tr|Q69ZD1|Q69ZD1_MOUSE(pre=R,post=L);tr|Q8CEG7|Q8CEG7_MOUSE(pre=R,post=L)	20336	Exoc4	exocyst complex component 4 [Source:MGI Symbol;Acc:MGI:1096376]	.	10	5	5	.	17.3191	16.4903	16.3771	17.317	17.2861	15.9761	16.4019	15.9196	16.5162	16.524	.	Y	0.884264	0.0277552	0.0203947	Y	up-reg.
600	MSK_Cntnap2_mPFC_bRPLC_F01	6346	MSK_Cntnap2_mPFC_bRPLC_F01.6346.6346.3	+229.163QK+229.163SELNSR	3	QKSELNSR	.	0	1	sp|Q9D394|RUFY3_MOUSE(pre=K,post=L);sp|Q9D394-2|RUFY3_MOUSE(pre=K,post=L);sp|Q9D394-3|RUFY3_MOUSE(pre=K,post=L);sp|Q9D394-4|RUFY3_MOUSE(pre=K,post=L);tr|A0A0G2JFT8|A0A0G2JFT8_MOUSE(pre=K,post=L)	52822	Rufy3	RUN and FYVE domain containing 3 [Source:MGI Symbol;Acc:MGI:106484]	.	10	5	5	.	20.1592	18.9559	19.3922	20.4925	20.7675	20.2623	20.7443	19.9095	20.1097	20.3635	.	Y	-0.103069	0.405989	0.64594	N	-
601	MSK_Cntnap2_mPFC_bRPLC_F01	6347	MSK_Cntnap2_mPFC_bRPLC_F01.6347.6347.2	+229.163STNC+57.021VEGTAR	2	STNCVEGTAR	.	0	0	sp|Q8VDN2|AT1A1_MOUSE(pre=F,post=G);sp|Q9WV27|AT1A4_MOUSE(pre=F,post=G);sp|Q6PIC6|AT1A3_MOUSE(pre=F,post=G);sp|Q6PIE5|AT1A2_MOUSE(pre=F,post=G);tr|Q8VCE0|Q8VCE0_MOUSE(pre=F,post=G);tr|Q3UHK5|Q3UHK5_MOUSE(pre=F,post=G);tr|D3YYN7|D3YYN7_MOUSE(pre=F,post=G);tr|Q6ZQ49|Q6ZQ49_MOUSE(pre=F,post=G);tr|A0A0G2JGX4|A0A0G2JGX4_MOUSE(pre=F,post=G);tr|Q3TXF9|Q3TXF9_MOUSE(pre=F,post=G)	NO	NO	NO	.	10	5	5	.	23.6106	23.4187	23.0349	23.1547	22.8131	23.3092	22.7983	22.5802	24.0113	22.8585	.	Y	0.296193	0.754151	0.239095	N	-
602	MSK_Cntnap2_mPFC_bRPLC_F01	6348	MSK_Cntnap2_mPFC_bRPLC_F01.6348.6348.3	+229.163IQVTSHQNR	3	IQVTSHQNR	.	0	1	sp|Q02053|UBA1_MOUSE(pre=Y,post=V);tr|B9EHN0|B9EHN0_MOUSE(pre=Y,post=V);tr|A0A1S6GWH5|A0A1S6GWH5_MOUSE(pre=Y,post=V)	22201	Uba1	ubiquitin-like modifier activating enzyme 1 [Source:MGI Symbol;Acc:MGI:98890]	.	10	5	5	.	19.7205	20.0987	19.6223	19.7407	19.3577	19.4786	18.6197	18.9008	20.2464	19.169	.	Y	0.551512	0.203759	0.0717095	N	-
603	MSK_Cntnap2_mPFC_bRPLC_F01	6349	MSK_Cntnap2_mPFC_bRPLC_F01.6349.6349.3	+229.163SQTGVGDQTTQNTR	3	SQTGVGDQTTQNTR	.	0	1	sp|O35382|EXOC4_MOUSE(pre=R,post=L);tr|Q69ZD1|Q69ZD1_MOUSE(pre=R,post=L);tr|Q8CEG7|Q8CEG7_MOUSE(pre=R,post=L)	20336	Exoc4	exocyst complex component 4 [Source:MGI Symbol;Acc:MGI:1096376]	.	7	3	4	.	15.3275	15.1943	NA	NA	16.0313	15.7103	16.2081	15.1389	16.1593	NA	.	Y	-0.607376	0.451758	0.05792	N	-
604	MSK_Cntnap2_mPFC_bRPLC_F01	6350	MSK_Cntnap2_mPFC_bRPLC_F01.6350.6350.3	+229.163QHQLATK+229.163	3	QHQLATK	.	0	1	sp|Q99K46|UBP11_MOUSE(pre=K,post=K);tr|Q8C0C2|Q8C0C2_MOUSE(pre=K,post=K);tr|Q3TFK2|Q3TFK2_MOUSE(pre=K,post=K);tr|Q3T9X4|Q3T9X4_MOUSE(pre=K,post=K)	236733	Usp11	ubiquitin specific peptidase 11 [Source:MGI Symbol;Acc:MGI:2384312]	.	10	5	5	.	18.2655	17.3104	16.0809	18.019	18.2788	18.2883	17.2579	17.6018	18.3175	17.9742	.	Y	0.0448526	0.543117	0.838781	N	-
605	MSK_Cntnap2_mPFC_bRPLC_F01	6357	MSK_Cntnap2_mPFC_bRPLC_F01.6357.6357.2	+229.163IQVTSHQNR	2	IQVTSHQNR	.	0	1	sp|Q02053|UBA1_MOUSE(pre=Y,post=V);tr|B9EHN0|B9EHN0_MOUSE(pre=Y,post=V);tr|A0A1S6GWH5|A0A1S6GWH5_MOUSE(pre=Y,post=V)	22201	Uba1	ubiquitin-like modifier activating enzyme 1 [Source:MGI Symbol;Acc:MGI:98890]	.	10	5	5	.	15.2216	15.1706	14.3799	15.033	14.6116	14.9726	14.3171	14.2885	15.4315	14.4141	.	Y	0.618822	0.50018	0.0545273	N	-
606	MSK_Cntnap2_mPFC_bRPLC_F01	6361	MSK_Cntnap2_mPFC_bRPLC_F01.6361.6361.2	+229.163QHQLATK+229.163	2	QHQLATK	.	0	1	sp|Q99K46|UBP11_MOUSE(pre=K,post=K);tr|Q8C0C2|Q8C0C2_MOUSE(pre=K,post=K);tr|Q3TFK2|Q3TFK2_MOUSE(pre=K,post=K);tr|Q3T9X4|Q3T9X4_MOUSE(pre=K,post=K)	236733	Usp11	ubiquitin specific peptidase 11 [Source:MGI Symbol;Acc:MGI:2384312]	.	10	5	5	.	14.5955	14.1785	13.3457	14.6456	14.6189	14.4481	14.2996	14.1094	14.7566	14.2302	.	Y	0.295855	0.746511	0.239504	N	-
607	MSK_Cntnap2_mPFC_bRPLC_F01	6364	MSK_Cntnap2_mPFC_bRPLC_F01.6364.6364.3	+229.163TDEM+15.995LHTDQR	3	TDEMLHTDQR	.	0	1	sp|A2BH40|ARI1A_MOUSE(pre=R,post=A);sp|A2BH40-2|ARI1A_MOUSE(pre=R,post=A);sp|A2BH40-4|ARI1A_MOUSE(pre=R,post=A);tr|E9QAQ7|E9QAQ7_MOUSE(pre=R,post=A)	93760	Arid1a	AT rich interactive domain 1A (SWI-like) [Source:MGI Symbol;Acc:MGI:1935147]	.	10	5	5	.	15.8416	15.5484	15.8433	16.5143	15.8697	16.2381	15.7101	15.5202	15.9806	15.7028	.	Y	0.133243	0.660764	0.557161	N	-
608	MSK_Cntnap2_mPFC_bRPLC_F01	6370	MSK_Cntnap2_mPFC_bRPLC_F01.6370.6370.3	+229.163TSYEK+229.163R	3	TSYEKR	.	0	1	sp|P56564|EAA1_MOUSE(pre=K,post=S);tr|Q543U3|Q543U3_MOUSE(pre=K,post=S);tr|Q8C3T7|Q8C3T7_MOUSE(pre=K,post=S);tr|Q99NG1|Q99NG1_MOUSE(pre=K,post=S);tr|Q8C7W8|Q8C7W8_MOUSE(pre=K,post=S)	20512	Slc1a3	solute carrier family 1 (glial high affinity glutamate transporter), member 3 [Source:MGI Symbol;Acc:MGI:99917]	.	10	5	5	.	21.1724	20.587	21.221	22.6558	23.8803	21.7071	23.4601	22.5596	21.2619	22.8697	.	Y	-1.33856	0.53653	0.00436946	N	-
609	MSK_Cntnap2_mPFC_bRPLC_F01	6372	MSK_Cntnap2_mPFC_bRPLC_F01.6372.6372.3	+229.163EHSNPNYDK+229.163	3	EHSNPNYDK	.	0	1	sp|Q9JHU4|DYHC1_MOUSE(pre=R,post=T)	13424	Dync1h1	dynein cytoplasmic 1 heavy chain 1 [Source:MGI Symbol;Acc:MGI:103147]	.	10	5	5	.	20.6364	20.6056	20.2046	20.6032	20.6344	20.6722	20.6892	20.4567	21.0937	20.8116	.	Y	-0.0835912	0.161316	0.707291	N	-
610	MSK_Cntnap2_mPFC_bRPLC_F01	6377	MSK_Cntnap2_mPFC_bRPLC_F01.6377.6377.4	+229.163QLDHESDDADREDEER	4	QLDHESDDADREDEER	.	0	1	sp|Q8BPN8|DMXL2_MOUSE(pre=K,post=S);sp|Q8BPN8-2|DMXL2_MOUSE(pre=K,post=S);sp|Q8BPN8-3|DMXL2_MOUSE(pre=K,post=S);tr|B0V2P6|B0V2P6_MOUSE(pre=K,post=S);tr|B0V2P5|B0V2P5_MOUSE(pre=K,post=S)	235380	Dmxl2	Dmx-like 2 [Source:MGI Symbol;Acc:MGI:2444630]	.	10	5	5	.	16.802	16.1377	16.3687	16.8856	16.2364	16.5438	17.1083	16.6971	17.3598	17.1368	.	Y	-0.739614	0.0561709	0.0349396	N	-
611	MSK_Cntnap2_mPFC_bRPLC_F01	6378	MSK_Cntnap2_mPFC_bRPLC_F01.6378.6378.2	+229.163QAGEM+15.995IR	2	QAGEMIR	.	0	1	sp|O55023|IMPA1_MOUSE(pre=R,post=E);tr|Q80ZJ2|Q80ZJ2_MOUSE(pre=R,post=E);tr|Q3U5R8|Q3U5R8_MOUSE(pre=R,post=E);tr|D3Z703|D3Z703_MOUSE(pre=R,post=E);tr|Q9D066|Q9D066_MOUSE(pre=R,post=E);tr|A0A0A6YW07|A0A0A6YW07_MOUSE(pre=R,post=E);tr|Q3TME6|Q3TME6_MOUSE(pre=R,post=E);tr|Q924B0|Q924B0_MOUSE(pre=R,post=E)	55980	Impa1	inositol (myo)-1(or 4)-monophosphatase 1 [Source:MGI Symbol;Acc:MGI:1933158]	.	10	5	5	.	17.9806	17.8859	17.5847	18.1561	18.1165	18.407	18.1692	17.929	18.0923	18.4595	.	Y	-0.18868	0.100448	0.420526	N	-
612	MSK_Cntnap2_mPFC_bRPLC_F01	6380	MSK_Cntnap2_mPFC_bRPLC_F01.6380.6380.2	+229.163GEPGTVGR	2	GEPGTVGR	.	0	1	sp|Q3UNH4|GRIN1_MOUSE(pre=K,post=V)	26913	Gprin1	G protein-regulated inducer of neurite outgrowth 1 [Source:MGI Symbol;Acc:MGI:1349455]	.	10	5	5	.	22.0078	20.8281	20.5984	21.794	21.6617	22.3519	21.6367	21.4113	22.2658	21.4706	.	Y	0.0250805	0.231021	0.909166	N	-
613	MSK_Cntnap2_mPFC_bRPLC_F01	6383	MSK_Cntnap2_mPFC_bRPLC_F01.6383.6383.2	+229.163VGETETR	2	VGETETR	.	0	1	sp|P61963|DCAF7_MOUSE(pre=R,post=L);tr|Q3U3H9|Q3U3H9_MOUSE(pre=R,post=L);tr|Q80ZU1|Q80ZU1_MOUSE(pre=R,post=L)	71833	Dcaf7	DDB1 and CUL4 associated factor 7 [Source:MGI Symbol;Acc:MGI:1919083]	.	10	5	5	.	17.6991	17.097	17.1965	17.8768	17.8025	18.4105	18.0594	17.6872	18.6184	17.6781	.	Y	-0.360317	0.0582861	0.173889	N	-
614	MSK_Cntnap2_mPFC_bRPLC_F01	6389	MSK_Cntnap2_mPFC_bRPLC_F01.6389.6389.4	+229.163RAPAVPPARPGSR	4	RAPAVPPARPGSR	.	0	1	sp|P39053|DYN1_MOUSE(pre=R,post=G);sp|P39053-3|DYN1_MOUSE(pre=R,post=G);sp|P39053-4|DYN1_MOUSE(pre=R,post=G);sp|P39053-5|DYN1_MOUSE(pre=R,post=G);sp|P39053-6|DYN1_MOUSE(pre=R,post=G);tr|A0A0J9YUE9|A0A0J9YUE9_MOUSE(pre=R,post=G);tr|F6RRH9|F6RRH9_MOUSE(pre=R,post=G);tr|F6TH70|F6TH70_MOUSE(pre=R,post=G);tr|A0A0J9YUN4|A0A0J9YUN4_MOUSE(pre=R,post=G)	13429	Dnm1	dynamin 1 [Source:MGI Symbol;Acc:MGI:107384]	.	10	5	5	.	16.9923	17.3018	17.1822	17.2363	17.0329	16.3391	16.965	16.9405	16.9597	16.981	.	Y	0.222506	0.0564911	0.351737	N	-
615	MSK_Cntnap2_mPFC_bRPLC_F01	6396	MSK_Cntnap2_mPFC_bRPLC_F01.6396.6396.3	+229.163IHVQAQR	3	IHVQAQR	.	0	1	sp|Q9D8T7|SLIRP_MOUSE(pre=K,post=A);tr|Q14AR0|Q14AR0_MOUSE(pre=K,post=A);tr|F8WHU8|F8WHU8_MOUSE(pre=K,post=A)	380773	Slirp	SRA stem-loop interacting RNA binding protein [Source:MGI Symbol;Acc:MGI:1916394]	.	10	5	5	.	19.7169	19.8026	19.929	19.737	19.9108	20.0946	20.2565	20.0253	19.8777	20.3495	.	Y	-0.292038	0.0139877	0.245523	N	-
616	MSK_Cntnap2_mPFC_bRPLC_F01	6399	MSK_Cntnap2_mPFC_bRPLC_F01.6399.6399.2	+229.163DQNQALR	2	DQNQALR	.	0	1	sp|Q0P5W1-3|VPS8_MOUSE(pre=K,post=L);tr|D3YUP0|D3YUP0_MOUSE(pre=K,post=L)	209018	Vps8	VPS8 CORVET complex subunit [Source:MGI Symbol;Acc:MGI:2146407]	.	10	5	5	.	15.9269	14.3422	13.88	13.9796	14.5849	15.7117	15.8795	14.2376	16.1137	14.5836	.	Y	-1.36949	0.188096	0.00394444	N	-
617	MSK_Cntnap2_mPFC_bRPLC_F01	6402	MSK_Cntnap2_mPFC_bRPLC_F01.6402.6402.3	+229.163QM+15.995QVLHPAAR	3	QMQVLHPAAR	.	0	1	sp|P80315|TCPD_MOUSE(pre=K,post=M);tr|Q564F4|Q564F4_MOUSE(pre=K,post=M);tr|Q3UJZ8|Q3UJZ8_MOUSE(pre=K,post=M);tr|G3UYW5|G3UYW5_MOUSE(pre=K,post=M);tr|Q3TII0|Q3TII0_MOUSE(pre=K,post=M)	12464	Cct4	chaperonin containing Tcp1, subunit 4 (delta) [Source:MGI Symbol;Acc:MGI:104689]	.	10	5	5	.	15.9983	15.7619	15.75	16.187	15.9042	15.7727	15.8463	15.5494	16.0513	15.8903	.	Y	0.0578409	0.423133	0.793665	N	-
618	MSK_Cntnap2_mPFC_bRPLC_F01	6409	MSK_Cntnap2_mPFC_bRPLC_F01.6409.6409.2	+229.163IHVQAQR	2	IHVQAQR	.	0	1	sp|Q9D8T7|SLIRP_MOUSE(pre=K,post=A);tr|Q14AR0|Q14AR0_MOUSE(pre=K,post=A);tr|F8WHU8|F8WHU8_MOUSE(pre=K,post=A)	380773	Slirp	SRA stem-loop interacting RNA binding protein [Source:MGI Symbol;Acc:MGI:1916394]	.	10	5	5	.	16.8937	16.5405	16.0688	16.5252	16.57	16.3003	16.2725	16.6068	16.5367	16.6824	.	Y	0.0037712	0.804701	0.986282	N	-
619	MSK_Cntnap2_mPFC_bRPLC_F01	6412	MSK_Cntnap2_mPFC_bRPLC_F01.6412.6412.2	+229.163M+15.995QLQC+57.021QR	2	MQLQCQR	.	0	1	sp|Q80YR5|SAFB2_MOUSE(pre=R,post=Q);tr|F6XJ79|F6XJ79_MOUSE(pre=R,post=Q);tr|F6WIZ2|F6WIZ2_MOUSE(pre=R,post=Q);tr|F6Z0Y5|F6Z0Y5_MOUSE(pre=R,post=Q)	224902	Safb2	scaffold attachment factor B2 [Source:MGI Symbol;Acc:MGI:2146808]	.	10	5	5	.	15.4832	15.7539	15.1354	15.6411	15.8153	15.2855	15.5646	15.2285	15.4577	15.5997	.	Y	0.183327	0.362791	0.431584	N	-
620	MSK_Cntnap2_mPFC_bRPLC_F01	6420	MSK_Cntnap2_mPFC_bRPLC_F01.6420.6420.2	+229.163AM+15.995C+57.021ISR	2	AMCISR	.	0	1	sp|Q9ER58|TICN2_MOUSE(pre=R,post=K);tr|Q80U51|Q80U51_MOUSE(pre=R,post=K);tr|Q6PAN0|Q6PAN0_MOUSE(pre=R,post=K);tr|F6SLR4|F6SLR4_MOUSE(pre=R,post=K)	94214	Spock2	sparc/osteonectin, cwcv and kazal-like domains proteoglycan 2 [Source:MGI Symbol;Acc:MGI:1891351]	.	10	5	5	.	19.0993	18.935	18.7447	18.9779	18.9439	19.0818	18.9788	18.9118	18.8949	19.1469	.	Y	-0.0349293	0.430683	0.873723	N	-
621	MSK_Cntnap2_mPFC_bRPLC_F01	6424	MSK_Cntnap2_mPFC_bRPLC_F01.6424.6424.3	+229.163K+229.163EPNVAR	3	KEPNVAR	.	0	1	sp|Q04519|ASM_MOUSE(pre=K,post=V);tr|Q8K011|Q8K011_MOUSE(pre=K,post=V);tr|Q3UEE0|Q3UEE0_MOUSE(pre=K,post=V);tr|Q3UG03|Q3UG03_MOUSE(pre=K,post=V)	20597	Smpd1	sphingomyelin phosphodiesterase 1, acid lysosomal [Source:MGI Symbol;Acc:MGI:98325]	.	10	5	5	.	18.6522	17.8265	17.6159	18.4482	18.6974	19.0123	18.6689	18.1125	18.8905	18.4752	.	Y	-0.220675	0.200551	0.356113	N	-
622	MSK_Cntnap2_mPFC_bRPLC_F01	6429	MSK_Cntnap2_mPFC_bRPLC_F01.6429.6429.2	+229.163EHSNPNYDK+229.163	2	EHSNPNYDK	.	0	1	sp|Q9JHU4|DYHC1_MOUSE(pre=R,post=T)	13424	Dync1h1	dynein cytoplasmic 1 heavy chain 1 [Source:MGI Symbol;Acc:MGI:103147]	.	10	5	5	.	15.0476	14.6081	14.258	15.1234	15.4118	15.2003	15.307	14.9535	15.8984	15.2406	.	Y	-0.192943	0.135716	0.411241	N	-
623	MSK_Cntnap2_mPFC_bRPLC_F01	6432	MSK_Cntnap2_mPFC_bRPLC_F01.6432.6432.2	+229.163SAESPQVSR	2	SAESPQVSR	.	0	1	sp|Q9CR37|PPDPF_MOUSE(pre=R,post=S)	66496	Ppdpf	pancreatic progenitor cell differentiation and proliferation factor [Source:MGI Symbol;Acc:MGI:1913746]	.	10	5	5	.	16.3799	15.651	15.4126	16.345	16.442	16.5218	16.3865	16.1153	16.2924	16.3834	.	Y	-0.038469	0.229645	0.861239	N	-
624	MSK_Cntnap2_mPFC_bRPLC_F01	6434	MSK_Cntnap2_mPFC_bRPLC_F01.6434.6434.2	+229.163SESAASSTMR	2	SESAASSTMR	.	0	1	sp|O35144|TERF2_MOUSE(pre=K,post=E);sp|O35144-2|TERF2_MOUSE(pre=K,post=E);tr|E9QM06|E9QM06_MOUSE(pre=K,post=E);tr|D3YZ08|D3YZ08_MOUSE(pre=K,post=E);tr|Q8C9B6|Q8C9B6_MOUSE(pre=K,post=E)	21750	Terf2	telomeric repeat binding factor 2 [Source:MGI Symbol;Acc:MGI:1195972]	.	10	5	5	.	13.0922	12.4785	12.4741	13.2269	13.1727	13.6352	12.3116	12.6216	13.2148	12.9416	.	Y	0.150604	0.851078	0.510583	N	-
625	MSK_Cntnap2_mPFC_bRPLC_F01	6437	MSK_Cntnap2_mPFC_bRPLC_F01.6437.6437.3	+229.163SQSSQQEM+15.995DGENK+229.163	3	SQSSQQEMDGENK	.	0	1	sp|Q91VW5|GOGA4_MOUSE(pre=K,post=C);tr|A0A1D5RLV4|A0A1D5RLV4_MOUSE(pre=K,post=C);tr|Q3UYD1|Q3UYD1_MOUSE(pre=K,post=C)	54214	Golga4	golgi autoantigen, golgin subfamily a, 4 [Source:MGI Symbol;Acc:MGI:1859646]	.	10	5	5	.	13.3148	11.6412	11.5773	13.1472	13.6235	14.0211	13.4893	13.3356	14.2062	13.4904	.	Y	-0.343243	0.0582762	0.189352	N	-
626	MSK_Cntnap2_mPFC_bRPLC_F01	6438	MSK_Cntnap2_mPFC_bRPLC_F01.6438.6438.3	+229.163QLDHESDDADREDEER	3	QLDHESDDADREDEER	.	0	1	sp|Q8BPN8|DMXL2_MOUSE(pre=K,post=S);sp|Q8BPN8-2|DMXL2_MOUSE(pre=K,post=S);sp|Q8BPN8-3|DMXL2_MOUSE(pre=K,post=S);tr|B0V2P6|B0V2P6_MOUSE(pre=K,post=S);tr|B0V2P5|B0V2P5_MOUSE(pre=K,post=S)	235380	Dmxl2	Dmx-like 2 [Source:MGI Symbol;Acc:MGI:2444630]	.	10	5	5	.	12.4007	11.2308	10.9196	10.8115	12.7257	11.5044	12.972	11.542	12.8555	12.0558	.	Y	-0.824979	0.29601	0.0256682	N	-
627	MSK_Cntnap2_mPFC_bRPLC_F01	6443	MSK_Cntnap2_mPFC_bRPLC_F01.6443.6443.2	+229.163DC+57.021SIQR	2	DCSIQR	.	0	1	sp|E9Q4Z2|ACACB_MOUSE(pre=R,post=R);sp|Q05920|PYC_MOUSE(pre=R,post=R);tr|Q3TCQ3|Q3TCQ3_MOUSE(pre=R,post=R);tr|Q3UFS6|Q3UFS6_MOUSE(pre=R,post=R);tr|G5E8R3|G5E8R3_MOUSE(pre=R,post=R);tr|Q62043|Q62043_MOUSE(pre=R,post=R);tr|Q3T9S7|Q3T9S7_MOUSE(pre=R,post=R);tr|E9QPD7|E9QPD7_MOUSE(pre=R,post=R)	100705	Acacb	acetyl-Coenzyme A carboxylase beta [Source:MGI Symbol;Acc:MGI:2140940]	.	10	5	5	.	21.974	21.225	21.0959	21.9117	22.2028	22.0593	22.1813	21.5185	22.4514	21.9007	.	Y	-0.147547	0.243776	0.519142	N	-
628	MSK_Cntnap2_mPFC_bRPLC_F01	6446	MSK_Cntnap2_mPFC_bRPLC_F01.6446.6446.3	+229.163GK+229.163GEQIAR	3	GKGEQIAR	.	0	1	sp|P61027|RAB10_MOUSE(pre=K,post=E);tr|Q3U621|Q3U621_MOUSE(pre=K,post=E);tr|Q4FJL0|Q4FJL0_MOUSE(pre=K,post=E)	19325	Rab10	RAB10, member RAS oncogene family [Source:MGI Symbol;Acc:MGI:105066]	.	10	5	5	.	21.4688	20.2829	20.2001	21.2375	21.1066	21.5536	21.3525	20.7345	21.3826	20.8169	.	Y	-0.245928	0.346945	0.31215	N	-
629	MSK_Cntnap2_mPFC_bRPLC_F01	6450	MSK_Cntnap2_mPFC_bRPLC_F01.6450.6450.3	+229.163EAQQQQHLYR	3	EAQQQQHLYR	.	0	1	sp|P45481|CBP_MOUSE(pre=R,post=A);tr|Q8QZV8|Q8QZV8_MOUSE(pre=R,post=A);tr|A0A0U1RQB6|A0A0U1RQB6_MOUSE(pre=R,post=A);tr|F8VPR5|F8VPR5_MOUSE(pre=R,post=A)	12914	Crebbp	CREB binding protein [Source:MGI Symbol;Acc:MGI:1098280]	.	10	5	5	.	15.6308	13.6895	14.8176	15.7729	15.2512	15.6784	15.2591	15.1903	15.6209	15.3183	.	Y	-0.0670422	0.357502	0.762424	N	-
630	MSK_Cntnap2_mPFC_bRPLC_F01	6457	MSK_Cntnap2_mPFC_bRPLC_F01.6457.6457.3	+229.163ALHPGVAR	3	ALHPGVAR	.	0	1	sp|Q8CEE7|RDH13_MOUSE(pre=N,post=T);tr|A0A0R4J1N8|A0A0R4J1N8_MOUSE(pre=N,post=T)	108841	Rdh13	retinol dehydrogenase 13 (all-trans and 9-cis) [Source:MGI Symbol;Acc:MGI:1918732]	.	10	5	5	.	15.9921	15.3233	15.402	15.902	15.5539	16.1132	15.4236	15.3938	15.7748	15.39	.	Y	0.130361	0.938491	0.565164	N	-
631	MSK_Cntnap2_mPFC_bRPLC_F01	6458	MSK_Cntnap2_mPFC_bRPLC_F01.6458.6458.3	+229.163HQDVM+15.995PYDSNR	3	HQDVMPYDSNR	.	0	1	sp|Q6PB44|PTN23_MOUSE(pre=R,post=V);sp|Q6PB44-2|PTN23_MOUSE(pre=R,post=V)	104831	Ptpn23	protein tyrosine phosphatase, non-receptor type 23 [Source:MGI Symbol;Acc:MGI:2144837]	.	10	5	5	.	14.2305	12.5216	13.2253	13.6404	14.0295	13.703	13.9779	13.4836	14.1378	13.5901	.	Y	-0.0625944	0.473663	0.777467	N	-
632	MSK_Cntnap2_mPFC_bRPLC_F01	6465	MSK_Cntnap2_mPFC_bRPLC_F01.6465.6465.2	+229.163GK+229.163GEQIAR	2	GKGEQIAR	.	0	1	sp|P61027|RAB10_MOUSE(pre=K,post=E);tr|Q3U621|Q3U621_MOUSE(pre=K,post=E);tr|Q4FJL0|Q4FJL0_MOUSE(pre=K,post=E)	19325	Rab10	RAB10, member RAS oncogene family [Source:MGI Symbol;Acc:MGI:105066]	.	10	5	5	.	16.4457	15.0066	14.78	16.0104	15.8748	16.3033	16.1052	15.1858	16.2968	15.4558	.	Y	-0.2304	0.549524	0.338544	N	-
633	MSK_Cntnap2_mPFC_bRPLC_F01	6470	MSK_Cntnap2_mPFC_bRPLC_F01.6470.6470.2	+229.163QQNNAALER	2	QQNNAALER	.	0	1	sp|Q8BXK9|CLIC5_MOUSE(pre=K,post=G);tr|A0A668KLB7|A0A668KLB7_MOUSE(pre=K,post=G);tr|Q9CYD1|Q9CYD1_MOUSE(pre=K,post=G)	224796	Clic5	chloride intracellular channel 5 [Source:MGI Symbol;Acc:MGI:1917912]	.	10	5	5	.	16.7819	16.8106	16.2973	16.9822	17.1422	17.1407	17.1974	16.0467	17.2256	16.8291	.	Y	-0.330088	0.757581	0.202209	N	-
634	MSK_Cntnap2_mPFC_bRPLC_F01	6473	MSK_Cntnap2_mPFC_bRPLC_F01.6473.6473.2	+229.163QQDVVR	2	QQDVVR	.	0	1	sp|Q8BG73|SH3L2_MOUSE(pre=K,post=F);tr|Q8C073|Q8C073_MOUSE(pre=K,post=F);tr|A0A087WQU5|A0A087WQU5_MOUSE(pre=K,post=F);tr|A0A087WS96|A0A087WS96_MOUSE(pre=K,post=F);tr|Q8C0Z4|Q8C0Z4_MOUSE(pre=K,post=F)	212531	Sh3bgrl2	SH3 domain binding glutamic acid-rich protein like 2 [Source:MGI Symbol;Acc:MGI:1915350]	.	10	5	5	.	17.203	16.3075	16.0051	17.1661	17.1344	17.6866	16.9303	16.4663	17.7305	16.7121	.	Y	0.204057	0.37393	0.387315	N	-
635	MSK_Cntnap2_mPFC_bRPLC_F01	6492	MSK_Cntnap2_mPFC_bRPLC_F01.6492.6492.3	+229.163RSEGLPSEC+57.021R	3	RSEGLPSECR	.	0	1	sp|Q8R1H0|HOP_MOUSE(pre=R,post=S)	74318	Hopx	HOP homeobox [Source:MGI Symbol;Acc:MGI:1916782]	.	10	5	5	.	15.9898	15.0665	15.5593	16.4744	16.445	16.159	15.4934	15.2984	16.0683	15.3376	.	Y	0.496382	0.493987	0.090942	N	-
636	MSK_Cntnap2_mPFC_bRPLC_F01	6494	MSK_Cntnap2_mPFC_bRPLC_F01.6494.6494.2	+229.163SEPVSPSR	2	SEPVSPSR	.	0	1	sp|Q63943|MEF2D_MOUSE(pre=K,post=E);sp|Q63943-2|MEF2D_MOUSE(pre=K,post=E);tr|Q3URR2|Q3URR2_MOUSE(pre=K,post=E);tr|Q921S6|Q921S6_MOUSE(pre=K,post=E);tr|E9QKT0|E9QKT0_MOUSE(pre=K,post=E);tr|E9Q5E0|E9Q5E0_MOUSE(pre=K,post=E)	17261	Mef2d	myocyte enhancer factor 2D [Source:MGI Symbol;Acc:MGI:99533]	.	10	5	5	.	14.9336	14.2021	13.7372	14.9746	14.9573	15.2405	14.6165	14.0601	15.0553	14.397	.	Y	0.317077	0.744699	0.214655	N	-
637	MSK_Cntnap2_mPFC_bRPLC_F01	6507	MSK_Cntnap2_mPFC_bRPLC_F01.6507.6507.2	+229.163NM+15.995ADAM+15.995K+229.163	2	NMADAMK	.	0	1	sp|Q91V92|ACLY_MOUSE(pre=K,post=K);tr|Q3TED3|Q3TED3_MOUSE(pre=K,post=K);tr|Q3UEA1|Q3UEA1_MOUSE(pre=K,post=K);tr|Q3V117|Q3V117_MOUSE(pre=K,post=K)	104112	Acly	ATP citrate lyase [Source:MGI Symbol;Acc:MGI:103251]	.	10	5	5	.	17.0255	16.8374	16.3104	16.5432	16.1636	16.6727	17.3874	16.728	17.1622	17.0856	.	Y	-0.542376	0.0762503	0.0755894	N	-
638	MSK_Cntnap2_mPFC_bRPLC_F01	6508	MSK_Cntnap2_mPFC_bRPLC_F01.6508.6508.2	+229.163AYIHTR	2	AYIHTR	.	0	1	sp|Q9CVB6|ARPC2_MOUSE(pre=K,post=M);tr|Q4FZG5|Q4FZG5_MOUSE(pre=K,post=M);tr|Q3UA52|Q3UA52_MOUSE(pre=K,post=M);tr|D3YXG6|D3YXG6_MOUSE(pre=K,post=M)	76709	Arpc2	actin related protein 2/3 complex, subunit 2 [Source:MGI Symbol;Acc:MGI:1923959]	.	10	5	5	.	17.1166	16.238	15.9822	17.3117	17.2696	17.4115	16.5533	16.7571	16.9127	16.6791	.	Y	0.359466	0.811248	0.173293	N	-
639	MSK_Cntnap2_mPFC_bRPLC_F01	6526	MSK_Cntnap2_mPFC_bRPLC_F01.6526.6526.2	+229.163QGQIDNQTR	2	QGQIDNQTR	.	0	1	sp|P16546|SPTN1_MOUSE(pre=R,post=I);tr|A3KGU7|A3KGU7_MOUSE(pre=R,post=I);tr|B9EKJ1|B9EKJ1_MOUSE(pre=R,post=I);tr|B2RXX6|B2RXX6_MOUSE(pre=R,post=I);tr|A3KGU9|A3KGU9_MOUSE(pre=R,post=I)	20740	Sptan1	spectrin alpha, non-erythrocytic 1 [Source:MGI Symbol;Acc:MGI:98386]	.	10	5	5	.	13.0133	12.1273	11.0203	12.5196	13.1729	13.3	12.787	12.1722	13.4277	12.3462	.	Y	-0.267356	0.373022	0.278996	N	-
640	MSK_Cntnap2_mPFC_bRPLC_F01	6535	MSK_Cntnap2_mPFC_bRPLC_F01.6535.6535.2	+229.163GM+15.995VQAVR	2	GMVQAVR	.	0	1	sp|Q8R0Y6|AL1L1_MOUSE(pre=K,post=L);tr|A0A0N4SW56|A0A0N4SW56_MOUSE(pre=K,post=L);tr|Q8CIF2|Q8CIF2_MOUSE(pre=K,post=L)	107747	Aldh1l1	aldehyde dehydrogenase 1 family, member L1 [Source:MGI Symbol;Acc:MGI:1340024]	.	10	5	5	.	18.4295	18.5357	18.6103	18.6606	18.7815	17.8502	18.122	18.2815	18.4754	18.6473	.	Y	0.328793	0.0636576	0.202224	N	-
641	MSK_Cntnap2_mPFC_bRPLC_F01	6538	MSK_Cntnap2_mPFC_bRPLC_F01.6538.6538.3	+229.163NM+15.995ADAM+15.995K+229.163	3	NMADAMK	.	0	1	sp|Q91V92|ACLY_MOUSE(pre=K,post=K);tr|Q3TED3|Q3TED3_MOUSE(pre=K,post=K);tr|Q3UEA1|Q3UEA1_MOUSE(pre=K,post=K);tr|Q3V117|Q3V117_MOUSE(pre=K,post=K)	104112	Acly	ATP citrate lyase [Source:MGI Symbol;Acc:MGI:103251]	.	10	5	5	.	16.5082	16.3114	15.8503	16.2001	16.1468	16.6343	16.5584	16.1805	16.7528	16.4948	.	Y	-0.358353	0.0596904	0.17563	N	-
642	MSK_Cntnap2_mPFC_bRPLC_F01	6540	MSK_Cntnap2_mPFC_bRPLC_F01.6540.6540.3	+229.163DVK+229.163PGR	3	DVKPGR	.	0	1	sp|Q8BX70|VP13C_MOUSE(pre=K,post=K);sp|Q8BX70-2|VP13C_MOUSE(pre=K,post=K);sp|Q8BX70-3|VP13C_MOUSE(pre=K,post=K);tr|A0A1L1SUY8|A0A1L1SUY8_MOUSE(pre=K,post=K);tr|A1ILG9|A1ILG9_MOUSE(pre=K,post=K);tr|A1ILG8|A1ILG8_MOUSE(pre=K,post=K)	320528	Vps13c	vacuolar protein sorting 13C [Source:MGI Symbol;Acc:MGI:2444207]	.	10	5	5	.	17.1756	16.1411	16.3729	17.3154	17.1893	17.3044	17.5441	17.0237	17.8028	17.0321	.	Y	-0.128849	0.118381	0.569812	N	-
643	MSK_Cntnap2_mPFC_bRPLC_F01	6544	MSK_Cntnap2_mPFC_bRPLC_F01.6544.6544.2	+229.163EQGQNLAR	2	EQGQNLAR	.	0	0	sp|Q99JI6|RAP1B_MOUSE(pre=K,post=Q);sp|P62835|RAP1A_MOUSE(pre=K,post=Q);tr|Q3V3W9|Q3V3W9_MOUSE(pre=K,post=Q);tr|A0A0G2JDL9|A0A0G2JDL9_MOUSE(pre=K,post=Q);tr|Q52L50|Q52L50_MOUSE(pre=K,post=Q);tr|A0A0G2JE52|A0A0G2JE52_MOUSE(pre=K,post=Q);tr|C5H0E9|C5H0E9_MOUSE(pre=K,post=Q);tr|Q3U7U8|Q3U7U8_MOUSE(pre=K,post=Q);tr|C5H0E8|C5H0E8_MOUSE(pre=K,post=Q)	NO	NO	NO	.	10	5	5	.	13.3292	11.8994	13.6726	13.1109	12.6389	12.5688	12.5718	12.0626	12.6629	12.5909	.	Y	0.539123	0.219431	0.0755791	N	-
644	MSK_Cntnap2_mPFC_bRPLC_F01	6546	MSK_Cntnap2_mPFC_bRPLC_F01.6546.6546.4	+229.163SHSLEAPGK+229.163R	4	SHSLEAPGKR	.	0	1	sp|Q6PFD5|DLGP3_MOUSE(pre=K,post=D);tr|Q3TY61|Q3TY61_MOUSE(pre=K,post=D);tr|B1AS06|B1AS06_MOUSE(pre=K,post=D)	242667	Dlgap3	DLG associated protein 3 [Source:MGI Symbol;Acc:MGI:3039563]	.	10	5	5	.	16.9281	17.0838	16.9228	17.0691	17.4361	16.8221	17.2189	16.9923	16.9804	16.735	.	Y	0.0887107	0.304904	0.690524	N	-
645	MSK_Cntnap2_mPFC_bRPLC_F01	6559	MSK_Cntnap2_mPFC_bRPLC_F01.6559.6559.2	+229.163DYC+57.021DNSR	2	DYCDNSR	.	0	1	sp|Q9Z0J4|NOS1_MOUSE(pre=R,post=Y);sp|Q9Z0J4-3|NOS1_MOUSE(pre=R,post=Y);sp|Q9Z0J4-4|NOS1_MOUSE(pre=R,post=Y);sp|Q9Z0J4-5|NOS1_MOUSE(pre=R,post=Y);tr|F8WGF2|F8WGF2_MOUSE(pre=R,post=Y);tr|S4R255|S4R255_MOUSE(pre=R,post=Y)	18125	Nos1	nitric oxide synthase 1, neuronal [Source:MGI Symbol;Acc:MGI:97360]	.	10	5	5	.	15.491	14.8385	14.4496	15.2576	15.5375	15.5184	15.7554	15.8828	16.3935	16.1568	.	Y	-0.625166	0.013812	0.0539732	Y	down-reg.
646	MSK_Cntnap2_mPFC_bRPLC_F01	6560	MSK_Cntnap2_mPFC_bRPLC_F01.6560.6560.2	+229.163QQESLAR	2	QQESLAR	.	0	0	sp|P50136|ODBA_MOUSE(pre=R,post=H);tr|Q3U3J1|Q3U3J1_MOUSE(pre=R,post=H);tr|Q99L69|Q99L69_MOUSE(pre=R,post=H)	NO	NO	NO	.	10	5	5	.	15.6959	15.2748	15.1249	15.866	15.8676	16.1691	15.9366	15.384	16.2101	15.7923	.	Y	-0.240647	0.163763	0.320759	N	-
647	MSK_Cntnap2_mPFC_bRPLC_F01	6562	MSK_Cntnap2_mPFC_bRPLC_F01.6562.6562.2	+229.163QEDIM+15.995NR	2	QEDIMNR	.	0	1	sp|Q8CEC0|NUP88_MOUSE(pre=K,post=M);sp|Q8CEC0-2|NUP88_MOUSE(pre=K,post=M);sp|Q8CEC0-3|NUP88_MOUSE(pre=K,post=M);tr|Q3TM09|Q3TM09_MOUSE(pre=K,post=M);tr|Q5QNU0|Q5QNU0_MOUSE(pre=K,post=M)	19069	Nup88	nucleoporin 88 [Source:MGI Symbol;Acc:MGI:104900]	.	10	5	5	.	13.2906	13.1252	12.6259	13.2797	12.8634	12.438	12.976	12.7426	13.3962	12.8812	.	Y	0.244058	0.483423	0.314031	N	-
648	MSK_Cntnap2_mPFC_bRPLC_F01	6566	MSK_Cntnap2_mPFC_bRPLC_F01.6566.6566.2	+229.163SNSSAVPSDSQAR	2	SNSSAVPSDSQAR	.	0	1	sp|Q9CYZ8|SSBP2_MOUSE(pre=K,post=E);sp|Q9CYZ8-2|SSBP2_MOUSE(pre=K,post=E);tr|A0A338P6Q9|A0A338P6Q9_MOUSE(pre=K,post=E);tr|Q8BPZ5|Q8BPZ5_MOUSE(pre=K,post=E);tr|D6RG78|D6RG78_MOUSE(pre=K,post=E);tr|Q540I3|Q540I3_MOUSE(pre=K,post=E)	66970	Ssbp2	single-stranded DNA binding protein 2 [Source:MGI Symbol;Acc:MGI:1914220]	.	10	5	5	.	10.558	10.931	9.53121	10.911	11.8587	10.9859	12.0739	10.8977	10.0809	9.92197	.	Y	0.0133046	0.951984	0.951818	N	-
649	MSK_Cntnap2_mPFC_bRPLC_F01	6568	MSK_Cntnap2_mPFC_bRPLC_F01.6568.6568.3	+229.163K+229.163EPSTVSR	3	KEPSTVSR	.	0	1	sp|P20357|MTAP2_MOUSE(pre=K,post=D);tr|G3UWW1|G3UWW1_MOUSE(pre=K,post=D);tr|G3UZV6|G3UZV6_MOUSE(pre=K,post=D);tr|A0A668KLC6|A0A668KLC6_MOUSE(pre=K,post=D)	17756	Map2	microtubule-associated protein 2 [Source:MGI Symbol;Acc:MGI:97175]	.	10	5	5	.	16.4618	15.5218	15.3292	16.3647	16.347	16.7028	16.4237	15.7067	16.6748	16.1397	.	Y	-0.0767253	0.318682	0.729958	N	-
650	MSK_Cntnap2_mPFC_bRPLC_F01	6570	MSK_Cntnap2_mPFC_bRPLC_F01.6570.6570.3	+229.163RFPSNC+57.021GR	3	RFPSNCGR	.	0	1	sp|Q7TSH2|KPBB_MOUSE(pre=K,post=D)	102093	Phkb	phosphorylase kinase beta [Source:MGI Symbol;Acc:MGI:97578]	.	10	5	5	.	14.4825	14.0724	13.8667	14.5264	14.3129	14.3644	14.0268	13.9973	14.635	14.1947	.	Y	0.118157	0.961507	0.600246	N	-
651	MSK_Cntnap2_mPFC_bRPLC_F01	6572	MSK_Cntnap2_mPFC_bRPLC_F01.6572.6572.2	+229.163VSAEGEAR	2	VSAEGEAR	.	0	1	sp|P14873|MAP1B_MOUSE(pre=K,post=S);tr|B2RQQ5|B2RQQ5_MOUSE(pre=K,post=S)	17755	Map1b	microtubule-associated protein 1B [Source:MGI Symbol;Acc:MGI:1306778]	.	10	5	5	.	14.7208	13.3864	12.9898	14.4584	14.2055	15.137	14.7945	14.2283	14.7873	14.1138	.	Y	-0.581724	0.123944	0.0642205	N	-
652	MSK_Cntnap2_mPFC_bRPLC_F01	6589	MSK_Cntnap2_mPFC_bRPLC_F01.6589.6589.3	+229.163EHSNPNYDK+229.163	3	EHSNPNYDK	.	0	1	sp|Q9JHU4|DYHC1_MOUSE(pre=R,post=T)	13424	Dync1h1	dynein cytoplasmic 1 heavy chain 1 [Source:MGI Symbol;Acc:MGI:103147]	.	10	5	5	.	18.1172	18.1226	17.8804	18.2013	18.0887	18.3809	18.2238	18.0112	18.7006	18.3476	.	Y	-0.23045	0.0819468	0.338447	N	-
653	MSK_Cntnap2_mPFC_bRPLC_F01	6594	MSK_Cntnap2_mPFC_bRPLC_F01.6594.6594.3	+229.163RTELTDANGER	3	RTELTDANGER	.	0	1	tr|E9PWR4|E9PWR4_MOUSE(pre=R,post=H);tr|B2RQ71|B2RQ71_MOUSE(pre=R,post=H);tr|B7ZMZ7|B7ZMZ7_MOUSE(pre=R,post=H);tr|Q6PGL8|Q6PGL8_MOUSE(pre=R,post=H);tr|Q8CBE5|Q8CBE5_MOUSE(pre=R,post=H);tr|Q6NY04|Q6NY04_MOUSE(pre=R,post=H);tr|Q69ZV2|Q69ZV2_MOUSE(pre=R,post=H);tr|A0A1Y7VMZ0|A0A1Y7VMZ0_MOUSE(pre=R,post=H);tr|Q5EBR0|Q5EBR0_MOUSE(pre=R,post=H)	208440	Dip2c	disco interacting protein 2 homolog C [Source:MGI Symbol;Acc:MGI:1920179]	.	10	5	5	.	13.8815	13.985	14.4425	15.1001	14.9152	14.1402	13.8422	14.0184	14.8913	14.0253	.	Y	0.417205	0.386052	0.130928	N	-
654	MSK_Cntnap2_mPFC_bRPLC_F01	6597	MSK_Cntnap2_mPFC_bRPLC_F01.6597.6597.4	+229.163RAPAVPPARPGSR	4	RAPAVPPARPGSR	.	0	1	sp|P39053|DYN1_MOUSE(pre=R,post=G);sp|P39053-3|DYN1_MOUSE(pre=R,post=G);sp|P39053-4|DYN1_MOUSE(pre=R,post=G);sp|P39053-5|DYN1_MOUSE(pre=R,post=G);sp|P39053-6|DYN1_MOUSE(pre=R,post=G);tr|A0A0J9YUE9|A0A0J9YUE9_MOUSE(pre=R,post=G);tr|F6RRH9|F6RRH9_MOUSE(pre=R,post=G);tr|F6TH70|F6TH70_MOUSE(pre=R,post=G);tr|A0A0J9YUN4|A0A0J9YUN4_MOUSE(pre=R,post=G)	13429	Dnm1	dynamin 1 [Source:MGI Symbol;Acc:MGI:107384]	.	10	5	5	.	15.4921	15.9869	16.0996	15.7958	16.0558	15.5977	15.8428	15.8006	15.7696	15.7035	.	Y	0.217243	0.268787	0.3616	N	-
655	MSK_Cntnap2_mPFC_bRPLC_F01	6609	MSK_Cntnap2_mPFC_bRPLC_F01.6609.6609.3	+229.163M+15.995TAM+15.995DNASK+229.163	3	MTAMDNASK	.	0	1	sp|Q91VR2|ATPG_MOUSE(pre=R,post=N);tr|Q3UD06|Q3UD06_MOUSE(pre=R,post=N);tr|Q8C2Q8|Q8C2Q8_MOUSE(pre=R,post=N);tr|Q9ERA8|Q9ERA8_MOUSE(pre=R,post=N);tr|A2AKU9|A2AKU9_MOUSE(pre=R,post=N);tr|Q9D9D7|Q9D9D7_MOUSE(pre=R,post=N)	11949	Atp5c1	ATP synthase, H+ transporting, mitochondrial F1 complex, gamma polypeptide 1 [Source:MGI Symbol;Acc:MGI:1261437]	.	10	5	5	.	14.685	14.7378	14.6606	15.3232	15.3578	15.441	14.8841	14.7549	15.3287	15.0005	.	Y	-0.262624	0.551859	0.286004	N	-
656	MSK_Cntnap2_mPFC_bRPLC_F01	6611	MSK_Cntnap2_mPFC_bRPLC_F01.6611.6611.3	+229.163HLC+57.021HTALPR	3	HLCHTALPR	.	0	1	sp|Q8R5H6|WASF1_MOUSE(pre=R,post=G)	83767	Wasf1	WAS protein family, member 1 [Source:MGI Symbol;Acc:MGI:1890563]	.	10	5	5	.	16.0563	16.7048	16.5425	16.6737	16.8402	16.5369	16.8577	16.6806	16.6164	16.047	.	Y	0.0572731	0.936489	0.795583	N	-
657	MSK_Cntnap2_mPFC_bRPLC_F01	6624	MSK_Cntnap2_mPFC_bRPLC_F01.6624.6624.2	+229.163GEPGTVGR	2	GEPGTVGR	.	0	1	sp|Q3UNH4|GRIN1_MOUSE(pre=K,post=V)	26913	Gprin1	G protein-regulated inducer of neurite outgrowth 1 [Source:MGI Symbol;Acc:MGI:1349455]	.	10	5	5	.	16.2898	14.6688	14.8055	16.0486	15.9636	16.5375	16.0536	15.46	16.4855	15.618	.	Y	-0.0899151	0.275877	0.686952	N	-
658	MSK_Cntnap2_mPFC_bRPLC_F01	6631	MSK_Cntnap2_mPFC_bRPLC_F01.6631.6631.3	+229.163K+229.163TETQEK+229.163	3	KTETQEK	.	0	0	sp|P20065|TYB4_MOUSE(pre=K,post=N);sp|P20065-2|TYB4_MOUSE(pre=K,post=N);sp|Q6ZWY8|TYB10_MOUSE(pre=K,post=N);tr|A6H6H4|A6H6H4_MOUSE(pre=K,post=N);tr|A0A0N4SVF0|A0A0N4SVF0_MOUSE(pre=K,post=N);tr|Q6ZWX2|Q6ZWX2_MOUSE(pre=K,post=N)	NO	NO	NO	.	10	5	5	.	16.0278	15.6178	16.1337	17.717	17.6722	17.7841	15.8534	17.0722	17.6073	15.3003	.	Y	-0.938503	0.896685	0.0171141	N	-
659	MSK_Cntnap2_mPFC_bRPLC_F01	6632	MSK_Cntnap2_mPFC_bRPLC_F01.6632.6632.2	+229.163SAESPQVSR	2	SAESPQVSR	.	0	1	sp|Q9CR37|PPDPF_MOUSE(pre=R,post=S)	66496	Ppdpf	pancreatic progenitor cell differentiation and proliferation factor [Source:MGI Symbol;Acc:MGI:1913746]	.	10	5	5	.	15.5731	14.4032	14.6784	15.7527	15.7228	16.0698	15.9331	15.1887	16.0049	15.3085	.	Y	-0.360039	0.203977	0.174123	N	-
660	MSK_Cntnap2_mPFC_bRPLC_F01	6637	MSK_Cntnap2_mPFC_bRPLC_F01.6637.6637.3	+229.163GK+229.163GEQIAR	3	GKGEQIAR	.	0	1	sp|P61027|RAB10_MOUSE(pre=K,post=E);tr|Q3U621|Q3U621_MOUSE(pre=K,post=E);tr|Q4FJL0|Q4FJL0_MOUSE(pre=K,post=E)	19325	Rab10	RAB10, member RAS oncogene family [Source:MGI Symbol;Acc:MGI:105066]	.	10	5	5	.	23.6645	22.7211	22.8216	23.559	23.5181	23.9594	23.6929	23.1426	23.705	23.3521	.	Y	-0.174853	0.242782	0.451471	N	-
661	MSK_Cntnap2_mPFC_bRPLC_F01	6651	MSK_Cntnap2_mPFC_bRPLC_F01.6651.6651.2	+229.163GK+229.163GEQIAR	2	GKGEQIAR	.	0	1	sp|P61027|RAB10_MOUSE(pre=K,post=E);tr|Q3U621|Q3U621_MOUSE(pre=K,post=E);tr|Q4FJL0|Q4FJL0_MOUSE(pre=K,post=E)	19325	Rab10	RAB10, member RAS oncogene family [Source:MGI Symbol;Acc:MGI:105066]	.	10	5	5	.	17.508	16.3489	15.9296	17.3198	17.38	17.925	17.5521	16.7804	17.7337	17.1279	.	Y	-0.23236	0.206462	0.335119	N	-
662	MSK_Cntnap2_mPFC_bRPLC_F01	6653	MSK_Cntnap2_mPFC_bRPLC_F01.6653.6653.2	+229.163SSSDAQLSR	2	SSSDAQLSR	.	0	1	tr|Q80VE5|Q80VE5_MOUSE(pre=K,post=N);tr|A0A3Q4EHL1|A0A3Q4EHL1_MOUSE(pre=K,post=N)	381085	Tbc1d22b	TBC1 domain family, member 22B [Source:MGI Symbol;Acc:MGI:2681867]	.	10	5	5	.	14.0851	13.005	12.8103	13.9019	14.0427	13.8873	13.8343	13.0208	14.0298	13.6253	.	Y	0.0676177	0.745636	0.760382	N	-
663	MSK_Cntnap2_mPFC_bRPLC_F01	6654	MSK_Cntnap2_mPFC_bRPLC_F01.6654.6654.2	+229.163AAVAGEDGR	2	AAVAGEDGR	.	0	1	sp|Q9Z204|HNRPC_MOUSE(pre=R,post=M);sp|Q9Z204-2|HNRPC_MOUSE(pre=R,post=M);sp|Q9Z204-3|HNRPC_MOUSE(pre=R,post=M);sp|Q9Z204-4|HNRPC_MOUSE(pre=R,post=M);sp|Q9Z204-5|HNRPC_MOUSE(pre=R,post=M);tr|A0A2I3BQH3|A0A2I3BQH3_MOUSE(pre=R,post=M);tr|Q3U6P5|Q3U6P5_MOUSE(pre=R,post=M);tr|A0A2I3BRM6|A0A2I3BRM6_MOUSE(pre=R,post=M)	15381	Hnrnpc	heterogeneous nuclear ribonucleoprotein C [Source:MGI Symbol;Acc:MGI:107795]	.	10	5	5	.	14.338	13.3188	13.2303	14.4253	14.3246	14.7591	14.2316	13.4321	14.4545	13.8056	.	Y	0.0930647	0.576217	0.676772	N	-
664	MSK_Cntnap2_mPFC_bRPLC_F01	6660	MSK_Cntnap2_mPFC_bRPLC_F01.6660.6660.2	+229.163DC+57.021QSGVVR	2	DCQSGVVR	.	0	1	sp|Q921Q3|ALG1_MOUSE(pre=R,post=R);sp|Q921Q3-2|ALG1_MOUSE(pre=R,post=R)	208211	Alg1	asparagine-linked glycosylation 1 (beta-1,4-mannosyltransferase) [Source:MGI Symbol;Acc:MGI:2384774]	.	10	5	5	.	14.557	13.4311	12.832	14.2622	14.2598	14.3015	14.1676	13.7404	14.5513	13.8591	.	Y	0.0921788	0.492263	0.67953	N	-
665	MSK_Cntnap2_mPFC_bRPLC_F01	6664	MSK_Cntnap2_mPFC_bRPLC_F01.6664.6664.3	+229.163QLESSK+229.163R	3	QLESSKR	.	0	1	sp|Q80TY0|FNBP1_MOUSE(pre=K,post=R);sp|Q80TY0-2|FNBP1_MOUSE(pre=K,post=R);sp|Q80TY0-3|FNBP1_MOUSE(pre=K,post=R);sp|Q80TY0-4|FNBP1_MOUSE(pre=K,post=R);sp|Q80TY0-5|FNBP1_MOUSE(pre=K,post=R);tr|A2AQ44|A2AQ44_MOUSE(pre=K,post=R);tr|A2AQ43|A2AQ43_MOUSE(pre=K,post=R);tr|F6VVN1|F6VVN1_MOUSE(pre=K,post=R);tr|A2AQ42|A2AQ42_MOUSE(pre=K,post=R);tr|A2AQ45|A2AQ45_MOUSE(pre=K,post=R);tr|A2AQ41|A2AQ41_MOUSE(pre…	14269	Fnbp1	formin binding protein 1 [Source:MGI Symbol;Acc:MGI:109606]	.	10	5	5	.	14.5954	13.6945	13.699	14.882	15.3044	14.7499	15.2702	14.2542	14.5899	14.6662	.	Y	-0.0708115	0.478071	0.749665	N	-
666	MSK_Cntnap2_mPFC_bRPLC_F01	6668	MSK_Cntnap2_mPFC_bRPLC_F01.6668.6668.3	+229.163EAHDAFR	3	EAHDAFR	.	0	1	sp|P16546|SPTN1_MOUSE(pre=R,post=S);sp|P16546-2|SPTN1_MOUSE(pre=R,post=S);tr|Q6PA04|Q6PA04_MOUSE(pre=R,post=S);tr|B7ZWK3|B7ZWK3_MOUSE(pre=R,post=S);tr|A3KGU7|A3KGU7_MOUSE(pre=R,post=S);tr|B9EKJ1|B9EKJ1_MOUSE(pre=R,post=S);tr|Q3TYI8|Q3TYI8_MOUSE(pre=R,post=S);tr|B2RXX6|B2RXX6_MOUSE(pre=R,post=S);tr|A3KGU5|A3KGU5_MOUSE(pre=R,post=S);tr|A3KGU9|A3KGU9_MOUSE(pre=R,post=S);tr|Q58ES7|Q58ES7_MOUSE(pre=R,…	20740	Sptan1	spectrin alpha, non-erythrocytic 1 [Source:MGI Symbol;Acc:MGI:98386]	.	10	5	5	.	15.2125	14.3396	14.2301	15.4888	15.2764	15.6245	15.2895	14.9952	15.6789	15.083	.	Y	-0.0769729	0.190087	0.729123	N	-
667	MSK_Cntnap2_mPFC_bRPLC_F01	6678	MSK_Cntnap2_mPFC_bRPLC_F01.6678.6678.3	+229.163RSEGLPSEC+57.021R	3	RSEGLPSECR	.	0	1	sp|Q8R1H0|HOP_MOUSE(pre=R,post=S)	74318	Hopx	HOP homeobox [Source:MGI Symbol;Acc:MGI:1916782]	.	10	5	5	.	16.6621	16.1052	15.7546	16.8659	17.2725	16.8246	16.1929	16.8365	16.5698	16.6953	.	Y	-0.033268	0.766148	0.879694	N	-
668	MSK_Cntnap2_mPFC_bRPLC_F01	6679	MSK_Cntnap2_mPFC_bRPLC_F01.6679.6679.2	+229.163SEPVSPSR	2	SEPVSPSR	.	0	1	sp|Q63943|MEF2D_MOUSE(pre=K,post=E);sp|Q63943-2|MEF2D_MOUSE(pre=K,post=E);tr|Q3URR2|Q3URR2_MOUSE(pre=K,post=E);tr|Q921S6|Q921S6_MOUSE(pre=K,post=E);tr|E9QKT0|E9QKT0_MOUSE(pre=K,post=E);tr|E9Q5E0|E9Q5E0_MOUSE(pre=K,post=E)	17261	Mef2d	myocyte enhancer factor 2D [Source:MGI Symbol;Acc:MGI:99533]	.	10	5	5	.	16.158	15.2325	14.7566	15.7872	16.068	16.2528	15.9185	15.1644	16.2457	15.3054	.	Y	-0.131344	0.631738	0.562877	N	-
669	MSK_Cntnap2_mPFC_bRPLC_F01	6687	MSK_Cntnap2_mPFC_bRPLC_F01.6687.6687.3	+229.163LHQNIC+57.021R	3	LHQNICR	.	0	1	sp|Q9WUA2|SYFB_MOUSE(pre=K,post=K);tr|Q8C644|Q8C644_MOUSE(pre=K,post=K);tr|Q3TMX6|Q3TMX6_MOUSE(pre=K,post=K);tr|Q3UYC2|Q3UYC2_MOUSE(pre=K,post=K);tr|Q9CZU5|Q9CZU5_MOUSE(pre=K,post=K);tr|A0A087WS80|A0A087WS80_MOUSE(pre=K,post=K);tr|A0A087WPV4|A0A087WPV4_MOUSE(pre=K,post=K);tr|Q3TI98|Q3TI98_MOUSE(pre=K,post=K);tr|Q3TG12|Q3TG12_MOUSE(pre=K,post=K)	23874	Farsb	phenylalanyl-tRNA synthetase, beta subunit [Source:MGI Symbol;Acc:MGI:1346035]	.	10	5	5	.	16.7679	16.999	16.8708	16.844	16.7827	16.5693	17.0898	16.5787	16.5679	16.8031	.	Y	0.265252	0.272997	0.280933	N	-
670	MSK_Cntnap2_mPFC_bRPLC_F01	6688	MSK_Cntnap2_mPFC_bRPLC_F01.6688.6688.3	+229.163SHSLEAPGK+229.163R	3	SHSLEAPGKR	.	0	1	sp|Q6PFD5|DLGP3_MOUSE(pre=K,post=D);tr|Q3TY61|Q3TY61_MOUSE(pre=K,post=D);tr|B1AS06|B1AS06_MOUSE(pre=K,post=D)	242667	Dlgap3	DLG associated protein 3 [Source:MGI Symbol;Acc:MGI:3039563]	.	10	5	5	.	14.6622	14.7526	14.3752	14.9072	15.3956	14.7035	15.1637	14.513	15.1386	14.6062	.	Y	0.0491649	0.977844	0.823811	N	-
671	MSK_Cntnap2_mPFC_bRPLC_F01	6689	MSK_Cntnap2_mPFC_bRPLC_F01.6689.6689.2	+229.163LHQNIC+57.021R	2	LHQNICR	.	0	1	sp|Q9WUA2|SYFB_MOUSE(pre=K,post=K);tr|Q8C644|Q8C644_MOUSE(pre=K,post=K);tr|Q3TMX6|Q3TMX6_MOUSE(pre=K,post=K);tr|Q3UYC2|Q3UYC2_MOUSE(pre=K,post=K);tr|Q9CZU5|Q9CZU5_MOUSE(pre=K,post=K);tr|A0A087WS80|A0A087WS80_MOUSE(pre=K,post=K);tr|A0A087WPV4|A0A087WPV4_MOUSE(pre=K,post=K);tr|Q3TI98|Q3TI98_MOUSE(pre=K,post=K);tr|Q3TG12|Q3TG12_MOUSE(pre=K,post=K)	23874	Farsb	phenylalanyl-tRNA synthetase, beta subunit [Source:MGI Symbol;Acc:MGI:1346035]	.	10	5	5	.	13.2727	13.1882	12.9558	13.2608	13.5687	13.0201	13.5384	13.0481	13.5317	12.8443	.	Y	0.212702	0.770124	0.37027	N	-
672	MSK_Cntnap2_mPFC_bRPLC_F01	6690	MSK_Cntnap2_mPFC_bRPLC_F01.6690.6690.2	+229.163RSEGLPSEC+57.021R	2	RSEGLPSECR	.	0	1	sp|Q8R1H0|HOP_MOUSE(pre=R,post=S)	74318	Hopx	HOP homeobox [Source:MGI Symbol;Acc:MGI:1916782]	.	8	3	5	.	10.7724	NA	NA	11.8235	12.0742	11.5057	10.6238	10.5255	12.1208	10.7151	.	Y	1.10837	0.394267	0.00933046	N	-
673	MSK_Cntnap2_mPFC_bRPLC_F01	6695	MSK_Cntnap2_mPFC_bRPLC_F01.6695.6695.3	+229.163DTEHSGLVQR	3	DTEHSGLVQR	.	0	1	sp|Q91VW5|GOGA4_MOUSE(pre=R,post=L);tr|A0A1D5RLV4|A0A1D5RLV4_MOUSE(pre=R,post=L)	54214	Golga4	golgi autoantigen, golgin subfamily a, 4 [Source:MGI Symbol;Acc:MGI:1859646]	.	10	5	5	.	14.8437	14.317	14.263	15.0043	14.7904	14.4264	14.8693	14.4433	14.882	14.5318	.	Y	0.258639	0.9437	0.290801	N	-
674	MSK_Cntnap2_mPFC_bRPLC_F01	6699	MSK_Cntnap2_mPFC_bRPLC_F01.6699.6699.2	+229.163NM+15.995ADAM+15.995K+229.163	2	NMADAMK	.	0	1	sp|Q91V92|ACLY_MOUSE(pre=K,post=K);tr|Q3TED3|Q3TED3_MOUSE(pre=K,post=K);tr|Q3UEA1|Q3UEA1_MOUSE(pre=K,post=K);tr|Q3V117|Q3V117_MOUSE(pre=K,post=K)	104112	Acly	ATP citrate lyase [Source:MGI Symbol;Acc:MGI:103251]	.	10	5	5	.	16.8148	17.2049	16.4939	16.5477	16.0565	16.6872	17.261	16.8422	17.3171	17.3337	.	Y	-0.713322	0.0837204	0.0385465	N	-
675	MSK_Cntnap2_mPFC_bRPLC_F01	6711	MSK_Cntnap2_mPFC_bRPLC_F01.6711.6711.4	+229.163MHDSHLSSDEPK+229.163	4	MHDSHLSSDEPK	.	0	1	sp|P43006|EAA2_MOUSE(pre=R,post=H);sp|P43006-2|EAA2_MOUSE(pre=R,post=H);sp|P43006-3|EAA2_MOUSE(pre=R,post=H);tr|A2APL5|A2APL5_MOUSE(pre=R,post=H);tr|A2APL7|A2APL7_MOUSE(pre=R,post=H);tr|A2AQI7|A2AQI7_MOUSE(pre=R,post=H);tr|Q3UYK6|Q3UYK6_MOUSE(pre=R,post=H);tr|A2APL8|A2APL8_MOUSE(pre=R,post=H);tr|Q3USU5|Q3USU5_MOUSE(pre=R,post=H);tr|X2D841|X2D841_MOUSE(pre=R,post=H)	20511	Slc1a2	solute carrier family 1 (glial high affinity glutamate transporter), member 2 [Source:MGI Symbol;Acc:MGI:101931]	.	10	5	5	.	14.9803	13.6804	14.3331	15.223	14.8008	14.6119	14.2337	14.3743	14.4826	14.3912	.	Y	0.409578	0.53151	0.135785	N	-
676	MSK_Cntnap2_mPFC_bRPLC_F01	6716	MSK_Cntnap2_mPFC_bRPLC_F01.6716.6716.4	+229.163DANHEINEEK+229.163R	4	DANHEINEEKR	.	0	1	sp|A2CG49|KALRN_MOUSE(pre=R,post=K);sp|A2CG49-2|KALRN_MOUSE(pre=R,post=K);sp|A2CG49-5|KALRN_MOUSE(pre=R,post=K);sp|A2CG49-7|KALRN_MOUSE(pre=R,post=K);sp|A2CG49-8|KALRN_MOUSE(pre=R,post=K);sp|A2CG49-9|KALRN_MOUSE(pre=R,post=K);sp|A2CG49-10|KALRN_MOUSE(pre=R,post=K);tr|B1B1A7|B1B1A7_MOUSE(pre=R,post=K);tr|D3Z560|D3Z560_MOUSE(pre=R,post=K);tr|F6QYT9|F6QYT9_MOUSE(pre=R,post=K)	545156	Kalrn	kalirin, RhoGEF kinase [Source:MGI Symbol;Acc:MGI:2685385]	.	10	5	5	.	15.5415	14.8135	14.6503	15.5102	15.3721	15.1846	14.7928	14.4848	15.7237	14.8698	.	Y	0.502341	0.572905	0.0885931	N	-
677	MSK_Cntnap2_mPFC_bRPLC_F01	6717	MSK_Cntnap2_mPFC_bRPLC_F01.6717.6717.2	+229.163SAVVM+15.995GR	2	SAVVMGR	.	0	1	sp|Q8VE18|SMG8_MOUSE(pre=R,post=G)	74133	Smg8	smg-8 homolog, nonsense mediated mRNA decay factor (C. elegans) [Source:MGI Symbol;Acc:MGI:1921383]	.	10	5	5	.	15.216	15.08	14.8374	15.4276	15.5185	14.6211	15.1351	14.5887	15.4473	15.0024	.	Y	0.213565	0.244484	0.368617	N	-
678	MSK_Cntnap2_mPFC_bRPLC_F01	6728	MSK_Cntnap2_mPFC_bRPLC_F01.6728.6728.2	+229.163GM+15.995VQAVR	2	GMVQAVR	.	0	1	sp|Q8R0Y6|AL1L1_MOUSE(pre=K,post=L);tr|A0A0N4SW56|A0A0N4SW56_MOUSE(pre=K,post=L);tr|Q8CIF2|Q8CIF2_MOUSE(pre=K,post=L)	107747	Aldh1l1	aldehyde dehydrogenase 1 family, member L1 [Source:MGI Symbol;Acc:MGI:1340024]	.	10	5	5	.	18.7366	18.9014	18.5884	18.8268	19.0814	18.0853	18.5271	18.7057	18.5941	18.6771	.	Y	0.232676	0.0604501	0.33352	N	-
679	MSK_Cntnap2_mPFC_bRPLC_F01	6730	MSK_Cntnap2_mPFC_bRPLC_F01.6730.6730.3	+229.163DVK+229.163PGR	3	DVKPGR	.	0	1	sp|Q8BX70|VP13C_MOUSE(pre=K,post=K);sp|Q8BX70-2|VP13C_MOUSE(pre=K,post=K);sp|Q8BX70-3|VP13C_MOUSE(pre=K,post=K);tr|A0A1L1SUY8|A0A1L1SUY8_MOUSE(pre=K,post=K);tr|A1ILG9|A1ILG9_MOUSE(pre=K,post=K);tr|A1ILG8|A1ILG8_MOUSE(pre=K,post=K)	320528	Vps13c	vacuolar protein sorting 13C [Source:MGI Symbol;Acc:MGI:2444207]	.	10	5	5	.	17.8923	17.0493	17.0056	18.0877	17.9494	18.2853	18.3635	17.846	18.6486	17.8844	.	Y	-0.393037	0.0637444	0.1483	N	-
680	MSK_Cntnap2_mPFC_bRPLC_F01	6731	MSK_Cntnap2_mPFC_bRPLC_F01.6731.6731.3	+229.163NM+15.995ADAM+15.995K+229.163	3	NMADAMK	.	0	1	sp|Q91V92|ACLY_MOUSE(pre=K,post=K);tr|Q3TED3|Q3TED3_MOUSE(pre=K,post=K);tr|Q3UEA1|Q3UEA1_MOUSE(pre=K,post=K);tr|Q3V117|Q3V117_MOUSE(pre=K,post=K)	104112	Acly	ATP citrate lyase [Source:MGI Symbol;Acc:MGI:103251]	.	10	5	5	.	15.7674	15.7877	15.1655	15.6068	15.6044	15.8268	16.0478	15.7288	16.2778	15.9095	.	Y	-0.302764	0.0377638	0.232375	N	-
681	MSK_Cntnap2_mPFC_bRPLC_F01	6734	MSK_Cntnap2_mPFC_bRPLC_F01.6734.6734.4	+229.163SHSLEAPGK+229.163R	4	SHSLEAPGKR	.	0	1	sp|Q6PFD5|DLGP3_MOUSE(pre=K,post=D);tr|Q3TY61|Q3TY61_MOUSE(pre=K,post=D);tr|B1AS06|B1AS06_MOUSE(pre=K,post=D)	242667	Dlgap3	DLG associated protein 3 [Source:MGI Symbol;Acc:MGI:3039563]	.	10	5	5	.	18.3096	18.6062	18.3463	18.4315	18.9599	18.1455	18.7755	18.219	18.3739	18.2905	.	Y	0.140927	0.329992	0.536196	N	-
682	MSK_Cntnap2_mPFC_bRPLC_F01	6736	MSK_Cntnap2_mPFC_bRPLC_F01.6736.6736.4	+229.163HSPQEAPHVQYER	4	HSPQEAPHVQYER	.	0	1	sp|O88507|CNTFR_MOUSE(pre=K,post=L);tr|Q3UVR2|Q3UVR2_MOUSE(pre=K,post=L);tr|C9K0Z6|C9K0Z6_MOUSE(pre=K,post=L);tr|Q9D586|Q9D586_MOUSE(pre=K,post=L);tr|A2AMR7|A2AMR7_MOUSE(pre=K,post=L)	12804	Cntfr	ciliary neurotrophic factor receptor [Source:MGI Symbol;Acc:MGI:99605]	.	10	5	5	.	15.1744	14.5927	14.6042	15.2033	15.4894	15.2195	14.8458	14.7573	14.9022	14.8938	.	Y	0.280601	0.661574	0.25916	N	-
683	MSK_Cntnap2_mPFC_bRPLC_F01	6737	MSK_Cntnap2_mPFC_bRPLC_F01.6737.6737.3	+229.163SINNAEK+229.163R	3	SINNAEKR	.	0	1	sp|P62245|RS15A_MOUSE(pre=K,post=G);tr|F8WJ41|F8WJ41_MOUSE(pre=K,post=G);tr|D3Z712|D3Z712_MOUSE(pre=K,post=G);tr|D3YVB4|D3YVB4_MOUSE(pre=K,post=G);tr|Q5M9M4|Q5M9M4_MOUSE(pre=K,post=G)	267019	Rps15a	ribosomal protein S15A [Source:MGI Symbol;Acc:MGI:2389091]	.	10	5	5	.	16.4544	15.3691	15.7941	17.0819	17.6179	16.2054	17.5269	16.6711	16.4529	16.9112	.	Y	-0.216775	0.55602	0.363436	N	-
684	MSK_Cntnap2_mPFC_bRPLC_F01	6744	MSK_Cntnap2_mPFC_bRPLC_F01.6744.6744.3	+229.163DGEIPC+57.021RR	3	DGEIPCRR	.	0	1	sp|Q6PFD5|DLGP3_MOUSE(pre=K,post=M);tr|Q3TY61|Q3TY61_MOUSE(pre=K,post=M);tr|B1AS06|B1AS06_MOUSE(pre=K,post=M)	242667	Dlgap3	DLG associated protein 3 [Source:MGI Symbol;Acc:MGI:3039563]	.	10	5	5	.	18.8812	18.6895	18.7215	19.3822	19.5537	18.6562	19.2319	19.1183	18.9608	19.5506	.	Y	-0.237124	0.810387	0.326793	N	-
685	MSK_Cntnap2_mPFC_bRPLC_F01	6745	MSK_Cntnap2_mPFC_bRPLC_F01.6745.6745.2	+229.163TGEQAPASAPR	2	TGEQAPASAPR	.	0	1	sp|B0V2N1|PTPRS_MOUSE(pre=R,post=N);sp|B0V2N1-2|PTPRS_MOUSE(pre=R,post=N);sp|B0V2N1-3|PTPRS_MOUSE(pre=R,post=N);sp|B0V2N1-4|PTPRS_MOUSE(pre=R,post=N);sp|B0V2N1-6|PTPRS_MOUSE(pre=R,post=N)	19280	Ptprs	protein tyrosine phosphatase, receptor type, S [Source:MGI Symbol;Acc:MGI:97815]	.	10	5	5	.	16.1372	16.2048	15.3692	16.1353	16.1795	16.6947	16.4351	15.5121	16.7378	16.012	.	Y	-0.297894	0.362436	0.238229	N	-
686	MSK_Cntnap2_mPFC_bRPLC_F01	6746	MSK_Cntnap2_mPFC_bRPLC_F01.6746.6746.3	+229.163VDASNTHPDPR	3	VDASNTHPDPR	.	0	0	sp|P70407|CADH9_MOUSE(pre=R,post=F);tr|F8WHU6|F8WHU6_MOUSE(pre=R,post=F)	NO	NO	NO	.	10	5	5	.	16.0692	15.6234	15.3405	16.4144	16.242	16.2565	15.7995	16.1022	16.0382	15.896	.	Y	0.0309883	0.719469	0.88784	N	-
687	MSK_Cntnap2_mPFC_bRPLC_F01	6749	MSK_Cntnap2_mPFC_bRPLC_F01.6749.6749.3	+229.163TGSM+15.995PHFR	3	TGSMPHFR	.	0	1	sp|Q8VHY0|CSPG4_MOUSE(pre=R,post=L);sp|Q8VHY0-2|CSPG4_MOUSE(pre=R,post=L);tr|Q3URZ9|Q3URZ9_MOUSE(pre=R,post=L)	121021	Cspg4	chondroitin sulfate proteoglycan 4 [Source:MGI Symbol;Acc:MGI:2153093]	.	10	5	5	.	14.8523	14.2925	14.538	15.1855	15.1071	14.8954	14.9354	14.5722	14.9248	14.5935	.	Y	-0.0430562	0.955353	0.845124	N	-
688	MSK_Cntnap2_mPFC_bRPLC_F01	6759	MSK_Cntnap2_mPFC_bRPLC_F01.6759.6759.2	+229.163VSAEGEAR	2	VSAEGEAR	.	0	1	sp|P14873|MAP1B_MOUSE(pre=K,post=S);tr|B2RQQ5|B2RQQ5_MOUSE(pre=K,post=S)	17755	Map1b	microtubule-associated protein 1B [Source:MGI Symbol;Acc:MGI:1306778]	.	10	5	5	.	21.8739	21.0231	20.5329	21.8064	21.7448	22.6379	22.4927	22.1142	22.5663	21.8351	.	Y	-0.747902	0.0173527	0.033882	Y	down-reg.
689	MSK_Cntnap2_mPFC_bRPLC_F01	6761	MSK_Cntnap2_mPFC_bRPLC_F01.6761.6761.4	+229.163LK+229.163AEM+15.995DEHR	4	LKAEMDEHR	.	0	0	sp|Q8BYC6|TAOK3_MOUSE(pre=K,post=L);sp|Q5F2E8|TAOK1_MOUSE(pre=K,post=L);tr|Q3V3K3|Q3V3K3_MOUSE(pre=K,post=L);tr|B2RX66|B2RX66_MOUSE(pre=K,post=L);tr|B2RY27|B2RY27_MOUSE(pre=K,post=L);tr|A0A0R4J1T3|A0A0R4J1T3_MOUSE(pre=K,post=L)	NO	NO	NO	.	10	5	5	.	15.3731	15.0028	14.7166	15.4952	15.5702	15.4661	15.4477	15.2165	15.2876	15.3076	.	Y	0.0654784	0.523044	0.767682	N	-
690	MSK_Cntnap2_mPFC_bRPLC_F01	6763	MSK_Cntnap2_mPFC_bRPLC_F01.6763.6763.2	+229.163DTEHSGLVQR	2	DTEHSGLVQR	.	0	1	sp|Q91VW5|GOGA4_MOUSE(pre=R,post=L);tr|A0A1D5RLV4|A0A1D5RLV4_MOUSE(pre=R,post=L)	54214	Golga4	golgi autoantigen, golgin subfamily a, 4 [Source:MGI Symbol;Acc:MGI:1859646]	.	10	5	5	.	12.8867	12.3423	12.1742	13.2366	12.9344	12.9518	12.9854	12.8202	12.9377	12.9871	.	Y	-0.0650396	0.303439	0.769227	N	-
691	MSK_Cntnap2_mPFC_bRPLC_F01	6764	MSK_Cntnap2_mPFC_bRPLC_F01.6764.6764.2	+229.163STNC+57.021VEGTAR	2	STNCVEGTAR	.	0	0	sp|Q8VDN2|AT1A1_MOUSE(pre=F,post=G);sp|Q9WV27|AT1A4_MOUSE(pre=F,post=G);sp|Q6PIC6|AT1A3_MOUSE(pre=F,post=G);sp|Q6PIE5|AT1A2_MOUSE(pre=F,post=G);tr|Q8VCE0|Q8VCE0_MOUSE(pre=F,post=G);tr|Q3UHK5|Q3UHK5_MOUSE(pre=F,post=G);tr|D3YYN7|D3YYN7_MOUSE(pre=F,post=G);tr|Q6ZQ49|Q6ZQ49_MOUSE(pre=F,post=G);tr|A0A0G2JGX4|A0A0G2JGX4_MOUSE(pre=F,post=G);tr|Q3TXF9|Q3TXF9_MOUSE(pre=F,post=G)	NO	NO	NO	.	10	5	5	.	14.1087	13.5281	13.1353	14.0641	14.1189	14.3026	13.6014	13.4377	15.1989	13.2805	.	Y	0.462616	0.683777	0.105918	N	-
692	MSK_Cntnap2_mPFC_bRPLC_F01	6768	MSK_Cntnap2_mPFC_bRPLC_F01.6768.6768.2	+229.163EPGVSANR	2	EPGVSANR	.	0	0	tr|Q570Z6|Q570Z6_MOUSE(pre=R,post=L);tr|B2KF50|B2KF50_MOUSE(pre=R,post=L)	NO	NO	NO	.	10	5	5	.	15.8737	14.6994	14.9105	15.8319	15.7052	15.3359	15.3148	14.4463	16.251	15.2301	.	Y	0.390458	0.822257	0.148796	N	-
693	MSK_Cntnap2_mPFC_bRPLC_F01	6770	MSK_Cntnap2_mPFC_bRPLC_F01.6770.6770.3	+229.163SPSAM+15.995QQQK+229.163	3	SPSAMQQQK	.	0	0	sp|Q8BYJ6|TBCD4_MOUSE(pre=K,post=D);sp|Q8BYJ6-2|TBCD4_MOUSE(pre=K,post=D);sp|Q8BYJ6-3|TBCD4_MOUSE(pre=K,post=D);sp|Q8BYJ6-4|TBCD4_MOUSE(pre=K,post=D);tr|E0CX53|E0CX53_MOUSE(pre=K,post=D);tr|E9Q6Q8|E9Q6Q8_MOUSE(pre=K,post=D);tr|Q05BK2|Q05BK2_MOUSE(pre=K,post=D);tr|F6SUV7|F6SUV7_MOUSE(pre=K,post=D);tr|H7BX82|H7BX82_MOUSE(pre=K,post=D)	NO	NO	NO	.	10	5	5	.	13.8515	13.0854	13.0792	14.0805	14.1767	13.6606	13.8178	13.1719	13.5573	13.8843	.	Y	0.190892	0.896913	0.414885	N	-
694	MSK_Cntnap2_mPFC_bRPLC_F01	6772	MSK_Cntnap2_mPFC_bRPLC_F01.6772.6772.3	+229.163EHSNPNYDK+229.163	3	EHSNPNYDK	.	0	1	sp|Q9JHU4|DYHC1_MOUSE(pre=R,post=T)	13424	Dync1h1	dynein cytoplasmic 1 heavy chain 1 [Source:MGI Symbol;Acc:MGI:103147]	.	10	5	5	.	15.8473	15.5394	15.4001	15.9065	15.6604	15.9931	15.9129	15.5322	16.2694	15.926	.	Y	-0.265577	0.131231	0.281659	N	-
695	MSK_Cntnap2_mPFC_bRPLC_F01	6776	MSK_Cntnap2_mPFC_bRPLC_F01.6776.6776.3	+229.163QSHSESSPDGEVK+229.163	3	QSHSESSPDGEVK	.	0	1	sp|Q8BTI8|SRRM2_MOUSE(pre=R,post=S);sp|Q8BTI8-2|SRRM2_MOUSE(pre=R,post=S);sp|Q8BTI8-3|SRRM2_MOUSE(pre=R,post=S)	75956	Srrm2	serine/arginine repetitive matrix 2 [Source:MGI Symbol;Acc:MGI:1923206]	.	10	5	5	.	15.2976	14.4235	14.3933	15.9508	15.6148	15.3489	15.2229	14.9339	15.2326	15.1685	.	Y	0.0747098	0.892956	0.736432	N	-
696	MSK_Cntnap2_mPFC_bRPLC_F01	6778	MSK_Cntnap2_mPFC_bRPLC_F01.6778.6778.3	+229.163K+229.163AEGDAK+229.163	3	KAEGDAK	.	0	0	sp|P09602|HMGN2_MOUSE(pre=R,post=G);tr|Q5XK38|Q5XK38_MOUSE(pre=R,post=G);tr|Q5BL14|Q5BL14_MOUSE(pre=R,post=G);tr|B7ZCQ3|B7ZCQ3_MOUSE(pre=R,post=G)	NO	NO	NO	.	10	5	5	.	15.1407	14.754	15.2001	16.3001	16.3344	16.0817	14.7185	15.5754	15.7945	14.3362	.	Y	-0.375322	0.615135	0.161561	N	-
697	MSK_Cntnap2_mPFC_bRPLC_F01	6784	MSK_Cntnap2_mPFC_bRPLC_F01.6784.6784.3	+229.163RTELTDANGER	3	RTELTDANGER	.	0	1	tr|E9PWR4|E9PWR4_MOUSE(pre=R,post=H);tr|B2RQ71|B2RQ71_MOUSE(pre=R,post=H);tr|B7ZMZ7|B7ZMZ7_MOUSE(pre=R,post=H);tr|Q6PGL8|Q6PGL8_MOUSE(pre=R,post=H);tr|Q8CBE5|Q8CBE5_MOUSE(pre=R,post=H);tr|Q6NY04|Q6NY04_MOUSE(pre=R,post=H);tr|Q69ZV2|Q69ZV2_MOUSE(pre=R,post=H);tr|A0A1Y7VMZ0|A0A1Y7VMZ0_MOUSE(pre=R,post=H);tr|Q5EBR0|Q5EBR0_MOUSE(pre=R,post=H)	208440	Dip2c	disco interacting protein 2 homolog C [Source:MGI Symbol;Acc:MGI:1920179]	.	10	5	5	.	14.4096	13.9273	14.0475	14.944	14.9793	14.2872	14.1062	14.0327	15.0402	14.3236	.	Y	0.122383	0.72592	0.587828	N	-
698	MSK_Cntnap2_mPFC_bRPLC_F01	6786	MSK_Cntnap2_mPFC_bRPLC_F01.6786.6786.2	+229.163SGETTYSC+57.021R	2	SGETTYSCR	.	0	1	sp|O70481|UBR1_MOUSE(pre=K,post=D);tr|Q497M7|Q497M7_MOUSE(pre=K,post=D);tr|Q3TKQ2|Q3TKQ2_MOUSE(pre=K,post=D);tr|Q2M4I1|Q2M4I1_MOUSE(pre=K,post=D);tr|Q3V1R9|Q3V1R9_MOUSE(pre=K,post=D)	22222	Ubr1	ubiquitin protein ligase E3 component n-recognin 1 [Source:MGI Symbol;Acc:MGI:1277977]	.	10	5	5	.	14.3245	13.3917	13.1075	14.4071	14.3286	14.0641	13.6961	13.2689	14.6408	13.6172	.	Y	0.628329	0.884007	0.0525074	N	-
699	MSK_Cntnap2_mPFC_bRPLC_F01	6789	MSK_Cntnap2_mPFC_bRPLC_F01.6789.6789.2	+229.163DQM+15.995QGQLDR	2	DQMQGQLDR	.	0	1	tr|A0A0N4SWD7|A0A0N4SWD7_MOUSE(pre=R,post=L);tr|Q6ZPK1|Q6ZPK1_MOUSE(pre=R,post=L);tr|Q8CIA7|Q8CIA7_MOUSE(pre=R,post=L);tr|Q91YS3|Q91YS3_MOUSE(pre=R,post=L);tr|A0A0N4SUU0|A0A0N4SUU0_MOUSE(pre=R,post=L);tr|Q8VDM7|Q8VDM7_MOUSE(pre=R,post=L);tr|A0A0N4SWF5|A0A0N4SWF5_MOUSE(pre=R,post=L);tr|A0A1L1SQF5|A0A1L1SQF5_MOUSE(pre=R,post=L);tr|A0A0N4SUY3|A0A0N4SUY3_MOUSE(pre=R,post=L);tr|E9Q6H8|E9Q6H8_MOUSE(pre…	109135	Plekha5	pleckstrin homology domain containing, family A member 5 [Source:MGI Symbol;Acc:MGI:1923802]	.	10	5	5	.	17.7022	17.5769	17.6047	17.8814	17.7546	17.1766	17.5704	17.5846	17.7996	17.9486	.	Y	0.117542	0.554855	0.602067	N	-
700	MSK_Cntnap2_mPFC_bRPLC_F01	6790	MSK_Cntnap2_mPFC_bRPLC_F01.6790.6790.4	+229.163IDREGK+229.163PR	4	IDREGKPR	.	0	1	sp|P63323|RS12_MOUSE(pre=K,post=K);tr|F7AEH4|F7AEH4_MOUSE(pre=K,post=K);tr|Q6ZWZ6|Q6ZWZ6_MOUSE(pre=K,post=K);tr|A0A1W2P7A1|A0A1W2P7A1_MOUSE(pre=K,post=K)	20042	Rps12	ribosomal protein S12 [Source:MGI Symbol;Acc:MGI:98105]	.	10	5	5	.	16.8212	16.5018	16.0463	16.7595	17.4072	17.0332	17.9108	17.1269	17.3276	17.7299	.	Y	-0.568142	0.0354075	0.067863	Y	down-reg.
701	MSK_Cntnap2_mPFC_bRPLC_F01	6793	MSK_Cntnap2_mPFC_bRPLC_F01.6793.6793.3	+229.163M+15.995TAM+15.995DNASK+229.163	3	MTAMDNASK	.	0	1	sp|Q91VR2|ATPG_MOUSE(pre=R,post=N);tr|Q3UD06|Q3UD06_MOUSE(pre=R,post=N);tr|Q8C2Q8|Q8C2Q8_MOUSE(pre=R,post=N);tr|Q9ERA8|Q9ERA8_MOUSE(pre=R,post=N);tr|A2AKU9|A2AKU9_MOUSE(pre=R,post=N);tr|Q9D9D7|Q9D9D7_MOUSE(pre=R,post=N)	11949	Atp5c1	ATP synthase, H+ transporting, mitochondrial F1 complex, gamma polypeptide 1 [Source:MGI Symbol;Acc:MGI:1261437]	.	10	5	5	.	16.3619	16.5042	16.1709	16.618	16.677	16.7617	16.4299	16.5308	16.5078	16.7452	.	Y	-0.02661	0.292022	0.903533	N	-
702	MSK_Cntnap2_mPFC_bRPLC_F01	6800	MSK_Cntnap2_mPFC_bRPLC_F01.6800.6800.3	+229.163RHELYK+229.163	3	RHELYK	.	0	1	sp|Q9CZC8|SCRN1_MOUSE(pre=R,post=A);tr|A0A0N4SWD0|A0A0N4SWD0_MOUSE(pre=R,post=A)	69938	Scrn1	secernin 1 [Source:MGI Symbol;Acc:MGI:1917188]	.	10	5	5	.	18.6361	18.2879	18.4608	18.6631	18.7422	17.9944	18.5281	18.1178	18.2876	18.3852	.	Y	0.348546	0.0483768	0.183109	N	-
703	MSK_Cntnap2_mPFC_bRPLC_F01	6801	MSK_Cntnap2_mPFC_bRPLC_F01.6801.6801.3	+229.163HLC+57.021HTALPR	3	HLCHTALPR	.	0	1	sp|Q8R5H6|WASF1_MOUSE(pre=R,post=G)	83767	Wasf1	WAS protein family, member 1 [Source:MGI Symbol;Acc:MGI:1890563]	.	10	5	5	.	16.233	16.7211	16.14	16.3053	16.5888	16.8174	16.4407	16.5804	16.7621	16.4651	.	Y	-0.275015	0.149942	0.268062	N	-
704	MSK_Cntnap2_mPFC_bRPLC_F01	6805	MSK_Cntnap2_mPFC_bRPLC_F01.6805.6805.3	+229.163EAAATEIRR	3	EAAATEIRR	.	0	1	sp|P56546|CTBP2_MOUSE(pre=R,post=A);sp|P56546-2|CTBP2_MOUSE(pre=R,post=A);tr|Q91YZ2|Q91YZ2_MOUSE(pre=R,post=A);tr|Q3UGL5|Q3UGL5_MOUSE(pre=R,post=A);tr|Q3UIX8|Q3UIX8_MOUSE(pre=R,post=A)	13017	Ctbp2	C-terminal binding protein 2 [Source:MGI Symbol;Acc:MGI:1201686]	.	10	5	5	.	16.6474	16.4126	16.7043	17.4266	17.5006	16.8025	17.2712	16.8353	16.8049	17.21	.	Y	-0.131032	0.855625	0.563712	N	-
705	MSK_Cntnap2_mPFC_bRPLC_F01	6807	MSK_Cntnap2_mPFC_bRPLC_F01.6807.6807.3	+229.163HSPQEAPHVQYER	3	HSPQEAPHVQYER	.	0	1	sp|O88507|CNTFR_MOUSE(pre=K,post=L);tr|Q3UVR2|Q3UVR2_MOUSE(pre=K,post=L);tr|C9K0Z6|C9K0Z6_MOUSE(pre=K,post=L);tr|Q9D586|Q9D586_MOUSE(pre=K,post=L);tr|A2AMR7|A2AMR7_MOUSE(pre=K,post=L)	12804	Cntfr	ciliary neurotrophic factor receptor [Source:MGI Symbol;Acc:MGI:99605]	.	10	5	5	.	14.2527	13.8022	13.6837	14.405	14.5569	14.2505	13.8909	13.6669	14.0839	14.086	.	Y	0.168756	0.488988	0.465214	N	-
706	MSK_Cntnap2_mPFC_bRPLC_F01	6808	MSK_Cntnap2_mPFC_bRPLC_F01.6808.6808.2	+229.163RHELYK+229.163	2	RHELYK	.	0	1	sp|Q9CZC8|SCRN1_MOUSE(pre=R,post=A);tr|A0A0N4SWD0|A0A0N4SWD0_MOUSE(pre=R,post=A)	69938	Scrn1	secernin 1 [Source:MGI Symbol;Acc:MGI:1917188]	.	10	5	5	.	15.9607	15.724	15.6978	16.2691	16.1011	15.5521	16.0498	15.4767	15.877	15.8338	.	Y	0.126875	0.246643	0.575029	N	-
707	MSK_Cntnap2_mPFC_bRPLC_F01	6810	MSK_Cntnap2_mPFC_bRPLC_F01.6810.6810.2	+229.163VDASNTHPDPR	2	VDASNTHPDPR	.	0	0	sp|P70407|CADH9_MOUSE(pre=R,post=F);tr|F8WHU6|F8WHU6_MOUSE(pre=R,post=F)	NO	NO	NO	.	10	5	5	.	10.4869	11.8512	10.848	11.4726	11.9144	11.898	11.8954	10.5621	12.0079	11.9096	.	Y	-0.425482	0.414559	0.127092	N	-
708	MSK_Cntnap2_mPFC_bRPLC_F01	6818	MSK_Cntnap2_mPFC_bRPLC_F01.6818.6818.3	+229.163VK+229.163NSAESSQPER	3	VKNSAESSQPER	.	0	1	sp|Q3UHX0|NOL8_MOUSE(pre=K,post=T);tr|E9QKD1|E9QKD1_MOUSE(pre=K,post=T)	70930	Nol8	nucleolar protein 8 [Source:MGI Symbol;Acc:MGI:1918180]	.	10	5	5	.	15.053	14.7091	14.5559	15.4463	15.7442	14.9252	15.5116	14.9416	15.2245	15.539	.	Y	-0.17152	0.640319	0.459203	N	-
709	MSK_Cntnap2_mPFC_bRPLC_F01	6826	MSK_Cntnap2_mPFC_bRPLC_F01.6826.6826.3	+229.163K+229.163TETQEK+229.163	3	KTETQEK	.	0	0	sp|P20065|TYB4_MOUSE(pre=K,post=N);sp|P20065-2|TYB4_MOUSE(pre=K,post=N);sp|Q6ZWY8|TYB10_MOUSE(pre=K,post=N);tr|A6H6H4|A6H6H4_MOUSE(pre=K,post=N);tr|A0A0N4SVF0|A0A0N4SVF0_MOUSE(pre=K,post=N);tr|Q6ZWX2|Q6ZWX2_MOUSE(pre=K,post=N)	NO	NO	NO	.	10	5	5	.	17.3259	17.4479	17.5319	19.309	19.1321	19.3216	17.1277	18.5445	19.2276	16.8976	.	Y	-1.0126	0.916296	0.0131475	N	-
710	MSK_Cntnap2_mPFC_bRPLC_F01	6827	MSK_Cntnap2_mPFC_bRPLC_F01.6827.6827.3	+229.163RAVETTAQSDNK+229.163	3	RAVETTAQSDNK	.	0	1	sp|P50516|VATA_MOUSE(pre=R,post=I)	11964	Atp6v1a	ATPase, H+ transporting, lysosomal V1 subunit A [Source:MGI Symbol;Acc:MGI:1201780]	.	10	5	5	.	15.1229	14.8003	13.6619	13.9306	14.0477	16.6085	17.3019	15.9638	17.2378	16.88	.	Y	-2.83238	0.000215956	6.5713e-05	Y	down-reg.
711	MSK_Cntnap2_mPFC_bRPLC_F01	6828	MSK_Cntnap2_mPFC_bRPLC_F01.6828.6828.3	+229.163SVYDGEEHGR	3	SVYDGEEHGR	.	0	1	sp|A6H5Z3|EXC6B_MOUSE(pre=R,post=F);sp|A6H5Z3-2|EXC6B_MOUSE(pre=R,post=F);tr|Q8C203|Q8C203_MOUSE(pre=R,post=F)	75914	Exoc6b	exocyst complex component 6B [Source:MGI Symbol;Acc:MGI:1923164]	.	10	5	5	.	16.4161	15.7565	15.8666	16.3048	16.5125	16.3219	16.3237	16.1591	16.2891	16.326	.	Y	-0.0171511	0.490896	0.937885	N	-
712	MSK_Cntnap2_mPFC_bRPLC_F01	6830	MSK_Cntnap2_mPFC_bRPLC_F01.6830.6830.4	+229.163K+229.163AADVHEVR	4	KAADVHEVR	.	0	1	sp|P52480|KPYM_MOUSE(pre=R,post=K);sp|P52480-2|KPYM_MOUSE(pre=R,post=K)	18746	Pkm	pyruvate kinase, muscle [Source:MGI Symbol;Acc:MGI:97591]	.	10	5	5	.	16.8777	19.7254	17.2177	20.2581	18.0669	18.4812	17.8798	17.6242	17.8596	19.0725	.	Y	0.187066	0.744184	0.423289	N	-
713	MSK_Cntnap2_mPFC_bRPLC_F01	6837	MSK_Cntnap2_mPFC_bRPLC_F01.6837.6837.3	+229.163GK+229.163GEQIAR	3	GKGEQIAR	.	0	1	sp|P61027|RAB10_MOUSE(pre=K,post=E);tr|Q3U621|Q3U621_MOUSE(pre=K,post=E);tr|Q4FJL0|Q4FJL0_MOUSE(pre=K,post=E)	19325	Rab10	RAB10, member RAS oncogene family [Source:MGI Symbol;Acc:MGI:105066]	.	10	5	5	.	19.6105	18.283	18.3109	19.3422	19.5069	19.9993	19.6456	18.9746	19.8882	19.357	.	Y	-0.303327	0.1483	0.231704	N	-
714	MSK_Cntnap2_mPFC_bRPLC_F01	6843	MSK_Cntnap2_mPFC_bRPLC_F01.6843.6843.4	+229.163AEIHTQPSDK+229.163ER	4	AEIHTQPSDKER	.	0	1	sp|Q61739-2|ITA6_MOUSE(pre=K,post=L);tr|F6VSK8|F6VSK8_MOUSE(pre=K,post=L);tr|Q8BR82|Q8BR82_MOUSE(pre=K,post=L);tr|Q8CC06|Q8CC06_MOUSE(pre=K,post=L)	16403	Itga6	integrin alpha 6 [Source:MGI Symbol;Acc:MGI:96605]	.	10	5	5	.	18.1338	17.6914	17.6961	17.8519	17.8919	18.2419	18.2785	17.8767	17.9703	18.0827	.	Y	-0.230807	0.0694395	0.337814	N	-
715	MSK_Cntnap2_mPFC_bRPLC_F01	6849	MSK_Cntnap2_mPFC_bRPLC_F01.6849.6849.2	+229.163VHLC+57.021QR	2	VHLCQR	.	0	1	sp|Q9CQ75|NDUA2_MOUSE(pre=R,post=S)	17991	Ndufa2	NADH:ubiquinone oxidoreductase subunit A2 [Source:MGI Symbol;Acc:MGI:1343103]	.	10	5	5	.	18.3521	18.4343	18.1896	18.5071	18.7439	18.4483	18.5093	18.1884	18.4013	18.6777	.	Y	-0.0139833	0.996798	0.949256	N	-
716	MSK_Cntnap2_mPFC_bRPLC_F01	6853	MSK_Cntnap2_mPFC_bRPLC_F01.6853.6853.3	+229.163K+229.163AADVHEVR	3	KAADVHEVR	.	0	1	sp|P52480|KPYM_MOUSE(pre=R,post=K);sp|P52480-2|KPYM_MOUSE(pre=R,post=K)	18746	Pkm	pyruvate kinase, muscle [Source:MGI Symbol;Acc:MGI:97591]	.	10	5	5	.	14.3762	17.4915	13.6876	17.8972	15.5762	16.0768	15.4667	15.1498	15.5197	16.6748	.	Y	0.0565525	0.974677	0.798112	N	-
717	MSK_Cntnap2_mPFC_bRPLC_F01	6858	MSK_Cntnap2_mPFC_bRPLC_F01.6858.6858.3	+229.163EATDHAAALR	3	EATDHAAALR	.	0	1	sp|Q69ZS8|KAZRN_MOUSE(pre=K,post=S);sp|Q69ZS8-2|KAZRN_MOUSE(pre=K,post=S);sp|Q69ZS8-3|KAZRN_MOUSE(pre=K,post=S);tr|G3UZH4|G3UZH4_MOUSE(pre=K,post=S);tr|G3UZT9|G3UZT9_MOUSE(pre=K,post=S);tr|G3UY74|G3UY74_MOUSE(pre=K,post=S);tr|B7ZCA7|B7ZCA7_MOUSE(pre=K,post=S);tr|F6RLJ7|F6RLJ7_MOUSE(pre=K,post=S)	71529	Kazn	kazrin, periplakin interacting protein [Source:MGI Symbol;Acc:MGI:1918779]	.	10	5	5	.	16.3137	15.6294	15.717	16.5602	16.2261	16.0235	16.0803	15.7666	15.814	15.7852	.	Y	0.412114	0.33976	0.134158	N	-
718	MSK_Cntnap2_mPFC_bRPLC_F01	6861	MSK_Cntnap2_mPFC_bRPLC_F01.6861.6861.2	+229.163QSATM+15.995PK+229.163	2	QSATMPK	.	0	1	sp|Q641K5|NUAK1_MOUSE(pre=K,post=K)	77976	Nuak1	NUAK family, SNF1-like kinase, 1 [Source:MGI Symbol;Acc:MGI:1925226]	.	10	5	5	.	15.2757	14.8642	14.6677	15.2714	15.3452	15.3105	15.2886	14.6148	15.6976	15.0588	.	Y	-0.017143	0.640041	0.937909	N	-
719	MSK_Cntnap2_mPFC_bRPLC_F01	6862	MSK_Cntnap2_mPFC_bRPLC_F01.6862.6862.3	+229.163HEGAGQSSGVTDQEK+229.163	3	HEGAGQSSGVTDQEK	.	0	1	sp|Q8BH15|CNO10_MOUSE(pre=K,post=E);sp|Q8BH15-2|CNO10_MOUSE(pre=K,post=E);sp|Q8BH15-3|CNO10_MOUSE(pre=K,post=E);sp|Q8BH15-4|CNO10_MOUSE(pre=K,post=E);sp|Q8BH15-5|CNO10_MOUSE(pre=K,post=E);tr|A0A5F8MPB8|A0A5F8MPB8_MOUSE(pre=K,post=E);tr|A0A1L1SS47|A0A1L1SS47_MOUSE(pre=K,post=E);tr|A0A1L1SQF2|A0A1L1SQF2_MOUSE(pre=K,post=E);tr|A0A1L1SQA7|A0A1L1SQA7_MOUSE(pre=K,post=E);tr|A0A1L1SSE2|A0A1L1SSE2_MOUSE(…	78893	Cnot10	CCR4-NOT transcription complex, subunit 10 [Source:MGI Symbol;Acc:MGI:1926143]	.	10	5	5	.	14.7729	13.2607	13.6108	15.0259	13.9184	14.0344	12.9797	13.1351	14.1563	13.0957	.	Y	0.783214	0.173583	0.0293673	N	-
720	MSK_Cntnap2_mPFC_bRPLC_F01	6870	MSK_Cntnap2_mPFC_bRPLC_F01.6870.6870.2	+229.163AAVAGEDGR	2	AAVAGEDGR	.	0	1	sp|Q9Z204|HNRPC_MOUSE(pre=R,post=M);sp|Q9Z204-2|HNRPC_MOUSE(pre=R,post=M);sp|Q9Z204-3|HNRPC_MOUSE(pre=R,post=M);sp|Q9Z204-4|HNRPC_MOUSE(pre=R,post=M);sp|Q9Z204-5|HNRPC_MOUSE(pre=R,post=M);tr|A0A2I3BQH3|A0A2I3BQH3_MOUSE(pre=R,post=M);tr|Q3U6P5|Q3U6P5_MOUSE(pre=R,post=M);tr|A0A2I3BRM6|A0A2I3BRM6_MOUSE(pre=R,post=M)	15381	Hnrnpc	heterogeneous nuclear ribonucleoprotein C [Source:MGI Symbol;Acc:MGI:107795]	.	10	5	5	.	19.2293	18.4705	18.294	19.4231	19.446	20.3407	19.6913	19.2378	19.7643	19.2154	.	Y	-0.461936	0.0704193	0.107484	N	-
721	MSK_Cntnap2_mPFC_bRPLC_F01	6875	MSK_Cntnap2_mPFC_bRPLC_F01.6875.6875.3	+229.163RPGATDGAPDDEDDGASR	3	RPGATDGAPDDEDDGASR	.	0	1	sp|Q8K596|NAC2_MOUSE(pre=R,post=I);sp|Q8K596-2|NAC2_MOUSE(pre=R,post=I);tr|Q6ZPY3|Q6ZPY3_MOUSE(pre=R,post=I)	110891	Slc8a2	solute carrier family 8 (sodium/calcium exchanger), member 2 [Source:MGI Symbol;Acc:MGI:107996]	.	10	5	5	.	13.0833	13.0796	12.3882	13.6795	13.3546	13.6874	14.0112	12.7296	13.926	13.7923	.	Y	-0.709027	0.145296	0.0391343	N	-
722	MSK_Cntnap2_mPFC_bRPLC_F01	6888	MSK_Cntnap2_mPFC_bRPLC_F01.6888.6888.3	+229.163RLEHFC+57.021R	3	RLEHFCR	.	0	1	sp|F8VPU2|FARP1_MOUSE(pre=R,post=D);tr|Q99KU3|Q99KU3_MOUSE(pre=R,post=D);tr|Q8K2R0|Q8K2R0_MOUSE(pre=R,post=D)	223254	Farp1	FERM, RhoGEF (Arhgef) and pleckstrin domain protein 1 (chondrocyte-derived) [Source:MGI Symbol;Acc:MGI:2446173]	.	10	5	5	.	17.5393	17.0773	17.3967	17.7225	18.0482	17.6218	17.8711	17.5177	17.8363	17.8554	.	Y	-0.296998	0.333636	0.239336	N	-
723	MSK_Cntnap2_mPFC_bRPLC_F01	6889	MSK_Cntnap2_mPFC_bRPLC_F01.6889.6889.3	+229.163SNK+229.163DSLR	3	SNKDSLR	.	0	1	sp|E9Q401|RYR2_MOUSE(pre=K,post=E);tr|F6U7V1|F6U7V1_MOUSE(pre=K,post=E)	20191	Ryr2	ryanodine receptor 2, cardiac [Source:MGI Symbol;Acc:MGI:99685]	.	10	5	5	.	19.7431	19.1978	18.8825	19.9415	20.1487	19.493	20.4273	19.5267	20.3983	19.706	.	Y	0.0371332	0.331938	0.866008	N	-
724	MSK_Cntnap2_mPFC_bRPLC_F01	6893	MSK_Cntnap2_mPFC_bRPLC_F01.6893.6893.2	+229.163QANVQETPR	2	QANVQETPR	.	0	1	sp|P58242|ASM3B_MOUSE(pre=R,post=W);tr|Q3TLX9|Q3TLX9_MOUSE(pre=R,post=W);tr|Q8BTC9|Q8BTC9_MOUSE(pre=R,post=W)	100340	Smpdl3b	sphingomyelin phosphodiesterase, acid-like 3B [Source:MGI Symbol;Acc:MGI:1916022]	.	10	5	5	.	15.76	15.3336	14.4139	15.1827	14.5128	16.2607	16.0109	15.6808	16.2738	16.0205	.	Y	-0.8378	0.00741866	0.0245283	Y	down-reg.
725	MSK_Cntnap2_mPFC_bRPLC_F01	6899	MSK_Cntnap2_mPFC_bRPLC_F01.6899.6899.2	+229.163SNC+57.021TDYQAR	2	SNCTDYQAR	.	0	1	sp|P26638|SYSC_MOUSE(pre=C,post=R);tr|Q3U8N1|Q3U8N1_MOUSE(pre=C,post=R);tr|Q3U6F6|Q3U6F6_MOUSE(pre=C,post=R);tr|Q8C483|Q8C483_MOUSE(pre=C,post=R)	20226	Sars	seryl-aminoacyl-tRNA synthetase [Source:MGI Symbol;Acc:MGI:102809]	.	10	5	5	.	13.2762	12.7964	12.4152	12.9737	13.1236	13.4534	12.8844	11.7782	13.2818	12.6207	.	Y	0.0892804	0.74231	0.688738	N	-
726	MSK_Cntnap2_mPFC_bRPLC_F01	6905	MSK_Cntnap2_mPFC_bRPLC_F01.6905.6905.2	+229.163SEPVSPSR	2	SEPVSPSR	.	0	1	sp|Q63943|MEF2D_MOUSE(pre=K,post=E);sp|Q63943-2|MEF2D_MOUSE(pre=K,post=E);tr|Q3URR2|Q3URR2_MOUSE(pre=K,post=E);tr|Q921S6|Q921S6_MOUSE(pre=K,post=E);tr|E9QKT0|E9QKT0_MOUSE(pre=K,post=E);tr|E9Q5E0|E9Q5E0_MOUSE(pre=K,post=E)	17261	Mef2d	myocyte enhancer factor 2D [Source:MGI Symbol;Acc:MGI:99533]	.	10	5	5	.	16.9568	16.8125	16.4382	16.9122	16.8796	17.589	17.2863	16.6579	17.4475	16.6727	.	Y	-0.406687	0.169288	0.138971	N	-
727	MSK_Cntnap2_mPFC_bRPLC_F01	6915	MSK_Cntnap2_mPFC_bRPLC_F01.6915.6915.3	+229.163THM+15.995QDLK+229.163	3	THMQDLK	.	0	1	sp|O55131|SEPT7_MOUSE(pre=R,post=D);sp|P28661|SEPT4_MOUSE(pre=R,post=D);sp|P28661-2|SEPT4_MOUSE(pre=R,post=D);sp|P28661-3|SEPT4_MOUSE(pre=R,post=D);sp|P28661-4|SEPT4_MOUSE(pre=R,post=D);sp|P28661-5|SEPT4_MOUSE(pre=R,post=D);tr|Q8C752|Q8C752_MOUSE(pre=R,post=D);tr|Q5DTS3|Q5DTS3_MOUSE(pre=R,post=D);tr|Q3UNN1|Q3UNN1_MOUSE(pre=R,post=D);tr|Q8C2A3|Q8C2A3_MOUSE(pre=R,post=D);tr|A0A5F8MP96|A0A5F8MP96_MO…	18952	Septin4	septin 4 [Source:MGI Symbol;Acc:MGI:1270156]	.	10	5	5	.	20.9251	21.2177	21.0302	20.9853	20.7743	21.1522	21.2113	20.7604	21.3209	20.9692	.	Y	-0.166922	0.457092	0.470165	N	-
728	MSK_Cntnap2_mPFC_bRPLC_F01	6916	MSK_Cntnap2_mPFC_bRPLC_F01.6916.6916.3	+229.163RAQM+15.995QIDK+229.163	3	RAQMQIDK	.	0	1	sp|Q68FD9|K1549_MOUSE(pre=R,post=I);tr|D3YTS3|D3YTS3_MOUSE(pre=R,post=I)	330286	D630045J12Rik	RIKEN cDNA D630045J12 gene [Source:MGI Symbol;Acc:MGI:2669829]	.	10	5	5	.	17.0448	16.7942	16.8757	17.344	17.5335	17.6396	17.6034	17.0291	17.2117	17.09	.	Y	-0.166876	0.335833	0.470289	N	-
729	MSK_Cntnap2_mPFC_bRPLC_F01	6917	MSK_Cntnap2_mPFC_bRPLC_F01.6917.6917.3	+229.163SSERPDTNLM+15.995R	3	SSERPDTNLMR	.	0	1	tr|D9HP81|D9HP81_MOUSE(pre=R,post=S);tr|Q0VF51|Q0VF51_MOUSE(pre=R,post=S);tr|Q6ZQ55|Q6ZQ55_MOUSE(pre=R,post=S);tr|A0A2I3BRM1|A0A2I3BRM1_MOUSE(pre=R,post=S)	116838	Rims2	regulating synaptic membrane exocytosis 2 [Source:MGI Symbol;Acc:MGI:2152972]	.	10	5	5	.	16.2296	15.4429	15.6123	16.3815	16.5729	16.2024	16.125	15.7655	16.2889	15.9315	.	Y	0.104655	0.953398	0.640813	N	-
730	MSK_Cntnap2_mPFC_bRPLC_F01	6918	MSK_Cntnap2_mPFC_bRPLC_F01.6918.6918.4	+229.163RAPAVPPARPGSR	4	RAPAVPPARPGSR	.	0	1	sp|P39053|DYN1_MOUSE(pre=R,post=G);sp|P39053-3|DYN1_MOUSE(pre=R,post=G);sp|P39053-4|DYN1_MOUSE(pre=R,post=G);sp|P39053-5|DYN1_MOUSE(pre=R,post=G);sp|P39053-6|DYN1_MOUSE(pre=R,post=G);tr|A0A0J9YUE9|A0A0J9YUE9_MOUSE(pre=R,post=G);tr|F6RRH9|F6RRH9_MOUSE(pre=R,post=G);tr|F6TH70|F6TH70_MOUSE(pre=R,post=G);tr|A0A0J9YUN4|A0A0J9YUN4_MOUSE(pre=R,post=G)	13429	Dnm1	dynamin 1 [Source:MGI Symbol;Acc:MGI:107384]	.	10	5	5	.	15.8265	15.5177	15.8775	16.1368	16.5698	16.0146	16.1772	15.9942	15.8221	16.3791	.	Y	-0.137056	0.660957	0.547157	N	-
731	MSK_Cntnap2_mPFC_bRPLC_F01	6920	MSK_Cntnap2_mPFC_bRPLC_F01.6920.6920.3	+229.163SK+229.163SEM+15.995LSR	3	SKSEMLSR	.	0	1	sp|B5TVM2|ILDR2_MOUSE(pre=R,post=K);tr|A0A0A6YY76|A0A0A6YY76_MOUSE(pre=R,post=K);tr|B5TVM7|B5TVM7_MOUSE(pre=R,post=K);tr|B5TVM6|B5TVM6_MOUSE(pre=R,post=K);tr|A0A0A6YVY9|A0A0A6YVY9_MOUSE(pre=R,post=K);tr|B5TVM4|B5TVM4_MOUSE(pre=R,post=K);tr|B5TVM5|B5TVM5_MOUSE(pre=R,post=K);tr|A0A0A6YWD2|A0A0A6YWD2_MOUSE(pre=R,post=K);tr|A0A0A6YXV2|A0A0A6YXV2_MOUSE(pre=R,post=K)	100039795	Ildr2	immunoglobulin-like domain containing receptor 2 [Source:MGI Symbol;Acc:MGI:1196370]	.	10	5	5	.	16.7099	16.1534	16.3389	16.8025	17.214	17.092	16.8122	16.2094	16.635	16.7766	.	Y	-0.0667547	0.803051	0.763388	N	-
732	MSK_Cntnap2_mPFC_bRPLC_F01	6923	MSK_Cntnap2_mPFC_bRPLC_F01.6923.6923.2	+229.163HVVGTIR	2	HVVGTIR	.	0	1	sp|Q6A044|F1891_MOUSE(pre=R,post=S);sp|Q6A044-2|F1891_MOUSE(pre=R,post=S);tr|B2RVD7|B2RVD7_MOUSE(pre=R,post=S)	70638	Fam189a1	family with sequence similarity 189, member A1 [Source:MGI Symbol;Acc:MGI:1917888]	.	10	5	5	.	15.9829	15.9488	15.8128	16.2306	16.3483	15.8873	16.1166	15.8604	16.1143	15.9715	.	Y	0.0114107	0.527261	0.958684	N	-
733	MSK_Cntnap2_mPFC_bRPLC_F01	6931	MSK_Cntnap2_mPFC_bRPLC_F01.6931.6931.3	+229.163LNHEGK+229.163	3	LNHEGK	.	0	1	sp|Q9DAY5|CF120_MOUSE(pre=R,post=I);tr|Q6IQZ2|Q6IQZ2_MOUSE(pre=R,post=I);tr|Q05CC8|Q05CC8_MOUSE(pre=R,post=I);tr|Q8BPF2|Q8BPF2_MOUSE(pre=R,post=I);tr|Q9D366|Q9D366_MOUSE(pre=R,post=I)	67912	1600012H06Rik	RIKEN cDNA 1600012H06 gene [Source:MGI Symbol;Acc:MGI:1915162]	.	10	5	5	.	19.5671	18.5285	18.2206	19.4464	19.4394	20.1139	19.6971	19.1077	19.9127	19.2131	.	Y	-0.257647	0.135188	0.293463	N	-
734	MSK_Cntnap2_mPFC_bRPLC_F01	6933	MSK_Cntnap2_mPFC_bRPLC_F01.6933.6933.4	+229.163K+229.163K+229.163DDEVDRDAPSR	4	KKDDEVDRDAPSR	.	0	1	sp|P11881|ITPR1_MOUSE(pre=K,post=K);sp|P11881-2|ITPR1_MOUSE(pre=K,post=K);sp|P11881-3|ITPR1_MOUSE(pre=K,post=K);sp|P11881-4|ITPR1_MOUSE(pre=K,post=K);sp|P11881-5|ITPR1_MOUSE(pre=K,post=K);sp|P11881-6|ITPR1_MOUSE(pre=K,post=K);sp|P11881-7|ITPR1_MOUSE(pre=K,post=K);sp|P11881-8|ITPR1_MOUSE(pre=K,post=K);tr|A0A0N4SWH7|A0A0N4SWH7_MOUSE(pre=K,post=K)	16438	Itpr1	inositol 1,4,5-trisphosphate receptor 1 [Source:MGI Symbol;Acc:MGI:96623]	.	10	5	5	.	17.6615	17.163	17.2432	17.821	17.6598	17.5984	17.9078	17.374	18.1665	17.7667	.	Y	-0.106956	0.21532	0.634116	N	-
735	MSK_Cntnap2_mPFC_bRPLC_F01	6934	MSK_Cntnap2_mPFC_bRPLC_F01.6934.6934.2	+229.163STYEDQSAR	2	STYEDQSAR	.	0	1	sp|Q14C51|PTCD3_MOUSE(pre=K,post=Q)	69956	Ptcd3	pentatricopeptide repeat domain 3 [Source:MGI Symbol;Acc:MGI:1917206]	.	10	5	5	.	15.3489	14.7961	14.3815	15.7365	15.5487	15.9908	15.7352	15.0166	16.1774	15.7184	.	Y	-0.386353	0.117291	0.15322	N	-
736	MSK_Cntnap2_mPFC_bRPLC_F01	6935	MSK_Cntnap2_mPFC_bRPLC_F01.6935.6935.2	+229.163THM+15.995QDLK+229.163	2	THMQDLK	.	0	1	sp|O55131|SEPT7_MOUSE(pre=R,post=D);sp|P28661|SEPT4_MOUSE(pre=R,post=D);sp|P28661-2|SEPT4_MOUSE(pre=R,post=D);sp|P28661-3|SEPT4_MOUSE(pre=R,post=D);sp|P28661-4|SEPT4_MOUSE(pre=R,post=D);sp|P28661-5|SEPT4_MOUSE(pre=R,post=D);tr|Q8C752|Q8C752_MOUSE(pre=R,post=D);tr|Q5DTS3|Q5DTS3_MOUSE(pre=R,post=D);tr|Q3UNN1|Q3UNN1_MOUSE(pre=R,post=D);tr|Q8C2A3|Q8C2A3_MOUSE(pre=R,post=D);tr|A0A5F8MP96|A0A5F8MP96_MO…	18952	Septin4	septin 4 [Source:MGI Symbol;Acc:MGI:1270156]	.	10	5	5	.	18.1878	18.556	18.2462	18.2886	18.223	18.6297	18.5802	18.2064	18.712	18.2926	.	Y	-0.334064	0.164083	0.198235	N	-
737	MSK_Cntnap2_mPFC_bRPLC_F01	6943	MSK_Cntnap2_mPFC_bRPLC_F01.6943.6943.3	+229.163EVAM+15.995TEHK+229.163	3	EVAMTEHK	.	0	1	sp|Q6PIC6|AT1A3_MOUSE(pre=K,post=M);tr|Q8VCE0|Q8VCE0_MOUSE(pre=K,post=M);tr|A0A0G2JGX4|A0A0G2JGX4_MOUSE(pre=K,post=M)	232975	Atp1a3	ATPase, Na+/K+ transporting, alpha 3 polypeptide [Source:MGI Symbol;Acc:MGI:88107]	.	10	5	5	.	15.802	15.3861	15.1109	15.782	15.8055	15.9983	15.5885	15.4608	15.9457	15.8283	.	Y	-0.0463211	0.320075	0.833675	N	-
738	MSK_Cntnap2_mPFC_bRPLC_F01	6944	MSK_Cntnap2_mPFC_bRPLC_F01.6944.6944.3	+229.163AAGGSC+57.021QTC+57.021DC+57.021NPQGSVHSDC+57.021DR	3	AAGGSCQTCDCNPQGSVHSDCDR	.	0	1	sp|P19137|LAMA1_MOUSE(pre=R,post=A)	16772	Lama1	laminin, alpha 1 [Source:MGI Symbol;Acc:MGI:99892]	.	9	4	5	.	NA	10.8659	11.5987	10.5815	10.9506	10.6996	10.4812	9.78607	12.2402	11.0568	.	Y	0.208688	0.758963	0.378061	N	-
739	MSK_Cntnap2_mPFC_bRPLC_F01	6955	MSK_Cntnap2_mPFC_bRPLC_F01.6955.6955.2	+229.163LQQTM+15.995R	2	LQQTMR	.	0	1	sp|Q8BSS9|LIPA2_MOUSE(pre=K,post=K);tr|B8QI36|B8QI36_MOUSE(pre=K,post=K);tr|Q5DTM9|Q5DTM9_MOUSE(pre=K,post=K);tr|B8QI34|B8QI34_MOUSE(pre=K,post=K);tr|Q69ZW5|Q69ZW5_MOUSE(pre=K,post=K);tr|A0A087WPJ3|A0A087WPJ3_MOUSE(pre=K,post=K);tr|A0A087WPM2|A0A087WPM2_MOUSE(pre=K,post=K);tr|F7CYX4|F7CYX4_MOUSE(pre=K,post=K)	68507	Ppfia4	protein tyrosine phosphatase, receptor type, f polypeptide (PTPRF), interacting protein (liprin), alpha 4 [Source:MGI Symbol;Acc:MGI:1915757]	.	10	5	5	.	18.4512	18.409	18.1932	18.4845	18.4686	18.6515	18.6494	18.1652	18.6409	18.4811	.	Y	-0.18969	0.316383	0.418296	N	-
740	MSK_Cntnap2_mPFC_bRPLC_F01	6956	MSK_Cntnap2_mPFC_bRPLC_F01.6956.6956.3	+229.163K+229.163LESSESR	3	KLESSESR	.	0	1	sp|P48678|LMNA_MOUSE(pre=R,post=S);sp|P48678-2|LMNA_MOUSE(pre=R,post=S);sp|P48678-3|LMNA_MOUSE(pre=R,post=S)	16905	Lmna	lamin A [Source:MGI Symbol;Acc:MGI:96794]	.	10	5	5	.	18.336	17.1905	16.8669	18.0755	18.2426	18.8956	18.5343	17.7398	18.6933	17.8828	.	Y	-0.458808	0.148157	0.109014	N	-
741	MSK_Cntnap2_mPFC_bRPLC_F01	6957	MSK_Cntnap2_mPFC_bRPLC_F01.6957.6957.3	+229.163QGDEESENSVK+229.163R	3	QGDEESENSVKR	.	0	1	sp|P51830|ADCY9_MOUSE(pre=K,post=H);tr|E9Q706|E9Q706_MOUSE(pre=K,post=H)	11515	Adcy9	adenylate cyclase 9 [Source:MGI Symbol;Acc:MGI:108450]	.	10	5	5	.	14.5464	14.0143	13.7033	14.846	15.0876	14.8204	15.051	14.3927	15.0848	14.6208	.	Y	-0.273979	0.257209	0.269527	N	-
742	MSK_Cntnap2_mPFC_bRPLC_F01	6961	MSK_Cntnap2_mPFC_bRPLC_F01.6961.6961.3	+229.163LVEM+15.995HTC+57.021R	3	LVEMHTCR	.	0	1	sp|P22724|WNT4_MOUSE(pre=R,post=-);tr|Q3ZB23|Q3ZB23_MOUSE(pre=R,post=-)	22417	Wnt4	wingless-type MMTV integration site family, member 4 [Source:MGI Symbol;Acc:MGI:98957]	.	10	5	5	.	15.384	14.6457	14.8076	15.5866	15.6444	15.0829	14.9096	15.0368	15.3839	15.2498	.	Y	0.301112	0.725651	0.233092	N	-
743	MSK_Cntnap2_mPFC_bRPLC_F01	6962	MSK_Cntnap2_mPFC_bRPLC_F01.6962.6962.2	+229.163TPVGEDR	2	TPVGEDR	.	0	1	sp|P58871|TB182_MOUSE(pre=K,post=F);tr|B9EKJ7|B9EKJ7_MOUSE(pre=K,post=F);tr|Z4YJL4|Z4YJL4_MOUSE(pre=K,post=F)	228140	Tnks1bp1	tankyrase 1 binding protein 1 [Source:MGI Symbol;Acc:MGI:2446193]	.	10	5	5	.	16.1685	15.3729	15.0841	16.3722	15.9175	16.4154	15.9236	15.5756	16.9789	15.5611	.	Y	-0.00610128	0.424659	0.97777	N	-
744	MSK_Cntnap2_mPFC_bRPLC_F01	6963	MSK_Cntnap2_mPFC_bRPLC_F01.6963.6963.3	+229.163K+229.163SVQPTSEER	3	KSVQPTSEER	.	0	1	sp|Q80UG5|SEPT9_MOUSE(pre=R,post=I);sp|Q80UG5-2|SEPT9_MOUSE(pre=R,post=I);sp|Q80UG5-3|SEPT9_MOUSE(pre=R,post=I);tr|A2A6U3|A2A6U3_MOUSE(pre=R,post=I);tr|A2A6U5|A2A6U5_MOUSE(pre=R,post=I);tr|Q3TDR9|Q3TDR9_MOUSE(pre=R,post=I)	53860	Septin9	septin 9 [Source:MGI Symbol;Acc:MGI:1858222]	.	10	5	5	.	18.5191	17.5847	17.501	18.5158	18.5672	18.6337	18.6961	18.1693	18.8332	18.3254	.	Y	-0.117968	0.189612	0.601154	N	-
745	MSK_Cntnap2_mPFC_bRPLC_F01	6966	MSK_Cntnap2_mPFC_bRPLC_F01.6966.6966.2	+229.163QEQALQR	2	QEQALQR	.	0	1	sp|Q6ZWR6|SYNE1_MOUSE(pre=R,post=Y);sp|Q6ZWR6-4|SYNE1_MOUSE(pre=R,post=Y);tr|A0A1L1STC6|A0A1L1STC6_MOUSE(pre=R,post=Y);tr|A0A1L1SRV6|A0A1L1SRV6_MOUSE(pre=R,post=Y)	64009	Syne1	spectrin repeat containing, nuclear envelope 1 [Source:MGI Symbol;Acc:MGI:1927152]	.	10	5	5	.	18.5261	18.1646	17.8848	18.5181	18.1104	18.755	18.1469	17.7177	18.9794	18.0566	.	Y	0.0177144	0.743577	0.935939	N	-
746	MSK_Cntnap2_mPFC_bRPLC_F01	6969	MSK_Cntnap2_mPFC_bRPLC_F01.6969.6969.2	+229.163SPGGSTM+15.995M+15.995K+229.163	2	SPGGSTMMK	.	0	1	sp|Q9Z0P4|PALM_MOUSE(pre=R,post=A);sp|Q9Z0P4-2|PALM_MOUSE(pre=R,post=A);tr|Q3UZP7|Q3UZP7_MOUSE(pre=R,post=A);tr|Q6ZQE7|Q6ZQE7_MOUSE(pre=R,post=A);tr|Q8CB16|Q8CB16_MOUSE(pre=R,post=A);tr|Q91WF5|Q91WF5_MOUSE(pre=R,post=A);tr|Q3TRX4|Q3TRX4_MOUSE(pre=R,post=A);tr|Q542N8|Q542N8_MOUSE(pre=R,post=A)	18483	Palm	paralemmin [Source:MGI Symbol;Acc:MGI:1261814]	.	10	5	5	.	15.7827	15.4538	14.5941	15.6026	15.7327	16.3852	15.8798	15.1816	15.8789	15.9499	.	Y	-0.277158	0.18797	0.265115	N	-
747	MSK_Cntnap2_mPFC_bRPLC_F01	6974	MSK_Cntnap2_mPFC_bRPLC_F01.6974.6974.3	+229.163GLDDDRGPR	3	GLDDDRGPR	.	0	1	sp|P23116|EIF3A_MOUSE(pre=R,post=R);tr|Q3TRH1|Q3TRH1_MOUSE(pre=R,post=R)	13669	Eif3a	eukaryotic translation initiation factor 3, subunit A [Source:MGI Symbol;Acc:MGI:95301]	.	10	5	5	.	20.0528	19.1792	18.9735	19.7158	19.7115	20.051	19.6798	19.2823	19.9763	19.7183	.	Y	-0.00676081	0.397492	0.975439	N	-
748	MSK_Cntnap2_mPFC_bRPLC_F01	6975	MSK_Cntnap2_mPFC_bRPLC_F01.6975.6975.3	+229.163DGSEAYRPGAAQR	3	DGSEAYRPGAAQR	.	0	1	sp|Q8VHJ5|MARK1_MOUSE(pre=K,post=V);tr|Q14DQ3|Q14DQ3_MOUSE(pre=K,post=V)	226778	Mark1	MAP/microtubule affinity regulating kinase 1 [Source:MGI Symbol;Acc:MGI:2664902]	.	10	5	5	.	17.4594	17.6667	17.6903	17.8083	17.9329	17.3168	17.6859	17.4895	17.7488	17.7485	.	Y	0.00436081	0.359697	0.98412	N	-
749	MSK_Cntnap2_mPFC_bRPLC_F01	6976	MSK_Cntnap2_mPFC_bRPLC_F01.6976.6976.2	+229.163TGAAAGK+229.163	2	TGAAAGK	.	0	1	sp|P43277|H13_MOUSE(pre=K,post=R);tr|Q149Z9|Q149Z9_MOUSE(pre=K,post=R);tr|Q3U292|Q3U292_MOUSE(pre=K,post=R)	14957	H1f3	H1.3 linker histone, cluster member [Source:MGI Symbol;Acc:MGI:107502]	.	10	5	5	.	18.2099	17.9137	18.5421	19.5665	19.6832	19.97	18.3529	18.5021	18.696	17.2604	.	Y	0.0400065	0.699194	0.855873	N	-
750	MSK_Cntnap2_mPFC_bRPLC_F01	6978	MSK_Cntnap2_mPFC_bRPLC_F01.6978.6978.3	+229.163RDDGLSAAAR	3	RDDGLSAAAR	.	0	1	sp|P84102|SERF2_MOUSE(pre=R,post=K);tr|D6RIP7|D6RIP7_MOUSE(pre=R,post=K);tr|A2ARQ2|A2ARQ2_MOUSE(pre=R,post=K);tr|A2ARQ4|A2ARQ4_MOUSE(pre=R,post=K);tr|Q58DZ4|Q58DZ4_MOUSE(pre=R,post=K);tr|D6RCY2|D6RCY2_MOUSE(pre=R,post=K)	378702	Serf2	small EDRK-rich factor 2 [Source:MGI Symbol;Acc:MGI:1337041]	.	10	5	5	.	16.3859	15.7588	15.8054	16.1643	16.7301	16.866	16.6527	16.0799	16.5084	16.7316	.	Y	-0.488421	0.119487	0.0954188	N	-
751	MSK_Cntnap2_mPFC_bRPLC_F01	6979	MSK_Cntnap2_mPFC_bRPLC_F01.6979.6979.3	+229.163PGSTPSRPSSAK+229.163	3	PGSTPSRPSSAK	.	0	1	sp|Q8R001|MARE2_MOUSE(pre=K,post=R);sp|Q8R001-2|MARE2_MOUSE(pre=K,post=R);tr|E9Q6X0|E9Q6X0_MOUSE(pre=K,post=R);tr|D3YYK8|D3YYK8_MOUSE(pre=K,post=R)	212307	Mapre2	microtubule-associated protein, RP/EB family, member 2 [Source:MGI Symbol;Acc:MGI:106271]	.	10	5	5	.	15.7923	16.1287	15.1891	15.3677	15.478	16.2981	15.6539	15.1427	16.1776	15.2348	.	Y	-0.175857	0.715253	0.449211	N	-
752	MSK_Cntnap2_mPFC_bRPLC_F01	6994	MSK_Cntnap2_mPFC_bRPLC_F01.6994.6994.2	+229.163SSSDNNTNTLGR	2	SSSDNNTNTLGR	.	0	1	sp|Q69ZR2|HECD1_MOUSE(pre=R,post=N);tr|F8WIE5|F8WIE5_MOUSE(pre=R,post=N);tr|Q3UQY6|Q3UQY6_MOUSE(pre=R,post=N)	207304	Hectd1	HECT domain E3 ubiquitin protein ligase 1 [Source:MGI Symbol;Acc:MGI:2384768]	.	10	5	5	.	15.5589	15.4964	14.6865	15.9462	15.885	15.3307	15.43	15.0682	15.9301	15.1964	.	Y	0.22825	0.661145	0.341314	N	-
753	MSK_Cntnap2_mPFC_bRPLC_F01	6998	MSK_Cntnap2_mPFC_bRPLC_F01.6998.6998.2	+229.163DAANNYAR	2	DAANNYAR	.	0	0	sp|P68369|TBA1A_MOUSE(pre=E,post=G);sp|Q9JJZ2|TBA8_MOUSE(pre=E,post=G);sp|P68368|TBA4A_MOUSE(pre=E,post=G);sp|P68373|TBA1C_MOUSE(pre=E,post=G);sp|P05214|TBA3_MOUSE(pre=E,post=G);sp|P05213|TBA1B_MOUSE(pre=E,post=G);tr|Q52L87|Q52L87_MOUSE(pre=E,post=G);tr|A0A0A0MQA5|A0A0A0MQA5_MOUSE(pre=E,post=G);tr|O89052|O89052_MOUSE(pre=E,post=G);tr|A0A087WQS4|A0A087WQS4_MOUSE(pre=E,post=G);tr|A0A087WRB4|A0A087W…	NO	NO	NO	.	10	5	5	.	17.4537	16.0899	15.7808	16.9747	17.1263	16.6819	16.4176	16.2287	17.0078	16.7277	.	Y	0.292761	0.840714	0.243371	N	-
754	MSK_Cntnap2_mPFC_bRPLC_F01	7007	MSK_Cntnap2_mPFC_bRPLC_F01.7007.7007.2	+229.163DENIM+15.995R	2	DENIMR	.	0	1	sp|Q6PHZ8|KCIP4_MOUSE(pre=K,post=S);sp|Q6PHZ8-2|KCIP4_MOUSE(pre=K,post=S);sp|Q6PHZ8-3|KCIP4_MOUSE(pre=K,post=S);sp|Q6PHZ8-4|KCIP4_MOUSE(pre=K,post=S);tr|Q3YAA6|Q3YAA6_MOUSE(pre=K,post=S);tr|Q3YAA5|Q3YAA5_MOUSE(pre=K,post=S);tr|Q3UFC0|Q3UFC0_MOUSE(pre=K,post=S);tr|Q3YAA7|Q3YAA7_MOUSE(pre=K,post=S);tr|Q3YAA8|Q3YAA8_MOUSE(pre=K,post=S);tr|Q3V060|Q3V060_MOUSE(pre=K,post=S)	80334	Kcnip4	Kv channel interacting protein 4 [Source:MGI Symbol;Acc:MGI:1933131]	.	10	5	5	.	18.6557	18.0527	18.2871	18.431	18.3727	19.0735	18.4515	17.9002	19.0435	18.3504	.	Y	-0.0788066	0.428959	0.723005	N	-
755	MSK_Cntnap2_mPFC_bRPLC_F01	7011	MSK_Cntnap2_mPFC_bRPLC_F01.7011.7011.2	+229.163EQEM+15.995GSLR	2	EQEMGSLR	.	0	1	sp|Q9JJC6|RIPL1_MOUSE(pre=K,post=A);tr|A0A0G2JES6|A0A0G2JES6_MOUSE(pre=K,post=A);tr|Q62485|Q62485_MOUSE(pre=K,post=A);tr|A0A0G2JFP1|A0A0G2JFP1_MOUSE(pre=K,post=A)	75695	Rilpl1	Rab interacting lysosomal protein-like 1 [Source:MGI Symbol;Acc:MGI:1922945]	.	10	5	5	.	15.5392	14.8798	14.9746	15.4372	15.7551	15.7846	15.7692	15.2493	15.6177	15.563	.	Y	-0.180548	0.190439	0.438505	N	-
756	MSK_Cntnap2_mPFC_bRPLC_F01	7016	MSK_Cntnap2_mPFC_bRPLC_F01.7016.7016.3	+229.163TM+15.995ADGNEK+229.163K+229.163	3	TMADGNEKK	.	0	1	sp|P68510|1433F_MOUSE(pre=K,post=L)	22629	Ywhah	tyrosine 3-monooxygenase/tryptophan 5-monooxygenase activation protein, eta polypeptide [Source:MGI Symbol;Acc:MGI:109194]	.	10	5	5	.	15.2467	14.3094	14.2042	15.7443	15.7758	15.6838	15.9041	15.6693	15.3449	15.5119	.	Y	-0.422657	0.14972	0.128821	N	-
757	MSK_Cntnap2_mPFC_bRPLC_F01	7018	MSK_Cntnap2_mPFC_bRPLC_F01.7018.7018.2	+229.163VC+57.021DSSDPQR	2	VCDSSDPQR	.	0	1	sp|Q9R1A3|NET3_MOUSE(pre=R,post=A);tr|A0A3Q4EI17|A0A3Q4EI17_MOUSE(pre=R,post=A);tr|Q52KG2|Q52KG2_MOUSE(pre=R,post=A)	18209	Ntn3	netrin 3 [Source:MGI Symbol;Acc:MGI:1341188]	.	10	5	5	.	14.9705	14.2397	14.0707	15.1625	15.1108	14.7696	14.7176	14.1891	15.24	15.0046	.	Y	0.200836	0.808642	0.393987	N	-
758	MSK_Cntnap2_mPFC_bRPLC_F01	7020	MSK_Cntnap2_mPFC_bRPLC_F01.7020.7020.2	+229.163GLDDDRGPR	2	GLDDDRGPR	.	0	1	sp|P23116|EIF3A_MOUSE(pre=R,post=R);tr|Q3TRH1|Q3TRH1_MOUSE(pre=R,post=R)	13669	Eif3a	eukaryotic translation initiation factor 3, subunit A [Source:MGI Symbol;Acc:MGI:95301]	.	10	5	5	.	13.6323	12.3918	12.0786	13.2771	13.237	13.4569	13.6244	12.9632	13.9481	13.0419	.	Y	-0.219958	0.203164	0.357464	N	-
759	MSK_Cntnap2_mPFC_bRPLC_F01	7024	MSK_Cntnap2_mPFC_bRPLC_F01.7024.7024.2	+229.163TGEQAPASAPR	2	TGEQAPASAPR	.	0	1	sp|B0V2N1|PTPRS_MOUSE(pre=R,post=N);sp|B0V2N1-2|PTPRS_MOUSE(pre=R,post=N);sp|B0V2N1-3|PTPRS_MOUSE(pre=R,post=N);sp|B0V2N1-4|PTPRS_MOUSE(pre=R,post=N);sp|B0V2N1-6|PTPRS_MOUSE(pre=R,post=N)	19280	Ptprs	protein tyrosine phosphatase, receptor type, S [Source:MGI Symbol;Acc:MGI:97815]	.	10	5	5	.	12.5744	12.3442	11.8252	12.6999	13.045	13.1672	13.0412	12.0707	13.8246	12.5937	.	Y	-0.466858	0.253801	0.105146	N	-
760	MSK_Cntnap2_mPFC_bRPLC_F01	7031	MSK_Cntnap2_mPFC_bRPLC_F01.7031.7031.3	+229.163EAHDAFR	3	EAHDAFR	.	0	1	sp|P16546|SPTN1_MOUSE(pre=R,post=S);sp|P16546-2|SPTN1_MOUSE(pre=R,post=S);tr|Q6PA04|Q6PA04_MOUSE(pre=R,post=S);tr|B7ZWK3|B7ZWK3_MOUSE(pre=R,post=S);tr|A3KGU7|A3KGU7_MOUSE(pre=R,post=S);tr|B9EKJ1|B9EKJ1_MOUSE(pre=R,post=S);tr|Q3TYI8|Q3TYI8_MOUSE(pre=R,post=S);tr|B2RXX6|B2RXX6_MOUSE(pre=R,post=S);tr|A3KGU5|A3KGU5_MOUSE(pre=R,post=S);tr|A3KGU9|A3KGU9_MOUSE(pre=R,post=S);tr|Q58ES7|Q58ES7_MOUSE(pre=R,…	20740	Sptan1	spectrin alpha, non-erythrocytic 1 [Source:MGI Symbol;Acc:MGI:98386]	.	10	5	5	.	16.8268	16.0915	15.9989	16.8146	16.7005	16.9232	16.9808	16.1789	16.8749	16.8491	.	Y	-0.174354	0.277699	0.452568	N	-
761	MSK_Cntnap2_mPFC_bRPLC_F01	7032	MSK_Cntnap2_mPFC_bRPLC_F01.7032.7032.2	+229.163VSAEGEAR	2	VSAEGEAR	.	0	1	sp|P14873|MAP1B_MOUSE(pre=K,post=S);tr|B2RQQ5|B2RQQ5_MOUSE(pre=K,post=S)	17755	Map1b	microtubule-associated protein 1B [Source:MGI Symbol;Acc:MGI:1306778]	.	10	5	5	.	15.7463	14.6913	14.7445	16.4633	16.429	16.3498	15.4452	15.3011	16.2055	15.2653	.	Y	0.301117	0.835172	0.233083	N	-
762	MSK_Cntnap2_mPFC_bRPLC_F01	7050	MSK_Cntnap2_mPFC_bRPLC_F01.7050.7050.3	+229.163RNPNAPVTK+229.163	3	RNPNAPVTK	.	0	1	sp|Q7TQG1|PKHA6_MOUSE(pre=K,post=A);tr|E9PX43|E9PX43_MOUSE(pre=K,post=A);tr|Q69ZU4|Q69ZU4_MOUSE(pre=K,post=A);tr|A0A5F8MPI5|A0A5F8MPI5_MOUSE(pre=K,post=A);tr|A0A1D5RME6|A0A1D5RME6_MOUSE(pre=K,post=A);tr|A0A087WRB7|A0A087WRB7_MOUSE(pre=K,post=A)	240753	Plekha6	pleckstrin homology domain containing, family A member 6 [Source:MGI Symbol;Acc:MGI:2388662]	.	10	5	5	.	17.6208	17.162	17.3055	17.7075	17.8982	17.4282	17.6052	17.2821	17.5245	17.4958	.	Y	0.125011	0.637198	0.580305	N	-
763	MSK_Cntnap2_mPFC_bRPLC_F01	7051	MSK_Cntnap2_mPFC_bRPLC_F01.7051.7051.2	+229.163QGSPGAYDR	2	QGSPGAYDR	.	0	1	sp|Q9DBH0|WWP2_MOUSE(pre=K,post=S);tr|Q3TXI7|Q3TXI7_MOUSE(pre=K,post=S);tr|A0A1D5RM92|A0A1D5RM92_MOUSE(pre=K,post=S);tr|Q3UJU3|Q3UJU3_MOUSE(pre=K,post=S);tr|I3RSH5|I3RSH5_MOUSE(pre=K,post=S)	66894	Wwp2	WW domain containing E3 ubiquitin protein ligase 2 [Source:MGI Symbol;Acc:MGI:1914144]	.	10	5	5	.	16.7574	16.3624	15.8578	16.843	16.8754	16.5425	16.7131	16.0966	16.828	16.8129	.	Y	0.0443408	0.809865	0.840586	N	-
764	MSK_Cntnap2_mPFC_bRPLC_F01	7052	MSK_Cntnap2_mPFC_bRPLC_F01.7052.7052.3	+229.163SQNPHGLK+229.163	3	SQNPHGLK	.	0	1	sp|Q9WTX6|CUL1_MOUSE(pre=R,post=Q);tr|Q05DR6|Q05DR6_MOUSE(pre=R,post=Q);tr|Q3TPM3|Q3TPM3_MOUSE(pre=R,post=Q);tr|Q3UIA5|Q3UIA5_MOUSE(pre=R,post=Q);tr|D3YUS8|D3YUS8_MOUSE(pre=R,post=Q);tr|A0A0N4SUW1|A0A0N4SUW1_MOUSE(pre=R,post=Q);tr|D3Z2H3|D3Z2H3_MOUSE(pre=R,post=Q)	26965	Cul1	cullin 1 [Source:MGI Symbol;Acc:MGI:1349658]	.	10	5	5	.	16.9387	15.8281	16.0537	17.285	16.6454	16.3001	15.9068	15.6821	16.448	16.1038	.	Y	0.541639	0.170184	0.0747782	N	-
765	MSK_Cntnap2_mPFC_bRPLC_F01	7062	MSK_Cntnap2_mPFC_bRPLC_F01.7062.7062.2	+229.163HEEDTVQK+229.163	2	HEEDTVQK	.	0	1	sp|Q8BMG7|RBGPR_MOUSE(pre=K,post=Q);tr|E9QKE4|E9QKE4_MOUSE(pre=K,post=Q);tr|A0A0A6YWM5|A0A0A6YWM5_MOUSE(pre=K,post=Q)	98732	Rab3gap2	RAB3 GTPase activating protein subunit 2 [Source:MGI Symbol;Acc:MGI:1916043]	.	10	5	5	.	11.9112	10.4053	10.6393	12.6215	12.2279	11.9984	11.8594	10.8353	13.2315	10.2728	.	Y	0.0517566	0.911635	0.814813	N	-
766	MSK_Cntnap2_mPFC_bRPLC_F01	7064	MSK_Cntnap2_mPFC_bRPLC_F01.7064.7064.2	+229.163TNSSYEDM+15.995GR	2	TNSSYEDMGR	.	0	1	sp|Q99KI0|ACON_MOUSE(pre=C,post=S)	11429	Aco2	aconitase 2, mitochondrial [Source:MGI Symbol;Acc:MGI:87880]	.	10	5	5	.	11.8972	10.6112	10.0203	11.2292	12.2395	9.96274	10.1169	9.62238	11.9839	10.7133	.	Y	1.11227	0.255045	0.00921362	N	-
767	MSK_Cntnap2_mPFC_bRPLC_F01	7066	MSK_Cntnap2_mPFC_bRPLC_F01.7066.7066.2	+229.163EQQALSR	2	EQQALSR	.	0	1	sp|Q8K297|GT251_MOUSE(pre=R,post=E)	234407	Colgalt1	collagen beta(1-O)galactosyltransferase 1 [Source:MGI Symbol;Acc:MGI:1924348]	.	10	5	5	.	17.778	17.1162	17.1465	17.7521	17.7455	17.9471	17.5987	17.2726	18.1469	17.641	.	Y	0.104531	0.353899	0.641178	N	-
768	MSK_Cntnap2_mPFC_bRPLC_F01	7070	MSK_Cntnap2_mPFC_bRPLC_F01.7070.7070.3	+229.163GLSPTGRPGGR	3	GLSPTGRPGGR	.	0	1	sp|Q66L42|M3K10_MOUSE(pre=R,post=R);tr|D3YXM8|D3YXM8_MOUSE(pre=R,post=R)	269881	Map3k10	mitogen-activated protein kinase kinase kinase 10 [Source:MGI Symbol;Acc:MGI:1346879]	.	10	5	5	.	16.8437	16.5861	16.644	17.0861	17.1469	16.3911	17.0499	16.6491	16.5461	16.9053	.	Y	0.194624	0.38353	0.406919	N	-
769	MSK_Cntnap2_mPFC_bRPLC_F01	7090	MSK_Cntnap2_mPFC_bRPLC_F01.7090.7090.3	+229.163IK+229.163DNENQR	3	IKDNENQR	.	0	1	sp|Q5DTN8|JKIP3_MOUSE(pre=K,post=L);sp|Q5DTN8-2|JKIP3_MOUSE(pre=K,post=L);sp|Q5DTN8-3|JKIP3_MOUSE(pre=K,post=L);tr|E9Q7K7|E9Q7K7_MOUSE(pre=K,post=L)	74004	Jakmip3	janus kinase and microtubule interacting protein 3 [Source:MGI Symbol;Acc:MGI:1921254]	.	10	5	5	.	16.4171	16.043	14.9569	16.8029	16.7462	17.2633	17.0741	16.3554	17.0264	16.3206	.	Y	-0.609382	0.157062	0.0574555	N	-
770	MSK_Cntnap2_mPFC_bRPLC_F01	7093	MSK_Cntnap2_mPFC_bRPLC_F01.7093.7093.2	+229.163QQGAEVVR	2	QQGAEVVR	.	0	1	sp|Q8K2T1|NMRL1_MOUSE(pre=K,post=G);sp|Q8K2T1-2|NMRL1_MOUSE(pre=K,post=G);sp|Q8K2T1-3|NMRL1_MOUSE(pre=K,post=G);tr|G5E8S7|G5E8S7_MOUSE(pre=K,post=G);tr|D3YU12|D3YU12_MOUSE(pre=K,post=G)	67824	Nmral1	NmrA-like family domain containing 1 [Source:MGI Symbol;Acc:MGI:1915074]	.	10	5	5	.	16.7612	16.0989	16.0069	17.0686	16.4281	17.3085	16.7121	16.2693	17.2692	16.505	.	Y	-0.283921	0.27403	0.255912	N	-
771	MSK_Cntnap2_mPFC_bRPLC_F01	7115	MSK_Cntnap2_mPFC_bRPLC_F01.7115.7115.3	+229.163K+229.163TPVGEDR	3	KTPVGEDR	.	0	1	sp|P58871|TB182_MOUSE(pre=K,post=F);tr|B9EKJ7|B9EKJ7_MOUSE(pre=K,post=F);tr|Z4YJL4|Z4YJL4_MOUSE(pre=K,post=F)	228140	Tnks1bp1	tankyrase 1 binding protein 1 [Source:MGI Symbol;Acc:MGI:2446193]	.	10	5	5	.	16.1199	15.365	15.3005	15.9961	16.2052	16.4811	16.1171	15.5223	16.7749	15.9349	.	Y	-0.121026	0.242816	0.59224	N	-
772	MSK_Cntnap2_mPFC_bRPLC_F01	7117	MSK_Cntnap2_mPFC_bRPLC_F01.7117.7117.2	+229.163EQM+15.995ETIR	2	EQMETIR	.	0	1	sp|Q91VN6|DDX41_MOUSE(pre=K,post=H);tr|Q3UAC4|Q3UAC4_MOUSE(pre=K,post=H);tr|A0A1S6GWJ4|A0A1S6GWJ4_MOUSE(pre=K,post=H);tr|Q3TI21|Q3TI21_MOUSE(pre=K,post=H)	72935	Ddx41	DEAD (Asp-Glu-Ala-Asp) box polypeptide 41 [Source:MGI Symbol;Acc:MGI:1920185]	.	10	5	5	.	14.5755	13.8525	13.5202	14.1612	13.4523	14.3084	14.2203	13.9074	14.3695	14.2715	.	Y	-0.419047	0.215861	0.13105	N	-
773	MSK_Cntnap2_mPFC_bRPLC_F01	7125	MSK_Cntnap2_mPFC_bRPLC_F01.7125.7125.2	+229.163EM+15.995PMC+57.021R	2	EMPMCR	.	0	1	sp|Q62277|SYPH_MOUSE(pre=K,post=Q);tr|A4FUR8|A4FUR8_MOUSE(pre=K,post=Q)	20977	Syp	synaptophysin [Source:MGI Symbol;Acc:MGI:98467]	.	10	5	5	.	19.5099	19.4836	18.7941	19.3551	19.4768	19.8168	19.7468	19.0752	19.739	20.0806	.	Y	-0.270042	0.127337	0.275088	N	-
774	MSK_Cntnap2_mPFC_bRPLC_F01	7137	MSK_Cntnap2_mPFC_bRPLC_F01.7137.7137.2	+229.163DLQQENR	2	DLQQENR	.	0	1	sp|Q9CPR7|SIKE1_MOUSE(pre=R,post=E);tr|A0A0G2JF91|A0A0G2JF91_MOUSE(pre=R,post=E)	66641	Sike1	suppressor of IKBKE 1 [Source:MGI Symbol;Acc:MGI:1913891]	.	10	5	5	.	16.9542	15.7315	15.754	16.9916	17.0942	17.542	17.147	16.682	17.299	16.8024	.	Y	-0.192859	0.133652	0.411423	N	-
775	MSK_Cntnap2_mPFC_bRPLC_F01	7138	MSK_Cntnap2_mPFC_bRPLC_F01.7138.7138.3	+229.163RLSTSPVR	3	RLSTSPVR	.	0	1	sp|Q9WV92|E41L3_MOUSE(pre=K,post=L);sp|Q9WV92-2|E41L3_MOUSE(pre=K,post=L);sp|Q9WV92-3|E41L3_MOUSE(pre=K,post=L);sp|Q9WV92-4|E41L3_MOUSE(pre=K,post=L);sp|Q9WV92-5|E41L3_MOUSE(pre=K,post=L);sp|Q9WV92-6|E41L3_MOUSE(pre=K,post=L);sp|Q9WV92-7|E41L3_MOUSE(pre=K,post=L);sp|Q9WV92-8|E41L3_MOUSE(pre=K,post=L);tr|D0VYV6|D0VYV6_MOUSE(pre=K,post=L);tr|B6ZHD1|B6ZHD1_MOUSE(pre=K,post=L);tr|A7YY80|A7YY80_MOUSE(…	13823	Epb41l3	erythrocyte membrane protein band 4.1 like 3 [Source:MGI Symbol;Acc:MGI:103008]	.	10	5	5	.	15.5091	15.7593	15.6731	15.6947	16.019	15.7635	16.1625	15.613	15.5755	15.5836	.	Y	0.0817216	0.953309	0.713157	N	-
776	MSK_Cntnap2_mPFC_bRPLC_F01	7140	MSK_Cntnap2_mPFC_bRPLC_F01.7140.7140.3	+229.163MHESM+15.995K+229.163	3	MHESMK	.	0	0	sp|P08752|GNAI2_MOUSE(pre=R,post=L);sp|B2RSH2|GNAI1_MOUSE(pre=R,post=L);sp|Q9DC51|GNAI3_MOUSE(pre=R,post=L);tr|Q8JZT4|Q8JZT4_MOUSE(pre=R,post=L);tr|Q3TJH1|Q3TJH1_MOUSE(pre=R,post=L)	NO	NO	NO	.	10	5	5	.	16.1062	14.2035	14.6837	16.0384	15.5656	15.4348	15.0184	15.0351	15.5769	14.8566	.	Y	0.530519	0.746808	0.0783634	N	-
777	MSK_Cntnap2_mPFC_bRPLC_F01	7141	MSK_Cntnap2_mPFC_bRPLC_F01.7141.7141.3	+229.163DRAPTVPER	3	DRAPTVPER	.	0	1	sp|Q7TSJ2|MAP6_MOUSE(pre=K,post=R);tr|A0A140LIT9|A0A140LIT9_MOUSE(pre=K,post=R)	17760	Map6	microtubule-associated protein 6 [Source:MGI Symbol;Acc:MGI:1201690]	.	10	5	5	.	14.3641	14.5027	14.3216	15.0784	14.6195	15.061	14.6159	14.2724	14.9576	14.2287	.	Y	-0.113148	0.826874	0.615531	N	-
778	MSK_Cntnap2_mPFC_bRPLC_F01	7150	MSK_Cntnap2_mPFC_bRPLC_F01.7150.7150.3	+229.163THM+15.995QDLK+229.163	3	THMQDLK	.	0	1	sp|O55131|SEPT7_MOUSE(pre=R,post=D);sp|P28661|SEPT4_MOUSE(pre=R,post=D);sp|P28661-2|SEPT4_MOUSE(pre=R,post=D);sp|P28661-3|SEPT4_MOUSE(pre=R,post=D);sp|P28661-4|SEPT4_MOUSE(pre=R,post=D);sp|P28661-5|SEPT4_MOUSE(pre=R,post=D);tr|Q8C752|Q8C752_MOUSE(pre=R,post=D);tr|Q5DTS3|Q5DTS3_MOUSE(pre=R,post=D);tr|Q3UNN1|Q3UNN1_MOUSE(pre=R,post=D);tr|Q8C2A3|Q8C2A3_MOUSE(pre=R,post=D);tr|A0A5F8MP96|A0A5F8MP96_MO…	18952	Septin4	septin 4 [Source:MGI Symbol;Acc:MGI:1270156]	.	10	5	5	.	17.1707	17.2908	16.9279	17.3016	17.1683	17.3584	17.3927	16.6936	17.5936	17.1644	.	Y	-0.187673	0.694369	0.422716	N	-
779	MSK_Cntnap2_mPFC_bRPLC_F01	7151	MSK_Cntnap2_mPFC_bRPLC_F01.7151.7151.4	+229.163RAPAVPPARPGSR	4	RAPAVPPARPGSR	.	0	1	sp|P39053|DYN1_MOUSE(pre=R,post=G);sp|P39053-3|DYN1_MOUSE(pre=R,post=G);sp|P39053-4|DYN1_MOUSE(pre=R,post=G);sp|P39053-5|DYN1_MOUSE(pre=R,post=G);sp|P39053-6|DYN1_MOUSE(pre=R,post=G);tr|A0A0J9YUE9|A0A0J9YUE9_MOUSE(pre=R,post=G);tr|F6RRH9|F6RRH9_MOUSE(pre=R,post=G);tr|F6TH70|F6TH70_MOUSE(pre=R,post=G);tr|A0A0J9YUN4|A0A0J9YUN4_MOUSE(pre=R,post=G)	13429	Dnm1	dynamin 1 [Source:MGI Symbol;Acc:MGI:107384]	.	10	5	5	.	15.039	15.1719	15.2573	15.1793	15.4415	15.1442	15.2463	15.0226	14.7475	15.2211	.	Y	0.0350639	0.247896	0.873334	N	-
780	MSK_Cntnap2_mPFC_bRPLC_F01	7152	MSK_Cntnap2_mPFC_bRPLC_F01.7152.7152.3	+229.163M+15.995GPPVGGHR	3	MGPPVGGHR	.	0	1	sp|Q8R081|HNRPL_MOUSE(pre=R,post=R);tr|G5E924|G5E924_MOUSE(pre=R,post=R);tr|G3UY38|G3UY38_MOUSE(pre=R,post=R);tr|Q3UMT7|Q3UMT7_MOUSE(pre=R,post=R)	15388	Hnrnpl	heterogeneous nuclear ribonucleoprotein L [Source:MGI Symbol;Acc:MGI:104816]	.	10	5	5	.	15.173	14.2988	14.42	15.5416	15.2013	15.1811	15.1687	14.775	15.288	15.2736	.	Y	-0.0081885	0.443454	0.970243	N	-
781	MSK_Cntnap2_mPFC_bRPLC_F01	7157	MSK_Cntnap2_mPFC_bRPLC_F01.7157.7157.2	+229.163EIGSSDR	2	EIGSSDR	.	0	1	sp|Q8K1R3|PNPT1_MOUSE(pre=R,post=E);sp|Q8K1R3-2|PNPT1_MOUSE(pre=R,post=E);tr|Q3TST0|Q3TST0_MOUSE(pre=R,post=E);tr|Q3UNL5|Q3UNL5_MOUSE(pre=R,post=E);tr|Q3TN29|Q3TN29_MOUSE(pre=R,post=E)	71701	Pnpt1	polyribonucleotide nucleotidyltransferase 1 [Source:MGI Symbol;Acc:MGI:1918951]	.	10	5	5	.	17.2709	16.2201	15.7256	16.9611	16.7999	17.388	16.813	16.4557	18.0297	16.245	.	Y	-0.0131072	0.389877	0.95241	N	-
782	MSK_Cntnap2_mPFC_bRPLC_F01	7164	MSK_Cntnap2_mPFC_bRPLC_F01.7164.7164.3	+229.163TSEDNM+15.995TDM+15.995VTHM+15.995PDR	3	TSEDNMTDMVTHMPDR	.	0	1	sp|Q69ZH9|RHG23_MOUSE(pre=R,post=Y);tr|F8VQ11|F8VQ11_MOUSE(pre=R,post=Y);tr|D6RDB5|D6RDB5_MOUSE(pre=R,post=Y);tr|B1AQY2|B1AQY2_MOUSE(pre=R,post=Y)	58996	Arhgap23	Rho GTPase activating protein 23 [Source:MGI Symbol;Acc:MGI:3697726]	.	9	4	5	.	10.4935	NA	10.0859	10.436	10.7667	10.3755	10.3396	9.87689	9.61773	10.2067	.	Y	0.258075	0.114453	0.291674	N	-
783	MSK_Cntnap2_mPFC_bRPLC_F01	7169	MSK_Cntnap2_mPFC_bRPLC_F01.7169.7169.4	+229.163K+229.163K+229.163DDEVDRDAPSR	4	KKDDEVDRDAPSR	.	0	1	sp|P11881|ITPR1_MOUSE(pre=K,post=K);sp|P11881-2|ITPR1_MOUSE(pre=K,post=K);sp|P11881-3|ITPR1_MOUSE(pre=K,post=K);sp|P11881-4|ITPR1_MOUSE(pre=K,post=K);sp|P11881-5|ITPR1_MOUSE(pre=K,post=K);sp|P11881-6|ITPR1_MOUSE(pre=K,post=K);sp|P11881-7|ITPR1_MOUSE(pre=K,post=K);sp|P11881-8|ITPR1_MOUSE(pre=K,post=K);tr|A0A0N4SWH7|A0A0N4SWH7_MOUSE(pre=K,post=K)	16438	Itpr1	inositol 1,4,5-trisphosphate receptor 1 [Source:MGI Symbol;Acc:MGI:96623]	.	10	5	5	.	16.2845	15.1012	15.4132	16.2249	15.8506	15.5348	16.0155	15.4443	16.4215	16.0875	.	Y	-0.164963	0.681496	0.474848	N	-
784	MSK_Cntnap2_mPFC_bRPLC_F01	7174	MSK_Cntnap2_mPFC_bRPLC_F01.7174.7174.2	+229.163THM+15.995QDLK+229.163	2	THMQDLK	.	0	1	sp|O55131|SEPT7_MOUSE(pre=R,post=D);sp|P28661|SEPT4_MOUSE(pre=R,post=D);sp|P28661-2|SEPT4_MOUSE(pre=R,post=D);sp|P28661-3|SEPT4_MOUSE(pre=R,post=D);sp|P28661-4|SEPT4_MOUSE(pre=R,post=D);sp|P28661-5|SEPT4_MOUSE(pre=R,post=D);tr|Q8C752|Q8C752_MOUSE(pre=R,post=D);tr|Q5DTS3|Q5DTS3_MOUSE(pre=R,post=D);tr|Q3UNN1|Q3UNN1_MOUSE(pre=R,post=D);tr|Q8C2A3|Q8C2A3_MOUSE(pre=R,post=D);tr|A0A5F8MP96|A0A5F8MP96_MO…	18952	Septin4	septin 4 [Source:MGI Symbol;Acc:MGI:1270156]	.	10	5	5	.	13.213	12.5468	12.4708	12.8169	13.2877	13.1561	12.8908	12.1245	13.1346	12.2049	.	Y	-0.0738461	0.575614	0.739453	N	-
785	MSK_Cntnap2_mPFC_bRPLC_F01	7180	MSK_Cntnap2_mPFC_bRPLC_F01.7180.7180.5	+229.163K+229.163K+229.163DDEVDRDAPSR	5	KKDDEVDRDAPSR	.	0	1	sp|P11881|ITPR1_MOUSE(pre=K,post=K);sp|P11881-2|ITPR1_MOUSE(pre=K,post=K);sp|P11881-3|ITPR1_MOUSE(pre=K,post=K);sp|P11881-4|ITPR1_MOUSE(pre=K,post=K);sp|P11881-5|ITPR1_MOUSE(pre=K,post=K);sp|P11881-6|ITPR1_MOUSE(pre=K,post=K);sp|P11881-7|ITPR1_MOUSE(pre=K,post=K);sp|P11881-8|ITPR1_MOUSE(pre=K,post=K);tr|A0A0N4SWH7|A0A0N4SWH7_MOUSE(pre=K,post=K)	16438	Itpr1	inositol 1,4,5-trisphosphate receptor 1 [Source:MGI Symbol;Acc:MGI:96623]	.	10	5	5	.	18.6398	18.0442	18.0397	18.7115	18.4383	18.4765	18.5943	18.2134	19.1142	18.6834	.	Y	-0.155935	0.276664	0.497514	N	-
786	MSK_Cntnap2_mPFC_bRPLC_F01	7187	MSK_Cntnap2_mPFC_bRPLC_F01.7187.7187.3	+229.163VM+15.995DQHK+229.163	3	VMDQHK	.	0	1	sp|P26040|EZRI_MOUSE(pre=R,post=L);tr|Q4KML7|Q4KML7_MOUSE(pre=R,post=L);tr|Q3UXR4|Q3UXR4_MOUSE(pre=R,post=L);tr|Q3UL48|Q3UL48_MOUSE(pre=R,post=L);tr|Q3TCP5|Q3TCP5_MOUSE(pre=R,post=L)	22350	Ezr	ezrin [Source:MGI Symbol;Acc:MGI:98931]	.	10	5	5	.	15.5274	14.5835	14.762	15.6745	15.6876	15.7062	15.4117	15.1077	15.8078	15.4385	.	Y	0.088834	0.385844	0.690147	N	-
787	MSK_Cntnap2_mPFC_bRPLC_F01	7189	MSK_Cntnap2_mPFC_bRPLC_F01.7189.7189.3	+229.163K+229.163SVQPTSEER	3	KSVQPTSEER	.	0	1	sp|Q80UG5|SEPT9_MOUSE(pre=R,post=I);sp|Q80UG5-2|SEPT9_MOUSE(pre=R,post=I);sp|Q80UG5-3|SEPT9_MOUSE(pre=R,post=I);tr|A2A6U3|A2A6U3_MOUSE(pre=R,post=I);tr|A2A6U5|A2A6U5_MOUSE(pre=R,post=I);tr|Q3TDR9|Q3TDR9_MOUSE(pre=R,post=I)	53860	Septin9	septin 9 [Source:MGI Symbol;Acc:MGI:1858222]	.	10	5	5	.	18.0328	17.1196	16.8265	17.9128	18.136	18.1238	18.0401	17.4425	18.1762	17.8986	.	Y	-0.127321	0.299426	0.574174	N	-
788	MSK_Cntnap2_mPFC_bRPLC_F01	7197	MSK_Cntnap2_mPFC_bRPLC_F01.7197.7197.3	+229.163HEISEMNR	3	HEISEMNR	.	1	0	sp|Q922U2|K2C5_MOUSE(pre=K,post=M);tr|Q32P04|Q32P04_MOUSE(pre=K,post=M);IPI:CON_GI88052|pir||A32568(pre=K,post=M);IPI:CON_GI386850(pre=K,post=M)	NO	NO	NO	.	10	5	5	.	14.4503	14.4984	13.9057	14.5077	14.5306	15.0052	14.6458	14.5452	16.1268	14.4236	.	Y	-0.147378	0.126944	0.519577	N	-
789	MSK_Cntnap2_mPFC_bRPLC_F01	7198	MSK_Cntnap2_mPFC_bRPLC_F01.7198.7198.3	+229.163HLQEM+15.995TK+229.163	3	HLQEMTK	.	0	1	sp|P60882|MEGF8_MOUSE(pre=R,post=M)	269878	Megf8	multiple EGF-like-domains 8 [Source:MGI Symbol;Acc:MGI:2446294]	.	10	5	5	.	15.1751	14.1247	14.0574	15.1312	15.1152	15.1948	15.118	14.7187	15.5449	14.5896	.	Y	-0.00279392	0.345733	0.98965	N	-
790	MSK_Cntnap2_mPFC_bRPLC_F01	7200	MSK_Cntnap2_mPFC_bRPLC_F01.7200.7200.2	+229.163ESQTNSLGR	2	ESQTNSLGR	.	0	1	sp|Q9CWR0|ARHGP_MOUSE(pre=R,post=P);sp|Q9CWR0-2|ARHGP_MOUSE(pre=R,post=P);tr|G5E825|G5E825_MOUSE(pre=R,post=P);tr|A0A1W2P6R9|A0A1W2P6R9_MOUSE(pre=R,post=P);tr|A0A1Y7VNM7|A0A1Y7VNM7_MOUSE(pre=R,post=P);tr|A0A0R4J211|A0A0R4J211_MOUSE(pre=R,post=P)	52666	Arhgef25	Rho guanine nucleotide exchange factor (GEF) 25 [Source:MGI Symbol;Acc:MGI:1277173]	.	10	5	5	.	13.5181	13.1025	12.4925	13.6632	13.1367	13.8544	13.235	12.1534	14.1091	13.0846	.	Y	-0.0983425	0.800882	0.660516	N	-
791	MSK_Cntnap2_mPFC_bRPLC_F01	7204	MSK_Cntnap2_mPFC_bRPLC_F01.7204.7204.3	+229.163DGSEAYRPGAAQR	3	DGSEAYRPGAAQR	.	0	1	sp|Q8VHJ5|MARK1_MOUSE(pre=K,post=V);tr|Q14DQ3|Q14DQ3_MOUSE(pre=K,post=V)	226778	Mark1	MAP/microtubule affinity regulating kinase 1 [Source:MGI Symbol;Acc:MGI:2664902]	.	10	5	5	.	16.8999	16.9581	16.7338	16.9913	17.1522	16.3562	16.4496	16.5301	16.9738	16.9906	.	Y	0.427947	0.096396	0.124291	N	-
792	MSK_Cntnap2_mPFC_bRPLC_F01	7205	MSK_Cntnap2_mPFC_bRPLC_F01.7205.7205.2	+229.163DC+57.021SIQR	2	DCSIQR	.	0	1	sp|E9Q4Z2|ACACB_MOUSE(pre=R,post=R);sp|Q05920|PYC_MOUSE(pre=R,post=R);tr|Q3TCQ3|Q3TCQ3_MOUSE(pre=R,post=R);tr|Q3UFS6|Q3UFS6_MOUSE(pre=R,post=R);tr|G5E8R3|G5E8R3_MOUSE(pre=R,post=R);tr|Q62043|Q62043_MOUSE(pre=R,post=R);tr|Q3T9S7|Q3T9S7_MOUSE(pre=R,post=R);tr|E9QPD7|E9QPD7_MOUSE(pre=R,post=R)	100705	Acacb	acetyl-Coenzyme A carboxylase beta [Source:MGI Symbol;Acc:MGI:2140940]	.	10	5	5	.	14.1276	13.1664	13.1065	14.174	14.0302	13.8869	13.3351	13.2433	14.343	13.9442	.	Y	0.143279	0.928809	0.529942	N	-
793	MSK_Cntnap2_mPFC_bRPLC_F01	7217	MSK_Cntnap2_mPFC_bRPLC_F01.7217.7217.3	+229.163ETSM+15.995VHELNR	3	ETSMVHELNR	.	0	1	sp|P61620|S61A1_MOUSE(pre=R,post=Y);tr|Q3TJD0|Q3TJD0_MOUSE(pre=R,post=Y)	53421	Sec61a1	Sec61 alpha 1 subunit (S. cerevisiae) [Source:MGI Symbol;Acc:MGI:1858417]	.	10	5	5	.	14.127	12.9045	13.199	14.2254	13.9813	13.6418	13.3675	13.4189	13.9332	13.313	.	Y	0.562355	0.615982	0.0685307	N	-
794	MSK_Cntnap2_mPFC_bRPLC_F01	7222	MSK_Cntnap2_mPFC_bRPLC_F01.7222.7222.3	+229.163IM+15.995QIHSR	3	IMQIHSR	.	0	1	sp|O88685|PRS6A_MOUSE(pre=R,post=K);tr|Q3U8Y7|Q3U8Y7_MOUSE(pre=R,post=K);tr|A2AGN7|A2AGN7_MOUSE(pre=R,post=K);tr|Q3THI5|Q3THI5_MOUSE(pre=R,post=K);tr|B7ZCF1|B7ZCF1_MOUSE(pre=R,post=K);tr|Q3TKC2|Q3TKC2_MOUSE(pre=R,post=K);tr|Q8BUP7|Q8BUP7_MOUSE(pre=R,post=K);tr|Q3TKG4|Q3TKG4_MOUSE(pre=R,post=K)	19182	Psmc3	proteasome (prosome, macropain) 26S subunit, ATPase 3 [Source:MGI Symbol;Acc:MGI:1098754]	.	10	5	5	.	14.5589	14.1005	14.4303	14.9125	14.9276	15.0303	14.8535	14.3618	14.8358	14.5262	.	Y	-0.276885	0.514465	0.265487	N	-
795	MSK_Cntnap2_mPFC_bRPLC_F01	7234	MSK_Cntnap2_mPFC_bRPLC_F01.7234.7234.2	+229.163QGESATLR	2	QGESATLR	.	0	1	sp|Q99PJ0|NTRI_MOUSE(pre=R,post=C);tr|Q3USC2|Q3USC2_MOUSE(pre=R,post=C);tr|Q6DFY2|Q6DFY2_MOUSE(pre=R,post=C);tr|Q3TYC2|Q3TYC2_MOUSE(pre=R,post=C);tr|D3Z396|D3Z396_MOUSE(pre=R,post=C);tr|Q8BMT5|Q8BMT5_MOUSE(pre=R,post=C);tr|Q8BG33|Q8BG33_MOUSE(pre=R,post=C);tr|G5E8G3|G5E8G3_MOUSE(pre=R,post=C);tr|Q3TYL3|Q3TYL3_MOUSE(pre=R,post=C)	235106	Ntm	neurotrimin [Source:MGI Symbol;Acc:MGI:2446259]	.	10	5	5	.	14.6399	13.4526	13.5962	14.48	14.1798	14.7817	14.5095	13.6553	14.6429	14.2678	.	Y	-0.329724	0.359114	0.202574	N	-
796	MSK_Cntnap2_mPFC_bRPLC_F01	7245	MSK_Cntnap2_mPFC_bRPLC_F01.7245.7245.2	+229.163M+15.995TSAALR	2	MTSAALR	.	0	1	sp|Q8CG76|ARK72_MOUSE(pre=R,post=W)	110198	Akr7a5	aldo-keto reductase family 7, member A5 (aflatoxin aldehyde reductase) [Source:MGI Symbol;Acc:MGI:107796]	.	10	5	5	.	15.1681	14.9733	14.9354	15.2477	15.4345	15.1991	15.3956	14.8681	15.599	15.171	.	Y	-0.0310189	0.555093	0.887669	N	-
797	MSK_Cntnap2_mPFC_bRPLC_F01	7246	MSK_Cntnap2_mPFC_bRPLC_F01.7246.7246.2	+229.163EGC+57.021VPR	2	EGCVPR	.	0	1	sp|O70405|ULK1_MOUSE(pre=R,post=Y);tr|Q6PB82|Q6PB82_MOUSE(pre=R,post=Y);tr|Q80TT3|Q80TT3_MOUSE(pre=R,post=Y);tr|Q8K0Q7|Q8K0Q7_MOUSE(pre=R,post=Y);tr|A0A0R4J0B3|A0A0R4J0B3_MOUSE(pre=R,post=Y);tr|Q3U0V5|Q3U0V5_MOUSE(pre=R,post=Y);tr|Q3UFT4|Q3UFT4_MOUSE(pre=R,post=Y);tr|Q3U350|Q3U350_MOUSE(pre=R,post=Y)	22241	Ulk1	unc-51 like kinase 1 [Source:MGI Symbol;Acc:MGI:1270126]	.	10	5	5	.	15.2999	14.8203	14.6521	15.9016	15.6811	15.5608	15.4948	15.0765	15.9382	15.1208	.	Y	-0.194858	0.579999	0.407241	N	-
798	MSK_Cntnap2_mPFC_bRPLC_F01	7247	MSK_Cntnap2_mPFC_bRPLC_F01.7247.7247.4	+229.163M+15.995GHYLHEVAR	4	MGHYLHEVAR	.	0	1	sp|P07724|ALBU_MOUSE(pre=F,post=R);tr|K7R066|K7R066_MOUSE(pre=F,post=R);tr|Q546G4|Q546G4_MOUSE(pre=F,post=R)	11657	Alb	albumin [Source:MGI Symbol;Acc:MGI:87991]	.	10	5	5	.	14.0998	13.0298	13.3003	14.2635	13.559	13.831	13.4188	13.0817	14.1774	13.7037	.	Y	-0.144746	0.979031	0.526558	N	-
799	MSK_Cntnap2_mPFC_bRPLC_F01	7252	MSK_Cntnap2_mPFC_bRPLC_F01.7252.7252.3	+229.163RNPNAPVTK+229.163	3	RNPNAPVTK	.	0	1	sp|Q7TQG1|PKHA6_MOUSE(pre=K,post=A);tr|E9PX43|E9PX43_MOUSE(pre=K,post=A);tr|Q69ZU4|Q69ZU4_MOUSE(pre=K,post=A);tr|A0A5F8MPI5|A0A5F8MPI5_MOUSE(pre=K,post=A);tr|A0A1D5RME6|A0A1D5RME6_MOUSE(pre=K,post=A);tr|A0A087WRB7|A0A087WRB7_MOUSE(pre=K,post=A)	240753	Plekha6	pleckstrin homology domain containing, family A member 6 [Source:MGI Symbol;Acc:MGI:2388662]	.	10	5	5	.	15.3365	14.9183	14.7601	15.5515	15.6183	15.2165	15.2115	14.897	15.1641	15.044	.	Y	0.172436	0.496572	0.456381	N	-
800	MSK_Cntnap2_mPFC_bRPLC_F01	7254	MSK_Cntnap2_mPFC_bRPLC_F01.7254.7254.2	+229.163GSNSSNIQ	2	GSNSSNIQ	.	0	1	sp|P63328|PP2BA_MOUSE(pre=N,post=-);sp|P63328-2|PP2BA_MOUSE(pre=N,post=-);tr|B2RRX2|B2RRX2_MOUSE(pre=N,post=-);tr|Q4V9X0|Q4V9X0_MOUSE(pre=N,post=-);tr|Q8C649|Q8C649_MOUSE(pre=N,post=-)	19055	Ppp3ca	protein phosphatase 3, catalytic subunit, alpha isoform [Source:MGI Symbol;Acc:MGI:107164]	.	10	5	5	.	14.4994	13.3294	13.964	14.9622	14.7017	14.4163	14.715	14.3059	14.3242	14.3442	.	Y	0.15516	0.680309	0.498948	N	-
801	MSK_Cntnap2_mPFC_bRPLC_F01	7271	MSK_Cntnap2_mPFC_bRPLC_F01.7271.7271.3	+229.163K+229.163K+229.163DDEVDRDAPSR	3	KKDDEVDRDAPSR	.	0	1	sp|P11881|ITPR1_MOUSE(pre=K,post=K);sp|P11881-2|ITPR1_MOUSE(pre=K,post=K);sp|P11881-3|ITPR1_MOUSE(pre=K,post=K);sp|P11881-4|ITPR1_MOUSE(pre=K,post=K);sp|P11881-5|ITPR1_MOUSE(pre=K,post=K);sp|P11881-6|ITPR1_MOUSE(pre=K,post=K);sp|P11881-7|ITPR1_MOUSE(pre=K,post=K);sp|P11881-8|ITPR1_MOUSE(pre=K,post=K);tr|A0A0N4SWH7|A0A0N4SWH7_MOUSE(pre=K,post=K)	16438	Itpr1	inositol 1,4,5-trisphosphate receptor 1 [Source:MGI Symbol;Acc:MGI:96623]	.	10	5	5	.	12.3747	11.7185	11.9584	12.5779	12.5054	12.2947	12.4235	11.6575	12.6511	11.3178	.	Y	0.0800259	0.615839	0.718821	N	-
802	MSK_Cntnap2_mPFC_bRPLC_F01	7278	MSK_Cntnap2_mPFC_bRPLC_F01.7278.7278.3	+229.163SRPLPVHVR	3	SRPLPVHVR	.	0	1	sp|Q8R366|IGSF8_MOUSE(pre=R,post=E);tr|A0A0R4J117|A0A0R4J117_MOUSE(pre=R,post=E);tr|G3UYZ1|G3UYZ1_MOUSE(pre=R,post=E);tr|A0A0A6YWK7|A0A0A6YWK7_MOUSE(pre=R,post=E)	140559	Igsf8	immunoglobulin superfamily, member 8 [Source:MGI Symbol;Acc:MGI:2154090]	.	10	5	5	.	13.4508	13.611	13.2802	13.7288	13.8869	13.7748	13.892	13.777	13.8998	14.0076	.	Y	-0.281009	0.0429997	0.259833	N	-
803	MSK_Cntnap2_mPFC_bRPLC_F01	7288	MSK_Cntnap2_mPFC_bRPLC_F01.7288.7288.3	+229.163GLSPTGRPGGR	3	GLSPTGRPGGR	.	0	1	sp|Q66L42|M3K10_MOUSE(pre=R,post=R);tr|D3YXM8|D3YXM8_MOUSE(pre=R,post=R)	269881	Map3k10	mitogen-activated protein kinase kinase kinase 10 [Source:MGI Symbol;Acc:MGI:1346879]	.	10	5	5	.	15.4293	15.2999	15.1983	15.7874	15.7682	15.1869	15.4807	15.2188	15.2679	15.5789	.	Y	0.161424	0.330042	0.482998	N	-
804	MSK_Cntnap2_mPFC_bRPLC_F01	7295	MSK_Cntnap2_mPFC_bRPLC_F01.7295.7295.2	+229.163QQGAEVVR	2	QQGAEVVR	.	0	1	sp|Q8K2T1|NMRL1_MOUSE(pre=K,post=G);sp|Q8K2T1-2|NMRL1_MOUSE(pre=K,post=G);sp|Q8K2T1-3|NMRL1_MOUSE(pre=K,post=G);tr|G5E8S7|G5E8S7_MOUSE(pre=K,post=G);tr|D3YU12|D3YU12_MOUSE(pre=K,post=G)	67824	Nmral1	NmrA-like family domain containing 1 [Source:MGI Symbol;Acc:MGI:1915074]	.	10	5	5	.	16.2787	15.8798	15.0899	16.3476	15.8091	16.594	16.1041	15.3318	16.7575	15.7206	.	Y	-0.224325	0.546796	0.349385	N	-
805	MSK_Cntnap2_mPFC_bRPLC_F01	7305	MSK_Cntnap2_mPFC_bRPLC_F01.7305.7305.3	+229.163VDHAGEYGANR	3	VDHAGEYGANR	.	0	1	sp|P97478|COQ7_MOUSE(pre=R,post=I);tr|Q3TYT1|Q3TYT1_MOUSE(pre=R,post=I);tr|A0A140LIF0|A0A140LIF0_MOUSE(pre=R,post=I)	12850	Coq7	demethyl-Q 7 [Source:MGI Symbol;Acc:MGI:107207]	.	10	5	5	.	15.1032	14.8304	14.3683	15.3547	15.2942	15.2835	14.9566	14.7268	15.4345	15.0128	.	Y	0.0903646	0.686489	0.685291	N	-
806	MSK_Cntnap2_mPFC_bRPLC_F01	7306	MSK_Cntnap2_mPFC_bRPLC_F01.7306.7306.4	+229.163SEEHIDSK+229.163EHAK+229.163	4	SEEHIDSKEHAK	.	0	1	sp|P20357|MTAP2_MOUSE(pre=K,post=E);tr|Q3URJ7|Q3URJ7_MOUSE(pre=K,post=E);tr|A0A668KLC6|A0A668KLC6_MOUSE(pre=K,post=E)	17756	Map2	microtubule-associated protein 2 [Source:MGI Symbol;Acc:MGI:97175]	.	10	5	5	.	14.8609	13.6908	14.4687	15.1204	15.2365	14.4976	15.2906	14.6592	14.4496	14.8992	.	Y	0.201669	0.801794	0.39225	N	-
807	MSK_Cntnap2_mPFC_bRPLC_F01	7318	MSK_Cntnap2_mPFC_bRPLC_F01.7318.7318.2	+229.163DM+15.995EYQC+57.021R	2	DMEYQCR	.	0	1	sp|Q08481|PECA1_MOUSE(pre=R,post=A);sp|Q08481-2|PECA1_MOUSE(pre=R,post=A);sp|Q08481-3|PECA1_MOUSE(pre=R,post=A);sp|Q08481-4|PECA1_MOUSE(pre=R,post=A);tr|B1ARB3|B1ARB3_MOUSE(pre=R,post=A);tr|Q8CAW4|Q8CAW4_MOUSE(pre=R,post=A)	18613	Pecam1	platelet/endothelial cell adhesion molecule 1 [Source:MGI Symbol;Acc:MGI:97537]	.	10	5	5	.	14.5878	14.0884	13.5718	14.5448	14.5116	14.6657	14.3062	13.632	14.4237	14.2588	.	Y	0.20538	0.98877	0.384676	N	-
808	MSK_Cntnap2_mPFC_bRPLC_F01	7324	MSK_Cntnap2_mPFC_bRPLC_F01.7324.7324.2	+229.163EM+15.995PMC+57.021R	2	EMPMCR	.	0	1	sp|Q62277|SYPH_MOUSE(pre=K,post=Q);tr|A4FUR8|A4FUR8_MOUSE(pre=K,post=Q)	20977	Syp	synaptophysin [Source:MGI Symbol;Acc:MGI:98467]	.	10	5	5	.	18.3834	18.1816	17.8102	18.1698	18.2878	18.5437	18.6082	18.1016	18.5564	18.8193	.	Y	-0.374775	0.0483696	0.162001	N	-
809	MSK_Cntnap2_mPFC_bRPLC_F01	7330	MSK_Cntnap2_mPFC_bRPLC_F01.7330.7330.5	+229.163K+229.163HDEINHVQK+229.163	5	KHDEINHVQK	.	0	1	sp|Q9D1P2|KAT8_MOUSE(pre=R,post=T);sp|Q9D1P2-2|KAT8_MOUSE(pre=R,post=V);tr|Q3V268|Q3V268_MOUSE(pre=R,post=T);tr|A0A0U1RNW7|A0A0U1RNW7_MOUSE(pre=R,post=T)	67773	Kat8	K(lysine) acetyltransferase 8 [Source:MGI Symbol;Acc:MGI:1915023]	.	10	5	5	.	18.4173	18.2171	18.3825	18.4659	18.6181	18.4419	18.5859	18.5146	18.3609	18.4945	.	Y	-0.0771587	0.45395	0.728491	N	-
810	MSK_Cntnap2_mPFC_bRPLC_F01	7331	MSK_Cntnap2_mPFC_bRPLC_F01.7331.7331.3	+229.163DGSEAYRPGSAAQR	3	DGSEAYRPGSAAQR	.	0	0	tr|C9K101|C9K101_MOUSE(pre=K,post=V)	NO	NO	NO	.	10	5	5	.	16.2485	16.2868	16.1163	16.2586	16.687	15.9643	16.1647	15.9886	16.0551	16.0885	.	Y	0.20348	0.0341284	0.388512	N	-
811	MSK_Cntnap2_mPFC_bRPLC_F01	7335	MSK_Cntnap2_mPFC_bRPLC_F01.7335.7335.3	+229.163RLSTSPVR	3	RLSTSPVR	.	0	1	sp|Q9WV92|E41L3_MOUSE(pre=K,post=L);sp|Q9WV92-2|E41L3_MOUSE(pre=K,post=L);sp|Q9WV92-3|E41L3_MOUSE(pre=K,post=L);sp|Q9WV92-4|E41L3_MOUSE(pre=K,post=L);sp|Q9WV92-5|E41L3_MOUSE(pre=K,post=L);sp|Q9WV92-6|E41L3_MOUSE(pre=K,post=L);sp|Q9WV92-7|E41L3_MOUSE(pre=K,post=L);sp|Q9WV92-8|E41L3_MOUSE(pre=K,post=L);tr|D0VYV6|D0VYV6_MOUSE(pre=K,post=L);tr|B6ZHD1|B6ZHD1_MOUSE(pre=K,post=L);tr|A7YY80|A7YY80_MOUSE(…	13823	Epb41l3	erythrocyte membrane protein band 4.1 like 3 [Source:MGI Symbol;Acc:MGI:103008]	.	10	5	5	.	18.6563	18.7262	18.8281	18.589	19.0436	18.8379	19.3299	18.8888	18.5394	18.8933	.	Y	-0.16264	0.41471	0.480596	N	-
812	MSK_Cntnap2_mPFC_bRPLC_F01	7336	MSK_Cntnap2_mPFC_bRPLC_F01.7336.7336.5	+229.163ARFEEHK+229.163NEK+229.163	5	ARFEEHKNEK	.	0	1	sp|Q9CQJ8|NDUB9_MOUSE(pre=R,post=D)	66218	Ndufb9	NADH:ubiquinone oxidoreductase subunit B9 [Source:MGI Symbol;Acc:MGI:1913468]	.	10	5	5	.	19.5897	19.4688	19.4336	19.9762	19.9068	19.3879	20.2513	19.8469	19.3571	20.4335	.	Y	-0.257214	0.487927	0.294134	N	-
813	MSK_Cntnap2_mPFC_bRPLC_F01	7337	MSK_Cntnap2_mPFC_bRPLC_F01.7337.7337.3	+229.163DRAPTVPER	3	DRAPTVPER	.	0	1	sp|Q7TSJ2|MAP6_MOUSE(pre=K,post=R);tr|A0A140LIT9|A0A140LIT9_MOUSE(pre=K,post=R)	17760	Map6	microtubule-associated protein 6 [Source:MGI Symbol;Acc:MGI:1201690]	.	10	5	5	.	16.5123	16.2667	16.2901	16.2782	16.0055	16.5798	16.3083	16.0678	16.5064	16.0941	.	Y	-0.0300622	0.767062	0.891023	N	-
814	MSK_Cntnap2_mPFC_bRPLC_F01	7339	MSK_Cntnap2_mPFC_bRPLC_F01.7339.7339.3	+229.163GK+229.163C+57.021EC+57.021IR	3	GKCECIR	.	0	1	sp|Q6NZM9|HDAC4_MOUSE(pre=R,post=G);sp|Q6NZM9-2|HDAC4_MOUSE(pre=R,post=G);tr|A0A087WQ92|A0A087WQ92_MOUSE(pre=R,post=G)	208727	Hdac4	histone deacetylase 4 [Source:MGI Symbol;Acc:MGI:3036234]	.	10	5	5	.	17.5666	16.6073	16.5581	17.5168	17.4764	17.1756	17.4625	16.9669	17.5284	17.1183	.	Y	0.300799	0.691547	0.233465	N	-
815	MSK_Cntnap2_mPFC_bRPLC_F01	7340	MSK_Cntnap2_mPFC_bRPLC_F01.7340.7340.3	+229.163RVTGLC+57.021R	3	RVTGLCR	.	0	0	sp|Q99N85|RT18A_MOUSE(pre=R,post=E);tr|Q5U5I3|Q5U5I3_MOUSE(pre=R,post=E);tr|D3Z603|D3Z603_MOUSE(pre=R,post=E)	NO	NO	NO	.	10	5	5	.	16.0219	15.5568	15.7255	15.9935	16.08	15.7552	15.7694	15.6432	16.1573	15.7888	.	Y	0.224042	0.704299	0.348925	N	-
816	MSK_Cntnap2_mPFC_bRPLC_F01	7344	MSK_Cntnap2_mPFC_bRPLC_F01.7344.7344.3	+229.163FHELHR	3	FHELHR	.	0	1	sp|Q99JB8|PACN3_MOUSE(pre=K,post=D);tr|Q543N7|Q543N7_MOUSE(pre=K,post=D)	80708	Pacsin3	protein kinase C and casein kinase substrate in neurons 3 [Source:MGI Symbol;Acc:MGI:1891410]	.	10	5	5	.	13.8352	13.6965	13.1469	13.8464	13.7276	14.0001	13.5621	13.4824	13.825	13.4291	.	Y	0.165542	0.958852	0.472863	N	-
817	MSK_Cntnap2_mPFC_bRPLC_F01	7346	MSK_Cntnap2_mPFC_bRPLC_F01.7346.7346.5	+229.163ALADVM+15.995RPQGHC+57.021NTDHM+15.995ER	5	ALADVMRPQGHCNTDHMER	.	0	1	sp|Q9CZN4|SHSA9_MOUSE(pre=R,post=D);sp|Q9CZN4-3|SHSA9_MOUSE(pre=R,post=D);sp|Q9CZN4-4|SHSA9_MOUSE(pre=R,post=D);tr|E9QN38|E9QN38_MOUSE(pre=R,post=D)	72555	Shisa9	shisa family member 9 [Source:MGI Symbol;Acc:MGI:1919805]	.	10	5	5	.	14.2568	15.0717	14.5503	15.0636	15.2104	14.6475	15.0237	14.4166	14.6958	14.8598	.	Y	0.367766	0.641836	0.166322	N	-
818	MSK_Cntnap2_mPFC_bRPLC_F01	7347	MSK_Cntnap2_mPFC_bRPLC_F01.7347.7347.4	+229.163EHGTHQQLLAQK+229.163	4	EHGTHQQLLAQK	.	0	0	sp|P21440|MDR3_MOUSE(pre=K,post=G);sp|P06795|MDR1B_MOUSE(pre=K,post=G);sp|P21447|MDR1A_MOUSE(pre=K,post=G);tr|A0A0G2JF49|A0A0G2JF49_MOUSE(pre=K,post=G);tr|B2RUR3|B2RUR3_MOUSE(pre=K,post=G);tr|Q3UMH0|Q3UMH0_MOUSE(pre=K,post=G)	NO	NO	NO	.	10	5	5	.	16.3126	15.5833	16.252	16.256	16.2786	15.8601	15.7233	15.9535	16.0845	15.743	.	Y	0.395913	0.12935	0.144911	N	-
819	MSK_Cntnap2_mPFC_bRPLC_F01	7348	MSK_Cntnap2_mPFC_bRPLC_F01.7348.7348.2	+229.163MDQC+57.021ESSTR	2	MDQCESSTR	.	0	1	sp|Q03157|APLP1_MOUSE(pre=R,post=R);tr|Q3TUB1|Q3TUB1_MOUSE(pre=R,post=R);tr|Q3TCA7|Q3TCA7_MOUSE(pre=R,post=R);tr|Q3U311|Q3U311_MOUSE(pre=R,post=R);tr|A0A0R4IZZ1|A0A0R4IZZ1_MOUSE(pre=R,post=R)	11803	Aplp1	amyloid beta (A4) precursor-like protein 1 [Source:MGI Symbol;Acc:MGI:88046]	.	10	5	5	.	13.4237	13.097	12.7266	13.5805	13.7966	13.7876	13.8383	13.1717	14.3332	13.6747	.	Y	-0.363837	0.140477	0.170879	N	-
[truncated: 247,219+ more rows]
