# Supplementary material for: Cntnap2-dependent molecular networks in autism spectrum disorder revealed through an integrative multi-omics analysis
Source: Mol Psychiatry. 2022 Oct 17;28(2):810–21. doi: 10.1038/s41380-022-01822-1 (PMC9908544; doi:10.1038/s41380-022-01822-1)
Supplement: Supplementary file 2 — Supplementary Table 2 [file 41380_2022_1822_MOESM2_ESM.xlsx]

## Sheet: Sheet1
S2. Proteome profiling to identify Cntnap2 dependent protein alteration in mPFC at protein-coding-gene levels											.	GOBP Category of DEProteins
index	Entrez	Symbol	Description	.	# of Detected Peptides	Average log2(FC) of peptides	# of DEPeptides	Average log2(FC) of DEPeptides	Is DEProtein? (Y/N)	DEProtein Expression	.	GOBP LV1 Metabolic process (Y/N)	GOBP LV1 Localization (Y/N)	GOBP LV1 Developmental process (Y/N)	GOBP LV1 Immune system process (Y/N)	GOBP LV1 Growth (Y/N)
1	11287	Pzp	PZP, alpha-2-macroglobulin like [Source:MGI Symbol;Acc:MGI:87854]	.	57	0.107207	0	0	N	-	.	N	N	N	N	N
2	11303	Abca1	ATP-binding cassette, sub-family A (ABC1), member 1 [Source:MGI Symbol;Acc:MGI:99607]	.	13	0.088241	0	0	N	-	.	N	N	N	N	N
3	11306	Abcb7	ATP-binding cassette, sub-family B (MDR/TAP), member 7 [Source:MGI Symbol;Acc:MGI:109533]	.	33	-0.111096	3	-0.639851	Y	down-regulated	.	N	Y	N	N	N
4	11307	Abcg1	ATP binding cassette subfamily G member 1 [Source:MGI Symbol;Acc:MGI:107704]	.	2	-0.358086	0	0	N	-	.	N	N	N	N	N
5	11308	Abi1	abl-interactor 1 [Source:MGI Symbol;Acc:MGI:104913]	.	49	-0.00555548	0	0	N	-	.	N	N	N	N	N
6	11350	Abl1	c-abl oncogene 1, non-receptor tyrosine kinase [Source:MGI Symbol;Acc:MGI:87859]	.	10	0.164402	0	0	N	-	.	N	N	N	N	N
7	11352	Abl2	v-abl Abelson murine leukemia viral oncogene 2 (arg, Abelson-related gene) [Source:MGI Symbol;Acc:MGI:87860]	.	4	0.237343	0	0	N	-	.	N	N	N	N	N
8	11363	Acadl	acyl-Coenzyme A dehydrogenase, long-chain [Source:MGI Symbol;Acc:MGI:87866]	.	59	0.0557069	0	0	N	-	.	N	N	N	N	N
9	11364	Acadm	acyl-Coenzyme A dehydrogenase, medium chain [Source:MGI Symbol;Acc:MGI:87867]	.	32	0.143827	2	1.09698	Y	up-regulated	.	Y	N	Y	N	N
10	11370	Acadvl	acyl-Coenzyme A dehydrogenase, very long chain [Source:MGI Symbol;Acc:MGI:895149]	.	41	0.064789	0	0	N	-	.	N	N	N	N	N
11	11409	Acads	acyl-Coenzyme A dehydrogenase, short chain [Source:MGI Symbol;Acc:MGI:87868]	.	19	0.109039	0	0	N	-	.	N	N	N	N	N
12	11416	Slc33a1	solute carrier family 33 (acetyl-CoA transporter), member 1 [Source:MGI Symbol;Acc:MGI:1332247]	.	9	0.12524	0	0	N	-	.	N	N	N	N	N
13	11418	Asic2	acid-sensing (proton-gated) ion channel 2 [Source:MGI Symbol;Acc:MGI:1100867]	.	5	0.0463601	0	0	N	-	.	N	N	N	N	N
14	11419	Asic1	acid-sensing (proton-gated) ion channel 1 [Source:MGI Symbol;Acc:MGI:1194915]	.	8	0.0410627	0	0	N	-	.	N	N	N	N	N
15	11421	Ace	angiotensin I converting enzyme (peptidyl-dipeptidase A) 1 [Source:MGI Symbol;Acc:MGI:87874]	.	12	-0.273359	0	0	N	-	.	N	N	N	N	N
16	11423	Ache	acetylcholinesterase [Source:MGI Symbol;Acc:MGI:87876]	.	9	0.0964307	0	0	N	-	.	N	N	N	N	N
17	11425	Apoc4	apolipoprotein C-IV [Source:MGI Symbol;Acc:MGI:87878]	.	1	0	0	0	N	-	.	N	N	N	N	N
18	11426	Macf1	microtubule-actin crosslinking factor 1 [Source:MGI Symbol;Acc:MGI:108559]	.	473	0.0450111	0	0	N	-	.	N	N	N	N	N
19	11428	Aco1	aconitase 1 [Source:MGI Symbol;Acc:MGI:87879]	.	73	0.110212	0	0	N	-	.	N	N	N	N	N
20	11429	Aco2	aconitase 2, mitochondrial [Source:MGI Symbol;Acc:MGI:87880]	.	422	0.112018	0	0	N	-	.	N	N	N	N	N
21	11430	Acox1	acyl-Coenzyme A oxidase 1, palmitoyl [Source:MGI Symbol;Acc:MGI:1330812]	.	26	-0.0670606	0	0	N	-	.	N	N	N	N	N
22	11431	Acp1	acid phosphatase 1, soluble [Source:MGI Symbol;Acc:MGI:87881]	.	24	-0.0437477	0	0	N	-	.	N	N	N	N	N
23	11432	Acp2	acid phosphatase 2, lysosomal [Source:MGI Symbol;Acc:MGI:87882]	.	7	0.1634	0	0	N	-	.	N	N	N	N	N
24	11438	Chrna4	cholinergic receptor, nicotinic, alpha polypeptide 4 [Source:MGI Symbol;Acc:MGI:87888]	.	2	0.461344	0	0	N	-	.	N	N	N	N	N
25	11441	Chrna7	cholinergic receptor, nicotinic, alpha polypeptide 7 [Source:MGI Symbol;Acc:MGI:99779]	.	1	0	0	0	N	-	.	N	N	N	N	N
26	11444	Chrnb2	cholinergic receptor, nicotinic, beta polypeptide 2 (neuronal) [Source:MGI Symbol;Acc:MGI:87891]	.	3	-0.0626627	0	0	N	-	.	N	N	N	N	N
27	11450	Adipoq	adiponectin, C1Q and collagen domain containing [Source:MGI Symbol;Acc:MGI:106675]	.	1	0	0	0	N	-	.	N	N	N	N	N
28	11461	Actb	actin, beta [Source:MGI Symbol;Acc:MGI:87904]	.	6	0.403199	0	0	N	-	.	N	N	N	N	N
29	11465	Actg1	actin, gamma, cytoplasmic 1 [Source:MGI Symbol;Acc:MGI:87906]	.	2	0.162424	0	0	N	-	.	N	N	N	N	N
30	11470	Actl7a	actin-like 7a [Source:MGI Symbol;Acc:MGI:1343051]	.	1	0	0	0	N	-	.	N	N	N	N	N
31	11472	Actn2	actinin alpha 2 [Source:MGI Symbol;Acc:MGI:109192]	.	98	-0.0359722	3	-0.761757	Y	down-regulated	.	N	Y	Y	N	N
32	11474	Actn3	actinin alpha 3 [Source:MGI Symbol;Acc:MGI:99678]	.	1	0	0	0	N	-	.	N	N	N	N	N
33	11477	Acvr1	activin A receptor, type 1 [Source:MGI Symbol;Acc:MGI:87911]	.	9	0.227639	0	0	N	-	.	N	N	N	N	N
34	11479	Acvr1b	activin A receptor, type 1B [Source:MGI Symbol;Acc:MGI:1338944]	.	13	0.0851261	0	0	N	-	.	N	N	N	N	N
35	11480	Acvr2a	activin receptor IIA [Source:MGI Symbol;Acc:MGI:102806]	.	1	0	0	0	N	-	.	N	N	N	N	N
36	11481	Acvr2b	activin receptor IIB [Source:MGI Symbol;Acc:MGI:87912]	.	1	0	0	0	N	-	.	N	N	N	N	N
37	11484	Aspa	aspartoacylase [Source:MGI Symbol;Acc:MGI:87914]	.	12	-0.177667	3	-0.911293	Y	down-regulated	.	Y	N	Y	N	N
38	11486	Ada	adenosine deaminase [Source:MGI Symbol;Acc:MGI:87916]	.	3	0.1886	0	0	N	-	.	N	N	N	N	N
39	11487	Adam10	a disintegrin and metallopeptidase domain 10 [Source:MGI Symbol;Acc:MGI:109548]	.	17	0.0526508	0	0	N	-	.	N	N	N	N	N
40	11488	Adam11	a disintegrin and metallopeptidase domain 11 [Source:MGI Symbol;Acc:MGI:1098667]	.	21	0.146719	2	0.857975	Y	up-regulated	.	Y	N	N	N	N
41	11490	Adam15	a disintegrin and metallopeptidase domain 15 (metargidin) [Source:MGI Symbol;Acc:MGI:1333882]	.	5	-0.039415	0	0	N	-	.	N	N	N	N	N
42	11491	Adam17	a disintegrin and metallopeptidase domain 17 [Source:MGI Symbol;Acc:MGI:1096335]	.	1	0	0	0	N	-	.	N	N	N	N	N
43	11492	Adam19	a disintegrin and metallopeptidase domain 19 (meltrin beta) [Source:MGI Symbol;Acc:MGI:105377]	.	2	0	0	0	N	-	.	N	N	N	N	N
44	11496	Adam22	a disintegrin and metallopeptidase domain 22 [Source:MGI Symbol;Acc:MGI:1340046]	.	122	0.0349542	0	0	N	-	.	N	N	N	N	N
45	11499	Adam5	a disintegrin and metallopeptidase domain 5 [Source:MGI Symbol;Acc:MGI:104730]	.	1	0	0	0	N	-	.	N	N	N	N	N
46	11502	Adam9	a disintegrin and metallopeptidase domain 9 (meltrin gamma) [Source:MGI Symbol;Acc:MGI:105376]	.	4	-0.126962	0	0	N	-	.	N	N	N	N	N
47	11512	Adcy6	adenylate cyclase 6 [Source:MGI Symbol;Acc:MGI:87917]	.	14	0.153521	0	0	N	-	.	N	N	N	N	N
48	11513	Adcy7	adenylate cyclase 7 [Source:MGI Symbol;Acc:MGI:102891]	.	1	0	0	0	N	-	.	N	N	N	N	N
49	11514	Adcy8	adenylate cyclase 8 [Source:MGI Symbol;Acc:MGI:1341110]	.	31	0.102077	0	0	N	-	.	N	N	N	N	N
50	11515	Adcy9	adenylate cyclase 9 [Source:MGI Symbol;Acc:MGI:108450]	.	74	0.164076	3	0.553674	Y	up-regulated	.	Y	N	N	N	N
51	11517	Adcyap1r1	adenylate cyclase activating polypeptide 1 receptor 1 [Source:MGI Symbol;Acc:MGI:108449]	.	13	0.0435172	0	0	N	-	.	N	N	N	N	N
52	11518	Add1	adducin 1 (alpha) [Source:MGI Symbol;Acc:MGI:87918]	.	176	0.0273249	4	0.620912	Y	up-regulated	.	Y	Y	Y	Y	Y
53	11519	Add2	adducin 2 (beta) [Source:MGI Symbol;Acc:MGI:87919]	.	184	0.0404523	0	0	N	-	.	N	N	N	N	N
54	11522	Adh1	alcohol dehydrogenase 1 (class I) [Source:MGI Symbol;Acc:MGI:87921]	.	2	-0.102472	0	0	N	-	.	N	N	N	N	N
55	11532	Adh5	alcohol dehydrogenase 5 (class III), chi polypeptide [Source:MGI Symbol;Acc:MGI:87929]	.	55	0.171493	2	0.544997	Y	up-regulated	.	Y	N	N	N	N
56	11534	Adk	adenosine kinase [Source:MGI Symbol;Acc:MGI:87930]	.	41	0.0532366	0	0	N	-	.	N	N	N	N	N
57	11537	Cfd	complement factor D (adipsin) [Source:MGI Symbol;Acc:MGI:87931]	.	1	0	0	0	N	-	.	N	N	N	N	N
58	11538	Adnp	activity-dependent neuroprotective protein [Source:MGI Symbol;Acc:MGI:1338758]	.	13	0.102949	0	0	N	-	.	N	N	N	N	N
59	11539	Adora1	adenosine A1 receptor [Source:MGI Symbol;Acc:MGI:99401]	.	5	0.213875	0	0	N	-	.	N	N	N	N	N
60	11544	Adprh	ADP-ribosylarginine hydrolase [Source:MGI Symbol;Acc:MGI:1098234]	.	41	-0.0328518	0	0	N	-	.	N	N	N	N	N
61	11545	Parp1	poly (ADP-ribose) polymerase family, member 1 [Source:MGI Symbol;Acc:MGI:1340806]	.	1	0	0	0	N	-	.	N	N	N	N	N
62	11546	Parp2	poly (ADP-ribose) polymerase family, member 2 [Source:MGI Symbol;Acc:MGI:1341112]	.	1	0	0	0	N	-	.	N	N	N	N	N
63	11549	Adra1a	adrenergic receptor, alpha 1a [Source:MGI Symbol;Acc:MGI:104773]	.	3	-0.116953	0	0	N	-	.	N	N	N	N	N
64	11551	Adra2a	adrenergic receptor, alpha 2a [Source:MGI Symbol;Acc:MGI:87934]	.	7	0.0601646	0	0	N	-	.	N	N	N	N	N
65	11554	Adrb1	adrenergic receptor, beta 1 [Source:MGI Symbol;Acc:MGI:87937]	.	4	0.066066	0	0	N	-	.	N	N	N	N	N
66	11564	Adsl	adenylosuccinate lyase [Source:MGI Symbol;Acc:MGI:103202]	.	19	-0.221319	0	0	N	-	.	N	N	N	N	N
67	11565	Adssl1	adenylosuccinate synthetase like 1 [Source:MGI Symbol;Acc:MGI:87947]	.	22	0.088876	0	0	N	-	.	N	N	N	N	N
68	11566	Adss	adenylosuccinate synthetase, non muscle [Source:MGI Symbol;Acc:MGI:87948]	.	42	0.0287071	0	0	N	-	.	N	N	N	N	N
69	11593	Aga	aspartylglucosaminidase [Source:MGI Symbol;Acc:MGI:104873]	.	6	-0.183442	0	0	N	-	.	N	N	N	N	N
70	11595	Acan	aggrecan [Source:MGI Symbol;Acc:MGI:99602]	.	21	0.0383649	0	0	N	-	.	N	N	N	N	N
71	11603	Agrn	agrin [Source:MGI Symbol;Acc:MGI:87961]	.	63	0.111379	0	0	N	-	.	N	N	N	N	N
72	11605	Gla	galactosidase, alpha [Source:MGI Symbol;Acc:MGI:1347344]	.	5	0.117804	0	0	N	-	.	N	N	N	N	N
73	11610	Agtrap	angiotensin II, type I receptor-associated protein [Source:MGI Symbol;Acc:MGI:1339977]	.	1	0	0	0	N	-	.	N	N	N	N	N
74	11624	Ahrr	aryl-hydrocarbon receptor repressor [Source:MGI Symbol;Acc:MGI:1333776]	.	1	0	0	0	N	-	.	N	N	N	N	N
75	11625	Ahsg	alpha-2-HS-glycoprotein [Source:MGI Symbol;Acc:MGI:107189]	.	15	0.00317519	0	0	N	-	.	N	N	N	N	N
76	11628	Aicda	activation-induced cytidine deaminase [Source:MGI Symbol;Acc:MGI:1342279]	.	1	0	0	0	N	-	.	N	N	N	N	N
77	11629	Aif1	allograft inflammatory factor 1 [Source:MGI Symbol;Acc:MGI:1343098]	.	6	0.226253	0	0	N	-	.	N	N	N	N	N
78	11632	Aip	aryl-hydrocarbon receptor-interacting protein [Source:MGI Symbol;Acc:MGI:109622]	.	27	-0.136935	2	-1.91474	Y	down-regulated	.	Y	Y	N	N	N
79	11636	Ak1	adenylate kinase 1 [Source:MGI Symbol;Acc:MGI:87977]	.	74	-0.0368638	0	0	N	-	.	N	N	N	N	N
80	11637	Ak2	adenylate kinase 2 [Source:MGI Symbol;Acc:MGI:87978]	.	20	0.0182327	0	0	N	-	.	N	N	N	N	N
81	11639	Ak4	adenylate kinase 4 [Source:MGI Symbol;Acc:MGI:87979]	.	19	-0.140852	0	0	N	-	.	N	N	N	N	N
82	11640	Akap1	A kinase (PRKA) anchor protein 1 [Source:MGI Symbol;Acc:MGI:104729]	.	11	0.125241	0	0	N	-	.	N	N	N	N	N
83	11643	Akap4	A kinase (PRKA) anchor protein 4 [Source:MGI Symbol;Acc:MGI:102794]	.	1	0	0	0	N	-	.	N	N	N	N	N
84	11647	Alpl	alkaline phosphatase, liver/bone/kidney [Source:MGI Symbol;Acc:MGI:87983]	.	11	-0.128652	0	0	N	-	.	N	N	N	N	N
85	11651	Akt1	thymoma viral proto-oncogene 1 [Source:MGI Symbol;Acc:MGI:87986]	.	19	-0.0524133	0	0	N	-	.	N	N	N	N	N
86	11652	Akt2	thymoma viral proto-oncogene 2 [Source:MGI Symbol;Acc:MGI:104874]	.	14	0.00781462	0	0	N	-	.	N	N	N	N	N
87	11657	Alb	albumin [Source:MGI Symbol;Acc:MGI:87991]	.	237	-0.18089	12	-0.780745	Y	down-regulated	.	N	Y	N	N	N
88	11658	Alcam	activated leukocyte cell adhesion molecule [Source:MGI Symbol;Acc:MGI:1313266]	.	99	-0.012363	2	-0.715118	Y	down-regulated	.	N	N	Y	Y	Y
89	11666	Abcd1	ATP-binding cassette, sub-family D (ALD), member 1 [Source:MGI Symbol;Acc:MGI:1349215]	.	1	0	0	0	N	-	.	N	N	N	N	N
90	11668	Aldh1a1	aldehyde dehydrogenase family 1, subfamily A1 [Source:MGI Symbol;Acc:MGI:1353450]	.	13	-0.0203136	0	0	N	-	.	N	N	N	N	N
91	11669	Aldh2	aldehyde dehydrogenase 2, mitochondrial [Source:MGI Symbol;Acc:MGI:99600]	.	87	0.00442707	0	0	N	-	.	N	N	N	N	N
92	11670	Aldh3a1	aldehyde dehydrogenase family 3, subfamily A1 [Source:MGI Symbol;Acc:MGI:1353451]	.	3	0.0311017	0	0	N	-	.	N	N	N	N	N
93	11671	Aldh3a2	aldehyde dehydrogenase family 3, subfamily A2 [Source:MGI Symbol;Acc:MGI:1353452]	.	27	-0.0824427	0	0	N	-	.	N	N	N	N	N
94	11674	Aldoa	aldolase A, fructose-bisphosphate [Source:MGI Symbol;Acc:MGI:87994]	.	705	-0.143361	0	0	N	-	.	N	N	N	N	N
95	11676	Aldoc	aldolase C, fructose-bisphosphate [Source:MGI Symbol;Acc:MGI:101863]	.	404	-0.0573923	0	0	N	-	.	N	N	N	N	N
96	11677	Akr1b3	aldo-keto reductase family 1, member B3 (aldose reductase) [Source:MGI Symbol;Acc:MGI:1353494]	.	49	0.097246	0	0	N	-	.	N	N	N	N	N
97	11682	Alk	anaplastic lymphoma kinase [Source:MGI Symbol;Acc:MGI:103305]	.	4	0.141678	0	0	N	-	.	N	N	N	N	N
98	11689	Alox5	arachidonate 5-lipoxygenase [Source:MGI Symbol;Acc:MGI:87999]	.	2	0.0592446	0	0	N	-	.	N	N	N	N	N
99	11690	Alox5ap	arachidonate 5-lipoxygenase activating protein [Source:MGI Symbol;Acc:MGI:107505]	.	1	0	0	0	N	-	.	N	N	N	N	N
100	11692	Gfer	growth factor, augmenter of liver regeneration [Source:MGI Symbol;Acc:MGI:107757]	.	20	-0.136176	0	0	N	-	.	N	N	N	N	N
101	11717	Ampd3	adenosine monophosphate deaminase 3 [Source:MGI Symbol;Acc:MGI:1096344]	.	14	0.148672	0	0	N	-	.	N	N	N	N	N
102	11732	Ank	progressive ankylosis [Source:MGI Symbol;Acc:MGI:3045421]	.	4	0.175007	0	0	N	-	.	N	N	N	N	N
103	11733	Ank1	ankyrin 1, erythroid [Source:MGI Symbol;Acc:MGI:88024]	.	58	0.135921	0	0	N	-	.	N	N	N	N	N
104	11735	Ank3	ankyrin 3, epithelial [Source:MGI Symbol;Acc:MGI:88026]	.	249	0.143494	13	0.546512	Y	up-regulated	.	Y	Y	Y	N	N
105	11736	Ankfy1	ankyrin repeat and FYVE domain containing 1 [Source:MGI Symbol;Acc:MGI:1337008]	.	48	0.0486934	0	0	N	-	.	N	N	N	N	N
106	11737	Anp32a	acidic (leucine-rich) nuclear phosphoprotein 32 family, member A [Source:MGI Symbol;Acc:MGI:108447]	.	41	-0.211718	0	0	N	-	.	N	N	N	N	N
107	11739	Slc25a4	solute carrier family 25 (mitochondrial carrier, adenine nucleotide translocator), member 4 [Source:MGI Symbol;Acc:MGI:1353495]	.	130	0.0563175	0	0	N	-	.	N	N	N	N	N
108	11740	Slc25a5	solute carrier family 25 (mitochondrial carrier, adenine nucleotide translocator), member 5 [Source:MGI Symbol;Acc:MGI:1353496]	.	87	0.0561953	2	0.838361	Y	up-regulated	.	Y	Y	N	N	N
109	11744	Anxa11	annexin A11 [Source:MGI Symbol;Acc:MGI:108481]	.	31	-0.0327413	0	0	N	-	.	N	N	N	N	N
110	11745	Anxa3	annexin A3 [Source:MGI Symbol;Acc:MGI:1201378]	.	24	0.0613794	0	0	N	-	.	N	N	N	N	N
111	11746	Anxa4	annexin A4 [Source:MGI Symbol;Acc:MGI:88030]	.	11	0.0402761	0	0	N	-	.	N	N	N	N	N
112	11747	Anxa5	annexin A5 [Source:MGI Symbol;Acc:MGI:106008]	.	62	-0.244121	8	-0.879235	Y	down-regulated	.	N	Y	N	Y	N
113	11749	Anxa6	annexin A6 [Source:MGI Symbol;Acc:MGI:88255]	.	112	-0.06273	0	0	N	-	.	N	N	N	N	N
114	11750	Anxa7	annexin A7 [Source:MGI Symbol;Acc:MGI:88031]	.	98	0.0232241	0	0	N	-	.	N	N	N	N	N
115	11752	Anxa8	annexin A8 [Source:MGI Symbol;Acc:MGI:1201374]	.	1	0	0	0	N	-	.	N	N	N	N	N
116	11754	Aoc3	amine oxidase, copper containing 3 [Source:MGI Symbol;Acc:MGI:1306797]	.	4	0.121276	0	0	N	-	.	N	N	N	N	N
117	11757	Prdx3	peroxiredoxin 3 [Source:MGI Symbol;Acc:MGI:88034]	.	58	-0.15498	4	-1.04007	Y	down-regulated	.	Y	N	Y	Y	N
118	11758	Prdx6	peroxiredoxin 6 [Source:MGI Symbol;Acc:MGI:894320]	.	13	-0.276089	0	0	N	-	.	N	N	N	N	N
119	11764	Ap1b1	adaptor protein complex AP-1, beta 1 subunit [Source:MGI Symbol;Acc:MGI:1096368]	.	106	-0.126769	0	0	N	-	.	N	N	N	N	N
120	11765	Ap1g1	adaptor protein complex AP-1, gamma 1 subunit [Source:MGI Symbol;Acc:MGI:101919]	.	64	0.0414109	3	-1.11955	Y	down-regulated	.	N	Y	Y	Y	N
121	11766	Ap1g2	adaptor protein complex AP-1, gamma 2 subunit [Source:MGI Symbol;Acc:MGI:1328307]	.	2	0.214884	0	0	N	-	.	N	N	N	N	N
122	11767	Ap1m1	adaptor-related protein complex AP-1, mu subunit 1 [Source:MGI Symbol;Acc:MGI:102776]	.	33	-0.102362	0	0	N	-	.	N	N	N	N	N
123	11769	Ap1s1	adaptor protein complex AP-1, sigma 1 [Source:MGI Symbol;Acc:MGI:1098244]	.	5	0.0728756	0	0	N	-	.	N	N	N	N	N
124	11771	Ap2a1	adaptor-related protein complex 2, alpha 1 subunit [Source:MGI Symbol;Acc:MGI:101921]	.	203	-0.0115249	0	0	N	-	.	N	N	N	N	N
125	11772	Ap2a2	adaptor-related protein complex 2, alpha 2 subunit [Source:MGI Symbol;Acc:MGI:101920]	.	153	0.0338346	0	0	N	-	.	N	N	N	N	N
126	11773	Ap2m1	adaptor-related protein complex 2, mu 1 subunit [Source:MGI Symbol;Acc:MGI:1298405]	.	225	-0.00231318	0	0	N	-	.	N	N	N	N	N
127	11774	Ap3b1	adaptor-related protein complex 3, beta 1 subunit [Source:MGI Symbol;Acc:MGI:1333879]	.	20	-0.00814328	0	0	N	-	.	N	N	N	N	N
128	11775	Ap3b2	adaptor-related protein complex 3, beta 2 subunit [Source:MGI Symbol;Acc:MGI:1100869]	.	113	0.0327599	0	0	N	-	.	N	N	N	N	N
129	11776	Ap3d1	adaptor-related protein complex 3, delta 1 subunit [Source:MGI Symbol;Acc:MGI:107734]	.	185	0.0815915	0	0	N	-	.	N	N	N	N	N
130	11777	Ap3s1	adaptor-related protein complex 3, sigma 1 subunit [Source:MGI Symbol;Acc:MGI:1337062]	.	16	0.0181891	0	0	N	-	.	N	N	N	N	N
131	11778	Ap3s2	adaptor-related protein complex 3, sigma 2 subunit [Source:MGI Symbol;Acc:MGI:1337060]	.	14	0.081704	0	0	N	-	.	N	N	N	N	N
132	11781	Ap4m1	adaptor-related protein complex AP-4, mu 1 [Source:MGI Symbol;Acc:MGI:1337063]	.	7	0.12762	0	0	N	-	.	N	N	N	N	N
133	11782	Ap4s1	adaptor-related protein complex AP-4, sigma 1 [Source:MGI Symbol;Acc:MGI:1337065]	.	1	0	0	0	N	-	.	N	N	N	N	N
134	11783	Apaf1	apoptotic peptidase activating factor 1 [Source:MGI Symbol;Acc:MGI:1306796]	.	4	0.0229727	0	0	N	-	.	N	N	N	N	N
135	11784	Apba2	amyloid beta (A4) precursor protein-binding, family A, member 2 [Source:MGI Symbol;Acc:MGI:1261791]	.	22	0.055417	0	0	N	-	.	N	N	N	N	N
136	11785	Apbb1	amyloid beta (A4) precursor protein-binding, family B, member 1 [Source:MGI Symbol;Acc:MGI:107765]	.	17	0.162362	2	0.504269	Y	up-regulated	.	Y	Y	Y	N	Y
137	11787	Apbb2	amyloid beta (A4) precursor protein-binding, family B, member 2 [Source:MGI Symbol;Acc:MGI:108405]	.	2	-0.0435005	0	0	N	-	.	N	N	N	N	N
138	11790	Speg	SPEG complex locus [Source:MGI Symbol;Acc:MGI:109282]	.	33	0.046092	0	0	N	-	.	N	N	N	N	N
139	11792	Apex1	apurinic/apyrimidinic endonuclease 1 [Source:MGI Symbol;Acc:MGI:88042]	.	20	-0.0665746	0	0	N	-	.	N	N	N	N	N
140	11793	Atg5	autophagy related 5 [Source:MGI Symbol;Acc:MGI:1277186]	.	14	-0.0039257	0	0	N	-	.	N	N	N	N	N
141	11797	Birc2	baculoviral IAP repeat-containing 2 [Source:MGI Symbol;Acc:MGI:1197009]	.	2	0.0335938	0	0	N	-	.	N	N	N	N	N
142	11798	Xiap	X-linked inhibitor of apoptosis [Source:MGI Symbol;Acc:MGI:107572]	.	4	0.0617196	0	0	N	-	.	N	N	N	N	N
143	11799	Birc5	baculoviral IAP repeat-containing 5 [Source:MGI Symbol;Acc:MGI:1203517]	.	1	0	0	0	N	-	.	N	N	N	N	N
144	11800	Api5	apoptosis inhibitor 5 [Source:MGI Symbol;Acc:MGI:1888993]	.	38	0.00962484	2	-0.60459	Y	down-regulated	.	N	N	N	N	N
145	11801	Cd5l	CD5 antigen-like [Source:MGI Symbol;Acc:MGI:1334419]	.	1	0	0	0	N	-	.	N	N	N	N	N
146	11803	Aplp1	amyloid beta (A4) precursor-like protein 1 [Source:MGI Symbol;Acc:MGI:88046]	.	31	0.00231582	0	0	N	-	.	N	N	N	N	N
147	11804	Aplp2	amyloid beta (A4) precursor-like protein 2 [Source:MGI Symbol;Acc:MGI:88047]	.	25	0.0240744	0	0	N	-	.	N	N	N	N	N
148	11806	Apoa1	apolipoprotein A-I [Source:MGI Symbol;Acc:MGI:88049]	.	58	-0.429241	18	-0.691996	Y	down-regulated	.	Y	Y	Y	Y	N
149	11807	Apoa2	apolipoprotein A-II [Source:MGI Symbol;Acc:MGI:88050]	.	3	-0.662646	0	0	N	-	.	N	N	N	N	N
150	11808	Apoa4	apolipoprotein A-IV [Source:MGI Symbol;Acc:MGI:88051]	.	6	-0.195239	0	0	N	-	.	N	N	N	N	N
151	11812	Apoc1	apolipoprotein C-I [Source:MGI Symbol;Acc:MGI:88053]	.	2	-0.906315	2	-0.906315	Y	down-regulated	.	Y	Y	N	N	N
152	11815	Apod	apolipoprotein D [Source:MGI Symbol;Acc:MGI:88056]	.	10	-0.230504	0	0	N	-	.	N	N	N	N	N
153	11816	Apoe	apolipoprotein E [Source:MGI Symbol;Acc:MGI:88057]	.	65	-0.0905982	0	0	N	-	.	N	N	N	N	N
154	11818	Apoh	apolipoprotein H [Source:MGI Symbol;Acc:MGI:88058]	.	7	0.0605473	0	0	N	-	.	N	N	N	N	N
155	11820	App	amyloid beta (A4) precursor protein [Source:MGI Symbol;Acc:MGI:88059]	.	74	-0.114808	0	0	N	-	.	N	N	N	N	N
156	11821	Aprt	adenine phosphoribosyl transferase [Source:MGI Symbol;Acc:MGI:88061]	.	11	-0.215346	2	-0.579663	Y	down-regulated	.	Y	Y	Y	N	N
157	11826	Aqp1	aquaporin 1 [Source:MGI Symbol;Acc:MGI:103201]	.	3	-0.181086	0	0	N	-	.	N	N	N	N	N
158	11829	Aqp4	aquaporin 4 [Source:MGI Symbol;Acc:MGI:107387]	.	18	-0.11996	2	-0.781298	Y	down-regulated	.	N	Y	N	Y	N
159	11834	Aqr	aquarius [Source:MGI Symbol;Acc:MGI:1276102]	.	6	0.161599	0	0	N	-	.	N	N	N	N	N
160	11836	Araf	Araf proto-oncogene, serine/threonine kinase [Source:MGI Symbol;Acc:MGI:88065]	.	11	0.091866	0	0	N	-	.	N	N	N	N	N
161	11837	Rplp0	ribosomal protein, large, P0 [Source:MGI Symbol;Acc:MGI:1927636]	.	48	-0.0850497	4	-0.596513	Y	down-regulated	.	Y	Y	Y	N	N
162	11838	Arc	activity regulated cytoskeletal-associated protein [Source:MGI Symbol;Acc:MGI:88067]	.	13	0.00443257	0	0	N	-	.	N	N	N	N	N
163	11841	Arf2	ADP-ribosylation factor 2 [Source:MGI Symbol;Acc:MGI:99595]	.	5	-0.00326132	2	0.94674	Y	up-regulated	.	N	Y	N	N	N
164	11843	Arf4	ADP-ribosylation factor 4 [Source:MGI Symbol;Acc:MGI:99433]	.	12	0.0516008	0	0	N	-	.	N	N	N	N	N
165	11844	Arf5	ADP-ribosylation factor 5 [Source:MGI Symbol;Acc:MGI:99434]	.	13	0.0283449	0	0	N	-	.	N	N	N	N	N
166	11845	Arf6	ADP-ribosylation factor 6 [Source:MGI Symbol;Acc:MGI:99435]	.	26	0.0908957	0	0	N	-	.	N	N	N	N	N
167	11848	Rhoa	ras homolog family member A [Source:MGI Symbol;Acc:MGI:1096342]	.	32	-0.100551	0	0	N	-	.	N	N	N	N	N
168	11852	Rhob	ras homolog family member B [Source:MGI Symbol;Acc:MGI:107949]	.	28	-0.0998384	0	0	N	-	.	N	N	N	N	N
169	11853	Rhoc	ras homolog family member C [Source:MGI Symbol;Acc:MGI:106028]	.	3	0.0106118	0	0	N	-	.	N	N	N	N	N
170	11855	Arhgap5	Rho GTPase activating protein 5 [Source:MGI Symbol;Acc:MGI:1332637]	.	2	-0.572993	0	0	N	-	.	N	N	N	N	N
171	11856	Arhgap6	Rho GTPase activating protein 6 [Source:MGI Symbol;Acc:MGI:1196332]	.	2	0.135759	0	0	N	-	.	N	N	N	N	N
172	11857	Arhgdib	Rho, GDP dissociation inhibitor (GDI) beta [Source:MGI Symbol;Acc:MGI:101940]	.	25	0.0791462	0	0	N	-	.	N	N	N	N	N
173	11858	Rnd2	Rho family GTPase 2 [Source:MGI Symbol;Acc:MGI:1338755]	.	1	0	0	0	N	-	.	N	N	N	N	N
174	11864	Arnt2	aryl hydrocarbon receptor nuclear translocator 2 [Source:MGI Symbol;Acc:MGI:107188]	.	9	0.111257	0	0	N	-	.	N	N	N	N	N
175	11865	Arntl	aryl hydrocarbon receptor nuclear translocator-like [Source:MGI Symbol;Acc:MGI:1096381]	.	4	-0.0166162	0	0	N	-	.	N	N	N	N	N
176	11867	Arpc1b	actin related protein 2/3 complex, subunit 1B [Source:MGI Symbol;Acc:MGI:1343142]	.	5	0.262715	0	0	N	-	.	N	N	N	N	N
177	11877	Arvcf	armadillo repeat gene deleted in velocardiofacial syndrome [Source:MGI Symbol;Acc:MGI:109620]	.	43	-0.0117573	0	0	N	-	.	N	N	N	N	N
178	11881	Arsb	arylsulfatase B [Source:MGI Symbol;Acc:MGI:88075]	.	14	0.0156024	0	0	N	-	.	N	N	N	N	N
179	11883	Arsa	arylsulfatase A [Source:MGI Symbol;Acc:MGI:88077]	.	7	-0.0462598	0	0	N	-	.	N	N	N	N	N
180	11886	Asah1	N-acylsphingosine amidohydrolase 1 [Source:MGI Symbol;Acc:MGI:1277124]	.	27	-0.0714478	0	0	N	-	.	N	N	N	N	N
181	11891	Rab27a	RAB27A, member RAS oncogene family [Source:MGI Symbol;Acc:MGI:1861441]	.	1	0	0	0	N	-	.	N	N	N	N	N
182	11898	Ass1	argininosuccinate synthetase 1 [Source:MGI Symbol;Acc:MGI:88090]	.	52	-0.101587	0	0	N	-	.	N	N	N	N	N
183	11899	Astn1	astrotactin 1 [Source:MGI Symbol;Acc:MGI:1098567]	.	80	0.163747	7	0.542998	Y	up-regulated	.	N	Y	Y	N	N
184	11905	Serpinc1	serine (or cysteine) peptidase inhibitor, clade C (antithrombin), member 1 [Source:MGI Symbol;Acc:MGI:88095]	.	9	-0.118336	0	0	N	-	.	N	N	N	N	N
185	11907	Ate1	arginyltransferase 1 [Source:MGI Symbol;Acc:MGI:1333870]	.	19	0.186013	0	0	N	-	.	N	N	N	N	N
186	11909	Atf2	activating transcription factor 2 [Source:MGI Symbol;Acc:MGI:109349]	.	3	-0.149969	0	0	N	-	.	N	N	N	N	N
187	11920	Atm	ataxia telangiectasia mutated [Source:MGI Symbol;Acc:MGI:107202]	.	3	0.313566	0	0	N	-	.	N	N	N	N	N
188	11921	Atoh1	atonal bHLH transcription factor 1 [Source:MGI Symbol;Acc:MGI:104654]	.	1	0	0	0	N	-	.	N	N	N	N	N
189	11927	Atox1	antioxidant 1 copper chaperone [Source:MGI Symbol;Acc:MGI:1333855]	.	19	0.116766	0	0	N	-	.	N	N	N	N	N
190	11928	Atp1a1	ATPase, Na+/K+ transporting, alpha 1 polypeptide [Source:MGI Symbol;Acc:MGI:88105]	.	523	0.122458	0	0	N	-	.	N	N	N	N	N
191	11931	Atp1b1	ATPase, Na+/K+ transporting, beta 1 polypeptide [Source:MGI Symbol;Acc:MGI:88108]	.	238	-0.0435431	0	0	N	-	.	N	N	N	N	N
192	11932	Atp1b2	ATPase, Na+/K+ transporting, beta 2 polypeptide [Source:MGI Symbol;Acc:MGI:88109]	.	110	0.0929258	9	0.758551	Y	up-regulated	.	N	Y	N	N	N
193	11933	Atp1b3	ATPase, Na+/K+ transporting, beta 3 polypeptide [Source:MGI Symbol;Acc:MGI:107788]	.	46	-0.0188374	0	0	N	-	.	N	N	N	N	N
194	11937	Atp2a1	ATPase, Ca++ transporting, cardiac muscle, fast twitch 1 [Source:MGI Symbol;Acc:MGI:105058]	.	1	0	0	0	N	-	.	N	N	N	N	N
195	11938	Atp2a2	ATPase, Ca++ transporting, cardiac muscle, slow twitch 2 [Source:MGI Symbol;Acc:MGI:88110]	.	158	0.0931282	4	0.527501	Y	up-regulated	.	N	Y	Y	N	N
196	11941	Atp2b2	ATPase, Ca++ transporting, plasma membrane 2 [Source:MGI Symbol;Acc:MGI:105368]	.	282	0.169898	0	0	N	-	.	N	N	N	N	N
197	11946	Atp5a1	ATP synthase, H+ transporting, mitochondrial F1 complex, alpha subunit 1 [Source:MGI Symbol;Acc:MGI:88115]	.	753	-0.119775	0	0	N	-	.	N	N	N	N	N
198	11947	Atp5b	ATP synthase, H+ transporting mitochondrial F1 complex, beta subunit [Source:MGI Symbol;Acc:MGI:107801]	.	621	-0.162957	0	0	N	-	.	N	N	N	N	N
199	11949	Atp5c1	ATP synthase, H+ transporting, mitochondrial F1 complex, gamma polypeptide 1 [Source:MGI Symbol;Acc:MGI:1261437]	.	102	-0.0761013	0	0	N	-	.	N	N	N	N	N
200	11950	Atp5pb	ATP synthase peripheral stalk-membrane subunit b [Source:MGI Symbol;Acc:MGI:1100495]	.	98	-0.138098	0	0	N	-	.	N	N	N	N	N
201	11957	Atp5j	ATP synthase, H+ transporting, mitochondrial F0 complex, subunit F [Source:MGI Symbol;Acc:MGI:107777]	.	62	-0.19208	9	-0.585907	Y	down-regulated	.	Y	Y	Y	N	N
202	11958	Atp5k	ATP synthase, H+ transporting, mitochondrial F1F0 complex, subunit E [Source:MGI Symbol;Acc:MGI:106636]	.	35	-0.112379	0	0	N	-	.	N	N	N	N	N
203	11964	Atp6v1a	ATPase, H+ transporting, lysosomal V1 subunit A [Source:MGI Symbol;Acc:MGI:1201780]	.	423	-0.15724	0	0	N	-	.	N	N	N	N	N
204	11966	Atp6v1b2	ATPase, H+ transporting, lysosomal V1 subunit B2 [Source:MGI Symbol;Acc:MGI:109618]	.	318	-0.0256479	0	0	N	-	.	N	N	N	N	N
205	11972	Atp6v0d1	ATPase, H+ transporting, lysosomal V0 subunit D1 [Source:MGI Symbol;Acc:MGI:1201778]	.	93	-0.124383	0	0	N	-	.	N	N	N	N	N
206	11973	Atp6v1e1	ATPase, H+ transporting, lysosomal V1 subunit E1 [Source:MGI Symbol;Acc:MGI:894326]	.	106	-0.168569	0	0	N	-	.	N	N	N	N	N
207	11975	Atp6v0a1	ATPase, H+ transporting, lysosomal V0 subunit A1 [Source:MGI Symbol;Acc:MGI:103286]	.	193	0.0975259	9	0.794475	Y	up-regulated	.	Y	Y	N	N	N
208	11977	Atp7a	ATPase, Cu++ transporting, alpha polypeptide [Source:MGI Symbol;Acc:MGI:99400]	.	4	-0.117257	0	0	N	-	.	N	N	N	N	N
209	11980	Atp8a1	ATPase, aminophospholipid transporter (APLT), class I, type 8A, member 1 [Source:MGI Symbol;Acc:MGI:1330848]	.	106	0.191419	7	0.682297	Y	up-regulated	.	N	Y	N	N	N
210	11981	Atp9a	ATPase, class II, type 9A [Source:MGI Symbol;Acc:MGI:1330826]	.	41	0.0583985	0	0	N	-	.	N	N	N	N	N
211	11983	Atpif1	ATPase inhibitory factor 1 [Source:MGI Symbol;Acc:MGI:1196457]	.	74	-0.0302782	2	-0.5167	Y	down-regulated	.	Y	Y	Y	Y	N
212	11984	Atp6v0c	ATPase, H+ transporting, lysosomal V0 subunit C [Source:MGI Symbol;Acc:MGI:88116]	.	36	0.0494108	0	0	N	-	.	N	N	N	N	N
213	11987	Slc7a1	solute carrier family 7 (cationic amino acid transporter, y+ system), member 1 [Source:MGI Symbol;Acc:MGI:88117]	.	8	-0.0959239	0	0	N	-	.	N	N	N	N	N
214	11988	Slc7a2	solute carrier family 7 (cationic amino acid transporter, y+ system), member 2 [Source:MGI Symbol;Acc:MGI:99828]	.	9	0.309783	0	0	N	-	.	N	N	N	N	N
215	11989	Slc7a3	solute carrier family 7 (cationic amino acid transporter, y+ system), member 3 [Source:MGI Symbol;Acc:MGI:1100521]	.	3	-0.0543236	0	0	N	-	.	N	N	N	N	N
216	11990	Atrn	attractin [Source:MGI Symbol;Acc:MGI:1341628]	.	15	0.166498	0	0	N	-	.	N	N	N	N	N
217	11991	Hnrnpd	heterogeneous nuclear ribonucleoprotein D [Source:MGI Symbol;Acc:MGI:101947]	.	76	-0.0241005	0	0	N	-	.	N	N	N	N	N
218	11992	Auh	AU RNA binding protein/enoyl-coenzyme A hydratase [Source:MGI Symbol;Acc:MGI:1338011]	.	40	-0.157788	0	0	N	-	.	N	N	N	N	N
219	11993	Aup1	ancient ubiquitous protein 1 [Source:MGI Symbol;Acc:MGI:107789]	.	2	-0.0927615	0	0	N	-	.	N	N	N	N	N
220	11994	Pcdh15	protocadherin 15 [Source:MGI Symbol;Acc:MGI:1891428]	.	2	0.0190625	0	0	N	-	.	N	N	N	N	N
221	11997	Akr1b7	aldo-keto reductase family 1, member B7 [Source:MGI Symbol;Acc:MGI:101918]	.	5	-0.040297	0	0	N	-	.	N	N	N	N	N
222	12009	Cep131	centrosomal protein 131 [Source:MGI Symbol;Acc:MGI:107440]	.	7	0.128081	0	0	N	-	.	N	N	N	N	N
223	12010	B2m	beta-2 microglobulin [Source:MGI Symbol;Acc:MGI:88127]	.	6	-0.00555604	0	0	N	-	.	N	N	N	N	N
224	12013	Bach1	BTB and CNC homology 1, basic leucine zipper transcription factor 1 [Source:MGI Symbol;Acc:MGI:894680]	.	1	0	0	0	N	-	.	N	N	N	N	N
225	12015	Bad	BCL2-associated agonist of cell death [Source:MGI Symbol;Acc:MGI:1096330]	.	6	-0.12383	0	0	N	-	.	N	N	N	N	N
226	12017	Bag1	BCL2-associated athanogene 1 [Source:MGI Symbol;Acc:MGI:108047]	.	8	-0.0554893	0	0	N	-	.	N	N	N	N	N
227	12018	Bak1	BCL2-antagonist/killer 1 [Source:MGI Symbol;Acc:MGI:1097161]	.	2	-0.334782	0	0	N	-	.	N	N	N	N	N
228	12028	Bax	BCL2-associated X protein [Source:MGI Symbol;Acc:MGI:99702]	.	7	0.064677	0	0	N	-	.	N	N	N	N	N
229	12032	Bcan	brevican [Source:MGI Symbol;Acc:MGI:1096385]	.	90	-0.0494361	0	0	N	-	.	N	N	N	N	N
230	12033	Bcap29	B cell receptor associated protein 29 [Source:MGI Symbol;Acc:MGI:101917]	.	14	-0.25144	0	0	N	-	.	N	N	N	N	N
231	12034	Phb2	prohibitin 2 [Source:MGI Symbol;Acc:MGI:102520]	.	84	-0.118438	6	-0.60591	Y	down-regulated	.	Y	Y	Y	N	N
232	12035	Bcat1	branched chain aminotransferase 1, cytosolic [Source:MGI Symbol;Acc:MGI:104861]	.	23	-0.163551	5	-0.788158	Y	down-regulated	.	Y	N	N	N	N
233	12036	Bcat2	branched chain aminotransferase 2, mitochondrial [Source:MGI Symbol;Acc:MGI:1276534]	.	21	0.0525888	0	0	N	-	.	N	N	N	N	N
234	12038	Bche	butyrylcholinesterase [Source:MGI Symbol;Acc:MGI:894278]	.	1	0	0	0	N	-	.	N	N	N	N	N
235	12039	Bckdha	branched chain ketoacid dehydrogenase E1, alpha polypeptide [Source:MGI Symbol;Acc:MGI:107701]	.	2	-0.198895	0	0	N	-	.	N	N	N	N	N
236	12040	Bckdhb	branched chain ketoacid dehydrogenase E1, beta polypeptide [Source:MGI Symbol;Acc:MGI:88137]	.	12	-0.0593342	2	-0.616524	Y	down-regulated	.	Y	N	N	N	N
237	12041	Bckdk	branched chain ketoacid dehydrogenase kinase [Source:MGI Symbol;Acc:MGI:1276121]	.	3	-0.369569	0	0	N	-	.	N	N	N	N	N
238	12042	Bcl10	B cell leukemia/lymphoma 10 [Source:MGI Symbol;Acc:MGI:1337994]	.	4	0.182003	0	0	N	-	.	N	N	N	N	N
239	12043	Bcl2	B cell leukemia/lymphoma 2 [Source:MGI Symbol;Acc:MGI:88138]	.	2	-0.0182637	0	0	N	-	.	N	N	N	N	N
240	12048	Bcl2l1	BCL2-like 1 [Source:MGI Symbol;Acc:MGI:88139]	.	5	0.0616006	0	0	N	-	.	N	N	N	N	N
241	12050	Bcl2l2	BCL2-like 2 [Source:MGI Symbol;Acc:MGI:108052]	.	6	-0.33411	2	-1.05666	Y	down-regulated	.	N	N	Y	N	N
242	12054	Bcl7b	B cell CLL/lymphoma 7B [Source:MGI Symbol;Acc:MGI:1332238]	.	1	0	0	0	N	-	.	N	N	N	N	N
243	12064	Bdnf	brain derived neurotrophic factor [Source:MGI Symbol;Acc:MGI:88145]	.	1	0	0	0	N	-	.	N	N	N	N	N
244	12091	Glb1	galactosidase, beta 1 [Source:MGI Symbol;Acc:MGI:88151]	.	24	0.204389	2	1.52778	Y	up-regulated	.	Y	N	N	N	N
245	12111	Bgn	biglycan [Source:MGI Symbol;Acc:MGI:88158]	.	4	-0.39524	0	0	N	-	.	N	N	N	N	N
246	12121	Bicd1	BICD cargo adaptor 1 [Source:MGI Symbol;Acc:MGI:1101760]	.	5	-0.0908274	0	0	N	-	.	N	N	N	N	N
247	12122	Bid	BH3 interacting domain death agonist [Source:MGI Symbol;Acc:MGI:108093]	.	7	-0.145477	0	0	N	-	.	N	N	N	N	N
248	12140	Fabp7	fatty acid binding protein 7, brain [Source:MGI Symbol;Acc:MGI:101916]	.	26	0.0972158	0	0	N	-	.	N	N	N	N	N
249	12143	Blk	B lymphoid kinase [Source:MGI Symbol;Acc:MGI:88169]	.	1	0	0	0	N	-	.	N	N	N	N	N
250	12153	Bmp1	bone morphogenetic protein 1 [Source:MGI Symbol;Acc:MGI:88176]	.	2	0.247259	0	0	N	-	.	N	N	N	N	N
251	12166	Bmpr1a	bone morphogenetic protein receptor, type 1A [Source:MGI Symbol;Acc:MGI:1338938]	.	8	0.290412	0	0	N	-	.	N	N	N	N	N
252	12168	Bmpr2	bone morphogenetic protein receptor, type II (serine/threonine kinase) [Source:MGI Symbol;Acc:MGI:1095407]	.	27	-0.0142253	0	0	N	-	.	N	N	N	N	N
253	12169	Bmx	BMX non-receptor tyrosine kinase [Source:MGI Symbol;Acc:MGI:1101778]	.	1	0	0	0	N	-	.	N	N	N	N	N
254	12176	Bnip3	BCL2/adenovirus E1B interacting protein 3 [Source:MGI Symbol;Acc:MGI:109326]	.	9	-0.00476803	0	0	N	-	.	N	N	N	N	N
255	12177	Bnip3l	BCL2/adenovirus E1B interacting protein 3-like [Source:MGI Symbol;Acc:MGI:1332659]	.	5	-0.0060216	0	0	N	-	.	N	N	N	N	N
256	12181	Bop1	block of proliferation 1 [Source:MGI Symbol;Acc:MGI:1334460]	.	3	0.152549	0	0	N	-	.	N	N	N	N	N
257	12183	Bpgm	2,3-bisphosphoglycerate mutase [Source:MGI Symbol;Acc:MGI:1098242]	.	15	0.000244402	0	0	N	-	.	N	N	N	N	N
258	12211	Birc6	baculoviral IAP repeat-containing 6 [Source:MGI Symbol;Acc:MGI:1276108]	.	57	0.127113	0	0	N	-	.	N	N	N	N	N
259	12215	Bsg	basigin [Source:MGI Symbol;Acc:MGI:88208]	.	49	0.0125461	0	0	N	-	.	N	N	N	N	N
260	12217	Bsn	bassoon [Source:MGI Symbol;Acc:MGI:1277955]	.	467	-0.0129044	0	0	N	-	.	N	N	N	N	N
261	12234	Btrc	beta-transducin repeat containing protein [Source:MGI Symbol;Acc:MGI:1338871]	.	1	0	0	0	N	-	.	N	N	N	N	N
262	12237	Bub3	BUB3 mitotic checkpoint protein [Source:MGI Symbol;Acc:MGI:1343463]	.	15	0.120546	0	0	N	-	.	N	N	N	N	N
263	12238	Commd3	COMM domain containing 3 [Source:MGI Symbol;Acc:MGI:88218]	.	14	-0.0862603	0	0	N	-	.	N	N	N	N	N
264	12257	Tspo	translocator protein [Source:MGI Symbol;Acc:MGI:88222]	.	1	0	0	0	N	-	.	N	N	N	N	N
265	12258	Serping1	serine (or cysteine) peptidase inhibitor, clade G, member 1 [Source:MGI Symbol;Acc:MGI:894696]	.	1	0	0	0	N	-	.	N	N	N	N	N
266	12259	C1qa	complement component 1, q subcomponent, alpha polypeptide [Source:MGI Symbol;Acc:MGI:88223]	.	12	-0.0196505	0	0	N	-	.	N	N	N	N	N
267	12260	C1qb	complement component 1, q subcomponent, beta polypeptide [Source:MGI Symbol;Acc:MGI:88224]	.	7	0.160195	0	0	N	-	.	N	N	N	N	N
268	12262	C1qc	complement component 1, q subcomponent, C chain [Source:MGI Symbol;Acc:MGI:88225]	.	2	0.369091	0	0	N	-	.	N	N	N	N	N
269	12265	Ciita	class II transactivator [Source:MGI Symbol;Acc:MGI:108445]	.	1	0	0	0	N	-	.	N	N	N	N	N
270	12266	C3	complement component 3 [Source:MGI Symbol;Acc:MGI:88227]	.	45	0.169678	0	0	N	-	.	N	N	N	N	N
271	12268	C4b	complement component 4B (Chido blood group) [Source:MGI Symbol;Acc:MGI:88228]	.	11	0.132104	0	0	N	-	.	N	N	N	N	N
272	12279	C9	complement component 9 [Source:MGI Symbol;Acc:MGI:1098282]	.	1	0	0	0	N	-	.	N	N	N	N	N
273	12282	Hyou1	hypoxia up-regulated 1 [Source:MGI Symbol;Acc:MGI:108030]	.	86	-0.152561	3	-0.617696	Y	down-regulated	.	N	Y	N	N	N
274	12283	Cab39	calcium binding protein 39 [Source:MGI Symbol;Acc:MGI:107438]	.	25	-0.514421	8	-1.02411	Y	down-regulated	.	Y	N	N	N	N
275	12286	Cacna1a	calcium channel, voltage-dependent, P/Q type, alpha 1A subunit [Source:MGI Symbol;Acc:MGI:109482]	.	82	0.113982	0	0	N	-	.	N	N	N	N	N
276	12287	Cacna1b	calcium channel, voltage-dependent, N type, alpha 1B subunit [Source:MGI Symbol;Acc:MGI:88296]	.	50	0.193475	0	0	N	-	.	N	N	N	N	N
277	12288	Cacna1c	calcium channel, voltage-dependent, L type, alpha 1C subunit [Source:MGI Symbol;Acc:MGI:103013]	.	16	0.0538639	0	0	N	-	.	N	N	N	N	N
278	12289	Cacna1d	calcium channel, voltage-dependent, L type, alpha 1D subunit [Source:MGI Symbol;Acc:MGI:88293]	.	5	-0.192421	0	0	N	-	.	N	N	N	N	N
279	12290	Cacna1e	calcium channel, voltage-dependent, R type, alpha 1E subunit [Source:MGI Symbol;Acc:MGI:106217]	.	54	0.20177	4	0.629441	Y	up-regulated	.	N	Y	N	N	N
280	12293	Cacna2d1	calcium channel, voltage-dependent, alpha2/delta subunit 1 [Source:MGI Symbol;Acc:MGI:88295]	.	158	0.00852674	0	0	N	-	.	N	N	N	N	N
281	12294	Cacna2d3	calcium channel, voltage-dependent, alpha2/delta subunit 3 [Source:MGI Symbol;Acc:MGI:1338890]	.	55	0.0465567	0	0	N	-	.	N	N	N	N	N
282	12295	Cacnb1	calcium channel, voltage-dependent, beta 1 subunit [Source:MGI Symbol;Acc:MGI:102522]	.	21	0.0792525	0	0	N	-	.	N	N	N	N	N
283	12296	Cacnb2	calcium channel, voltage-dependent, beta 2 subunit [Source:MGI Symbol;Acc:MGI:894644]	.	6	-0.0401051	0	0	N	-	.	N	N	N	N	N
284	12297	Cacnb3	calcium channel, voltage-dependent, beta 3 subunit [Source:MGI Symbol;Acc:MGI:103307]	.	22	-0.0132284	0	0	N	-	.	N	N	N	N	N
285	12298	Cacnb4	calcium channel, voltage-dependent, beta 4 subunit [Source:MGI Symbol;Acc:MGI:103301]	.	16	-0.0314878	2	-0.744224	Y	down-regulated	.	Y	Y	Y	Y	N
286	12300	Cacng2	calcium channel, voltage-dependent, gamma subunit 2 [Source:MGI Symbol;Acc:MGI:1316660]	.	14	-0.0568611	0	0	N	-	.	N	N	N	N	N
287	12301	Cacybp	calcyclin binding protein [Source:MGI Symbol;Acc:MGI:1270839]	.	42	-0.034536	0	0	N	-	.	N	N	N	N	N
288	12304	Pdia4	protein disulfide isomerase associated 4 [Source:MGI Symbol;Acc:MGI:104864]	.	68	-0.0187031	0	0	N	-	.	N	N	N	N	N
289	12305	Ddr1	discoidin domain receptor family, member 1 [Source:MGI Symbol;Acc:MGI:99216]	.	8	0.0613242	0	0	N	-	.	N	N	N	N	N
290	12306	Anxa2	annexin A2 [Source:MGI Symbol;Acc:MGI:88246]	.	27	-0.247209	4	-0.649214	Y	down-regulated	.	Y	Y	Y	Y	N
291	12307	Calb1	calbindin 1 [Source:MGI Symbol;Acc:MGI:88248]	.	86	-0.0439562	2	-0.992325	Y	down-regulated	.	N	N	Y	N	N
292	12308	Calb2	calbindin 2 [Source:MGI Symbol;Acc:MGI:101914]	.	63	0.16048	0	0	N	-	.	N	N	N	N	N
293	12310	Calca	calcitonin/calcitonin-related polypeptide, alpha [Source:MGI Symbol;Acc:MGI:2151253]	.	1	0	0	0	N	-	.	N	N	N	N	N
294	12315	Calm3	calmodulin 3 [Source:MGI Symbol;Acc:MGI:103249]	.	59	0.0404058	0	0	N	-	.	N	N	N	N	N
295	12316	Aspm	abnormal spindle microtubule assembly [Source:MGI Symbol;Acc:MGI:1334448]	.	3	0.0656767	0	0	N	-	.	N	N	N	N	N
296	12317	Calr	calreticulin [Source:MGI Symbol;Acc:MGI:88252]	.	158	-0.144644	0	0	N	-	.	N	N	N	N	N
297	12319	Car8	carbonic anhydrase 8 [Source:MGI Symbol;Acc:MGI:88253]	.	9	0.00694271	0	0	N	-	.	N	N	N	N	N
298	12321	Calu	calumenin [Source:MGI Symbol;Acc:MGI:1097158]	.	27	-0.0540959	0	0	N	-	.	N	N	N	N	N
299	12322	Camk2a	calcium/calmodulin-dependent protein kinase II alpha [Source:MGI Symbol;Acc:MGI:88256]	.	224	-0.0707651	2	-0.830151	Y	down-regulated	.	Y	Y	Y	N	N
300	12323	Camk2b	calcium/calmodulin-dependent protein kinase II, beta [Source:MGI Symbol;Acc:MGI:88257]	.	221	0.109027	13	0.796577	Y	up-regulated	.	Y	Y	Y	N	N
301	12325	Camk2g	calcium/calmodulin-dependent protein kinase II gamma [Source:MGI Symbol;Acc:MGI:88259]	.	41	-0.0792255	0	0	N	-	.	N	N	N	N	N
302	12326	Camk4	calcium/calmodulin-dependent protein kinase IV [Source:MGI Symbol;Acc:MGI:88258]	.	1	0	0	0	N	-	.	N	N	N	N	N
303	12328	Caml	calcium modulating ligand [Source:MGI Symbol;Acc:MGI:104728]	.	12	-0.104009	0	0	N	-	.	N	N	N	N	N
304	12330	Canx	calnexin [Source:MGI Symbol;Acc:MGI:88261]	.	127	-0.1142	8	-0.793097	Y	down-regulated	.	N	Y	Y	Y	N
305	12331	Cap1	CAP, adenylate cyclase-associated protein 1 (yeast) [Source:MGI Symbol;Acc:MGI:88262]	.	118	0.046429	2	0.596086	Y	up-regulated	.	Y	Y	Y	N	N
306	12333	Capn1	calpain 1 [Source:MGI Symbol;Acc:MGI:88263]	.	29	0.0925255	0	0	N	-	.	N	N	N	N	N
307	12334	Capn2	calpain 2 [Source:MGI Symbol;Acc:MGI:88264]	.	88	0.206535	4	0.971723	Y	up-regulated	.	Y	N	Y	N	N
308	12336	Capns1	calpain, small subunit 1 [Source:MGI Symbol;Acc:MGI:88266]	.	12	-0.353825	4	-0.750645	Y	down-regulated	.	Y	N	N	N	N
309	12337	Capn5	calpain 5 [Source:MGI Symbol;Acc:MGI:1100859]	.	39	0.0994521	0	0	N	-	.	N	N	N	N	N
310	12339	Capn7	calpain 7 [Source:MGI Symbol;Acc:MGI:1338030]	.	6	0.118924	0	0	N	-	.	N	N	N	N	N
311	12340	Capza1	capping protein (actin filament) muscle Z-line, alpha 1 [Source:MGI Symbol;Acc:MGI:106227]	.	4	-0.119564	0	0	N	-	.	N	N	N	N	N
312	12343	Capza2	capping protein (actin filament) muscle Z-line, alpha 2 [Source:MGI Symbol;Acc:MGI:106222]	.	161	-0.0425351	0	0	N	-	.	N	N	N	N	N
313	12345	Capzb	capping protein (actin filament) muscle Z-line, beta [Source:MGI Symbol;Acc:MGI:104652]	.	151	0.0949356	7	0.684903	Y	up-regulated	.	N	N	Y	N	N
314	12346	Car1	carbonic anhydrase 1 [Source:MGI Symbol;Acc:MGI:88268]	.	5	0.225953	0	0	N	-	.	N	N	N	N	N
315	12348	Car11	carbonic anhydrase 11 [Source:MGI Symbol;Acc:MGI:1336193]	.	2	0.15056	0	0	N	-	.	N	N	N	N	N
316	12349	Car2	carbonic anhydrase 2 [Source:MGI Symbol;Acc:MGI:88269]	.	81	-0.0845703	0	0	N	-	.	N	N	N	N	N
317	12350	Car3	carbonic anhydrase 3 [Source:MGI Symbol;Acc:MGI:88270]	.	1	0	0	0	N	-	.	N	N	N	N	N
318	12351	Car4	carbonic anhydrase 4 [Source:MGI Symbol;Acc:MGI:1096574]	.	24	0.0696968	0	0	N	-	.	N	N	N	N	N
319	12354	Car7	carbonic anhydrase 7 [Source:MGI Symbol;Acc:MGI:103100]	.	2	0.214187	0	0	N	-	.	N	N	N	N	N
320	12359	Cat	catalase [Source:MGI Symbol;Acc:MGI:88271]	.	30	0.0486098	0	0	N	-	.	N	N	N	N	N
321	12361	Cask	calcium/calmodulin-dependent serine protein kinase (MAGUK family) [Source:MGI Symbol;Acc:MGI:1309489]	.	100	0.155508	7	0.66719	Y	up-regulated	.	Y	Y	N	N	N
322	12362	Casp1	caspase 1 [Source:MGI Symbol;Acc:MGI:96544]	.	1	0	0	0	N	-	.	N	N	N	N	N
323	12367	Casp3	caspase 3 [Source:MGI Symbol;Acc:MGI:107739]	.	5	0.137561	0	0	N	-	.	N	N	N	N	N
324	12368	Casp6	caspase 6 [Source:MGI Symbol;Acc:MGI:1312921]	.	4	0.12716	0	0	N	-	.	N	N	N	N	N
325	12370	Casp8	caspase 8 [Source:MGI Symbol;Acc:MGI:1261423]	.	1	0	0	0	N	-	.	N	N	N	N	N
326	12371	Casp9	caspase 9 [Source:MGI Symbol;Acc:MGI:1277950]	.	2	0.176683	0	0	N	-	.	N	N	N	N	N
327	12380	Cast	calpastatin [Source:MGI Symbol;Acc:MGI:1098236]	.	13	-0.05325	0	0	N	-	.	N	N	N	N	N
328	12385	Ctnna1	catenin (cadherin associated protein), alpha 1 [Source:MGI Symbol;Acc:MGI:88274]	.	38	-0.0158769	0	0	N	-	.	N	N	N	N	N
329	12386	Ctnna2	catenin (cadherin associated protein), alpha 2 [Source:MGI Symbol;Acc:MGI:88275]	.	144	-0.136075	0	0	N	-	.	N	N	N	N	N
330	12387	Ctnnb1	catenin (cadherin associated protein), beta 1 [Source:MGI Symbol;Acc:MGI:88276]	.	105	0.033311	7	0.589012	Y	up-regulated	.	Y	Y	Y	Y	Y
331	12389	Cav1	caveolin 1, caveolae protein [Source:MGI Symbol;Acc:MGI:102709]	.	4	-0.147932	0	0	N	-	.	N	N	N	N	N
332	12390	Cav2	caveolin 2 [Source:MGI Symbol;Acc:MGI:107571]	.	2	0.0969859	0	0	N	-	.	N	N	N	N	N
333	12395	Runx1t1	RUNX1 translocation partner 1 [Source:MGI Symbol;Acc:MGI:104793]	.	1	0	0	0	N	-	.	N	N	N	N	N
334	12396	Cbfa2t2	CBFA2/RUNX1 translocation partner 2 [Source:MGI Symbol;Acc:MGI:1333833]	.	1	0	0	0	N	-	.	N	N	N	N	N
335	12400	Cbfb	core binding factor beta [Source:MGI Symbol;Acc:MGI:99851]	.	9	-0.0408834	0	0	N	-	.	N	N	N	N	N
336	12401	Serpina6	serine (or cysteine) peptidase inhibitor, clade A, member 6 [Source:MGI Symbol;Acc:MGI:88278]	.	1	0	0	0	N	-	.	N	N	N	N	N
337	12402	Cbl	Casitas B-lineage lymphoma [Source:MGI Symbol;Acc:MGI:88279]	.	9	-0.0834451	0	0	N	-	.	N	N	N	N	N
338	12404	Cbln1	cerebellin 1 precursor protein [Source:MGI Symbol;Acc:MGI:88281]	.	1	0	0	0	N	-	.	N	N	N	N	N
339	12405	Cbln2	cerebellin 2 precursor protein [Source:MGI Symbol;Acc:MGI:88282]	.	3	-0.119885	0	0	N	-	.	N	N	N	N	N
340	12406	Serpinh1	serine (or cysteine) peptidase inhibitor, clade H, member 1 [Source:MGI Symbol;Acc:MGI:88283]	.	11	-0.348371	2	-1.04933	Y	down-regulated	.	Y	N	Y	N	N
341	12408	Cbr1	carbonyl reductase 1 [Source:MGI Symbol;Acc:MGI:88284]	.	108	-0.0822384	3	-0.709242	Y	down-regulated	.	Y	N	N	N	N
342	12409	Cbr2	carbonyl reductase 2 [Source:MGI Symbol;Acc:MGI:107200]	.	2	-0.137162	0	0	N	-	.	N	N	N	N	N
343	12411	Cbs	cystathionine beta-synthase [Source:MGI Symbol;Acc:MGI:88285]	.	12	0.101423	0	0	N	-	.	N	N	N	N	N
344	12412	Cbx1	chromobox 1 [Source:MGI Symbol;Acc:MGI:105369]	.	9	-0.0922734	0	0	N	-	.	N	N	N	N	N
345	12419	Cbx5	chromobox 5 [Source:MGI Symbol;Acc:MGI:109372]	.	21	0.0377075	0	0	N	-	.	N	N	N	N	N
346	12421	Rb1cc1	RB1-inducible coiled-coil 1 [Source:MGI Symbol;Acc:MGI:1341850]	.	57	0.0883256	3	0.483802	Y	up-regulated	.	Y	N	Y	N	N
347	12424	Cck	cholecystokinin [Source:MGI Symbol;Acc:MGI:88297]	.	5	-0.135547	0	0	N	-	.	N	N	N	N	N
348	12426	Cckbr	cholecystokinin B receptor [Source:MGI Symbol;Acc:MGI:99479]	.	3	-0.197994	0	0	N	-	.	N	N	N	N	N
349	12455	Ccnt1	cyclin T1 [Source:MGI Symbol;Acc:MGI:1328363]	.	4	-0.0219213	0	0	N	-	.	N	N	N	N	N
350	12457	Noct	nocturnin [Source:MGI Symbol;Acc:MGI:109382]	.	21	0.197906	0	0	N	-	.	N	N	N	N	N
351	12460	Ccs	copper chaperone for superoxide dismutase [Source:MGI Symbol;Acc:MGI:1333783]	.	7	0.00747296	0	0	N	-	.	N	N	N	N	N
352	12461	Cct2	chaperonin containing Tcp1, subunit 2 (beta) [Source:MGI Symbol;Acc:MGI:107186]	.	131	-0.0682814	6	-0.764535	Y	down-regulated	.	Y	Y	N	N	N
353	12462	Cct3	chaperonin containing Tcp1, subunit 3 (gamma) [Source:MGI Symbol;Acc:MGI:104708]	.	118	-0.0397564	2	-0.769264	Y	down-regulated	.	Y	Y	N	N	N
354	12464	Cct4	chaperonin containing Tcp1, subunit 4 (delta) [Source:MGI Symbol;Acc:MGI:104689]	.	130	0.155443	5	0.592169	Y	up-regulated	.	Y	Y	N	N	N
355	12465	Cct5	chaperonin containing Tcp1, subunit 5 (epsilon) [Source:MGI Symbol;Acc:MGI:107185]	.	97	0.0248926	0	0	N	-	.	N	N	N	N	N
356	12466	Cct6a	chaperonin containing Tcp1, subunit 6a (zeta) [Source:MGI Symbol;Acc:MGI:107943]	.	44	0.0996609	0	0	N	-	.	N	N	N	N	N
357	12468	Cct7	chaperonin containing Tcp1, subunit 7 (eta) [Source:MGI Symbol;Acc:MGI:107184]	.	104	-0.123718	0	0	N	-	.	N	N	N	N	N
358	12469	Cct8	chaperonin containing Tcp1, subunit 8 (theta) [Source:MGI Symbol;Acc:MGI:107183]	.	137	0.0120856	0	0	N	-	.	N	N	N	N	N
359	12476	Cd151	CD151 antigen [Source:MGI Symbol;Acc:MGI:1096360]	.	4	-0.0300351	0	0	N	-	.	N	N	N	N	N
360	12488	Cd2ap	CD2-associated protein [Source:MGI Symbol;Acc:MGI:1330281]	.	6	-0.04121	0	0	N	-	.	N	N	N	N	N
361	12490	Cd34	CD34 antigen [Source:MGI Symbol;Acc:MGI:88329]	.	22	-0.0547526	0	0	N	-	.	N	N	N	N	N
362	12492	Scarb2	scavenger receptor class B, member 2 [Source:MGI Symbol;Acc:MGI:1196458]	.	6	0.0836668	0	0	N	-	.	N	N	N	N	N
363	12494	Cd38	CD38 antigen [Source:MGI Symbol;Acc:MGI:107474]	.	5	0.215365	0	0	N	-	.	N	N	N	N	N
364	12495	Entpd1	ectonucleoside triphosphate diphosphohydrolase 1 [Source:MGI Symbol;Acc:MGI:102805]	.	11	-0.10772	0	0	N	-	.	N	N	N	N	N
365	12496	Entpd2	ectonucleoside triphosphate diphosphohydrolase 2 [Source:MGI Symbol;Acc:MGI:1096863]	.	11	-0.121786	2	-0.661958	Y	down-regulated	.	Y	N	N	N	N
366	12499	Entpd5	ectonucleoside triphosphate diphosphohydrolase 5 [Source:MGI Symbol;Acc:MGI:1321385]	.	6	0.0909775	0	0	N	-	.	N	N	N	N	N
367	12508	Cd53	CD53 antigen [Source:MGI Symbol;Acc:MGI:88341]	.	1	0	0	0	N	-	.	N	N	N	N	N
368	12512	Cd63	CD63 antigen [Source:MGI Symbol;Acc:MGI:99529]	.	1	0	0	0	N	-	.	N	N	N	N	N
369	12515	Cd69	CD69 antigen [Source:MGI Symbol;Acc:MGI:88343]	.	1	0	0	0	N	-	.	N	N	N	N	N
370	12520	Cd81	CD81 antigen [Source:MGI Symbol;Acc:MGI:1096398]	.	102	-0.105299	0	0	N	-	.	N	N	N	N	N
371	12521	Cd82	CD82 antigen [Source:MGI Symbol;Acc:MGI:104651]	.	21	-0.219882	0	0	N	-	.	N	N	N	N	N
372	12523	Cd84	CD84 antigen [Source:MGI Symbol;Acc:MGI:1336885]	.	1	0	0	0	N	-	.	N	N	N	N	N
373	12527	Cd9	CD9 antigen [Source:MGI Symbol;Acc:MGI:88348]	.	12	-0.393704	2	-1.19098	Y	down-regulated	.	Y	Y	Y	N	N
374	12537	Cdk11b	cyclin-dependent kinase 11B [Source:MGI Symbol;Acc:MGI:88353]	.	15	-0.0346145	2	-0.684914	Y	down-regulated	.	Y	N	Y	N	N
375	12539	Cdc37	cell division cycle 37 [Source:MGI Symbol;Acc:MGI:109531]	.	72	-0.078066	0	0	N	-	.	N	N	N	N	N
376	12540	Cdc42	cell division cycle 42 [Source:MGI Symbol;Acc:MGI:106211]	.	53	-0.0418281	0	0	N	-	.	N	N	N	N	N
377	12549	Arhgap31	Rho GTPase activating protein 31 [Source:MGI Symbol;Acc:MGI:1333857]	.	8	0.0986867	0	0	N	-	.	N	N	N	N	N
378	12552	Cdh11	cadherin 11 [Source:MGI Symbol;Acc:MGI:99217]	.	30	-0.0589943	0	0	N	-	.	N	N	N	N	N
379	12554	Cdh13	cadherin 13 [Source:MGI Symbol;Acc:MGI:99551]	.	43	-0.0222217	0	0	N	-	.	N	N	N	N	N
380	12558	Cdh2	cadherin 2 [Source:MGI Symbol;Acc:MGI:88355]	.	53	-0.178008	0	0	N	-	.	N	N	N	N	N
381	12561	Cdh4	cadherin 4 [Source:MGI Symbol;Acc:MGI:99218]	.	6	0.0939494	0	0	N	-	.	N	N	N	N	N
382	12562	Cdh5	cadherin 5 [Source:MGI Symbol;Acc:MGI:105057]	.	8	0.191005	0	0	N	-	.	N	N	N	N	N
383	12563	Cdh6	cadherin 6 [Source:MGI Symbol;Acc:MGI:107435]	.	10	-0.182998	0	0	N	-	.	N	N	N	N	N
384	12564	Cdh8	cadherin 8 [Source:MGI Symbol;Acc:MGI:107434]	.	15	-0.0474262	0	0	N	-	.	N	N	N	N	N
385	12567	Cdk4	cyclin-dependent kinase 4 [Source:MGI Symbol;Acc:MGI:88357]	.	3	0.0622432	0	0	N	-	.	N	N	N	N	N
386	12568	Cdk5	cyclin-dependent kinase 5 [Source:MGI Symbol;Acc:MGI:101765]	.	55	-0.014931	4	-0.851702	Y	down-regulated	.	Y	Y	Y	N	Y
387	12569	Cdk5r1	cyclin-dependent kinase 5, regulatory subunit 1 (p35) [Source:MGI Symbol;Acc:MGI:101764]	.	1	0	0	0	N	-	.	N	N	N	N	N
388	12570	Cdk5r2	cyclin-dependent kinase 5, regulatory subunit 2 (p39) [Source:MGI Symbol;Acc:MGI:1330828]	.	8	-0.0918434	0	0	N	-	.	N	N	N	N	N
389	12572	Cdk7	cyclin-dependent kinase 7 [Source:MGI Symbol;Acc:MGI:102956]	.	3	0.123628	0	0	N	-	.	N	N	N	N	N
390	12576	Cdkn1b	cyclin-dependent kinase inhibitor 1B [Source:MGI Symbol;Acc:MGI:104565]	.	12	0.140593	0	0	N	-	.	N	N	N	N	N
391	12580	Cdkn2c	cyclin dependent kinase inhibitor 2C [Source:MGI Symbol;Acc:MGI:105388]	.	3	-0.0229698	0	0	N	-	.	N	N	N	N	N
392	12581	Cdkn2d	cyclin dependent kinase inhibitor 2D [Source:MGI Symbol;Acc:MGI:105387]	.	1	0	0	0	N	-	.	N	N	N	N	N
393	12589	Ift81	intraflagellar transport 81 [Source:MGI Symbol;Acc:MGI:1098597]	.	6	0.0113692	0	0	N	-	.	N	N	N	N	N
394	12607	Cebpz	CCAAT/enhancer binding protein zeta [Source:MGI Symbol;Acc:MGI:109386]	.	3	0.100872	0	0	N	-	.	N	N	N	N	N
395	12611	Cebpg	CCAAT/enhancer binding protein (C/EBP), gamma [Source:MGI Symbol;Acc:MGI:104982]	.	1	0	0	0	N	-	.	N	N	N	N	N
396	12614	Celsr1	cadherin, EGF LAG seven-pass G-type receptor 1 [Source:MGI Symbol;Acc:MGI:1100883]	.	1	0	0	0	N	-	.	N	N	N	N	N
397	12615	Cenpa	centromere protein A [Source:MGI Symbol;Acc:MGI:88375]	.	1	0	0	0	N	-	.	N	N	N	N	N
398	12626	Cetn3	centrin 3 [Source:MGI Symbol;Acc:MGI:1097706]	.	2	-0.121098	0	0	N	-	.	N	N	N	N	N
399	12628	Cfh	complement component factor h [Source:MGI Symbol;Acc:MGI:88385]	.	10	0.221236	0	0	N	-	.	N	N	N	N	N
400	12630	Cfi	complement component factor i [Source:MGI Symbol;Acc:MGI:105937]	.	2	-0.515591	2	-0.515591	Y	down-regulated	.	Y	N	N	Y	N
401	12631	Cfl1	cofilin 1, non-muscle [Source:MGI Symbol;Acc:MGI:101757]	.	164	0.0106168	0	0	N	-	.	N	N	N	N	N
402	12632	Cfl2	cofilin 2, muscle [Source:MGI Symbol;Acc:MGI:101763]	.	38	-0.251015	5	-0.653293	Y	down-regulated	.	N	N	Y	N	N
403	12638	Cftr	cystic fibrosis transmembrane conductance regulator [Source:MGI Symbol;Acc:MGI:88388]	.	1	0	0	0	N	-	.	N	N	N	N	N
404	12647	Chat	choline acetyltransferase [Source:MGI Symbol;Acc:MGI:88392]	.	11	0.217663	0	0	N	-	.	N	N	N	N	N
405	12648	Chd1	chromodomain helicase DNA binding protein 1 [Source:MGI Symbol;Acc:MGI:88393]	.	1	0	0	0	N	-	.	N	N	N	N	N
406	12649	Chek1	checkpoint kinase 1 [Source:MGI Symbol;Acc:MGI:1202065]	.	1	0	0	0	N	-	.	N	N	N	N	N
407	12651	Chkb	choline kinase beta [Source:MGI Symbol;Acc:MGI:1328313]	.	14	0.0395786	0	0	N	-	.	N	N	N	N	N
408	12652	Chga	chromogranin A [Source:MGI Symbol;Acc:MGI:88394]	.	9	-0.0220685	0	0	N	-	.	N	N	N	N	N
409	12653	Chgb	chromogranin B [Source:MGI Symbol;Acc:MGI:88395]	.	39	-0.115723	3	-0.798416	Y	down-regulated	.	N	N	N	N	N
410	12660	Chka	choline kinase alpha [Source:MGI Symbol;Acc:MGI:107760]	.	4	-0.0362725	0	0	N	-	.	N	N	N	N	N
411	12661	Chl1	cell adhesion molecule L1-like [Source:MGI Symbol;Acc:MGI:1098266]	.	71	0.0267557	2	0.648839	Y	up-regulated	.	N	Y	Y	N	N
412	12663	Chml	choroideremia-like [Source:MGI Symbol;Acc:MGI:101913]	.	7	0.246297	0	0	N	-	.	N	N	N	N	N
413	12669	Chrm1	cholinergic receptor, muscarinic 1, CNS [Source:MGI Symbol;Acc:MGI:88396]	.	10	-0.0074752	0	0	N	-	.	N	N	N	N	N
414	12671	Chrm3	cholinergic receptor, muscarinic 3, cardiac [Source:MGI Symbol;Acc:MGI:88398]	.	6	0.00242193	0	0	N	-	.	N	N	N	N	N
415	12672	Chrm4	cholinergic receptor, muscarinic 4 [Source:MGI Symbol;Acc:MGI:88399]	.	2	0.231914	0	0	N	-	.	N	N	N	N	N
416	12677	Vsx2	visual system homeobox 2 [Source:MGI Symbol;Acc:MGI:88401]	.	1	0	0	0	N	-	.	N	N	N	N	N
417	12696	Cirbp	cold inducible RNA binding protein [Source:MGI Symbol;Acc:MGI:893588]	.	8	-0.0899688	0	0	N	-	.	N	N	N	N	N
418	12709	Ckb	creatine kinase, brain [Source:MGI Symbol;Acc:MGI:88407]	.	770	0.0437988	0	0	N	-	.	N	N	N	N	N
419	12715	Ckm	creatine kinase, muscle [Source:MGI Symbol;Acc:MGI:88413]	.	6	-0.908026	3	-1.04842	Y	down-regulated	.	Y	N	N	N	N
420	12716	Ckmt1	creatine kinase, mitochondrial 1, ubiquitous [Source:MGI Symbol;Acc:MGI:99441]	.	198	0.0661941	10	-1.11646	Y	down-regulated	.	Y	N	N	N	N
421	12721	Coro1a	coronin, actin binding protein 1A [Source:MGI Symbol;Acc:MGI:1345961]	.	109	0.00797244	3	0.561615	Y	up-regulated	.	N	Y	Y	Y	N
422	12724	Clcn2	chloride channel, voltage-sensitive 2 [Source:MGI Symbol;Acc:MGI:105061]	.	5	0.180019	0	0	N	-	.	N	N	N	N	N
423	12725	Clcn3	chloride channel, voltage-sensitive 3 [Source:MGI Symbol;Acc:MGI:103555]	.	16	0.111963	0	0	N	-	.	N	N	N	N	N
424	12727	Clcn4	chloride channel, voltage-sensitive 4 [Source:MGI Symbol;Acc:MGI:104571]	.	8	0.00646129	0	0	N	-	.	N	N	N	N	N
425	12728	Clcn5	chloride channel, voltage-sensitive 5 [Source:MGI Symbol;Acc:MGI:99486]	.	3	0.235727	0	0	N	-	.	N	N	N	N	N
426	12741	Cldn5	claudin 5 [Source:MGI Symbol;Acc:MGI:1276112]	.	3	0.334572	0	0	N	-	.	N	N	N	N	N
427	12745	Clgn	calmegin [Source:MGI Symbol;Acc:MGI:107472]	.	8	0.286907	0	0	N	-	.	N	N	N	N	N
428	12751	Tpp1	tripeptidyl peptidase I [Source:MGI Symbol;Acc:MGI:1336194]	.	8	0.108613	0	0	N	-	.	N	N	N	N	N
429	12753	Clock	circadian locomotor output cycles kaput [Source:MGI Symbol;Acc:MGI:99698]	.	4	0.054931	0	0	N	-	.	N	N	N	N	N
430	12759	Clu	clusterin [Source:MGI Symbol;Acc:MGI:88423]	.	44	-0.174721	0	0	N	-	.	N	N	N	N	N
431	12764	Cmas	cytidine monophospho-N-acetylneuraminic acid synthetase [Source:MGI Symbol;Acc:MGI:1337124]	.	56	0.161162	0	0	N	-	.	N	N	N	N	N
432	12767	Cxcr4	chemokine (C-X-C motif) receptor 4 [Source:MGI Symbol;Acc:MGI:109563]	.	2	-0.515982	0	0	N	-	.	N	N	N	N	N
433	12785	Cnbp	cellular nucleic acid binding protein [Source:MGI Symbol;Acc:MGI:88431]	.	22	0.104822	0	0	N	-	.	N	N	N	N	N
434	12794	Cnih2	cornichon family AMPA receptor auxiliary protein 2 [Source:MGI Symbol;Acc:MGI:1277225]	.	3	-0.0332404	0	0	N	-	.	N	N	N	N	N
435	12797	Cnn1	calponin 1 [Source:MGI Symbol;Acc:MGI:104979]	.	2	-0.430478	0	0	N	-	.	N	N	N	N	N
436	12798	Cnn2	calponin 2 [Source:MGI Symbol;Acc:MGI:105093]	.	2	0.0496349	0	0	N	-	.	N	N	N	N	N
437	12799	Cnp	2',3'-cyclic nucleotide 3' phosphodiesterase [Source:MGI Symbol;Acc:MGI:88437]	.	283	-0.0700778	0	0	N	-	.	N	N	N	N	N
438	12801	Cnr1	cannabinoid receptor 1 (brain) [Source:MGI Symbol;Acc:MGI:104615]	.	17	0.126339	0	0	N	-	.	N	N	N	N	N
439	12804	Cntfr	ciliary neurotrophic factor receptor [Source:MGI Symbol;Acc:MGI:99605]	.	16	-0.023345	0	0	N	-	.	N	N	N	N	N
440	12805	Cntn1	contactin 1 [Source:MGI Symbol;Acc:MGI:105980]	.	347	0.0478404	0	0	N	-	.	N	N	N	N	N
441	12807	Hps3	HPS3, biogenesis of lysosomal organelles complex 2 subunit 1 [Source:MGI Symbol;Acc:MGI:2153839]	.	1	0	0	0	N	-	.	N	N	N	N	N
442	12808	Cobl	cordon-bleu WH2 repeat [Source:MGI Symbol;Acc:MGI:105056]	.	31	0.0703811	0	0	N	-	.	N	N	N	N	N
443	12810	Coch	cochlin [Source:MGI Symbol;Acc:MGI:1278313]	.	6	-0.0473564	0	0	N	-	.	N	N	N	N	N
444	12812	Coil	coilin [Source:MGI Symbol;Acc:MGI:104842]	.	6	0.262705	0	0	N	-	.	N	N	N	N	N
445	12816	Col12a1	collagen, type XII, alpha 1 [Source:MGI Symbol;Acc:MGI:88448]	.	5	0.13337	0	0	N	-	.	N	N	N	N	N
446	12819	Col15a1	collagen, type XV, alpha 1 [Source:MGI Symbol;Acc:MGI:88449]	.	3	-0.323236	0	0	N	-	.	N	N	N	N	N
447	12822	Col18a1	collagen, type XVIII, alpha 1 [Source:MGI Symbol;Acc:MGI:88451]	.	3	0.100097	0	0	N	-	.	N	N	N	N	N
448	12823	Col19a1	collagen, type XIX, alpha 1 [Source:MGI Symbol;Acc:MGI:1095415]	.	1	0	0	0	N	-	.	N	N	N	N	N
449	12824	Col2a1	collagen, type II, alpha 1 [Source:MGI Symbol;Acc:MGI:88452]	.	4	-0.0410884	0	0	N	-	.	N	N	N	N	N
450	12825	Col3a1	collagen, type III, alpha 1 [Source:MGI Symbol;Acc:MGI:88453]	.	1	0	0	0	N	-	.	N	N	N	N	N
451	12826	Col4a1	collagen, type IV, alpha 1 [Source:MGI Symbol;Acc:MGI:88454]	.	4	0.43803	0	0	N	-	.	N	N	N	N	N
452	12827	Col4a2	collagen, type IV, alpha 2 [Source:MGI Symbol;Acc:MGI:88455]	.	22	0.692556	11	1.02443	Y	up-regulated	.	Y	N	Y	N	N
453	12833	Col6a1	collagen, type VI, alpha 1 [Source:MGI Symbol;Acc:MGI:88459]	.	9	0.0123056	0	0	N	-	.	N	N	N	N	N
454	12834	Col6a2	collagen, type VI, alpha 2 [Source:MGI Symbol;Acc:MGI:88460]	.	12	0.128213	2	0.590133	Y	up-regulated	.	N	N	N	N	N
455	12835	Col6a3	collagen, type VI, alpha 3 [Source:MGI Symbol;Acc:MGI:88461]	.	34	-0.111044	2	-0.584729	Y	down-regulated	.	N	N	N	N	N
456	12842	Col1a1	collagen, type I, alpha 1 [Source:MGI Symbol;Acc:MGI:88467]	.	20	0.116431	0	0	N	-	.	N	N	N	N	N
457	12843	Col1a2	collagen, type I, alpha 2 [Source:MGI Symbol;Acc:MGI:88468]	.	12	0.0481422	0	0	N	-	.	N	N	N	N	N
458	12846	Comt	catechol-O-methyltransferase [Source:MGI Symbol;Acc:MGI:88470]	.	16	-0.122629	2	-0.96061	Y	down-regulated	.	Y	Y	Y	N	N
459	12847	Copa	coatomer protein complex subunit alpha [Source:MGI Symbol;Acc:MGI:1334462]	.	67	0.141733	0	0	N	-	.	N	N	N	N	N
460	12848	Cops2	COP9 signalosome subunit 2 [Source:MGI Symbol;Acc:MGI:1330276]	.	38	-0.227175	6	-0.78399	Y	down-regulated	.	Y	N	Y	N	N
461	12850	Coq7	demethyl-Q 7 [Source:MGI Symbol;Acc:MGI:107207]	.	8	-0.289839	0	0	N	-	.	N	N	N	N	N
462	12857	Cox4i1	cytochrome c oxidase subunit 4I1 [Source:MGI Symbol;Acc:MGI:88473]	.	113	0.0243129	2	1.00736	Y	up-regulated	.	Y	N	N	N	N
463	12858	Cox5a	cytochrome c oxidase subunit 5A [Source:MGI Symbol;Acc:MGI:88474]	.	123	-0.0225078	0	0	N	-	.	N	N	N	N	N
464	12859	Cox5b	cytochrome c oxidase subunit 5B [Source:MGI Symbol;Acc:MGI:88475]	.	41	-0.0741457	0	0	N	-	.	N	N	N	N	N
465	12862	Cox6a2	cytochrome c oxidase subunit 6A2 [Source:MGI Symbol;Acc:MGI:104649]	.	1	0	0	0	N	-	.	N	N	N	N	N
466	12864	Cox6c	cytochrome c oxidase subunit 6C [Source:MGI Symbol;Acc:MGI:104614]	.	63	-0.0844079	2	-0.559747	Y	down-regulated	.	N	N	N	N	N
467	12865	Cox7a1	cytochrome c oxidase subunit 7A1 [Source:MGI Symbol;Acc:MGI:1316714]	.	1	0	0	0	N	-	.	N	N	N	N	N
468	12866	Cox7a2	cytochrome c oxidase subunit 7A2 [Source:MGI Symbol;Acc:MGI:1316715]	.	54	-0.0401981	2	0.597725	Y	up-regulated	.	N	N	N	N	N
469	12867	Cox7c	cytochrome c oxidase subunit 7C [Source:MGI Symbol;Acc:MGI:103226]	.	18	-0.397907	3	-0.61185	Y	down-regulated	.	Y	N	N	N	N
470	12868	Cox8a	cytochrome c oxidase subunit 8A [Source:MGI Symbol;Acc:MGI:105959]	.	1	0	0	0	N	-	.	N	N	N	N	N
471	12870	Cp	ceruloplasmin [Source:MGI Symbol;Acc:MGI:88476]	.	13	-0.102813	0	0	N	-	.	N	N	N	N	N
472	12874	Cpd	carboxypeptidase D [Source:MGI Symbol;Acc:MGI:107265]	.	25	0.11458	0	0	N	-	.	N	N	N	N	N
473	12876	Cpe	carboxypeptidase E [Source:MGI Symbol;Acc:MGI:101932]	.	56	0.047014	0	0	N	-	.	N	N	N	N	N
474	12877	Cpeb1	cytoplasmic polyadenylation element binding protein 1 [Source:MGI Symbol;Acc:MGI:108442]	.	1	0	0	0	N	-	.	N	N	N	N	N
475	12879	Cys1	cystin 1 [Source:MGI Symbol;Acc:MGI:2177632]	.	3	-0.117831	0	0	N	-	.	N	N	N	N	N
476	12889	Cplx1	complexin 1 [Source:MGI Symbol;Acc:MGI:104727]	.	60	-0.0123689	0	0	N	-	.	N	N	N	N	N
477	12890	Cplx2	complexin 2 [Source:MGI Symbol;Acc:MGI:104726]	.	32	0.0364553	0	0	N	-	.	N	N	N	N	N
478	12891	Cpne6	copine VI [Source:MGI Symbol;Acc:MGI:1334445]	.	55	0.128878	0	0	N	-	.	N	N	N	N	N
479	12892	Cpox	coproporphyrinogen oxidase [Source:MGI Symbol;Acc:MGI:104841]	.	20	0.136125	0	0	N	-	.	N	N	N	N	N
480	12894	Cpt1a	carnitine palmitoyltransferase 1a, liver [Source:MGI Symbol;Acc:MGI:1098296]	.	22	0.0820618	0	0	N	-	.	N	N	N	N	N
481	12896	Cpt2	carnitine palmitoyltransferase 2 [Source:MGI Symbol;Acc:MGI:109176]	.	20	0.0329755	0	0	N	-	.	N	N	N	N	N
482	12903	Crabp1	cellular retinoic acid binding protein I [Source:MGI Symbol;Acc:MGI:88490]	.	3	0.476382	0	0	N	-	.	N	N	N	N	N
483	12904	Crabp2	cellular retinoic acid binding protein II [Source:MGI Symbol;Acc:MGI:88491]	.	3	-0.252584	0	0	N	-	.	N	N	N	N	N
484	12905	Cradd	CASP2 and RIPK1 domain containing adaptor with death domain [Source:MGI Symbol;Acc:MGI:1336168]	.	1	0	0	0	N	-	.	N	N	N	N	N
485	12908	Crat	carnitine acetyltransferase [Source:MGI Symbol;Acc:MGI:109501]	.	29	0.0559557	0	0	N	-	.	N	N	N	N	N
486	12912	Creb1	cAMP responsive element binding protein 1 [Source:MGI Symbol;Acc:MGI:88494]	.	5	-0.00303147	0	0	N	-	.	N	N	N	N	N
487	12914	Crebbp	CREB binding protein [Source:MGI Symbol;Acc:MGI:1098280]	.	5	0.096913	0	0	N	-	.	N	N	N	N	N
488	12918	Crh	corticotropin releasing hormone [Source:MGI Symbol;Acc:MGI:88496]	.	5	-0.0252086	0	0	N	-	.	N	N	N	N	N
489	12919	Crhbp	corticotropin releasing hormone binding protein [Source:MGI Symbol;Acc:MGI:88497]	.	7	0.207048	0	0	N	-	.	N	N	N	N	N
490	12925	Crip1	cysteine-rich protein 1 (intestinal) [Source:MGI Symbol;Acc:MGI:88501]	.	6	0.00797708	0	0	N	-	.	N	N	N	N	N
491	12927	Bcar1	breast cancer anti-estrogen resistance 1 [Source:MGI Symbol;Acc:MGI:108091]	.	16	-0.0277087	0	0	N	-	.	N	N	N	N	N
492	12928	Crk	v-crk avian sarcoma virus CT10 oncogene homolog [Source:MGI Symbol;Acc:MGI:88508]	.	39	-0.0540452	0	0	N	-	.	N	N	N	N	N
493	12929	Crkl	v-crk avian sarcoma virus CT10 oncogene homolog-like [Source:MGI Symbol;Acc:MGI:104686]	.	25	0.0834908	0	0	N	-	.	N	N	N	N	N
494	12933	Crmp1	collapsin response mediator protein 1 [Source:MGI Symbol;Acc:MGI:107793]	.	221	-0.0671592	0	0	N	-	.	N	N	N	N	N
495	12934	Dpysl2	dihydropyrimidinase-like 2 [Source:MGI Symbol;Acc:MGI:1349763]	.	840	0.107228	0	0	N	-	.	N	N	N	N	N
496	12943	Pcdha11	protocadherin alpha 11 [Source:MGI Symbol;Acc:MGI:1298372]	.	2	0.125746	0	0	N	-	.	N	N	N	N	N
497	12946	Cr1l	complement component (3b/4b) receptor 1-like [Source:MGI Symbol;Acc:MGI:88513]	.	7	0.120034	0	0	N	-	.	N	N	N	N	N
498	12950	Hapln1	hyaluronan and proteoglycan link protein 1 [Source:MGI Symbol;Acc:MGI:1337006]	.	54	0.0849294	2	0.635635	Y	up-regulated	.	N	N	Y	N	N
499	12953	Cry2	cryptochrome 2 (photolyase-like) [Source:MGI Symbol;Acc:MGI:1270859]	.	4	0.0742716	0	0	N	-	.	N	N	N	N	N
500	12955	Cryab	crystallin, alpha B [Source:MGI Symbol;Acc:MGI:88516]	.	20	-0.127976	0	0	N	-	.	N	N	N	N	N
501	12959	Cryba4	crystallin, beta A4 [Source:MGI Symbol;Acc:MGI:102716]	.	1	0	0	0	N	-	.	N	N	N	N	N
502	12960	Crybb1	crystallin, beta B1 [Source:MGI Symbol;Acc:MGI:104992]	.	14	0.173374	0	0	N	-	.	N	N	N	N	N
503	12971	Crym	crystallin, mu [Source:MGI Symbol;Acc:MGI:102675]	.	87	-0.0113962	2	-0.689789	Y	down-regulated	.	Y	Y	N	N	N
504	12972	Cryz	crystallin, zeta [Source:MGI Symbol;Acc:MGI:88527]	.	26	0.0918867	0	0	N	-	.	N	N	N	N	N
505	12974	Cs	citrate synthase [Source:MGI Symbol;Acc:MGI:88529]	.	171	-0.11192	0	0	N	-	.	N	N	N	N	N
506	12978	Csf1r	colony stimulating factor 1 receptor [Source:MGI Symbol;Acc:MGI:1339758]	.	3	0.0913096	0	0	N	-	.	N	N	N	N	N
507	12988	Csk	c-src tyrosine kinase [Source:MGI Symbol;Acc:MGI:88537]	.	18	0.152675	0	0	N	-	.	N	N	N	N	N
508	12995	Csnk2a1	casein kinase 2, alpha 1 polypeptide [Source:MGI Symbol;Acc:MGI:88543]	.	53	-0.224305	0	0	N	-	.	N	N	N	N	N
509	13000	Csnk2a2	casein kinase 2, alpha prime polypeptide [Source:MGI Symbol;Acc:MGI:88547]	.	31	-0.283592	5	-1.68321	Y	down-regulated	.	Y	Y	N	N	N
510	13001	Csnk2b	casein kinase 2, beta polypeptide [Source:MGI Symbol;Acc:MGI:88548]	.	65	0.0115165	0	0	N	-	.	N	N	N	N	N
511	13002	Dnajc5	DnaJ heat shock protein family (Hsp40) member C5 [Source:MGI Symbol;Acc:MGI:892995]	.	80	0.0384346	0	0	N	-	.	N	N	N	N	N
512	13004	Ncan	neurocan [Source:MGI Symbol;Acc:MGI:104694]	.	111	-0.0286978	5	-0.647283	Y	down-regulated	.	N	N	Y	N	N
513	13006	Smc3	structural maintenance of chromosomes 3 [Source:MGI Symbol;Acc:MGI:1339795]	.	47	0.0135781	0	0	N	-	.	N	N	N	N	N
514	13007	Csrp1	cysteine and glycine-rich protein 1 [Source:MGI Symbol;Acc:MGI:88549]	.	80	0.0837024	0	0	N	-	.	N	N	N	N	N
515	13008	Csrp2	cysteine and glycine-rich protein 2 [Source:MGI Symbol;Acc:MGI:1202907]	.	2	-0.419927	0	0	N	-	.	N	N	N	N	N
516	13010	Cst3	cystatin C [Source:MGI Symbol;Acc:MGI:102519]	.	33	0.023588	0	0	N	-	.	N	N	N	N	N
517	13014	Cstb	cystatin B [Source:MGI Symbol;Acc:MGI:109514]	.	14	0.0832938	0	0	N	-	.	N	N	N	N	N
518	13016	Ctbp1	C-terminal binding protein 1 [Source:MGI Symbol;Acc:MGI:1201685]	.	19	0.139817	0	0	N	-	.	N	N	N	N	N
519	13017	Ctbp2	C-terminal binding protein 2 [Source:MGI Symbol;Acc:MGI:1201686]	.	23	0.148578	0	0	N	-	.	N	N	N	N	N
520	13018	Ctcf	CCCTC-binding factor [Source:MGI Symbol;Acc:MGI:109447]	.	6	-0.00846532	0	0	N	-	.	N	N	N	N	N
521	13019	Ctf1	cardiotrophin 1 [Source:MGI Symbol;Acc:MGI:105115]	.	1	0	0	0	N	-	.	N	N	N	N	N
522	13026	Pcyt1a	phosphate cytidylyltransferase 1, choline, alpha isoform [Source:MGI Symbol;Acc:MGI:88557]	.	2	0.0742697	0	0	N	-	.	N	N	N	N	N
523	13030	Ctsb	cathepsin B [Source:MGI Symbol;Acc:MGI:88561]	.	66	0.0659141	0	0	N	-	.	N	N	N	N	N
524	13032	Ctsc	cathepsin C [Source:MGI Symbol;Acc:MGI:109553]	.	2	-0.231061	0	0	N	-	.	N	N	N	N	N
525	13033	Ctsd	cathepsin D [Source:MGI Symbol;Acc:MGI:88562]	.	91	0.00535711	0	0	N	-	.	N	N	N	N	N
526	13034	Ctse	cathepsin E [Source:MGI Symbol;Acc:MGI:107361]	.	1	0	0	0	N	-	.	N	N	N	N	N
527	13036	Ctsh	cathepsin H [Source:MGI Symbol;Acc:MGI:107285]	.	8	-0.0546382	0	0	N	-	.	N	N	N	N	N
528	13039	Ctsl	cathepsin L [Source:MGI Symbol;Acc:MGI:88564]	.	18	-0.0132739	0	0	N	-	.	N	N	N	N	N
529	13040	Ctss	cathepsin S [Source:MGI Symbol;Acc:MGI:107341]	.	7	0.00971	0	0	N	-	.	N	N	N	N	N
530	13043	Cttn	cortactin [Source:MGI Symbol;Acc:MGI:99695]	.	99	-0.0852382	0	0	N	-	.	N	N	N	N	N
531	13046	Celf1	CUGBP, Elav-like family member 1 [Source:MGI Symbol;Acc:MGI:1342295]	.	11	0.196642	2	0.880936	Y	up-regulated	.	Y	N	Y	N	Y
532	13048	Cux2	cut-like homeobox 2 [Source:MGI Symbol;Acc:MGI:107321]	.	1	0	0	0	N	-	.	N	N	N	N	N
533	13051	Cx3cr1	chemokine (C-X3-C motif) receptor 1 [Source:MGI Symbol;Acc:MGI:1333815]	.	1	0	0	0	N	-	.	N	N	N	N	N
534	13052	Cxadr	coxsackie virus and adenovirus receptor [Source:MGI Symbol;Acc:MGI:1201679]	.	24	0.100643	0	0	N	-	.	N	N	N	N	N
535	13067	Cyct	cytochrome c, testis [Source:MGI Symbol;Acc:MGI:88579]	.	71	0.0133455	2	-0.81057	Y	down-regulated	.	Y	Y	N	N	N
536	13072	Cyp11b2	cytochrome P450, family 11, subfamily b, polypeptide 2 [Source:MGI Symbol;Acc:MGI:88584]	.	1	0	0	0	N	-	.	N	N	N	N	N
537	13081	Cyp24a1	cytochrome P450, family 24, subfamily a, polypeptide 1 [Source:MGI Symbol;Acc:MGI:88593]	.	1	0	0	0	N	-	.	N	N	N	N	N
538	13086	Cyp2a4	cytochrome P450, family 2, subfamily a, polypeptide 4 [Source:MGI Symbol;Acc:MGI:88596]	.	1	0	0	0	N	-	.	N	N	N	N	N
539	13110	Cyp2j6	cytochrome P450, family 2, subfamily j, polypeptide 6 [Source:MGI Symbol;Acc:MGI:1270148]	.	1	0	0	0	N	-	.	N	N	N	N	N
540	13116	Cyp46a1	cytochrome P450, family 46, subfamily a, polypeptide 1 [Source:MGI Symbol;Acc:MGI:1341877]	.	67	0.00800018	2	-0.953327	Y	down-regulated	.	Y	N	N	N	N
541	13121	Cyp51	cytochrome P450, family 51 [Source:MGI Symbol;Acc:MGI:106040]	.	17	-0.0129056	0	0	N	-	.	N	N	N	N	N
542	13123	Cyp7b1	cytochrome P450, family 7, subfamily b, polypeptide 1 [Source:MGI Symbol;Acc:MGI:104978]	.	5	-0.200183	0	0	N	-	.	N	N	N	N	N
543	13131	Dab1	disabled 1 [Source:MGI Symbol;Acc:MGI:108554]	.	7	0.0575578	0	0	N	-	.	N	N	N	N	N
544	13132	Dab2	disabled 2, mitogen-responsive phosphoprotein [Source:MGI Symbol;Acc:MGI:109175]	.	1	0	0	0	N	-	.	N	N	N	N	N
545	13135	Dad1	defender against cell death 1 [Source:MGI Symbol;Acc:MGI:101912]	.	4	0.17116	0	0	N	-	.	N	N	N	N	N
546	13136	Cd55	CD55 molecule, decay accelerating factor for complement [Source:MGI Symbol;Acc:MGI:104850]	.	4	0.0854548	0	0	N	-	.	N	N	N	N	N
547	13138	Dag1	dystroglycan 1 [Source:MGI Symbol;Acc:MGI:101864]	.	26	0.0375244	2	0.83303	Y	up-regulated	.	Y	Y	Y	N	N
548	13139	Dgka	diacylglycerol kinase, alpha [Source:MGI Symbol;Acc:MGI:102952]	.	2	0.215435	0	0	N	-	.	N	N	N	N	N
549	13144	Dapk3	death-associated protein kinase 3 [Source:MGI Symbol;Acc:MGI:1203520]	.	10	0.0783982	0	0	N	-	.	N	N	N	N	N
550	13162	Slc6a3	solute carrier family 6 (neurotransmitter transporter, dopamine), member 3 [Source:MGI Symbol;Acc:MGI:94862]	.	4	0.13517	0	0	N	-	.	N	N	N	N	N
551	13166	Dbh	dopamine beta hydroxylase [Source:MGI Symbol;Acc:MGI:94864]	.	5	0.0258818	0	0	N	-	.	N	N	N	N	N
552	13167	Dbi	diazepam binding inhibitor [Source:MGI Symbol;Acc:MGI:94865]	.	41	-0.00468519	0	0	N	-	.	N	N	N	N	N
553	13169	Dbnl	drebrin-like [Source:MGI Symbol;Acc:MGI:700006]	.	80	0.00270599	0	0	N	-	.	N	N	N	N	N
554	13171	Dbt	dihydrolipoamide branched chain transacylase E2 [Source:MGI Symbol;Acc:MGI:105386]	.	27	-0.00228479	0	0	N	-	.	N	N	N	N	N
555	13175	Dclk1	doublecortin-like kinase 1 [Source:MGI Symbol;Acc:MGI:1330861]	.	102	0.0285268	0	0	N	-	.	N	N	N	N	N
556	13176	Dcc	deleted in colorectal carcinoma [Source:MGI Symbol;Acc:MGI:94869]	.	7	0.0695486	0	0	N	-	.	N	N	N	N	N
557	13177	Eci1	enoyl-Coenzyme A delta isomerase 1 [Source:MGI Symbol;Acc:MGI:94871]	.	36	-0.0949533	0	0	N	-	.	N	N	N	N	N
558	13178	Dck	deoxycytidine kinase [Source:MGI Symbol;Acc:MGI:102726]	.	1	0	0	0	N	-	.	N	N	N	N	N
559	13179	Dcn	decorin [Source:MGI Symbol;Acc:MGI:94872]	.	3	-0.337035	0	0	N	-	.	N	N	N	N	N
560	13180	Pcbd1	pterin 4 alpha carbinolamine dehydratase/dimerization cofactor of hepatocyte nuclear factor 1 alpha (TCF1) 1 [Source:MGI Symbol;Acc:MGI:94873]	.	4	-0.139301	0	0	N	-	.	N	N	N	N	N
561	13185	Vps26c	VPS26 endosomal protein sorting factor C [Source:MGI Symbol;Acc:MGI:1206040]	.	8	0.149148	0	0	N	-	.	N	N	N	N	N
562	13191	Dctn1	dynactin 1 [Source:MGI Symbol;Acc:MGI:107745]	.	168	-0.023658	2	-0.526089	Y	down-regulated	.	N	Y	N	N	N
563	13193	Dcx	doublecortin [Source:MGI Symbol;Acc:MGI:1277171]	.	13	0.0744902	0	0	N	-	.	N	N	N	N	N
564	13194	Ddb1	damage specific DNA binding protein 1 [Source:MGI Symbol;Acc:MGI:1202384]	.	132	0.2155	15	0.73861	Y	up-regulated	.	Y	N	N	N	N
565	13195	Ddc	dopa decarboxylase [Source:MGI Symbol;Acc:MGI:94876]	.	10	-0.0235064	0	0	N	-	.	N	N	N	N	N
566	13196	Asap1	ArfGAP with SH3 domain, ankyrin repeat and PH domain1 [Source:MGI Symbol;Acc:MGI:1342335]	.	96	0.0736619	0	0	N	-	.	N	N	N	N	N
567	13199	Ddn	dendrin [Source:MGI Symbol;Acc:MGI:108101]	.	14	0.316584	0	0	N	-	.	N	N	N	N	N
568	13200	Ddost	dolichyl-di-phosphooligosaccharide-protein glycotransferase [Source:MGI Symbol;Acc:MGI:1194508]	.	26	-0.067313	0	0	N	-	.	N	N	N	N	N
569	13202	Ddt	D-dopachrome tautomerase [Source:MGI Symbol;Acc:MGI:1298381]	.	27	-0.0547692	0	0	N	-	.	N	N	N	N	N
570	13204	Dhx15	DEAH (Asp-Glu-Ala-His) box polypeptide 15 [Source:MGI Symbol;Acc:MGI:1099786]	.	68	0.212989	0	0	N	-	.	N	N	N	N	N
571	13205	Ddx3x	DEAD/H (Asp-Glu-Ala-Asp/His) box polypeptide 3, X-linked [Source:MGI Symbol;Acc:MGI:103064]	.	17	0.0379965	0	0	N	-	.	N	N	N	N	N
572	13209	Ddx6	DEAD (Asp-Glu-Ala-Asp) box polypeptide 6 [Source:MGI Symbol;Acc:MGI:104976]	.	45	0.0982762	0	0	N	-	.	N	N	N	N	N
573	13211	Dhx9	DEAH (Asp-Glu-Ala-His) box polypeptide 9 [Source:MGI Symbol;Acc:MGI:108177]	.	108	0.142049	5	0.590362	Y	up-regulated	.	Y	Y	N	N	N
574	13244	Degs1	delta(4)-desaturase, sphingolipid 1 [Source:MGI Symbol;Acc:MGI:1097711]	.	6	0.040672	0	0	N	-	.	N	N	N	N	N
575	13340	Slc29a2	solute carrier family 29 (nucleoside transporters), member 2 [Source:MGI Symbol;Acc:MGI:1345278]	.	3	0.0710514	0	0	N	-	.	N	N	N	N	N
576	13346	Des	desmin [Source:MGI Symbol;Acc:MGI:94885]	.	13	-0.191185	0	0	N	-	.	N	N	N	N	N
577	13347	Dffa	DNA fragmentation factor, alpha subunit [Source:MGI Symbol;Acc:MGI:1196227]	.	11	0.227129	0	0	N	-	.	N	N	N	N	N
578	13350	Dgat1	diacylglycerol O-acyltransferase 1 [Source:MGI Symbol;Acc:MGI:1333825]	.	1	0	0	0	N	-	.	N	N	N	N	N
579	13356	Dgcr2	DiGeorge syndrome critical region gene 2 [Source:MGI Symbol;Acc:MGI:892866]	.	3	-0.0586135	0	0	N	-	.	N	N	N	N	N
580	13358	Slc25a1	solute carrier family 25 (mitochondrial carrier, citrate transporter), member 1 [Source:MGI Symbol;Acc:MGI:1345283]	.	16	-0.180395	0	0	N	-	.	N	N	N	N	N
581	13360	Dhcr7	7-dehydrocholesterol reductase [Source:MGI Symbol;Acc:MGI:1298378]	.	3	0.0992642	0	0	N	-	.	N	N	N	N	N
582	13361	Dhfr	dihydrofolate reductase [Source:MGI Symbol;Acc:MGI:94890]	.	2	-0.279722	0	0	N	-	.	N	N	N	N	N
583	13367	Diaph1	diaphanous related formin 1 [Source:MGI Symbol;Acc:MGI:1194490]	.	55	-0.0565741	0	0	N	-	.	N	N	N	N	N
584	13382	Dld	dihydrolipoamide dehydrogenase [Source:MGI Symbol;Acc:MGI:107450]	.	134	-0.179282	0	0	N	-	.	N	N	N	N	N
585	13383	Dlg1	discs large MAGUK scaffold protein 1 [Source:MGI Symbol;Acc:MGI:107231]	.	72	0.0433222	2	0.578071	Y	up-regulated	.	Y	Y	Y	Y	Y
586	13385	Dlg4	discs large MAGUK scaffold protein 4 [Source:MGI Symbol;Acc:MGI:1277959]	.	201	0.0686949	0	0	N	-	.	N	N	N	N	N
587	13401	Dmwd	dystrophia myotonica-containing WD repeat motif [Source:MGI Symbol;Acc:MGI:94907]	.	24	0.119657	2	0.561873	Y	up-regulated	.	Y	N	N	N	N
588	13405	Dmd	dystrophin, muscular dystrophy [Source:MGI Symbol;Acc:MGI:94909]	.	66	-0.0627372	0	0	N	-	.	N	N	N	N	N
589	13409	Tmc1	transmembrane channel-like gene family 1 [Source:MGI Symbol;Acc:MGI:2151016]	.	1	0	0	0	N	-	.	N	N	N	N	N
590	13417	Dnah8	dynein, axonemal, heavy chain 8 [Source:MGI Symbol;Acc:MGI:107714]	.	1	0	0	0	N	-	.	N	N	N	N	N
591	13418	Dnajc1	DnaJ heat shock protein family (Hsp40) member C1 [Source:MGI Symbol;Acc:MGI:103268]	.	4	0.0925736	0	0	N	-	.	N	N	N	N	N
592	13424	Dync1h1	dynein cytoplasmic 1 heavy chain 1 [Source:MGI Symbol;Acc:MGI:103147]	.	963	0.0325772	0	0	N	-	.	N	N	N	N	N
593	13426	Dync1i1	dynein cytoplasmic 1 intermediate chain 1 [Source:MGI Symbol;Acc:MGI:107743]	.	85	0.0276101	2	0.765373	Y	up-regulated	.	N	Y	N	N	N
594	13427	Dync1i2	dynein cytoplasmic 1 intermediate chain 2 [Source:MGI Symbol;Acc:MGI:107750]	.	58	-0.011498	0	0	N	-	.	N	N	N	N	N
595	13429	Dnm1	dynamin 1 [Source:MGI Symbol;Acc:MGI:107384]	.	640	0.00803408	0	0	N	-	.	N	N	N	N	N
596	13430	Dnm2	dynamin 2 [Source:MGI Symbol;Acc:MGI:109547]	.	29	0.101205	0	0	N	-	.	N	N	N	N	N
597	13433	Dnmt1	DNA methyltransferase (cytosine-5) 1 [Source:MGI Symbol;Acc:MGI:94912]	.	9	0.196023	0	0	N	-	.	N	N	N	N	N
598	13435	Dnmt3a	DNA methyltransferase 3A [Source:MGI Symbol;Acc:MGI:1261827]	.	2	0.207366	0	0	N	-	.	N	N	N	N	N
599	13437	Dnpep	aspartyl aminopeptidase [Source:MGI Symbol;Acc:MGI:1278328]	.	28	-0.044675	0	0	N	-	.	N	N	N	N	N
600	13446	Doc2a	double C2, alpha [Source:MGI Symbol;Acc:MGI:109446]	.	19	0.0855429	0	0	N	-	.	N	N	N	N	N
601	13447	Doc2b	double C2, beta [Source:MGI Symbol;Acc:MGI:1100497]	.	1	0	0	0	N	-	.	N	N	N	N	N
602	13476	Reep5	receptor accessory protein 5 [Source:MGI Symbol;Acc:MGI:1270152]	.	25	-0.00728673	0	0	N	-	.	N	N	N	N	N
603	13478	Dpagt1	dolichyl-phosphate (UDP-N-acetylglucosamine) acetylglucosaminephosphotransferase 1 (GlcNAc-1-P transferase) [Source:MGI Symbol;Acc:MGI:1196396]	.	2	0.0428625	0	0	N	-	.	N	N	N	N	N
604	13482	Dpp4	dipeptidylpeptidase 4 [Source:MGI Symbol;Acc:MGI:94919]	.	3	-0.0987622	0	0	N	-	.	N	N	N	N	N
605	13483	Dpp6	dipeptidylpeptidase 6 [Source:MGI Symbol;Acc:MGI:94921]	.	83	-0.075672	5	-0.621304	Y	down-regulated	.	Y	Y	N	N	N
606	13486	Dr1	down-regulator of transcription 1 [Source:MGI Symbol;Acc:MGI:1100515]	.	3	-0.191437	0	0	N	-	.	N	N	N	N	N
607	13490	Drd3	dopamine receptor D3 [Source:MGI Symbol;Acc:MGI:94925]	.	1	0	0	0	N	-	.	N	N	N	N	N
608	13494	Drg1	developmentally regulated GTP binding protein 1 [Source:MGI Symbol;Acc:MGI:1343297]	.	27	0.00735284	0	0	N	-	.	N	N	N	N	N
609	13495	Drg2	developmentally regulated GTP binding protein 2 [Source:MGI Symbol;Acc:MGI:1342307]	.	32	-0.10169	0	0	N	-	.	N	N	N	N	N
610	13497	Drp2	dystrophin related protein 2 [Source:MGI Symbol;Acc:MGI:107432]	.	7	0.0888054	0	0	N	-	.	N	N	N	N	N
611	13508	Dscam	DS cell adhesion molecule [Source:MGI Symbol;Acc:MGI:1196281]	.	2	0.155892	0	0	N	-	.	N	N	N	N	N
612	13518	Dst	dystonin [Source:MGI Symbol;Acc:MGI:104627]	.	238	0.03638	0	0	N	-	.	N	N	N	N	N
613	13521	Slc26a2	solute carrier family 26 (sulfate transporter), member 2 [Source:MGI Symbol;Acc:MGI:892977]	.	1	0	0	0	N	-	.	N	N	N	N	N
614	13527	Dtna	dystrobrevin alpha [Source:MGI Symbol;Acc:MGI:106039]	.	49	0.144793	3	0.574813	Y	up-regulated	.	N	N	N	N	N
615	13528	Dtnb	dystrobrevin, beta [Source:MGI Symbol;Acc:MGI:1203728]	.	13	0.0734053	0	0	N	-	.	N	N	N	N	N
616	13532	Usp17lc	ubiquitin specific peptidase 17-like C [Source:MGI Symbol;Acc:MGI:107698]	.	1	0	0	0	N	-	.	N	N	N	N	N
617	13542	Dvl1	dishevelled segment polarity protein 1 [Source:MGI Symbol;Acc:MGI:94941]	.	14	0.135276	0	0	N	-	.	N	N	N	N	N
618	13544	Dvl3	dishevelled segment polarity protein 3 [Source:MGI Symbol;Acc:MGI:108100]	.	1	0	0	0	N	-	.	N	N	N	N	N
619	13548	Dyrk1a	dual-specificity tyrosine-(Y)-phosphorylation regulated kinase 1a [Source:MGI Symbol;Acc:MGI:1330299]	.	9	0.112093	0	0	N	-	.	N	N	N	N	N
620	13549	Dyrk1b	dual-specificity tyrosine-(Y)-phosphorylation regulated kinase 1b [Source:MGI Symbol;Acc:MGI:1330302]	.	1	0	0	0	N	-	.	N	N	N	N	N
621	13560	E4f1	E4F transcription factor 1 [Source:MGI Symbol;Acc:MGI:109530]	.	1	0	0	0	N	-	.	N	N	N	N	N
622	13589	Mapre1	microtubule-associated protein, RP/EB family, member 1 [Source:MGI Symbol;Acc:MGI:891995]	.	50	-0.127833	2	-1.28792	Y	down-regulated	.	N	Y	N	N	N
623	13595	Ebp	phenylalkylamine Ca2+ antagonist (emopamil) binding protein [Source:MGI Symbol;Acc:MGI:107822]	.	1	0	0	0	N	-	.	N	N	N	N	N
624	13599	Ecel1	endothelin converting enzyme-like 1 [Source:MGI Symbol;Acc:MGI:1343461]	.	2	-0.12343	0	0	N	-	.	N	N	N	N	N
625	13602	Sparcl1	SPARC-like 1 [Source:MGI Symbol;Acc:MGI:108110]	.	53	-0.29002	9	-0.873558	Y	down-regulated	.	N	N	Y	N	N
626	13609	S1pr1	sphingosine-1-phosphate receptor 1 [Source:MGI Symbol;Acc:MGI:1096355]	.	8	-0.0733328	0	0	N	-	.	N	N	N	N	N
627	13612	Edil3	EGF-like repeats and discoidin I-like domains 3 [Source:MGI Symbol;Acc:MGI:1329025]	.	10	0.0709962	0	0	N	-	.	N	N	N	N	N
628	13618	Ednrb	endothelin receptor type B [Source:MGI Symbol;Acc:MGI:102720]	.	4	0.278305	0	0	N	-	.	N	N	N	N	N
629	13627	Eef1a1	eukaryotic translation elongation factor 1 alpha 1 [Source:MGI Symbol;Acc:MGI:1096881]	.	148	-0.133825	0	0	N	-	.	N	N	N	N	N
630	13628	Eef1a2	eukaryotic translation elongation factor 1 alpha 2 [Source:MGI Symbol;Acc:MGI:1096317]	.	125	-0.0516303	0	0	N	-	.	N	N	N	N	N
631	13629	Eef2	eukaryotic translation elongation factor 2 [Source:MGI Symbol;Acc:MGI:95288]	.	205	0.0800466	0	0	N	-	.	N	N	N	N	N
632	13631	Eef2k	eukaryotic elongation factor-2 kinase [Source:MGI Symbol;Acc:MGI:1195261]	.	1	0	0	0	N	-	.	N	N	N	N	N
633	13641	Efnb1	ephrin B1 [Source:MGI Symbol;Acc:MGI:102708]	.	7	-0.0481168	0	0	N	-	.	N	N	N	N	N
634	13642	Efnb2	ephrin B2 [Source:MGI Symbol;Acc:MGI:105097]	.	9	0.1441	0	0	N	-	.	N	N	N	N	N
635	13643	Efnb3	ephrin B3 [Source:MGI Symbol;Acc:MGI:109196]	.	11	0.0380782	0	0	N	-	.	N	N	N	N	N
636	13649	Egfr	epidermal growth factor receptor [Source:MGI Symbol;Acc:MGI:95294]	.	14	0.124342	0	0	N	-	.	N	N	N	N	N
637	13650	Rhbdf1	rhomboid 5 homolog 1 [Source:MGI Symbol;Acc:MGI:104328]	.	4	-0.0324958	0	0	N	-	.	N	N	N	N	N
638	13655	Egr3	early growth response 3 [Source:MGI Symbol;Acc:MGI:1306780]	.	2	0.0441254	0	0	N	-	.	N	N	N	N	N
639	13656	Egr4	early growth response 4 [Source:MGI Symbol;Acc:MGI:99252]	.	3	0.00387174	0	0	N	-	.	N	N	N	N	N
640	13660	Ehd1	EH-domain containing 1 [Source:MGI Symbol;Acc:MGI:1341878]	.	44	-0.154387	0	0	N	-	.	N	N	N	N	N
641	13663	Ei24	etoposide induced 2.4 mRNA [Source:MGI Symbol;Acc:MGI:108090]	.	6	0.0898786	0	0	N	-	.	N	N	N	N	N
642	13665	Eif2s1	eukaryotic translation initiation factor 2, subunit 1 alpha [Source:MGI Symbol;Acc:MGI:95299]	.	39	0.0156311	2	-0.584925	Y	down-regulated	.	Y	N	Y	Y	N
643	13667	Eif2b4	eukaryotic translation initiation factor 2B, subunit 4 delta [Source:MGI Symbol;Acc:MGI:95300]	.	19	0.233106	0	0	N	-	.	N	N	N	N	N
644	13669	Eif3a	eukaryotic translation initiation factor 3, subunit A [Source:MGI Symbol;Acc:MGI:95301]	.	158	-0.0671664	6	-0.915187	Y	down-regulated	.	Y	N	N	N	N
645	13680	Ddx19a	DEAD (Asp-Glu-Ala-Asp) box polypeptide 19a [Source:MGI Symbol;Acc:MGI:99526]	.	38	0.0426084	0	0	N	-	.	N	N	N	N	N
646	13681	Eif4a1	eukaryotic translation initiation factor 4A1 [Source:MGI Symbol;Acc:MGI:95303]	.	35	-0.0323241	2	-1.0196	Y	down-regulated	.	Y	N	N	N	N
647	13682	Eif4a2	eukaryotic translation initiation factor 4A2 [Source:MGI Symbol;Acc:MGI:106906]	.	16	-0.0960364	0	0	N	-	.	N	N	N	N	N
648	13684	Eif4e	eukaryotic translation initiation factor 4E [Source:MGI Symbol;Acc:MGI:95305]	.	18	0.166188	0	0	N	-	.	N	N	N	N	N
649	13685	Eif4ebp1	eukaryotic translation initiation factor 4E binding protein 1 [Source:MGI Symbol;Acc:MGI:103267]	.	4	0.108412	0	0	N	-	.	N	N	N	N	N
650	13688	Eif4ebp2	eukaryotic translation initiation factor 4E binding protein 2 [Source:MGI Symbol;Acc:MGI:109198]	.	14	-0.0445319	0	0	N	-	.	N	N	N	N	N
651	13722	Aimp1	aminoacyl tRNA synthetase complex-interacting multifunctional protein 1 [Source:MGI Symbol;Acc:MGI:102774]	.	32	0.119401	2	0.667282	Y	up-regulated	.	Y	Y	Y	Y	N
652	13723	Emb	embigin [Source:MGI Symbol;Acc:MGI:95321]	.	9	-0.106619	0	0	N	-	.	N	N	N	N	N
653	13726	Emd	emerin [Source:MGI Symbol;Acc:MGI:108117]	.	9	-0.109734	0	0	N	-	.	N	N	N	N	N
654	13728	Mark2	MAP/microtubule affinity regulating kinase 2 [Source:MGI Symbol;Acc:MGI:99638]	.	38	0.0884237	0	0	N	-	.	N	N	N	N	N
655	13731	Emp2	epithelial membrane protein 2 [Source:MGI Symbol;Acc:MGI:1098726]	.	1	0	0	0	N	-	.	N	N	N	N	N
656	13733	Adgre1	adhesion G protein-coupled receptor E1 [Source:MGI Symbol;Acc:MGI:106912]	.	1	0	0	0	N	-	.	N	N	N	N	N
657	13800	Enah	ENAH actin regulator [Source:MGI Symbol;Acc:MGI:108360]	.	36	-0.0204565	0	0	N	-	.	N	N	N	N	N
658	13803	Enc1	ectodermal-neural cortex 1 [Source:MGI Symbol;Acc:MGI:109610]	.	6	0.199261	0	0	N	-	.	N	N	N	N	N
659	13804	Endog	endonuclease G [Source:MGI Symbol;Acc:MGI:1261433]	.	15	0.0600618	0	0	N	-	.	N	N	N	N	N
660	13805	Eng	endoglin [Source:MGI Symbol;Acc:MGI:95392]	.	2	0.386879	0	0	N	-	.	N	N	N	N	N
661	13807	Eno2	enolase 2, gamma neuronal [Source:MGI Symbol;Acc:MGI:95394]	.	355	-0.194126	0	0	N	-	.	N	N	N	N	N
662	13808	Eno3	enolase 3, beta muscle [Source:MGI Symbol;Acc:MGI:95395]	.	38	-0.0397068	0	0	N	-	.	N	N	N	N	N
663	13809	Enpep	glutamyl aminopeptidase [Source:MGI Symbol;Acc:MGI:106645]	.	15	-0.0214922	0	0	N	-	.	N	N	N	N	N
664	13821	Epb41l1	erythrocyte membrane protein band 4.1 like 1 [Source:MGI Symbol;Acc:MGI:103010]	.	41	0.166568	7	0.583463	Y	up-regulated	.	N	Y	N	N	Y
665	13822	Epb41l2	erythrocyte membrane protein band 4.1 like 2 [Source:MGI Symbol;Acc:MGI:103009]	.	141	-0.0837441	4	-0.848573	Y	down-regulated	.	N	N	Y	N	N
666	13823	Epb41l3	erythrocyte membrane protein band 4.1 like 3 [Source:MGI Symbol;Acc:MGI:103008]	.	280	0.0016537	0	0	N	-	.	N	N	N	N	N
667	13828	Epb42	erythrocyte membrane protein band 4.2 [Source:MGI Symbol;Acc:MGI:95402]	.	3	0.430118	2	0.543943	Y	up-regulated	.	Y	N	Y	Y	N
668	13829	Dmtn	dematin actin binding protein [Source:MGI Symbol;Acc:MGI:99670]	.	54	0.0660121	0	0	N	-	.	N	N	N	N	N
669	13830	Stom	stomatin [Source:MGI Symbol;Acc:MGI:95403]	.	11	0.00642292	0	0	N	-	.	N	N	N	N	N
670	13837	Epha3	Eph receptor A3 [Source:MGI Symbol;Acc:MGI:99612]	.	2	0.0968598	0	0	N	-	.	N	N	N	N	N
671	13838	Epha4	Eph receptor A4 [Source:MGI Symbol;Acc:MGI:98277]	.	64	0.0501891	0	0	N	-	.	N	N	N	N	N
672	13839	Epha5	Eph receptor A5 [Source:MGI Symbol;Acc:MGI:99654]	.	10	0.0988068	0	0	N	-	.	N	N	N	N	N
673	13841	Epha7	Eph receptor A7 [Source:MGI Symbol;Acc:MGI:95276]	.	15	0.0351677	0	0	N	-	.	N	N	N	N	N
674	13842	Epha8	Eph receptor A8 [Source:MGI Symbol;Acc:MGI:109378]	.	1	0	0	0	N	-	.	N	N	N	N	N
675	13844	Ephb2	Eph receptor B2 [Source:MGI Symbol;Acc:MGI:99611]	.	32	0.0302114	2	0.544394	Y	up-regulated	.	Y	N	Y	N	N
676	13845	Ephb3	Eph receptor B3 [Source:MGI Symbol;Acc:MGI:104770]	.	27	0.253571	0	0	N	-	.	N	N	N	N	N
677	13846	Ephb4	Eph receptor B4 [Source:MGI Symbol;Acc:MGI:104757]	.	1	0	0	0	N	-	.	N	N	N	N	N
678	13848	Ephb6	Eph receptor B6 [Source:MGI Symbol;Acc:MGI:1096338]	.	31	0.127439	0	0	N	-	.	N	N	N	N	N
679	13849	Ephx1	epoxide hydrolase 1, microsomal [Source:MGI Symbol;Acc:MGI:95405]	.	23	0.135683	0	0	N	-	.	N	N	N	N	N
680	13850	Ephx2	epoxide hydrolase 2, cytoplasmic [Source:MGI Symbol;Acc:MGI:99500]	.	34	-0.066991	0	0	N	-	.	N	N	N	N	N
681	13854	Epn1	epsin 1 [Source:MGI Symbol;Acc:MGI:1333763]	.	74	-0.170586	0	0	N	-	.	N	N	N	N	N
682	13855	Epn2	epsin 2 [Source:MGI Symbol;Acc:MGI:1333766]	.	36	-0.000737217	0	0	N	-	.	N	N	N	N	N
683	13857	Epor	erythropoietin receptor [Source:MGI Symbol;Acc:MGI:95408]	.	1	0	0	0	N	-	.	N	N	N	N	N
684	13858	Eps15	epidermal growth factor receptor pathway substrate 15 [Source:MGI Symbol;Acc:MGI:104583]	.	38	-0.0979717	0	0	N	-	.	N	N	N	N	N
685	13859	Eps15l1	epidermal growth factor receptor pathway substrate 15-like 1 [Source:MGI Symbol;Acc:MGI:104582]	.	87	-0.0670315	3	-0.725543	Y	down-regulated	.	N	Y	N	N	N
686	13860	Eps8	epidermal growth factor receptor pathway substrate 8 [Source:MGI Symbol;Acc:MGI:104684]	.	29	0.0231221	0	0	N	-	.	N	N	N	N	N
687	13864	Nr2f6	nuclear receptor subfamily 2, group F, member 6 [Source:MGI Symbol;Acc:MGI:1352453]	.	1	0	0	0	N	-	.	N	N	N	N	N
688	13869	Erbb4	erb-b2 receptor tyrosine kinase 4 [Source:MGI Symbol;Acc:MGI:104771]	.	9	0.167058	0	0	N	-	.	N	N	N	N	N
689	13870	Ercc1	excision repair cross-complementing rodent repair deficiency, complementation group 1 [Source:MGI Symbol;Acc:MGI:95412]	.	1	0	0	0	N	-	.	N	N	N	N	N
690	13871	Ercc2	excision repair cross-complementing rodent repair deficiency, complementation group 2 [Source:MGI Symbol;Acc:MGI:95413]	.	5	0.110807	0	0	N	-	.	N	N	N	N	N
691	13872	Ercc3	excision repair cross-complementing rodent repair deficiency, complementation group 3 [Source:MGI Symbol;Acc:MGI:95414]	.	5	-0.13904	0	0	N	-	.	N	N	N	N	N
692	13875	Erf	Ets2 repressor factor [Source:MGI Symbol;Acc:MGI:109637]	.	2	-0.143229	0	0	N	-	.	N	N	N	N	N
693	13877	Erh	ERH mRNA splicing and mitosis factor [Source:MGI Symbol;Acc:MGI:108089]	.	13	-0.00400565	0	0	N	-	.	N	N	N	N	N
694	13884	Ces1c	carboxylesterase 1C [Source:MGI Symbol;Acc:MGI:95420]	.	16	0.0220955	0	0	N	-	.	N	N	N	N	N
695	13885	Esd	esterase D/formylglutathione hydrolase [Source:MGI Symbol;Acc:MGI:95421]	.	37	0.195581	4	0.571917	Y	up-regulated	.	Y	N	N	N	N
696	13929	Amz2	archaelysin family metallopeptidase 2 [Source:MGI Symbol;Acc:MGI:104837]	.	3	0.0168963	0	0	N	-	.	N	N	N	N	N
697	13972	Gnb1l	guanine nucleotide binding protein (G protein), beta polypeptide 1-like [Source:MGI Symbol;Acc:MGI:1338057]	.	1	0	0	0	N	-	.	N	N	N	N	N
698	13983	Esr2	estrogen receptor 2 (beta) [Source:MGI Symbol;Acc:MGI:109392]	.	1	0	0	0	N	-	.	N	N	N	N	N
699	13990	Smarcad1	SWI/SNF-related, matrix-associated actin-dependent regulator of chromatin, subfamily a, containing DEAD/H box 1 [Source:MGI Symbol;Acc:MGI:95453]	.	3	0.180137	0	0	N	-	.	N	N	N	N	N
700	13992	Khdrbs3	KH domain containing, RNA binding, signal transduction associated 3 [Source:MGI Symbol;Acc:MGI:1313312]	.	18	-0.0259324	0	0	N	-	.	N	N	N	N	N
701	13998	Fgd6	FYVE, RhoGEF and PH domain containing 6 [Source:MGI Symbol;Acc:MGI:1261419]	.	7	0.0807644	0	0	N	-	.	N	N	N	N	N
702	14004	Chchd2	coiled-coil-helix-coiled-coil-helix domain containing 2 [Source:MGI Symbol;Acc:MGI:1261428]	.	9	-0.0668241	0	0	N	-	.	N	N	N	N	N
703	14007	Celf2	CUGBP, Elav-like family member 2 [Source:MGI Symbol;Acc:MGI:1338822]	.	44	0.0388018	0	0	N	-	.	N	N	N	N	N
704	14017	Evi2a	ecotropic viral integration site 2a [Source:MGI Symbol;Acc:MGI:95458]	.	3	-0.152188	0	0	N	-	.	N	N	N	N	N
705	14025	Bcl11a	B cell CLL/lymphoma 11A (zinc finger protein) [Source:MGI Symbol;Acc:MGI:106190]	.	7	0.0053338	0	0	N	-	.	N	N	N	N	N
706	14026	Evl	Ena-vasodilator stimulated phosphoprotein [Source:MGI Symbol;Acc:MGI:1194884]	.	29	-0.0183238	0	0	N	-	.	N	N	N	N	N
707	14027	Evpl	envoplakin [Source:MGI Symbol;Acc:MGI:107507]	.	1	0	0	0	N	-	.	N	N	N	N	N
708	14030	Ewsr1	Ewing sarcoma breakpoint region 1 [Source:MGI Symbol;Acc:MGI:99960]	.	27	0.076587	0	0	N	-	.	N	N	N	N	N
709	14043	Ext2	exostosin glycosyltransferase 2 [Source:MGI Symbol;Acc:MGI:108050]	.	9	0.057438	0	0	N	-	.	N	N	N	N	N
710	14055	Ezh1	enhancer of zeste 1 polycomb repressive complex 2 subunit [Source:MGI Symbol;Acc:MGI:1097695]	.	1	0	0	0	N	-	.	N	N	N	N	N
711	14057	Sfxn1	sideroflexin 1 [Source:MGI Symbol;Acc:MGI:2137677]	.	35	-0.0292525	0	0	N	-	.	N	N	N	N	N
712	14058	F10	coagulation factor X [Source:MGI Symbol;Acc:MGI:103107]	.	1	0	0	0	N	-	.	N	N	N	N	N
713	14061	F2	coagulation factor II [Source:MGI Symbol;Acc:MGI:88380]	.	8	-0.310114	0	0	N	-	.	N	N	N	N	N
714	14064	F2rl2	coagulation factor II (thrombin) receptor-like 2 [Source:MGI Symbol;Acc:MGI:1298208]	.	1	0	0	0	N	-	.	N	N	N	N	N
715	14066	F3	coagulation factor III [Source:MGI Symbol;Acc:MGI:88381]	.	4	-0.00347058	0	0	N	-	.	N	N	N	N	N
716	14069	F8	coagulation factor VIII [Source:MGI Symbol;Acc:MGI:88383]	.	1	0	0	0	N	-	.	N	N	N	N	N
717	14073	Faah	fatty acid amide hydrolase [Source:MGI Symbol;Acc:MGI:109609]	.	36	0.0274906	2	0.514702	Y	up-regulated	.	Y	N	N	N	N
718	14077	Fabp3	fatty acid binding protein 3, muscle and heart [Source:MGI Symbol;Acc:MGI:95476]	.	41	-0.00979028	0	0	N	-	.	N	N	N	N	N
719	14081	Acsl1	acyl-CoA synthetase long-chain family member 1 [Source:MGI Symbol;Acc:MGI:102797]	.	50	0.11728	4	0.642868	Y	up-regulated	.	Y	Y	N	N	N
720	14083	Ptk2	PTK2 protein tyrosine kinase 2 [Source:MGI Symbol;Acc:MGI:95481]	.	93	0.0998656	0	0	N	-	.	N	N	N	N	N
721	14084	Faf1	Fas-associated factor 1 [Source:MGI Symbol;Acc:MGI:109419]	.	12	-0.132746	2	-0.841921	Y	down-regulated	.	Y	Y	N	N	N
722	14085	Fah	fumarylacetoacetate hydrolase [Source:MGI Symbol;Acc:MGI:95482]	.	12	-0.103698	0	0	N	-	.	N	N	N	N	N
723	14086	Fscn1	fascin actin-bundling protein 1 [Source:MGI Symbol;Acc:MGI:1352745]	.	152	0.0264563	0	0	N	-	.	N	N	N	N	N
724	14088	Fancc	Fanconi anemia, complementation group C [Source:MGI Symbol;Acc:MGI:95480]	.	1	0	0	0	N	-	.	N	N	N	N	N
725	14089	Fap	fibroblast activation protein [Source:MGI Symbol;Acc:MGI:109608]	.	1	0	0	0	N	-	.	N	N	N	N	N
726	14104	Fasn	fatty acid synthase [Source:MGI Symbol;Acc:MGI:95485]	.	247	0.163934	0	0	N	-	.	N	N	N	N	N
727	14105	Srsf10	serine and arginine-rich splicing factor 10 [Source:MGI Symbol;Acc:MGI:1333805]	.	11	-0.00745631	0	0	N	-	.	N	N	N	N	N
728	14107	Fat1	FAT atypical cadherin 1 [Source:MGI Symbol;Acc:MGI:109168]	.	10	0.0783862	0	0	N	-	.	N	N	N	N	N
729	14109	Fau	Finkel-Biskis-Reilly murine sarcoma virus (FBR-MuSV) ubiquitously expressed (fox derived) [Source:MGI Symbol;Acc:MGI:102547]	.	3	0.359016	0	0	N	-	.	N	N	N	N	N
730	14113	Fbl	fibrillarin [Source:MGI Symbol;Acc:MGI:95486]	.	18	0.105172	0	0	N	-	.	N	N	N	N	N
731	14114	Fbln1	fibulin 1 [Source:MGI Symbol;Acc:MGI:95487]	.	4	-0.0660474	0	0	N	-	.	N	N	N	N	N
732	14118	Fbn1	fibrillin 1 [Source:MGI Symbol;Acc:MGI:95489]	.	3	0.084256	0	0	N	-	.	N	N	N	N	N
733	14119	Fbn2	fibrillin 2 [Source:MGI Symbol;Acc:MGI:95490]	.	1	0	0	0	N	-	.	N	N	N	N	N
734	14127	Fcer1g	Fc receptor, IgE, high affinity I, gamma polypeptide [Source:MGI Symbol;Acc:MGI:95496]	.	1	0	0	0	N	-	.	N	N	N	N	N
735	14129	Fcgr1	Fc receptor, IgG, high affinity I [Source:MGI Symbol;Acc:MGI:95498]	.	3	-0.119457	0	0	N	-	.	N	N	N	N	N
736	14132	Fcgrt	Fc receptor, IgG, alpha chain transporter [Source:MGI Symbol;Acc:MGI:103017]	.	1	0	0	0	N	-	.	N	N	N	N	N
737	14137	Fdft1	farnesyl diphosphate farnesyl transferase 1 [Source:MGI Symbol;Acc:MGI:102706]	.	5	0.118812	0	0	N	-	.	N	N	N	N	N
738	14148	Fdx1	ferredoxin 1 [Source:MGI Symbol;Acc:MGI:103224]	.	2	0.0227653	0	0	N	-	.	N	N	N	N	N
739	14149	Fdxr	ferredoxin reductase [Source:MGI Symbol;Acc:MGI:104724]	.	21	0.0593628	0	0	N	-	.	N	N	N	N	N
740	14151	Fech	ferrochelatase [Source:MGI Symbol;Acc:MGI:95513]	.	48	0.188485	2	0.906116	Y	up-regulated	.	Y	N	Y	Y	N
741	14154	Fem1a	fem 1 homolog a [Source:MGI Symbol;Acc:MGI:1335089]	.	1	0	0	0	N	-	.	N	N	N	N	N
742	14155	Fem1b	fem 1 homolog b [Source:MGI Symbol;Acc:MGI:1335087]	.	10	0.169955	0	0	N	-	.	N	N	N	N	N
743	14158	Fer	fer (fms/fps related) protein kinase [Source:MGI Symbol;Acc:MGI:105917]	.	9	0.0200586	0	0	N	-	.	N	N	N	N	N
744	14161	Fga	fibrinogen alpha chain [Source:MGI Symbol;Acc:MGI:1316726]	.	34	-0.267407	5	-1.19558	Y	down-regulated	.	Y	Y	N	Y	N
745	14163	Fgd1	FYVE, RhoGEF and PH domain containing 1 [Source:MGI Symbol;Acc:MGI:104566]	.	5	0.124186	0	0	N	-	.	N	N	N	N	N
746	14164	Fgf1	fibroblast growth factor 1 [Source:MGI Symbol;Acc:MGI:95515]	.	5	0.0628396	0	0	N	-	.	N	N	N	N	N
747	14167	Fgf12	fibroblast growth factor 12 [Source:MGI Symbol;Acc:MGI:109183]	.	1	0	0	0	N	-	.	N	N	N	N	N
748	14173	Fgf2	fibroblast growth factor 2 [Source:MGI Symbol;Acc:MGI:95516]	.	1	0	0	0	N	-	.	N	N	N	N	N
749	14182	Fgfr1	fibroblast growth factor receptor 1 [Source:MGI Symbol;Acc:MGI:95522]	.	3	-0.159597	0	0	N	-	.	N	N	N	N	N
750	14184	Fgfr3	fibroblast growth factor receptor 3 [Source:MGI Symbol;Acc:MGI:95524]	.	3	0.174573	0	0	N	-	.	N	N	N	N	N
751	14187	Akr1b8	aldo-keto reductase family 1, member B8 [Source:MGI Symbol;Acc:MGI:107673]	.	2	-0.164124	0	0	N	-	.	N	N	N	N	N
752	14194	Fh1	fumarate hydratase 1 [Source:MGI Symbol;Acc:MGI:95530]	.	152	0.00413705	0	0	N	-	.	N	N	N	N	N
753	14198	Fhit	fragile histidine triad gene [Source:MGI Symbol;Acc:MGI:1277947]	.	6	-0.0142762	0	0	N	-	.	N	N	N	N	N
754	14199	Fhl1	four and a half LIM domains 1 [Source:MGI Symbol;Acc:MGI:1298387]	.	23	0.179969	0	0	N	-	.	N	N	N	N	N
755	14200	Fhl2	four and a half LIM domains 2 [Source:MGI Symbol;Acc:MGI:1338762]	.	31	-0.164697	0	0	N	-	.	N	N	N	N	N
756	14208	Ppm1g	protein phosphatase 1G (formerly 2C), magnesium-dependent, gamma isoform [Source:MGI Symbol;Acc:MGI:106065]	.	28	0.147701	2	0.613291	Y	up-regulated	.	Y	N	N	N	N
757	14211	Smc2	structural maintenance of chromosomes 2 [Source:MGI Symbol;Acc:MGI:106067]	.	2	0.0625833	0	0	N	-	.	N	N	N	N	N
758	14218	Sh3pxd2a	SH3 and PX domains 2A [Source:MGI Symbol;Acc:MGI:1298393]	.	11	0.176569	0	0	N	-	.	N	N	N	N	N
759	14219	Ccn2	cellular communication network factor 2 [Source:MGI Symbol;Acc:MGI:95537]	.	1	0	0	0	N	-	.	N	N	N	N	N
760	14221	Fjx1	four jointed box 1 [Source:MGI Symbol;Acc:MGI:1341907]	.	1	0	0	0	N	-	.	N	N	N	N	N
761	14225	Fkbp1a	FK506 binding protein 1a [Source:MGI Symbol;Acc:MGI:95541]	.	18	0.13701	0	0	N	-	.	N	N	N	N	N
762	14226	Fkbp1b	FK506 binding protein 1b [Source:MGI Symbol;Acc:MGI:1336205]	.	6	0.0309659	0	0	N	-	.	N	N	N	N	N
763	14228	Fkbp4	FK506 binding protein 4 [Source:MGI Symbol;Acc:MGI:95543]	.	58	-0.00985958	0	0	N	-	.	N	N	N	N	N
764	14229	Fkbp5	FK506 binding protein 5 [Source:MGI Symbol;Acc:MGI:104670]	.	19	0.238361	2	0.563187	Y	up-regulated	.	Y	N	N	N	N
765	14230	Fkbp10	FK506 binding protein 10 [Source:MGI Symbol;Acc:MGI:104769]	.	1	0	0	0	N	-	.	N	N	N	N	N
766	14231	Fkbp7	FK506 binding protein 7 [Source:MGI Symbol;Acc:MGI:1336879]	.	1	0	0	0	N	-	.	N	N	N	N	N
767	14232	Fkbp8	FK506 binding protein 8 [Source:MGI Symbol;Acc:MGI:1341070]	.	48	-0.0218166	0	0	N	-	.	N	N	N	N	N
768	14237	Foxd4	forkhead box D4 [Source:MGI Symbol;Acc:MGI:1347467]	.	1	0	0	0	N	-	.	N	N	N	N	N
769	14245	Lpin1	lipin 1 [Source:MGI Symbol;Acc:MGI:1891340]	.	1	0	0	0	N	-	.	N	N	N	N	N
770	14246	Flg	filaggrin [Source:MGI Symbol;Acc:MGI:95553]	.	1	0	0	0	N	-	.	N	N	N	N	N
771	14248	Flii	flightless I actin binding protein [Source:MGI Symbol;Acc:MGI:1342286]	.	40	0.0732315	0	0	N	-	.	N	N	N	N	N
772	14251	Flot1	flotillin 1 [Source:MGI Symbol;Acc:MGI:1100500]	.	109	-0.0729462	0	0	N	-	.	N	N	N	N	N
773	14252	Flot2	flotillin 2 [Source:MGI Symbol;Acc:MGI:103309]	.	98	-0.169436	7	-1.01546	Y	down-regulated	.	Y	Y	Y	Y	N
774	14254	Flt1	FMS-like tyrosine kinase 1 [Source:MGI Symbol;Acc:MGI:95558]	.	3	0.0397841	0	0	N	-	.	N	N	N	N	N
775	14260	Fmn1	formin 1 [Source:MGI Symbol;Acc:MGI:101815]	.	9	0.172702	0	0	N	-	.	N	N	N	N	N
776	14261	Fmo1	flavin containing monooxygenase 1 [Source:MGI Symbol;Acc:MGI:1310002]	.	4	0.0409712	0	0	N	-	.	N	N	N	N	N
777	14263	Fmo5	flavin containing monooxygenase 5 [Source:MGI Symbol;Acc:MGI:1310004]	.	1	0	0	0	N	-	.	N	N	N	N	N
778	14264	Fmod	fibromodulin [Source:MGI Symbol;Acc:MGI:1328364]	.	3	-0.107269	0	0	N	-	.	N	N	N	N	N
779	14268	Fn1	fibronectin 1 [Source:MGI Symbol;Acc:MGI:95566]	.	22	0.129204	0	0	N	-	.	N	N	N	N	N
780	14269	Fnbp1	formin binding protein 1 [Source:MGI Symbol;Acc:MGI:109606]	.	39	-0.0636103	0	0	N	-	.	N	N	N	N	N
781	14270	Srgap2	SLIT-ROBO Rho GTPase activating protein 2 [Source:MGI Symbol;Acc:MGI:109605]	.	74	0.0993957	2	0.543438	Y	up-regulated	.	N	Y	Y	N	N
782	14272	Fnta	farnesyltransferase, CAAX box, alpha [Source:MGI Symbol;Acc:MGI:104683]	.	16	-0.0901346	0	0	N	-	.	N	N	N	N	N
783	14297	Fxn	frataxin [Source:MGI Symbol;Acc:MGI:1096879]	.	3	0.0865163	0	0	N	-	.	N	N	N	N	N
784	14299	Ncs1	neuronal calcium sensor 1 [Source:MGI Symbol;Acc:MGI:109166]	.	29	0.139519	0	0	N	-	.	N	N	N	N	N
785	14300	Frg1	FSHD region gene 1 [Source:MGI Symbol;Acc:MGI:893597]	.	2	-0.129432	0	0	N	-	.	N	N	N	N	N
786	14312	Brd2	bromodomain containing 2 [Source:MGI Symbol;Acc:MGI:99495]	.	6	-0.00520106	0	0	N	-	.	N	N	N	N	N
787	14314	Fstl1	follistatin-like 1 [Source:MGI Symbol;Acc:MGI:102793]	.	1	0	0	0	N	-	.	N	N	N	N	N
788	14319	Fth1	ferritin heavy polypeptide 1 [Source:MGI Symbol;Acc:MGI:95588]	.	42	0.0785668	0	0	N	-	.	N	N	N	N	N
789	14325	Ftl1	ferritin light polypeptide 1 [Source:MGI Symbol;Acc:MGI:95589]	.	19	0.00607523	0	0	N	-	.	N	N	N	N	N
790	14339	Aktip	thymoma viral proto-oncogene 1 interacting protein [Source:MGI Symbol;Acc:MGI:3693832]	.	7	0.0286119	0	0	N	-	.	N	N	N	N	N
791	14345	Fut4	fucosyltransferase 4 [Source:MGI Symbol;Acc:MGI:95594]	.	1	0	0	0	N	-	.	N	N	N	N	N
792	14348	Fut9	fucosyltransferase 9 [Source:MGI Symbol;Acc:MGI:1330859]	.	2	0.094014	0	0	N	-	.	N	N	N	N	N
793	14349	Fv1	Friend virus susceptibility 1 [Source:MGI Symbol;Acc:MGI:95595]	.	4	-0.0698811	0	0	N	-	.	N	N	N	N	N
794	14356	Timm10b	translocase of inner mitochondrial membrane 10B [Source:MGI Symbol;Acc:MGI:1315196]	.	6	0.253111	0	0	N	-	.	N	N	N	N	N
795	14359	Fxr1	fragile X mental retardation gene 1, autosomal homolog [Source:MGI Symbol;Acc:MGI:104860]	.	26	0.0384849	0	0	N	-	.	N	N	N	N	N
796	14360	Fyn	Fyn proto-oncogene [Source:MGI Symbol;Acc:MGI:95602]	.	16	0.00304317	0	0	N	-	.	N	N	N	N	N
797	14362	Fzd1	frizzled class receptor 1 [Source:MGI Symbol;Acc:MGI:1196625]	.	1	0	0	0	N	-	.	N	N	N	N	N
798	14365	Fzd3	frizzled class receptor 3 [Source:MGI Symbol;Acc:MGI:108476]	.	4	-0.0493007	0	0	N	-	.	N	N	N	N	N
799	14375	Xrcc6	X-ray repair complementing defective repair in Chinese hamster cells 6 [Source:MGI Symbol;Acc:MGI:95606]	.	4	0.0906653	0	0	N	-	.	N	N	N	N	N
800	14376	Ganab	alpha glucosidase 2 alpha neutral subunit [Source:MGI Symbol;Acc:MGI:1097667]	.	71	0.04545	0	0	N	-	.	N	N	N	N	N
801	14381	G6pdx	glucose-6-phosphate dehydrogenase X-linked [Source:MGI Symbol;Acc:MGI:105979]	.	37	0.0777876	0	0	N	-	.	N	N	N	N	N
802	14385	Slc37a4	solute carrier family 37 (glucose-6-phosphate transporter), member 4 [Source:MGI Symbol;Acc:MGI:1316650]	.	1	0	0	0	N	-	.	N	N	N	N	N
803	14387	Gaa	glucosidase, alpha, acid [Source:MGI Symbol;Acc:MGI:95609]	.	25	0.0251242	0	0	N	-	.	N	N	N	N	N
804	14388	Gab1	growth factor receptor bound protein 2-associated protein 1 [Source:MGI Symbol;Acc:MGI:108088]	.	14	0.0825929	0	0	N	-	.	N	N	N	N	N
805	14390	Gabpa	GA repeat binding protein, alpha [Source:MGI Symbol;Acc:MGI:95610]	.	10	0.0912958	0	0	N	-	.	N	N	N	N	N
806	14391	Gabpb1	GA repeat binding protein, beta 1 [Source:MGI Symbol;Acc:MGI:95611]	.	1	0	0	0	N	-	.	N	N	N	N	N
807	14394	Gabra1	gamma-aminobutyric acid (GABA) A receptor, subunit alpha 1 [Source:MGI Symbol;Acc:MGI:95613]	.	37	0.0207108	0	0	N	-	.	N	N	N	N	N
808	14395	Gabra2	gamma-aminobutyric acid (GABA) A receptor, subunit alpha 2 [Source:MGI Symbol;Acc:MGI:95614]	.	15	-0.127068	0	0	N	-	.	N	N	N	N	N
809	14396	Gabra3	gamma-aminobutyric acid (GABA) A receptor, subunit alpha 3 [Source:MGI Symbol;Acc:MGI:95615]	.	27	-0.0330673	0	0	N	-	.	N	N	N	N	N
810	14397	Gabra4	gamma-aminobutyric acid (GABA) A receptor, subunit alpha 4 [Source:MGI Symbol;Acc:MGI:95616]	.	14	0.0489373	0	0	N	-	.	N	N	N	N	N
811	14400	Gabrb1	gamma-aminobutyric acid (GABA) A receptor, subunit beta 1 [Source:MGI Symbol;Acc:MGI:95619]	.	14	-0.0805578	0	0	N	-	.	N	N	N	N	N
812	14401	Gabrb2	gamma-aminobutyric acid (GABA) A receptor, subunit beta 2 [Source:MGI Symbol;Acc:MGI:95620]	.	27	-0.0040632	0	0	N	-	.	N	N	N	N	N
813	14402	Gabrb3	gamma-aminobutyric acid (GABA) A receptor, subunit beta 3 [Source:MGI Symbol;Acc:MGI:95621]	.	15	-0.107754	2	-0.616789	Y	down-regulated	.	N	Y	Y	N	N
814	14403	Gabrd	gamma-aminobutyric acid (GABA) A receptor, subunit delta [Source:MGI Symbol;Acc:MGI:95622]	.	10	-0.0636785	0	0	N	-	.	N	N	N	N	N
815	14405	Gabrg1	gamma-aminobutyric acid (GABA) A receptor, subunit gamma 1 [Source:MGI Symbol;Acc:MGI:103156]	.	1	0	0	0	N	-	.	N	N	N	N	N
816	14406	Gabrg2	gamma-aminobutyric acid (GABA) A receptor, subunit gamma 2 [Source:MGI Symbol;Acc:MGI:95623]	.	22	0.138061	0	0	N	-	.	N	N	N	N	N
817	14407	Gabrg3	gamma-aminobutyric acid (GABA) A receptor, subunit gamma 3 [Source:MGI Symbol;Acc:MGI:95624]	.	3	-0.0489492	0	0	N	-	.	N	N	N	N	N
818	14412	Slc6a13	solute carrier family 6 (neurotransmitter transporter, GABA), member 13 [Source:MGI Symbol;Acc:MGI:95629]	.	4	-0.0097792	0	0	N	-	.	N	N	N	N	N
819	14415	Gad1	glutamate decarboxylase 1 [Source:MGI Symbol;Acc:MGI:95632]	.	44	0.0573928	2	0.540328	Y	up-regulated	.	Y	N	N	N	N
820	14417	Gad2	glutamic acid decarboxylase 2 [Source:MGI Symbol;Acc:MGI:95634]	.	44	-0.018045	2	-0.96957	Y	down-regulated	.	Y	N	N	N	N
821	14420	Galc	galactosylceramidase [Source:MGI Symbol;Acc:MGI:95636]	.	5	-0.069225	0	0	N	-	.	N	N	N	N	N
822	14421	B4galnt1	beta-1,4-N-acetyl-galactosaminyl transferase 1 [Source:MGI Symbol;Acc:MGI:1342057]	.	9	0.0243155	0	0	N	-	.	N	N	N	N	N
823	14423	Galnt1	polypeptide N-acetylgalactosaminyltransferase 1 [Source:MGI Symbol;Acc:MGI:894693]	.	2	-0.157462	0	0	N	-	.	N	N	N	N	N
824	14431	Gamt	guanidinoacetate methyltransferase [Source:MGI Symbol;Acc:MGI:1098221]	.	2	0.127608	0	0	N	-	.	N	N	N	N	N
825	14432	Gap43	growth associated protein 43 [Source:MGI Symbol;Acc:MGI:95639]	.	160	-0.363184	8	-0.941083	Y	down-regulated	.	N	N	Y	N	Y
826	14433	Gapdh	glyceraldehyde-3-phosphate dehydrogenase [Source:MGI Symbol;Acc:MGI:95640]	.	717	-0.007338	0	0	N	-	.	N	N	N	N	N
827	14450	Gart	phosphoribosylglycinamide formyltransferase [Source:MGI Symbol;Acc:MGI:95654]	.	66	0.101679	0	0	N	-	.	N	N	N	N	N
828	14456	Gas6	growth arrest specific 6 [Source:MGI Symbol;Acc:MGI:95660]	.	1	0	0	0	N	-	.	N	N	N	N	N
829	14466	Gba	glucosidase, beta, acid [Source:MGI Symbol;Acc:MGI:95665]	.	20	0.0048234	0	0	N	-	.	N	N	N	N	N
830	14467	Nipsnap2	nipsnap homolog 2 [Source:MGI Symbol;Acc:MGI:1278343]	.	27	0.0595974	0	0	N	-	.	N	N	N	N	N
831	14469	Gbp2	guanylate binding protein 2 [Source:MGI Symbol;Acc:MGI:102772]	.	2	0.0831085	0	0	N	-	.	N	N	N	N	N
832	14470	Rabac1	Rab acceptor 1 (prenylated) [Source:MGI Symbol;Acc:MGI:1201692]	.	1	0	0	0	N	-	.	N	N	N	N	N
833	14473	Gc	vitamin D binding protein [Source:MGI Symbol;Acc:MGI:95669]	.	12	-0.213195	0	0	N	-	.	N	N	N	N	N
834	14479	Usp15	ubiquitin specific peptidase 15 [Source:MGI Symbol;Acc:MGI:101857]	.	51	0.184415	2	0.517487	Y	up-regulated	.	Y	N	N	N	N
835	14489	Mtpn	myotrophin [Source:MGI Symbol;Acc:MGI:99445]	.	52	-0.164	0	0	N	-	.	N	N	N	N	N
836	14533	Bloc1s1	biogenesis of lysosomal organelles complex-1, subunit 1 [Source:MGI Symbol;Acc:MGI:1195276]	.	5	-0.011556	0	0	N	-	.	N	N	N	N	N
837	14534	Kat2a	K(lysine) acetyltransferase 2A [Source:MGI Symbol;Acc:MGI:1343101]	.	1	0	0	0	N	-	.	N	N	N	N	N
838	14544	Gda	guanine deaminase [Source:MGI Symbol;Acc:MGI:95678]	.	172	-0.0139425	0	0	N	-	.	N	N	N	N	N
839	14545	Gdap1	ganglioside-induced differentiation-associated-protein 1 [Source:MGI Symbol;Acc:MGI:1338002]	.	36	0.0332698	0	0	N	-	.	N	N	N	N	N
840	14547	Gdap2	ganglioside-induced differentiation-associated-protein 2 [Source:MGI Symbol;Acc:MGI:1338001]	.	9	-0.145026	0	0	N	-	.	N	N	N	N	N
841	14548	Mrps33	mitochondrial ribosomal protein S33 [Source:MGI Symbol;Acc:MGI:1338046]	.	1	0	0	0	N	-	.	N	N	N	N	N
842	14555	Gpd1	glycerol-3-phosphate dehydrogenase 1 (soluble) [Source:MGI Symbol;Acc:MGI:95679]	.	79	0.089042	0	0	N	-	.	N	N	N	N	N
843	14560	Gdf10	growth differentiation factor 10 [Source:MGI Symbol;Acc:MGI:95684]	.	1	0	0	0	N	-	.	N	N	N	N	N
844	14567	Gdi1	guanosine diphosphate (GDP) dissociation inhibitor 1 [Source:MGI Symbol;Acc:MGI:99846]	.	216	0.0395262	0	0	N	-	.	N	N	N	N	N
845	14569	Gdi2	guanosine diphosphate (GDP) dissociation inhibitor 2 [Source:MGI Symbol;Acc:MGI:99845]	.	105	0.0672979	0	0	N	-	.	N	N	N	N	N
846	14570	Arhgdig	Rho GDP dissociation inhibitor (GDI) gamma [Source:MGI Symbol;Acc:MGI:108430]	.	1	0	0	0	N	-	.	N	N	N	N	N
847	14571	Gpd2	glycerol phosphate dehydrogenase 2, mitochondrial [Source:MGI Symbol;Acc:MGI:99778]	.	196	0.142857	0	0	N	-	.	N	N	N	N	N
848	14580	Gfap	glial fibrillary acidic protein [Source:MGI Symbol;Acc:MGI:95697]	.	93	-0.129823	4	-0.763317	Y	down-regulated	.	N	Y	Y	N	N
849	14583	Gfpt1	glutamine fructose-6-phosphate transaminase 1 [Source:MGI Symbol;Acc:MGI:95698]	.	12	-0.0197861	0	0	N	-	.	N	N	N	N	N
850	14585	Gfra1	glial cell line derived neurotrophic factor family receptor alpha 1 [Source:MGI Symbol;Acc:MGI:1100842]	.	4	0.123528	0	0	N	-	.	N	N	N	N	N
851	14586	Gfra2	glial cell line derived neurotrophic factor family receptor alpha 2 [Source:MGI Symbol;Acc:MGI:1195462]	.	25	-0.0801311	4	-0.704883	Y	down-regulated	.	Y	N	Y	N	N
852	14590	Ggh	gamma-glutamyl hydrolase [Source:MGI Symbol;Acc:MGI:1329035]	.	1	0	0	0	N	-	.	N	N	N	N	N
853	14593	Ggps1	geranylgeranyl diphosphate synthase 1 [Source:MGI Symbol;Acc:MGI:1341724]	.	15	0.0362826	0	0	N	-	.	N	N	N	N	N
854	14598	Ggt1	gamma-glutamyltransferase 1 [Source:MGI Symbol;Acc:MGI:95706]	.	9	-0.0227803	0	0	N	-	.	N	N	N	N	N
855	14599	Gh	growth hormone [Source:MGI Symbol;Acc:MGI:95707]	.	1	0	0	0	N	-	.	N	N	N	N	N
856	14605	Tsc22d3	TSC22 domain family, member 3 [Source:MGI Symbol;Acc:MGI:1196284]	.	4	0.0141475	0	0	N	-	.	N	N	N	N	N
857	14609	Gja1	gap junction protein, alpha 1 [Source:MGI Symbol;Acc:MGI:95713]	.	37	0.359664	11	1.07354	Y	up-regulated	.	Y	Y	Y	N	Y
858	14623	Gjb6	gap junction protein, beta 6 [Source:MGI Symbol;Acc:MGI:107588]	.	9	-0.0157	0	0	N	-	.	N	N	N	N	N
859	14628	Ostm1	osteopetrosis associated transmembrane protein 1 [Source:MGI Symbol;Acc:MGI:2655574]	.	2	-0.0224629	0	0	N	-	.	N	N	N	N	N
860	14629	Gclc	glutamate-cysteine ligase, catalytic subunit [Source:MGI Symbol;Acc:MGI:104990]	.	24	0.213519	0	0	N	-	.	N	N	N	N	N
861	14630	Gclm	glutamate-cysteine ligase, modifier subunit [Source:MGI Symbol;Acc:MGI:104995]	.	12	0.140534	0	0	N	-	.	N	N	N	N	N
862	14635	Galk1	galactokinase 1 [Source:MGI Symbol;Acc:MGI:95730]	.	21	0.0739651	0	0	N	-	.	N	N	N	N	N
863	14645	Glul	glutamate-ammonia ligase (glutamine synthetase) [Source:MGI Symbol;Acc:MGI:95739]	.	287	0.152403	0	0	N	-	.	N	N	N	N	N
864	14651	Hagh	hydroxyacyl glutathione hydrolase [Source:MGI Symbol;Acc:MGI:95745]	.	35	-0.0505005	0	0	N	-	.	N	N	N	N	N
865	14658	Glrb	glycine receptor, beta subunit [Source:MGI Symbol;Acc:MGI:95751]	.	4	-0.0239135	0	0	N	-	.	N	N	N	N	N
866	14660	Gls	glutaminase [Source:MGI Symbol;Acc:MGI:95752]	.	248	-0.0356995	0	0	N	-	.	N	N	N	N	N
867	14661	Glud1	glutamate dehydrogenase 1 [Source:MGI Symbol;Acc:MGI:95753]	.	273	0.0389498	0	0	N	-	.	N	N	N	N	N
868	14664	Slc6a9	solute carrier family 6 (neurotransmitter transporter, glycine), member 9 [Source:MGI Symbol;Acc:MGI:95760]	.	10	0.0305485	0	0	N	-	.	N	N	N	N	N
869	14667	Gm2a	GM2 ganglioside activator protein [Source:MGI Symbol;Acc:MGI:95762]	.	6	0.0735742	0	0	N	-	.	N	N	N	N	N
870	14670	Gnl1	guanine nucleotide binding protein-like 1 [Source:MGI Symbol;Acc:MGI:95764]	.	40	0.0499512	0	0	N	-	.	N	N	N	N	N
871	14672	Gna11	guanine nucleotide binding protein, alpha 11 [Source:MGI Symbol;Acc:MGI:95766]	.	35	-0.0294098	0	0	N	-	.	N	N	N	N	N
872	14673	Gna12	guanine nucleotide binding protein, alpha 12 [Source:MGI Symbol;Acc:MGI:95767]	.	9	-0.112961	0	0	N	-	.	N	N	N	N	N
873	14674	Gna13	guanine nucleotide binding protein, alpha 13 [Source:MGI Symbol;Acc:MGI:95768]	.	45	-0.00857678	0	0	N	-	.	N	N	N	N	N
874	14677	Gnai1	guanine nucleotide binding protein (G protein), alpha inhibiting 1 [Source:MGI Symbol;Acc:MGI:95771]	.	67	-0.00215329	3	0.548623	Y	up-regulated	.	N	N	N	N	N
875	14678	Gnai2	guanine nucleotide binding protein (G protein), alpha inhibiting 2 [Source:MGI Symbol;Acc:MGI:95772]	.	68	0.0734772	2	0.592994	Y	up-regulated	.	Y	Y	N	N	N
876	14679	Gnai3	guanine nucleotide binding protein (G protein), alpha inhibiting 3 [Source:MGI Symbol;Acc:MGI:95773]	.	20	0.110201	2	0.573021	Y	up-regulated	.	Y	Y	N	N	N
877	14680	Gnal	guanine nucleotide binding protein, alpha stimulating, olfactory type [Source:MGI Symbol;Acc:MGI:95774]	.	11	-0.174212	0	0	N	-	.	N	N	N	N	N
878	14681	Gnao1	guanine nucleotide binding protein, alpha O [Source:MGI Symbol;Acc:MGI:95775]	.	307	0.110403	0	0	N	-	.	N	N	N	N	N
879	14682	Gnaq	guanine nucleotide binding protein, alpha q polypeptide [Source:MGI Symbol;Acc:MGI:95776]	.	75	-0.12914	0	0	N	-	.	N	N	N	N	N
880	14683	Gnas	GNAS (guanine nucleotide binding protein, alpha stimulating) complex locus [Source:MGI Symbol;Acc:MGI:95777]	.	51	-0.0383144	0	0	N	-	.	N	N	N	N	N
881	14687	Gnaz	guanine nucleotide binding protein, alpha z subunit [Source:MGI Symbol;Acc:MGI:95780]	.	68	0.00279535	0	0	N	-	.	N	N	N	N	N
882	14688	Gnb1	guanine nucleotide binding protein (G protein), beta 1 [Source:MGI Symbol;Acc:MGI:95781]	.	153	0.0770937	0	0	N	-	.	N	N	N	N	N
883	14693	Gnb2	guanine nucleotide binding protein (G protein), beta 2 [Source:MGI Symbol;Acc:MGI:95784]	.	67	0.0480437	0	0	N	-	.	N	N	N	N	N
884	14694	Rack1	receptor for activated C kinase 1 [Source:MGI Symbol;Acc:MGI:101849]	.	89	0.0623284	5	0.72461	Y	up-regulated	.	Y	Y	Y	N	Y
885	14696	Gnb4	guanine nucleotide binding protein (G protein), beta 4 [Source:MGI Symbol;Acc:MGI:104581]	.	26	0.0568749	0	0	N	-	.	N	N	N	N	N
886	14697	Gnb5	guanine nucleotide binding protein (G protein), beta 5 [Source:MGI Symbol;Acc:MGI:101848]	.	61	0.141111	0	0	N	-	.	N	N	N	N	N
887	14700	Gng10	guanine nucleotide binding protein (G protein), gamma 10 [Source:MGI Symbol;Acc:MGI:1336169]	.	10	-0.352262	0	0	N	-	.	N	N	N	N	N
888	14701	Gng12	guanine nucleotide binding protein (G protein), gamma 12 [Source:MGI Symbol;Acc:MGI:1336171]	.	44	-0.0481416	0	0	N	-	.	N	N	N	N	N
889	14702	Gng2	guanine nucleotide binding protein (G protein), gamma 2 [Source:MGI Symbol;Acc:MGI:102705]	.	54	-0.189495	4	-0.939943	Y	down-regulated	.	N	N	N	N	N
890	14704	Gng3	guanine nucleotide binding protein (G protein), gamma 3 [Source:MGI Symbol;Acc:MGI:102704]	.	93	-0.0528258	0	0	N	-	.	N	N	N	N	N
891	14705	Bscl2	Berardinelli-Seip congenital lipodystrophy 2 (seipin) [Source:MGI Symbol;Acc:MGI:1298392]	.	5	0.0643092	0	0	N	-	.	N	N	N	N	N
892	14706	Gng4	guanine nucleotide binding protein (G protein), gamma 4 [Source:MGI Symbol;Acc:MGI:102703]	.	34	0.134428	3	0.498276	Y	up-regulated	.	N	N	N	N	Y
893	14707	Gng5	guanine nucleotide binding protein (G protein), gamma 5 [Source:MGI Symbol;Acc:MGI:109164]	.	3	-0.122412	0	0	N	-	.	N	N	N	N	N
894	14708	Gng7	guanine nucleotide binding protein (G protein), gamma 7 [Source:MGI Symbol;Acc:MGI:95787]	.	21	0.0194559	0	0	N	-	.	N	N	N	N	N
895	14709	Gng8	guanine nucleotide binding protein (G protein), gamma 8 [Source:MGI Symbol;Acc:MGI:109163]	.	1	0	0	0	N	-	.	N	N	N	N	N
896	14712	Gnpat	glyceronephosphate O-acyltransferase [Source:MGI Symbol;Acc:MGI:1343460]	.	6	0.138139	2	0.588124	Y	up-regulated	.	Y	N	Y	N	N
897	14718	Got1	glutamic-oxaloacetic transaminase 1, soluble [Source:MGI Symbol;Acc:MGI:95791]	.	182	0.155333	0	0	N	-	.	N	N	N	N	N
898	14719	Got2	glutamatic-oxaloacetic transaminase 2, mitochondrial [Source:MGI Symbol;Acc:MGI:95792]	.	310	0.00682929	0	0	N	-	.	N	N	N	N	N
899	14725	Lrp2	low density lipoprotein receptor-related protein 2 [Source:MGI Symbol;Acc:MGI:95794]	.	1	0	0	0	N	-	.	N	N	N	N	N
900	14731	Gpaa1	GPI anchor attachment protein 1 [Source:MGI Symbol;Acc:MGI:1202392]	.	8	0.0186833	0	0	N	-	.	N	N	N	N	N
901	14732	Gpam	glycerol-3-phosphate acyltransferase, mitochondrial [Source:MGI Symbol;Acc:MGI:109162]	.	2	0.525237	0	0	N	-	.	N	N	N	N	N
902	14733	Gpc1	glypican 1 [Source:MGI Symbol;Acc:MGI:1194891]	.	44	-0.114691	3	-1.46051	Y	down-regulated	.	Y	N	Y	N	N
903	14734	Gpc3	glypican 3 [Source:MGI Symbol;Acc:MGI:104903]	.	2	0.22526	0	0	N	-	.	N	N	N	N	N
904	14735	Gpc4	glypican 4 [Source:MGI Symbol;Acc:MGI:104902]	.	15	0.032673	0	0	N	-	.	N	N	N	N	N
905	14745	Lpar1	lysophosphatidic acid receptor 1 [Source:MGI Symbol;Acc:MGI:108429]	.	3	-0.0203215	0	0	N	-	.	N	N	N	N	N
906	14751	Gpi1	glucose-6-phosphate isomerase 1 [Source:MGI Symbol;Acc:MGI:95797]	.	239	-0.256344	0	0	N	-	.	N	N	N	N	N
907	14758	Gpm6b	glycoprotein m6b [Source:MGI Symbol;Acc:MGI:107672]	.	85	0.0686363	0	0	N	-	.	N	N	N	N	N
908	14760	Gpr19	G protein-coupled receptor 19 [Source:MGI Symbol;Acc:MGI:892973]	.	1	0	0	0	N	-	.	N	N	N	N	N
909	14763	Gpr37	G protein-coupled receptor 37 [Source:MGI Symbol;Acc:MGI:1313297]	.	4	0.0461134	0	0	N	-	.	N	N	N	N	N
910	14766	Adgrg1	adhesion G protein-coupled receptor G1 [Source:MGI Symbol;Acc:MGI:1340051]	.	6	0.23677	0	0	N	-	.	N	N	N	N	N
911	14768	Lancl1	LanC (bacterial lantibiotic synthetase component C)-like 1 [Source:MGI Symbol;Acc:MGI:1336997]	.	38	-0.114453	0	0	N	-	.	N	N	N	N	N
912	14773	Grk5	G protein-coupled receptor kinase 5 [Source:MGI Symbol;Acc:MGI:109161]	.	8	0.14747	0	0	N	-	.	N	N	N	N	N
913	14775	Gpx1	glutathione peroxidase 1 [Source:MGI Symbol;Acc:MGI:104887]	.	16	0.0979546	0	0	N	-	.	N	N	N	N	N
914	14778	Gpx3	glutathione peroxidase 3 [Source:MGI Symbol;Acc:MGI:105102]	.	2	0.0790688	0	0	N	-	.	N	N	N	N	N
915	14780	Gpx5	glutathione peroxidase 5 [Source:MGI Symbol;Acc:MGI:104886]	.	1	0	0	0	N	-	.	N	N	N	N	N
916	14782	Gsr	glutathione reductase [Source:MGI Symbol;Acc:MGI:95804]	.	25	0.0944891	0	0	N	-	.	N	N	N	N	N
917	14783	Grb10	growth factor receptor bound protein 10 [Source:MGI Symbol;Acc:MGI:103232]	.	2	-0.030054	0	0	N	-	.	N	N	N	N	N
918	14784	Grb2	growth factor receptor bound protein 2 [Source:MGI Symbol;Acc:MGI:95805]	.	48	-0.0193793	0	0	N	-	.	N	N	N	N	N
919	14788	Gpr162	G protein-coupled receptor 162 [Source:MGI Symbol;Acc:MGI:1315214]	.	13	-0.0422558	0	0	N	-	.	N	N	N	N	N
920	14790	Grcc10	gene rich cluster, C10 gene [Source:MGI Symbol;Acc:MGI:1315201]	.	7	-0.0249458	0	0	N	-	.	N	N	N	N	N
921	14791	Emg1	EMG1 N1-specific pseudouridine methyltransferase [Source:MGI Symbol;Acc:MGI:1315195]	.	1	0	0	0	N	-	.	N	N	N	N	N
922	14792	Lpcat3	lysophosphatidylcholine acyltransferase 3 [Source:MGI Symbol;Acc:MGI:1315211]	.	6	0.112913	0	0	N	-	.	N	N	N	N	N
923	14797	Tle5	TLE family member 5, transcriptional modulator [Source:MGI Symbol;Acc:MGI:95806]	.	3	-0.00387409	0	0	N	-	.	N	N	N	N	N
924	14799	Gria1	glutamate receptor, ionotropic, AMPA1 (alpha 1) [Source:MGI Symbol;Acc:MGI:95808]	.	55	0.119587	0	0	N	-	.	N	N	N	N	N
925	14800	Gria2	glutamate receptor, ionotropic, AMPA2 (alpha 2) [Source:MGI Symbol;Acc:MGI:95809]	.	106	-0.00221759	0	0	N	-	.	N	N	N	N	N
926	14802	Gria4	glutamate receptor, ionotropic, AMPA4 (alpha 4) [Source:MGI Symbol;Acc:MGI:95811]	.	14	0.00199929	0	0	N	-	.	N	N	N	N	N
927	14803	Grid1	glutamate receptor, ionotropic, delta 1 [Source:MGI Symbol;Acc:MGI:95812]	.	16	0.0410129	0	0	N	-	.	N	N	N	N	N
928	14804	Grid2	glutamate receptor, ionotropic, delta 2 [Source:MGI Symbol;Acc:MGI:95813]	.	18	0.0505701	0	0	N	-	.	N	N	N	N	N
929	14806	Grik2	glutamate receptor, ionotropic, kainate 2 (beta 2) [Source:MGI Symbol;Acc:MGI:95815]	.	18	0.0304523	0	0	N	-	.	N	N	N	N	N
930	14807	Grik3	glutamate receptor, ionotropic, kainate 3 [Source:MGI Symbol;Acc:MGI:95816]	.	17	0.0364652	0	0	N	-	.	N	N	N	N	N
931	14809	Grik5	glutamate receptor, ionotropic, kainate 5 (gamma 2) [Source:MGI Symbol;Acc:MGI:95818]	.	15	0.0827525	0	0	N	-	.	N	N	N	N	N
932	14810	Grin1	glutamate receptor, ionotropic, NMDA1 (zeta 1) [Source:MGI Symbol;Acc:MGI:95819]	.	86	-0.0014887	0	0	N	-	.	N	N	N	N	N
933	14811	Grin2a	glutamate receptor, ionotropic, NMDA2A (epsilon 1) [Source:MGI Symbol;Acc:MGI:95820]	.	38	0.122312	0	0	N	-	.	N	N	N	N	N
934	14812	Grin2b	glutamate receptor, ionotropic, NMDA2B (epsilon 2) [Source:MGI Symbol;Acc:MGI:95821]	.	9	0.213843	0	0	N	-	.	N	N	N	N	N
935	14814	Grin2d	glutamate receptor, ionotropic, NMDA2D (epsilon 4) [Source:MGI Symbol;Acc:MGI:95823]	.	4	-0.0344187	0	0	N	-	.	N	N	N	N	N
936	14816	Grm1	glutamate receptor, metabotropic 1 [Source:MGI Symbol;Acc:MGI:1351338]	.	27	0.186359	0	0	N	-	.	N	N	N	N	N
937	14823	Grm8	glutamate receptor, metabotropic 8 [Source:MGI Symbol;Acc:MGI:1351345]	.	21	-0.0480552	0	0	N	-	.	N	N	N	N	N
938	14824	Grn	granulin [Source:MGI Symbol;Acc:MGI:95832]	.	11	0.0822307	0	0	N	-	.	N	N	N	N	N
939	14827	Pdia3	protein disulfide isomerase associated 3 [Source:MGI Symbol;Acc:MGI:95834]	.	150	-0.0803044	0	0	N	-	.	N	N	N	N	N
940	14828	Hspa5	heat shock protein 5 [Source:MGI Symbol;Acc:MGI:95835]	.	195	-0.135764	0	0	N	-	.	N	N	N	N	N
941	14852	Gspt1	G1 to S phase transition 1 [Source:MGI Symbol;Acc:MGI:1316728]	.	21	-0.0480515	0	0	N	-	.	N	N	N	N	N
942	14853	Gspt2	G1 to S phase transition 2 [Source:MGI Symbol;Acc:MGI:1316727]	.	7	-0.012122	0	0	N	-	.	N	N	N	N	N
943	14854	Gss	glutathione synthetase [Source:MGI Symbol;Acc:MGI:95852]	.	26	-0.196707	2	-0.870238	Y	down-regulated	.	Y	N	Y	N	N
944	14860	Gsta4	glutathione S-transferase, alpha 4 [Source:MGI Symbol;Acc:MGI:1309515]	.	21	-0.264264	3	-0.835349	Y	down-regulated	.	Y	N	N	N	N
945	14862	Gstm1	glutathione S-transferase, mu 1 [Source:MGI Symbol;Acc:MGI:95860]	.	181	-0.0150151	0	0	N	-	.	N	N	N	N	N
946	14863	Gstm2	glutathione S-transferase, mu 2 [Source:MGI Symbol;Acc:MGI:95861]	.	3	0.0435689	0	0	N	-	.	N	N	N	N	N
947	14866	Gstm5	glutathione S-transferase, mu 5 [Source:MGI Symbol;Acc:MGI:1309466]	.	89	-0.0119071	0	0	N	-	.	N	N	N	N	N
948	14870	Gstp1	glutathione S-transferase, pi 1 [Source:MGI Symbol;Acc:MGI:95865]	.	70	0.0435892	4	0.626778	Y	up-regulated	.	Y	N	Y	N	N
949	14871	Gstt1	glutathione S-transferase, theta 1 [Source:MGI Symbol;Acc:MGI:107379]	.	3	-0.0258552	0	0	N	-	.	N	N	N	N	N
950	14873	Gsto1	glutathione S-transferase omega 1 [Source:MGI Symbol;Acc:MGI:1342273]	.	23	-0.0390582	0	0	N	-	.	N	N	N	N	N
951	14874	Gstz1	glutathione transferase zeta 1 (maleylacetoacetate isomerase) [Source:MGI Symbol;Acc:MGI:1341859]	.	35	0.0105605	0	0	N	-	.	N	N	N	N	N
952	14885	Gtf2h4	general transcription factor II H, polypeptide 4 [Source:MGI Symbol;Acc:MGI:1338799]	.	4	-0.103285	0	0	N	-	.	N	N	N	N	N
953	14886	Gtf2i	general transcription factor II I [Source:MGI Symbol;Acc:MGI:1202722]	.	35	0.00318262	4	-0.7791	Y	down-regulated	.	Y	N	Y	N	N
954	14894	Cfap20	cilia and flagella associated protein 20 [Source:MGI Symbol;Acc:MGI:107428]	.	7	0.163385	0	0	N	-	.	N	N	N	N	N
955	14897	Trip12	thyroid hormone receptor interactor 12 [Source:MGI Symbol;Acc:MGI:1309481]	.	23	0.10394	0	0	N	-	.	N	N	N	N	N
956	14904	Gtpbp1	GTP binding protein 1 [Source:MGI Symbol;Acc:MGI:109443]	.	18	0.17153	0	0	N	-	.	N	N	N	N	N
957	14911	Thumpd3	THUMP domain containing 3 [Source:MGI Symbol;Acc:MGI:1277973]	.	11	0.0193958	0	0	N	-	.	N	N	N	N	N
958	14923	Guk1	guanylate kinase 1 [Source:MGI Symbol;Acc:MGI:95871]	.	19	-0.205829	2	-0.909085	Y	down-regulated	.	Y	Y	N	N	N
959	14924	Magi1	membrane associated guanylate kinase, WW and PDZ domain containing 1 [Source:MGI Symbol;Acc:MGI:1203522]	.	53	0.136401	3	0.6631	Y	up-regulated	.	N	N	N	N	N
960	14933	Gk	glycerol kinase [Source:MGI Symbol;Acc:MGI:106594]	.	45	0.0333108	2	-1.353	Y	down-regulated	.	Y	N	N	N	N
961	14936	Gys1	glycogen synthase 1, muscle [Source:MGI Symbol;Acc:MGI:101805]	.	15	0.183164	2	0.533295	Y	up-regulated	.	Y	N	Y	N	N
962	14950	H13	histocompatibility 13 [Source:MGI Symbol;Acc:MGI:95886]	.	5	0.00277157	0	0	N	-	.	N	N	N	N	N
963	14957	H1f3	H1.3 linker histone, cluster member [Source:MGI Symbol;Acc:MGI:107502]	.	1	0	0	0	N	-	.	N	N	N	N	N
964	14958	H1f0	H1.0 linker histone [Source:MGI Symbol;Acc:MGI:95893]	.	37	0.117341	0	0	N	-	.	N	N	N	N	N
965	14961	H2-Ab1	histocompatibility 2, class II antigen A, beta 1 [Source:MGI Symbol;Acc:MGI:103070]	.	1	0	0	0	N	-	.	N	N	N	N	N
966	14962	Cfb	complement factor B [Source:MGI Symbol;Acc:MGI:105975]	.	1	0	0	0	N	-	.	N	N	N	N	N
967	14964	H2-D1	histocompatibility 2, D region locus 1 [Source:MGI Symbol;Acc:MGI:95896]	.	2	-0.132436	0	0	N	-	.	N	N	N	N	N
968	14972	H2-K1	histocompatibility 2, K1, K region [Source:MGI Symbol;Acc:MGI:95904]	.	5	0.0561281	0	0	N	-	.	N	N	N	N	N
969	14976	Pfdn6	prefoldin subunit 6 [Source:MGI Symbol;Acc:MGI:95908]	.	18	0.0105387	0	0	N	-	.	N	N	N	N	N
970	14977	Slc39a7	solute carrier family 39 (zinc transporter), member 7 [Source:MGI Symbol;Acc:MGI:95909]	.	8	-0.269002	0	0	N	-	.	N	N	N	N	N
971	14979	H2-Ke6	H2-K region expressed gene 6 [Source:MGI Symbol;Acc:MGI:95911]	.	12	0.0694674	0	0	N	-	.	N	N	N	N	N
972	15007	H2-Q10	histocompatibility 2, Q region locus 10 [Source:MGI Symbol;Acc:MGI:95929]	.	1	0	0	0	N	-	.	N	N	N	N	N
973	15081	H3f3b	H3.3 histone B [Source:MGI Symbol;Acc:MGI:1101768]	.	3	-0.00499196	0	0	N	-	.	N	N	N	N	N
974	15107	Hadh	hydroxyacyl-Coenzyme A dehydrogenase [Source:MGI Symbol;Acc:MGI:96009]	.	28	-0.090786	0	0	N	-	.	N	N	N	N	N
975	15111	Hand2	heart and neural crest derivatives expressed 2 [Source:MGI Symbol;Acc:MGI:103580]	.	1	0	0	0	N	-	.	N	N	N	N	N
976	15114	Hap1	huntingtin-associated protein 1 [Source:MGI Symbol;Acc:MGI:1261831]	.	11	0.0214582	0	0	N	-	.	N	N	N	N	N
977	15115	Hars	histidyl-tRNA synthetase [Source:MGI Symbol;Acc:MGI:108087]	.	45	-0.0269737	0	0	N	-	.	N	N	N	N	N
978	15126	Hba-x	hemoglobin X, alpha-like embryonic chain in Hba complex [Source:MGI Symbol;Acc:MGI:96019]	.	12	-0.0847495	0	0	N	-	.	N	N	N	N	N
979	15132	Hbb-bh1	hemoglobin Z, beta-like embryonic chain [Source:MGI Symbol;Acc:MGI:96024]	.	1	0	0	0	N	-	.	N	N	N	N	N
980	15139	Hc	hemolytic complement [Source:MGI Symbol;Acc:MGI:96031]	.	2	-0.147171	0	0	N	-	.	N	N	N	N	N
981	15159	Hccs	holocytochrome c synthetase [Source:MGI Symbol;Acc:MGI:106911]	.	17	0.0687459	0	0	N	-	.	N	N	N	N	N
982	15161	Hcfc1	host cell factor C1 [Source:MGI Symbol;Acc:MGI:105942]	.	40	0.10275	0	0	N	-	.	N	N	N	N	N
983	15162	Hck	hemopoietic cell kinase [Source:MGI Symbol;Acc:MGI:96052]	.	3	0.0129973	0	0	N	-	.	N	N	N	N	N
984	15163	Hcls1	hematopoietic cell specific Lyn substrate 1 [Source:MGI Symbol;Acc:MGI:104568]	.	5	-0.184795	0	0	N	-	.	N	N	N	N	N
985	15165	Hcn1	hyperpolarization activated cyclic nucleotide gated potassium channel 1 [Source:MGI Symbol;Acc:MGI:1096392]	.	21	0.0559559	0	0	N	-	.	N	N	N	N	N
986	15166	Hcn2	hyperpolarization-activated, cyclic nucleotide-gated K+ 2 [Source:MGI Symbol;Acc:MGI:1298210]	.	15	0.0600425	0	0	N	-	.	N	N	N	N	N
987	15168	Hcn3	hyperpolarization-activated, cyclic nucleotide-gated K+ 3 [Source:MGI Symbol;Acc:MGI:1298211]	.	11	0.0191115	0	0	N	-	.	N	N	N	N	N
988	15170	Ptpn6	protein tyrosine phosphatase, non-receptor type 6 [Source:MGI Symbol;Acc:MGI:96055]	.	7	0.0195257	0	0	N	-	.	N	N	N	N	N
989	15182	Hdac2	histone deacetylase 2 [Source:MGI Symbol;Acc:MGI:1097691]	.	18	0.0691044	0	0	N	-	.	N	N	N	N	N
990	15185	Hdac6	histone deacetylase 6 [Source:MGI Symbol;Acc:MGI:1333752]	.	31	0.140174	0	0	N	-	.	N	N	N	N	N
991	15191	Hdgf	heparin binding growth factor [Source:MGI Symbol;Acc:MGI:1194494]	.	56	-0.0327305	0	0	N	-	.	N	N	N	N	N
992	15193	Hdgfl2	HDGF like 2 [Source:MGI Symbol;Acc:MGI:1194492]	.	17	-0.114328	0	0	N	-	.	N	N	N	N	N
993	15199	Hebp1	heme binding protein 1 [Source:MGI Symbol;Acc:MGI:1333880]	.	27	-0.295924	0	0	N	-	.	N	N	N	N	N
994	15200	Hbegf	heparin-binding EGF-like growth factor [Source:MGI Symbol;Acc:MGI:96070]	.	1	0	0	0	N	-	.	N	N	N	N	N
995	15203	Heph	hephaestin [Source:MGI Symbol;Acc:MGI:1332240]	.	2	0.0891462	0	0	N	-	.	N	N	N	N	N
996	15204	Herc2	HECT and RLD domain containing E3 ubiquitin protein ligase 2 [Source:MGI Symbol;Acc:MGI:103234]	.	36	0.05829	0	0	N	-	.	N	N	N	N	N
997	15205	Hes1	hes family bHLH transcription factor 1 [Source:MGI Symbol;Acc:MGI:104853]	.	1	0	0	0	N	-	.	N	N	N	N	N
998	15211	Hexa	hexosaminidase A [Source:MGI Symbol;Acc:MGI:96073]	.	10	0.118347	0	0	N	-	.	N	N	N	N	N
999	15212	Hexb	hexosaminidase B [Source:MGI Symbol;Acc:MGI:96074]	.	33	0.075748	0	0	N	-	.	N	N	N	N	N
1000	15214	Hey2	hairy/enhancer-of-split related with YRPW motif 2 [Source:MGI Symbol;Acc:MGI:1341884]	.	1	0	0	0	N	-	.	N	N	N	N	N
1001	15239	Hgs	HGF-regulated tyrosine kinase substrate [Source:MGI Symbol;Acc:MGI:104681]	.	68	0.00358985	0	0	N	-	.	N	N	N	N	N
1002	15254	Hint1	histidine triad nucleotide binding protein 1 [Source:MGI Symbol;Acc:MGI:1321133]	.	22	0.0832844	0	0	N	-	.	N	N	N	N	N
1003	15260	Hira	histone cell cycle regulator [Source:MGI Symbol;Acc:MGI:99430]	.	3	0.221574	0	0	N	-	.	N	N	N	N	N
1004	15270	H2ax	H2A.X variant histone [Source:MGI Symbol;Acc:MGI:102688]	.	15	-0.0478618	0	0	N	-	.	N	N	N	N	N
1005	15273	Hivep2	human immunodeficiency virus type I enhancer binding protein 2 [Source:MGI Symbol;Acc:MGI:1338076]	.	19	0.150196	0	0	N	-	.	N	N	N	N	N
1006	15275	Hk1	hexokinase 1 [Source:MGI Symbol;Acc:MGI:96103]	.	526	0.0463034	0	0	N	-	.	N	N	N	N	N
1007	15277	Hk2	hexokinase 2 [Source:MGI Symbol;Acc:MGI:1315197]	.	4	0.41482	0	0	N	-	.	N	N	N	N	N
1008	15278	Tfb2m	transcription factor B2, mitochondrial [Source:MGI Symbol;Acc:MGI:107937]	.	1	0	0	0	N	-	.	N	N	N	N	N
1009	15285	Mnx1	motor neuron and pancreas homeobox 1 [Source:MGI Symbol;Acc:MGI:109160]	.	1	0	0	0	N	-	.	N	N	N	N	N
1010	15288	Hmbs	hydroxymethylbilane synthase [Source:MGI Symbol;Acc:MGI:96112]	.	7	-0.119905	0	0	N	-	.	N	N	N	N	N
1011	15289	Hmgb1	high mobility group box 1 [Source:MGI Symbol;Acc:MGI:96113]	.	40	0.00697295	2	-0.540786	Y	down-regulated	.	Y	Y	Y	Y	N
1012	15312	Hmgn1	high mobility group nucleosomal binding domain 1 [Source:MGI Symbol;Acc:MGI:96120]	.	3	0.103659	0	0	N	-	.	N	N	N	N	N
1013	15354	Hmgb3	high mobility group box 3 [Source:MGI Symbol;Acc:MGI:1098219]	.	11	0.116274	0	0	N	-	.	N	N	N	N	N
1014	15356	Hmgcl	3-hydroxy-3-methylglutaryl-Coenzyme A lyase [Source:MGI Symbol;Acc:MGI:96158]	.	22	0.166548	0	0	N	-	.	N	N	N	N	N
1015	15357	Hmgcr	3-hydroxy-3-methylglutaryl-Coenzyme A reductase [Source:MGI Symbol;Acc:MGI:96159]	.	5	-0.0568028	0	0	N	-	.	N	N	N	N	N
1016	15360	Hmgcs2	3-hydroxy-3-methylglutaryl-Coenzyme A synthase 2 [Source:MGI Symbol;Acc:MGI:101939]	.	8	0.498506	2	0.691461	Y	up-regulated	.	Y	N	N	N	N
1017	15369	Hmox2	heme oxygenase 2 [Source:MGI Symbol;Acc:MGI:109373]	.	28	-0.102939	3	-0.813827	Y	down-regulated	.	Y	N	N	N	N
1018	15374	Jpt1	Jupiter microtubule associated homolog 1 [Source:MGI Symbol;Acc:MGI:1096361]	.	23	-0.225752	5	-0.931423	Y	down-regulated	.	N	N	N	N	N
1019	15381	Hnrnpc	heterogeneous nuclear ribonucleoprotein C [Source:MGI Symbol;Acc:MGI:107795]	.	80	-0.0376913	0	0	N	-	.	N	N	N	N	N
1020	15382	Hnrnpa1	heterogeneous nuclear ribonucleoprotein A1 [Source:MGI Symbol;Acc:MGI:104820]	.	77	0.0746661	3	0.774965	Y	up-regulated	.	Y	Y	N	N	N
1021	15384	Hnrnpab	heterogeneous nuclear ribonucleoprotein A/B [Source:MGI Symbol;Acc:MGI:1330294]	.	31	0.0710395	0	0	N	-	.	N	N	N	N	N
1022	15387	Hnrnpk	heterogeneous nuclear ribonucleoprotein K [Source:MGI Symbol;Acc:MGI:99894]	.	136	-0.0354939	0	0	N	-	.	N	N	N	N	N
1023	15388	Hnrnpl	heterogeneous nuclear ribonucleoprotein L [Source:MGI Symbol;Acc:MGI:104816]	.	112	0.166393	0	0	N	-	.	N	N	N	N	N
1024	15395	Hoxa10	homeobox A10 [Source:MGI Symbol;Acc:MGI:96171]	.	1	0	0	0	N	-	.	N	N	N	N	N
1025	15439	Hp	haptoglobin [Source:MGI Symbol;Acc:MGI:96211]	.	2	0.455945	0	0	N	-	.	N	N	N	N	N
1026	15441	Hp1bp3	heterochromatin protein 1, binding protein 3 [Source:MGI Symbol;Acc:MGI:109369]	.	36	0.371196	13	0.656908	Y	up-regulated	.	Y	N	N	N	N
1027	15444	Hpca	hippocalcin [Source:MGI Symbol;Acc:MGI:1336200]	.	30	-0.251917	2	-0.585552	Y	down-regulated	.	Y	Y	Y	N	N
1028	15452	Hprt	hypoxanthine guanine phosphoribosyl transferase [Source:MGI Symbol;Acc:MGI:96217]	.	45	-0.000823225	0	0	N	-	.	N	N	N	N	N
1029	15458	Hpx	hemopexin [Source:MGI Symbol;Acc:MGI:105112]	.	31	0.107428	0	0	N	-	.	N	N	N	N	N
1030	15461	Hras	Harvey rat sarcoma virus oncogene [Source:MGI Symbol;Acc:MGI:96224]	.	24	0.0208395	0	0	N	-	.	N	N	N	N	N
1031	15463	Agfg1	ArfGAP with FG repeats 1 [Source:MGI Symbol;Acc:MGI:1333754]	.	44	-0.132402	3	-0.839154	Y	down-regulated	.	N	Y	Y	N	N
1032	15465	Hrh1	histamine receptor H1 [Source:MGI Symbol;Acc:MGI:107619]	.	5	-0.0287021	0	0	N	-	.	N	N	N	N	N
1033	15469	Prmt1	protein arginine N-methyltransferase 1 [Source:MGI Symbol;Acc:MGI:107846]	.	39	0.102406	0	0	N	-	.	N	N	N	N	N
1034	15473	Rida	reactive intermediate imine deaminase A homolog [Source:MGI Symbol;Acc:MGI:1095401]	.	38	-0.311539	6	-0.706541	Y	down-regulated	.	Y	N	Y	N	N
1035	15481	Hspa8	heat shock protein 8 [Source:MGI Symbol;Acc:MGI:105384]	.	480	-0.0981044	0	0	N	-	.	N	N	N	N	N
1036	15482	Hspa1l	heat shock protein 1-like [Source:MGI Symbol;Acc:MGI:96231]	.	2	-0.286969	0	0	N	-	.	N	N	N	N	N
1037	15483	Hsd11b1	hydroxysteroid 11-beta dehydrogenase 1 [Source:MGI Symbol;Acc:MGI:103562]	.	9	0.0582694	0	0	N	-	.	N	N	N	N	N
1038	15484	Hsd11b2	hydroxysteroid 11-beta dehydrogenase 2 [Source:MGI Symbol;Acc:MGI:104720]	.	1	0	0	0	N	-	.	N	N	N	N	N
1039	15488	Hsd17b4	hydroxysteroid (17-beta) dehydrogenase 4 [Source:MGI Symbol;Acc:MGI:105089]	.	57	0.0246637	0	0	N	-	.	N	N	N	N	N
1040	15490	Hsd17b7	hydroxysteroid (17-beta) dehydrogenase 7 [Source:MGI Symbol;Acc:MGI:1330808]	.	4	-0.215421	0	0	N	-	.	N	N	N	N	N
1041	15499	Hsf1	heat shock factor 1 [Source:MGI Symbol;Acc:MGI:96238]	.	2	-0.0458377	0	0	N	-	.	N	N	N	N	N
1042	15500	Hsf2	heat shock factor 2 [Source:MGI Symbol;Acc:MGI:96239]	.	2	0.896257	0	0	N	-	.	N	N	N	N	N
1043	15502	Dnaja1	DnaJ heat shock protein family (Hsp40) member A1 [Source:MGI Symbol;Acc:MGI:1270129]	.	87	0.0538266	0	0	N	-	.	N	N	N	N	N
1044	15505	Hsph1	heat shock 105kDa/110kDa protein 1 [Source:MGI Symbol;Acc:MGI:105053]	.	208	0.0289564	0	0	N	-	.	N	N	N	N	N
1045	15507	Hspb1	heat shock protein 1 [Source:MGI Symbol;Acc:MGI:96240]	.	12	-0.0816482	0	0	N	-	.	N	N	N	N	N
1046	15510	Hspd1	heat shock protein 1 (chaperonin) [Source:MGI Symbol;Acc:MGI:96242]	.	277	-0.217327	25	-1.02065	Y	down-regulated	.	Y	Y	Y	Y	N
1047	15512	Hspa2	heat shock protein 2 [Source:MGI Symbol;Acc:MGI:96243]	.	53	-0.048179	2	-0.901584	Y	down-regulated	.	Y	Y	Y	N	N
1048	15516	Hsp90ab1	heat shock protein 90 alpha (cytosolic), class B member 1 [Source:MGI Symbol;Acc:MGI:96247]	.	274	-0.022454	4	-0.690126	Y	down-regulated	.	Y	Y	Y	Y	N
1049	15519	Hsp90aa1	heat shock protein 90, alpha (cytosolic), class A member 1 [Source:MGI Symbol;Acc:MGI:96250]	.	332	-0.100242	0	0	N	-	.	N	N	N	N	N
1050	15526	Hspa9	heat shock protein 9 [Source:MGI Symbol;Acc:MGI:96245]	.	273	-0.0166185	0	0	N	-	.	N	N	N	N	N
1051	15528	Hspe1	heat shock protein 1 (chaperonin 10) [Source:MGI Symbol;Acc:MGI:104680]	.	52	-0.247107	4	-0.752323	Y	down-regulated	.	N	N	N	N	N
1052	15529	Sdc2	syndecan 2 [Source:MGI Symbol;Acc:MGI:1349165]	.	1	0	0	0	N	-	.	N	N	N	N	N
1053	15530	Hspg2	perlecan (heparan sulfate proteoglycan 2) [Source:MGI Symbol;Acc:MGI:96257]	.	1	0	0	0	N	-	.	N	N	N	N	N
1054	15531	Ndst1	N-deacetylase/N-sulfotransferase (heparan glucosaminyl) 1 [Source:MGI Symbol;Acc:MGI:104719]	.	2	0.0634229	0	0	N	-	.	N	N	N	N	N
1055	15547	Trmt2a	TRM2 tRNA methyltransferase 2A [Source:MGI Symbol;Acc:MGI:96270]	.	5	0.0341626	0	0	N	-	.	N	N	N	N	N
1056	15550	Htr1a	5-hydroxytryptamine (serotonin) receptor 1A [Source:MGI Symbol;Acc:MGI:96273]	.	2	-0.21475	0	0	N	-	.	N	N	N	N	N
1057	15551	Htr1b	5-hydroxytryptamine (serotonin) receptor 1B [Source:MGI Symbol;Acc:MGI:96274]	.	5	-0.0675845	0	0	N	-	.	N	N	N	N	N
1058	15557	Htr1f	5-hydroxytryptamine (serotonin) receptor 1F [Source:MGI Symbol;Acc:MGI:99842]	.	2	0.267782	0	0	N	-	.	N	N	N	N	N
1059	15558	Htr2a	5-hydroxytryptamine (serotonin) receptor 2A [Source:MGI Symbol;Acc:MGI:109521]	.	3	0.108939	0	0	N	-	.	N	N	N	N	N
1060	15565	Htr6	5-hydroxytryptamine (serotonin) receptor 6 [Source:MGI Symbol;Acc:MGI:1196627]	.	1	0	0	0	N	-	.	N	N	N	N	N
1061	15567	Slc6a4	solute carrier family 6 (neurotransmitter transporter, serotonin), member 4 [Source:MGI Symbol;Acc:MGI:96285]	.	4	0.0526852	0	0	N	-	.	N	N	N	N	N
1062	15568	Elavl1	ELAV (embryonic lethal, abnormal vision)-like 1 (Hu antigen R) [Source:MGI Symbol;Acc:MGI:1100851]	.	34	0.00480868	0	0	N	-	.	N	N	N	N	N
1063	15569	Elavl2	ELAV like RNA binding protein 1 [Source:MGI Symbol;Acc:MGI:1100887]	.	13	7.16401e-05	0	0	N	-	.	N	N	N	N	N
1064	15571	Elavl3	ELAV like RNA binding protein 3 [Source:MGI Symbol;Acc:MGI:109157]	.	19	-0.0169104	0	0	N	-	.	N	N	N	N	N
1065	15572	Elavl4	ELAV like RNA binding protein 4 [Source:MGI Symbol;Acc:MGI:107427]	.	18	-0.000676999	0	0	N	-	.	N	N	N	N	N
1066	15891	Ibsp	integrin binding sialoprotein [Source:MGI Symbol;Acc:MGI:96389]	.	1	0	0	0	N	-	.	N	N	N	N	N
1067	15893	Ica1	islet cell autoantigen 1 [Source:MGI Symbol;Acc:MGI:96391]	.	50	0.0252178	0	0	N	-	.	N	N	N	N	N
1068	15894	Icam1	intercellular adhesion molecule 1 [Source:MGI Symbol;Acc:MGI:96392]	.	4	-0.0422817	0	0	N	-	.	N	N	N	N	N
1069	15896	Icam2	intercellular adhesion molecule 2 [Source:MGI Symbol;Acc:MGI:96394]	.	2	-0.000615247	0	0	N	-	.	N	N	N	N	N
1070	15898	Icam5	intercellular adhesion molecule 5, telencephalin [Source:MGI Symbol;Acc:MGI:109430]	.	122	0.0426209	0	0	N	-	.	N	N	N	N	N
1071	15904	Id4	inhibitor of DNA binding 4 [Source:MGI Symbol;Acc:MGI:99414]	.	1	0	0	0	N	-	.	N	N	N	N	N
1072	15926	Idh1	isocitrate dehydrogenase 1 (NADP+), soluble [Source:MGI Symbol;Acc:MGI:96413]	.	87	0.0221863	2	0.541648	Y	up-regulated	.	Y	N	Y	N	N
1073	15929	Idh3g	isocitrate dehydrogenase 3 (NAD+), gamma [Source:MGI Symbol;Acc:MGI:1099463]	.	196	-0.0575903	0	0	N	-	.	N	N	N	N	N
1074	15931	Ids	iduronate 2-sulfatase [Source:MGI Symbol;Acc:MGI:96417]	.	8	-0.00417457	0	0	N	-	.	N	N	N	N	N
1075	15944	LT629149.4	immunity-related GTPase family M member 1 [Source:NCBI gene;Acc:15944]	.	7	0.058278	0	0	N	-	.	N	N	N	N	N
1076	15957	Ifit1	interferon-induced protein with tetratricopeptide repeats 1 [Source:MGI Symbol;Acc:MGI:99450]	.	2	0.16214	0	0	N	-	.	N	N	N	N	N
1077	15959	Ifit3	interferon-induced protein with tetratricopeptide repeats 3 [Source:MGI Symbol;Acc:MGI:1101055]	.	4	-0.167391	0	0	N	-	.	N	N	N	N	N
1078	15979	Ifngr1	interferon gamma receptor 1 [Source:MGI Symbol;Acc:MGI:107655]	.	1	0	0	0	N	-	.	N	N	N	N	N
1079	16002	Igf2	insulin-like growth factor 2 [Source:MGI Symbol;Acc:MGI:96434]	.	3	0.211606	0	0	N	-	.	N	N	N	N	N
1080	16004	Igf2r	insulin-like growth factor 2 receptor [Source:MGI Symbol;Acc:MGI:96435]	.	35	0.227252	3	0.627836	Y	up-regulated	.	N	Y	Y	N	N
1081	16008	Igfbp2	insulin-like growth factor binding protein 2 [Source:MGI Symbol;Acc:MGI:96437]	.	5	0.128031	0	0	N	-	.	N	N	N	N	N
1082	16010	Igfbp4	insulin-like growth factor binding protein 4 [Source:MGI Symbol;Acc:MGI:96439]	.	5	-0.0541137	0	0	N	-	.	N	N	N	N	N
1083	16011	Igfbp5	insulin-like growth factor binding protein 5 [Source:MGI Symbol;Acc:MGI:96440]	.	1	0	0	0	N	-	.	N	N	N	N	N
1084	16012	Igfbp6	insulin-like growth factor binding protein 6 [Source:MGI Symbol;Acc:MGI:96441]	.	1	0	0	0	N	-	.	N	N	N	N	N
1085	16069	Jchain	immunoglobulin joining chain [Source:MGI Symbol;Acc:MGI:96493]	.	3	0.133435	0	0	N	-	.	N	N	N	N	N
1086	16150	Ikbkb	inhibitor of kappaB kinase beta [Source:MGI Symbol;Acc:MGI:1338071]	.	24	0.0416928	0	0	N	-	.	N	N	N	N	N
1087	16151	Ikbkg	inhibitor of kappaB kinase gamma [Source:MGI Symbol;Acc:MGI:1338074]	.	10	-0.0827409	0	0	N	-	.	N	N	N	N	N
1088	16170	Il16	interleukin 16 [Source:MGI Symbol;Acc:MGI:1270855]	.	3	0.13143	0	0	N	-	.	N	N	N	N	N
1089	16172	Il17ra	interleukin 17 receptor A [Source:MGI Symbol;Acc:MGI:107399]	.	2	0.165914	0	0	N	-	.	N	N	N	N	N
1090	16179	Irak1	interleukin-1 receptor-associated kinase 1 [Source:MGI Symbol;Acc:MGI:107420]	.	4	0.234262	0	0	N	-	.	N	N	N	N	N
1091	16180	Il1rap	interleukin 1 receptor accessory protein [Source:MGI Symbol;Acc:MGI:104975]	.	16	0.237178	3	0.725633	Y	up-regulated	.	Y	Y	Y	Y	N
1092	16186	Il2rg	interleukin 2 receptor, gamma chain [Source:MGI Symbol;Acc:MGI:96551]	.	1	0	0	0	N	-	.	N	N	N	N	N
1093	16193	Il6	interleukin 6 [Source:MGI Symbol;Acc:MGI:96559]	.	1	0	0	0	N	-	.	N	N	N	N	N
1094	16195	Il6st	interleukin 6 signal transducer [Source:MGI Symbol;Acc:MGI:96560]	.	8	-0.156317	0	0	N	-	.	N	N	N	N	N
1095	16201	Ilf3	interleukin enhancer binding factor 3 [Source:MGI Symbol;Acc:MGI:1339973]	.	67	0.101421	0	0	N	-	.	N	N	N	N	N
1096	16202	Ilk	integrin linked kinase [Source:MGI Symbol;Acc:MGI:1195267]	.	33	0.00727306	0	0	N	-	.	N	N	N	N	N
1097	16206	Lrig1	leucine-rich repeats and immunoglobulin-like domains 1 [Source:MGI Symbol;Acc:MGI:107935]	.	3	0.294221	0	0	N	-	.	N	N	N	N	N
1098	16210	Impact	impact, RWD domain protein [Source:MGI Symbol;Acc:MGI:1098233]	.	27	-0.00536548	2	-0.568577	Y	down-regulated	.	Y	N	Y	N	Y
1099	16211	Kpnb1	karyopherin (importin) beta 1 [Source:MGI Symbol;Acc:MGI:107532]	.	134	-0.138343	10	-0.927858	Y	down-regulated	.	N	Y	N	N	N
1100	16328	Cep250	centrosomal protein 250 [Source:MGI Symbol;Acc:MGI:108084]	.	6	0.564274	0	0	N	-	.	N	N	N	N	N
1101	16329	Inpp1	inositol polyphosphate-1-phosphatase [Source:MGI Symbol;Acc:MGI:104848]	.	36	-0.0396168	2	0.519964	Y	up-regulated	.	Y	N	N	N	N
1102	16330	Inpp5b	inositol polyphosphate-5-phosphatase B [Source:MGI Symbol;Acc:MGI:103257]	.	17	0.136814	0	0	N	-	.	N	N	N	N	N
1103	16331	Inpp5d	inositol polyphosphate-5-phosphatase D [Source:MGI Symbol;Acc:MGI:107357]	.	3	0.00398495	0	0	N	-	.	N	N	N	N	N
1104	16332	Inppl1	inositol polyphosphate phosphatase-like 1 [Source:MGI Symbol;Acc:MGI:1333787]	.	15	0.183552	0	0	N	-	.	N	N	N	N	N
1105	16337	Insr	insulin receptor [Source:MGI Symbol;Acc:MGI:96575]	.	22	0.0659171	0	0	N	-	.	N	N	N	N	N
1106	16341	Eif3e	eukaryotic translation initiation factor 3, subunit E [Source:MGI Symbol;Acc:MGI:99257]	.	23	0.127074	3	0.733815	Y	up-regulated	.	Y	N	N	N	N
1107	16396	Itch	itchy, E3 ubiquitin protein ligase [Source:MGI Symbol;Acc:MGI:1202301]	.	15	0.0844626	0	0	N	-	.	N	N	N	N	N
1108	16400	Itga3	integrin alpha 3 [Source:MGI Symbol;Acc:MGI:96602]	.	4	0.124643	0	0	N	-	.	N	N	N	N	N
1109	16402	Itga5	integrin alpha 5 (fibronectin receptor alpha) [Source:MGI Symbol;Acc:MGI:96604]	.	2	0.147316	0	0	N	-	.	N	N	N	N	N
1110	16403	Itga6	integrin alpha 6 [Source:MGI Symbol;Acc:MGI:96605]	.	23	0.175809	0	0	N	-	.	N	N	N	N	N
1111	16409	Itgam	integrin alpha M [Source:MGI Symbol;Acc:MGI:96607]	.	11	-0.0335226	0	0	N	-	.	N	N	N	N	N
1112	16410	Itgav	integrin alpha V [Source:MGI Symbol;Acc:MGI:96608]	.	47	0.132996	0	0	N	-	.	N	N	N	N	N
1113	16412	Itgb1	integrin beta 1 (fibronectin receptor beta) [Source:MGI Symbol;Acc:MGI:96610]	.	33	-0.0127498	0	0	N	-	.	N	N	N	N	N
1114	16413	Itgb1bp1	integrin beta 1 binding protein 1 [Source:MGI Symbol;Acc:MGI:1306802]	.	5	0.0470582	0	0	N	-	.	N	N	N	N	N
1115	16416	Itgb3	integrin beta 3 [Source:MGI Symbol;Acc:MGI:96612]	.	5	0.0439932	0	0	N	-	.	N	N	N	N	N
1116	16418	Eif6	eukaryotic translation initiation factor 6 [Source:MGI Symbol;Acc:MGI:1196288]	.	12	0.0670137	0	0	N	-	.	N	N	N	N	N
1117	16419	Itgb5	integrin beta 5 [Source:MGI Symbol;Acc:MGI:96614]	.	8	0.0268375	0	0	N	-	.	N	N	N	N	N
1118	16423	Cd47	CD47 antigen (Rh-related antigen, integrin-associated signal transducer) [Source:MGI Symbol;Acc:MGI:96617]	.	77	0.0172257	2	0.619474	Y	up-regulated	.	N	Y	N	Y	N
1119	16424	Itih1	inter-alpha trypsin inhibitor, heavy chain 1 [Source:MGI Symbol;Acc:MGI:96618]	.	2	-0.198262	0	0	N	-	.	N	N	N	N	N
1120	16426	Itih3	inter-alpha trypsin inhibitor, heavy chain 3 [Source:MGI Symbol;Acc:MGI:96620]	.	6	-0.0267663	0	0	N	-	.	N	N	N	N	N
1121	16427	Itih4	inter alpha-trypsin inhibitor, heavy chain 4 [Source:MGI Symbol;Acc:MGI:109536]	.	5	-0.218644	0	0	N	-	.	N	N	N	N	N
1122	16430	Stt3a	STT3, subunit of the oligosaccharyltransferase complex, homolog A (S. cerevisiae) [Source:MGI Symbol;Acc:MGI:105124]	.	26	0.0347311	0	0	N	-	.	N	N	N	N	N
1123	16431	Itm2a	integral membrane protein 2A [Source:MGI Symbol;Acc:MGI:107706]	.	1	0	0	0	N	-	.	N	N	N	N	N
1124	16432	Itm2b	integral membrane protein 2B [Source:MGI Symbol;Acc:MGI:1309517]	.	12	0.0994249	0	0	N	-	.	N	N	N	N	N
1125	16434	Itpa	inosine triphosphatase (nucleoside triphosphate pyrophosphatase) [Source:MGI Symbol;Acc:MGI:96622]	.	40	-0.0565023	3	-1.09793	Y	down-regulated	.	Y	N	N	N	N
1126	16438	Itpr1	inositol 1,4,5-trisphosphate receptor 1 [Source:MGI Symbol;Acc:MGI:96623]	.	184	0.0254631	0	0	N	-	.	N	N	N	N	N
1127	16439	Itpr2	inositol 1,4,5-triphosphate receptor 2 [Source:MGI Symbol;Acc:MGI:99418]	.	15	0.109176	2	0.631577	Y	up-regulated	.	N	Y	N	N	N
1128	16440	Itpr3	inositol 1,4,5-triphosphate receptor 3 [Source:MGI Symbol;Acc:MGI:96624]	.	5	0.23409	0	0	N	-	.	N	N	N	N	N
1129	16443	Itsn1	intersectin 1 (SH3 domain protein 1A) [Source:MGI Symbol;Acc:MGI:1338069]	.	100	0.0611554	5	0.75339	Y	up-regulated	.	N	Y	N	N	N
1130	16450	Jag2	jagged 2 [Source:MGI Symbol;Acc:MGI:1098270]	.	2	0.190679	0	0	N	-	.	N	N	N	N	N
1131	16452	Jak2	Janus kinase 2 [Source:MGI Symbol;Acc:MGI:96629]	.	3	0.416594	0	0	N	-	.	N	N	N	N	N
1132	16456	F11r	F11 receptor [Source:MGI Symbol;Acc:MGI:1321398]	.	4	0.14893	0	0	N	-	.	N	N	N	N	N
1133	16467	Atcay	ataxia, cerebellar, Cayman type [Source:MGI Symbol;Acc:MGI:2448730]	.	37	-0.178952	0	0	N	-	.	N	N	N	N	N
1134	16468	Jarid2	jumonji, AT rich interactive domain 2 [Source:MGI Symbol;Acc:MGI:104813]	.	1	0	0	0	N	-	.	N	N	N	N	N
1135	16476	Jun	jun proto-oncogene [Source:MGI Symbol;Acc:MGI:96646]	.	1	0	0	0	N	-	.	N	N	N	N	N
1136	16477	Junb	jun B proto-oncogene [Source:MGI Symbol;Acc:MGI:96647]	.	1	0	0	0	N	-	.	N	N	N	N	N
1137	16478	Jund	jun D proto-oncogene [Source:MGI Symbol;Acc:MGI:96648]	.	3	0.0235504	0	0	N	-	.	N	N	N	N	N
1138	16480	Jup	junction plakoglobin [Source:MGI Symbol;Acc:MGI:96650]	.	36	0.0415556	0	0	N	-	.	N	N	N	N	N
1139	16485	Kcna1	potassium voltage-gated channel, shaker-related subfamily, member 1 [Source:MGI Symbol;Acc:MGI:96654]	.	11	-0.0670413	0	0	N	-	.	N	N	N	N	N
1140	16490	Kcna2	potassium voltage-gated channel, shaker-related subfamily, member 2 [Source:MGI Symbol;Acc:MGI:96659]	.	18	-0.11044	0	0	N	-	.	N	N	N	N	N
1141	16491	Kcna3	potassium voltage-gated channel, shaker-related subfamily, member 3 [Source:MGI Symbol;Acc:MGI:96660]	.	17	-0.137414	0	0	N	-	.	N	N	N	N	N
1142	16492	Kcna4	potassium voltage-gated channel, shaker-related subfamily, member 4 [Source:MGI Symbol;Acc:MGI:96661]	.	13	-0.158995	0	0	N	-	.	N	N	N	N	N
1143	16494	Kcna6	potassium voltage-gated channel, shaker-related, subfamily, member 6 [Source:MGI Symbol;Acc:MGI:96663]	.	7	-0.156985	0	0	N	-	.	N	N	N	N	N
1144	16497	Kcnab1	potassium voltage-gated channel, shaker-related subfamily, beta member 1 [Source:MGI Symbol;Acc:MGI:109155]	.	8	-0.12162	0	0	N	-	.	N	N	N	N	N
1145	16498	Kcnab2	potassium voltage-gated channel, shaker-related subfamily, beta member 2 [Source:MGI Symbol;Acc:MGI:109239]	.	49	-0.140835	2	-0.51517	Y	down-regulated	.	Y	Y	Y	Y	N
1146	16500	Kcnb1	potassium voltage gated channel, Shab-related subfamily, member 1 [Source:MGI Symbol;Acc:MGI:96666]	.	10	0.118591	0	0	N	-	.	N	N	N	N	N
1147	16502	Kcnc1	potassium voltage gated channel, Shaw-related subfamily, member 1 [Source:MGI Symbol;Acc:MGI:96667]	.	4	0.060932	0	0	N	-	.	N	N	N	N	N
1148	16504	Kcnc3	potassium voltage gated channel, Shaw-related subfamily, member 3 [Source:MGI Symbol;Acc:MGI:96669]	.	10	0.147017	0	0	N	-	.	N	N	N	N	N
1149	16506	Kcnd1	potassium voltage-gated channel, Shal-related family, member 1 [Source:MGI Symbol;Acc:MGI:96671]	.	3	0.129573	0	0	N	-	.	N	N	N	N	N
1150	16508	Kcnd2	potassium voltage-gated channel, Shal-related family, member 2 [Source:MGI Symbol;Acc:MGI:102663]	.	13	0.0929241	0	0	N	-	.	N	N	N	N	N
1151	16510	Kcnh1	potassium voltage-gated channel, subfamily H (eag-related), member 1 [Source:MGI Symbol;Acc:MGI:1341721]	.	9	-0.159632	0	0	N	-	.	N	N	N	N	N
1152	16512	Kcnh3	potassium voltage-gated channel, subfamily H (eag-related), member 3 [Source:MGI Symbol;Acc:MGI:1341723]	.	5	0.139341	0	0	N	-	.	N	N	N	N	N
1153	16513	Kcnj10	potassium inwardly-rectifying channel, subfamily J, member 10 [Source:MGI Symbol;Acc:MGI:1194504]	.	7	-0.0408645	0	0	N	-	.	N	N	N	N	N
1154	16514	Kcnj11	potassium inwardly rectifying channel, subfamily J, member 11 [Source:MGI Symbol;Acc:MGI:107501]	.	5	-0.0750163	0	0	N	-	.	N	N	N	N	N
1155	16515	Kcnj12	potassium inwardly-rectifying channel, subfamily J, member 12 [Source:MGI Symbol;Acc:MGI:108495]	.	1	0	0	0	N	-	.	N	N	N	N	N
1156	16517	Kcnj16	potassium inwardly-rectifying channel, subfamily J, member 16 [Source:MGI Symbol;Acc:MGI:1314842]	.	1	0	0	0	N	-	.	N	N	N	N	N
1157	16519	Kcnj3	potassium inwardly-rectifying channel, subfamily J, member 3 [Source:MGI Symbol;Acc:MGI:104742]	.	17	0.098365	0	0	N	-	.	N	N	N	N	N
1158	16522	Kcnj6	potassium inwardly-rectifying channel, subfamily J, member 6 [Source:MGI Symbol;Acc:MGI:104781]	.	5	0.0400584	0	0	N	-	.	N	N	N	N	N
1159	16524	Kcnj9	potassium inwardly-rectifying channel, subfamily J, member 9 [Source:MGI Symbol;Acc:MGI:108007]	.	3	0.0382822	0	0	N	-	.	N	N	N	N	N
1160	16525	Kcnk1	potassium channel, subfamily K, member 1 [Source:MGI Symbol;Acc:MGI:109322]	.	1	0	0	0	N	-	.	N	N	N	N	N
1161	16531	Kcnma1	potassium large conductance calcium-activated channel, subfamily M, alpha member 1 [Source:MGI Symbol;Acc:MGI:99923]	.	52	0.269702	3	0.819216	Y	up-regulated	.	Y	Y	Y	N	N
1162	16536	Kcnq2	potassium voltage-gated channel, subfamily Q, member 2 [Source:MGI Symbol;Acc:MGI:1309503]	.	31	0.121657	0	0	N	-	.	N	N	N	N	N
1163	16539	Kcns2	K+ voltage-gated channel, subfamily S, 2 [Source:MGI Symbol;Acc:MGI:1197011]	.	2	0.193521	0	0	N	-	.	N	N	N	N	N
1164	16548	Khk	ketohexokinase [Source:MGI Symbol;Acc:MGI:1096353]	.	9	0.139952	0	0	N	-	.	N	N	N	N	N
1165	16549	Khsrp	KH-type splicing regulatory protein [Source:MGI Symbol;Acc:MGI:1336214]	.	86	0.00328322	0	0	N	-	.	N	N	N	N	N
1166	16553	Kif13a	kinesin family member 13A [Source:MGI Symbol;Acc:MGI:1098264]	.	3	-0.122197	0	0	N	-	.	N	N	N	N	N
1167	16554	Kif13b	kinesin family member 13B [Source:MGI Symbol;Acc:MGI:1098265]	.	15	0.0056449	0	0	N	-	.	N	N	N	N	N
1168	16558	Kif16b	kinesin family member 16B [Source:MGI Symbol;Acc:MGI:1098240]	.	5	0.1964	0	0	N	-	.	N	N	N	N	N
1169	16560	Kif1a	kinesin family member 1A [Source:MGI Symbol;Acc:MGI:108391]	.	107	0.145372	0	0	N	-	.	N	N	N	N	N
1170	16561	Kif1b	kinesin family member 1B [Source:MGI Symbol;Acc:MGI:108426]	.	31	0.12978	0	0	N	-	.	N	N	N	N	N
1171	16562	Kif1c	kinesin family member 1C [Source:MGI Symbol;Acc:MGI:1098260]	.	5	0.0294259	0	0	N	-	.	N	N	N	N	N
1172	16563	Kif2a	kinesin family member 2A [Source:MGI Symbol;Acc:MGI:108390]	.	74	0.0252799	0	0	N	-	.	N	N	N	N	N
1173	16564	Kif21a	kinesin family member 21A [Source:MGI Symbol;Acc:MGI:109188]	.	172	0.0405651	0	0	N	-	.	N	N	N	N	N
1174	16568	Kif3a	kinesin family member 3A [Source:MGI Symbol;Acc:MGI:107689]	.	48	0.0834444	0	0	N	-	.	N	N	N	N	N
1175	16569	Kif3b	kinesin family member 3B [Source:MGI Symbol;Acc:MGI:107688]	.	36	-0.0116061	0	0	N	-	.	N	N	N	N	N
1176	16570	Kif3c	kinesin family member 3C [Source:MGI Symbol;Acc:MGI:107979]	.	14	-0.00812712	0	0	N	-	.	N	N	N	N	N
1177	16572	Kif5a	kinesin family member 5A [Source:MGI Symbol;Acc:MGI:109564]	.	24	0.0750537	2	-0.624025	Y	down-regulated	.	N	Y	Y	N	N
1178	16573	Kif5b	kinesin family member 5B [Source:MGI Symbol;Acc:MGI:1098268]	.	90	0.0805064	0	0	N	-	.	N	N	N	N	N
1179	16574	Kif5c	kinesin family member 5C [Source:MGI Symbol;Acc:MGI:1098269]	.	112	-0.00254947	0	0	N	-	.	N	N	N	N	N
1180	16578	Kif9	kinesin family member 9 [Source:MGI Symbol;Acc:MGI:1098237]	.	1	0	0	0	N	-	.	N	N	N	N	N
1181	16579	Kifap3	kinesin-associated protein 3 [Source:MGI Symbol;Acc:MGI:107566]	.	22	0.061158	0	0	N	-	.	N	N	N	N	N
1182	16581	Kifc2	kinesin family member C2 [Source:MGI Symbol;Acc:MGI:109187]	.	21	0.210156	0	0	N	-	.	N	N	N	N	N
1183	16582	Kifc3	kinesin family member C3 [Source:MGI Symbol;Acc:MGI:109202]	.	7	0.141703	0	0	N	-	.	N	N	N	N	N
1184	16589	Uhmk1	U2AF homology motif (UHM) kinase 1 [Source:MGI Symbol;Acc:MGI:1341908]	.	1	0	0	0	N	-	.	N	N	N	N	N
1185	16590	Kit	KIT proto-oncogene receptor tyrosine kinase [Source:MGI Symbol;Acc:MGI:96677]	.	22	0.16906	0	0	N	-	.	N	N	N	N	N
1186	16592	Fabp5	fatty acid binding protein 5, epidermal [Source:MGI Symbol;Acc:MGI:101790]	.	78	-0.085181	0	0	N	-	.	N	N	N	N	N
1187	16593	Klc1	kinesin light chain 1 [Source:MGI Symbol;Acc:MGI:107978]	.	60	0.01798	0	0	N	-	.	N	N	N	N	N
1188	16597	Klf12	Kruppel-like factor 12 [Source:MGI Symbol;Acc:MGI:1333796]	.	1	0	0	0	N	-	.	N	N	N	N	N
1189	16621	Klkb1	kallikrein B, plasma 1 [Source:MGI Symbol;Acc:MGI:102849]	.	1	0	0	0	N	-	.	N	N	N	N	N
1190	16625	Serpina3c	serine (or cysteine) peptidase inhibitor, clade A, member 3C [Source:MGI Symbol;Acc:MGI:102848]	.	1	0	0	0	N	-	.	N	N	N	N	N
1191	16644	Kng1	kininogen 1 [Source:MGI Symbol;Acc:MGI:1097705]	.	9	0.0474371	0	0	N	-	.	N	N	N	N	N
1192	16646	Kpna1	karyopherin (importin) alpha 1 [Source:MGI Symbol;Acc:MGI:103560]	.	22	-0.0238347	0	0	N	-	.	N	N	N	N	N
1193	16648	Kpna3	karyopherin (importin) alpha 3 [Source:MGI Symbol;Acc:MGI:1100863]	.	41	0.0176942	0	0	N	-	.	N	N	N	N	N
1194	16649	Kpna4	karyopherin (importin) alpha 4 [Source:MGI Symbol;Acc:MGI:1100848]	.	23	0.00675993	0	0	N	-	.	N	N	N	N	N
1195	16650	Kpna6	karyopherin (importin) alpha 6 [Source:MGI Symbol;Acc:MGI:1100836]	.	14	0.0513324	0	0	N	-	.	N	N	N	N	N
1196	16653	Kras	Kirsten rat sarcoma viral oncogene homolog [Source:MGI Symbol;Acc:MGI:96680]	.	20	0.0665474	0	0	N	-	.	N	N	N	N	N
1197	16666	Krt16	keratin 16 [Source:MGI Symbol;Acc:MGI:96690]	.	2	0.125133	0	0	N	-	.	N	N	N	N	N
1198	16682	Krt4	keratin 4 [Source:MGI Symbol;Acc:MGI:96701]	.	1	0	0	0	N	-	.	N	N	N	N	N
1199	16691	Krt8	keratin 8 [Source:MGI Symbol;Acc:MGI:96705]	.	1	0	0	0	N	-	.	N	N	N	N	N
1200	16706	Ksr1	kinase suppressor of ras 1 [Source:MGI Symbol;Acc:MGI:105051]	.	31	0.143162	0	0	N	-	.	N	N	N	N	N
1201	16709	Ktn1	kinectin 1 [Source:MGI Symbol;Acc:MGI:109153]	.	85	0.026115	0	0	N	-	.	N	N	N	N	N
1202	16763	Lad1	ladinin [Source:MGI Symbol;Acc:MGI:109343]	.	1	0	0	0	N	-	.	N	N	N	N	N
1203	16765	Stmn1	stathmin 1 [Source:MGI Symbol;Acc:MGI:96739]	.	101	-0.127066	8	-0.730685	Y	down-regulated	.	N	Y	Y	N	N
1204	16768	Lag3	lymphocyte-activation gene 3 [Source:MGI Symbol;Acc:MGI:106588]	.	1	0	0	0	N	-	.	N	N	N	N	N
1205	16772	Lama1	laminin, alpha 1 [Source:MGI Symbol;Acc:MGI:99892]	.	30	0.133178	0	0	N	-	.	N	N	N	N	N
1206	16773	Lama2	laminin, alpha 2 [Source:MGI Symbol;Acc:MGI:99912]	.	44	0.162938	0	0	N	-	.	N	N	N	N	N
1207	16774	Lama3	laminin, alpha 3 [Source:MGI Symbol;Acc:MGI:99909]	.	2	0.627182	0	0	N	-	.	N	N	N	N	N
1208	16775	Lama4	laminin, alpha 4 [Source:MGI Symbol;Acc:MGI:109321]	.	16	0.200307	0	0	N	-	.	N	N	N	N	N
1209	16776	Lama5	laminin, alpha 5 [Source:MGI Symbol;Acc:MGI:105382]	.	30	0.32913	8	0.709162	Y	up-regulated	.	N	Y	Y	N	N
1210	16777	Lamb1	laminin B1 [Source:MGI Symbol;Acc:MGI:96743]	.	28	0.10024	0	0	N	-	.	N	N	N	N	N
1211	16779	Lamb2	laminin, beta 2 [Source:MGI Symbol;Acc:MGI:99916]	.	86	0.193949	6	0.688839	Y	up-regulated	.	N	N	Y	N	Y
1212	16783	Lamp1	lysosomal-associated membrane protein 1 [Source:MGI Symbol;Acc:MGI:96745]	.	10	0.130291	0	0	N	-	.	N	N	N	N	N
1213	16784	Lamp2	lysosomal-associated membrane protein 2 [Source:MGI Symbol;Acc:MGI:96748]	.	9	0.315352	0	0	N	-	.	N	N	N	N	N
1214	16785	Rpsa	ribosomal protein SA [Source:MGI Symbol;Acc:MGI:105381]	.	32	-0.112476	0	0	N	-	.	N	N	N	N	N
1215	16790	Anpep	alanyl (membrane) aminopeptidase [Source:MGI Symbol;Acc:MGI:5000466]	.	25	-0.0806995	0	0	N	-	.	N	N	N	N	N
1216	16795	Large1	LARGE xylosyl- and glucuronyltransferase 1 [Source:MGI Symbol;Acc:MGI:1342270]	.	9	0.00204702	0	0	N	-	.	N	N	N	N	N
1217	16796	Lasp1	LIM and SH3 protein 1 [Source:MGI Symbol;Acc:MGI:109656]	.	95	-0.11012	4	-0.670797	Y	down-regulated	.	N	Y	N	N	N
1218	16800	Arhgef2	rho/rac guanine nucleotide exchange factor (GEF) 2 [Source:MGI Symbol;Acc:MGI:103264]	.	96	0.104215	0	0	N	-	.	N	N	N	N	N
1219	16801	Arhgef1	Rho guanine nucleotide exchange factor (GEF) 1 [Source:MGI Symbol;Acc:MGI:1353510]	.	10	0.0345641	0	0	N	-	.	N	N	N	N	N
1220	16825	Ldb1	LIM domain binding 1 [Source:MGI Symbol;Acc:MGI:894762]	.	1	0	0	0	N	-	.	N	N	N	N	N
1221	16828	Ldha	lactate dehydrogenase A [Source:MGI Symbol;Acc:MGI:96759]	.	119	0.0256851	0	0	N	-	.	N	N	N	N	N
1222	16832	Ldhb	lactate dehydrogenase B [Source:MGI Symbol;Acc:MGI:96763]	.	183	0.110942	5	0.544541	Y	up-regulated	.	Y	N	N	N	N
1223	16834	Cog1	component of oligomeric golgi complex 1 [Source:MGI Symbol;Acc:MGI:1333873]	.	7	0.126098	0	0	N	-	.	N	N	N	N	N
1224	16835	Ldlr	low density lipoprotein receptor [Source:MGI Symbol;Acc:MGI:96765]	.	5	-0.0055244	0	0	N	-	.	N	N	N	N	N
1225	16848	Lfng	LFNG O-fucosylpeptide 3-beta-N-acetylglucosaminyltransferase [Source:MGI Symbol;Acc:MGI:1095413]	.	1	0	0	0	N	-	.	N	N	N	N	N
1226	16852	Lgals1	lectin, galactose binding, soluble 1 [Source:MGI Symbol;Acc:MGI:96777]	.	32	0.0119214	2	0.521143	Y	up-regulated	.	N	Y	Y	Y	N
1227	16859	Lgals9	lectin, galactose binding, soluble 9 [Source:MGI Symbol;Acc:MGI:109496]	.	1	0	0	0	N	-	.	N	N	N	N	N
1228	16865	Eif2d	eukaryotic translation initiation factor 2D [Source:MGI Symbol;Acc:MGI:109342]	.	11	0.305447	0	0	N	-	.	N	N	N	N	N
1229	16870	Lhx2	LIM homeobox protein 2 [Source:MGI Symbol;Acc:MGI:96785]	.	2	0.0987476	0	0	N	-	.	N	N	N	N	N
1230	16880	Lifr	LIF receptor alpha [Source:MGI Symbol;Acc:MGI:96788]	.	4	-0.0676169	0	0	N	-	.	N	N	N	N	N
1231	16885	Limk1	LIM-domain containing, protein kinase [Source:MGI Symbol;Acc:MGI:104572]	.	6	0.0841177	0	0	N	-	.	N	N	N	N	N
1232	16886	Limk2	LIM motif-containing protein kinase 2 [Source:MGI Symbol;Acc:MGI:1197517]	.	3	0.267157	0	0	N	-	.	N	N	N	N	N
1233	16890	Lipe	lipase, hormone sensitive [Source:MGI Symbol;Acc:MGI:96790]	.	7	-0.00322087	0	0	N	-	.	N	N	N	N	N
1234	16897	Llgl1	LLGL1 scribble cell polarity complex component [Source:MGI Symbol;Acc:MGI:102682]	.	34	0.142041	0	0	N	-	.	N	N	N	N	N
1235	16898	Rps2	ribosomal protein S2 [Source:MGI Symbol;Acc:MGI:105110]	.	37	0.14041	0	0	N	-	.	N	N	N	N	N
1236	16905	Lmna	lamin A [Source:MGI Symbol;Acc:MGI:96794]	.	113	-0.0422366	0	0	N	-	.	N	N	N	N	N
1237	16906	Lmnb1	lamin B1 [Source:MGI Symbol;Acc:MGI:96795]	.	107	0.028799	0	0	N	-	.	N	N	N	N	N
1238	16907	Lmnb2	lamin B2 [Source:MGI Symbol;Acc:MGI:96796]	.	69	-0.0798497	0	0	N	-	.	N	N	N	N	N
1239	16911	Lmo4	LIM domain only 4 [Source:MGI Symbol;Acc:MGI:109360]	.	1	0	0	0	N	-	.	N	N	N	N	N
1240	16912	Psmb9	proteasome (prosome, macropain) subunit, beta type 9 (large multifunctional peptidase 2) [Source:MGI Symbol;Acc:MGI:1346526]	.	1	0	0	0	N	-	.	N	N	N	N	N
1241	16913	Psmb8	proteasome (prosome, macropain) subunit, beta type 8 (large multifunctional peptidase 7) [Source:MGI Symbol;Acc:MGI:1346527]	.	6	0.0398731	0	0	N	-	.	N	N	N	N	N
1242	16922	Phyh	phytanoyl-CoA hydroxylase [Source:MGI Symbol;Acc:MGI:891978]	.	6	-0.0114548	0	0	N	-	.	N	N	N	N	N
1243	16952	Anxa1	annexin A1 [Source:MGI Symbol;Acc:MGI:96819]	.	8	-0.106925	0	0	N	-	.	N	N	N	N	N
1244	16956	Lpl	lipoprotein lipase [Source:MGI Symbol;Acc:MGI:96820]	.	1	0	0	0	N	-	.	N	N	N	N	N
1245	16969	Zbtb7a	zinc finger and BTB domain containing 7a [Source:MGI Symbol;Acc:MGI:1335091]	.	2	-0.458468	0	0	N	-	.	N	N	N	N	N
1246	16971	Lrp1	low density lipoprotein receptor-related protein 1 [Source:MGI Symbol;Acc:MGI:96828]	.	232	0.100885	10	0.723274	Y	up-regulated	.	Y	Y	Y	N	N
1247	16975	Lrp8	low density lipoprotein receptor-related protein 8, apolipoprotein e receptor [Source:MGI Symbol;Acc:MGI:1340044]	.	7	0.166788	0	0	N	-	.	N	N	N	N	N
1248	16976	Lrpap1	low density lipoprotein receptor-related protein associated protein 1 [Source:MGI Symbol;Acc:MGI:96829]	.	42	-0.0274197	0	0	N	-	.	N	N	N	N	N
1249	16978	Lrrfip1	leucine rich repeat (in FLII) interacting protein 1 [Source:MGI Symbol;Acc:MGI:1342770]	.	32	-0.0509189	0	0	N	-	.	N	N	N	N	N
1250	16979	Lrrn1	leucine rich repeat protein 1, neuronal [Source:MGI Symbol;Acc:MGI:106038]	.	8	0.0273881	0	0	N	-	.	N	N	N	N	N
1251	16981	Lrrn3	leucine rich repeat protein 3, neuronal [Source:MGI Symbol;Acc:MGI:106036]	.	1	0	0	0	N	-	.	N	N	N	N	N
1252	16985	Lsp1	lymphocyte specific 1 [Source:MGI Symbol;Acc:MGI:96832]	.	1	0	0	0	N	-	.	N	N	N	N	N
1253	16987	Lss	lanosterol synthase [Source:MGI Symbol;Acc:MGI:1336155]	.	6	0.198525	0	0	N	-	.	N	N	N	N	N
1254	16993	Lta4h	leukotriene A4 hydrolase [Source:MGI Symbol;Acc:MGI:96836]	.	65	-0.00766074	0	0	N	-	.	N	N	N	N	N
1255	17000	Ltbr	lymphotoxin B receptor [Source:MGI Symbol;Acc:MGI:104875]	.	2	-0.150613	0	0	N	-	.	N	N	N	N	N
1256	17001	Ltc4s	leukotriene C4 synthase [Source:MGI Symbol;Acc:MGI:107498]	.	1	0	0	0	N	-	.	N	N	N	N	N
1257	17022	Lum	lumican [Source:MGI Symbol;Acc:MGI:109347]	.	3	-0.283946	0	0	N	-	.	N	N	N	N	N
1258	17025	Alad	aminolevulinate, delta-, dehydratase [Source:MGI Symbol;Acc:MGI:96853]	.	15	-0.0991899	0	0	N	-	.	N	N	N	N	N
1259	17035	Lxn	latexin [Source:MGI Symbol;Acc:MGI:107633]	.	14	-0.0694139	0	0	N	-	.	N	N	N	N	N
1260	17060	Blnk	B cell linker [Source:MGI Symbol;Acc:MGI:96878]	.	2	-0.38618	0	0	N	-	.	N	N	N	N	N
1261	17064	Cd93	CD93 antigen [Source:MGI Symbol;Acc:MGI:106664]	.	6	0.113334	0	0	N	-	.	N	N	N	N	N
1262	17067	Ly6c1	lymphocyte antigen 6 complex, locus C1 [Source:MGI Symbol;Acc:MGI:96882]	.	2	0.192811	0	0	N	-	.	N	N	N	N	N
1263	17069	Ly6e	lymphocyte antigen 6 complex, locus E [Source:MGI Symbol;Acc:MGI:106651]	.	6	0.350143	0	0	N	-	.	N	N	N	N	N
1264	17075	Epcam	epithelial cell adhesion molecule [Source:MGI Symbol;Acc:MGI:106653]	.	1	0	0	0	N	-	.	N	N	N	N	N
1265	17079	Cd180	CD180 antigen [Source:MGI Symbol;Acc:MGI:1194924]	.	2	-0.116291	0	0	N	-	.	N	N	N	N	N
1266	17082	Il1rl1	interleukin 1 receptor-like 1 [Source:MGI Symbol;Acc:MGI:98427]	.	1	0	0	0	N	-	.	N	N	N	N	N
1267	17089	Lyar	Ly1 antibody reactive clone [Source:MGI Symbol;Acc:MGI:107470]	.	1	0	0	0	N	-	.	N	N	N	N	N
1268	17096	Lyn	LYN proto-oncogene, Src family tyrosine kinase [Source:MGI Symbol;Acc:MGI:96892]	.	19	0.0469697	0	0	N	-	.	N	N	N	N	N
1269	17105	Lyz2	lysozyme 2 [Source:MGI Symbol;Acc:MGI:96897]	.	2	0.172476	0	0	N	-	.	N	N	N	N	N
1270	17113	M6pr	mannose-6-phosphate receptor, cation dependent [Source:MGI Symbol;Acc:MGI:96904]	.	31	-0.0824146	0	0	N	-	.	N	N	N	N	N
1271	17117	Amacr	alpha-methylacyl-CoA racemase [Source:MGI Symbol;Acc:MGI:1098273]	.	8	0.0232591	0	0	N	-	.	N	N	N	N	N
1272	17118	Marcks	myristoylated alanine rich protein kinase C substrate [Source:MGI Symbol;Acc:MGI:96907]	.	59	0.0350323	0	0	N	-	.	N	N	N	N	N
1273	17120	Mad1l1	MAD1 mitotic arrest deficient 1-like 1 [Source:MGI Symbol;Acc:MGI:1341857]	.	18	0.0383643	0	0	N	-	.	N	N	N	N	N
1274	17125	Smad1	SMAD family member 1 [Source:MGI Symbol;Acc:MGI:109452]	.	1	0	0	0	N	-	.	N	N	N	N	N
1275	17126	Smad2	SMAD family member 2 [Source:MGI Symbol;Acc:MGI:108051]	.	7	0.0474817	0	0	N	-	.	N	N	N	N	N
1276	17127	Smad3	SMAD family member 3 [Source:MGI Symbol;Acc:MGI:1201674]	.	1	0	0	0	N	-	.	N	N	N	N	N
1277	17128	Smad4	SMAD family member 4 [Source:MGI Symbol;Acc:MGI:894293]	.	9	0.176519	0	0	N	-	.	N	N	N	N	N
1278	17129	Smad5	SMAD family member 5 [Source:MGI Symbol;Acc:MGI:1328787]	.	2	0.0898928	0	0	N	-	.	N	N	N	N	N
1279	17136	Mag	myelin-associated glycoprotein [Source:MGI Symbol;Acc:MGI:96912]	.	36	-0.0675015	0	0	N	-	.	N	N	N	N	N
1280	17151	Ccndbp1	cyclin D-type binding-protein 1 [Source:MGI Symbol;Acc:MGI:109595]	.	1	0	0	0	N	-	.	N	N	N	N	N
1281	17152	Mak	male germ cell-associated kinase [Source:MGI Symbol;Acc:MGI:96913]	.	1	0	0	0	N	-	.	N	N	N	N	N
1282	17153	Mal	myelin and lymphocyte protein, T cell differentiation protein [Source:MGI Symbol;Acc:MGI:892970]	.	2	-0.392147	0	0	N	-	.	N	N	N	N	N
1283	17156	Man1a2	mannosidase, alpha, class 1A, member 2 [Source:MGI Symbol;Acc:MGI:104676]	.	4	-0.431939	0	0	N	-	.	N	N	N	N	N
1284	17158	Man2a1	mannosidase 2, alpha 1 [Source:MGI Symbol;Acc:MGI:104669]	.	7	0.0954714	0	0	N	-	.	N	N	N	N	N
1285	17159	Man2b1	mannosidase 2, alpha B1 [Source:MGI Symbol;Acc:MGI:107286]	.	7	0.336315	2	0.979166	Y	up-regulated	.	Y	N	N	N	N
1286	17160	Man2b2	mannosidase 2, alpha B2 [Source:MGI Symbol;Acc:MGI:1195262]	.	1	0	0	0	N	-	.	N	N	N	N	N
1287	17161	Maoa	monoamine oxidase A [Source:MGI Symbol;Acc:MGI:96915]	.	34	-0.0369242	2	0.649356	Y	up-regulated	.	Y	N	N	N	N
1288	17164	Mapkapk2	MAP kinase-activated protein kinase 2 [Source:MGI Symbol;Acc:MGI:109298]	.	4	-0.132391	0	0	N	-	.	N	N	N	N	N
1289	17168	Nprl3	nitrogen permease regulator-like 3 [Source:MGI Symbol;Acc:MGI:109258]	.	4	-0.0540022	0	0	N	-	.	N	N	N	N	N
1290	17169	Mark3	MAP/microtubule affinity regulating kinase 3 [Source:MGI Symbol;Acc:MGI:1341865]	.	38	0.162196	0	0	N	-	.	N	N	N	N	N
1291	17171	Mas1	MAS1 oncogene [Source:MGI Symbol;Acc:MGI:96918]	.	1	0	0	0	N	-	.	N	N	N	N	N
1292	17174	Masp1	mannan-binding lectin serine peptidase 1 [Source:MGI Symbol;Acc:MGI:88492]	.	2	-0.164312	0	0	N	-	.	N	N	N	N	N
1293	17179	Matk	megakaryocyte-associated tyrosine kinase [Source:MGI Symbol;Acc:MGI:99259]	.	9	0.0523257	0	0	N	-	.	N	N	N	N	N
1294	17181	Matn2	matrilin 2 [Source:MGI Symbol;Acc:MGI:109613]	.	3	0.064692	0	0	N	-	.	N	N	N	N	N
1295	17184	Matr3	matrin 3 [Source:MGI Symbol;Acc:MGI:1298379]	.	114	-0.0324561	3	-0.59825	Y	down-regulated	.	Y	N	Y	N	N
1296	17187	Max	Max protein [Source:MGI Symbol;Acc:MGI:96921]	.	8	-0.0227794	0	0	N	-	.	N	N	N	N	N
1297	17188	Maz	MYC-associated zinc finger protein (purine-binding transcription factor) [Source:MGI Symbol;Acc:MGI:1338823]	.	3	-0.160174	0	0	N	-	.	N	N	N	N	N
1298	17189	Mb	myoglobin [Source:MGI Symbol;Acc:MGI:96922]	.	1	0	0	0	N	-	.	N	N	N	N	N
1299	17190	Mbd1	methyl-CpG binding domain protein 1 [Source:MGI Symbol;Acc:MGI:1333811]	.	3	0.23446	0	0	N	-	.	N	N	N	N	N
1300	17191	Mbd2	methyl-CpG binding domain protein 2 [Source:MGI Symbol;Acc:MGI:1333813]	.	4	0.189155	0	0	N	-	.	N	N	N	N	N
1301	17192	Mbd3	methyl-CpG binding domain protein 3 [Source:MGI Symbol;Acc:MGI:1333812]	.	11	-0.117857	0	0	N	-	.	N	N	N	N	N
1302	17195	Mbl2	mannose-binding lectin (protein C) 2 [Source:MGI Symbol;Acc:MGI:96924]	.	1	0	0	0	N	-	.	N	N	N	N	N
1303	17196	Mbp	myelin basic protein [Source:MGI Symbol;Acc:MGI:96925]	.	365	-0.0600758	0	0	N	-	.	N	N	N	N	N
1304	17217	Mcm4	minichromosome maintenance complex component 4 [Source:MGI Symbol;Acc:MGI:103199]	.	3	0.219139	0	0	N	-	.	N	N	N	N	N
1305	17218	Mcm5	minichromosome maintenance complex component 5 [Source:MGI Symbol;Acc:MGI:103197]	.	1	0	0	0	N	-	.	N	N	N	N	N
1306	17219	Mcm6	minichromosome maintenance complex component 6 [Source:MGI Symbol;Acc:MGI:1298227]	.	2	0.264323	0	0	N	-	.	N	N	N	N	N
1307	17220	Mcm7	minichromosome maintenance complex component 7 [Source:MGI Symbol;Acc:MGI:1298398]	.	1	0	0	0	N	-	.	N	N	N	N	N
1308	17222	Anapc1	anaphase promoting complex subunit 1 [Source:MGI Symbol;Acc:MGI:103097]	.	20	0.123898	2	0.671149	Y	up-regulated	.	Y	N	N	N	N
1309	17237	Mgrn1	mahogunin, ring finger 1 [Source:MGI Symbol;Acc:MGI:2447670]	.	12	-0.0997876	0	0	N	-	.	N	N	N	N	N
1310	17242	Mdk	midkine [Source:MGI Symbol;Acc:MGI:96949]	.	1	0	0	0	N	-	.	N	N	N	N	N
1311	17245	Mdm1	transformed mouse 3T3 cell double minute 1 [Source:MGI Symbol;Acc:MGI:96951]	.	3	-0.288318	0	0	N	-	.	N	N	N	N	N
1312	17248	Mdm4	transformed mouse 3T3 cell double minute 4 [Source:MGI Symbol;Acc:MGI:107934]	.	1	0	0	0	N	-	.	N	N	N	N	N
1313	17250	Abcc1	ATP-binding cassette, sub-family C (CFTR/MRP), member 1 [Source:MGI Symbol;Acc:MGI:102676]	.	8	0.0378432	0	0	N	-	.	N	N	N	N	N
1314	17252	Rdh11	retinol dehydrogenase 11 [Source:MGI Symbol;Acc:MGI:102581]	.	5	-0.0669487	0	0	N	-	.	N	N	N	N	N
1315	17254	Slc3a2	solute carrier family 3 (activators of dibasic and neutral amino acid transport), member 2 [Source:MGI Symbol;Acc:MGI:96955]	.	54	-0.0885656	4	-0.990613	Y	down-regulated	.	Y	Y	N	N	N
1316	17256	Mea1	male enhanced antigen 1 [Source:MGI Symbol;Acc:MGI:96957]	.	4	-0.153374	0	0	N	-	.	N	N	N	N	N
1317	17257	Mecp2	methyl CpG binding protein 2 [Source:MGI Symbol;Acc:MGI:99918]	.	36	0.0957205	0	0	N	-	.	N	N	N	N	N
1318	17258	Mef2a	myocyte enhancer factor 2A [Source:MGI Symbol;Acc:MGI:99532]	.	2	0.204726	0	0	N	-	.	N	N	N	N	N
1319	17260	Mef2c	myocyte enhancer factor 2C [Source:MGI Symbol;Acc:MGI:99458]	.	10	-0.107154	0	0	N	-	.	N	N	N	N	N
1320	17261	Mef2d	myocyte enhancer factor 2D [Source:MGI Symbol;Acc:MGI:99533]	.	13	0.0709253	0	0	N	-	.	N	N	N	N	N
1321	17274	Rab8a	RAB8A, member RAS oncogene family [Source:MGI Symbol;Acc:MGI:96960]	.	11	-0.0554879	0	0	N	-	.	N	N	N	N	N
1322	17279	Melk	maternal embryonic leucine zipper kinase [Source:MGI Symbol;Acc:MGI:106924]	.	2	0.162555	0	0	N	-	.	N	N	N	N	N
1323	17281	Fyco1	FYVE and coiled-coil domain containing 1 [Source:MGI Symbol;Acc:MGI:107277]	.	9	0.0454019	0	0	N	-	.	N	N	N	N	N
1324	17283	Men1	multiple endocrine neoplasia 1 [Source:MGI Symbol;Acc:MGI:1316736]	.	2	0.0448393	0	0	N	-	.	N	N	N	N	N
1325	17287	Mep1a	meprin 1 alpha [Source:MGI Symbol;Acc:MGI:96963]	.	1	0	0	0	N	-	.	N	N	N	N	N
1326	17289	Mertk	MER proto-oncogene tyrosine kinase [Source:MGI Symbol;Acc:MGI:96965]	.	13	0.0121641	0	0	N	-	.	N	N	N	N	N
1327	17294	Mest	mesoderm specific transcript [Source:MGI Symbol;Acc:MGI:96968]	.	2	-0.182239	0	0	N	-	.	N	N	N	N	N
1328	17299	Mettl1	methyltransferase like 1 [Source:MGI Symbol;Acc:MGI:1339986]	.	1	0	0	0	N	-	.	N	N	N	N	N
1329	17304	Mfge8	milk fat globule-EGF factor 8 protein [Source:MGI Symbol;Acc:MGI:102768]	.	7	-0.0335701	0	0	N	-	.	N	N	N	N	N
1330	17311	Kitl	kit ligand [Source:MGI Symbol;Acc:MGI:96974]	.	1	0	0	0	N	-	.	N	N	N	N	N
1331	17312	Clec10a	C-type lectin domain family 10, member A [Source:MGI Symbol;Acc:MGI:96975]	.	1	0	0	0	N	-	.	N	N	N	N	N
1332	17319	Mif	macrophage migration inhibitory factor (glycosylation-inhibiting factor) [Source:MGI Symbol;Acc:MGI:96982]	.	36	-0.116131	0	0	N	-	.	N	N	N	N	N
1333	17330	Minpp1	multiple inositol polyphosphate histidine phosphatase 1 [Source:MGI Symbol;Acc:MGI:1336159]	.	6	0.219695	0	0	N	-	.	N	N	N	N	N
1334	17344	Pias2	protein inhibitor of activated STAT 2 [Source:MGI Symbol;Acc:MGI:1096566]	.	1	0	0	0	N	-	.	N	N	N	N	N
1335	17350	Mlh1	mutL homolog 1 [Source:MGI Symbol;Acc:MGI:101938]	.	1	0	0	0	N	-	.	N	N	N	N	N
1336	17356	Afdn	afadin, adherens junction formation factor [Source:MGI Symbol;Acc:MGI:1314653]	.	136	0.0139303	0	0	N	-	.	N	N	N	N	N
1337	17357	Marcksl1	MARCKS-like 1 [Source:MGI Symbol;Acc:MGI:97143]	.	13	0.131296	0	0	N	-	.	N	N	N	N	N
1338	17364	Trpm1	transient receptor potential cation channel, subfamily M, member 1 [Source:MGI Symbol;Acc:MGI:1330305]	.	1	0	0	0	N	-	.	N	N	N	N	N
1339	17380	Mme	membrane metallo endopeptidase [Source:MGI Symbol;Acc:MGI:97004]	.	2	-0.0964337	0	0	N	-	.	N	N	N	N	N
1340	17388	Mmp15	matrix metallopeptidase 15 [Source:MGI Symbol;Acc:MGI:109320]	.	1	0	0	0	N	-	.	N	N	N	N	N
1341	17389	Mmp16	matrix metallopeptidase 16 [Source:MGI Symbol;Acc:MGI:1276107]	.	1	0	0	0	N	-	.	N	N	N	N	N
1342	17420	Mnat1	menage a trois 1 [Source:MGI Symbol;Acc:MGI:106207]	.	3	0.206838	0	0	N	-	.	N	N	N	N	N
1343	17425	Foxk1	forkhead box K1 [Source:MGI Symbol;Acc:MGI:1347488]	.	9	0.0749526	0	0	N	-	.	N	N	N	N	N
1344	17428	Mnt	max binding protein [Source:MGI Symbol;Acc:MGI:109150]	.	1	0	0	0	N	-	.	N	N	N	N	N
1345	17433	Mobp	myelin-associated oligodendrocytic basic protein [Source:MGI Symbol;Acc:MGI:108511]	.	42	-0.173084	0	0	N	-	.	N	N	N	N	N
1346	17434	Mocs2	molybdenum cofactor synthesis 2 [Source:MGI Symbol;Acc:MGI:1336894]	.	3	0.0479915	0	0	N	-	.	N	N	N	N	N
1347	17436	Me1	malic enzyme 1, NADP(+)-dependent, cytosolic [Source:MGI Symbol;Acc:MGI:97043]	.	78	0.024607	0	0	N	-	.	N	N	N	N	N
1348	17448	Mdh2	malate dehydrogenase 2, NAD (mitochondrial) [Source:MGI Symbol;Acc:MGI:97050]	.	423	0.0119535	0	0	N	-	.	N	N	N	N	N
1349	17449	Mdh1	malate dehydrogenase 1, NAD (soluble) [Source:MGI Symbol;Acc:MGI:97051]	.	260	-0.106397	0	0	N	-	.	N	N	N	N	N
1350	17454	Mov10	Mov10 RISC complex RNA helicase [Source:MGI Symbol;Acc:MGI:97054]	.	1	0	0	0	N	-	.	N	N	N	N	N
1351	17463	Psmd7	proteasome (prosome, macropain) 26S subunit, non-ATPase, 7 [Source:MGI Symbol;Acc:MGI:1351511]	.	15	-0.188889	0	0	N	-	.	N	N	N	N	N
1352	17475	Mpdz	multiple PDZ domain protein [Source:MGI Symbol;Acc:MGI:1343489]	.	34	0.0920219	0	0	N	-	.	N	N	N	N	N
1353	17524	Mpp1	membrane protein, palmitoylated [Source:MGI Symbol;Acc:MGI:105941]	.	34	0.128029	0	0	N	-	.	N	N	N	N	N
1354	17527	Mpv17	MpV17 mitochondrial inner membrane protein [Source:MGI Symbol;Acc:MGI:97138]	.	2	-0.150656	0	0	N	-	.	N	N	N	N	N
1355	17532	Mras	muscle and microspikes RAS [Source:MGI Symbol;Acc:MGI:1100856]	.	35	0.00185607	0	0	N	-	.	N	N	N	N	N
1356	17533	Mrc1	mannose receptor, C type 1 [Source:MGI Symbol;Acc:MGI:97142]	.	11	0.152158	0	0	N	-	.	N	N	N	N	N
1357	17534	Mrc2	mannose receptor, C type 2 [Source:MGI Symbol;Acc:MGI:107818]	.	2	-0.0311397	0	0	N	-	.	N	N	N	N	N
1358	17535	Mre11a	MRE11A homolog A, double strand break repair nuclease [Source:MGI Symbol;Acc:MGI:1100512]	.	5	0.00151359	0	0	N	-	.	N	N	N	N	N
1359	17536	Meis2	Meis homeobox 2 [Source:MGI Symbol;Acc:MGI:108564]	.	1	0	0	0	N	-	.	N	N	N	N	N
1360	17540	Mrvi1	MRV integration site 1 [Source:MGI Symbol;Acc:MGI:1338023]	.	1	0	0	0	N	-	.	N	N	N	N	N
1361	17685	Msh2	mutS homolog 2 [Source:MGI Symbol;Acc:MGI:101816]	.	9	0.113814	0	0	N	-	.	N	N	N	N	N
1362	17686	Msh3	mutS homolog 3 [Source:MGI Symbol;Acc:MGI:109519]	.	4	0.191371	0	0	N	-	.	N	N	N	N	N
1363	17688	Msh6	mutS homolog 6 [Source:MGI Symbol;Acc:MGI:1343961]	.	9	0.189708	0	0	N	-	.	N	N	N	N	N
1364	17690	Msi1	musashi RNA-binding protein 1 [Source:MGI Symbol;Acc:MGI:107376]	.	5	0.0350864	0	0	N	-	.	N	N	N	N	N
1365	17691	Sik1	salt inducible kinase 1 [Source:MGI Symbol;Acc:MGI:104754]	.	1	0	0	0	N	-	.	N	N	N	N	N
1366	17698	Msn	moesin [Source:MGI Symbol;Acc:MGI:97167]	.	43	-0.0660274	2	-0.647455	Y	down-regulated	.	Y	Y	Y	Y	N
1367	17706	mt-Atp8	mitochondrially encoded ATP synthase 8 [Source:MGI Symbol;Acc:MGI:99926]	.	17	0.0211016	0	0	N	-	.	N	N	N	N	N
1368	17708	mt-Co1	mitochondrially encoded cytochrome c oxidase I [Source:MGI Symbol;Acc:MGI:102504]	.	6	0.299365	0	0	N	-	.	N	N	N	N	N
1369	17709	mt-Co2	mitochondrially encoded cytochrome c oxidase II [Source:MGI Symbol;Acc:MGI:102503]	.	62	-0.0567395	0	0	N	-	.	N	N	N	N	N
1370	17710	mt-Co3	mitochondrially encoded cytochrome c oxidase III [Source:MGI Symbol;Acc:MGI:102502]	.	3	0.542663	0	0	N	-	.	N	N	N	N	N
1371	17711	mt-Cytb	mitochondrially encoded cytochrome b [Source:MGI Symbol;Acc:MGI:102501]	.	7	0.168062	0	0	N	-	.	N	N	N	N	N
1372	17713	Grpel1	GrpE-like 1, mitochondrial [Source:MGI Symbol;Acc:MGI:1334417]	.	26	-0.0107823	0	0	N	-	.	N	N	N	N	N
1373	17716	mt-Nd1	mitochondrially encoded NADH dehydrogenase 1 [Source:MGI Symbol;Acc:MGI:101787]	.	2	-1.34544	2	-1.34544	Y	down-regulated	.	Y	Y	N	N	N
1374	17717	mt-Nd2	mitochondrially encoded NADH dehydrogenase 2 [Source:MGI Symbol;Acc:MGI:102500]	.	18	0.281723	6	1.03934	Y	up-regulated	.	Y	Y	N	N	N
1375	17718	mt-Nd3	mitochondrially encoded NADH dehydrogenase 3 [Source:MGI Symbol;Acc:MGI:102499]	.	1	0	0	0	N	-	.	N	N	N	N	N
1376	17719	mt-Nd4	mitochondrially encoded NADH dehydrogenase 4 [Source:MGI Symbol;Acc:MGI:102498]	.	14	0.248157	2	0.613081	Y	up-regulated	.	Y	Y	Y	N	N
1377	17720	mt-Nd4l	mitochondrially encoded NADH dehydrogenase 4L [Source:MGI Symbol;Acc:MGI:102497]	.	5	0.0414384	0	0	N	-	.	N	N	N	N	N
1378	17721	mt-Nd5	mitochondrially encoded NADH dehydrogenase 5 [Source:MGI Symbol;Acc:MGI:102496]	.	5	0.267054	0	0	N	-	.	N	N	N	N	N
1379	17748	Mt1	metallothionein 1 [Source:MGI Symbol;Acc:MGI:97171]	.	5	-0.303984	0	0	N	-	.	N	N	N	N	N
1380	17749	Polr2k	polymerase (RNA) II (DNA directed) polypeptide K [Source:MGI Symbol;Acc:MGI:102725]	.	1	0	0	0	N	-	.	N	N	N	N	N
1381	17750	Mt2	metallothionein 2 [Source:MGI Symbol;Acc:MGI:97172]	.	1	0	0	0	N	-	.	N	N	N	N	N
1382	17751	Mt3	metallothionein 3 [Source:MGI Symbol;Acc:MGI:97173]	.	15	-0.157231	0	0	N	-	.	N	N	N	N	N
1383	17754	Map1a	microtubule-associated protein 1 A [Source:MGI Symbol;Acc:MGI:1306776]	.	616	-0.0558772	0	0	N	-	.	N	N	N	N	N
1384	17755	Map1b	microtubule-associated protein 1B [Source:MGI Symbol;Acc:MGI:1306778]	.	485	-0.0656088	0	0	N	-	.	N	N	N	N	N
1385	17756	Map2	microtubule-associated protein 2 [Source:MGI Symbol;Acc:MGI:97175]	.	751	-0.0842258	0	0	N	-	.	N	N	N	N	N
1386	17758	Map4	microtubule-associated protein 4 [Source:MGI Symbol;Acc:MGI:97178]	.	166	-0.0267194	0	0	N	-	.	N	N	N	N	N
1387	17760	Map6	microtubule-associated protein 6 [Source:MGI Symbol;Acc:MGI:1201690]	.	423	0.0494196	0	0	N	-	.	N	N	N	N	N
1388	17761	Map7	microtubule-associated protein 7 [Source:MGI Symbol;Acc:MGI:1328328]	.	8	-0.222873	2	-1.27871	Y	down-regulated	.	Y	Y	Y	N	Y
1389	17762	Mapt	microtubule-associated protein tau [Source:MGI Symbol;Acc:MGI:97180]	.	185	-0.0941232	0	0	N	-	.	N	N	N	N	N
1390	17764	Mtf1	metal response element binding transcription factor 1 [Source:MGI Symbol;Acc:MGI:101786]	.	5	-0.30873	0	0	N	-	.	N	N	N	N	N
1391	17768	Mthfd2	methylenetetrahydrofolate dehydrogenase (NAD+ dependent), methenyltetrahydrofolate cyclohydrolase [Source:MGI Symbol;Acc:MGI:1338850]	.	2	0.194768	0	0	N	-	.	N	N	N	N	N
1392	17769	Mthfr	methylenetetrahydrofolate reductase [Source:MGI Symbol;Acc:MGI:106639]	.	1	0	0	0	N	-	.	N	N	N	N	N
1393	17772	Mtm1	X-linked myotubular myopathy gene 1 [Source:MGI Symbol;Acc:MGI:1099452]	.	3	-0.299708	0	0	N	-	.	N	N	N	N	N
1394	17777	Mttp	microsomal triglyceride transfer protein [Source:MGI Symbol;Acc:MGI:106926]	.	4	0.0346714	0	0	N	-	.	N	N	N	N	N
1395	17826	Fam89b	family with sequence similarity 89, member B [Source:MGI Symbol;Acc:MGI:106595]	.	1	0	0	0	N	-	.	N	N	N	N	N
1396	17828	Bloc1s5	biogenesis of lysosomal organelles complex-1, subunit 5, muted [Source:MGI Symbol;Acc:MGI:2178598]	.	1	0	0	0	N	-	.	N	N	N	N	N
1397	17836	Mug1	murinoglobulin 1 [Source:MGI Symbol;Acc:MGI:99837]	.	7	-0.0468337	0	0	N	-	.	N	N	N	N	N
1398	17846	Commd1	COMM domain containing 1 [Source:MGI Symbol;Acc:MGI:109474]	.	6	-0.152092	0	0	N	-	.	N	N	N	N	N
1399	17847	Usp34	ubiquitin specific peptidase 34 [Source:MGI Symbol;Acc:MGI:109473]	.	13	0.16965	0	0	N	-	.	N	N	N	N	N
1400	17850	Mmut	methylmalonyl-Coenzyme A mutase [Source:MGI Symbol;Acc:MGI:97239]	.	59	0.00801428	0	0	N	-	.	N	N	N	N	N
1401	17855	Mvk	mevalonate kinase [Source:MGI Symbol;Acc:MGI:107624]	.	14	0.0973333	0	0	N	-	.	N	N	N	N	N
1402	17874	Myd88	myeloid differentiation primary response gene 88 [Source:MGI Symbol;Acc:MGI:108005]	.	4	0.010289	0	0	N	-	.	N	N	N	N	N
1403	17879	Myh1	myosin, heavy polypeptide 1, skeletal muscle, adult [Source:MGI Symbol;Acc:MGI:1339711]	.	1	0	0	0	N	-	.	N	N	N	N	N
1404	17880	Myh11	myosin, heavy polypeptide 11, smooth muscle [Source:MGI Symbol;Acc:MGI:102643]	.	102	-0.0639785	2	-0.666258	Y	down-regulated	.	N	N	Y	N	N
1405	17885	Myh8	myosin, heavy polypeptide 8, skeletal muscle, perinatal [Source:MGI Symbol;Acc:MGI:1339712]	.	1	0	0	0	N	-	.	N	N	N	N	N
1406	17886	Myh9	myosin, heavy polypeptide 9, non-muscle [Source:MGI Symbol;Acc:MGI:107717]	.	262	-0.0561256	0	0	N	-	.	N	N	N	N	N
1407	17897	Myl3	myosin, light polypeptide 3 [Source:MGI Symbol;Acc:MGI:97268]	.	2	-0.0557901	0	0	N	-	.	N	N	N	N	N
1408	17904	Myl6	myosin, light polypeptide 6, alkali, smooth muscle and non-muscle [Source:MGI Symbol;Acc:MGI:109318]	.	45	-0.0372336	0	0	N	-	.	N	N	N	N	N
1409	17909	Myo10	myosin X [Source:MGI Symbol;Acc:MGI:107716]	.	1	0	0	0	N	-	.	N	N	N	N	N
1410	17910	Myo15	myosin XV [Source:MGI Symbol;Acc:MGI:1261811]	.	2	0.0567785	0	0	N	-	.	N	N	N	N	N
1411	17912	Myo1b	myosin IB [Source:MGI Symbol;Acc:MGI:107752]	.	33	0.308393	6	0.717697	Y	up-regulated	.	N	Y	N	N	N
1412	17913	Myo1c	myosin IC [Source:MGI Symbol;Acc:MGI:106612]	.	25	0.0711877	0	0	N	-	.	N	N	N	N	N
1413	17918	Myo5a	myosin VA [Source:MGI Symbol;Acc:MGI:105976]	.	429	0.127595	0	0	N	-	.	N	N	N	N	N
1414	17925	Myo9b	myosin IXb [Source:MGI Symbol;Acc:MGI:106624]	.	3	0.0831175	0	0	N	-	.	N	N	N	N	N
1415	17926	Myoc	myocilin [Source:MGI Symbol;Acc:MGI:1202864]	.	1	0	0	0	N	-	.	N	N	N	N	N
1416	17931	Ppp1r12a	protein phosphatase 1, regulatory subunit 12A [Source:MGI Symbol;Acc:MGI:1309528]	.	71	-0.0214538	0	0	N	-	.	N	N	N	N	N
1417	17933	Myt1l	myelin transcription factor 1-like [Source:MGI Symbol;Acc:MGI:1100511]	.	6	0.232341	0	0	N	-	.	N	N	N	N	N
1418	17937	Nab2	Ngfi-A binding protein 2 [Source:MGI Symbol;Acc:MGI:107563]	.	9	0.10269	0	0	N	-	.	N	N	N	N	N
1419	17938	Naca	nascent polypeptide-associated complex alpha polypeptide [Source:MGI Symbol;Acc:MGI:106095]	.	12	0.10708	0	0	N	-	.	N	N	N	N	N
1420	17939	Naga	N-acetyl galactosaminidase, alpha [Source:MGI Symbol;Acc:MGI:1261422]	.	16	0.172458	0	0	N	-	.	N	N	N	N	N
1421	17955	Nap1l4	nucleosome assembly protein 1-like 4 [Source:MGI Symbol;Acc:MGI:1316687]	.	48	-0.159	0	0	N	-	.	N	N	N	N	N
1422	17957	Napb	N-ethylmaleimide sensitive fusion protein attachment protein beta [Source:MGI Symbol;Acc:MGI:104562]	.	234	-0.218302	25	-0.753102	Y	down-regulated	.	N	Y	N	N	N
1423	17960	Nat1	N-acetyl transferase 1 [Source:MGI Symbol;Acc:MGI:97279]	.	2	-0.151271	0	0	N	-	.	N	N	N	N	N
1424	17961	Nat2	N-acetyltransferase 2 (arylamine N-acetyltransferase) [Source:MGI Symbol;Acc:MGI:109201]	.	1	0	0	0	N	-	.	N	N	N	N	N
1425	17966	Nbr1	NBR1, autophagy cargo receptor [Source:MGI Symbol;Acc:MGI:108498]	.	5	0.267015	0	0	N	-	.	N	N	N	N	N
1426	17967	Ncam1	neural cell adhesion molecule 1 [Source:MGI Symbol;Acc:MGI:97281]	.	484	-0.0347667	0	0	N	-	.	N	N	N	N	N
1427	17968	Ncam2	neural cell adhesion molecule 2 [Source:MGI Symbol;Acc:MGI:97282]	.	116	-0.103265	10	-0.722982	Y	down-regulated	.	N	N	Y	N	N
1428	17973	Nck1	non-catalytic region of tyrosine kinase adaptor protein 1 [Source:MGI Symbol;Acc:MGI:109601]	.	20	-0.0110949	0	0	N	-	.	N	N	N	N	N
1429	17974	Nck2	non-catalytic region of tyrosine kinase adaptor protein 2 [Source:MGI Symbol;Acc:MGI:1306821]	.	30	0.0670029	2	0.500243	Y	up-regulated	.	Y	Y	Y	Y	N
1430	17975	Ncl	nucleolin [Source:MGI Symbol;Acc:MGI:97286]	.	97	0.0271436	0	0	N	-	.	N	N	N	N	N
1431	17977	Ncoa1	nuclear receptor coactivator 1 [Source:MGI Symbol;Acc:MGI:1276523]	.	17	0.156118	2	0.52919	Y	up-regulated	.	Y	Y	Y	N	N
1432	17978	Ncoa2	nuclear receptor coactivator 2 [Source:MGI Symbol;Acc:MGI:1276533]	.	6	0.243783	0	0	N	-	.	N	N	N	N	N
1433	17984	Ndn	necdin [Source:MGI Symbol;Acc:MGI:97290]	.	2	-0.291487	0	0	N	-	.	N	N	N	N	N
1434	17988	Ndrg1	N-myc downstream regulated gene 1 [Source:MGI Symbol;Acc:MGI:1341799]	.	26	-0.0952847	0	0	N	-	.	N	N	N	N	N
1435	17991	Ndufa2	NADH:ubiquinone oxidoreductase subunit A2 [Source:MGI Symbol;Acc:MGI:1343103]	.	18	-0.194277	2	-0.552605	Y	down-regulated	.	Y	Y	N	N	N
1436	17992	Ndufa4	Ndufa4, mitochondrial complex associated [Source:MGI Symbol;Acc:MGI:107686]	.	49	-0.0479364	0	0	N	-	.	N	N	N	N	N
1437	17993	Ndufs4	NADH:ubiquinone oxidoreductase core subunit S4 [Source:MGI Symbol;Acc:MGI:1343135]	.	40	-0.22929	3	-0.832352	Y	down-regulated	.	Y	Y	Y	N	N
1438	17995	Ndufv1	NADH:ubiquinone oxidoreductase core subunit V1 [Source:MGI Symbol;Acc:MGI:107851]	.	126	0.00431043	0	0	N	-	.	N	N	N	N	N
1439	17996	Neb	nebulin [Source:MGI Symbol;Acc:MGI:97292]	.	2	-0.420708	0	0	N	-	.	N	N	N	N	N
1440	17999	Nedd4	neural precursor cell expressed, developmentally down-regulated 4 [Source:MGI Symbol;Acc:MGI:97297]	.	38	0.11177	0	0	N	-	.	N	N	N	N	N
1441	18002	Nedd8	neural precursor cell expressed, developmentally down-regulated gene 8 [Source:MGI Symbol;Acc:MGI:97301]	.	64	-0.0656005	2	-0.52906	Y	down-regulated	.	Y	Y	N	N	N
1442	18003	Nedd9	neural precursor cell expressed, developmentally down-regulated gene 9 [Source:MGI Symbol;Acc:MGI:97302]	.	1	0	0	0	N	-	.	N	N	N	N	N
1443	18004	Nek1	NIMA (never in mitosis gene a)-related expressed kinase 1 [Source:MGI Symbol;Acc:MGI:97303]	.	3	0.0328882	0	0	N	-	.	N	N	N	N	N
1444	18007	Neo1	neogenin [Source:MGI Symbol;Acc:MGI:1097159]	.	7	0.0415143	0	0	N	-	.	N	N	N	N	N
1445	18008	Nes	nestin [Source:MGI Symbol;Acc:MGI:101784]	.	8	-0.101132	0	0	N	-	.	N	N	N	N	N
1446	18010	Neu1	neuraminidase 1 [Source:MGI Symbol;Acc:MGI:97305]	.	3	-0.0380971	0	0	N	-	.	N	N	N	N	N
1447	18011	Neurl1a	neuralized E3 ubiquitin protein ligase 1A [Source:MGI Symbol;Acc:MGI:1334263]	.	5	-0.137956	0	0	N	-	.	N	N	N	N	N
1448	18015	Nf1	neurofibromin 1 [Source:MGI Symbol;Acc:MGI:97306]	.	87	0.0840859	0	0	N	-	.	N	N	N	N	N
1449	18016	Nf2	neurofibromin 2 [Source:MGI Symbol;Acc:MGI:97307]	.	12	0.0453182	0	0	N	-	.	N	N	N	N	N
1450	18027	Nfia	nuclear factor I/A [Source:MGI Symbol;Acc:MGI:108056]	.	7	-0.0544197	0	0	N	-	.	N	N	N	N	N
1451	18028	Nfib	nuclear factor I/B [Source:MGI Symbol;Acc:MGI:103188]	.	2	0.398511	0	0	N	-	.	N	N	N	N	N
1452	18029	Nfic	nuclear factor I/C [Source:MGI Symbol;Acc:MGI:109591]	.	3	-0.130468	0	0	N	-	.	N	N	N	N	N
1453	18032	Nfix	nuclear factor I/X [Source:MGI Symbol;Acc:MGI:97311]	.	15	0.160653	0	0	N	-	.	N	N	N	N	N
1454	18033	Nfkb1	nuclear factor of kappa light polypeptide gene enhancer in B cells 1, p105 [Source:MGI Symbol;Acc:MGI:97312]	.	5	0.0162603	0	0	N	-	.	N	N	N	N	N
1455	18034	Nfkb2	nuclear factor of kappa light polypeptide gene enhancer in B cells 2, p49/p100 [Source:MGI Symbol;Acc:MGI:1099800]	.	2	-0.255249	0	0	N	-	.	N	N	N	N	N
1456	18036	Nfkbib	nuclear factor of kappa light polypeptide gene enhancer in B cells inhibitor, beta [Source:MGI Symbol;Acc:MGI:104752]	.	1	0	0	0	N	-	.	N	N	N	N	N
1457	18039	Nefl	neurofilament, light polypeptide [Source:MGI Symbol;Acc:MGI:97313]	.	168	-0.356633	9	-1.14236	Y	down-regulated	.	N	Y	Y	N	N
1458	18040	Nefm	neurofilament, medium polypeptide [Source:MGI Symbol;Acc:MGI:97314]	.	225	-0.295936	8	-1.08069	Y	down-regulated	.	N	Y	Y	N	N
1459	18041	Nfs1	nitrogen fixation gene 1 (S. cerevisiae) [Source:MGI Symbol;Acc:MGI:1316706]	.	38	0.0663075	0	0	N	-	.	N	N	N	N	N
1460	18044	Nfya	nuclear transcription factor-Y alpha [Source:MGI Symbol;Acc:MGI:97316]	.	3	-0.0644776	0	0	N	-	.	N	N	N	N	N
1461	18045	Nfyb	nuclear transcription factor-Y beta [Source:MGI Symbol;Acc:MGI:97317]	.	1	0	0	0	N	-	.	N	N	N	N	N
1462	18046	Nfyc	nuclear transcription factor-Y gamma [Source:MGI Symbol;Acc:MGI:107901]	.	1	0	0	0	N	-	.	N	N	N	N	N
1463	18054	Ngp	neutrophilic granule protein [Source:MGI Symbol;Acc:MGI:105983]	.	1	0	0	0	N	-	.	N	N	N	N	N
1464	18073	Nid1	nidogen 1 [Source:MGI Symbol;Acc:MGI:97342]	.	23	0.0357322	2	0.558773	Y	up-regulated	.	N	N	Y	N	N
1465	18074	Nid2	nidogen 2 [Source:MGI Symbol;Acc:MGI:1298229]	.	23	0.0349395	0	0	N	-	.	N	N	N	N	N
1466	18082	Nipsnap1	nipsnap homolog 1 [Source:MGI Symbol;Acc:MGI:1278344]	.	56	-0.089578	7	-1.01784	Y	down-regulated	.	N	N	N	N	N
1467	18087	Nktr	natural killer tumor recognition sequence [Source:MGI Symbol;Acc:MGI:97346]	.	1	0	0	0	N	-	.	N	N	N	N	N
1468	18096	Nkx6-1	NK6 homeobox 1 [Source:MGI Symbol;Acc:MGI:1206039]	.	1	0	0	0	N	-	.	N	N	N	N	N
1469	18099	Nlk	nemo like kinase [Source:MGI Symbol;Acc:MGI:1201387]	.	6	0.121032	0	0	N	-	.	N	N	N	N	N
1470	18100	Mrpl40	mitochondrial ribosomal protein L40 [Source:MGI Symbol;Acc:MGI:1332635]	.	7	-0.14768	0	0	N	-	.	N	N	N	N	N
1471	18101	Nmbr	neuromedin B receptor [Source:MGI Symbol;Acc:MGI:1100525]	.	1	0	0	0	N	-	.	N	N	N	N	N
1472	18102	Nme1	NME/NM23 nucleoside diphosphate kinase 1 [Source:MGI Symbol;Acc:MGI:97355]	.	10	0.192022	0	0	N	-	.	N	N	N	N	N
1473	18103	Nme2	NME/NM23 nucleoside diphosphate kinase 2 [Source:MGI Symbol;Acc:MGI:97356]	.	11	0.0871856	2	0.57343	Y	up-regulated	.	Y	N	Y	Y	N
1474	18104	Nqo1	NAD(P)H dehydrogenase, quinone 1 [Source:MGI Symbol;Acc:MGI:103187]	.	7	-0.000343844	0	0	N	-	.	N	N	N	N	N
1475	18105	Nqo2	N-ribosyldihydronicotinamide quinone reductase 2 [Source:MGI Symbol;Acc:MGI:104513]	.	8	0.063244	0	0	N	-	.	N	N	N	N	N
1476	18107	Nmt1	N-myristoyltransferase 1 [Source:MGI Symbol;Acc:MGI:102579]	.	47	-0.0915048	3	-0.632782	Y	down-regulated	.	Y	N	Y	N	N
1477	18108	Nmt2	N-myristoyltransferase 2 [Source:MGI Symbol;Acc:MGI:1202298]	.	18	0.066736	0	0	N	-	.	N	N	N	N	N
1478	18114	Rrp1	ribosomal RNA processing 1 homolog (S. cerevisiae) [Source:MGI Symbol;Acc:MGI:1203500]	.	6	0.0703391	0	0	N	-	.	N	N	N	N	N
1479	18117	Emc8	ER membrane protein complex subunit 8 [Source:MGI Symbol;Acc:MGI:1343095]	.	15	-0.0380526	0	0	N	-	.	N	N	N	N	N
1480	18120	Mrpl49	mitochondrial ribosomal protein L49 [Source:MGI Symbol;Acc:MGI:108180]	.	5	0.0978303	0	0	N	-	.	N	N	N	N	N
1481	18124	Nr4a3	nuclear receptor subfamily 4, group A, member 3 [Source:MGI Symbol;Acc:MGI:1352457]	.	1	0	0	0	N	-	.	N	N	N	N	N
1482	18125	Nos1	nitric oxide synthase 1, neuronal [Source:MGI Symbol;Acc:MGI:97360]	.	68	0.146287	0	0	N	-	.	N	N	N	N	N
1483	18127	Nos3	nitric oxide synthase 3, endothelial cell [Source:MGI Symbol;Acc:MGI:97362]	.	11	0.0632219	0	0	N	-	.	N	N	N	N	N
1484	18128	Notch1	notch 1 [Source:MGI Symbol;Acc:MGI:97363]	.	1	0	0	0	N	-	.	N	N	N	N	N
1485	18129	Notch2	notch 2 [Source:MGI Symbol;Acc:MGI:97364]	.	1	0	0	0	N	-	.	N	N	N	N	N
1486	18130	Ints6	integrator complex subunit 6 [Source:MGI Symbol;Acc:MGI:1202397]	.	5	0.0253361	0	0	N	-	.	N	N	N	N	N
1487	18133	Ccn3	cellular communication network factor 3 [Source:MGI Symbol;Acc:MGI:109185]	.	6	0.0720068	0	0	N	-	.	N	N	N	N	N
1488	18139	Zfp638	zinc finger protein 638 [Source:MGI Symbol;Acc:MGI:1203484]	.	33	-0.0066401	0	0	N	-	.	N	N	N	N	N
1489	18141	Nup50	nucleoporin 50 [Source:MGI Symbol;Acc:MGI:1351502]	.	12	0.0126434	0	0	N	-	.	N	N	N	N	N
1490	18145	Npc1	NPC intracellular cholesterol transporter 1 [Source:MGI Symbol;Acc:MGI:1097712]	.	5	-0.0140142	0	0	N	-	.	N	N	N	N	N
1491	18146	Npdc1	neural proliferation, differentiation and control 1 [Source:MGI Symbol;Acc:MGI:1099802]	.	6	0.000949313	0	0	N	-	.	N	N	N	N	N
1492	18148	Npm1	nucleophosmin 1 [Source:MGI Symbol;Acc:MGI:106184]	.	51	-0.0863204	0	0	N	-	.	N	N	N	N	N
1493	18150	Npm3	nucleoplasmin 3 [Source:MGI Symbol;Acc:MGI:894653]	.	2	0.0484501	0	0	N	-	.	N	N	N	N	N
1494	18155	Pnoc	prepronociceptin [Source:MGI Symbol;Acc:MGI:105308]	.	1	0	0	0	N	-	.	N	N	N	N	N
1495	18163	Ctnnd2	catenin (cadherin associated protein), delta 2 [Source:MGI Symbol;Acc:MGI:1195966]	.	13	0.0627822	0	0	N	-	.	N	N	N	N	N
1496	18164	Nptx1	neuronal pentraxin 1 [Source:MGI Symbol;Acc:MGI:107811]	.	42	-0.0550459	2	-0.687087	Y	down-regulated	.	N	Y	Y	N	N
1497	18166	Npy1r	neuropeptide Y receptor Y1 [Source:MGI Symbol;Acc:MGI:104963]	.	2	-0.120238	0	0	N	-	.	N	N	N	N	N
1498	18168	Npy5r	neuropeptide Y receptor Y5 [Source:MGI Symbol;Acc:MGI:108082]	.	1	0	0	0	N	-	.	N	N	N	N	N
1499	18174	Slc11a2	solute carrier family 11 (proton-coupled divalent metal ion transporters), member 2 [Source:MGI Symbol;Acc:MGI:1345279]	.	3	0.0994351	0	0	N	-	.	N	N	N	N	N
1500	18176	Nras	neuroblastoma ras oncogene [Source:MGI Symbol;Acc:MGI:97376]	.	6	0.0462662	0	0	N	-	.	N	N	N	N	N
1501	18181	Nrf1	nuclear respiratory factor 1 [Source:MGI Symbol;Acc:MGI:1332235]	.	1	0	0	0	N	-	.	N	N	N	N	N
1502	18185	Nrl	neural retina leucine zipper gene [Source:MGI Symbol;Acc:MGI:102567]	.	1	0	0	0	N	-	.	N	N	N	N	N
1503	18186	Nrp1	neuropilin 1 [Source:MGI Symbol;Acc:MGI:106206]	.	9	-0.0336936	0	0	N	-	.	N	N	N	N	N
1504	18187	Nrp2	neuropilin 2 [Source:MGI Symbol;Acc:MGI:1100492]	.	9	0.361973	0	0	N	-	.	N	N	N	N	N
1505	18189	Nrxn1	neurexin I [Source:MGI Symbol;Acc:MGI:1096391]	.	132	0.0675688	0	0	N	-	.	N	N	N	N	N
1506	18190	Nrxn2	neurexin II [Source:MGI Symbol;Acc:MGI:1096362]	.	48	0.0616388	0	0	N	-	.	N	N	N	N	N
1507	18191	Nrxn3	neurexin III [Source:MGI Symbol;Acc:MGI:1096389]	.	94	0.0342433	0	0	N	-	.	N	N	N	N	N
1508	18193	Nsd1	nuclear receptor-binding SET-domain protein 1 [Source:MGI Symbol;Acc:MGI:1276545]	.	1	0	0	0	N	-	.	N	N	N	N	N
1509	18194	Nsdhl	NAD(P) dependent steroid dehydrogenase-like [Source:MGI Symbol;Acc:MGI:1099438]	.	10	-0.0244849	0	0	N	-	.	N	N	N	N	N
1510	18195	Nsf	N-ethylmaleimide sensitive fusion protein [Source:MGI Symbol;Acc:MGI:104560]	.	532	0.0334322	0	0	N	-	.	N	N	N	N	N
1511	18196	Nsg1	neuron specific gene family member 1 [Source:MGI Symbol;Acc:MGI:109149]	.	11	0.050643	0	0	N	-	.	N	N	N	N	N
1512	18197	Nsg2	neuron specific gene family member 2 [Source:MGI Symbol;Acc:MGI:1202070]	.	5	-0.457981	0	0	N	-	.	N	N	N	N	N
1513	18201	Nsmaf	neutral sphingomyelinase (N-SMase) activation associated factor [Source:MGI Symbol;Acc:MGI:1341864]	.	1	0	0	0	N	-	.	N	N	N	N	N
1514	18203	Ntan1	N-terminal Asn amidase [Source:MGI Symbol;Acc:MGI:108471]	.	1	0	0	0	N	-	.	N	N	N	N	N
1515	18209	Ntn3	netrin 3 [Source:MGI Symbol;Acc:MGI:1341188]	.	2	0.320151	0	0	N	-	.	N	N	N	N	N
1516	18212	Ntrk2	neurotrophic tyrosine kinase, receptor, type 2 [Source:MGI Symbol;Acc:MGI:97384]	.	25	0.0904639	2	0.874632	Y	up-regulated	.	Y	Y	Y	N	N
1517	18213	Ntrk3	neurotrophic tyrosine kinase, receptor, type 3 [Source:MGI Symbol;Acc:MGI:97385]	.	17	0.0215621	0	0	N	-	.	N	N	N	N	N
1518	18214	Ddr2	discoidin domain receptor family, member 2 [Source:MGI Symbol;Acc:MGI:1345277]	.	2	0.0859097	0	0	N	-	.	N	N	N	N	N
1519	18216	Ntsr1	neurotensin receptor 1 [Source:MGI Symbol;Acc:MGI:97386]	.	2	-0.168104	0	0	N	-	.	N	N	N	N	N
1520	18217	Ntsr2	neurotensin receptor 2 [Source:MGI Symbol;Acc:MGI:108018]	.	1	0	0	0	N	-	.	N	N	N	N	N
1521	18220	Nucb1	nucleobindin 1 [Source:MGI Symbol;Acc:MGI:97388]	.	45	-0.0414617	0	0	N	-	.	N	N	N	N	N
1522	18221	Nudc	nudC nuclear distribution protein [Source:MGI Symbol;Acc:MGI:106014]	.	55	-0.118268	3	-0.672071	Y	down-regulated	.	N	Y	Y	N	N
1523	18222	Numb	NUMB endocytic adaptor protein [Source:MGI Symbol;Acc:MGI:107423]	.	42	0.0775571	0	0	N	-	.	N	N	N	N	N
1524	18223	Numbl	numb-like [Source:MGI Symbol;Acc:MGI:894702]	.	51	0.0140581	0	0	N	-	.	N	N	N	N	N
1525	18226	Nup62	nucleoporin 62 [Source:MGI Symbol;Acc:MGI:1351500]	.	11	-0.25934	0	0	N	-	.	N	N	N	N	N
1526	18230	Nxn	nucleoredoxin [Source:MGI Symbol;Acc:MGI:109331]	.	2	0.0422793	0	0	N	-	.	N	N	N	N	N
1527	18231	Nxph1	neurexophilin 1 [Source:MGI Symbol;Acc:MGI:107492]	.	2	-0.727428	0	0	N	-	.	N	N	N	N	N
1528	18242	Oat	ornithine aminotransferase [Source:MGI Symbol;Acc:MGI:97394]	.	29	0.0775862	0	0	N	-	.	N	N	N	N	N
1529	18260	Ocln	occludin [Source:MGI Symbol;Acc:MGI:106183]	.	4	-0.0432785	0	0	N	-	.	N	N	N	N	N
1530	18286	Odf2	outer dense fiber of sperm tails 2 [Source:MGI Symbol;Acc:MGI:1098824]	.	2	0.0282607	0	0	N	-	.	N	N	N	N	N
1531	18293	Ogdh	oxoglutarate (alpha-ketoglutarate) dehydrogenase (lipoamide) [Source:MGI Symbol;Acc:MGI:1098267]	.	222	0.148231	0	0	N	-	.	N	N	N	N	N
1532	18295	Ogn	osteoglycin [Source:MGI Symbol;Acc:MGI:109278]	.	1	0	0	0	N	-	.	N	N	N	N	N
1533	18301	Fxyd5	FXYD domain-containing ion transport regulator 5 [Source:MGI Symbol;Acc:MGI:1201785]	.	1	0	0	0	N	-	.	N	N	N	N	N
1534	18307	Olfr10	olfactory receptor 10 [Source:MGI Symbol;Acc:MGI:107598]	.	1	0	0	0	N	-	.	N	N	N	N	N
1535	18378	Omp	olfactory marker protein [Source:MGI Symbol;Acc:MGI:97436]	.	8	0.563904	0	0	N	-	.	N	N	N	N	N
1536	18389	Oprl1	opioid receptor-like 1 [Source:MGI Symbol;Acc:MGI:97440]	.	2	0.107817	0	0	N	-	.	N	N	N	N	N
1537	18390	Oprm1	opioid receptor, mu 1 [Source:MGI Symbol;Acc:MGI:97441]	.	2	-0.0995983	0	0	N	-	.	N	N	N	N	N
1538	18391	Sigmar1	sigma non-opioid intracellular receptor 1 [Source:MGI Symbol;Acc:MGI:1195268]	.	1	0	0	0	N	-	.	N	N	N	N	N
1539	18399	Slc22a6	solute carrier family 22 (organic anion transporter), member 6 [Source:MGI Symbol;Acc:MGI:892001]	.	6	-0.0185077	0	0	N	-	.	N	N	N	N	N
1540	18408	Slc25a15	solute carrier family 25 (mitochondrial carrier ornithine transporter), member 15 [Source:MGI Symbol;Acc:MGI:1342274]	.	4	-0.131488	0	0	N	-	.	N	N	N	N	N
1541	18412	Sqstm1	sequestosome 1 [Source:MGI Symbol;Acc:MGI:107931]	.	25	-6.11151e-05	0	0	N	-	.	N	N	N	N	N
1542	18415	Hspa4l	heat shock protein 4 like [Source:MGI Symbol;Acc:MGI:107422]	.	203	-0.0284523	0	0	N	-	.	N	N	N	N	N
1543	18417	Cldn11	claudin 11 [Source:MGI Symbol;Acc:MGI:106925]	.	28	0.0557575	0	0	N	-	.	N	N	N	N	N
1544	18419	Otog	otogelin [Source:MGI Symbol;Acc:MGI:1202064]	.	1	0	0	0	N	-	.	N	N	N	N	N
1545	18432	Mybbp1a	MYB binding protein (P160) 1a [Source:MGI Symbol;Acc:MGI:106181]	.	21	0.0326106	0	0	N	-	.	N	N	N	N	N
1546	18439	P2rx7	purinergic receptor P2X, ligand-gated ion channel, 7 [Source:MGI Symbol;Acc:MGI:1339957]	.	2	0.0508288	0	0	N	-	.	N	N	N	N	N
1547	18451	P4ha1	procollagen-proline, 2-oxoglutarate 4-dioxygenase (proline 4-hydroxylase), alpha 1 polypeptide [Source:MGI Symbol;Acc:MGI:97463]	.	9	0.0452012	0	0	N	-	.	N	N	N	N	N
1548	18453	P4hb	prolyl 4-hydroxylase, beta polypeptide [Source:MGI Symbol;Acc:MGI:97464]	.	120	-0.0641212	0	0	N	-	.	N	N	N	N	N
1549	18457	Bloc1s6	biogenesis of lysosomal organelles complex-1, subunit 6, pallidin [Source:MGI Symbol;Acc:MGI:1927580]	.	1	0	0	0	N	-	.	N	N	N	N	N
1550	18458	Pabpc1	poly(A) binding protein, cytoplasmic 1 [Source:MGI Symbol;Acc:MGI:1349722]	.	77	0.0394397	0	0	N	-	.	N	N	N	N	N
1551	18472	Pafah1b1	platelet-activating factor acetylhydrolase, isoform 1b, subunit 1 [Source:MGI Symbol;Acc:MGI:109520]	.	100	0.0873933	0	0	N	-	.	N	N	N	N	N
1552	18475	Pafah1b2	platelet-activating factor acetylhydrolase, isoform 1b, subunit 2 [Source:MGI Symbol;Acc:MGI:108415]	.	8	0.0893828	0	0	N	-	.	N	N	N	N	N
1553	18476	Pafah1b3	platelet-activating factor acetylhydrolase, isoform 1b, subunit 3 [Source:MGI Symbol;Acc:MGI:108414]	.	18	-0.0147838	0	0	N	-	.	N	N	N	N	N
1554	18477	Prdx1	peroxiredoxin 1 [Source:MGI Symbol;Acc:MGI:99523]	.	73	-0.0962667	2	-0.606651	Y	down-regulated	.	Y	Y	N	Y	N
1555	18479	Pak1	p21 (RAC1) activated kinase 1 [Source:MGI Symbol;Acc:MGI:1339975]	.	13	-0.0855205	0	0	N	-	.	N	N	N	N	N
1556	18481	Pak3	p21 (RAC1) activated kinase 3 [Source:MGI Symbol;Acc:MGI:1339656]	.	61	-0.113201	3	-0.778251	Y	down-regulated	.	Y	Y	Y	N	N
1557	18483	Palm	paralemmin [Source:MGI Symbol;Acc:MGI:1261814]	.	197	-0.111525	4	-1.02589	Y	down-regulated	.	Y	Y	Y	N	N
1558	18484	Pam	peptidylglycine alpha-amidating monooxygenase [Source:MGI Symbol;Acc:MGI:97475]	.	20	-0.0349556	0	0	N	-	.	N	N	N	N	N
1559	18488	Cntn3	contactin 3 [Source:MGI Symbol;Acc:MGI:99534]	.	24	-0.0462845	0	0	N	-	.	N	N	N	N	N
1560	18514	Pbx1	pre B cell leukemia homeobox 1 [Source:MGI Symbol;Acc:MGI:97495]	.	6	0.0512672	0	0	N	-	.	N	N	N	N	N
1561	18518	Igbp1	immunoglobulin (CD79A) binding protein 1 [Source:MGI Symbol;Acc:MGI:1346500]	.	15	0.0333869	0	0	N	-	.	N	N	N	N	N
1562	18521	Pcbp2	poly(rC) binding protein 2 [Source:MGI Symbol;Acc:MGI:108202]	.	19	-0.173751	0	0	N	-	.	N	N	N	N	N
1563	18530	Pcdh8	protocadherin 8 [Source:MGI Symbol;Acc:MGI:1306800]	.	15	0.0124024	0	0	N	-	.	N	N	N	N	N
1564	18536	Pcm1	pericentriolar material 1 [Source:MGI Symbol;Acc:MGI:1277958]	.	21	-0.0284741	0	0	N	-	.	N	N	N	N	N
1565	18538	Pcna	proliferating cell nuclear antigen [Source:MGI Symbol;Acc:MGI:97503]	.	8	0.119755	0	0	N	-	.	N	N	N	N	N
1566	18541	Pcnt	pericentrin (kendrin) [Source:MGI Symbol;Acc:MGI:102722]	.	7	0.00818038	0	0	N	-	.	N	N	N	N	N
1567	18542	Pcolce	procollagen C-endopeptidase enhancer protein [Source:MGI Symbol;Acc:MGI:105099]	.	2	0.16715	0	0	N	-	.	N	N	N	N	N
1568	18546	Pcp4	Purkinje cell protein 4 [Source:MGI Symbol;Acc:MGI:97509]	.	83	0.0304001	0	0	N	-	.	N	N	N	N	N
1569	18548	Pcsk1	proprotein convertase subtilisin/kexin type 1 [Source:MGI Symbol;Acc:MGI:97511]	.	6	0.0341655	0	0	N	-	.	N	N	N	N	N
1570	18549	Pcsk2	proprotein convertase subtilisin/kexin type 2 [Source:MGI Symbol;Acc:MGI:97512]	.	22	0.0728371	0	0	N	-	.	N	N	N	N	N
1571	18554	Pcsk7	proprotein convertase subtilisin/kexin type 7 [Source:MGI Symbol;Acc:MGI:107421]	.	1	0	0	0	N	-	.	N	N	N	N	N
1572	18555	Cdk16	cyclin-dependent kinase 16 [Source:MGI Symbol;Acc:MGI:97516]	.	10	-0.0564258	0	0	N	-	.	N	N	N	N	N
1573	18557	Cdk18	cyclin-dependent kinase 18 [Source:MGI Symbol;Acc:MGI:97518]	.	11	-0.193928	0	0	N	-	.	N	N	N	N	N
1574	18563	Pcx	pyruvate carboxylase [Source:MGI Symbol;Acc:MGI:97520]	.	20	0.0348871	2	-1.00449	Y	down-regulated	.	Y	N	N	N	N
1575	18567	Pdcd2	programmed cell death 2 [Source:MGI Symbol;Acc:MGI:104643]	.	3	0.365304	0	0	N	-	.	N	N	N	N	N
1576	18569	Pdcd4	programmed cell death 4 [Source:MGI Symbol;Acc:MGI:107490]	.	15	0.0137607	0	0	N	-	.	N	N	N	N	N
1577	18570	Pdcd6	programmed cell death 6 [Source:MGI Symbol;Acc:MGI:109283]	.	19	-0.0391935	0	0	N	-	.	N	N	N	N	N
1578	18571	Pdcd6ip	programmed cell death 6 interacting protein [Source:MGI Symbol;Acc:MGI:1333753]	.	85	-0.0165788	0	0	N	-	.	N	N	N	N	N
1579	18572	Pdcd11	programmed cell death 11 [Source:MGI Symbol;Acc:MGI:1341788]	.	5	0.184582	0	0	N	-	.	N	N	N	N	N
1580	18573	Pde1a	phosphodiesterase 1A, calmodulin-dependent [Source:MGI Symbol;Acc:MGI:1201792]	.	50	-0.198433	3	-1.17842	Y	down-regulated	.	Y	N	N	N	N
1581	18574	Pde1b	phosphodiesterase 1B, Ca2+-calmodulin dependent [Source:MGI Symbol;Acc:MGI:97523]	.	42	-0.125889	0	0	N	-	.	N	N	N	N	N
1582	18575	Pde1c	phosphodiesterase 1C [Source:MGI Symbol;Acc:MGI:108413]	.	1	0	0	0	N	-	.	N	N	N	N	N
1583	18577	Pde4a	phosphodiesterase 4A, cAMP specific [Source:MGI Symbol;Acc:MGI:99558]	.	22	0.0512711	0	0	N	-	.	N	N	N	N	N
1584	18582	Pde6d	phosphodiesterase 6D, cGMP-specific, rod, delta [Source:MGI Symbol;Acc:MGI:1270843]	.	5	0.018981	0	0	N	-	.	N	N	N	N	N
1585	18583	Pde7a	phosphodiesterase 7A [Source:MGI Symbol;Acc:MGI:1202402]	.	1	0	0	0	N	-	.	N	N	N	N	N
1586	18584	Pde8a	phosphodiesterase 8A [Source:MGI Symbol;Acc:MGI:1277116]	.	8	0.127431	0	0	N	-	.	N	N	N	N	N
1587	18595	Pdgfra	platelet derived growth factor receptor, alpha polypeptide [Source:MGI Symbol;Acc:MGI:97530]	.	4	0.09882	0	0	N	-	.	N	N	N	N	N
1588	18596	Pdgfrb	platelet derived growth factor receptor, beta polypeptide [Source:MGI Symbol;Acc:MGI:97531]	.	1	0	0	0	N	-	.	N	N	N	N	N
1589	18597	Pdha1	pyruvate dehydrogenase E1 alpha 1 [Source:MGI Symbol;Acc:MGI:97532]	.	199	0.0441668	0	0	N	-	.	N	N	N	N	N
1590	18598	Pdha2	pyruvate dehydrogenase E1 alpha 2 [Source:MGI Symbol;Acc:MGI:97533]	.	3	-0.0315793	0	0	N	-	.	N	N	N	N	N
1591	18599	Padi1	peptidyl arginine deiminase, type I [Source:MGI Symbol;Acc:MGI:1338893]	.	1	0	0	0	N	-	.	N	N	N	N	N
1592	18600	Padi2	peptidyl arginine deiminase, type II [Source:MGI Symbol;Acc:MGI:1338892]	.	21	0.0770653	0	0	N	-	.	N	N	N	N	N
1593	18604	Pdk2	pyruvate dehydrogenase kinase, isoenzyme 2 [Source:MGI Symbol;Acc:MGI:1343087]	.	27	0.0631086	0	0	N	-	.	N	N	N	N	N
1594	18605	Enpp1	ectonucleotide pyrophosphatase/phosphodiesterase 1 [Source:MGI Symbol;Acc:MGI:97370]	.	6	0.147612	0	0	N	-	.	N	N	N	N	N
1595	18606	Enpp2	ectonucleotide pyrophosphatase/phosphodiesterase 2 [Source:MGI Symbol;Acc:MGI:1321390]	.	11	0.246108	0	0	N	-	.	N	N	N	N	N
1596	18607	Pdpk1	3-phosphoinositide dependent protein kinase 1 [Source:MGI Symbol;Acc:MGI:1338068]	.	37	0.157902	4	0.79519	Y	up-regulated	.	Y	Y	Y	Y	N
1597	18611	Pea15a	phosphoprotein enriched in astrocytes 15A [Source:MGI Symbol;Acc:MGI:104799]	.	47	-0.20632	0	0	N	-	.	N	N	N	N	N
1598	18613	Pecam1	platelet/endothelial cell adhesion molecule 1 [Source:MGI Symbol;Acc:MGI:97537]	.	4	0.0513389	0	0	N	-	.	N	N	N	N	N
1599	18616	Peg3	paternally expressed 3 [Source:MGI Symbol;Acc:MGI:104748]	.	5	0.0745288	0	0	N	-	.	N	N	N	N	N
1600	18619	Penk	preproenkephalin [Source:MGI Symbol;Acc:MGI:104629]	.	7	-0.157473	0	0	N	-	.	N	N	N	N	N
1601	18624	Pepd	peptidase D [Source:MGI Symbol;Acc:MGI:97542]	.	33	-0.044529	0	0	N	-	.	N	N	N	N	N
1602	18626	Per1	period circadian clock 1 [Source:MGI Symbol;Acc:MGI:1098283]	.	6	-0.0646648	0	0	N	-	.	N	N	N	N	N
1603	18627	Per2	period circadian clock 2 [Source:MGI Symbol;Acc:MGI:1195265]	.	1	0	0	0	N	-	.	N	N	N	N	N
1604	18628	Per3	period circadian clock 3 [Source:MGI Symbol;Acc:MGI:1277134]	.	1	0	0	0	N	-	.	N	N	N	N	N
1605	18632	Pex11b	peroxisomal biogenesis factor 11 beta [Source:MGI Symbol;Acc:MGI:1338882]	.	10	0.00732755	0	0	N	-	.	N	N	N	N	N
1606	18633	Pex16	peroxisomal biogenesis factor 16 [Source:MGI Symbol;Acc:MGI:1338829]	.	2	-0.017594	0	0	N	-	.	N	N	N	N	N
1607	18634	Pex7	peroxisomal biogenesis factor 7 [Source:MGI Symbol;Acc:MGI:1321392]	.	1	0	0	0	N	-	.	N	N	N	N	N
1608	18637	Pfdn2	prefoldin 2 [Source:MGI Symbol;Acc:MGI:1276111]	.	21	-0.100063	0	0	N	-	.	N	N	N	N	N
1609	18640	Pfkfb2	6-phosphofructo-2-kinase/fructose-2,6-biphosphatase 2 [Source:MGI Symbol;Acc:MGI:107815]	.	15	0.0139449	0	0	N	-	.	N	N	N	N	N
1610	18641	Pfkl	phosphofructokinase, liver, B-type [Source:MGI Symbol;Acc:MGI:97547]	.	60	0.172376	3	0.757321	Y	up-regulated	.	Y	Y	N	N	N
1611	18642	Pfkm	phosphofructokinase, muscle [Source:MGI Symbol;Acc:MGI:97548]	.	211	0.0589094	0	0	N	-	.	N	N	N	N	N
1612	18643	Pfn1	profilin 1 [Source:MGI Symbol;Acc:MGI:97549]	.	105	-0.0452725	0	0	N	-	.	N	N	N	N	N
1613	18645	Pfn2	profilin 2 [Source:MGI Symbol;Acc:MGI:97550]	.	155	0.192609	5	-0.573704	Y	down-regulated	.	Y	Y	N	N	N
1614	18647	Cdk14	cyclin-dependent kinase 14 [Source:MGI Symbol;Acc:MGI:894318]	.	16	0.132201	0	0	N	-	.	N	N	N	N	N
1615	18648	Pgam1	phosphoglycerate mutase 1 [Source:MGI Symbol;Acc:MGI:97552]	.	145	-0.0481631	0	0	N	-	.	N	N	N	N	N
1616	18655	Pgk1	phosphoglycerate kinase 1 [Source:MGI Symbol;Acc:MGI:97555]	.	330	-0.0492063	0	0	N	-	.	N	N	N	N	N
1617	18663	Pgk2	phosphoglycerate kinase 2 [Source:MGI Symbol;Acc:MGI:97563]	.	1	0	0	0	N	-	.	N	N	N	N	N
1618	18671	Abcb1a	ATP-binding cassette, sub-family B (MDR/TAP), member 1A [Source:MGI Symbol;Acc:MGI:97570]	.	15	0.0542181	0	0	N	-	.	N	N	N	N	N
1619	18673	Phb	prohibitin [Source:MGI Symbol;Acc:MGI:97572]	.	51	-0.163614	6	-0.653643	Y	down-regulated	.	Y	N	Y	Y	Y
1620	18674	Slc25a3	solute carrier family 25 (mitochondrial carrier, phosphate carrier), member 3 [Source:MGI Symbol;Acc:MGI:1353498]	.	198	-0.00367719	0	0	N	-	.	N	N	N	N	N
1621	18676	Phf2	PHD finger protein 2 [Source:MGI Symbol;Acc:MGI:1338034]	.	3	0.0291146	0	0	N	-	.	N	N	N	N	N
1622	18679	Phka1	phosphorylase kinase alpha 1 [Source:MGI Symbol;Acc:MGI:97576]	.	25	0.0843257	0	0	N	-	.	N	N	N	N	N
1623	18682	Phkg1	phosphorylase kinase gamma 1 [Source:MGI Symbol;Acc:MGI:97579]	.	3	0.0578732	0	0	N	-	.	N	N	N	N	N
1624	18700	Piga	phosphatidylinositol glycan anchor biosynthesis, class A [Source:MGI Symbol;Acc:MGI:99461]	.	2	0.118557	0	0	N	-	.	N	N	N	N	N
1625	18704	Pik3c2a	phosphatidylinositol-4-phosphate 3-kinase catalytic subunit type 2 alpha [Source:MGI Symbol;Acc:MGI:1203729]	.	5	0.0673959	0	0	N	-	.	N	N	N	N	N
1626	18706	Pik3ca	phosphatidylinositol-4,5-bisphosphate 3-kinase catalytic subunit alpha [Source:MGI Symbol;Acc:MGI:1206581]	.	18	0.0599992	0	0	N	-	.	N	N	N	N	N
1627	18707	Pik3cd	phosphatidylinositol-4,5-bisphosphate 3-kinase catalytic subunit delta [Source:MGI Symbol;Acc:MGI:1098211]	.	2	0.160416	0	0	N	-	.	N	N	N	N	N
1628	18708	Pik3r1	phosphoinositide-3-kinase regulatory subunit 1 [Source:MGI Symbol;Acc:MGI:97583]	.	17	-0.0504453	0	0	N	-	.	N	N	N	N	N
1629	18709	Pik3r2	phosphoinositide-3-kinase regulatory subunit 2 [Source:MGI Symbol;Acc:MGI:1098772]	.	11	-0.0203412	0	0	N	-	.	N	N	N	N	N
1630	18711	Pikfyve	phosphoinositide kinase, FYVE type zinc finger containing [Source:MGI Symbol;Acc:MGI:1335106]	.	43	0.0745178	0	0	N	-	.	N	N	N	N	N
1631	18717	Pip5k1c	phosphatidylinositol-4-phosphate 5-kinase, type 1 gamma [Source:MGI Symbol;Acc:MGI:1298224]	.	83	-0.0892979	0	0	N	-	.	N	N	N	N	N
1632	18718	Pip4k2a	phosphatidylinositol-5-phosphate 4-kinase, type II, alpha [Source:MGI Symbol;Acc:MGI:1298206]	.	18	-0.0814985	0	0	N	-	.	N	N	N	N	N
1633	18719	Pip5k1b	phosphatidylinositol-4-phosphate 5-kinase, type 1 beta [Source:MGI Symbol;Acc:MGI:107930]	.	3	0.179559	0	0	N	-	.	N	N	N	N	N
1634	18720	Pip5k1a	phosphatidylinositol-4-phosphate 5-kinase, type 1 alpha [Source:MGI Symbol;Acc:MGI:107929]	.	23	0.164616	0	0	N	-	.	N	N	N	N	N
1635	18736	Pou1f1	POU domain, class 1, transcription factor 1 [Source:MGI Symbol;Acc:MGI:97588]	.	1	0	0	0	N	-	.	N	N	N	N	N
1636	18738	Pitpna	phosphatidylinositol transfer protein, alpha [Source:MGI Symbol;Acc:MGI:99887]	.	92	0.0311654	0	0	N	-	.	N	N	N	N	N
1637	18739	Pitpnm1	phosphatidylinositol transfer protein, membrane-associated 1 [Source:MGI Symbol;Acc:MGI:1197524]	.	58	0.207953	4	0.69105	Y	up-regulated	.	N	Y	N	N	N
1638	18742	Pitx3	paired-like homeodomain transcription factor 3 [Source:MGI Symbol;Acc:MGI:1100498]	.	1	0	0	0	N	-	.	N	N	N	N	N
1639	18744	Pja1	praja ring finger ubiquitin ligase 1 [Source:MGI Symbol;Acc:MGI:1101765]	.	8	0.0395273	0	0	N	-	.	N	N	N	N	N
1640	18746	Pkm	pyruvate kinase, muscle [Source:MGI Symbol;Acc:MGI:97591]	.	993	0.0275964	0	0	N	-	.	N	N	N	N	N
1641	18747	Prkaca	protein kinase, cAMP dependent, catalytic, alpha [Source:MGI Symbol;Acc:MGI:97592]	.	21	-0.356833	2	-1.58572	Y	down-regulated	.	Y	Y	Y	N	N
1642	18749	Prkacb	protein kinase, cAMP dependent, catalytic, beta [Source:MGI Symbol;Acc:MGI:97594]	.	27	-0.0992277	0	0	N	-	.	N	N	N	N	N
1643	18751	Prkcb	protein kinase C, beta [Source:MGI Symbol;Acc:MGI:97596]	.	208	0.0936921	0	0	N	-	.	N	N	N	N	N
1644	18752	Prkcg	protein kinase C, gamma [Source:MGI Symbol;Acc:MGI:97597]	.	182	0.0560037	0	0	N	-	.	N	N	N	N	N
1645	18753	Prkcd	protein kinase C, delta [Source:MGI Symbol;Acc:MGI:97598]	.	56	0.169708	4	0.788668	Y	up-regulated	.	Y	Y	Y	Y	N
1646	18754	Prkce	protein kinase C, epsilon [Source:MGI Symbol;Acc:MGI:97599]	.	110	0.0972953	2	0.512836	Y	up-regulated	.	Y	Y	N	Y	N
1647	18755	Prkch	protein kinase C, eta [Source:MGI Symbol;Acc:MGI:97600]	.	2	0.226768	0	0	N	-	.	N	N	N	N	N
1648	18759	Prkci	protein kinase C, iota [Source:MGI Symbol;Acc:MGI:99260]	.	13	0.0588139	0	0	N	-	.	N	N	N	N	N
1649	18761	Prkcq	protein kinase C, theta [Source:MGI Symbol;Acc:MGI:97601]	.	1	0	0	0	N	-	.	N	N	N	N	N
1650	18762	Prkcz	protein kinase C, zeta [Source:MGI Symbol;Acc:MGI:97602]	.	9	-0.137904	0	0	N	-	.	N	N	N	N	N
1651	18764	Pkd2	polycystin 2, transient receptor potential cation channel [Source:MGI Symbol;Acc:MGI:1099818]	.	3	0.0322643	0	0	N	-	.	N	N	N	N	N
1652	18767	Pkia	protein kinase inhibitor, alpha [Source:MGI Symbol;Acc:MGI:104747]	.	8	-0.131349	0	0	N	-	.	N	N	N	N	N
1653	18769	Pkig	protein kinase inhibitor, gamma [Source:MGI Symbol;Acc:MGI:1343086]	.	1	0	0	0	N	-	.	N	N	N	N	N
1654	18777	Lypla1	lysophospholipase 1 [Source:MGI Symbol;Acc:MGI:1344588]	.	12	0.113165	0	0	N	-	.	N	N	N	N	N
1655	18783	Pla2g4a	phospholipase A2, group IVA (cytosolic, calcium-dependent) [Source:MGI Symbol;Acc:MGI:1195256]	.	2	0.101657	0	0	N	-	.	N	N	N	N	N
1656	18786	Plaa	phospholipase A2, activating protein [Source:MGI Symbol;Acc:MGI:104810]	.	73	0.0981021	0	0	N	-	.	N	N	N	N	N
1657	18789	Papola	poly (A) polymerase alpha [Source:MGI Symbol;Acc:MGI:109301]	.	7	0.0531803	0	0	N	-	.	N	N	N	N	N
1658	18791	Plat	plasminogen activator, tissue [Source:MGI Symbol;Acc:MGI:97610]	.	3	0.169498	0	0	N	-	.	N	N	N	N	N
1659	18795	Plcb1	phospholipase C, beta 1 [Source:MGI Symbol;Acc:MGI:97613]	.	192	0.133117	0	0	N	-	.	N	N	N	N	N
1660	18797	Plcb3	phospholipase C, beta 3 [Source:MGI Symbol;Acc:MGI:104778]	.	16	0.051813	0	0	N	-	.	N	N	N	N	N
1661	18799	Plcd1	phospholipase C, delta 1 [Source:MGI Symbol;Acc:MGI:97614]	.	29	-0.059394	3	-1.38085	Y	down-regulated	.	Y	Y	Y	N	N
1662	18802	Plcd4	phospholipase C, delta 4 [Source:MGI Symbol;Acc:MGI:107469]	.	2	0.11232	0	0	N	-	.	N	N	N	N	N
1663	18803	Plcg1	phospholipase C, gamma 1 [Source:MGI Symbol;Acc:MGI:97615]	.	48	0.153998	0	0	N	-	.	N	N	N	N	N
1664	18806	Pld2	phospholipase D2 [Source:MGI Symbol;Acc:MGI:892877]	.	9	0.0516173	0	0	N	-	.	N	N	N	N	N
1665	18807	Pld3	phospholipase D family, member 3 [Source:MGI Symbol;Acc:MGI:1333782]	.	25	-0.0397097	0	0	N	-	.	N	N	N	N	N
1666	18810	Plec	plectin [Source:MGI Symbol;Acc:MGI:1277961]	.	720	0.00808842	0	0	N	-	.	N	N	N	N	N
1667	18813	Pa2g4	proliferation-associated 2G4 [Source:MGI Symbol;Acc:MGI:894684]	.	59	-0.0403217	2	-1.27275	Y	down-regulated	.	Y	N	N	N	N
1668	18815	Plg	plasminogen [Source:MGI Symbol;Acc:MGI:97620]	.	16	0.0999581	0	0	N	-	.	N	N	N	N	N
1669	18816	Serpinf2	serine (or cysteine) peptidase inhibitor, clade F, member 2 [Source:MGI Symbol;Acc:MGI:107173]	.	7	-0.208407	0	0	N	-	.	N	N	N	N	N
1670	18822	Plod1	procollagen-lysine, 2-oxoglutarate 5-dioxygenase 1 [Source:MGI Symbol;Acc:MGI:99907]	.	4	0.0124509	0	0	N	-	.	N	N	N	N	N
1671	18823	Plp1	proteolipid protein (myelin) 1 [Source:MGI Symbol;Acc:MGI:97623]	.	241	-0.0616424	5	-1.32134	Y	down-regulated	.	Y	N	Y	N	N
1672	18826	Lcp1	lymphocyte cytosolic protein 1 [Source:MGI Symbol;Acc:MGI:104808]	.	37	0.0505655	2	-0.722377	Y	down-regulated	.	N	Y	Y	Y	N
1673	18830	Pltp	phospholipid transfer protein [Source:MGI Symbol;Acc:MGI:103151]	.	5	-0.0834952	0	0	N	-	.	N	N	N	N	N
1674	18844	Plxna1	plexin A1 [Source:MGI Symbol;Acc:MGI:107685]	.	86	0.165016	0	0	N	-	.	N	N	N	N	N
1675	18845	Plxna2	plexin A2 [Source:MGI Symbol;Acc:MGI:107684]	.	52	0.113544	0	0	N	-	.	N	N	N	N	N
1676	18846	Plxna3	plexin A3 [Source:MGI Symbol;Acc:MGI:107683]	.	12	0.101888	0	0	N	-	.	N	N	N	N	N
1677	18854	Pml	promyelocytic leukemia [Source:MGI Symbol;Acc:MGI:104662]	.	4	-0.0849373	0	0	N	-	.	N	N	N	N	N
1678	18938	Ppp1r14b	protein phosphatase 1, regulatory inhibitor subunit 14B [Source:MGI Symbol;Acc:MGI:107682]	.	2	0.246262	0	0	N	-	.	N	N	N	N	N
1679	18949	Pnn	pinin [Source:MGI Symbol;Acc:MGI:1100514]	.	7	0.00318702	0	0	N	-	.	N	N	N	N	N
1680	18950	Pnp	purine-nucleoside phosphorylase [Source:MGI Symbol;Acc:MGI:97365]	.	4	0.0107919	0	0	N	-	.	N	N	N	N	N
1681	18951	Septin5	septin 5 [Source:MGI Symbol;Acc:MGI:1195461]	.	255	-0.0392188	2	0.544456	Y	up-regulated	.	N	Y	N	N	N
1682	18952	Septin4	septin 4 [Source:MGI Symbol;Acc:MGI:1270156]	.	74	-0.0196252	0	0	N	-	.	N	N	N	N	N
1683	18970	Polb	polymerase (DNA directed), beta [Source:MGI Symbol;Acc:MGI:97740]	.	1	0	0	0	N	-	.	N	N	N	N	N
1684	18971	Pold1	polymerase (DNA directed), delta 1, catalytic subunit [Source:MGI Symbol;Acc:MGI:97741]	.	4	0.137498	0	0	N	-	.	N	N	N	N	N
1685	18972	Pold2	polymerase (DNA directed), delta 2, regulatory subunit [Source:MGI Symbol;Acc:MGI:1097163]	.	1	0	0	0	N	-	.	N	N	N	N	N
1686	18973	Pole	polymerase (DNA directed), epsilon [Source:MGI Symbol;Acc:MGI:1196391]	.	2	0.144189	0	0	N	-	.	N	N	N	N	N
1687	18979	Pon1	paraoxonase 1 [Source:MGI Symbol;Acc:MGI:103295]	.	3	0.0764591	0	0	N	-	.	N	N	N	N	N
1688	18983	Cnot7	CCR4-NOT transcription complex, subunit 7 [Source:MGI Symbol;Acc:MGI:1298230]	.	10	0.307376	0	0	N	-	.	N	N	N	N	N
1689	18984	Por	P450 (cytochrome) oxidoreductase [Source:MGI Symbol;Acc:MGI:97744]	.	82	0.0993591	2	-0.591064	Y	down-regulated	.	Y	N	Y	N	Y
1690	19012	Plpp1	phospholipid phosphatase 1 [Source:MGI Symbol;Acc:MGI:108412]	.	2	0.0806272	0	0	N	-	.	N	N	N	N	N
1691	19014	Med1	mediator complex subunit 1 [Source:MGI Symbol;Acc:MGI:1100846]	.	5	0.0609471	0	0	N	-	.	N	N	N	N	N
1692	19017	Ppargc1a	peroxisome proliferative activated receptor, gamma, coactivator 1 alpha [Source:MGI Symbol;Acc:MGI:1342774]	.	1	0	0	0	N	-	.	N	N	N	N	N
1693	19024	Ppfibp2	PTPRF interacting protein, binding protein 2 (liprin beta 2) [Source:MGI Symbol;Acc:MGI:894649]	.	3	0.11572	0	0	N	-	.	N	N	N	N	N
1694	19025	Ctsa	cathepsin A [Source:MGI Symbol;Acc:MGI:97748]	.	17	0.0152442	0	0	N	-	.	N	N	N	N	N
1695	19027	Sypl	synaptophysin-like protein [Source:MGI Symbol;Acc:MGI:108081]	.	3	-0.170785	0	0	N	-	.	N	N	N	N	N
1696	19035	Ppib	peptidylprolyl isomerase B [Source:MGI Symbol;Acc:MGI:97750]	.	40	0.00283096	0	0	N	-	.	N	N	N	N	N
1697	19038	Ppic	peptidylprolyl isomerase C [Source:MGI Symbol;Acc:MGI:97751]	.	1	0	0	0	N	-	.	N	N	N	N	N
1698	19039	Lgals3bp	lectin, galactoside-binding, soluble, 3 binding protein [Source:MGI Symbol;Acc:MGI:99554]	.	3	0.271843	0	0	N	-	.	N	N	N	N	N
1699	19042	Ppm1a	protein phosphatase 1A, magnesium dependent, alpha isoform [Source:MGI Symbol;Acc:MGI:99878]	.	62	0.0610963	0	0	N	-	.	N	N	N	N	N
1700	19043	Ppm1b	protein phosphatase 1B, magnesium dependent, beta isoform [Source:MGI Symbol;Acc:MGI:101841]	.	19	0.0258999	0	0	N	-	.	N	N	N	N	N
1701	19044	Ppox	protoporphyrinogen oxidase [Source:MGI Symbol;Acc:MGI:104968]	.	10	0.0180251	0	0	N	-	.	N	N	N	N	N
1702	19045	Ppp1ca	protein phosphatase 1 catalytic subunit alpha [Source:MGI Symbol;Acc:MGI:103016]	.	10	0.153412	0	0	N	-	.	N	N	N	N	N
1703	19046	Ppp1cb	protein phosphatase 1 catalytic subunit beta [Source:MGI Symbol;Acc:MGI:104871]	.	26	-0.0248337	0	0	N	-	.	N	N	N	N	N
1704	19049	Ppp1r1b	protein phosphatase 1, regulatory inhibitor subunit 1B [Source:MGI Symbol;Acc:MGI:94860]	.	32	0.167991	0	0	N	-	.	N	N	N	N	N
1705	19052	Ppp2ca	protein phosphatase 2 (formerly 2A), catalytic subunit, alpha isoform [Source:MGI Symbol;Acc:MGI:1321159]	.	7	0.00269568	0	0	N	-	.	N	N	N	N	N
1706	19053	Ppp2cb	protein phosphatase 2 (formerly 2A), catalytic subunit, beta isoform [Source:MGI Symbol;Acc:MGI:1321161]	.	9	0.102826	0	0	N	-	.	N	N	N	N	N
1707	19055	Ppp3ca	protein phosphatase 3, catalytic subunit, alpha isoform [Source:MGI Symbol;Acc:MGI:107164]	.	174	0.0967866	0	0	N	-	.	N	N	N	N	N
1708	19056	Ppp3cb	protein phosphatase 3, catalytic subunit, beta isoform [Source:MGI Symbol;Acc:MGI:107163]	.	63	0.0245214	2	0.516502	Y	up-regulated	.	Y	Y	Y	Y	N
1709	19057	Ppp3cc	protein phosphatase 3, catalytic subunit, gamma isoform [Source:MGI Symbol;Acc:MGI:107162]	.	9	0.151636	0	0	N	-	.	N	N	N	N	N
1710	19058	Ppp3r1	protein phosphatase 3, regulatory subunit B, alpha isoform (calcineurin B, type I) [Source:MGI Symbol;Acc:MGI:107172]	.	134	-0.241974	15	-1.29577	Y	down-regulated	.	Y	Y	Y	N	N
1711	19060	Ppp5c	protein phosphatase 5, catalytic subunit [Source:MGI Symbol;Acc:MGI:102666]	.	125	-0.00558945	3	0.861475	Y	up-regulated	.	Y	N	N	N	N
1712	19062	Inpp5k	inositol polyphosphate 5-phosphatase K [Source:MGI Symbol;Acc:MGI:1194899]	.	6	0.0496938	0	0	N	-	.	N	N	N	N	N
1713	19063	Ppt1	palmitoyl-protein thioesterase 1 [Source:MGI Symbol;Acc:MGI:1298204]	.	15	0.0344025	0	0	N	-	.	N	N	N	N	N
1714	19069	Nup88	nucleoporin 88 [Source:MGI Symbol;Acc:MGI:104900]	.	7	0.00982879	0	0	N	-	.	N	N	N	N	N
1715	19070	Mob4	MOB family member 4, phocein [Source:MGI Symbol;Acc:MGI:104899]	.	21	0.0264656	0	0	N	-	.	N	N	N	N	N
1716	19072	Prep	prolyl endopeptidase [Source:MGI Symbol;Acc:MGI:1270863]	.	79	0.140401	0	0	N	-	.	N	N	N	N	N
1717	19079	Prkab1	protein kinase, AMP-activated, beta 1 non-catalytic subunit [Source:MGI Symbol;Acc:MGI:1336167]	.	1	0	0	0	N	-	.	N	N	N	N	N
1718	19082	Prkag1	protein kinase, AMP-activated, gamma 1 non-catalytic subunit [Source:MGI Symbol;Acc:MGI:108411]	.	7	-0.0925265	0	0	N	-	.	N	N	N	N	N
1719	19084	Prkar1a	protein kinase, cAMP dependent regulatory, type I, alpha [Source:MGI Symbol;Acc:MGI:104878]	.	41	-0.0832517	4	-1.2923	Y	down-regulated	.	Y	N	Y	Y	Y
1720	19085	Prkar1b	protein kinase, cAMP dependent regulatory, type I beta [Source:MGI Symbol;Acc:MGI:97759]	.	25	0.102524	0	0	N	-	.	N	N	N	N	N
1721	19087	Prkar2a	protein kinase, cAMP dependent regulatory, type II alpha [Source:MGI Symbol;Acc:MGI:108025]	.	57	-0.0760924	0	0	N	-	.	N	N	N	N	N
1722	19088	Prkar2b	protein kinase, cAMP dependent regulatory, type II beta [Source:MGI Symbol;Acc:MGI:97760]	.	80	0.0727726	0	0	N	-	.	N	N	N	N	N
1723	19089	Prkcsh	protein kinase C substrate 80K-H [Source:MGI Symbol;Acc:MGI:107877]	.	30	0.0621002	0	0	N	-	.	N	N	N	N	N
1724	19090	Prkdc	protein kinase, DNA activated, catalytic polypeptide [Source:MGI Symbol;Acc:MGI:104779]	.	1	0	0	0	N	-	.	N	N	N	N	N
1725	19091	Prkg1	protein kinase, cGMP-dependent, type I [Source:MGI Symbol;Acc:MGI:108174]	.	14	0.0472014	0	0	N	-	.	N	N	N	N	N
1726	19092	Prkg2	protein kinase, cGMP-dependent, type II [Source:MGI Symbol;Acc:MGI:108173]	.	1	0	0	0	N	-	.	N	N	N	N	N
1727	19094	Mapk11	mitogen-activated protein kinase 11 [Source:MGI Symbol;Acc:MGI:1338024]	.	3	-0.0179429	0	0	N	-	.	N	N	N	N	N
1728	19099	Mapk8ip1	mitogen-activated protein kinase 8 interacting protein 1 [Source:MGI Symbol;Acc:MGI:1309464]	.	3	0.052868	0	0	N	-	.	N	N	N	N	N
1729	19106	Eif2ak2	eukaryotic translation initiation factor 2-alpha kinase 2 [Source:MGI Symbol;Acc:MGI:1353449]	.	4	0.174456	0	0	N	-	.	N	N	N	N	N
1730	19108	Prkx	protein kinase, X-linked [Source:MGI Symbol;Acc:MGI:1309999]	.	1	0	0	0	N	-	.	N	N	N	N	N
1731	19122	Prnp	prion protein [Source:MGI Symbol;Acc:MGI:97769]	.	57	-0.0836825	0	0	N	-	.	N	N	N	N	N
1732	19125	Prodh	proline dehydrogenase [Source:MGI Symbol;Acc:MGI:97770]	.	34	0.133556	0	0	N	-	.	N	N	N	N	N
1733	19126	Prom1	prominin 1 [Source:MGI Symbol;Acc:MGI:1100886]	.	12	0.109065	0	0	N	-	.	N	N	N	N	N
1734	19132	Prph	peripherin [Source:MGI Symbol;Acc:MGI:97774]	.	4	0.348016	0	0	N	-	.	N	N	N	N	N
1735	19134	Prpf4b	pre-mRNA processing factor 4B [Source:MGI Symbol;Acc:MGI:109584]	.	13	-0.00977651	0	0	N	-	.	N	N	N	N	N
1736	19139	Prps1	phosphoribosyl pyrophosphate synthetase 1 [Source:MGI Symbol;Acc:MGI:97775]	.	24	-0.193709	0	0	N	-	.	N	N	N	N	N
1737	19141	Lgmn	legumain [Source:MGI Symbol;Acc:MGI:1330838]	.	1	0	0	0	N	-	.	N	N	N	N	N
1738	19155	Npepps	aminopeptidase puromycin sensitive [Source:MGI Symbol;Acc:MGI:1101358]	.	184	0.0144444	0	0	N	-	.	N	N	N	N	N
1739	19156	Psap	prosaposin [Source:MGI Symbol;Acc:MGI:97783]	.	95	0.0253101	0	0	N	-	.	N	N	N	N	N
1740	19157	Cyth1	cytohesin 1 [Source:MGI Symbol;Acc:MGI:1334257]	.	10	-0.041954	0	0	N	-	.	N	N	N	N	N
1741	19158	Cyth2	cytohesin 2 [Source:MGI Symbol;Acc:MGI:1334255]	.	27	0.00183196	0	0	N	-	.	N	N	N	N	N
1742	19159	Cyth3	cytohesin 3 [Source:MGI Symbol;Acc:MGI:1335107]	.	13	-0.0877819	0	0	N	-	.	N	N	N	N	N
1743	19164	Psen1	presenilin 1 [Source:MGI Symbol;Acc:MGI:1202717]	.	5	-0.155529	0	0	N	-	.	N	N	N	N	N
1744	19166	Psma2	proteasome subunit alpha 2 [Source:MGI Symbol;Acc:MGI:104885]	.	38	-0.257157	6	-1.1502	Y	down-regulated	.	Y	N	N	Y	N
1745	19167	Psma3	proteasome subunit alpha 3 [Source:MGI Symbol;Acc:MGI:104883]	.	55	0.0483197	0	0	N	-	.	N	N	N	N	N
1746	19170	Psmb1	proteasome (prosome, macropain) subunit, beta type 1 [Source:MGI Symbol;Acc:MGI:104884]	.	52	0.10865	0	0	N	-	.	N	N	N	N	N
1747	19171	Psmb10	proteasome (prosome, macropain) subunit, beta type 10 [Source:MGI Symbol;Acc:MGI:1096380]	.	3	0.202831	0	0	N	-	.	N	N	N	N	N
1748	19172	Psmb4	proteasome (prosome, macropain) subunit, beta type 4 [Source:MGI Symbol;Acc:MGI:1098257]	.	28	-0.210975	2	-1.3459	Y	down-regulated	.	Y	N	N	Y	N
1749	19173	Psmb5	proteasome (prosome, macropain) subunit, beta type 5 [Source:MGI Symbol;Acc:MGI:1194513]	.	48	0.138269	0	0	N	-	.	N	N	N	N	N
1750	19175	Psmb6	proteasome (prosome, macropain) subunit, beta type 6 [Source:MGI Symbol;Acc:MGI:104880]	.	29	-0.186981	5	-0.976803	Y	down-regulated	.	Y	N	N	Y	N
1751	19177	Psmb7	proteasome (prosome, macropain) subunit, beta type 7 [Source:MGI Symbol;Acc:MGI:107637]	.	33	-0.0551185	0	0	N	-	.	N	N	N	N	N
1752	19179	Psmc1	protease (prosome, macropain) 26S subunit, ATPase 1 [Source:MGI Symbol;Acc:MGI:106054]	.	79	-0.0999781	0	0	N	-	.	N	N	N	N	N
1753	19181	Psmc2	proteasome (prosome, macropain) 26S subunit, ATPase 2 [Source:MGI Symbol;Acc:MGI:109555]	.	70	0.118526	3	0.561845	Y	up-regulated	.	Y	N	N	N	N
1754	19182	Psmc3	proteasome (prosome, macropain) 26S subunit, ATPase 3 [Source:MGI Symbol;Acc:MGI:1098754]	.	78	-0.0750193	0	0	N	-	.	N	N	N	N	N
1755	19184	Psmc5	protease (prosome, macropain) 26S subunit, ATPase 5 [Source:MGI Symbol;Acc:MGI:105047]	.	84	-0.0700103	0	0	N	-	.	N	N	N	N	N
1756	19185	Psmd4	proteasome (prosome, macropain) 26S subunit, non-ATPase, 4 [Source:MGI Symbol;Acc:MGI:1201670]	.	44	-0.00574961	0	0	N	-	.	N	N	N	N	N
1757	19186	Psme1	proteasome (prosome, macropain) activator subunit 1 (PA28 alpha) [Source:MGI Symbol;Acc:MGI:1096367]	.	39	-0.135723	6	-0.955219	Y	down-regulated	.	Y	N	N	Y	N
1758	19192	Psme3	proteaseome (prosome, macropain) activator subunit 3 (PA28 gamma, Ki) [Source:MGI Symbol;Acc:MGI:1096366]	.	24	-0.113817	0	0	N	-	.	N	N	N	N	N
1759	19201	Pstpip2	proline-serine-threonine phosphatase-interacting protein 2 [Source:MGI Symbol;Acc:MGI:1335088]	.	1	0	0	0	N	-	.	N	N	N	N	N
1760	19210	Ptdss1	phosphatidylserine synthase 1 [Source:MGI Symbol;Acc:MGI:1276575]	.	6	0.346027	0	0	N	-	.	N	N	N	N	N
1761	19211	Pten	phosphatase and tensin homolog [Source:MGI Symbol;Acc:MGI:109583]	.	24	0.146057	0	0	N	-	.	N	N	N	N	N
1762	19212	Pter	phosphotriesterase related [Source:MGI Symbol;Acc:MGI:107372]	.	6	-0.0313465	0	0	N	-	.	N	N	N	N	N
1763	19215	Ptgds	prostaglandin D2 synthase (brain) [Source:MGI Symbol;Acc:MGI:99261]	.	17	-0.117701	0	0	N	-	.	N	N	N	N	N
1764	19221	Ptgfrn	prostaglandin F2 receptor negative regulator [Source:MGI Symbol;Acc:MGI:1277114]	.	11	0.0571778	0	0	N	-	.	N	N	N	N	N
1765	19224	Ptgs1	prostaglandin-endoperoxide synthase 1 [Source:MGI Symbol;Acc:MGI:97797]	.	2	-0.0305706	0	0	N	-	.	N	N	N	N	N
1766	19225	Ptgs2	prostaglandin-endoperoxide synthase 2 [Source:MGI Symbol;Acc:MGI:97798]	.	2	-0.000692908	0	0	N	-	.	N	N	N	N	N
1767	19229	Ptk2b	PTK2 protein tyrosine kinase 2 beta [Source:MGI Symbol;Acc:MGI:104908]	.	127	0.0187043	0	0	N	-	.	N	N	N	N	N
1768	19230	Twf1	twinfilin actin binding protein 1 [Source:MGI Symbol;Acc:MGI:1100520]	.	21	-0.0749359	0	0	N	-	.	N	N	N	N	N
1769	19231	Ptma	prothymosin alpha [Source:MGI Symbol;Acc:MGI:97803]	.	13	-0.395246	0	0	N	-	.	N	N	N	N	N
1770	19241	Tmsb4x	thymosin, beta 4, X chromosome [Source:MGI Symbol;Acc:MGI:99510]	.	26	-0.386132	0	0	N	-	.	N	N	N	N	N
1771	19242	Ptn	pleiotrophin [Source:MGI Symbol;Acc:MGI:97804]	.	38	-0.192782	0	0	N	-	.	N	N	N	N	N
1772	19243	Ptp4a1	protein tyrosine phosphatase 4a1 [Source:MGI Symbol;Acc:MGI:1277096]	.	4	0.00486668	0	0	N	-	.	N	N	N	N	N
1773	19244	Ptp4a2	protein tyrosine phosphatase 4a2 [Source:MGI Symbol;Acc:MGI:1277117]	.	8	-0.169578	0	0	N	-	.	N	N	N	N	N
1774	19245	Ptp4a3	protein tyrosine phosphatase 4a3 [Source:MGI Symbol;Acc:MGI:1277098]	.	4	0.0438067	0	0	N	-	.	N	N	N	N	N
1775	19246	Ptpn1	protein tyrosine phosphatase, non-receptor type 1 [Source:MGI Symbol;Acc:MGI:97805]	.	12	0.168482	0	0	N	-	.	N	N	N	N	N
1776	19247	Ptpn11	protein tyrosine phosphatase, non-receptor type 11 [Source:MGI Symbol;Acc:MGI:99511]	.	67	0.172365	0	0	N	-	.	N	N	N	N	N
1777	19248	Ptpn12	protein tyrosine phosphatase, non-receptor type 12 [Source:MGI Symbol;Acc:MGI:104673]	.	9	0.228187	0	0	N	-	.	N	N	N	N	N
1778	19250	Ptpn14	protein tyrosine phosphatase, non-receptor type 14 [Source:MGI Symbol;Acc:MGI:102467]	.	1	0	0	0	N	-	.	N	N	N	N	N
1779	19255	Ptpn2	protein tyrosine phosphatase, non-receptor type 2 [Source:MGI Symbol;Acc:MGI:97806]	.	14	0.0671782	0	0	N	-	.	N	N	N	N	N
1780	19258	Ptpn4	protein tyrosine phosphatase, non-receptor type 4 [Source:MGI Symbol;Acc:MGI:1099792]	.	6	0.19346	0	0	N	-	.	N	N	N	N	N
1781	19259	Ptpn5	protein tyrosine phosphatase, non-receptor type 5 [Source:MGI Symbol;Acc:MGI:97807]	.	34	0.0362076	0	0	N	-	.	N	N	N	N	N
1782	19261	Sirpa	signal-regulatory protein alpha [Source:MGI Symbol;Acc:MGI:108563]	.	218	-0.105938	0	0	N	-	.	N	N	N	N	N
1783	19262	Ptpra	protein tyrosine phosphatase, receptor type, A [Source:MGI Symbol;Acc:MGI:97808]	.	38	0.247363	2	0.750946	Y	up-regulated	.	Y	N	Y	N	N
1784	19263	Ptprb	protein tyrosine phosphatase, receptor type, B [Source:MGI Symbol;Acc:MGI:97809]	.	1	0	0	0	N	-	.	N	N	N	N	N
1785	19264	Ptprc	protein tyrosine phosphatase, receptor type, C [Source:MGI Symbol;Acc:MGI:97810]	.	7	0.285898	0	0	N	-	.	N	N	N	N	N
1786	19266	Ptprd	protein tyrosine phosphatase, receptor type, D [Source:MGI Symbol;Acc:MGI:97812]	.	75	0.0363431	0	0	N	-	.	N	N	N	N	N
1787	19267	Ptpre	protein tyrosine phosphatase, receptor type, E [Source:MGI Symbol;Acc:MGI:97813]	.	19	0.174993	0	0	N	-	.	N	N	N	N	N
1788	19268	Ptprf	protein tyrosine phosphatase, receptor type, F [Source:MGI Symbol;Acc:MGI:102695]	.	32	0.00205144	0	0	N	-	.	N	N	N	N	N
1789	19272	Ptprk	protein tyrosine phosphatase, receptor type, K [Source:MGI Symbol;Acc:MGI:103310]	.	20	0.110734	0	0	N	-	.	N	N	N	N	N
1790	19273	Ptpru	protein tyrosine phosphatase, receptor type, U [Source:MGI Symbol;Acc:MGI:1321151]	.	7	0.102451	0	0	N	-	.	N	N	N	N	N
1791	19274	Ptprm	protein tyrosine phosphatase, receptor type, M [Source:MGI Symbol;Acc:MGI:102694]	.	10	0.152951	0	0	N	-	.	N	N	N	N	N
1792	19276	Ptprn2	protein tyrosine phosphatase, receptor type, N polypeptide 2 [Source:MGI Symbol;Acc:MGI:107418]	.	43	-0.0885188	0	0	N	-	.	N	N	N	N	N
1793	19277	Ptpro	protein tyrosine phosphatase, receptor type, O [Source:MGI Symbol;Acc:MGI:1097152]	.	2	-0.115977	0	0	N	-	.	N	N	N	N	N
1794	19279	Ptprr	protein tyrosine phosphatase, receptor type, R [Source:MGI Symbol;Acc:MGI:109559]	.	10	-0.0187191	0	0	N	-	.	N	N	N	N	N
1795	19280	Ptprs	protein tyrosine phosphatase, receptor type, S [Source:MGI Symbol;Acc:MGI:97815]	.	106	-0.0168235	0	0	N	-	.	N	N	N	N	N
1796	19281	Ptprt	protein tyrosine phosphatase, receptor type, T [Source:MGI Symbol;Acc:MGI:1321152]	.	19	0.160314	0	0	N	-	.	N	N	N	N	N
1797	19283	Ptprz1	protein tyrosine phosphatase, receptor type Z, polypeptide 1 [Source:MGI Symbol;Acc:MGI:97816]	.	142	-0.0971179	0	0	N	-	.	N	N	N	N	N
1798	19285	Cavin1	caveolae associated 1 [Source:MGI Symbol;Acc:MGI:1277968]	.	26	-0.146552	2	-0.63252	Y	down-regulated	.	Y	N	N	N	N
1799	19286	Pts	6-pyruvoyl-tetrahydropterin synthase [Source:MGI Symbol;Acc:MGI:1338783]	.	9	-0.0958085	0	0	N	-	.	N	N	N	N	N
1800	19290	Pura	purine rich element binding protein A [Source:MGI Symbol;Acc:MGI:103079]	.	96	0.0037176	0	0	N	-	.	N	N	N	N	N
1801	19291	Purb	purine rich element binding protein B [Source:MGI Symbol;Acc:MGI:1338779]	.	38	-0.00229185	0	0	N	-	.	N	N	N	N	N
1802	19293	Pvalb	parvalbumin [Source:MGI Symbol;Acc:MGI:97821]	.	6	1.60962	5	1.82446	Y	up-regulated	.	N	N	N	N	N
1803	19294	Nectin2	nectin cell adhesion molecule 2 [Source:MGI Symbol;Acc:MGI:97822]	.	8	0.000521873	0	0	N	-	.	N	N	N	N	N
1804	19298	Pex19	peroxisomal biogenesis factor 19 [Source:MGI Symbol;Acc:MGI:1334458]	.	19	-0.0289304	0	0	N	-	.	N	N	N	N	N
1805	19299	Abcd3	ATP-binding cassette, sub-family D (ALD), member 3 [Source:MGI Symbol;Acc:MGI:1349216]	.	36	-0.0235629	2	-0.596848	Y	down-regulated	.	Y	Y	N	N	N
1806	19300	Abcd4	ATP-binding cassette, sub-family D (ALD), member 4 [Source:MGI Symbol;Acc:MGI:1349217]	.	2	-0.284418	0	0	N	-	.	N	N	N	N	N
1807	19303	Pxn	paxillin [Source:MGI Symbol;Acc:MGI:108295]	.	10	0.0583906	0	0	N	-	.	N	N	N	N	N
1808	19305	Pex5	peroxisomal biogenesis factor 5 [Source:MGI Symbol;Acc:MGI:1098808]	.	11	0.0885118	0	0	N	-	.	N	N	N	N	N
1809	19309	Pygm	muscle glycogen phosphorylase [Source:MGI Symbol;Acc:MGI:97830]	.	102	0.108451	2	0.588989	Y	up-regulated	.	Y	N	N	N	N
1810	19317	Qk	quaking [Source:MGI Symbol;Acc:MGI:97837]	.	13	-0.0845	0	0	N	-	.	N	N	N	N	N
1811	19324	Rab1a	RAB1A, member RAS oncogene family [Source:MGI Symbol;Acc:MGI:97842]	.	81	-0.176278	0	0	N	-	.	N	N	N	N	N
1812	19325	Rab10	RAB10, member RAS oncogene family [Source:MGI Symbol;Acc:MGI:105066]	.	38	0.0450888	0	0	N	-	.	N	N	N	N	N
1813	19326	Rab11b	RAB11B, member RAS oncogene family [Source:MGI Symbol;Acc:MGI:99425]	.	5	-0.440457	0	0	N	-	.	N	N	N	N	N
1814	19328	Rab12	RAB12, member RAS oncogene family [Source:MGI Symbol;Acc:MGI:894284]	.	27	-0.0088602	0	0	N	-	.	N	N	N	N	N
1815	19330	Rab18	RAB18, member RAS oncogene family [Source:MGI Symbol;Acc:MGI:102790]	.	31	0.00459393	0	0	N	-	.	N	N	N	N	N
1816	19334	Rab22a	RAB22A, member RAS oncogene family [Source:MGI Symbol;Acc:MGI:105072]	.	15	-0.00839176	0	0	N	-	.	N	N	N	N	N
1817	19336	Rab24	RAB24, member RAS oncogene family [Source:MGI Symbol;Acc:MGI:105065]	.	20	-0.0658643	0	0	N	-	.	N	N	N	N	N
1818	19337	Rab33a	RAB33A, member RAS oncogene family [Source:MGI Symbol;Acc:MGI:109493]	.	13	0.0801742	0	0	N	-	.	N	N	N	N	N
1819	19338	Rab33b	RAB33B, member RAS oncogene family [Source:MGI Symbol;Acc:MGI:1330805]	.	14	-0.203296	0	0	N	-	.	N	N	N	N	N
1820	19339	Rab3a	RAB3A, member RAS oncogene family [Source:MGI Symbol;Acc:MGI:97843]	.	167	-0.227524	4	-0.697488	Y	down-regulated	.	N	Y	Y	N	N
1821	19340	Rab3d	RAB3D, member RAS oncogene family [Source:MGI Symbol;Acc:MGI:97844]	.	12	0.144306	0	0	N	-	.	N	N	N	N	N
1822	19341	Rab4a	RAB4A, member RAS oncogene family [Source:MGI Symbol;Acc:MGI:105069]	.	17	-0.0742398	0	0	N	-	.	N	N	N	N	N
1823	19342	Rab4b	RAB4B, member RAS oncogene family [Source:MGI Symbol;Acc:MGI:105071]	.	19	-0.0409468	0	0	N	-	.	N	N	N	N	N
1824	19344	Rab5b	RAB5B, member RAS oncogene family [Source:MGI Symbol;Acc:MGI:105938]	.	48	-0.189751	0	0	N	-	.	N	N	N	N	N
1825	19345	Rab5c	RAB5C, member RAS oncogene family [Source:MGI Symbol;Acc:MGI:105306]	.	66	-0.178374	0	0	N	-	.	N	N	N	N	N
1826	19346	Rab6a	RAB6A, member RAS oncogene family [Source:MGI Symbol;Acc:MGI:894313]	.	42	-0.0591143	3	-0.717471	Y	down-regulated	.	Y	Y	N	Y	N
1827	19347	Dennd5a	DENN/MADD domain containing 5A [Source:MGI Symbol;Acc:MGI:1201681]	.	7	0.0641561	0	0	N	-	.	N	N	N	N	N
1828	19349	Rab7	RAB7, member RAS oncogene family [Source:MGI Symbol;Acc:MGI:105068]	.	83	0.00408416	0	0	N	-	.	N	N	N	N	N
1829	19352	Rabggtb	Rab geranylgeranyl transferase, b subunit [Source:MGI Symbol;Acc:MGI:99537]	.	11	0.121917	2	0.590791	Y	up-regulated	.	Y	N	N	N	N
1830	19353	Rac1	Rac family small GTPase 1 [Source:MGI Symbol;Acc:MGI:97845]	.	33	0.107031	0	0	N	-	.	N	N	N	N	N
1831	19357	Rad21	RAD21 cohesin complex component [Source:MGI Symbol;Acc:MGI:108016]	.	11	-0.0775933	0	0	N	-	.	N	N	N	N	N
1832	19358	Rad23a	RAD23 homolog A, nucleotide excision repair protein [Source:MGI Symbol;Acc:MGI:105126]	.	15	0.178932	0	0	N	-	.	N	N	N	N	N
1833	19359	Rad23b	RAD23 homolog B, nucleotide excision repair protein [Source:MGI Symbol;Acc:MGI:105128]	.	40	-0.102734	0	0	N	-	.	N	N	N	N	N
1834	19364	Rad51d	RAD51 paralog D [Source:MGI Symbol;Acc:MGI:1261809]	.	2	-0.146842	0	0	N	-	.	N	N	N	N	N
1835	19365	Rad52	RAD52 homolog, DNA repair protein [Source:MGI Symbol;Acc:MGI:101949]	.	1	0	0	0	N	-	.	N	N	N	N	N
1836	19373	Rag1	recombination activating 1 [Source:MGI Symbol;Acc:MGI:97848]	.	1	0	0	0	N	-	.	N	N	N	N	N
1837	19377	Rai1	retinoic acid induced 1 [Source:MGI Symbol;Acc:MGI:103291]	.	8	0.148937	0	0	N	-	.	N	N	N	N	N
1838	19378	Aldh1a2	aldehyde dehydrogenase family 1, subfamily A2 [Source:MGI Symbol;Acc:MGI:107928]	.	9	0.0276293	0	0	N	-	.	N	N	N	N	N
1839	19383	Raly	hnRNP-associated with lethal yellow [Source:MGI Symbol;Acc:MGI:97850]	.	22	-0.0233601	0	0	N	-	.	N	N	N	N	N
1840	19384	Ran	RAN, member RAS oncogene family [Source:MGI Symbol;Acc:MGI:1333112]	.	26	-0.357506	0	0	N	-	.	N	N	N	N	N
1841	19385	Ranbp1	RAN binding protein 1 [Source:MGI Symbol;Acc:MGI:96269]	.	24	-0.0906117	2	-0.847006	Y	down-regulated	.	Y	Y	Y	N	N
1842	19386	Ranbp2	RAN binding protein 2 [Source:MGI Symbol;Acc:MGI:894323]	.	88	0.213427	7	0.565372	Y	up-regulated	.	Y	Y	N	N	N
1843	19387	Rangap1	RAN GTPase activating protein 1 [Source:MGI Symbol;Acc:MGI:103071]	.	36	0.182656	0	0	N	-	.	N	N	N	N	N
1844	19395	Rasgrp2	RAS, guanyl releasing protein 2 [Source:MGI Symbol;Acc:MGI:1333849]	.	7	0.305747	0	0	N	-	.	N	N	N	N	N
1845	19411	Rarg	retinoic acid receptor, gamma [Source:MGI Symbol;Acc:MGI:97858]	.	1	0	0	0	N	-	.	N	N	N	N	N
1846	19414	Rasa3	RAS p21 protein activator 3 [Source:MGI Symbol;Acc:MGI:1197013]	.	40	0.100701	0	0	N	-	.	N	N	N	N	N
1847	19415	Rasal1	RAS protein activator like 1 (GAP1 like) [Source:MGI Symbol;Acc:MGI:1330842]	.	93	0.10905	0	0	N	-	.	N	N	N	N	N
1848	19417	Rasgrf1	RAS protein-specific guanine nucleotide-releasing factor 1 [Source:MGI Symbol;Acc:MGI:99694]	.	37	0.123192	0	0	N	-	.	N	N	N	N	N
1849	19418	Rasgrf2	RAS protein-specific guanine nucleotide-releasing factor 2 [Source:MGI Symbol;Acc:MGI:109137]	.	18	0.0592502	0	0	N	-	.	N	N	N	N	N
1850	19419	Rasgrp1	RAS guanyl releasing protein 1 [Source:MGI Symbol;Acc:MGI:1314635]	.	25	0.056972	0	0	N	-	.	N	N	N	N	N
1851	19645	Rb1	RB transcriptional corepressor 1 [Source:MGI Symbol;Acc:MGI:97874]	.	3	0.00322257	0	0	N	-	.	N	N	N	N	N
1852	19646	Rbbp4	retinoblastoma binding protein 4, chromatin remodeling factor [Source:MGI Symbol;Acc:MGI:1194912]	.	7	0.234779	0	0	N	-	.	N	N	N	N	N
1853	19647	Rbbp6	retinoblastoma binding protein 6, ubiquitin ligase [Source:MGI Symbol;Acc:MGI:894835]	.	9	0.0752809	0	0	N	-	.	N	N	N	N	N
1854	19651	Rbl2	RB transcriptional corepressor like 2 [Source:MGI Symbol;Acc:MGI:105085]	.	5	0.164894	0	0	N	-	.	N	N	N	N	N
1855	19652	Rbm3	RNA binding motif (RNP1, RRM) protein 3 [Source:MGI Symbol;Acc:MGI:1099460]	.	13	0.0174478	0	0	N	-	.	N	N	N	N	N
1856	19654	Rbm6	RNA binding motif protein 6 [Source:MGI Symbol;Acc:MGI:1338037]	.	5	0.128349	0	0	N	-	.	N	N	N	N	N
1857	19655	Rbmx	RNA binding motif protein, X chromosome [Source:MGI Symbol;Acc:MGI:1343044]	.	13	0.125272	0	0	N	-	.	N	N	N	N	N
1858	19656	Rbmxl1	RNA binding motif protein, X-linked like-1 [Source:MGI Symbol;Acc:MGI:1343045]	.	17	0.0215501	0	0	N	-	.	N	N	N	N	N
1859	19659	Rbp1	retinol binding protein 1, cellular [Source:MGI Symbol;Acc:MGI:97876]	.	15	-0.223506	0	0	N	-	.	N	N	N	N	N
1860	19662	Rbp4	retinol binding protein 4, plasma [Source:MGI Symbol;Acc:MGI:97879]	.	1	0	0	0	N	-	.	N	N	N	N	N
1861	19664	Rbpj	recombination signal binding protein for immunoglobulin kappa J region [Source:MGI Symbol;Acc:MGI:96522]	.	1	0	0	0	N	-	.	N	N	N	N	N
1862	19671	Rce1	Ras converting CAAX endopeptidase 1 [Source:MGI Symbol;Acc:MGI:1336895]	.	1	0	0	0	N	-	.	N	N	N	N	N
1863	19672	Rcn1	reticulocalbin 1 [Source:MGI Symbol;Acc:MGI:104559]	.	10	-0.0383778	0	0	N	-	.	N	N	N	N	N
1864	19679	Pitpnm2	phosphatidylinositol transfer protein, membrane-associated 2 [Source:MGI Symbol;Acc:MGI:1336192]	.	80	0.172039	3	0.712327	Y	up-regulated	.	N	Y	N	N	N
1865	19684	Rdx	radixin [Source:MGI Symbol;Acc:MGI:97887]	.	41	-0.205414	0	0	N	-	.	N	N	N	N	N
1866	19687	Rfc1	replication factor C (activator 1) 1 [Source:MGI Symbol;Acc:MGI:97891]	.	2	0.0508864	0	0	N	-	.	N	N	N	N	N
1867	19697	Rela	v-rel reticuloendotheliosis viral oncogene homolog A (avian) [Source:MGI Symbol;Acc:MGI:103290]	.	4	-0.0646112	0	0	N	-	.	N	N	N	N	N
1868	19699	Reln	reelin [Source:MGI Symbol;Acc:MGI:103022]	.	13	0.290911	0	0	N	-	.	N	N	N	N	N
1869	19703	Renbp	renin binding protein [Source:MGI Symbol;Acc:MGI:105940]	.	3	0.0470725	0	0	N	-	.	N	N	N	N	N
1870	19704	Upf1	UPF1 regulator of nonsense transcripts homolog (yeast) [Source:MGI Symbol;Acc:MGI:107995]	.	73	0.070762	0	0	N	-	.	N	N	N	N	N
1871	19707	Reps1	RalBP1 associated Eps domain containing protein [Source:MGI Symbol;Acc:MGI:1196373]	.	35	-0.0215165	0	0	N	-	.	N	N	N	N	N
1872	19708	Dpf2	D4, zinc and double PHD fingers family 2 [Source:MGI Symbol;Acc:MGI:109529]	.	5	0.09126	0	0	N	-	.	N	N	N	N	N
1873	19712	Rest	RE1-silencing transcription factor [Source:MGI Symbol;Acc:MGI:104897]	.	2	0.171851	0	0	N	-	.	N	N	N	N	N
1874	19714	Rev3l	REV3 like, DNA directed polymerase zeta catalytic subunit [Source:MGI Symbol;Acc:MGI:1337131]	.	1	0	0	0	N	-	.	N	N	N	N	N
1875	19720	Trim27	tripartite motif-containing 27 [Source:MGI Symbol;Acc:MGI:97904]	.	1	0	0	0	N	-	.	N	N	N	N	N
1876	19724	Rfx1	regulatory factor X, 1 (influences HLA class II expression) [Source:MGI Symbol;Acc:MGI:105982]	.	5	-0.0592457	0	0	N	-	.	N	N	N	N	N
1877	19726	Rfx3	regulatory factor X, 3 (influences HLA class II expression) [Source:MGI Symbol;Acc:MGI:106582]	.	8	-0.0261843	0	0	N	-	.	N	N	N	N	N
1878	19731	Rgl1	ral guanine nucleotide dissociation stimulator,-like 1 [Source:MGI Symbol;Acc:MGI:107484]	.	3	0.0178085	0	0	N	-	.	N	N	N	N	N
1879	19732	Rgl2	ral guanine nucleotide dissociation stimulator-like 2 [Source:MGI Symbol;Acc:MGI:107483]	.	4	-0.0193103	0	0	N	-	.	N	N	N	N	N
1880	19739	Rgs9	regulator of G-protein signaling 9 [Source:MGI Symbol;Acc:MGI:1338824]	.	3	-0.144644	0	0	N	-	.	N	N	N	N	N
1881	19744	Rheb	Ras homolog enriched in brain [Source:MGI Symbol;Acc:MGI:97912]	.	24	-0.149841	0	0	N	-	.	N	N	N	N	N
1882	19746	Rhd	Rh blood group, D antigen [Source:MGI Symbol;Acc:MGI:1202882]	.	1	0	0	0	N	-	.	N	N	N	N	N
1883	19762	Rit2	Ras-like without CAAX 2 [Source:MGI Symbol;Acc:MGI:108054]	.	8	-0.0637706	0	0	N	-	.	N	N	N	N	N
1884	19763	Ring1	ring finger protein 1 [Source:MGI Symbol;Acc:MGI:1101770]	.	3	0.0564221	0	0	N	-	.	N	N	N	N	N
1885	19765	Ralbp1	ralA binding protein 1 [Source:MGI Symbol;Acc:MGI:108466]	.	42	-0.0123511	0	0	N	-	.	N	N	N	N	N
1886	19766	Ripk1	receptor (TNFRSF)-interacting serine-threonine kinase 1 [Source:MGI Symbol;Acc:MGI:108212]	.	1	0	0	0	N	-	.	N	N	N	N	N
1887	19769	Rit1	Ras-like without CAAX 1 [Source:MGI Symbol;Acc:MGI:108053]	.	2	0.0407148	0	0	N	-	.	N	N	N	N	N
1888	19771	Rlbp1	retinaldehyde binding protein 1 [Source:MGI Symbol;Acc:MGI:97930]	.	8	-0.15303	2	-1.04456	Y	down-regulated	.	N	Y	N	N	N
1889	19775	Xpr1	xenotropic and polytropic retrovirus receptor 1 [Source:MGI Symbol;Acc:MGI:97932]	.	7	0.154067	0	0	N	-	.	N	N	N	N	N
1890	19777	Uri1	URI1, prefoldin-like chaperone [Source:MGI Symbol;Acc:MGI:1342294]	.	5	-0.0181131	0	0	N	-	.	N	N	N	N	N
1891	19820	Rlim	ring finger protein, LIM domain interacting [Source:MGI Symbol;Acc:MGI:1342291]	.	2	0.0941691	0	0	N	-	.	N	N	N	N	N
1892	19821	Rnf2	ring finger protein 2 [Source:MGI Symbol;Acc:MGI:1101759]	.	5	-0.137365	0	0	N	-	.	N	N	N	N	N
1893	19823	Rnf7	ring finger protein 7 [Source:MGI Symbol;Acc:MGI:1337096]	.	4	0.0456674	0	0	N	-	.	N	N	N	N	N
1894	19826	Rnps1	RNA binding protein with serine rich domain 1 [Source:MGI Symbol;Acc:MGI:97960]	.	10	-0.0149649	0	0	N	-	.	N	N	N	N	N
1895	19876	Robo1	roundabout guidance receptor 1 [Source:MGI Symbol;Acc:MGI:1274781]	.	21	0.0317102	0	0	N	-	.	N	N	N	N	N
1896	19877	Rock1	Rho-associated coiled-coil containing protein kinase 1 [Source:MGI Symbol;Acc:MGI:107927]	.	19	0.159644	0	0	N	-	.	N	N	N	N	N
1897	19878	Rock2	Rho-associated coiled-coil containing protein kinase 2 [Source:MGI Symbol;Acc:MGI:107926]	.	183	0.000958272	0	0	N	-	.	N	N	N	N	N
1898	19879	Slc22a8	solute carrier family 22 (organic anion transporter), member 8 [Source:MGI Symbol;Acc:MGI:1336187]	.	2	-0.168609	0	0	N	-	.	N	N	N	N	N
1899	19888	Rp1	retinitis pigmentosa 1 (human) [Source:MGI Symbol;Acc:MGI:1341105]	.	1	0	0	0	N	-	.	N	N	N	N	N
1900	19889	Rp2	retinitis pigmentosa 2 homolog [Source:MGI Symbol;Acc:MGI:1277953]	.	10	-0.102367	0	0	N	-	.	N	N	N	N	N
1901	19893	Rpgr	retinitis pigmentosa GTPase regulator [Source:MGI Symbol;Acc:MGI:1344037]	.	6	0.10366	0	0	N	-	.	N	N	N	N	N
1902	19894	Rph3a	rabphilin 3A [Source:MGI Symbol;Acc:MGI:102788]	.	158	-0.0233792	0	0	N	-	.	N	N	N	N	N
1903	19895	Rpia	ribose 5-phosphate isomerase A [Source:MGI Symbol;Acc:MGI:103254]	.	4	-0.0901528	0	0	N	-	.	N	N	N	N	N
1904	19896	Rpl10a	ribosomal protein L10A [Source:MGI Symbol;Acc:MGI:1343877]	.	34	-0.124195	0	0	N	-	.	N	N	N	N	N
1905	19899	Rpl18	ribosomal protein L18 [Source:MGI Symbol;Acc:MGI:98003]	.	20	0.238282	0	0	N	-	.	N	N	N	N	N
1906	19921	Rpl19	ribosomal protein L19 [Source:MGI Symbol;Acc:MGI:98020]	.	20	0.0182084	0	0	N	-	.	N	N	N	N	N
1907	19934	Rpl22	ribosomal protein L22 [Source:MGI Symbol;Acc:MGI:99262]	.	11	-0.0485609	0	0	N	-	.	N	N	N	N	N
1908	19935	Mrpl23	mitochondrial ribosomal protein L23 [Source:MGI Symbol;Acc:MGI:1196612]	.	2	0.232572	0	0	N	-	.	N	N	N	N	N
1909	19941	Rpl26	ribosomal protein L26 [Source:MGI Symbol;Acc:MGI:106022]	.	18	0.0618245	2	0.895922	Y	up-regulated	.	Y	N	N	N	N
1910	19943	Rpl28	ribosomal protein L28 [Source:MGI Symbol;Acc:MGI:101839]	.	16	0.149482	0	0	N	-	.	N	N	N	N	N
1911	19944	Rpl29	ribosomal protein L29 [Source:MGI Symbol;Acc:MGI:99687]	.	17	0.04139	0	0	N	-	.	N	N	N	N	N
1912	19946	Rpl30	ribosomal protein L30 [Source:MGI Symbol;Acc:MGI:98037]	.	22	0.0708741	0	0	N	-	.	N	N	N	N	N
1913	19951	Rpl32	ribosomal protein L32 [Source:MGI Symbol;Acc:MGI:98038]	.	16	0.328664	3	0.608385	Y	up-regulated	.	Y	N	Y	N	N
1914	19981	Rpl37a	ribosomal protein L37a [Source:MGI Symbol;Acc:MGI:98068]	.	7	0.219164	0	0	N	-	.	N	N	N	N	N
1915	19988	Rpl6	ribosomal protein L6 [Source:MGI Symbol;Acc:MGI:108057]	.	46	0.047245	0	0	N	-	.	N	N	N	N	N
1916	19989	Rpl7	ribosomal protein L7 [Source:MGI Symbol;Acc:MGI:98073]	.	51	0.151682	0	0	N	-	.	N	N	N	N	N
1917	20005	Rpl9	ribosomal protein L9 [Source:MGI Symbol;Acc:MGI:1298373]	.	23	0.050157	0	0	N	-	.	N	N	N	N	N
1918	20014	Rpn2	ribophorin II [Source:MGI Symbol;Acc:MGI:98085]	.	20	-0.0833833	0	0	N	-	.	N	N	N	N	N
1919	20016	Polr1c	polymerase (RNA) I polypeptide C [Source:MGI Symbol;Acc:MGI:103288]	.	5	-0.0877723	0	0	N	-	.	N	N	N	N	N
1920	20018	Polr1d	polymerase (RNA) I polypeptide D [Source:MGI Symbol;Acc:MGI:108403]	.	2	-0.0523074	0	0	N	-	.	N	N	N	N	N
1921	20020	Polr2a	polymerase (RNA) II (DNA directed) polypeptide A [Source:MGI Symbol;Acc:MGI:98086]	.	27	0.110883	0	0	N	-	.	N	N	N	N	N
1922	20021	Polr2c	polymerase (RNA) II (DNA directed) polypeptide C [Source:MGI Symbol;Acc:MGI:109299]	.	5	0.00755642	0	0	N	-	.	N	N	N	N	N
1923	20024	Sub1	SUB1 homolog, transcriptional regulator [Source:MGI Symbol;Acc:MGI:104811]	.	45	-0.131754	2	-1.38022	Y	down-regulated	.	Y	N	N	N	N
1924	20042	Rps12	ribosomal protein S12 [Source:MGI Symbol;Acc:MGI:98105]	.	36	0.0342523	0	0	N	-	.	N	N	N	N	N
1925	20044	Rps14	ribosomal protein S14 [Source:MGI Symbol;Acc:MGI:98107]	.	30	0.0504105	0	0	N	-	.	N	N	N	N	N
1926	20054	Rps15	ribosomal protein S15 [Source:MGI Symbol;Acc:MGI:98117]	.	7	-0.224803	0	0	N	-	.	N	N	N	N	N
1927	20055	Rps16	ribosomal protein S16 [Source:MGI Symbol;Acc:MGI:98118]	.	37	-0.0796306	0	0	N	-	.	N	N	N	N	N
1928	20068	Rps17	ribosomal protein S17 [Source:MGI Symbol;Acc:MGI:1309526]	.	40	-0.155625	4	-0.959263	Y	down-regulated	.	Y	N	N	Y	N
1929	20084	Rps18	ribosomal protein S18 [Source:MGI Symbol;Acc:MGI:98146]	.	29	0.0810394	0	0	N	-	.	N	N	N	N	N
1930	20085	Rps19	ribosomal protein S19 [Source:MGI Symbol;Acc:MGI:1333780]	.	33	-0.0453624	0	0	N	-	.	N	N	N	N	N
1931	20088	Rps24	ribosomal protein S24 [Source:MGI Symbol;Acc:MGI:98147]	.	15	0.127053	0	0	N	-	.	N	N	N	N	N
1932	20090	Rps29	ribosomal protein S29 [Source:MGI Symbol;Acc:MGI:107681]	.	13	0.0279936	0	0	N	-	.	N	N	N	N	N
1933	20091	Rps3a1	ribosomal protein S3A1 [Source:MGI Symbol;Acc:MGI:1202063]	.	71	0.0345074	2	-0.799555	Y	down-regulated	.	Y	N	N	N	N
1934	20102	Rps4x	ribosomal protein S4, X-linked [Source:MGI Symbol;Acc:MGI:98158]	.	51	0.13468	0	0	N	-	.	N	N	N	N	N
1935	20104	Rps6	ribosomal protein S6 [Source:MGI Symbol;Acc:MGI:98159]	.	41	0.00583413	0	0	N	-	.	N	N	N	N	N
1936	20111	Rps6ka1	ribosomal protein S6 kinase polypeptide 1 [Source:MGI Symbol;Acc:MGI:104558]	.	2	-0.283953	0	0	N	-	.	N	N	N	N	N
1937	20112	Rps6ka2	ribosomal protein S6 kinase, polypeptide 2 [Source:MGI Symbol;Acc:MGI:1342290]	.	16	0.0716374	0	0	N	-	.	N	N	N	N	N
1938	20115	Rps7	ribosomal protein S7 [Source:MGI Symbol;Acc:MGI:1333818]	.	16	0.0985171	0	0	N	-	.	N	N	N	N	N
1939	20130	Rras	related RAS viral (r-ras) oncogene [Source:MGI Symbol;Acc:MGI:98179]	.	13	-0.123389	0	0	N	-	.	N	N	N	N	N
1940	20133	Rrm1	ribonucleotide reductase M1 [Source:MGI Symbol;Acc:MGI:98180]	.	4	0.162543	0	0	N	-	.	N	N	N	N	N
1941	20148	Dhrs3	dehydrogenase/reductase (SDR family) member 3 [Source:MGI Symbol;Acc:MGI:1315215]	.	1	0	0	0	N	-	.	N	N	N	N	N
1942	20163	Rsu1	Ras suppressor protein 1 [Source:MGI Symbol;Acc:MGI:103040]	.	5	-0.373142	0	0	N	-	.	N	N	N	N	N
1943	20166	Rtkn	rhotekin [Source:MGI Symbol;Acc:MGI:107371]	.	25	0.214495	0	0	N	-	.	N	N	N	N	N
1944	20167	Rtn2	reticulon 2 (Z-band associated protein) [Source:MGI Symbol;Acc:MGI:107612]	.	2	0.169475	0	0	N	-	.	N	N	N	N	N
1945	20168	Rtn3	reticulon 3 [Source:MGI Symbol;Acc:MGI:1339970]	.	176	0.0252912	0	0	N	-	.	N	N	N	N	N
1946	20170	Hps6	HPS6, biogenesis of lysosomal organelles complex 2 subunit 3 [Source:MGI Symbol;Acc:MGI:2181763]	.	3	0.110497	0	0	N	-	.	N	N	N	N	N
1947	20174	Ruvbl2	RuvB-like protein 2 [Source:MGI Symbol;Acc:MGI:1342299]	.	42	-0.0106295	0	0	N	-	.	N	N	N	N	N
1948	20182	Rxrb	retinoid X receptor beta [Source:MGI Symbol;Acc:MGI:98215]	.	4	0.220166	0	0	N	-	.	N	N	N	N	N
1949	20184	Uimc1	ubiquitin interaction motif containing 1 [Source:MGI Symbol;Acc:MGI:103185]	.	3	-0.120391	0	0	N	-	.	N	N	N	N	N
1950	20191	Ryr2	ryanodine receptor 2, cardiac [Source:MGI Symbol;Acc:MGI:99685]	.	245	0.187063	13	0.629735	Y	up-regulated	.	Y	Y	Y	N	N
1951	20192	Ryr3	ryanodine receptor 3 [Source:MGI Symbol;Acc:MGI:99684]	.	9	0.174406	0	0	N	-	.	N	N	N	N	N
1952	20194	S100a10	S100 calcium binding protein A10 (calpactin) [Source:MGI Symbol;Acc:MGI:1339468]	.	2	-0.391299	0	0	N	-	.	N	N	N	N	N
1953	20195	S100a11	S100 calcium binding protein A11 [Source:MGI Symbol;Acc:MGI:1338798]	.	4	-0.328389	0	0	N	-	.	N	N	N	N	N
1954	20196	S100a13	S100 calcium binding protein A13 [Source:MGI Symbol;Acc:MGI:109581]	.	10	-0.103442	0	0	N	-	.	N	N	N	N	N
1955	20198	S100a4	S100 calcium binding protein A4 [Source:MGI Symbol;Acc:MGI:1330282]	.	1	0	0	0	N	-	.	N	N	N	N	N
1956	20199	S100a5	S100 calcium binding protein A5 [Source:MGI Symbol;Acc:MGI:1338915]	.	1	0	0	0	N	-	.	N	N	N	N	N
1957	20200	S100a6	S100 calcium binding protein A6 (calcyclin) [Source:MGI Symbol;Acc:MGI:1339467]	.	5	-0.214068	0	0	N	-	.	N	N	N	N	N
1958	20203	S100b	S100 protein, beta polypeptide, neural [Source:MGI Symbol;Acc:MGI:98217]	.	3	0.0729648	0	0	N	-	.	N	N	N	N	N
1959	20218	Khdrbs1	KH domain containing, RNA binding, signal transduction associated 1 [Source:MGI Symbol;Acc:MGI:893579]	.	17	0.186335	0	0	N	-	.	N	N	N	N	N
1960	20224	Sar1a	secretion associated Ras related GTPase 1A [Source:MGI Symbol;Acc:MGI:98230]	.	2	-0.177751	0	0	N	-	.	N	N	N	N	N
1961	20226	Sars	seryl-aminoacyl-tRNA synthetase [Source:MGI Symbol;Acc:MGI:102809]	.	91	-0.00431127	0	0	N	-	.	N	N	N	N	N
1962	20227	Sart1	squamous cell carcinoma antigen recognized by T cells 1 [Source:MGI Symbol;Acc:MGI:1309453]	.	25	0.0563122	0	0	N	-	.	N	N	N	N	N
1963	20230	Satb1	special AT-rich sequence binding protein 1 [Source:MGI Symbol;Acc:MGI:105084]	.	5	-0.085897	0	0	N	-	.	N	N	N	N	N
1964	20238	Atxn1	ataxin 1 [Source:MGI Symbol;Acc:MGI:104783]	.	4	0.227492	0	0	N	-	.	N	N	N	N	N
1965	20239	Atxn2	ataxin 2 [Source:MGI Symbol;Acc:MGI:1277223]	.	21	-0.0356281	0	0	N	-	.	N	N	N	N	N
1966	20254	Scg2	secretogranin II [Source:MGI Symbol;Acc:MGI:103033]	.	57	-0.112511	5	-0.719102	Y	down-regulated	.	Y	Y	Y	Y	N
1967	20255	Scg3	secretogranin III [Source:MGI Symbol;Acc:MGI:103032]	.	25	-0.0549252	0	0	N	-	.	N	N	N	N	N
1968	20257	Stmn2	stathmin-like 2 [Source:MGI Symbol;Acc:MGI:98241]	.	12	0.0410251	0	0	N	-	.	N	N	N	N	N
1969	20259	Scin	scinderin [Source:MGI Symbol;Acc:MGI:1306794]	.	2	0.507565	0	0	N	-	.	N	N	N	N	N
1970	20262	Stmn3	stathmin-like 3 [Source:MGI Symbol;Acc:MGI:1277137]	.	19	0.0476097	0	0	N	-	.	N	N	N	N	N
1971	20264	Scn10a	sodium channel, voltage-gated, type X, alpha [Source:MGI Symbol;Acc:MGI:108029]	.	1	0	0	0	N	-	.	N	N	N	N	N
1972	20265	Scn1a	sodium channel, voltage-gated, type I, alpha [Source:MGI Symbol;Acc:MGI:98246]	.	25	-0.0580856	0	0	N	-	.	N	N	N	N	N
1973	20266	Scn1b	sodium channel, voltage-gated, type I, beta [Source:MGI Symbol;Acc:MGI:98247]	.	21	-0.0185947	0	0	N	-	.	N	N	N	N	N
1974	20269	Scn3a	sodium channel, voltage-gated, type III, alpha [Source:MGI Symbol;Acc:MGI:98249]	.	4	0.0310737	0	0	N	-	.	N	N	N	N	N
1975	20273	Scn8a	sodium channel, voltage-gated, type VIII, alpha [Source:MGI Symbol;Acc:MGI:103169]	.	10	0.0154475	0	0	N	-	.	N	N	N	N	N
1976	20274	Scn9a	sodium channel, voltage-gated, type IX, alpha [Source:MGI Symbol;Acc:MGI:107636]	.	1	0	0	0	N	-	.	N	N	N	N	N
1977	20280	Scp2	sterol carrier protein 2, liver [Source:MGI Symbol;Acc:MGI:98254]	.	24	-0.0369885	2	-0.819267	Y	down-regulated	.	Y	Y	Y	N	N
1978	20284	Scrg1	scrapie responsive gene 1 [Source:MGI Symbol;Acc:MGI:1328308]	.	7	0.115584	0	0	N	-	.	N	N	N	N	N
1979	20286	Zc3h7b	zinc finger CCCH type containing 7B [Source:MGI Symbol;Acc:MGI:1328310]	.	2	0.159558	0	0	N	-	.	N	N	N	N	N
1980	20312	Cx3cl1	chemokine (C-X3-C motif) ligand 1 [Source:MGI Symbol;Acc:MGI:1097153]	.	9	0.00491449	0	0	N	-	.	N	N	N	N	N
1981	20315	Cxcl12	chemokine (C-X-C motif) ligand 12 [Source:MGI Symbol;Acc:MGI:103556]	.	1	0	0	0	N	-	.	N	N	N	N	N
1982	20316	Sdf2	stromal cell derived factor 2 [Source:MGI Symbol;Acc:MGI:108019]	.	21	0.145255	0	0	N	-	.	N	N	N	N	N
1983	20317	Serpinf1	serine (or cysteine) peptidase inhibitor, clade F, member 1 [Source:MGI Symbol;Acc:MGI:108080]	.	3	-0.117655	0	0	N	-	.	N	N	N	N	N
1984	20318	Sdf4	stromal cell derived factor 4 [Source:MGI Symbol;Acc:MGI:108079]	.	4	-0.232584	0	0	N	-	.	N	N	N	N	N
1985	20320	Nptn	neuroplastin [Source:MGI Symbol;Acc:MGI:108077]	.	157	0.0392336	0	0	N	-	.	N	N	N	N	N
1986	20321	Frrs1	ferric-chelate reductase 1 [Source:MGI Symbol;Acc:MGI:108076]	.	2	0.158518	0	0	N	-	.	N	N	N	N	N
1987	20322	Sord	sorbitol dehydrogenase [Source:MGI Symbol;Acc:MGI:98266]	.	30	0.0377678	0	0	N	-	.	N	N	N	N	N
1988	20324	Cavin2	caveolae associated 2 [Source:MGI Symbol;Acc:MGI:99513]	.	8	-0.0504953	0	0	N	-	.	N	N	N	N	N
1989	20333	Sec22b	SEC22 homolog B, vesicle trafficking protein [Source:MGI Symbol;Acc:MGI:1338759]	.	30	-0.141138	0	0	N	-	.	N	N	N	N	N
1990	20334	Sec23a	SEC23 homolog A, COPII coat complex component [Source:MGI Symbol;Acc:MGI:1349635]	.	54	0.180033	4	0.491902	Y	up-regulated	.	N	Y	N	N	N
1991	20336	Exoc4	exocyst complex component 4 [Source:MGI Symbol;Acc:MGI:1096376]	.	62	-0.0207737	0	0	N	-	.	N	N	N	N	N
1992	20338	Sel1l	sel-1 suppressor of lin-12-like (C. elegans) [Source:MGI Symbol;Acc:MGI:1329016]	.	17	0.0877927	0	0	N	-	.	N	N	N	N	N
1993	20340	Glg1	golgi apparatus protein 1 [Source:MGI Symbol;Acc:MGI:104967]	.	79	-0.066732	0	0	N	-	.	N	N	N	N	N
1994	20341	Selenbp1	selenium binding protein 1 [Source:MGI Symbol;Acc:MGI:96825]	.	3	0.128777	0	0	N	-	.	N	N	N	N	N
1995	20349	Sema3e	sema domain, immunoglobulin domain (Ig), short basic domain, secreted, (semaphorin) 3E [Source:MGI Symbol;Acc:MGI:1340034]	.	1	0	0	0	N	-	.	N	N	N	N	N
1996	20351	Sema4a	sema domain, immunoglobulin domain (Ig), transmembrane domain (TM) and short cytoplasmic domain, (semaphorin) 4A [Source:MGI Symbol;Acc:MGI:107560]	.	51	0.00680531	0	0	N	-	.	N	N	N	N	N
1997	20352	Sema4b	sema domain, immunoglobulin domain (Ig), transmembrane domain (TM) and short cytoplasmic domain, (semaphorin) 4B [Source:MGI Symbol;Acc:MGI:107559]	.	9	0.127246	0	0	N	-	.	N	N	N	N	N
1998	20355	Sema4f	sema domain, immunoglobulin domain (Ig), TM domain, and short cytoplasmic domain [Source:MGI Symbol;Acc:MGI:1340055]	.	5	0.0667634	0	0	N	-	.	N	N	N	N	N
[truncated: 6,823 more rows]
