# Supplementary material for: Cntnap2-dependent molecular networks in autism spectrum disorder revealed through an integrative multi-omics analysis
Source: Mol Psychiatry. 2022 Oct 17;28(2):810–21. doi: 10.1038/s41380-022-01822-1 (PMC9908544; doi:10.1038/s41380-022-01822-1)
Supplement: Supplementary file 3 — Supplementary Table 3 [file 41380_2022_1822_MOESM3_ESM.xlsx]

## Sheet: Sheet1
S3. Functional enrichment analysis results of Cntnap2 KO mice proteome profiling
Gene Ontology information			.	up-regulated in Cntnap2 KO mice				down-regulated in Cntnap2 KO mice				.
Index	DB TYPE	Ontology Terms	.	Count	P-value	Is Enriched? (Y/N)	Gene list (Entrez)	Count	P-value	Is Enriched? (Y/N)	Gene list (Entrez)	.
1	BP	10-formyltetrahydrofolate catabolic process	.	1	1	N	107747	0	1	N	NA	.
2	BP	10-formyltetrahydrofolate metabolic process	.	1	1	N	107747	0	1	N	NA	.
3	BP	2'-deoxyribonucleotide biosynthetic process	.	1	1	N	22169	1	1	N	14923	.
4	BP	2'-deoxyribonucleotide metabolic process	.	2	0.397129	N	76055;22169	1	1	N	14923	.
5	BP	2-oxoglutarate metabolic process	.	1	1	N	15926	1	1	N	78920	.
6	BP	3-keto-sphinganine metabolic process	.	1	1	N	70750	0	1	N	NA	.
7	BP	3'-UTR-mediated mRNA stabilization	.	1	1	N	230908	1	1	N	77134	.
8	BP	7-methylguanosine mRNA capping	.	1	1	N	67897	0	1	N	NA	.
9	BP	7-methylguanosine RNA capping	.	1	1	N	67897	0	1	N	NA	.
10	BP	acetate biosynthetic process	.	1	1	N	68738	0	1	N	NA	.
11	BP	acetate metabolic process	.	2	0.074856	N	68738;214579	1	1	N	11484	.
12	BP	acetylcholine receptor signaling pathway	.	1	1	N	14678	0	1	N	NA	.
13	BP	acetyl-CoA biosynthetic process	.	1	1	N	68738	0	1	N	NA	.
14	BP	acetyl-CoA biosynthetic process from acetate	.	1	1	N	68738	0	1	N	NA	.
15	BP	acetyl-CoA metabolic process	.	2	0.43135	N	68738;52538	2	0.506026	N	107476;78920	.
16	BP	acid secretion	.	0	1	N	NA	2	0.703797	N	12298;54393	.
17	BP	acidic amino acid transport	.	1	1	N	18753	1	1	N	20512	.
18	BP	acrosome assembly	.	0	1	N	NA	1	1	N	15463	.
19	BP	actin crosslink formation	.	2	0.208219	N	22240;192176	1	1	N	18826	.
20	BP	actin cytoskeleton organization	.	26	8.64662e-05	Y	18753;18754;286940;13383;235431;229707;66713;23963;12331;192197;192176;13821;320472;217692;194401;22041;11518;22240;17912;12345;68166;17974;216439;217866;232227;12721	25	0.00442852	Y	73723;71302;17880;19084;64930;69807;229877;58234;11806;56378;13822;12632;76707;11472;18481;22003;192662;83767;76932;18826;52822;101314;18645;12568;68089	.
21	BP	actin cytoskeleton reorganization	.	4	0.195145	N	217692;192197;192176;217866	0	1	N	NA	.
22	BP	actin filament bundle assembly	.	5	0.275651	N	320472;11518;22240;17912;68166	7	0.115404	N	58234;11806;64930;18826;22003;18645;76707	.
23	BP	actin filament bundle organization	.	5	0.288533	N	320472;11518;22240;17912;68166	7	0.12429	N	58234;11806;64930;18826;22003;18645;76707	.
24	BP	actin filament capping	.	2	0.49409	N	11518;12345	1	1	N	22003	.
25	BP	actin filament depolymerization	.	3	0.286307	N	194401;11518;12345	3	0.381923	N	11472;22003;12632	.
26	BP	actin filament fragmentation	.	0	1	N	NA	1	1	N	12632	.
27	BP	actin filament network formation	.	0	1	N	NA	1	1	N	18826	.
28	BP	actin filament organization	.	17	0.000858524	Y	320472;18753;18754;13383;66713;23963;194401;22041;11518;22240;17912;12345;12331;68166;17974;192176;12721	17	0.00749604	Y	73723;11472;64930;18481;22003;83767;58234;56378;11806;76932;18826;52822;101314;18645;68089;12632;76707	.
29	BP	actin filament polymerization	.	10	0.00277133	Y	18753;18754;11518;13383;12345;66713;17974;68166;23963;12721	7	0.159568	N	83767;56378;76932;22003;101314;18645;68089	.
30	BP	actin filament severing	.	1	1	N	14270	0	1	N	NA	.
31	BP	actin filament uncapping	.	0	1	N	NA	1	1	N	11472	.
32	BP	actin filament-based movement	.	5	0.104925	N	170762;11938;17912;20191;11785	3	0.657677	N	109552;22003;333433	.
33	BP	actin filament-based process	.	33	1.48497e-06	Y	18753;14270;18754;16971;286940;13383;235431;229707;66713;23963;170762;12331;20191;192197;11785;192176;13821;320472;217692;194401;22041;11518;22240;11938;17912;12345;68166;17974;78618;216439;217866;232227;12721	27	0.0087461	Y	73723;109552;71302;17880;19084;64930;333433;69807;229877;58234;11806;56378;13822;12632;76707;11472;18481;22003;192662;83767;76932;18826;52822;101314;18645;12568;68089	.
34	BP	actin modification	.	0	1	N	NA	1	1	N	69807	.
35	BP	actin nucleation	.	3	0.23619	N	66713;68166;12721	5	0.027788	Y	83767;56378;76932;101314;68089	.
36	BP	actin polymerization or depolymerization	.	12	0.00122484	Y	194401;18753;18754;11518;13383;12345;12331;66713;17974;68166;23963;12721	11	0.0172682	Y	83767;73723;11472;56378;76932;18481;22003;101314;18645;68089;12632	.
37	BP	actin ubiquitination	.	0	1	N	NA	1	1	N	69807	.
38	BP	actin-mediated cell contraction	.	3	0.293458	N	170762;11938;20191	2	0.744094	N	22003;333433	.
39	BP	actin-myosin filament sliding	.	0	1	N	NA	1	1	N	22003	.
40	BP	action potential	.	7	0.0364007	Y	11735;12290;170762;16531;11938;319504;20191	3	0.812673	N	13483;12298;333433	.
41	BP	action potential propagation	.	1	1	N	319504	1	1	N	12298	.
42	BP	activated T cell proliferation	.	0	1	N	NA	1	1	N	19084	.
43	BP	activation of cysteine-type endopeptidase activity involved in apoptotic process	.	1	1	N	14694	3	0.488335	N	15510;56462;20846	.
44	BP	activation of GTPase activity	.	4	0.166262	N	52850;241694;217692;192197	2	0.830949	N	68449;64930	.
45	BP	activation of immune response	.	5	0.861247	N	18754;224860;74256;74013;18607	8	0.638038	N	15289;100340;18673;12630;12298;21838;15510;26413	.
46	BP	activation of innate immune response	.	2	0.909336	N	18754;18607	3	0.798381	N	15289;100340;15510	.
47	BP	activation of JUN kinase activity	.	2	0.484135	N	22041;30957	1	1	N	26398	.
48	BP	activation of MAPK activity	.	3	0.613794	N	22041;228355;30957	3	0.731197	N	26396;26399;26398	.
49	BP	activation of MAPKK activity	.	1	1	N	14678	0	1	N	NA	.
50	BP	activation of meiosis	.	1	1	N	12323	0	1	N	NA	.
51	BP	activation of meiosis involved in egg activation	.	1	1	N	12323	0	1	N	NA	.
52	BP	activation of phospholipase D activity	.	1	1	N	104303	1	1	N	15444	.
53	BP	activation of protein kinase activity	.	8	0.108011	N	18753;22041;228355;13383;18607;30957;207565;14678	4	0.879319	N	12283;26396;26399;26398	.
54	BP	activation of protein kinase B activity	.	1	1	N	18607	0	1	N	NA	.
55	BP	activation of store-operated calcium channel activity	.	0	1	N	NA	1	1	N	20866	.
56	BP	activation-induced cell death of T cells	.	0	1	N	NA	1	1	N	83945	.
57	BP	actomyosin structure organization	.	3	0.808608	N	320472;217866;13821	9	0.0359502	Y	11472;17880;11806;19084;22003;18645;13822;12632;76707	.
58	BP	acute inflammatory response	.	1	1	N	14870	1	1	N	18673	.
59	BP	acyl-CoA biosynthetic process	.	1	1	N	68738	1	1	N	107476	.
60	BP	acyl-CoA metabolic process	.	2	0.793819	N	68738;52538	4	0.30809	N	107476;20917;78920;20280	.
61	BP	acylglycerol catabolic process	.	1	1	N	66082	2	0.573155	N	11806;18747	.
62	BP	acylglycerol homeostasis	.	0	1	N	NA	1	1	N	11806	.
63	BP	acylglycerol metabolic process	.	4	0.355833	N	50790;66082;14081;380921	4	0.494187	N	11812;11806;14933;18747	.
64	BP	adaptation of signaling pathway	.	1	1	N	12323	0	1	N	NA	.
65	BP	adaptive immune response	.	3	0.995949	N	18753;19056;13383	8	0.832452	N	11658;14161;15289;12630;64930;15510;98682;107260	.
66	BP	adaptive immune response based on somatic recombination of immune receptors built from immunoglobulin superfamily domains	.	3	0.969422	N	18753;19056;13383	3	0.990232	N	15289;12630;15510	.
67	BP	adenine biosynthetic process	.	0	1	N	NA	1	1	N	11821	.
68	BP	adenine metabolic process	.	0	1	N	NA	1	1	N	11821	.
69	BP	adenine nucleotide transport	.	1	1	N	14609	1	1	N	66972	.
70	BP	adenine salvage	.	0	1	N	NA	1	1	N	11821	.
71	BP	adenosine metabolic process	.	0	1	N	NA	1	1	N	107569	.
72	BP	adenosine receptor signaling pathway	.	1	1	N	14678	1	1	N	21367	.
73	BP	adenosine to inosine editing	.	1	1	N	56417	0	1	N	NA	.
74	BP	adenylate cyclase-activating adrenergic receptor signaling pathway	.	1	1	N	11515	0	1	N	NA	.
75	BP	adenylate cyclase-activating G-protein coupled receptor signaling pathway	.	1	1	N	11515	0	1	N	NA	.
76	BP	adenylate cyclase-inhibiting dopamine receptor signaling pathway	.	2	0.110162	N	27374;192176	0	1	N	NA	.
77	BP	adenylate cyclase-inhibiting G-protein coupled receptor signaling pathway	.	5	0.0440369	Y	11515;27374;192176;14678;14679	1	1	N	54393	.
78	BP	adenylate cyclase-modulating G-protein coupled receptor signaling pathway	.	6	0.220321	N	11515;27374;14677;192176;14678;14679	1	1	N	54393	.
79	BP	adherens junction assembly	.	4	0.121452	N	218952;18607;12387;192197	3	0.448707	N	11472;64930;21838	.
80	BP	adherens junction organization	.	4	0.235334	N	218952;18607;12387;192197	4	0.347629	N	11472;64930;21838;76707	.
81	BP	adhesion of symbiont to host	.	0	1	N	NA	1	1	N	15516	.
82	BP	adhesion of symbiont to host cell	.	0	1	N	NA	1	1	N	15516	.
83	BP	adiponectin-activated signaling pathway	.	1	1	N	14081	0	1	N	NA	.
84	BP	ADP metabolic process	.	2	0.781373	N	18641;105787	1	1	N	110119	.
85	BP	adrenal gland development	.	0	1	N	NA	1	1	N	11806	.
86	BP	adrenergic receptor signaling pathway	.	1	1	N	11515	0	1	N	NA	.
87	BP	adult behavior	.	4	0.662286	N	16531;12661;545156;216856	7	0.248787	N	57754;21367;58234;66797;64930;12298;12568	.
88	BP	adult heart development	.	1	1	N	14609	0	1	N	NA	.
89	BP	adult locomotory behavior	.	4	0.334745	N	16531;12661;545156;216856	4	0.469706	N	57754;21367;64930;12298	.
90	BP	adult somatic muscle development	.	0	1	N	NA	1	1	N	22288	.
91	BP	adult walking behavior	.	1	1	N	16531	3	0.267314	N	57754;21367;12298	.
92	BP	aerobic respiration	.	4	0.147779	N	15926;66945;66925;66052	3	0.496045	N	67003;20917;78920	.
93	BP	age-dependent general metabolic decline	.	0	1	N	NA	1	1	N	20656	.
94	BP	age-dependent response to oxidative stress	.	0	1	N	NA	1	1	N	20656	.
95	BP	age-dependent response to reactive oxygen species	.	0	1	N	NA	1	1	N	20656	.
96	BP	aging	.	5	0.827094	N	18753;17719;16971;224045;59035	6	0.844063	N	83945;12330;13665;20280;20656;14854	.
97	BP	alanine transport	.	0	1	N	NA	1	1	N	55963	.
98	BP	alcohol biosynthetic process	.	2	0.857787	N	15360;105787	6	0.0929479	N	67078;18984;11806;244373;20280;18799	.
99	BP	alcohol catabolic process	.	2	0.549926	N	11532;16329	2	0.63118	N	14933;13116	.
100	BP	alcohol metabolic process	.	6	0.531695	N	14151;15360;16971;105787;11532;16329	10	0.149638	N	11812;67078;18984;11806;244373;20280;14933;18799;13116;22139	.
101	BP	aldehyde catabolic process	.	3	0.0181392	Y	213350;13885;11532	0	1	N	NA	.
102	BP	alditol biosynthetic process	.	0	1	N	NA	1	1	N	67078	.
103	BP	alditol catabolic process	.	0	1	N	NA	1	1	N	14933	.
104	BP	alditol metabolic process	.	0	1	N	NA	2	0.385085	N	67078;14933	.
105	BP	alditol phosphate metabolic process	.	0	1	N	NA	2	0.215781	N	14933;333433	.
106	BP	alpha-amino acid biosynthetic process	.	3	0.364074	N	56454;269378;69051	3	0.472695	N	12035;107272;20512	.
107	BP	alpha-amino acid catabolic process	.	4	0.125712	N	104174;69219;269378;229709	4	0.198688	N	104184;78920;66514;14417	.
108	BP	alpha-amino acid metabolic process	.	8	0.0673087	N	104174;69219;56454;229363;269378;69051;229709;214579	9	0.0783053	N	104184;50493;12846;78920;12035;66514;14417;107272;20512	.
109	BP	alternative mRNA splicing, via spliceosome	.	1	1	N	15382	1	1	N	71514	.
110	BP	ameboidal-type cell migration	.	7	0.65622	N	14270;18754;73139;16776;12331;18607;192197	7	0.839167	N	73723;15289;11806;18481;18645;71805;76707	.
111	BP	amelogenesis	.	0	1	N	NA	2	0.399864	N	58235;20866	.
112	BP	amide biosynthetic process	.	27	0.0073807	Y	14151;66475;18753;19941;14694;226539;107271;58994;27367;224045;55944;11740;56417;13722;16341;19951;76808;216443;270106;619547;26961;23874;26900;56403;230861;17974;66480	26	0.116586	N	68015;75705;107732;66656;67863;66972;16210;13681;64930;70791;26413;98221;26396;67160;13665;55949;13669;20091;14854;66590;20068;15473;27979;58184;11837;27050	.
113	BP	amide transport	.	13	0.0217527	Y	18641;12290;18754;19056;230908;68018;76055;58994;228355;14609;384783;545156;216856	11	0.238328	N	22318;14161;11747;109552;26950;381677;235415;58869;54393;215999;93692	.
114	BP	amine metabolic process	.	1	1	N	17161	1	1	N	12846	.
115	BP	amine transport	.	1	1	N	66925	2	0.850368	N	18799;54393	.
116	BP	amino acid activation	.	5	0.0145087	Y	216443;226539;23874;107271;13722	2	0.69649	N	70791;66590	.
117	BP	amino acid import	.	0	1	N	NA	3	0.0751722	N	72961;17254;20512	.
118	BP	amino acid transmembrane transport	.	1	1	N	241919	0	1	N	NA	.
119	BP	amino acid transport	.	3	0.593017	N	18753;241919;243616	6	0.102179	N	55963;72961;17254;12298;54393;20512	.
120	BP	amino sugar biosynthetic process	.	1	1	N	109785	0	1	N	NA	.
121	BP	amino sugar metabolic process	.	2	0.549926	N	76055;109785	0	1	N	NA	.
122	BP	amino-acid betaine biosynthetic process	.	2	0.110162	N	110695;11364	0	1	N	NA	.
123	BP	amino-acid betaine metabolic process	.	2	0.281649	N	110695;11364	1	1	N	18984	.
124	BP	aminoglycan biosynthetic process	.	0	1	N	NA	2	0.799469	N	14733;103978	.
125	BP	aminoglycan metabolic process	.	0	1	N	NA	3	0.787037	N	94214;14733;103978	.
126	BP	ammonium ion metabolic process	.	4	0.0970932	N	18753;58994;110695;68262	4	0.156821	N	11812;100340;11806;320981	.
127	BP	ammonium transport	.	0	1	N	NA	1	1	N	57138	.
128	BP	AMP biosynthetic process	.	0	1	N	NA	1	1	N	11821	.
129	BP	AMP metabolic process	.	0	1	N	NA	1	1	N	11821	.
130	BP	AMP salvage	.	0	1	N	NA	1	1	N	11821	.
131	BP	AMPA glutamate receptor clustering	.	0	1	N	NA	1	1	N	58234	.
132	BP	amylase secretion	.	1	1	N	228355	1	1	N	238276	.
133	BP	amyloid precursor protein catabolic process	.	0	1	N	NA	2	0.369942	N	56177;14252	.
134	BP	amyloid precursor protein metabolic process	.	1	1	N	13383	2	0.493855	N	56177;14252	.
135	BP	anaerobic respiration	.	1	1	N	66945	0	1	N	NA	.
136	BP	anatomical structure arrangement	.	1	1	N	243743	0	1	N	NA	.
137	BP	anatomical structure formation involved in morphogenesis	.	21	0.848054	N	69219;19056;319504;28106;270120;66713;243548;170731;22084;11518;12827;12334;16776;12387;13844;192197;192176;13138;14712;13722;269593	35	0.266879	N	20254;15289;17880;15463;19084;64930;57440;26413;72393;50493;56177;54138;58235;26396;58234;105504;18799;14733;12632;76707;73834;11472;19058;21838;20846;22003;20866;12307;57754;12306;12527;14886;12568;74838;18747	.
138	BP	anatomical structure homeostasis	.	9	0.329926	N	15382;22041;11518;237107;12464;12387;103677;22589;12721	9	0.569587	N	107476;11657;18477;12461;12462;72961;26413;12632;69807	.
139	BP	anatomical structure maturation	.	2	0.689302	N	235611;13138	1	1	N	57754	.
140	BP	androgen receptor signaling pathway	.	0	1	N	NA	1	1	N	18673	.
141	BP	angiogenesis	.	10	0.482208	N	69219;11518;12827;319504;12387;28106;13844;192197;192176;13722	9	0.839964	N	12306;15289;20254;19058;14886;21838;20846;18799;74838	.
142	BP	angiotensin-activated signaling pathway	.	1	1	N	229709	2	0.253005	N	11472;12322	.
143	BP	anion homeostasis	.	0	1	N	NA	1	1	N	57138	.
144	BP	anion transmembrane transport	.	1	1	N	384783	2	0.903589	N	57138;14402	.
145	BP	anion transport	.	8	0.709812	N	18212;18753;50790;241919;384783;226407;14081;243616	11	0.564749	N	57138;55963;26399;72961;19299;17254;14402;12298;20527;54393;20512	.
146	BP	anoikis	.	1	1	N	18212	0	1	N	NA	.
147	BP	anterior commissure morphogenesis	.	1	1	N	243743	0	1	N	NA	.
148	BP	anterior/posterior axis specification	.	1	1	N	12387	0	1	N	NA	.
149	BP	anterior/posterior pattern specification	.	1	1	N	12387	0	1	N	NA	.
150	BP	anterograde axonal transport	.	0	1	N	NA	1	1	N	18039	.
151	BP	anterograde trans-synaptic signaling	.	24	0.00071396	Y	18212;18754;224617;232370;23859;74018;16531;13383;244310;226407;217692;243616;227120;224860;53310;11938;66082;14677;12323;545156;12387;13844;216856;14678	26	0.00295517	Y	22318;21367;104069;171180;26413;54393;20512;58234;12298;381677;14580;110058;72961;20965;12307;57138;51791;229521;14402;17957;12322;19339;18645;12568;235415;18747	.
152	BP	antibacterial humoral response	.	0	1	N	NA	1	1	N	14161	.
153	BP	antigen processing and presentation	.	0	1	N	NA	11	0.00308279	Y	19346;26441;19166;12330;26442;26445;19172;26444;19186;19175;77407	.
154	BP	antigen processing and presentation of exogenous antigen	.	0	1	N	NA	8	0.000689705	Y	26441;19166;26442;26445;19172;26444;19186;19175	.
155	BP	antigen processing and presentation of exogenous peptide antigen	.	0	1	N	NA	7	0.0019836	Y	26441;19166;26442;26445;19172;26444;19175	.
156	BP	antigen processing and presentation of exogenous peptide antigen via MHC class I	.	0	1	N	NA	7	0.000166261	Y	26441;19166;26442;26445;19172;26444;19175	.
157	BP	antigen processing and presentation of exogenous peptide antigen via MHC class I, TAP-dependent	.	0	1	N	NA	7	6.73141e-05	Y	26441;19166;26442;26445;19172;26444;19175	.
158	BP	antigen processing and presentation of peptide antigen	.	0	1	N	NA	8	0.0059174	Y	26441;19166;12330;26442;26445;19172;26444;19175	.
159	BP	antigen processing and presentation of peptide antigen via MHC class I	.	0	1	N	NA	8	0.00168334	Y	26441;19166;12330;26442;26445;19172;26444;19175	.
160	BP	antigen receptor-mediated signaling pathway	.	3	0.744211	N	224860;74256;74013	3	0.844521	N	12298;21838;26413	.
161	BP	antimicrobial humoral response	.	0	1	N	NA	1	1	N	14161	.
162	BP	aorta development	.	1	1	N	16971	0	1	N	NA	.
163	BP	aorta morphogenesis	.	1	1	N	16971	0	1	N	NA	.
164	BP	apical junction assembly	.	1	1	N	13383	0	1	N	NA	.
165	BP	apoptotic cell clearance	.	1	1	N	16971	2	0.551856	N	15289;105245	.
166	BP	apoptotic mitochondrial changes	.	2	0.878391	N	11740;52538	8	0.0153491	Y	18164;75734;66525;12322;15510;56330;11983;20656	.
167	BP	apoptotic nuclear changes	.	1	1	N	230908	0	1	N	NA	.
168	BP	apoptotic process	.	40	0.213471	N	18212;18753;18754;14870;14694;16971;16531;270058;74256;223255;224045;384783;11740;105787;16852;20191;11785;56417;192176;13722;52538;13194;18103;16004;16443;230908;28106;170731;228355;14609;12421;12323;18607;12661;12387;17974;80890;216439;12721;17977	60	0.00651873	Y	104069;20254;13000;18573;56330;20656;69807;12716;22070;11747;26399;26398;12034;11983;20091;18813;109006;18984;12282;75734;67039;24068;227737;224105;56462;22687;67959;11757;54683;83945;15510;12322;12568;27050;15516;74838;68015;12050;108888;18039;13067;18673;26413;72393;11800;12537;13665;140579;71514;14084;14161;18164;72567;18481;66525;20846;11657;51792;14402;20280	.
169	BP	apoptotic process in bone marrow	.	0	1	N	NA	1	1	N	15510	.
170	BP	apoptotic process involved in development	.	0	1	N	NA	1	1	N	22687	.
171	BP	apoptotic signaling pathway	.	14	0.333191	N	18753;14694;14870;74256;223255;228355;12421;12323;18607;11740;12387;17974;216439;52538	21	0.0696179	N	71514;68015;12282;14084;14161;12050;20254;13067;72567;75734;224105;66525;56330;72393;20656;69807;22070;12537;51792;27050;11983	.
172	BP	appendage development	.	3	0.895765	N	14609;12387;22589	0	1	N	NA	.
173	BP	appendage morphogenesis	.	3	0.851574	N	14609;12387;22589	0	1	N	NA	.
174	BP	ARF protein signal transduction	.	1	1	N	216963	0	1	N	NA	.
175	BP	arginine catabolic process	.	1	1	N	69219	0	1	N	NA	.
176	BP	arginine metabolic process	.	1	1	N	69219	0	1	N	NA	.
177	BP	aromatic amino acid transport	.	0	1	N	NA	1	1	N	17254	.
178	BP	aromatic compound biosynthetic process	.	62	0.98837	N	15382;23963;19181;52850;237107;105787;11785;192197;56417;18103;68646;230908;404634;12361;28106;319945;22169;11515;27374;211329;56463;22084;22041;229363;17974;17977;14151;218138;13383;15441;74256;22378;23942;27223;14479;67040;12331;105689;20191;381813;192176;269639;216443;19056;320271;109785;59035;22589;16180;101739;14609;12827;229663;12421;100683;18607;104721;12464;12387;103677;216439;11975	72	0.999198	N	70998;13000;66656;21780;70350;54393;20656;69807;56370;26396;26399;57423;12034;244373;110391;11983;11821;18813;238276;20024;66589;24068;22687;76491;67959;11757;54683;12848;11957;83945;12322;12568;27050;68045;74838;209462;15289;67126;16210;18673;27425;26414;21969;19285;26413;27784;12971;106931;15444;66075;71514;12461;18483;12462;72567;19058;70465;18002;18481;20846;23996;75273;110119;58184;78893;517…	.
179	BP	aromatic compound catabolic process	.	11	0.0636077	N	16341;14694;56463;69305;229663;60365;107747;269378;17161;229709;103677	7	0.723953	N	12846;18573;15369;12496;16434;22687;58184	.
180	BP	Arp2/3 complex-mediated actin nucleation	.	1	1	N	66713	4	0.0288652	Y	83767;56378;101314;68089	.
181	BP	artery development	.	3	0.549004	N	16971;12387;269593	0	1	N	NA	.
182	BP	artery morphogenesis	.	2	0.734222	N	16971;12387	0	1	N	NA	.
183	BP	artery smooth muscle contraction	.	1	1	N	58994	0	1	N	NA	.
184	BP	asparagine catabolic process	.	0	1	N	NA	1	1	N	66514	.
185	BP	asparagine catabolic process via L-aspartate	.	0	1	N	NA	1	1	N	66514	.
186	BP	asparagine metabolic process	.	0	1	N	NA	1	1	N	66514	.
187	BP	asparaginyl-tRNA aminoacylation	.	1	1	N	226539	0	1	N	NA	.
188	BP	aspartate biosynthetic process	.	0	1	N	NA	1	1	N	12035	.
189	BP	aspartate family amino acid biosynthetic process	.	0	1	N	NA	1	1	N	12035	.
190	BP	aspartate family amino acid catabolic process	.	0	1	N	NA	2	0.253005	N	78920;66514	.
191	BP	aspartate family amino acid metabolic process	.	2	0.591731	N	269378;229709	3	0.303052	N	78920;12035;66514	.
192	BP	aspartate metabolic process	.	0	1	N	NA	1	1	N	12035	.
193	BP	aspartate transport	.	1	1	N	18753	1	1	N	20512	.
194	BP	associative learning	.	2	0.849194	N	12290;11785	3	0.680189	N	51791;234593;12568	.
195	BP	astral microtubule organization	.	1	1	N	13383	2	0.19648	N	16211;76707	.
196	BP	astrocyte development	.	2	0.385272	N	224045;16779	3	0.12023	N	14580;22352;18823	.
197	BP	astrocyte differentiation	.	2	0.75419	N	224045;16779	4	0.249276	N	14580;22352;26413;18823	.
198	BP	asymmetric cell division	.	1	1	N	66713	1	1	N	51791	.
199	BP	ATP biosynthetic process	.	1	1	N	11975	5	0.0316952	Y	11957;67126;57423;28080;27425	.
200	BP	ATP generation from ADP	.	2	0.7444	N	18641;105787	1	1	N	110119	.
201	BP	ATP generation from poly-ADP-D-ribose	.	1	1	N	26430	0	1	N	NA	.
202	BP	ATP hydrolysis coupled proton transport	.	2	0.473984	N	27222;11975	0	1	N	NA	.
203	BP	ATP hydrolysis coupled transmembrane transport	.	2	0.473984	N	27222;11975	0	1	N	NA	.
204	BP	ATP metabolic process	.	11	0.00721959	Y	18641;12857;26430;17719;66945;105787;17717;66218;11975;66925;66052	12	0.0120319	Y	67003;12867;11957;13067;67126;66972;57423;28080;27425;14923;110119;67273	.
205	BP	ATP synthesis coupled electron transport	.	7	0.000471814	Y	12857;17719;66945;17717;66218;66925;66052	4	0.128852	N	67003;12867;13067;67273	.
206	BP	ATP synthesis coupled proton transport	.	1	1	N	11975	4	0.0237258	Y	11957;67126;28080;27425	.
207	BP	ATP transport	.	1	1	N	14609	0	1	N	NA	.
208	BP	ATP-dependent chromatin remodeling	.	1	1	N	23942	0	1	N	NA	.
209	BP	atrial cardiac muscle cell action potential	.	1	1	N	170762	0	1	N	NA	.
210	BP	atrial cardiac muscle cell to AV node cell communication	.	1	1	N	170762	0	1	N	NA	.
211	BP	atrial cardiac muscle cell to AV node cell signaling	.	1	1	N	170762	0	1	N	NA	.
212	BP	atrial ventricular junction remodeling	.	1	1	N	14609	0	1	N	NA	.
213	BP	atrioventricular valve development	.	0	1	N	NA	1	1	N	56177	.
214	BP	atrioventricular valve formation	.	0	1	N	NA	1	1	N	56177	.
215	BP	atrioventricular valve morphogenesis	.	0	1	N	NA	1	1	N	56177	.
216	BP	auditory behavior	.	0	1	N	NA	3	0.0323695	Y	58234;66797;20512	.
217	BP	auditory receptor cell differentiation	.	1	1	N	16531	0	1	N	NA	.
218	BP	autonomic nervous system development	.	2	0.591731	N	243743;12387	0	1	N	NA	.
219	BP	autophagosome assembly	.	6	0.00726643	Y	170731;229722;245860;12421;226407;76559	2	0.784246	N	67443;108083	.
220	BP	autophagosome maturation	.	1	1	N	70381	0	1	N	NA	.
221	BP	autophagosome organization	.	6	0.00938352	Y	170731;229722;245860;12421;226407;76559	2	0.804301	N	67443;108083	.
222	BP	autophagy	.	17	0.0155308	Y	18103;71732;75669;226407;66218;22224;70381;170731;228545;229722;22084;245860;12421;12950;76559;105787;11975	18	0.0482809	Y	67443;14580;241589;13000;15289;17880;64930;18040;108083;20512;225362;11747;55963;13665;76308;11983;71805;84095	.
223	BP	axis elongation	.	1	1	N	21923	0	1	N	NA	.
224	BP	axis specification	.	1	1	N	12387	0	1	N	NA	.
225	BP	axo-dendritic transport	.	0	1	N	NA	2	0.622087	N	18039;18040	.
226	BP	axon choice point recognition	.	0	1	N	NA	1	1	N	14432	.
227	BP	axon development	.	20	0.00138889	Y	18212;72832;243743;74018;319504;21923;382253;11735;223255;545156;12661;30957;235611;105689;229791;13844;11785;13138;78808;16779	25	0.000282147	Y	16572;21367;18039;69807;56177;58235;380684;26396;11806;13004;17968;14432;65079;18164;21838;18040;18481;22687;11658;52822;16765;19339;12568;18823;231876	.
228	BP	axon ensheathment	.	4	0.397691	N	22041;224045;13138;14712	6	0.1546	N	21367;12527;19058;64930;18823;14733	.
229	BP	axon ensheathment in central nervous system	.	0	1	N	NA	2	0.305561	N	21367;18823	.
230	BP	axon extension	.	4	0.402877	N	382253;243743;235611;16779	4	0.547101	N	11658;65079;52822;12568	.
231	BP	axon extension involved in axon guidance	.	0	1	N	NA	1	1	N	11658	.
232	BP	axon extension involved in regeneration	.	1	1	N	16779	0	1	N	NA	.
233	BP	axon guidance	.	11	0.0081989	Y	11735;243743;319504;12661;235611;105689;30957;13844;11785;13138;16779	8	0.248607	N	11658;16572;21367;58235;13004;14432;12568;231876	.
234	BP	axon regeneration	.	4	0.0496447	Y	223255;12661;21923;16779	3	0.276263	N	18039;380684;11806	.
235	BP	axonal fasciculation	.	2	0.335471	N	72832;13844	2	0.399864	N	21367;17968	.
236	BP	axonal transport	.	0	1	N	NA	1	1	N	18039	.
237	BP	axonal transport of mitochondrion	.	0	1	N	NA	1	1	N	18039	.
238	BP	axonogenesis	.	17	0.00785662	Y	18212;243743;74018;319504;382253;11735;545156;12661;30957;235611;105689;229791;13844;11785;13138;78808;16779	20	0.00659346	Y	16572;65079;21367;18039;18164;21838;18040;18481;11658;56177;58235;380684;26396;13004;52822;14432;16765;19339;12568;231876	.
239	BP	axonogenesis involved in innervation	.	0	1	N	NA	1	1	N	18164	.
240	BP	B cell activation	.	5	0.799929	N	18753;224860;384783;74256;16852	2	0.999048	N	21985;15510	.
241	BP	B cell activation involved in immune response	.	2	0.718191	N	224860;16852	1	1	N	15510	.
242	BP	B cell apoptotic process	.	1	1	N	384783	0	1	N	NA	.
243	BP	B cell cytokine production	.	0	1	N	NA	1	1	N	15510	.
244	BP	B cell differentiation	.	2	0.935022	N	224860;16852	1	1	N	21985	.
245	BP	B cell mediated immunity	.	1	1	N	18753	2	0.96549	N	12630;15510	.
246	BP	B cell proliferation	.	3	0.623875	N	18753;224860;384783	1	1	N	15510	.
247	BP	B cell proliferation involved in immune response	.	1	1	N	224860	0	1	N	NA	.
248	BP	B cell receptor signaling pathway	.	1	1	N	224860	1	1	N	26413	.
249	BP	B-1 B cell differentiation	.	1	1	N	224860	0	1	N	NA	.
250	BP	B-1a B cell differentiation	.	1	1	N	224860	0	1	N	NA	.
251	BP	barbed-end actin filament capping	.	2	0.295499	N	11518;12345	0	1	N	NA	.
252	BP	base conversion or substitution editing	.	1	1	N	56417	0	1	N	NA	.
253	BP	base-excision repair	.	0	1	N	NA	2	0.665421	N	15289;27050	.
254	BP	basement membrane assembly	.	1	1	N	13138	1	1	N	76707	.
255	BP	basement membrane assembly involved in embryonic body morphogenesis	.	1	1	N	13138	1	1	N	76707	.
256	BP	basement membrane organization	.	1	1	N	13138	1	1	N	76707	.
257	BP	basophil activation	.	0	1	N	NA	1	1	N	84095	.
258	BP	basophil activation involved in immune response	.	0	1	N	NA	1	1	N	84095	.
259	BP	basophil degranulation	.	0	1	N	NA	1	1	N	84095	.
260	BP	basophil mediated immunity	.	0	1	N	NA	1	1	N	84095	.
261	BP	behavior	.	21	0.0504562	N	18212;12290;244723;18754;17159;19056;74018;16531;11899;14609;11980;268980;269378;545156;12661;68166;13844;216856;11785;14415;17977	19	0.415269	N	218038;21367;234593;72961;66797;64930;26414;20656;20512;57138;12307;57754;11657;51791;12846;58234;12298;12568;11821	.
262	BP	behavioral defense response	.	5	0.0125838	Y	12290;74018;14609;545156;68166	0	1	N	NA	.
263	BP	behavioral fear response	.	5	0.011686	Y	12290;74018;14609;545156;68166	0	1	N	NA	.
264	BP	behavioral response to chemical pain	.	1	1	N	545156	0	1	N	NA	.
265	BP	behavioral response to cocaine	.	1	1	N	545156	1	1	N	12568	.
266	BP	behavioral response to formalin induced pain	.	1	1	N	545156	0	1	N	NA	.
267	BP	behavioral response to pain	.	2	0.360855	N	12290;545156	0	1	N	NA	.
268	BP	benzene-containing compound metabolic process	.	0	1	N	NA	1	1	N	50493	.
269	BP	Bergmann glial cell differentiation	.	0	1	N	NA	3	0.022778	Y	14580;22352;26413	.
270	BP	beta-amyloid clearance	.	1	1	N	16971	0	1	N	NA	.
271	BP	beta-amyloid formation	.	0	1	N	NA	1	1	N	56177	.
272	BP	beta-amyloid metabolic process	.	0	1	N	NA	1	1	N	56177	.
273	BP	beta-catenin destruction complex disassembly	.	1	1	N	12387	1	1	N	51792	.
274	BP	bicellular tight junction assembly	.	1	1	N	13383	0	1	N	NA	.
275	BP	bile acid metabolic process	.	1	1	N	230101	0	1	N	NA	.
276	BP	binding of sperm to zona pellucida	.	1	1	N	12464	3	0.23156	N	12461;12462;74383	.
277	BP	biological adhesion	.	56	1.56043e-05	Y	218952;23963;12834;110351;12950;233744;192197;13722;69697;232370;12361;319504;270120;56348;56463;11518;216856;17974;13138;12721;14270;18753;18754;14870;240185;286940;13383;74256;18073;21923;330790;15926;30960;223255;228140;52635;16776;16852;192176;16779;13821;16341;19056;64945;11735;11932;11899;17912;233871;12345;18607;12661;16423;235611;12387;66480	51	0.0306526	Y	16796;66656;14252;227700;58235;56013;13004;17968;72927;76707;17698;98238;18221;11472;17254;227737;21838;22288;227937;22003;67959;13859;228359;83945;12527;76932;18826;15510;12568;69178;15516;211446;18477;21367;66797;19084;64930;74012;11806;67160;12298;140579;233405;94214;14161;98932;19175;20846;20405;11658;239857	.
278	BP	biomineral tissue development	.	1	1	N	14609	2	0.96549	N	58235;20866	.
279	BP	blastocyst development	.	3	0.560313	N	170731;12334;243548	3	0.680189	N	12537;23996;22687	.
280	BP	blastocyst formation	.	2	0.567137	N	170731;243548	0	1	N	NA	.
281	BP	blastocyst growth	.	0	1	N	NA	1	1	N	22687	.
282	BP	blood circulation	.	12	0.239832	N	12290;170762;69219;58994;16531;30926;14609;11938;20191;11532;14678;14679	9	0.843423	N	229877;14161;109552;26399;57440;22003;20846;333433;20656	.
283	BP	blood coagulation	.	2	0.970364	N	18753;192176	8	0.143266	N	12306;14161;11747;98932;12496;74012;12568;233405	.
284	BP	blood coagulation, common pathway	.	0	1	N	NA	1	1	N	14161	.
285	BP	blood coagulation, fibrin clot formation	.	0	1	N	NA	1	1	N	14161	.
286	BP	blood vessel development	.	14	0.463091	N	18212;69219;16971;319504;28106;11518;14609;12827;12387;13844;192197;192176;13722;269593	10	0.972953	N	12306;15289;20254;19058;14886;21838;26413;20846;18799;74838	.
287	BP	blood vessel endothelial cell migration	.	0	1	N	NA	1	1	N	11806	.
288	BP	blood vessel morphogenesis	.	13	0.351374	N	18212;69219;16971;319504;28106;11518;14609;12827;12387;13844;192197;192176;13722	9	0.949523	N	12306;15289;20254;19058;14886;21838;20846;18799;74838	.
289	BP	blood vessel remodeling	.	1	1	N	192176	0	1	N	NA	.
290	BP	BMP signaling pathway	.	2	0.948647	N	14479;20191	0	1	N	NA	.
291	BP	body fluid secretion	.	5	0.111163	N	18754;16531;228355;545156;17977	4	0.399926	N	67443;12306;11837;11821	.
292	BP	body morphogenesis	.	2	0.701196	N	226407;13138	1	1	N	76707	.
293	BP	bone cell development	.	0	1	N	NA	2	0.551856	N	12306;233405	.
294	BP	bone development	.	2	0.978361	N	235611;59035	4	0.852999	N	12306;18984;12406;233405	.
295	BP	bone maturation	.	1	1	N	235611	0	1	N	NA	.
296	BP	bone morphogenesis	.	1	1	N	59035	1	1	N	12406	.
297	BP	bone remodeling	.	2	0.81663	N	22041;12387	0	1	N	NA	.
298	BP	bone resorption	.	2	0.689302	N	22041;12387	0	1	N	NA	.
299	BP	bone trabecula morphogenesis	.	1	1	N	235611	0	1	N	NA	.
300	BP	bradykinin catabolic process	.	1	1	N	170750	0	1	N	NA	.
301	BP	brain development	.	19	0.192642	N	18212;72832;243743;14270;16971;270058;404634;68519;226407;243616;22589;17719;224045;384783;12387;30957;13844;14712;17977	26	0.0589864	N	110323;21367;18039;66797;70350;64930;72393;20974;380684;58234;15444;226180;17993;22627;231580;234593;72961;66049;15473;29811;57754;11957;12527;16765;12568;18823	.
302	BP	brain morphogenesis	.	0	1	N	NA	2	0.63118	N	58234;231580	.
303	BP	brain-derived neurotrophic factor receptor signaling pathway	.	1	1	N	18212	0	1	N	NA	.
304	BP	branch elongation of an epithelium	.	1	1	N	21923	0	1	N	NA	.
305	BP	branched-chain amino acid biosynthetic process	.	0	1	N	NA	1	1	N	12035	.
306	BP	branched-chain amino acid catabolic process	.	0	1	N	NA	3	0.022778	Y	12040;58875;12035	.
307	BP	branched-chain amino acid metabolic process	.	0	1	N	NA	3	0.0376577	Y	12040;58875;12035	.
308	BP	branched-chain amino acid transport	.	0	1	N	NA	1	1	N	17254	.
309	BP	branching involved in mammary gland duct morphogenesis	.	0	1	N	NA	1	1	N	12034	.
310	BP	branching involved in salivary gland morphogenesis	.	2	0.373182	N	16776;13138	0	1	N	NA	.
311	BP	branching involved in ureteric bud morphogenesis	.	3	0.350127	N	13383;16776;12387	0	1	N	NA	.
312	BP	branching morphogenesis of an epithelial tube	.	5	0.464592	N	13383;16776;12387;21923;13138	2	0.988831	N	19058;12034	.
313	BP	branchiomotor neuron axon guidance	.	2	0.192658	N	243743;105689	0	1	N	NA	.
314	BP	bud outgrowth involved in lung branching	.	1	1	N	21923	0	1	N	NA	.
315	BP	C4-dicarboxylate transport	.	1	1	N	18753	1	1	N	20512	.
316	BP	Cajal body organization	.	0	1	N	NA	1	1	N	22687	.
317	BP	calcineurin-NFAT signaling cascade	.	1	1	N	19056	1	1	N	19058	.
318	BP	calcium ion homeostasis	.	12	0.203317	N	76055;18754;58994;14609;11938;69029;19293;19309;170759;18607;20191;12721	10	0.703168	N	12307;238276;229877;109552;14886;12298;21838;18799;20866;215999	.
319	BP	calcium ion import	.	8	0.0505057	N	12290;18754;11938;69029;12361;18607;20191;12721	5	0.599567	N	109552;66972;21838;12568;215999	.
320	BP	calcium ion import into cytosol	.	3	0.576896	N	18754;18607;20191	2	0.912566	N	109552;21838	.
321	BP	calcium ion import into sarcoplasmic reticulum	.	1	1	N	11938	0	1	N	NA	.
322	BP	calcium ion regulated exocytosis	.	3	0.582321	N	19056;11938;226407	9	0.0029872	Y	22318;110058;171180;229521;17957;18645;12568;19339;235415	.
323	BP	calcium ion regulated lysosome exocytosis	.	0	1	N	NA	1	1	N	229521	.
324	BP	calcium ion transmembrane import into cytosol	.	3	0.576896	N	18754;18607;20191	2	0.912566	N	109552;21838	.
325	BP	calcium ion transmembrane import into mitochondrion	.	1	1	N	69029	2	0.19648	N	66972;215999	.
326	BP	calcium ion transmembrane transport	.	8	0.179941	N	12290;18754;11938;69029;18607;20191;16439;12721	8	0.340132	N	109552;66972;15512;12298;21838;57440;20866;215999	.
327	BP	calcium ion transport	.	12	0.0923252	N	12290;76055;18754;11938;69029;12361;12323;18607;12387;20191;16439;12721	11	0.367822	N	238276;109552;66972;15512;12298;21838;57440;12322;12568;20866;215999	.
328	BP	calcium ion transport from cytosol to endoplasmic reticulum	.	1	1	N	11938	0	1	N	NA	.
329	BP	calcium ion transport from endoplasmic reticulum to cytosol	.	1	1	N	20191	0	1	N	NA	.
330	BP	calcium ion transport into cytosol	.	5	0.262869	N	76055;18754;18607;20191;12721	3	0.838573	N	238276;109552;21838	.
331	BP	calcium ion-regulated exocytosis of neurotransmitter	.	0	1	N	NA	3	0.153086	N	110058;171180;229521	.
332	BP	calcium-dependent cell-matrix adhesion	.	1	1	N	13138	0	1	N	NA	.
333	BP	calcium-independent cell-cell adhesion via plasma membrane cell-adhesion molecules	.	1	1	N	64945	0	1	N	NA	.
334	BP	calcium-mediated signaling	.	5	0.275651	N	18212;19056;11938;18607;20191	4	0.647382	N	109552;19058;15444;215999	.
335	BP	calcium-mediated signaling using intracellular calcium source	.	2	0.281649	N	18212;20191	0	1	N	NA	.
336	BP	camera-type eye development	.	10	0.246829	N	18212;170731;14609;13383;226407;234267;12387;270120;13844;16779	6	0.93196	N	12307;58235;72961;22352;21838;15444	.
337	BP	camera-type eye morphogenesis	.	4	0.473847	N	170731;12387;270120;13844	3	0.832419	N	12307;58235;21838	.
338	BP	camera-type eye photoreceptor cell differentiation	.	0	1	N	NA	1	1	N	21838	.
339	BP	cAMP biosynthetic process	.	3	0.638613	N	11515;18103;12331	4	0.506216	N	238276;18483;15444;54393	.
340	BP	cAMP catabolic process	.	1	1	N	14694	1	1	N	18573	.
341	BP	cAMP metabolic process	.	4	0.49827	N	11515;18103;14694;12331	6	0.237738	N	238276;18483;18573;12298;15444;54393	.
342	BP	cAMP-mediated signaling	.	1	1	N	11515	1	1	N	17993	.
343	BP	canonical Wnt signaling pathway	.	4	0.811455	N	74256;12387;20191;53627	1	1	N	51792	.
344	BP	canonical Wnt signaling pathway involved in heart development	.	1	1	N	12387	0	1	N	NA	.
345	BP	canonical Wnt signaling pathway involved in midbrain dopaminergic neuron differentiation	.	1	1	N	12387	0	1	N	NA	.
346	BP	canonical Wnt signaling pathway involved in negative regulation of apoptotic process	.	1	1	N	12387	0	1	N	NA	.
347	BP	canonical Wnt signaling pathway involved in positive regulation of cardiac outflow tract cell proliferation	.	1	1	N	12387	0	1	N	NA	.
348	BP	canonical Wnt signaling pathway involved in positive regulation of epithelial to mesenchymal transition	.	1	1	N	12387	0	1	N	NA	.
349	BP	canonical Wnt signaling pathway involved in regulation of cell proliferation	.	1	1	N	12387	0	1	N	NA	.
350	BP	cap-dependent translational initiation	.	1	1	N	55944	0	1	N	NA	.
351	BP	cap-independent translational initiation	.	1	1	N	55944	2	0.305561	N	27979;13669	.
352	BP	carbohydrate biosynthetic process	.	4	0.684312	N	14936;19386;384783;11364	4	0.816104	N	77781;67078;18563;18799	.
353	BP	carbohydrate catabolic process	.	4	0.448898	N	18641;19309;105787;12091	4	0.596641	N	71755;15289;14933;110119	.
354	BP	carbohydrate derivative biosynthetic process	.	10	0.904218	N	11515;76055;18103;218138;109785;229363;12331;12387;22169;11975	18	0.445272	N	238276;18483;67126;27425;208211;54393;110119;11957;57377;57423;28080;15444;103963;14933;14923;14733;11821;103978	.
355	BP	carbohydrate derivative catabolic process	.	5	0.20909	N	18753;230101;14694;269378;229709	4	0.564007	N	18573;16434;333433;14733	.
356	BP	carbohydrate derivative metabolic process	.	28	0.0992586	N	18753;218138;14694;229709;66218;12857;26430;269378;12331;105787;66052;14679;53627;18641;18103;109785;66945;22169;66925;11515;76055;230101;17719;229363;12387;17717;11975;214579	33	0.125769	N	17761;67003;13067;18573;66972;67126;208211;27425;333433;54393;57423;12298;15444;103963;107569;16434;76308;14933;11983;14733;11821;94214;238276;107227;18483;110119;12867;11957;57377;28080;14923;67273;103978	.
357	BP	carbohydrate derivative transport	.	1	1	N	14609	1	1	N	14923	.
358	BP	carbohydrate homeostasis	.	9	0.116808	N	12290;18103;19056;14694;19386;94109;384783;105787;16852	7	0.569392	N	109552;11829;26950;381677;14933;215999;18747	.
359	BP	carbohydrate metabolic process	.	20	0.102033	N	18641;18754;17159;19386;109785;102093;12091;76055;15926;14936;26430;384783;11364;234730;16832;19309;105787;16329;214579;13722	15	0.822884	N	67542;67078;71755;15289;18563;17254;208211;333433;110119;77781;57377;103963;69101;18799;14933	.
360	BP	carbohydrate phosphorylation	.	1	1	N	234730	0	1	N	NA	.
361	BP	carbohydrate transmembrane transport	.	0	1	N	NA	1	1	N	20527	.
362	BP	carbohydrate transport	.	6	0.167103	N	76055;18753;22084;72993;384783;105787	3	0.880879	N	67843;64930;20527	.
363	BP	carbon catabolite activation of transcription	.	1	1	N	17977	0	1	N	NA	.
364	BP	carbon catabolite activation of transcription from RNA polymerase II promoter	.	1	1	N	17977	0	1	N	NA	.
365	BP	carbon catabolite regulation of transcription	.	1	1	N	17977	0	1	N	NA	.
366	BP	carbon catabolite regulation of transcription from RNA polymerase II promoter	.	1	1	N	17977	0	1	N	NA	.
367	BP	carbon dioxide transport	.	0	1	N	NA	1	1	N	11829	.
368	BP	carboxylic acid biosynthetic process	.	8	0.174134	N	56348;56454;57874;16832;68738;105787;69051;14415	11	0.0606389	N	11812;107476;70316;19299;11806;12035;244373;56473;18823;107272;20512	.
369	BP	carboxylic acid catabolic process	.	10	0.00556159	Y	14073;104174;69219;229211;66841;384783;11364;97212;214579;52538	9	0.0515521	N	12040;58875;19299;78920;66514;93747;14417;110391;23986	.
370	BP	carboxylic acid metabolic process	.	34	2.67862e-05	Y	18754;14073;264895;68738;226539;97212;107271;50790;15926;229211;94180;56454;384783;11364;16832;105787;14415;13722;52538;18641;216443;104174;69219;213350;66841;66945;14081;23874;56348;230101;57874;229363;69051;214579	29	0.0263839	Y	107476;70316;66514;70791;56473;107272;23986;20512;58875;78920;11806;12035;11484;244373;93747;14417;110391;14854;66590;12040;18984;18563;19299;110119;11812;20917;76238;18823;68021	.
371	BP	carboxylic acid transmembrane transport	.	2	0.522822	N	241919;384783	0	1	N	NA	.
372	BP	carboxylic acid transport	.	8	0.207319	N	18212;18753;50790;241919;384783;226407;14081;243616	8	0.394095	N	55963;26399;72961;19299;17254;12298;54393;20512	.
373	BP	cardiac cell development	.	0	1	N	NA	3	0.595891	N	11472;17880;26398	.
374	BP	cardiac chamber development	.	4	0.694917	N	16971;12387;20191;269593	2	0.989101	N	17184;22003	.
375	BP	cardiac chamber morphogenesis	.	2	0.933735	N	12387;20191	1	1	N	22003	.
376	BP	cardiac conduction	.	3	0.207751	N	170762;14609;20191	1	1	N	109552	.
377	BP	cardiac epithelial to mesenchymal transition	.	0	1	N	NA	1	1	N	56177	.
378	BP	cardiac left ventricle morphogenesis	.	1	1	N	20191	0	1	N	NA	.
379	BP	cardiac muscle adaptation	.	2	0.373182	N	76055;11938	0	1	N	NA	.
380	BP	cardiac muscle cell action potential	.	4	0.0414349	Y	11735;170762;11938;20191	1	1	N	333433	.
381	BP	cardiac muscle cell action potential involved in contraction	.	2	0.385272	N	170762;20191	1	1	N	333433	.
382	BP	cardiac muscle cell apoptotic process	.	1	1	N	18607	1	1	N	12322	.
383	BP	cardiac muscle cell contraction	.	3	0.14565	N	170762;11938;20191	1	1	N	333433	.
384	BP	cardiac muscle cell development	.	0	1	N	NA	3	0.562004	N	11472;17880;26398	.
385	BP	cardiac muscle cell differentiation	.	1	1	N	11364	4	0.575062	N	11472;17880;26398;64930	.
386	BP	cardiac muscle cell membrane repolarization	.	1	1	N	14609	0	1	N	NA	.
387	BP	cardiac muscle cell proliferation	.	2	0.607348	N	14609;12387	1	1	N	19084	.
388	BP	cardiac muscle contraction	.	3	0.565892	N	170762;11938;20191	4	0.419261	N	109552;26399;22003;333433	.
389	BP	cardiac muscle fiber development	.	0	1	N	NA	1	1	N	17880	.
390	BP	cardiac muscle hypertrophy	.	3	0.451466	N	30926;11938;20191	1	1	N	26398	.
391	BP	cardiac muscle hypertrophy in response to stress	.	1	1	N	11938	0	1	N	NA	.
392	BP	cardiac muscle tissue development	.	4	0.822997	N	14609;11364;12387;20191	6	0.650243	N	11472;17880;26398;64930;19084;22003	.
393	BP	cardiac muscle tissue growth	.	2	0.813011	N	14609;12387	2	0.876915	N	26398;19084	.
394	BP	cardiac muscle tissue morphogenesis	.	2	0.7444	N	12387;20191	1	1	N	22003	.
395	BP	cardiac neural crest cell development involved in heart development	.	0	1	N	NA	1	1	N	26413	.
396	BP	cardiac neural crest cell differentiation involved in heart development	.	0	1	N	NA	1	1	N	26413	.
397	BP	cardiac septum development	.	2	0.898033	N	16971;269593	1	1	N	17184	.
398	BP	cardiac vascular smooth muscle cell differentiation	.	1	1	N	12387	0	1	N	NA	.
399	BP	cardiac ventricle development	.	3	0.76526	N	12387;20191;269593	2	0.969468	N	17184;22003	.
400	BP	cardiac ventricle morphogenesis	.	2	0.789751	N	12387;20191	1	1	N	22003	.
401	BP	cardioblast proliferation	.	1	1	N	12387	0	1	N	NA	.
402	BP	cardiocyte differentiation	.	2	0.953446	N	11364;12387	5	0.522802	N	11472;17880;26398;64930;26413	.
403	BP	cardiovascular system development	.	22	0.483243	N	18212;69219;19056;16971;68018;319504;28106;14936;22084;11518;14609;12827;11364;12421;67040;12387;13844;20191;192197;192176;13722;269593	22	0.849903	N	109552;15289;20254;234593;11472;19058;17880;64930;19084;21838;17184;26413;20846;22003;20656;12306;56177;26396;26398;14886;18799;74838	.
404	BP	carnitine biosynthetic process	.	1	1	N	11364	0	1	N	NA	.
405	BP	carnitine metabolic process	.	1	1	N	11364	1	1	N	18984	.
406	BP	carnitine metabolic process, CoA-linked	.	1	1	N	11364	0	1	N	NA	.
407	BP	cartilage development	.	2	0.978783	N	12387;59035	2	0.991884	N	18984;12406	.
408	BP	cartilage development involved in endochondral bone morphogenesis	.	0	1	N	NA	1	1	N	12406	.
409	BP	catecholamine catabolic process	.	1	1	N	17161	1	1	N	12846	.
410	BP	catecholamine metabolic process	.	1	1	N	17161	2	0.72468	N	12846;104069	.
411	BP	catecholamine secretion	.	0	1	N	NA	2	0.731309	N	18799;54393	.
412	BP	catecholamine transport	.	1	1	N	58994	2	0.809017	N	18799;54393	.
413	BP	catecholamine uptake	.	1	1	N	58994	0	1	N	NA	.
414	BP	catechol-containing compound catabolic process	.	1	1	N	17161	1	1	N	12846	.
415	BP	catechol-containing compound metabolic process	.	1	1	N	17161	2	0.72468	N	12846;104069	.
416	BP	cation homeostasis	.	21	0.0352692	Y	14151;18754;16531;69029;19293;170759;11735;76055;11932;58994;22041;13828;14609;11938;27222;19309;18607;240283;20191;11975;12721	17	0.542561	N	238276;109552;72961;21838;22784;20866;20656;11306;57138;12307;229877;12846;14886;15369;12298;18799;215999	.
417	BP	cation transmembrane transport	.	14	0.23117	N	12290;18754;16531;69029;11735;11932;11938;27222;56543;18607;20191;11975;16439;12721	22	0.0181992	Y	22318;22627;109552;16498;11472;67126;66972;72961;13483;27425;21838;57440;22288;333433;20866;93692;11957;28080;12298;15512;108737;215999	.
418	BP	cation transport	.	24	0.109544	N	12290;18754;16531;13383;69029;12361;170759;229709;11735;76055;11932;22041;14609;11938;27222;56543;12323;18607;12387;20191;11975;14678;16439;12721	34	0.0120344	Y	22318;109552;66237;16498;66972;67126;13483;27425;64930;57440;333433;74252;93692;58235;57423;12298;108737;215999;238276;73834;22627;11472;72961;21838;22288;22784;20866;57138;11957;28080;15512;12322;12568;231876	.
419	BP	caveolin-mediated endocytosis	.	0	1	N	NA	1	1	N	26413	.
420	BP	CD4-positive or CD8-positive, alpha-beta T cell lineage commitment	.	1	1	N	74256	0	1	N	NA	.
421	BP	CDP-diacylglycerol biosynthetic process	.	2	0.22348	N	28169;68262	0	1	N	NA	.
422	BP	CDP-diacylglycerol metabolic process	.	2	0.238449	N	28169;68262	0	1	N	NA	.
423	BP	cell activation	.	17	0.708657	N	216963;18753;18754;19056;13383;74256;27374;224860;384783;12323;18607;12387;16423;16852;17974;192176;12721	18	0.900873	N	21985;22318;14161;98932;15289;14252;64930;19084;21838;74012;83945;12298;18826;12496;15510;84095;11765;233405	.
424	BP	cell activation involved in immune response	.	5	0.694731	N	18754;224860;18607;16852;12721	7	0.534094	N	22318;15289;64930;18826;15510;84095;11765	.
425	BP	cell adhesion	.	56	1.25287e-05	Y	218952;23963;12834;110351;12950;233744;192197;13722;69697;232370;12361;319504;270120;56348;56463;11518;216856;17974;13138;12721;14270;18753;18754;14870;240185;286940;13383;74256;18073;21923;330790;15926;30960;223255;228140;52635;16776;16852;192176;16779;13821;16341;19056;64945;11735;11932;11899;17912;233871;12345;18607;12661;16423;235611;12387;66480	50	0.0390793	Y	16796;66656;14252;227700;58235;56013;13004;17968;72927;76707;17698;98238;18221;11472;17254;227737;21838;22288;227937;22003;67959;13859;228359;83945;12527;76932;18826;15510;12568;69178;211446;18477;21367;66797;19084;64930;74012;11806;67160;12298;140579;233405;94214;14161;98932;19175;20846;20405;11658;239857	.
426	BP	cell adhesion molecule production	.	0	1	N	NA	3	0.0185132	Y	11829;11806;93692	.
427	BP	cell aging	.	1	1	N	18753	1	1	N	83945	.
428	BP	cell chemotaxis	.	2	0.993988	N	18753;12721	3	0.987378	N	15289;20254;140579	.
429	BP	cell communication by chemical coupling	.	1	1	N	14609	0	1	N	NA	.
430	BP	cell communication by electrical coupling	.	2	0.176793	N	11735;14609	1	1	N	109552	.
431	BP	cell communication involved in cardiac conduction	.	2	0.408759	N	170762;20191	0	1	N	NA	.
432	BP	cell cycle	.	34	0.168145	N	17222;18753;18951;18754;75669;14694;13383;72993;68519;74256;66713;101706;27223;58994;223255;14677;11785;14678;192176;14679;13194;216963;73139;67857;71472;22589;11735;230861;12421;100683;12323;12387;68166;14208	43	0.109309	N	13000;209462;15289;19385;16211;19084;56350;19186;26413;99375;66917;69807;12537;12035;12034;72927;13589;208092;76707;71514;93687;69654;71733;231580;18221;15473;224105;227937;22687;23997;51791;53598;51792;15512;16765;77407;12322;105513;56526;12568;27050;216810;18747	.
433	BP	cell cycle arrest	.	2	0.919389	N	14208;11785	2	0.956983	N	72927;18747	.
434	BP	cell cycle checkpoint	.	2	0.972604	N	27223;100683	3	0.937742	N	13000;12035;99375	.
435	BP	cell cycle DNA replication	.	1	1	N	22589	1	1	N	22687	.
436	BP	cell cycle G1/S phase transition	.	1	1	N	12323	8	0.118391	N	71733;19385;12035;12034;19186;12322;99375;22687	.
437	BP	cell cycle G2/M phase transition	.	0	1	N	NA	1	1	N	15512	.
438	BP	cell cycle phase transition	.	2	0.998967	N	13194;12323	12	0.222096	N	71733;13000;19385;12035;12034;15512;19186;12322;105513;99375;22687;76707	.
439	BP	cell cycle process	.	22	0.564904	N	17222;13194;216963;18754;75669;73139;13383;68519;71472;66713;22589;11735;101706;230861;27223;100683;12323;12387;68166;14208;11785;192176	35	0.0850975	N	13000;19385;16211;19084;56350;19186;99375;66917;12537;12035;12034;72927;13589;208092;76707;71514;93687;69654;71733;18221;15473;227937;22687;23997;51791;53598;51792;15512;16765;77407;12322;105513;27050;216810;18747	.
440	BP	cell death	.	49	0.0661637	N	18212;14694;270058;19060;224045;384783;105787;11740;11785;56417;13722;52538;18103;16004;16443;230908;28106;76055;211329;228355;12323;17974;12721;17977;18753;18754;64451;224617;14870;16531;74018;16971;69305;74256;30960;223255;16852;20191;192176;13194;170731;14924;14609;12421;18607;12661;12387;80890;216439	65	0.0105681	Y	104069;20254;13000;18573;56330;20656;69807;12716;22070;11747;26399;26398;12034;11983;20091;18813;109006;18984;12282;75734;67039;24068;227737;224105;56462;22687;67959;11757;54683;83945;15510;12322;12568;27050;15516;71805;74838;68015;12050;108888;18039;13067;16210;18673;64930;26413;72393;93692;11800;50493;12537;13665;140579;71514;14084;14161;18164;72567;18481;66525;20846;11657;51792;14402;20280	.
441	BP	cell death in response to hydrogen peroxide	.	1	1	N	14694	3	0.161553	N	68015;71805;93692	.
442	BP	cell death in response to oxidative stress	.	5	0.0736901	N	211329;224617;14694;223255;12387	5	0.134582	N	71514;68015;71805;20656;93692	.
443	BP	cell development	.	68	0.000240948	Y	18212;218952;270058;19262;23963;50790;224045;268980;110351;13046;13844;11785;78808;18103;69697;23859;319504;29877;270120;27374;230101;22041;22240;234267;545156;12323;216856;17974;68166;13138;17977;72832;14270;224617;14870;16531;74018;16971;286940;66713;21923;30960;223255;13828;16776;229791;16852;105689;192176;16779;216963;243743;217692;59035;227634;22589;16180;243548;382253;11735;14609;11938;1234…	73	0.00845975	Y	17761;19385;17880;15463;22352;170728;20656;69807;56177;58235;26396;56013;58234;26398;13004;17968;12632;76707;14580;238276;17698;234593;110058;11472;21838;224105;22003;22687;12527;12406;15512;52822;16765;12322;12568;71805;18823;18747;231876;16572;21367;18039;16210;66797;19084;56350;26413;20512;54138;380684;11806;12298;11484;14432;68097;233405;65079;18483;18164;231580;19058;18040;18481;20846;241568…	.
444	BP	cell differentiation in hindbrain	.	0	1	N	NA	2	0.481386	N	57754;72393	.
445	BP	cell differentiation involved in kidney development	.	2	0.636817	N	12387;16779	3	0.355981	N	70350;20846;71805	.
446	BP	cell differentiation involved in metanephros development	.	1	1	N	16779	1	1	N	20846	.
447	BP	cell division	.	12	0.499837	N	17222;11735;216963;18951;18754;75669;73139;14677;66713;68166;14678;14679	17	0.258331	N	93687;71733;18221;56350;227937;21969;51791;53598;16765;105513;77407;27050;56526;12568;13589;76707;208092	.
448	BP	cell fate commitment	.	3	0.963916	N	74256;12387;243548	1	1	N	14432	.
449	BP	cell fate commitment involved in formation of primary germ layer	.	1	1	N	12387	0	1	N	NA	.
450	BP	cell fate determination	.	1	1	N	12387	0	1	N	NA	.
451	BP	cell fate specification	.	1	1	N	12387	0	1	N	NA	.
452	BP	cell growth	.	8	0.797267	N	14706;382253;243743;14694;14609;235611;11785;16779	11	0.685299	N	11658;65079;108888;56177;110058;18673;16210;26398;52822;12568;69807	.
453	BP	cell growth involved in cardiac muscle cell development	.	0	1	N	NA	1	1	N	26398	.
454	BP	cell junction assembly	.	7	0.0894946	N	218952;14609;13383;18607;12387;192197;14712	7	0.187646	N	12527;11472;64930;21838;227937;76707;18747	.
455	BP	cell junction maintenance	.	1	1	N	69697	0	1	N	NA	.
456	BP	cell junction organization	.	9	0.0392816	Y	69697;218952;14609;13383;18607;12387;192197;192176;14712	8	0.203057	N	12527;58235;11472;64930;21838;227937;76707;18747	.
457	BP	cell killing	.	3	0.643424	N	76055;19056;12721	4	0.512174	N	11657;18477;15516;11765	.
458	BP	cell maturation	.	6	0.28499	N	23859;16531;14609;13828;319504;12387	5	0.652015	N	21367;51792;66797;18823;18747	.
459	BP	cell migration	.	37	0.0054609	Y	18212;18753;14270;18754;224617;14694;16971;23942;226778;223255;384783;11980;16776;12331;192197;11785;192176;13722;320271;73710;73139;270120;382253;11899;14609;22240;66082;234267;545156;18607;12661;12387;16423;17974;217866;13138;12721	27	0.734222	N	21367;73723;20254;15289;22352;74012;26413;69807;56177;11806;140579;70727;76707;14161;17698;22627;234593;21838;18481;22003;192662;57754;18826;52822;18645;12568;71805	.
460	BP	cell migration in hindbrain	.	0	1	N	NA	1	1	N	57754	.
461	BP	cell migration involved in heart development	.	0	1	N	NA	1	1	N	234593	.
462	BP	cell morphogenesis	.	40	0.00318412	Y	18212;218952;14270;224617;286940;74018;13383;68018;270058;74256;66713;23963;13828;16776;12331;105689;229791;13844;11785;78808;192176;16779;243743;217692;319504;270120;11735;382253;11518;14609;234267;12345;545156;12323;12661;235611;12387;30957;13138;12721	48	0.00249916	Y	17761;16572;21367;18039;16210;22352;67804;56350;57440;20512;56177;54138;58235;380684;56013;26396;58234;11806;13004;105504;14432;13822;72726;76707;93687;238276;73834;65079;17698;18483;18164;110058;19058;21838;18040;18481;20846;22003;241568;11658;192662;83767;52822;16765;12322;19339;12568;231876	.
463	BP	cell morphogenesis involved in differentiation	.	29	0.00184314	Y	18212;218952;14270;224617;286940;74018;66713;16776;105689;229791;13844;11785;78808;192176;16779;243743;217692;319504;270120;11735;382253;14609;545156;12323;12661;235611;12387;30957;13138	31	0.0112378	Y	16572;21367;18039;22352;20512;56177;58235;380684;56013;26396;58234;11806;13004;14432;76707;238276;65079;18164;19058;21838;18040;18481;20846;241568;11658;52822;16765;12322;19339;12568;231876	.
464	BP	cell morphogenesis involved in neuron differentiation	.	21	0.00334783	Y	18212;243743;224617;74018;217692;319504;66713;382253;11735;12323;545156;12661;30957;235611;105689;229791;13844;11785;13138;78808;16779	25	0.00227832	Y	16572;21367;18039;20512;56177;58235;380684;56013;26396;58234;13004;14432;238276;65079;18164;21838;18040;18481;11658;52822;16765;12322;19339;12568;231876	.
465	BP	cell motility	.	42	0.00241182	Y	18212;12290;18753;14270;18754;224617;14694;16971;23942;226778;223255;384783;27222;11980;16776;12331;192197;11785;192176;13722;243743;320271;73710;73139;270120;382253;11899;22041;14609;22240;66082;234267;545156;18607;12661;235611;12387;16423;17974;217866;13138;12721	32	0.626373	N	21367;73723;20254;209462;15289;22352;74012;26413;69807;11747;56177;56013;26396;11806;140579;70727;76707;14161;17698;22627;234593;21838;18481;22003;192662;57754;18826;52822;101314;18645;12568;71805	.
466	BP	cell motility involved in cerebral cortex radial glia guided migration	.	1	1	N	14270	0	1	N	NA	.
467	BP	cell part morphogenesis	.	28	0.00922991	Y	18212;14270;224617;74018;68018;270058;66713;16776;105689;229791;13844;11785;78808;192176;16779;243743;217692;319504;11735;382253;14609;234267;545156;12323;12661;235611;30957;13138	34	0.00580831	Y	16572;21367;18039;16210;67804;56350;57440;56177;54138;58235;380684;56013;26396;58234;13004;105504;14432;238276;73834;65079;18164;75734;110058;21838;18040;18481;11658;83767;52822;16765;12322;19339;12568;231876	.
468	BP	cell projection assembly	.	14	0.0637245	N	18753;14270;24057;74256;66713;23963;22240;110351;234267;12345;16776;17974;192197;192176	9	0.791537	N	73834;18483;54138;11472;105504;57440;14432;101314;18645	.
469	BP	cell projection morphogenesis	.	27	0.0104297	Y	18212;14270;224617;74018;270058;66713;16776;105689;229791;13844;11785;78808;192176;16779;243743;217692;319504;11735;382253;14609;234267;545156;12323;12661;235611;30957;13138	33	0.00596677	Y	16572;21367;18039;16210;67804;56350;57440;56177;54138;58235;380684;56013;26396;58234;13004;105504;14432;238276;73834;65079;18164;110058;21838;18040;18481;11658;83767;52822;16765;12322;19339;12568;231876	.
470	BP	cell projection organization	.	57	1.04598e-07	Y	18212;270058;24057;23963;50790;268980;110351;13844;11785;192197;78808;18103;69697;319504;29877;270120;22084;22240;234267;545156;12323;216856;17974;68166;13138;12721;72832;14270;18753;224617;74018;16971;74256;66713;21923;30960;223255;16776;229791;16852;105689;192176;16779;216963;243743;217692;59035;227634;16180;243548;382253;11735;14609;12345;12661;235611;30957	56	0.000172911	Y	19385;22352;170728;69807;56177;58235;26396;56013;58234;13004;105504;17968;14580;238276;73834;234593;110058;11472;21838;224105;22003;22687;76932;52822;16765;12322;12568;101314;18823;231876;16572;21367;18039;16210;66797;56350;64930;67804;57440;54138;380684;11806;14432;65079;18483;18164;231580;18040;18481;241568;11658;57138;83767;77407;19339;18645	.
471	BP	cell proliferation	.	35	0.671198	N	18212;18753;14870;16971;13383;72993;68018;68519;21923;224860;384783;268980;110351;11740;105787;67561;14678;13722;18103;12361;29877;28106;59035;170731;22084;22041;14609;545156;235611;12387;16423;216856;17974;216439;12721	48	0.395295	N	17761;21985;18477;12050;20254;15289;18573;18673;22352;19084;64930;56330;26413;99375;54393;20656;69807;50493;26396;11806;12034;11983;20091;14580;17993;69654;18984;231580;234593;66049;70465;15473;24068;29811;20846;22003;22687;57754;11757;12306;12848;83945;12846;12527;15510;101314;14702;18747	.
472	BP	cell proliferation in external granule layer	.	0	1	N	NA	1	1	N	57754	.
473	BP	cell proliferation in hindbrain	.	0	1	N	NA	1	1	N	57754	.
474	BP	cell proliferation involved in heart morphogenesis	.	1	1	N	12387	0	1	N	NA	.
475	BP	cell proliferation involved in kidney development	.	0	1	N	NA	1	1	N	20846	.
476	BP	cell proliferation involved in metanephros development	.	0	1	N	NA	1	1	N	20846	.
477	BP	cell proliferation involved in outflow tract morphogenesis	.	1	1	N	12387	0	1	N	NA	.
478	BP	cell recognition	.	6	0.154681	N	216963;72832;13383;12464;13844;17974	10	0.0091473	Y	21367;58235;12461;12462;66797;17968;239857;14432;74383;68097	.
479	BP	cell redox homeostasis	.	1	1	N	30926	8	0.000918097	Y	11757;54683;18477;50493;73723;105245;53382;93692	.
480	BP	cell separation after cytokinesis	.	0	1	N	NA	2	0.322247	N	105513;208092	.
481	BP	cell surface receptor signaling pathway	.	49	0.273077	N	18212;218952;14694;19262;226778;384783;268980;105787;13844;56417;53627;18103;16443;226407;22084;22041;228355;216856;17974;12721;218138;18753;18754;224617;14870;16971;72993;74256;74013;224860;14479;16776;20191;11488;192176;14678;13194;216963;243743;217692;14081;16180;12827;12421;18607;16423;235611;12387;216439	43	0.976516	N	21367;12050;13000;20254;22352;56350;64930;26413;93692;69807;272381;58234;11806;12298;14733;231887;93687;18984;65079;14084;14161;20024;234593;72961;21838;224105;29811;20846;241568;58184;192662;51791;12527;51792;14402;14586;12322;12568;15516;71805;18823;231876;18747	.
482	BP	cell surface receptor signaling pathway involved in cell-cell signaling	.	15	0.0671265	N	13194;218952;224617;14694;16971;226407;74256;226778;22084;268980;105787;12387;216856;20191;53627	8	0.932749	N	93687;13000;51792;58234;72961;14402;29811;12568	.
483	BP	cell surface receptor signaling pathway involved in heart development	.	1	1	N	12387	0	1	N	NA	.
484	BP	cell volume homeostasis	.	2	0.397129	N	16531;11518	2	0.46861	N	58234;11829	.
485	BP	cell wall biogenesis	.	0	1	N	NA	1	1	N	110119	.
486	BP	cell wall glycoprotein biosynthetic process	.	0	1	N	NA	1	1	N	110119	.
487	BP	cell wall macromolecule biosynthetic process	.	0	1	N	NA	1	1	N	110119	.
488	BP	cell wall macromolecule metabolic process	.	0	1	N	NA	1	1	N	110119	.
489	BP	cell wall mannoprotein biosynthetic process	.	0	1	N	NA	1	1	N	110119	.
490	BP	cell wall organization or biogenesis	.	0	1	N	NA	1	1	N	110119	.
491	BP	cell-cell adhesion	.	36	0.0025406	Y	18753;14870;286940;13383;74256;23963;15926;30960;223255;228140;110351;52635;16852;192176;13821;16341;69697;232370;19056;319504;270120;64945;11735;11899;56463;11518;17912;233871;12345;12661;12387;16423;216856;17974;66480;12721	37	0.0375478	Y	18477;16796;66656;14252;19084;64930;74012;227700;58235;11806;67160;12298;140579;233405;14161;17698;98932;98238;18221;17254;227737;21838;227937;19175;20846;20405;67959;11658;13859;228359;83945;76932;18826;239857;15510;69178;211446	.
492	BP	cell-cell adhesion involved in gastrulation	.	0	1	N	NA	1	1	N	11806	.
493	BP	cell-cell adhesion via plasma-membrane adhesion molecules	.	6	0.474921	N	232370;12661;16852;270120;64945;23963	4	0.923804	N	11658;58235;11806;239857	.
494	BP	cell-cell junction assembly	.	2	0.749343	N	13383;14712	2	0.822495	N	12527;227937	.
495	BP	cell-cell junction maintenance	.	1	1	N	69697	0	1	N	NA	.
496	BP	cell-cell junction organization	.	9	0.0235805	Y	69697;218952;14609;13383;18607;12387;192197;192176;14712	7	0.264902	N	12527;58235;11472;64930;21838;227937;76707	.
497	BP	cell-cell recognition	.	4	0.101003	N	216963;13383;12464;17974	3	0.40741	N	12461;12462;74383	.
498	BP	cell-cell signaling	.	47	4.05728e-05	Y	18212;12290;218952;18754;224617;14694;16971;16531;74018;13383;74256;21923;243616;226778;170762;58994;224860;384783;268980;14677;105787;13844;20191;14678;13722;53627;13194;18641;232370;23859;19056;230908;244310;217692;226407;76055;22084;227120;228355;14609;53310;11938;66082;545156;12323;12387;216856	37	0.199049	N	22318;21367;104069;13000;109552;171180;26950;26413;54393;93692;20512;11747;58234;12298;381677;215999;14580;93687;14161;110058;72961;29811;20965;12307;57138;51791;51792;229521;14402;17957;12322;19339;18645;12568;235415;58869;18747	.
499	BP	cell-cell signaling by wnt	.	12	0.137764	N	13194;218952;22084;14694;16971;268980;74256;105787;12387;20191;226778;53627	4	0.996036	N	93687;13000;51792;29811	.
500	BP	cell-cell signaling involved in cardiac conduction	.	2	0.309082	N	170762;20191	0	1	N	NA	.
501	BP	cell-matrix adhesion	.	7	0.122716	N	218952;12361;18073;18607;12387;192197;13138	8	0.129152	N	21367;14161;11472;64930;21838;22288;12568;76707	.
502	BP	cell-substrate adherens junction assembly	.	3	0.279149	N	218952;18607;192197	3	0.373322	N	11472;64930;21838	.
503	BP	cell-substrate adhesion	.	14	0.0051612	Y	218952;14270;18754;12361;18073;56348;16776;18607;12387;16852;192197;192176;13138;12721	11	0.178943	N	94214;21367;14161;56013;11472;11806;64930;21838;22288;12568;76707	.
504	BP	cell-substrate junction assembly	.	3	0.425258	N	218952;18607;192197	4	0.268736	N	11472;64930;21838;76707	.
505	BP	cellular aldehyde metabolic process	.	3	0.300598	N	213350;13885;11532	0	1	N	NA	.
506	BP	cellular amide metabolic process	.	36	0.000864044	Y	14151;66475;18753;19941;14870;14694;68018;226539;107271;15926;50492;58994;27367;224045;55944;11740;56417;13722;16341;19951;76808;625249;216443;270106;619547;26961;23874;26900;56403;230861;170750;230101;60365;17974;66480;214579	34	0.0577647	N	68015;75705;107732;66656;67863;66972;100340;16210;13681;218693;64930;70791;26413;20656;98221;56177;26396;67160;13665;66054;55949;13669;20091;14854;66590;18813;20068;14860;15473;27979;58184;78893;11837;27050	.
507	BP	cellular amine metabolic process	.	1	1	N	17161	1	1	N	12846	.
508	BP	cellular amino acid biosynthetic process	.	3	0.264821	N	56454;69051;14415	3	0.355981	N	12035;107272;20512	.
509	BP	cellular amino acid catabolic process	.	3	0.371006	N	104174;69219;214579	5	0.0772656	N	12040;58875;78920;66514;110391	.
510	BP	cellular amino acid metabolic process	.	12	0.00198918	Y	216443;104174;69219;56454;226539;229363;69051;23874;214579;107271;13722;14415	12	0.0101481	Y	12040;58875;78920;12035;66514;70791;110391;68021;14854;107272;66590;20512	.
511	BP	cellular anion homeostasis	.	0	1	N	NA	1	1	N	57138	.
512	BP	cellular biogenic amine metabolic process	.	1	1	N	17161	0	1	N	NA	.
513	BP	cellular calcium ion homeostasis	.	12	0.175666	N	76055;18754;58994;14609;11938;69029;19293;19309;170759;18607;20191;12721	10	0.665558	N	12307;238276;229877;109552;14886;12298;21838;18799;20866;215999	.
514	BP	cellular carbohydrate biosynthetic process	.	3	0.350127	N	14936;384783;11364	2	0.789444	N	77781;67078	.
515	BP	cellular carbohydrate catabolic process	.	1	1	N	19309	2	0.562635	N	15289;14933	.
516	BP	cellular carbohydrate metabolic process	.	11	0.0303407	Y	15926;18754;14936;19386;384783;11364;234730;19309;16329;12091;102093	5	0.875915	N	77781;67078;15289;14933;18799	.
517	BP	cellular catabolic process	.	47	0.000208639	Y	71745;18753;14073;269700;75669;14694;23806;69305;74256;97212;17161;229709;19181;15926;229211;384783;11364;14479;107747;19309;12334;13885;269378;105787;52538;13194;16341;69116;70247;71732;104174;69219;213350;66841;71472;14081;22224;269180;170750;56463;230101;60365;229663;66082;103677;11532;214579	57	8.51109e-05	Y	104184;66413;19385;18573;100340;19186;99375;69807;58875;78920;12035;236733;244373;16434;93747;14933;66054;110391;11983;14417;14733;12040;18984;17698;26445;26444;22123;22687;11757;54683;12846;26441;26442;12568;15516;18747;18477;209462;15289;19166;66514;23986;50493;26572;52551;11806;15369;12496;93687;14084;19299;19172;19175;23996;23997;58184;12306	.
518	BP	cellular cation homeostasis	.	18	0.0626059	N	18754;16531;69029;19293;170759;76055;11932;58994;22041;14609;11938;27222;19309;18607;240283;20191;11975;12721	14	0.656446	N	238276;109552;72961;21838;22784;20866;11306;57138;12307;229877;14886;12298;18799;215999	.
519	BP	cellular chemical homeostasis	.	24	0.0227939	Y	18103;18754;14694;19056;19386;16531;69029;19293;170759;76055;11932;58994;22041;14609;11938;384783;27222;19309;18607;240283;16852;20191;11975;12721	17	0.744208	N	238276;109552;72961;26950;21838;22784;20866;11306;57138;12307;229877;11829;14886;12298;18799;215999;18747	.
520	BP	cellular chloride ion homeostasis	.	0	1	N	NA	1	1	N	57138	.
521	BP	cellular component assembly	.	75	2.83877e-05	Y	18212;218952;14694;24057;23963;19181;19060;12834;229211;27367;245860;110351;105787;13046;13844;192197;56417;18103;71732;232370;404634;226407;29877;27374;229722;22084;11518;22240;56543;234267;216856;17974;68166;13138;12721;70699;14151;14270;18753;18754;16531;74018;13383;15441;74256;66713;228545;11364;55944;16776;192176;14712;380921;18641;16341;320472;73139;23874;22589;16180;11735;170731;101739;146…	101	2.00122e-08	Y	21780;11747;56378;105504;238799;76308;11983;72726;14733;76707;73834;17698;20068;109168;75734;12283;11472;21838;227937;22003;76932;18826;16765;12568;101314;68089;71805;67443;107476;16211;16210;70572;98221;229877;54138;380684;14432;12496;106931;13589;66590;208092;67971;67332;14161;18483;18481;20844;13191;83767;12306;51792;17957;18645;22318;15463;14252;17880;20656;56177;58234;11829;12632;215999;2232…	.
522	BP	cellular component assembly involved in morphogenesis	.	5	0.866079	N	16776;66713;192176;13138;14712	13	0.0844415	N	73834;15463;11472;17880;19084;57440;22003;12527;54138;105504;14733;12632;76707	.
523	BP	cellular component biogenesis	.	79	6.61388e-05	Y	18212;218952;19941;14694;24057;23963;19181;19060;12834;229211;58994;27367;245860;237107;110351;105787;13046;13844;192197;56417;18103;71732;232370;404634;619547;226407;29877;27374;229722;22084;11518;22240;56543;234267;216856;17974;68166;13138;12721;70699;14151;14270;18753;18754;16531;74018;13383;15441;74256;66713;228545;11364;55944;16776;192176;14712;380921;18641;16341;320472;73139;23874;22589;161…	107	4.1265e-08	Y	21780;11747;56378;105504;238799;76308;11983;72726;14733;18813;76707;73834;17698;20068;109168;75734;12283;11472;21838;227937;22003;76932;18826;16765;12568;101314;68089;71805;67443;107476;16211;16210;70572;98221;229877;54138;380684;14432;12496;106931;13589;66590;208092;67971;67332;14161;18483;18481;20844;13191;110119;83767;12306;51792;17957;18645;22318;107732;15463;14252;17880;20656;56177;58235;582…	.
524	BP	cellular component disassembly	.	16	0.0124052	Y	18103;230908;18073;29877;66218;194401;170731;76055;78798;11518;245860;12421;12950;12345;76559;12387	24	0.000130848	Y	67443;238276;241589;73723;231580;11472;17880;18040;22003;13191;20512;11747;51792;55963;13665;17957;18826;15512;16765;11983;71805;84095;12632;76707	.
525	BP	cellular component disassembly involved in execution phase of apoptosis	.	1	1	N	230908	0	1	N	NA	.
526	BP	cellular component macromolecule biosynthetic process	.	0	1	N	NA	1	1	N	110119	.
527	BP	cellular component maintenance	.	1	1	N	69697	1	1	N	19339	.
528	BP	cellular component morphogenesis	.	41	0.00636827	Y	18212;218952;14270;224617;286940;74018;13383;68018;270058;74256;66713;23963;13828;16776;12331;105689;229791;13844;11785;78808;192176;16779;14712;243743;217692;319504;270120;11735;382253;11518;14609;234267;12345;545156;12323;12661;235611;12387;30957;13138;12721	56	0.000143581	Y	17761;17880;15463;22352;56177;58235;26396;56013;58234;13004;105504;14733;72726;12632;76707;238276;73834;17698;75734;110058;11472;21838;22003;12527;52822;16765;12322;12568;231876;16572;21367;18039;16210;19084;56350;67804;57440;20512;54138;380684;11806;14432;13822;93687;65079;18483;18164;19058;18040;18481;20846;241568;11658;192662;83767;19339	.
529	BP	cellular detoxification	.	0	1	N	NA	2	0.442108	N	18477;20656	.
530	BP	cellular divalent inorganic cation homeostasis	.	12	0.21495	N	76055;18754;58994;14609;11938;69029;19293;19309;170759;18607;20191;12721	11	0.597436	N	12307;238276;229877;109552;14886;12298;21838;22784;18799;20866;215999	.
531	BP	cellular glucan metabolic process	.	5	0.0501504	N	14936;384783;11364;19309;102093	2	0.826773	N	77781;15289	.
532	BP	cellular glucose homeostasis	.	6	0.173457	N	18103;19056;14694;19386;384783;16852	4	0.714699	N	109552;11829;26950;18747	.
533	BP	cellular glucuronidation	.	1	1	N	18754	0	1	N	NA	.
534	BP	cellular homeostasis	.	26	0.0283269	Y	18754;14694;19386;16531;69029;58994;384783;27222;19309;16852;20191;18103;19056;30926;19293;170759;76055;11932;22041;11518;14609;11938;240283;18607;11975;12721	28	0.0969303	N	18477;73723;109552;26950;53382;93692;69807;11306;229877;50493;58234;11829;12298;18799;12632;215999;238276;72961;105245;21838;22784;20866;12307;11757;57138;54683;14886;18747	.
535	BP	cellular hormone metabolic process	.	1	1	N	56348	2	0.873872	N	12846;22139	.
536	BP	cellular hypotonic response	.	0	1	N	NA	1	1	N	108737	.
537	BP	cellular ion homeostasis	.	18	0.0748971	N	18754;16531;69029;19293;170759;76055;11932;58994;22041;14609;11938;27222;19309;18607;240283;20191;11975;12721	14	0.691175	N	238276;109552;72961;21838;22784;20866;11306;57138;12307;229877;14886;12298;18799;215999	.
538	BP	cellular iron ion homeostasis	.	1	1	N	22041	1	1	N	11306	.
539	BP	cellular ketone metabolic process	.	6	0.241494	N	50790;18754;70750;16531;213350;384783	7	0.236892	N	11812;12408;227683;11806;244373;66108;14933	.
540	BP	cellular lipid biosynthetic process	.	1	1	N	14712	0	1	N	NA	.
541	BP	cellular lipid catabolic process	.	10	0.00917816	Y	18753;14073;230101;229211;66841;384783;66082;11364;97212;52538	6	0.44883	N	100340;19299;11806;93747;23986;18747	.
542	BP	cellular lipid metabolic process	.	37	3.93857e-05	Y	15360;18753;14073;75669;70750;68018;264895;24057;68738;216152;97212;56077;50790;15926;104718;229211;58994;94180;384783;11364;105787;229791;14712;52538;380921;219135;66841;14081;56348;28169;230101;57874;66082;11532;16329;68262;214579	20	0.775125	N	17761;107476;67078;18984;70316;100340;18563;19299;56473;23986;108083;22139;11812;11806;244373;93747;14933;84095;18823;18747	.
543	BP	cellular localization	.	67	0.000601691	Y	18212;20334;15382;218952;241694;19386;107975;14694;23963;170762;101706;52850;245860;237107;192197;71732;23859;404634;12361;226407;27054;76055;22084;53310;69091;545156;13211;104303;216856;68166;13138;12721;70699;218811;12290;69940;18753;18754;75669;72993;68018;13383;74256;74013;229709;66713;104718;228545;30960;16776;20191;13426;192176;13821;217337;19056;59035;22589;11735;170731;11938;18607;104721;…	108	6.8004e-12	Y	19346;218038;13000;109552;13483;26950;333433;26396;12034;235567;238799;76308;11983;76707;238276;73834;12282;17698;75734;11472;21838;225362;18826;12322;105513;12568;69178;11632;71805;216810;53319;231876;16572;18477;21367;16211;70572;26413;233726;380684;13589;68097;208092;71435;22627;18483;19058;66525;20844;13191;20965;12306;51791;17957;20280;77407;19339;18645;58869;71703;17761;22318;171180;19385;1…	.
544	BP	cellular macromolecular complex assembly	.	29	0.00724622	Y	70699;18753;18754;13383;15441;66713;23963;19181;229211;27367;55944;13046;56417;16341;73139;404634;29877;22589;27374;101739;11518;233871;12345;240283;68166;66482;17974;11975;12721	40	0.000205398	Y	75705;18039;16211;17880;21780;70572;98221;229877;56378;238799;72948;13669;13589;72726;76707;67971;22327;17993;67332;14161;20068;12461;66821;18481;22003;27979;13191;23996;209318;23997;83767;76932;16765;101314;18645;27050;68089;71805;67097;71902	.
545	BP	cellular macromolecule biosynthetic process	.	82	0.933514	N	15382;19941;14694;226539;23963;19181;14936;52850;27367;224045;384783;237107;105787;11740;11785;192197;56417;13722;53627;19951;76808;18103;230908;404634;12361;619547;26961;226407;28106;76055;27374;211329;230861;56463;22084;22041;60365;17974;17977;66475;14151;13383;15441;74256;22378;23942;107271;27223;11364;14479;67040;55944;105689;20191;381813;192176;16341;269639;216443;270106;19056;320271;109785;…	86	0.999779	N	70998;13000;107732;66656;67863;66972;21780;13681;70350;70791;20656;69807;56370;26396;26399;26398;12034;244373;103963;20091;18813;20024;20068;66589;15473;24068;27979;22687;76491;67959;77781;11757;54683;12848;83945;11837;12322;12568;27050;68045;18107;74838;68015;75705;209462;15289;16210;18673;218693;208211;64930;26414;21969;19285;26413;98221;27784;11806;12971;67160;13665;106931;66075;55949;13669;66…	.
546	BP	cellular macromolecule catabolic process	.	20	0.249274	N	71745;13194;16341;69116;70247;71732;269700;14694;23806;69305;74256;71472;22224;19181;56463;60365;229663;12334;14479;103677	30	0.0275363	Y	19166;66413;209462;19385;19186;99375;69807;26572;52551;236733;244373;11983;14733;93687;14084;17698;26445;26444;19172;19175;22123;22687;23996;23997;58184;12306;26441;26442;15516;18747	.
547	BP	cellular macromolecule localization	.	55	6.87719e-06	Y	20334;218952;241694;19386;107975;14694;23963;170762;52850;245860;237107;192197;71732;23859;404634;12361;226407;27054;76055;22084;53310;69091;545156;13211;104303;216856;13138;70699;218811;69940;18753;75669;72993;13383;74256;74013;229709;104718;228545;30960;16776;20191;192176;13821;217337;19056;59035;22589;11735;170731;18607;104721;12464;12387;78618	71	6.71427e-08	Y	19346;17761;22318;13000;109552;19385;14252;13483;56330;333433;230751;58234;12034;238799;11983;72927;69654;238276;73834;17698;68449;75734;11472;74325;22687;54160;225362;83945;30058;229521;18826;52822;12568;69178;11632;15516;71805;216810;18747;211446;18477;21367;108123;16498;16211;66797;67804;70572;57440;26413;665155;233726;320938;15444;13589;11765;14084;22627;12461;18483;231580;12462;19058;66525;1…	.
548	BP	cellular metabolic compound salvage	.	0	1	N	NA	1	1	N	11821	.
549	BP	cellular metal ion homeostasis	.	16	0.0770585	N	18754;16531;69029;19293;170759;76055;11932;58994;22041;14609;11938;27222;19309;18607;20191;12721	12	0.703094	N	12307;11306;238276;229877;109552;14886;12298;21838;22784;18799;20866;215999	.
550	BP	cellular modified amino acid biosynthetic process	.	1	1	N	110695	2	0.573155	N	12715;14854	.
551	BP	cellular modified amino acid catabolic process	.	1	1	N	107747	0	1	N	NA	.
552	BP	cellular modified amino acid metabolic process	.	7	0.0453165	Y	625249;15926;14870;110695;107747;214579;192166	6	0.220156	N	12715;14860;67160;12971;20656;14854	.
553	BP	cellular monovalent inorganic anion homeostasis	.	0	1	N	NA	1	1	N	57138	.
554	BP	cellular monovalent inorganic cation homeostasis	.	5	0.12082	N	11932;16531;27222;240283;11975	2	0.908187	N	57138;72961	.
555	BP	cellular nitrogen compound catabolic process	.	10	0.105788	N	16341;14694;56463;69305;229663;60365;107747;269378;229709;103677	7	0.690078	N	18984;18573;15369;12496;16434;22687;58184	.
556	BP	cellular organofluorine metabolic process	.	0	1	N	NA	1	1	N	18984	.
557	BP	cellular organohalogen metabolic process	.	0	1	N	NA	1	1	N	18984	.
558	BP	cellular oxidant detoxification	.	0	1	N	NA	2	0.399864	N	18477;20656	.
559	BP	cellular pigment accumulation	.	0	1	N	NA	1	1	N	11765	.
560	BP	cellular pigmentation	.	0	1	N	NA	4	0.0793618	N	69654;13191;11765;233405	.
561	BP	cellular polysaccharide biosynthetic process	.	3	0.257656	N	14936;384783;11364	1	1	N	77781	.
562	BP	cellular polysaccharide catabolic process	.	1	1	N	19309	1	1	N	15289	.
563	BP	cellular polysaccharide metabolic process	.	5	0.0789666	N	14936;384783;11364;19309;102093	2	0.870755	N	77781;15289	.
564	BP	cellular potassium ion homeostasis	.	3	0.0214931	Y	11932;16531;27222	0	1	N	NA	.
565	BP	cellular potassium ion transport	.	5	0.336344	N	11735;11932;16531;27222;56543	5	0.497414	N	22318;22627;11472;13483;108737	.
566	BP	cellular process involved in reproduction in multicellular organism	.	2	0.999514	N	13046;12387	6	0.958163	N	17761;12527;51792;15463;15512;18747	.
567	BP	cellular protein catabolic process	.	14	0.485831	N	71745;13194;69116;70247;71732;269700;14694;23806;74256;71472;22224;19181;12334;14479	27	0.00794015	Y	19166;66413;209462;19385;19186;99375;69807;26572;52551;236733;244373;11983;93687;14084;17698;26445;26444;19172;19175;22123;23996;23997;12306;26441;26442;15516;18747	.
568	BP	cellular protein complex assembly	.	16	0.0728176	N	70699;18753;18754;13383;29877;66713;23963;229211;11518;12345;240283;68166;66482;17974;11975;12721	33	9.03871e-07	Y	75705;18039;16211;17880;21780;70572;229877;56378;238799;72948;13589;72726;76707;67971;22327;17993;14161;12461;66821;18481;22003;13191;209318;23997;83767;76932;16765;101314;18645;27050;68089;71805;71902	.
569	BP	cellular protein complex disassembly	.	5	0.205089	N	194401;78798;11518;12345;29877	9	0.00881315	Y	238276;73723;231580;11472;17957;16765;22003;12632;76707	.
570	BP	cellular protein complex localization	.	2	0.408759	N	69940;13383	1	1	N	211446	.
571	BP	cellular protein localization	.	55	5.62586e-06	Y	20334;218952;241694;19386;107975;14694;23963;170762;52850;245860;237107;192197;71732;23859;404634;12361;226407;27054;76055;22084;53310;69091;545156;13211;104303;216856;13138;70699;218811;69940;18753;75669;72993;13383;74256;74013;229709;104718;228545;30960;16776;20191;192176;13821;217337;19056;59035;22589;11735;170731;18607;104721;12464;12387;78618	71	4.9545e-08	Y	19346;17761;22318;13000;109552;19385;14252;13483;56330;333433;230751;58234;12034;238799;11983;72927;69654;238276;73834;17698;68449;75734;11472;74325;22687;54160;225362;83945;30058;229521;18826;52822;12568;69178;11632;15516;71805;216810;18747;211446;18477;21367;108123;16498;16211;66797;67804;70572;57440;26413;665155;233726;320938;15444;13589;11765;14084;22627;12461;18483;231580;12462;19058;66525;1…	.
572	BP	cellular protein modification process	.	86	0.00913515	Y	18212;269700;19386;14694;23806;19262;23963;226778;19060;237107;13401;105787;13844;11785;56417;53627;18103;69219;19352;230908;12361;226407;28106;319468;76055;27374;211329;230861;22084;22041;228355;57874;545156;12323;14229;17974;217866;13138;17977;71745;17222;14151;18753;18754;224617;75669;14870;74018;13383;74256;207565;22378;99470;223255;224860;13828;14479;105689;67561;381813;14678;13194;320472;69…	86	0.441466	N	19346;70316;20254;13000;98766;99375;333433;69807;26396;56013;58234;26399;26398;236733;12034;103963;108737;73419;238276;67078;18984;66385;66589;107227;234593;12283;21838;224105;107260;11757;12848;15512;14586;12322;12568;27050;15516;18107;56705;18747;231876;74838;18477;209462;15289;16210;18673;208211;19084;64930;26414;74012;26413;66917;272381;12537;26572;227693;114893;11806;13665;13669;71514;93687;…	.
573	BP	cellular respiration	.	10	0.00302498	Y	15926;12857;17719;66841;66945;17717;66218;66925;214579;66052	11	0.00409413	Y	67003;17993;68015;12867;13067;20917;78920;17716;20656;20512;67273	.
574	BP	cellular response to abiotic stimulus	.	5	0.812869	N	13194;27223;14609;12387;13138	9	0.395673	N	192662;18483;66656;16210;26398;12035;13665;15444;108737	.
575	BP	cellular response to acetylcholine	.	1	1	N	14678	0	1	N	NA	.
576	BP	cellular response to acid chemical	.	5	0.718502	N	18212;18103;11518;12334;21923	3	0.98472	N	12306;19385;70572	.
577	BP	cellular response to acidic pH	.	0	1	N	NA	1	1	N	16210	.
578	BP	cellular response to alcohol	.	4	0.0525443	N	18754;105787;12387;16439	1	1	N	20656	.
579	BP	cellular response to alkaloid	.	1	1	N	20191	0	1	N	NA	.
580	BP	cellular response to amino acid starvation	.	1	1	N	319481	2	0.481386	N	16210;13665	.
581	BP	cellular response to amino acid stimulus	.	2	0.939923	N	18212;12334	1	1	N	70572	.
582	BP	cellular response to ammonium ion	.	1	1	N	14678	0	1	N	NA	.
583	BP	cellular response to angiotensin	.	2	0.309082	N	18753;229709	2	0.369942	N	11472;12322	.
584	BP	cellular response to benomyl	.	0	1	N	NA	1	1	N	16210	.
585	BP	cellular response to biotic stimulus	.	3	0.965088	N	18754;14870;22169	2	0.998479	N	26413;20846	.
586	BP	cellular response to BMP stimulus	.	3	0.830052	N	56543;14479;20191	0	1	N	NA	.
587	BP	cellular response to brain-derived neurotrophic factor stimulus	.	1	1	N	18607	0	1	N	NA	.
588	BP	cellular response to cadmium ion	.	1	1	N	19060	0	1	N	NA	.
589	BP	cellular response to caffeine	.	1	1	N	20191	0	1	N	NA	.
590	BP	cellular response to calcium ion	.	0	1	N	NA	1	1	N	66972	.
591	BP	cellular response to cAMP	.	1	1	N	16439	1	1	N	11837	.
592	BP	cellular response to carbohydrate stimulus	.	5	0.314528	N	18103;19056;14694;384783;16852	6	0.27857	N	109552;11829;26399;26398;26950;18747	.
593	BP	cellular response to catecholamine stimulus	.	1	1	N	20191	0	1	N	NA	.
594	BP	cellular response to cell-matrix adhesion	.	1	1	N	14870	0	1	N	NA	.
595	BP	cellular response to chemical stimulus	.	64	0.0319	Y	18212;218952;14694;19262;19060;27367;224045;384783;110351;105787;192197;56417;16439;52538;19951;18103;12361;22169;211329;22084;22041;11518;22240;56543;69051;17974;12721;17977;14151;18753;18754;224617;14870;72993;69305;15441;74256;229709;21923;22378;223255;14479;12334;14677;67040;16852;20191;14678;320472;243743;19056;59035;14081;22224;22589;66925;16180;11735;56403;12827;11938;18607;12387;78618	70	0.206971	N	22318;20254;109552;19385;66972;26950;56330;53382;20656;69807;11747;26396;26399;11829;26398;56378;12034;110391;14733;11821;18984;12282;17698;14860;11472;224105;22003;22687;107260;11757;54683;12527;11837;12322;27050;11632;15516;71805;18747;231876;107476;18477;68015;15289;16210;18673;64930;70572;26413;93692;272381;11806;13665;140579;12496;15444;71514;65079;18164;18481;20846;241568;75273;58184;12307;…	.
596	BP	cellular response to corticosteroid stimulus	.	3	0.384776	N	14151;19951;14870	0	1	N	NA	.
597	BP	cellular response to cytokine stimulus	.	9	0.823562	N	56403;27367;22240;74256;22224;14081;56417;12721;16180	14	0.541272	N	65079;18673;26413;20846;241568;58184;69807;272381;107260;11837;11829;11806;12496;15516	.
598	BP	cellular response to decreased oxygen levels	.	5	0.229414	N	18754;15441;105787;66925;52538	2	0.954825	N	12282;64930	.
599	BP	cellular response to dexamethasone stimulus	.	2	0.51343	N	14151;19951	0	1	N	NA	.
600	BP	cellular response to DNA damage stimulus	.	10	0.90597	N	13194;18753;27223;26430;100683;104721;22224;67561;11785;22589	15	0.747818	N	71514;12050;15289;107227;66589;72567;26413;99375;20656;69807;107260;22070;12035;27050;73419	.
601	BP	cellular response to drug	.	3	0.438445	N	320472;19056;224045	3	0.554988	N	19385;110391;15516	.
602	BP	cellular response to dsRNA	.	1	1	N	56417	1	1	N	26396	.
603	BP	cellular response to electrical stimulus	.	0	1	N	NA	2	0.288466	N	18483;15444	.
604	BP	cellular response to endogenous stimulus	.	30	0.113227	N	14151;18212;18753;218952;18754;14870;72993;229709;19262;21923;19060;384783;110351;14479;67040;12334;105787;20191;16439;19951;59035;14081;22084;12827;56543;18607;12387;78618;12721;17977	24	0.884675	N	107476;18984;22318;11472;18673;16210;64930;70572;56330;20846;22687;58184;11747;12527;11837;56378;14402;12034;12322;77407;27050;14733;11821;18747	.
605	BP	cellular response to epidermal growth factor stimulus	.	2	0.503854	N	14870;18607	1	1	N	22687	.
606	BP	cellular response to epinephrine stimulus	.	1	1	N	20191	0	1	N	NA	.
607	BP	cellular response to estradiol stimulus	.	0	1	N	NA	1	1	N	93692	.
608	BP	cellular response to estrogen stimulus	.	2	0.51343	N	22378;192197	1	1	N	75273	.
609	BP	cellular response to ethanol	.	3	0.0371557	Y	18754;105787;16439	1	1	N	20656	.
610	BP	cellular response to external stimulus	.	11	0.0418417	Y	229722;75669;14870;14609;319481;12421;105787;12387;21923;13138;17977	8	0.491564	N	67443;192662;11657;12846;16210;26398;13665;64930	.
611	BP	cellular response to extracellular stimulus	.	8	0.0944504	N	229722;75669;14870;319481;12421;105787;21923;17977	6	0.531279	N	67443;11657;12846;16210;13665;64930	.
612	BP	cellular response to fatty acid	.	1	1	N	18103	1	1	N	19385	.
613	BP	cellular response to fibroblast growth factor stimulus	.	1	1	N	12387	1	1	N	14733	.
614	BP	cellular response to follicle-stimulating hormone stimulus	.	0	1	N	NA	1	1	N	18984	.
615	BP	cellular response to forskolin	.	1	1	N	14677	0	1	N	NA	.
616	BP	cellular response to glial cell derived neurotrophic factor	.	1	1	N	110351	0	1	N	NA	.
617	BP	cellular response to glucocorticoid stimulus	.	3	0.357114	N	14151;19951;14870	0	1	N	NA	.
618	BP	cellular response to glucose starvation	.	2	0.442321	N	75669;105787	1	1	N	16210	.
619	BP	cellular response to glucose stimulus	.	5	0.262869	N	18103;19056;14694;384783;16852	4	0.632649	N	109552;11829;26950;18747	.
620	BP	cellular response to gonadotropin stimulus	.	0	1	N	NA	1	1	N	18984	.
621	BP	cellular response to gonadotropin-releasing hormone	.	0	1	N	NA	1	1	N	11747	.
622	BP	cellular response to granulocyte macrophage colony-stimulating factor stimulus	.	0	1	N	NA	1	1	N	26413	.
623	BP	cellular response to growth factor stimulus	.	14	0.371389	N	218952;18754;14694;14870;12361;12827;56543;110351;14479;18607;12387;20191;78618;12721	7	0.996466	N	56378;56330;77407;27050;22687;14733;231876	.
624	BP	cellular response to growth hormone stimulus	.	0	1	N	NA	1	1	N	20846	.
625	BP	cellular response to heat	.	1	1	N	13211	1	1	N	13665	.
626	BP	cellular response to hexose stimulus	.	5	0.275651	N	18103;19056;14694;384783;16852	4	0.647382	N	109552;11829;26950;18747	.
627	BP	cellular response to histamine	.	0	1	N	NA	1	1	N	14402	.
628	BP	cellular response to hormone stimulus	.	20	0.0103438	Y	18212;14151;19951;18753;18754;14870;72993;229709;59035;19262;14081;21923;19060;22084;384783;67040;18607;105787;12387;17977	13	0.67083	N	107476;18984;22318;11472;18673;64930;20846;58184;11747;12034;12322;11821;18747	.
629	BP	cellular response to hydrogen peroxide	.	4	0.215038	N	18753;14694;105787;19060	5	0.138895	N	68015;16210;27050;71805;93692	.
630	BP	cellular response to hydroperoxide	.	1	1	N	18753	0	1	N	NA	.
631	BP	cellular response to hydroxyurea	.	1	1	N	22589	0	1	N	NA	.
632	BP	cellular response to hypoxia	.	5	0.201111	N	18754;15441;105787;66925;52538	1	1	N	12282	.
633	BP	cellular response to indole-3-methanol	.	1	1	N	12387	0	1	N	NA	.
634	BP	cellular response to inorganic substance	.	4	0.778454	N	11735;22041;22589;19060	4	0.887116	N	18164;14860;66972;13665	.
635	BP	cellular response to insulin stimulus	.	8	0.0572172	N	18753;22084;14870;72993;384783;105787;18607;19262	4	0.804215	N	22318;64930;20846;11821	.
636	BP	cellular response to insulin-like growth factor stimulus	.	1	1	N	12387	0	1	N	NA	.
637	BP	cellular response to interferon-beta	.	0	1	N	NA	1	1	N	20846	.
638	BP	cellular response to interferon-gamma	.	1	1	N	56403	2	0.850368	N	11829;20846	.
639	BP	cellular response to interleukin-1	.	1	1	N	22224	1	1	N	107260	.
640	BP	cellular response to interleukin-17	.	0	1	N	NA	1	1	N	69807	.
641	BP	cellular response to interleukin-4	.	2	0.442321	N	27367;12721	2	0.517904	N	11837;15516	.
642	BP	cellular response to interleukin-6	.	0	1	N	NA	2	0.493855	N	18673;12496	.
643	BP	cellular response to ionizing radiation	.	1	1	N	27223	1	1	N	66656	.
644	BP	cellular response to iron ion	.	1	1	N	22041	0	1	N	NA	.
645	BP	cellular response to ketone	.	6	0.0338511	Y	14151;19951;18754;69305;14677;105787	2	0.896257	N	107476;17698	.
646	BP	cellular response to leptomycin B	.	0	1	N	NA	1	1	N	19385	.
647	BP	cellular response to leucine starvation	.	0	1	N	NA	1	1	N	16210	.
648	BP	cellular response to light stimulus	.	1	1	N	13194	3	0.633915	N	16210;12035;13665	.
649	BP	cellular response to lipid	.	13	0.484013	N	18212;14151;19951;18103;18754;14870;59035;21923;22169;19060;11518;67040;14677	9	0.975024	N	17698;19385;11837;18673;12034;26413;20846;93692;58184	.
650	BP	cellular response to lipopolysaccharide	.	3	0.944807	N	18754;14870;22169	2	0.996966	N	26413;20846	.
651	BP	cellular response to lipoprotein particle stimulus	.	0	1	N	NA	1	1	N	12527	.
652	BP	cellular response to lithium ion	.	0	1	N	NA	1	1	N	14860	.
653	BP	cellular response to low-density lipoprotein particle stimulus	.	0	1	N	NA	1	1	N	12527	.
654	BP	cellular response to magnesium ion	.	1	1	N	11735	0	1	N	NA	.
655	BP	cellular response to manganese ion	.	0	1	N	NA	1	1	N	13665	.
656	BP	cellular response to mechanical stimulus	.	3	0.444976	N	14609;12387;13138	2	0.850368	N	192662;26398	.
657	BP	cellular response to menadione	.	1	1	N	69305	0	1	N	NA	.
658	BP	cellular response to metal ion	.	3	0.751401	N	11735;22041;19060	4	0.652199	N	18164;14860;66972;13665	.
659	BP	cellular response to molecule of bacterial origin	.	3	0.951529	N	18754;14870;22169	2	0.997509	N	26413;20846	.
660	BP	cellular response to monoamine stimulus	.	1	1	N	20191	0	1	N	NA	.
661	BP	cellular response to monosaccharide stimulus	.	5	0.275651	N	18103;19056;14694;384783;16852	4	0.647382	N	109552;11829;26950;18747	.
662	BP	cellular response to monosodium glutamate	.	0	1	N	NA	1	1	N	15444	.
663	BP	cellular response to nerve growth factor stimulus	.	3	0.165939	N	18607;78618;12721	3	0.23156	N	56378;77407;27050	.
664	BP	cellular response to nitrogen compound	.	17	0.129169	N	18212;18753;14870;72993;229709;19262;22589;22084;384783;12334;18607;105787;12387;20191;56417;14678;16439	13	0.793034	N	18984;22318;11472;16210;64930;70572;20846;11747;26396;11837;14402;12322;11821	.
665	BP	cellular response to nitrogen levels	.	1	1	N	12421	1	1	N	67443	.
666	BP	cellular response to nitrogen starvation	.	1	1	N	12421	1	1	N	67443	.
667	BP	cellular response to nutrient	.	2	0.503854	N	21923;17977	0	1	N	NA	.
668	BP	cellular response to nutrient levels	.	7	0.111094	N	229722;75669;319481;12421;105787;21923;17977	6	0.387278	N	67443;11657;12846;16210;13665;64930	.
669	BP	cellular response to organic cyclic compound	.	14	0.208722	N	18212;14151;19951;14870;59035;21923;19060;67040;14677;12387;16852;20191;56417;16439	15	0.370046	N	17698;19385;18673;16210;224105;18481;20846;93692;58184;192662;26396;11837;14402;12034;15516	.
670	BP	cellular response to organic substance	.	47	0.198371	N	14151;18212;18753;218952;18754;14870;14694;72993;69305;74256;229709;19262;21923;19060;27367;384783;110351;14479;14677;67040;12334;105787;16852;20191;56417;16439;19951;18103;19056;12361;59035;14081;22224;22169;16180;56403;22084;11518;12827;22240;56543;18607;12387;17974;78618;12721;17977	48	0.723373	N	107476;22318;109552;19385;16210;18673;26950;64930;70572;56330;26413;20656;93692;69807;272381;11747;26396;26399;11829;11806;26398;56378;12034;12496;14733;11821;18984;65079;17698;11472;224105;18481;20846;22687;241568;58184;107260;12307;192662;12527;11837;14402;77407;12322;27050;15516;231876;18747	.
671	BP	cellular response to organonitrogen compound	.	14	0.212802	N	18212;18753;14870;72993;229709;19262;22084;384783;12334;18607;105787;12387;20191;16439	12	0.717072	N	18984;22318;11747;11837;11472;16210;14402;64930;70572;12322;20846;11821	.
672	BP	cellular response to osmotic stress	.	0	1	N	NA	1	1	N	108737	.
673	BP	cellular response to oxidative stress	.	11	0.019197	Y	18103;18753;211329;224617;14694;223255;11938;105787;69051;12387;19060	12	0.0323399	Y	71514;11757;54683;18477;68015;16210;22003;27050;53382;71805;20656;93692	.
674	BP	cellular response to oxygen levels	.	5	0.271378	N	18754;15441;105787;66925;52538	2	0.964635	N	12282;64930	.
675	BP	cellular response to oxygen radical	.	0	1	N	NA	2	0.369942	N	18477;20656	.
676	BP	cellular response to oxygen-containing compound	.	28	0.0866465	N	14151;18212;18753;18754;14870;14694;72993;69305;229709;19262;21923;19060;384783;14677;12334;105787;16852;20191;14678;16439;19951;18103;19056;22169;22084;11518;18607;12387	30	0.262561	N	107476;18477;68015;22318;109552;19385;16210;26950;64930;70572;26413;20656;93692;11747;26399;11829;26398;11821;18984;17698;11472;20846;22003;11757;54683;11837;12322;27050;71805;18747	.
677	BP	cellular response to oxygen-glucose deprivation	.	0	1	N	NA	1	1	N	64930	.
678	BP	cellular response to parathyroid hormone stimulus	.	0	1	N	NA	1	1	N	18747	.
679	BP	cellular response to peptide	.	10	0.0770007	N	18753;22084;14870;72993;384783;105787;229709;18607;12387;19262	8	0.470665	N	18984;22318;11747;11472;64930;12322;20846;11821	.
680	BP	cellular response to peptide hormone stimulus	.	10	0.0514292	N	18753;22084;14870;72993;384783;105787;229709;18607;12387;19262	8	0.382801	N	18984;22318;11747;11472;64930;12322;20846;11821	.
681	BP	cellular response to pH	.	0	1	N	NA	1	1	N	16210	.
682	BP	cellular response to phorbol 13-acetate 12-myristate	.	0	1	N	NA	1	1	N	11837	.
683	BP	cellular response to phosphate starvation	.	0	1	N	NA	1	1	N	12846	.
684	BP	cellular response to platelet-derived growth factor stimulus	.	1	1	N	18754	0	1	N	NA	.
685	BP	cellular response to potassium ion	.	0	1	N	NA	1	1	N	18164	.
686	BP	cellular response to prostaglandin D stimulus	.	1	1	N	21923	0	1	N	NA	.
687	BP	cellular response to prostaglandin E stimulus	.	2	0.253129	N	18754;105787	1	1	N	107476	.
688	BP	cellular response to prostaglandin stimulus	.	3	0.0610774	N	18754;105787;21923	1	1	N	107476	.
689	BP	cellular response to purine-containing compound	.	1	1	N	20191	0	1	N	NA	.
690	BP	cellular response to radiation	.	2	0.938733	N	13194;27223	4	0.670997	N	66656;16210;12035;13665	.
691	BP	cellular response to reactive oxygen species	.	4	0.483683	N	18753;14694;105787;19060	10	0.00532994	Y	11757;54683;18477;68015;16210;22003;27050;71805;20656;93692	.
692	BP	cellular response to redox state	.	0	1	N	NA	1	1	N	192662	.
693	BP	cellular response to retinoic acid	.	2	0.718191	N	11518;21923	0	1	N	NA	.
694	BP	cellular response to salt	.	0	1	N	NA	1	1	N	15444	.
695	BP	cellular response to sorbitol	.	0	1	N	NA	2	0.0474401	Y	26399;26398	.
696	BP	cellular response to starvation	.	5	0.221223	N	229722;75669;319481;12421;105787	5	0.352953	N	67443;11657;12846;16210;13665	.
697	BP	cellular response to steroid hormone stimulus	.	7	0.256906	N	18212;14151;19951;14870;67040;59035;19060	3	0.971337	N	18673;12034;58184	.
698	BP	cellular response to sterol depletion	.	0	1	N	NA	1	1	N	244373	.
699	BP	cellular response to stress	.	48	0.00666966	Y	14151;18753;18754;224617;75669;14870;14694;13383;15441;68018;66218;21923;19181;19060;99470;27223;26430;223255;224045;12950;105787;11785;67561;16779;52538;13194;18103;230908;319481;71472;22224;66925;22589;170731;211329;229722;22041;57874;11938;12421;100683;13211;12661;69051;104721;12387;30957;17974	51	0.0721618	N	17880;99375;53382;20656;69807;22070;11747;55963;26396;26398;12035;244373;11983;108737;73419;14580;241589;12282;66589;107227;105245;22003;107260;11757;54683;12846;27050;71805;67443;18477;68015;12050;18039;15289;16210;26414;26413;66917;93692;20512;380684;52551;11806;13665;71514;72567;18040;23996;11657;51791;84095	.
700	BP	cellular response to superoxide	.	0	1	N	NA	2	0.369942	N	18477;20656	.
701	BP	cellular response to testosterone stimulus	.	0	1	N	NA	1	1	N	17698	.
702	BP	cellular response to Thyroglobulin triiodothyronine	.	1	1	N	17977	0	1	N	NA	.
703	BP	cellular response to Thyroid stimulating hormone	.	0	1	N	NA	1	1	N	11837	.
704	BP	cellular response to topologically incorrect protein	.	1	1	N	17974	0	1	N	NA	.
705	BP	cellular response to transforming growth factor beta stimulus	.	4	0.74996	N	218952;12827;14479;18607	1	1	N	56330	.
706	BP	cellular response to tumor necrosis factor	.	0	1	N	NA	3	0.876214	N	11806;20846;69807	.
707	BP	cellular response to type I interferon	.	1	1	N	56417	1	1	N	20846	.
708	BP	cellular response to unfolded protein	.	1	1	N	17974	0	1	N	NA	.
709	BP	cellular response to UV	.	1	1	N	13194	3	0.526134	N	16210;12035;13665	.
710	BP	cellular response to UV-C	.	0	1	N	NA	1	1	N	16210	.
711	BP	cellular response to virus	.	1	1	N	56417	0	1	N	NA	.
712	BP	cellular response to vitamin	.	1	1	N	21923	0	1	N	NA	.
713	BP	cellular response to vitamin D	.	1	1	N	21923	0	1	N	NA	.
714	BP	cellular response to xenobiotic stimulus	.	2	0.636817	N	14870;14081	3	0.355981	N	14860;11632;13116	.
715	BP	cellular response to X-ray	.	1	1	N	27223	0	1	N	NA	.
716	BP	cellular senescence	.	1	1	N	18753	0	1	N	NA	.
717	BP	cellular sodium ion homeostasis	.	2	0.322405	N	11932;27222	0	1	N	NA	.
718	BP	cellular transition metal ion homeostasis	.	1	1	N	22041	2	0.879884	N	11306;22784	.
719	BP	cellular water homeostasis	.	0	1	N	NA	1	1	N	11829	.
720	BP	cellular zinc ion homeostasis	.	0	1	N	NA	1	1	N	22784	.
721	BP	central nervous system development	.	30	0.0126705	Y	18212;72832;14270;14870;16971;270058;68519;19262;243616;330790;224045;384783;12950;105689;13844;16779;14712;243743;404634;226407;319504;22589;27374;230101;17719;12387;30957;13138;214579;17977	32	0.0633893	N	110323;21367;18039;66797;70350;22352;64930;26413;72393;20974;380684;58234;13004;11484;15444;226180;14580;17993;22627;231580;234593;72961;66049;15473;29811;22687;57754;11957;12527;16765;12568;18823	.
722	BP	central nervous system maturation	.	0	1	N	NA	1	1	N	57754	.
723	BP	central nervous system myelination	.	0	1	N	NA	2	0.305561	N	21367;18823	.
724	BP	central nervous system neuron axonogenesis	.	3	0.14565	N	243743;105689;13844	0	1	N	NA	.
725	BP	central nervous system neuron development	.	5	0.0816738	N	18212;243743;230101;105689;13844	2	0.873872	N	21367;12568	.
726	BP	central nervous system neuron differentiation	.	6	0.376299	N	18212;243743;230101;12387;105689;13844	5	0.74249	N	57754;21367;58234;12568;72393	.
727	BP	central nervous system projection neuron axonogenesis	.	3	0.0888372	N	243743;105689;13844	0	1	N	NA	.
728	BP	central nervous system vasculogenesis	.	1	1	N	12387	0	1	N	NA	.
729	BP	centriole-centriole cohesion	.	0	1	N	NA	1	1	N	13191	.
730	BP	centromere complex assembly	.	1	1	N	73139	0	1	N	NA	.
731	BP	centromeric sister chromatid cohesion	.	0	1	N	NA	1	1	N	51792	.
732	BP	centrosome cycle	.	1	1	N	12387	2	0.835024	N	19385;66917	.
733	BP	centrosome localization	.	1	1	N	13383	0	1	N	NA	.
734	BP	centrosome organization	.	1	1	N	12387	3	0.726424	N	19385;66917;13191	.
735	BP	centrosome separation	.	0	1	N	NA	1	1	N	19385	.
736	BP	ceramide biosynthetic process	.	2	0.650714	N	18753;58994	0	1	N	NA	.
737	BP	ceramide catabolic process	.	2	0.238449	N	18753;230101	0	1	N	NA	.
738	BP	ceramide metabolic process	.	5	0.0685998	N	18753;58994;230101;68018;214579	0	1	N	NA	.
739	BP	ceramide transport	.	1	1	N	68018	0	1	N	NA	.
740	BP	cerebellar cortex development	.	0	1	N	NA	3	0.432377	N	57754;12568;72393	.
741	BP	cerebellar cortex formation	.	0	1	N	NA	3	0.14471	N	57754;12568;72393	.
742	BP	cerebellar cortex maturation	.	0	1	N	NA	1	1	N	57754	.
743	BP	cerebellar cortex morphogenesis	.	0	1	N	NA	3	0.249418	N	57754;12568;72393	.
744	BP	cerebellar granular layer development	.	0	1	N	NA	2	0.338533	N	57754;72393	.
745	BP	cerebellar granular layer maturation	.	0	1	N	NA	1	1	N	57754	.
746	BP	cerebellar granule cell precursor proliferation	.	0	1	N	NA	1	1	N	57754	.
747	BP	cerebellar Purkinje cell differentiation	.	0	1	N	NA	2	0.288466	N	57754;72393	.
748	BP	cerebellar Purkinje cell layer development	.	0	1	N	NA	2	0.562635	N	57754;72393	.
749	BP	cerebellar Purkinje cell layer formation	.	0	1	N	NA	2	0.305561	N	57754;72393	.
750	BP	cerebellar Purkinje cell layer morphogenesis	.	0	1	N	NA	2	0.369942	N	57754;72393	.
751	BP	cerebellum development	.	3	0.638613	N	17719;14712;17977	3	0.754009	N	57754;12568;72393	.
752	BP	cerebellum maturation	.	0	1	N	NA	1	1	N	57754	.
753	BP	cerebellum morphogenesis	.	1	1	N	14712	3	0.33847	N	57754;12568;72393	.
754	BP	cerebral cortex cell migration	.	2	0.629663	N	14270;12387	1	1	N	12568	.
755	BP	cerebral cortex development	.	5	0.197156	N	18212;14270;16971;12387;17977	5	0.320217	N	22627;18039;66797;64930;12568	.
756	BP	cerebral cortex GABAergic interneuron development	.	0	1	N	NA	1	1	N	21367	.
757	BP	cerebral cortex GABAergic interneuron differentiation	.	0	1	N	NA	1	1	N	21367	.
758	BP	cerebral cortex GABAergic interneuron migration	.	0	1	N	NA	1	1	N	21367	.
759	BP	cerebral cortex neuron differentiation	.	0	1	N	NA	1	1	N	21367	.
760	BP	cerebral cortex radial glia guided migration	.	2	0.335471	N	14270;12387	1	1	N	12568	.
761	BP	cerebral cortex radially oriented cell migration	.	2	0.473984	N	14270;12387	1	1	N	12568	.
762	BP	cGMP biosynthetic process	.	0	1	N	NA	1	1	N	15444	.
763	BP	cGMP catabolic process	.	0	1	N	NA	1	1	N	18573	.
764	BP	cGMP metabolic process	.	0	1	N	NA	2	0.665421	N	18573;15444	.
765	BP	chaperone mediated protein folding independent of cofactor	.	0	1	N	NA	1	1	N	12461	.
766	BP	chaperone mediated protein folding requiring cofactor	.	0	1	N	NA	2	0.27095	N	15510;15528	.
767	BP	chaperone-mediated protein complex assembly	.	0	1	N	NA	1	1	N	12461	.
768	BP	chaperone-mediated protein folding	.	1	1	N	14229	7	0.00120228	Y	30795;12461;12330;15510;56330;15528;66917	.
769	BP	chemical homeostasis	.	35	0.00458446	Y	14151;12290;18754;94109;14694;19386;16531;68018;69029;229211;58994;13828;384783;27222;11364;19309;105787;16852;20191;13194;18103;19056;19293;170759;11735;76055;11932;22041;14609;57874;11938;240283;18607;11975;12721	28	0.490492	N	107476;109552;66972;26950;333433;20656;11306;229877;11829;11806;15369;12298;381677;14933;18799;215999;238276;231580;72961;21838;22784;20846;20866;12307;57138;12846;14886;18747	.
770	BP	chemical synaptic transmission	.	24	0.00071396	Y	18212;18754;224617;232370;23859;74018;16531;13383;244310;226407;217692;243616;227120;224860;53310;11938;66082;14677;12323;545156;12387;13844;216856;14678	26	0.00295517	Y	22318;21367;104069;171180;26413;54393;20512;58234;12298;381677;14580;110058;72961;20965;12307;57138;51791;229521;14402;17957;12322;19339;18645;12568;235415;18747	.
771	BP	chemical synaptic transmission, postsynaptic	.	3	0.444976	N	224617;226407;216856	4	0.288362	N	58234;72961;14402;12568	.
772	BP	chemokine (C-C motif) ligand 20 production	.	0	1	N	NA	1	1	N	69807	.
773	BP	chemokine production	.	1	1	N	14870	1	1	N	69807	.
774	BP	chemorepulsion of axon	.	1	1	N	243743	0	1	N	NA	.
775	BP	chemorepulsion of branchiomotor axon	.	1	1	N	243743	0	1	N	NA	.
776	BP	chemosensory behavior	.	2	0.322405	N	18754;545156	0	1	N	NA	.
777	BP	chemotaxis	.	14	0.236648	N	18753;243743;319504;11735;22084;12661;30957;235611;105689;13844;11785;13138;16779;12721	13	0.638606	N	16572;21367;15289;20254;11658;58235;11806;13004;14432;140579;12568;67272;231876	.
778	BP	chloride ion homeostasis	.	0	1	N	NA	1	1	N	57138	.
779	BP	chloride transmembrane transport	.	0	1	N	NA	2	0.640055	N	57138;14402	.
780	BP	chloride transport	.	0	1	N	NA	2	0.88837	N	57138;14402	.
781	BP	cholesterol biosynthetic process	.	2	0.567137	N	15360;105787	4	0.0838636	N	18984;11806;244373;20280	.
782	BP	cholesterol catabolic process	.	0	1	N	NA	1	1	N	13116	.
783	BP	cholesterol efflux	.	1	1	N	16971	2	0.648717	N	11812;11806	.
784	BP	cholesterol esterification	.	0	1	N	NA	1	1	N	11806	.
785	BP	cholesterol homeostasis	.	0	1	N	NA	1	1	N	11806	.
786	BP	cholesterol import	.	0	1	N	NA	2	0.19648	N	11806;20280	.
787	BP	cholesterol metabolic process	.	4	0.366348	N	14151;15360;16971;105787	6	0.132441	N	11812;18984;11806;244373;20280;13116	.
788	BP	cholesterol transport	.	1	1	N	16971	3	0.503681	N	11812;11806;20280	.
789	BP	choline metabolic process	.	1	1	N	110695	1	1	N	320981	.
790	BP	chondrocyte development	.	0	1	N	NA	1	1	N	12406	.
791	BP	chondrocyte development involved in endochondral bone morphogenesis	.	0	1	N	NA	1	1	N	12406	.
792	BP	chondrocyte differentiation	.	1	1	N	12387	2	0.912566	N	18984;12406	.
793	BP	chondrocyte differentiation involved in endochondral bone morphogenesis	.	0	1	N	NA	1	1	N	12406	.
794	BP	chondroitin sulfate metabolic process	.	0	1	N	NA	1	1	N	94214	.
795	BP	chondroitin sulfate proteoglycan metabolic process	.	0	1	N	NA	1	1	N	94214	.
796	BP	chordate embryonic development	.	18	0.24584	N	218811;74018;13383;68018;243548;170731;28088;56305;22084;17719;11518;14609;12334;12387;30957;56417;17977;269593	13	0.939187	N	64930;26413;22003;99375;23996;22687;12537;208618;26572;101314;18799;18107;18747	.
797	BP	chromatin assembly	.	4	0.488568	N	73139;15441;404634;22589	1	1	N	15289	.
798	BP	chromatin assembly or disassembly	.	5	0.362597	N	73139;15441;404634;270058;22589	1	1	N	15289	.
799	BP	chromatin organization	.	20	0.124151	N	13194;625249;18753;73139;15441;270058;404634;59035;22378;23942;22589;19060;27374;100683;14479;105787;12387;11785;381813;17977	6	0.999929	N	71514;15289;18673;77766;21969;107260	.
800	BP	chromatin remodeling	.	4	0.448898	N	73139;12387;23942;22589	1	1	N	21969	.
801	BP	chromatin remodeling at centromere	.	1	1	N	73139	0	1	N	NA	.
802	BP	chromatin silencing	.	1	1	N	404634	0	1	N	NA	.
803	BP	chromatin-mediated maintenance of transcription	.	1	1	N	12387	0	1	N	NA	.
804	BP	chromosome localization	.	1	1	N	66713	3	0.488335	N	16211;105513;208092	.
805	BP	chromosome movement towards spindle pole	.	1	1	N	66713	1	1	N	16211	.
806	BP	chromosome organization	.	27	0.137102	N	18753;15382;15441;270058;74355;22378;23942;19060;170762;237107;14479;105787;11785;381813;13194;625249;73139;404634;59035;22589;27374;100683;104721;12387;12464;103677;17977	17	0.987584	N	71514;13000;12461;15289;12462;16211;18673;21969;26413;107260;51792;77766;12034;15512;105513;16434;208092	.
807	BP	chromosome organization involved in meiotic cell cycle	.	1	1	N	22589	1	1	N	51792	.
808	BP	chromosome segregation	.	5	0.830991	N	11740;12387;66713;26900;22589	11	0.186622	N	71514;66385;51791;13000;51792;16211;12034;21969;105513;27050;208092	.
809	BP	chromosome separation	.	0	1	N	NA	2	0.835024	N	13000;51792	.
810	BP	chronic inflammatory response	.	2	0.335471	N	14609;269378	0	1	N	NA	.
811	BP	chronic inflammatory response to antigenic stimulus	.	1	1	N	269378	0	1	N	NA	.
812	BP	chylomicron remnant clearance	.	0	1	N	NA	1	1	N	11812	.
813	BP	cilium assembly	.	3	0.933042	N	16776;66713;192176	4	0.909439	N	73834;54138;105504;57440	.
814	BP	cilium morphogenesis	.	3	0.958839	N	16776;66713;192176	5	0.864371	N	73834;54138;105504;56350;57440	.
815	BP	cilium organization	.	3	0.957467	N	16776;66713;192176	5	0.860325	N	73834;54138;105504;56350;57440	.
816	BP	circadian behavior	.	2	0.723639	N	16531;269378	2	0.799469	N	11657;26414	.
817	BP	circadian regulation of gene expression	.	1	1	N	27374	1	1	N	21969	.
818	BP	circadian rhythm	.	5	0.567025	N	18212;27374;16531;269378;13211	4	0.877297	N	71514;11657;21969;26414	.
819	BP	circadian sleep/wake cycle	.	1	1	N	269378	1	1	N	11657	.
820	BP	circadian sleep/wake cycle process	.	0	1	N	NA	1	1	N	11657	.
821	BP	circadian sleep/wake cycle, non-REM sleep	.	0	1	N	NA	1	1	N	11657	.
822	BP	circadian sleep/wake cycle, sleep	.	0	1	N	NA	1	1	N	11657	.
823	BP	circulatory system development	.	22	0.483243	N	18212;69219;19056;16971;68018;319504;28106;14936;22084;11518;14609;12827;11364;12421;67040;12387;13844;20191;192197;192176;13722;269593	22	0.849903	N	109552;15289;20254;234593;11472;19058;17880;64930;19084;21838;17184;26413;20846;22003;20656;12306;56177;26396;26398;14886;18799;74838	.
824	BP	circulatory system process	.	12	0.255267	N	12290;170762;69219;58994;16531;30926;14609;11938;20191;11532;14678;14679	9	0.850164	N	229877;14161;109552;26399;57440;22003;20846;333433;20656	.
825	BP	citrulline biosynthetic process	.	1	1	N	56454	0	1	N	NA	.
826	BP	citrulline metabolic process	.	2	0.22348	N	69219;56454	0	1	N	NA	.
827	BP	clathrin coat disassembly	.	0	1	N	NA	1	1	N	231580	.
828	BP	clathrin-mediated endocytosis	.	0	1	N	NA	7	0.000355321	Y	218038;12330;171180;231580;229521;74325;12568	.
829	BP	cleavage furrow formation	.	1	1	N	68166	0	1	N	NA	.
830	BP	clustering of voltage-gated potassium channels	.	0	1	N	NA	2	0.0703114	N	21367;66797	.
831	BP	clustering of voltage-gated sodium channels	.	1	1	N	319504	0	1	N	NA	.
832	BP	coagulation	.	3	0.895765	N	18753;192176;78808	8	0.196362	N	12306;14161;11747;98932;12496;74012;12568;233405	.
833	BP	cochlea development	.	0	1	N	NA	1	1	N	14402	.
834	BP	coenzyme biosynthetic process	.	3	0.593017	N	68646;68738;319945	4	0.451003	N	107476;227683;66108;110391	.
835	BP	coenzyme catabolic process	.	1	1	N	107747	0	1	N	NA	.
836	BP	coenzyme metabolic process	.	11	0.0755633	N	18641;68646;16832;107747;68738;269378;105787;229709;319945;192166;52538	11	0.208836	N	107476;50493;16498;227683;20917;78920;20280;66108;333433;110391;110119	.
837	BP	cofactor biosynthetic process	.	4	0.531472	N	14151;68646;68738;319945	6	0.269365	N	107476;109006;227683;66108;110391;11983	.
838	BP	cofactor catabolic process	.	1	1	N	107747	1	1	N	15369	.
839	BP	cofactor metabolic process	.	12	0.107755	N	18641;14151;68646;16832;107747;68738;269378;105787;229709;319945;192166;52538	15	0.0672288	N	109006;107476;16498;66108;333433;110119;12408;50493;227683;20917;78920;15369;20280;11983;110391	.
840	BP	cognition	.	8	0.357082	N	18212;12290;17159;11980;12661;545156;13844;11785	12	0.109063	N	57138;12307;218038;21367;51791;12846;234593;58234;55963;72961;66797;12568	.
841	BP	cold acclimation	.	1	1	N	105787	0	1	N	NA	.
842	BP	collagen biosynthetic process	.	0	1	N	NA	1	1	N	12406	.
843	BP	collagen fibril organization	.	0	1	N	NA	2	0.622087	N	12306;12406	.
844	BP	collagen metabolic process	.	1	1	N	18753	1	1	N	12406	.
845	BP	collagen-activated signaling pathway	.	1	1	N	12827	0	1	N	NA	.
846	BP	collagen-activated tyrosine kinase receptor signaling pathway	.	1	1	N	12827	0	1	N	NA	.
847	BP	collecting duct development	.	0	1	N	NA	1	1	N	12307	.
848	BP	columnar/cuboidal epithelial cell development	.	1	1	N	18607	0	1	N	NA	.
849	BP	columnar/cuboidal epithelial cell differentiation	.	2	0.911094	N	16531;18607	1	1	N	70465	.
850	BP	commissural neuron axon guidance	.	2	0.144124	N	13844;13138	0	1	N	NA	.
851	BP	common bile duct development	.	0	1	N	NA	1	1	N	231580	.
852	BP	common myeloid progenitor cell proliferation	.	1	1	N	14870	0	1	N	NA	.
853	BP	complement activation	.	0	1	N	NA	2	0.826773	N	18673;12630	.
854	BP	complement activation, classical pathway	.	0	1	N	NA	1	1	N	12630	.
855	BP	complement-dependent cytotoxicity	.	0	1	N	NA	1	1	N	15516	.
856	BP	connecting tubule development	.	0	1	N	NA	1	1	N	12307	.
857	BP	connective tissue development	.	2	0.994444	N	12387;59035	2	0.998479	N	18984;12406	.
858	BP	contractile actin filament bundle assembly	.	1	1	N	320472	4	0.281805	N	11806;22003;18645;76707	.
859	BP	COP9 signalosome assembly	.	0	1	N	NA	1	1	N	209318	.
860	BP	COPII-coated vesicle budding	.	1	1	N	30960	0	1	N	NA	.
861	BP	copulation	.	0	1	N	NA	1	1	N	381677	.
862	BP	coronary artery morphogenesis	.	1	1	N	12387	0	1	N	NA	.
863	BP	coronary vasculature development	.	2	0.75419	N	16971;12387	0	1	N	NA	.
864	BP	coronary vasculature morphogenesis	.	1	1	N	12387	0	1	N	NA	.
865	BP	corpus callosum development	.	1	1	N	13844	1	1	N	12568	.
866	BP	cortical actin cytoskeleton organization	.	3	0.11319	N	13383;229707;13821	2	0.517904	N	12568;13822	.
867	BP	cortical cytoskeleton organization	.	3	0.165939	N	13383;229707;13821	2	0.603225	N	12568;13822	.
868	BP	cortical microtubule organization	.	1	1	N	13383	0	1	N	NA	.
869	BP	corticosteroid receptor signaling pathway	.	2	0.309082	N	18212;19060	1	1	N	18673	.
870	BP	corticotropin secretion	.	0	1	N	NA	1	1	N	58869	.
871	BP	cotranslational protein targeting to membrane	.	1	1	N	217337	1	1	N	665155	.
872	BP	covalent chromatin modification	.	15	0.125733	N	13194;18753;404634;59035;22378;22589;19060;27374;100683;14479;105787;12387;11785;381813;17977	4	0.999698	N	71514;18673;77766;107260	.
873	BP	cranial ganglion development	.	1	1	N	12387	0	1	N	NA	.
874	BP	cranial nerve development	.	3	0.229054	N	243743;12387;13844	1	1	N	20512	.
875	BP	cranial nerve morphogenesis	.	2	0.397129	N	243743;13844	0	1	N	NA	.
876	BP	cranial nerve structural organization	.	1	1	N	243743	0	1	N	NA	.
877	BP	cranial skeletal system development	.	1	1	N	12387	0	1	N	NA	.
878	BP	CRD-mediated mRNA stabilization	.	2	0.0926801	N	56403;13211	0	1	N	NA	.
879	BP	cristae formation	.	1	1	N	68117	3	0.0432495	Y	224904;68316;66075	.
880	BP	CTP biosynthetic process	.	1	1	N	18103	0	1	N	NA	.
881	BP	CTP metabolic process	.	1	1	N	18103	0	1	N	NA	.
882	BP	cullin deneddylation	.	0	1	N	NA	3	0.0185132	Y	12848;26572;209318	.
883	BP	cyclic nucleotide biosynthetic process	.	3	0.76526	N	11515;18103;12331	4	0.670997	N	238276;18483;15444;54393	.
884	BP	cyclic nucleotide catabolic process	.	1	1	N	14694	1	1	N	18573	.
885	BP	cyclic nucleotide metabolic process	.	4	0.705252	N	11515;18103;14694;12331	6	0.472656	N	238276;18483;18573;12298;15444;54393	.
886	BP	cyclic purine nucleotide metabolic process	.	3	0.758417	N	11515;18103;12331	4	0.661692	N	238276;18483;15444;54393	.
887	BP	cyclic-nucleotide-mediated signaling	.	1	1	N	11515	1	1	N	17993	.
888	BP	cytochrome complex assembly	.	0	1	N	NA	1	1	N	66821	.
889	BP	cytokine biosynthetic process	.	1	1	N	16180	0	1	N	NA	.
890	BP	cytokine metabolic process	.	1	1	N	16180	0	1	N	NA	.
891	BP	cytokine production	.	5	0.997896	N	18753;14870;13383;245860;16180	8	0.992623	N	99371;15289;229521;11829;11806;29811;15510;69807	.
892	BP	cytokine production involved in immune response	.	1	1	N	13383	2	0.839001	N	11806;15510	.
893	BP	cytokine secretion	.	1	1	N	16180	4	0.804215	N	15289;229521;11806;15510	.
894	BP	cytokine secretion involved in immune response	.	0	1	N	NA	1	1	N	11806	.
895	BP	cytokine-mediated signaling pathway	.	4	0.952333	N	74256;14081;56417;16180	8	0.669938	N	65079;11806;20846;15516;241568;58184;272381;69807	.
896	BP	cytokinesis	.	5	0.162748	N	11735;18754;73139;66713;68166	5	0.271675	N	53598;56350;227937;16765;77407	.
897	BP	cytokinetic process	.	1	1	N	68166	0	1	N	NA	.
898	BP	cytolysis	.	0	1	N	NA	1	1	N	11657	.
899	BP	cytolysis by symbiont of host cells	.	0	1	N	NA	1	1	N	11657	.
900	BP	cytolysis in other organism	.	0	1	N	NA	1	1	N	11657	.
901	BP	cytolysis in other organism involved in symbiotic interaction	.	0	1	N	NA	1	1	N	11657	.
902	BP	cytoplasmic microtubule organization	.	1	1	N	13383	3	0.311947	N	16211;13191;76707	.
903	BP	cytoplasmic sequestering of NF-kappaB	.	0	1	N	NA	1	1	N	14084	.
904	BP	cytoplasmic sequestering of protein	.	1	1	N	192176	2	0.529497	N	14084;109552	.
905	BP	cytoplasmic sequestering of transcription factor	.	0	1	N	NA	2	0.27095	N	14084;109552	.
906	BP	cytoplasmic translation	.	4	0.117247	N	19941;26961;55944;66480	5	0.061592	N	75705;11837;27979;13669;98221	.
907	BP	cytoplasmic translational initiation	.	1	1	N	55944	3	0.0683124	N	27979;13669;98221	.
908	BP	cytosine metabolic process	.	0	1	N	NA	1	1	N	26413	.
909	BP	cytoskeletal anchoring at plasma membrane	.	2	0.127307	N	13138;13821	0	1	N	NA	.
910	BP	cytoskeleton organization	.	39	0.000495012	Y	18753;14270;18754;16971;286940;13383;235431;270058;229707;68519;74256;66713;23963;226778;101706;12331;192197;192176;13821;320472;69697;217692;29877;227634;194401;78798;22041;11518;22240;17912;12345;12387;68166;17974;216439;217866;13138;232227;12721	51	1.68336e-05	Y	17761;19385;17880;15463;22352;69807;58234;56378;12632;226180;76707;14580;11472;21838;22003;22687;76932;18826;52822;16765;12568;27050;101314;68089;21367;18039;73723;71302;16211;19084;64930;66917;229877;380684;11806;140579;72948;13822;13589;11765;67971;93687;18483;18040;18481;13191;192662;83767;51791;51792;18645	.
911	BP	cytoskeleton-dependent cytokinesis	.	3	0.207751	N	11735;66713;68166	1	1	N	16765	.
912	BP	cytoskeleton-dependent intracellular transport	.	1	1	N	13426	4	0.373883	N	16572;71435;18039;18040	.
913	BP	cytosolic calcium ion transport	.	6	0.125445	N	76055;18754;11938;18607;20191;12721	3	0.844521	N	238276;109552;21838	.
914	BP	cytosolic transport	.	6	0.104107	N	71732;69091;66713;104303;192176;12721	15	2.70775e-06	Y	19346;17698;68449;231580;67804;57440;28006;26413;338367;13191;26396;235567;69178;231876;11765	.
915	BP	D-aspartate import	.	0	1	N	NA	1	1	N	20512	.
916	BP	D-aspartate transport	.	0	1	N	NA	1	1	N	20512	.
917	BP	dATP metabolic process	.	1	1	N	76055	1	1	N	14923	.
918	BP	'de novo' GDP-L-fucose biosynthetic process	.	1	1	N	218138	0	1	N	NA	.
919	BP	'de novo' posttranslational protein folding	.	0	1	N	NA	3	0.08224	N	12461;15510;15528	.
920	BP	'de novo' protein folding	.	0	1	N	NA	3	0.08224	N	12461;15510;15528	.
921	BP	deadenylation-dependent decapping of nuclear-transcribed mRNA	.	1	1	N	69305	0	1	N	NA	.
922	BP	defense response	.	19	0.989257	N	12290;625249;18753;18754;14870;74018;74256;16180;56403;14609;245860;269378;545156;18607;16423;68166;56417;12721;13722	25	0.98738	N	18477;15289;100340;18673;20512;69807;233726;77134;11747;58234;11829;11806;12630;13665;11765;241589;14161;19172;20846;225362;229521;15510;15516;71805;18823	.
923	BP	defense response to bacterium	.	1	1	N	18753	1	1	N	14161	.
924	BP	defense response to other organism	.	3	0.999931	N	18753;56417;13722	7	0.997365	N	225362;241589;14161;11747;13665;71805;20512	.
925	BP	defense response to virus	.	2	0.997273	N	56417;13722	6	0.852129	N	225362;241589;11747;13665;71805;20512	.
926	BP	definitive hemopoiesis	.	1	1	N	56417	0	1	N	NA	.
927	BP	dehydroascorbic acid transport	.	0	1	N	NA	1	1	N	20527	.
928	BP	demethylation	.	0	1	N	NA	1	1	N	18984	.
929	BP	dendrite development	.	17	1.68995e-05	Y	216963;14270;224617;217692;270120;66713;59035;16180;382253;50790;268980;12323;545156;68166;13844;17974;216856	9	0.217088	N	57138;238276;18483;58234;56013;224105;18481;12322;12568	.
930	BP	dendrite extension	.	0	1	N	NA	1	1	N	110058	.
931	BP	dendrite morphogenesis	.	7	0.0329542	Y	382253;224617;217692;12323;545156;66713;13844	6	0.178174	N	238276;58234;56013;18481;12322;12568	.
932	BP	dendritic spine development	.	11	9.94985e-06	Y	216963;50790;14270;217692;12323;545156;66713;13844;17974;68166;216856	7	0.0222881	Y	57138;18483;58234;56013;224105;18481;12568	.
933	BP	dendritic spine morphogenesis	.	4	0.0440891	Y	12323;545156;66713;13844	2	0.63118	N	58234;18481	.
934	BP	dendritic spine organization	.	4	0.0715827	N	12323;545156;66713;13844	2	0.703797	N	58234;18481	.
935	BP	deoxyribonucleoside diphosphate biosynthetic process	.	1	1	N	22169	1	1	N	14923	.
936	BP	deoxyribonucleoside diphosphate metabolic process	.	1	1	N	22169	1	1	N	14923	.
937	BP	deoxyribonucleoside monophosphate metabolic process	.	0	1	N	NA	1	1	N	14923	.
938	BP	deoxyribonucleoside triphosphate biosynthetic process	.	1	1	N	22169	0	1	N	NA	.
939	BP	deoxyribonucleoside triphosphate catabolic process	.	0	1	N	NA	1	1	N	16434	.
940	BP	deoxyribonucleoside triphosphate metabolic process	.	2	0.348286	N	76055;22169	2	0.414288	N	16434;14923	.
941	BP	deoxyribonucleotide biosynthetic process	.	1	1	N	22169	1	1	N	14923	.
942	BP	deoxyribonucleotide metabolic process	.	2	0.453081	N	76055;22169	1	1	N	14923	.
943	BP	deoxyribose phosphate biosynthetic process	.	1	1	N	22169	1	1	N	14923	.
944	BP	deoxyribose phosphate metabolic process	.	2	0.420164	N	76055;22169	1	1	N	14923	.
945	BP	dephosphorylation	.	17	0.00154749	Y	320472;69697;18753;23859;207393;19056;219135;216152;67857;19262;319468;19060;241919;53310;229791;14208;16329	11	0.350976	N	66385;67078;22627;51792;19058;74213;64930;76987;66525;338367;15516	.
946	BP	desensitization of G-protein coupled receptor protein signaling pathway	.	1	1	N	12323	0	1	N	NA	.
947	BP	desmosome organization	.	0	1	N	NA	1	1	N	58235	.
948	BP	detection of abiotic stimulus	.	2	0.901949	N	320560;14151	1	1	N	12298	.
949	BP	detection of bacterium	.	1	1	N	26430	0	1	N	NA	.
950	BP	detection of biotic stimulus	.	1	1	N	26430	0	1	N	NA	.
951	BP	detection of calcium ion	.	1	1	N	20191	1	1	N	20866	.
952	BP	detection of chemical stimulus	.	1	1	N	20191	3	0.996977	N	15510;20866;20656	.
953	BP	detection of external biotic stimulus	.	1	1	N	26430	0	1	N	NA	.
954	BP	detection of external stimulus	.	2	0.90385	N	320560;14151	1	1	N	12298	.
955	BP	detection of light stimulus	.	1	1	N	14151	1	1	N	12298	.
956	BP	detection of light stimulus involved in sensory perception	.	0	1	N	NA	1	1	N	12298	.
957	BP	detection of light stimulus involved in visual perception	.	0	1	N	NA	1	1	N	12298	.
958	BP	detection of mechanical stimulus	.	1	1	N	320560	0	1	N	NA	.
959	BP	detection of misfolded protein	.	0	1	N	NA	1	1	N	15510	.
960	BP	detection of other organism	.	1	1	N	26430	0	1	N	NA	.
961	BP	detection of oxygen	.	0	1	N	NA	1	1	N	20656	.
962	BP	detection of stimulus	.	4	0.993957	N	320560;14151;26430;20191	5	0.996003	N	12298;15510;27050;20866;20656	.
963	BP	detection of stimulus involved in sensory perception	.	0	1	N	NA	1	1	N	12298	.
964	BP	detection of UV	.	1	1	N	14151	0	1	N	NA	.
965	BP	detection of visible light	.	0	1	N	NA	1	1	N	12298	.
966	BP	determination of bilateral symmetry	.	2	0.926913	N	14609;12387	0	1	N	NA	.
967	BP	determination of dorsal identity	.	1	1	N	12387	0	1	N	NA	.
968	BP	determination of dorsal/ventral asymmetry	.	1	1	N	12387	0	1	N	NA	.
969	BP	determination of heart left/right asymmetry	.	1	1	N	14609	0	1	N	NA	.
970	BP	determination of left/right symmetry	.	1	1	N	14609	0	1	N	NA	.
971	BP	detoxification	.	0	1	N	NA	3	0.153086	N	18477;22784;20656	.
972	BP	detoxification of zinc ion	.	0	1	N	NA	1	1	N	22784	.
973	BP	development of primary female sexual characteristics	.	2	0.91451	N	15926;224045	3	0.809187	N	380684;18673;381677	.
974	BP	development of primary male sexual characteristics	.	3	0.790979	N	67561;22589;17977	2	0.974903	N	17761;12050	.
975	BP	development of primary sexual characteristics	.	5	0.729866	N	15926;224045;67561;22589;17977	5	0.866357	N	17761;12050;380684;18673;381677	.
976	BP	development of secondary female sexual characteristics	.	0	1	N	NA	1	1	N	12034	.
977	BP	development of secondary sexual characteristics	.	0	1	N	NA	1	1	N	12034	.
978	BP	developmental cell growth	.	4	0.786465	N	382253;243743;235611;16779	7	0.410022	N	11658;65079;110058;16210;26398;52822;12568	.
979	BP	developmental growth	.	13	0.725932	N	243743;13383;59035;21923;22589;382253;11518;14609;13046;12387;235611;67561;16779	14	0.879924	N	17761;18984;65079;110058;16210;19084;22687;11658;57138;56177;26398;52822;14432;12568	.
980	BP	developmental growth involved in morphogenesis	.	5	0.653138	N	382253;243743;235611;21923;16779	6	0.653996	N	11658;65079;110058;16210;52822;12568	.
981	BP	developmental induction	.	1	1	N	12387	0	1	N	NA	.
982	BP	developmental maturation	.	9	0.174222	N	23859;16531;14609;13828;12323;319504;12387;235611;13138	10	0.233105	N	57754;21367;18483;51792;72961;66797;19339;18823;11765;18747	.
983	BP	developmental pigmentation	.	0	1	N	NA	2	0.717887	N	20656;11765	.
984	BP	developmental process involved in reproduction	.	10	0.980711	N	28088;15926;13383;224045;13046;12387;21923;67561;22589;17977	15	0.937934	N	17761;12050;15463;70465;18673;26413;11757;380684;51792;12034;381677;15512;18799;15516;18747	.
985	BP	dGDP biosynthetic process	.	0	1	N	NA	1	1	N	14923	.
986	BP	dGDP metabolic process	.	0	1	N	NA	1	1	N	14923	.
987	BP	dGMP metabolic process	.	0	1	N	NA	1	1	N	14923	.
988	BP	diacylglycerol metabolic process	.	1	1	N	380921	0	1	N	NA	.
989	BP	dicarboxylic acid biosynthetic process	.	0	1	N	NA	2	0.288466	N	12035;20512	.
990	BP	dicarboxylic acid catabolic process	.	0	1	N	NA	1	1	N	14417	.
991	BP	dicarboxylic acid metabolic process	.	4	0.230227	N	15926;56454;66945;214579	7	0.01735	Y	20917;18563;78920;12035;76238;14417;20512	.
992	BP	dicarboxylic acid transport	.	3	0.307727	N	18212;18753;226407	2	0.756272	N	54393;20512	.
993	BP	diencephalon development	.	2	0.809321	N	226407;17977	1	1	N	66797	.
994	BP	digestion	.	2	0.922487	N	16531;228355	1	1	N	11806	.
995	BP	digestive system development	.	1	1	N	12387	0	1	N	NA	.
996	BP	digestive system process	.	2	0.852114	N	16531;228355	1	1	N	11806	.
997	BP	digestive tract development	.	1	1	N	12387	0	1	N	NA	.
998	BP	digestive tract morphogenesis	.	1	1	N	12387	0	1	N	NA	.
999	BP	disruption by symbiont of host cell	.	0	1	N	NA	1	1	N	11657	.
1000	BP	disruption of cells of other organism	.	0	1	N	NA	1	1	N	11657	.
1001	BP	disruption of cells of other organism involved in symbiotic interaction	.	0	1	N	NA	1	1	N	11657	.
1002	BP	distal convoluted tubule development	.	0	1	N	NA	1	1	N	12307	.
1003	BP	distal tubule development	.	0	1	N	NA	1	1	N	12307	.
1004	BP	diterpenoid metabolic process	.	1	1	N	11532	2	0.773463	N	11806;22139	.
1005	BP	divalent inorganic cation homeostasis	.	13	0.172826	N	18754;69029;19293;170759;11735;76055;58994;14609;11938;19309;18607;20191;12721	11	0.664443	N	12307;238276;229877;109552;14886;12298;21838;22784;18799;20866;215999	.
1006	BP	divalent inorganic cation transport	.	13	0.107251	N	12290;18754;69029;12361;76055;22041;11938;12323;18607;12387;20191;16439;12721	12	0.411874	N	238276;109552;66972;15512;12298;21838;57440;22784;12322;12568;20866;215999	.
1007	BP	divalent metal ion transport	.	13	0.101495	N	12290;18754;69029;12361;76055;22041;11938;12323;18607;12387;20191;16439;12721	12	0.40308	N	238276;109552;66972;15512;12298;21838;57440;22784;12322;12568;20866;215999	.
1008	BP	DNA alkylation	.	1	1	N	23942	0	1	N	NA	.
1009	BP	DNA biosynthetic process	.	6	0.128245	N	15382;14609;237107;12464;12387;103677	5	0.423626	N	12461;12462;18673;18481;26413	.
1010	BP	DNA conformation change	.	6	0.379713	N	73139;15441;404634;104721;23942;22589	2	0.994104	N	15289;21969	.
1011	BP	DNA damage checkpoint	.	1	1	N	27223	1	1	N	12035	.
1012	BP	DNA damage response, detection of DNA damage	.	0	1	N	NA	1	1	N	27050	.
1013	BP	DNA damage response, signal transduction by p53 class mediator	.	2	0.66408	N	22224;22589	0	1	N	NA	.
1014	BP	DNA duplex unwinding	.	1	1	N	104721	0	1	N	NA	.
1015	BP	DNA endoreduplication	.	0	1	N	NA	1	1	N	22687	.
1016	BP	DNA geometric change	.	1	1	N	104721	1	1	N	15289	.
1017	BP	DNA integration	.	0	1	N	NA	1	1	N	23825	.
1018	BP	DNA integrity checkpoint	.	1	1	N	27223	1	1	N	12035	.
1019	BP	DNA ligation	.	0	1	N	NA	1	1	N	15289	.
1020	BP	DNA metabolic process	.	19	0.450827	N	13194;18753;15382;22224;23942;22589;27374;76055;27223;26430;14609;100683;237107;12387;12464;104721;103677;67561;11785	17	0.911835	N	71514;23825;12461;15289;66589;12462;18673;18481;21969;26413;99375;22687;107260;83945;26398;15510;27050	.
1021	BP	DNA methylation	.	1	1	N	23942	0	1	N	NA	.
1022	BP	DNA methylation or demethylation	.	1	1	N	23942	0	1	N	NA	.
1023	BP	DNA modification	.	1	1	N	23942	0	1	N	NA	.
1024	BP	DNA packaging	.	5	0.43172	N	73139;15441;404634;23942;22589	1	1	N	15289	.
1025	BP	DNA recombination	.	1	1	N	67561	3	0.973623	N	71514;15289;15510	.
1026	BP	DNA repair	.	9	0.581564	N	13194;27223;26430;100683;104721;22224;67561;11785;22589	6	0.977535	N	71514;15289;66589;27050;99375;107260	.
1027	BP	DNA replication	.	1	1	N	22589	4	0.943526	N	83945;26398;21969;22687	.
1028	BP	DNA replication-independent nucleosome assembly	.	1	1	N	22589	0	1	N	NA	.
1029	BP	DNA replication-independent nucleosome organization	.	1	1	N	22589	0	1	N	NA	.
1030	BP	DNA topological change	.	0	1	N	NA	1	1	N	21969	.
1031	BP	DNA-dependent DNA replication	.	1	1	N	22589	2	0.952558	N	83945;22687	.
1032	BP	DNA-dependent DNA replication maintenance of fidelity	.	1	1	N	22589	0	1	N	NA	.
1033	BP	DNA-templated transcription, elongation	.	0	1	N	NA	1	1	N	77766	.
1034	BP	DNA-templated transcription, initiation	.	2	0.909336	N	12387;19181	5	0.342028	N	72567;21780;19285;23996;71902	.
1035	BP	DNA-templated transcription, termination	.	1	1	N	27374	1	1	N	19285	.
1036	BP	DNA-templated transcriptional preinitiation complex assembly	.	1	1	N	19181	2	0.45552	N	23996;71902	.
1037	BP	dopamine catabolic process	.	1	1	N	17161	1	1	N	12846	.
1038	BP	dopamine metabolic process	.	1	1	N	17161	2	0.517904	N	12846;104069	.
1039	BP	dopamine receptor signaling pathway	.	3	0.152355	N	27374;192176;14679	1	1	N	18483	.
1040	BP	dopamine secretion	.	0	1	N	NA	1	1	N	54393	.
1041	BP	dopamine transport	.	1	1	N	58994	1	1	N	54393	.
1042	BP	dopamine uptake	.	1	1	N	58994	0	1	N	NA	.
1043	BP	dopaminergic neuron differentiation	.	1	1	N	12387	0	1	N	NA	.
1044	BP	dorsal root ganglion development	.	1	1	N	12387	0	1	N	NA	.
1045	BP	dorsal/ventral axis specification	.	1	1	N	12387	0	1	N	NA	.
1046	BP	dorsal/ventral neural tube patterning	.	0	1	N	NA	1	1	N	18747	.
1047	BP	dorsal/ventral pattern formation	.	1	1	N	12387	1	1	N	18747	.
1048	BP	dosage compensation	.	2	0.22348	N	404634;74355	0	1	N	NA	.
1049	BP	dosage compensation by inactivation of X chromosome	.	1	1	N	74355	0	1	N	NA	.
1050	BP	double-strand break repair	.	3	0.853806	N	104721;67561;11785	2	0.986069	N	71514;107260	.
1051	BP	double-strand break repair via homologous recombination	.	1	1	N	67561	1	1	N	71514	.
1052	BP	drug metabolic process	.	0	1	N	NA	1	1	N	12408	.
1053	BP	dsRNA fragmentation	.	1	1	N	56417	1	1	N	26396	.
1054	BP	dsRNA transport	.	1	1	N	74013	0	1	N	NA	.
1055	BP	dTDP biosynthetic process	.	1	1	N	22169	0	1	N	NA	.
1056	BP	dTDP metabolic process	.	1	1	N	22169	0	1	N	NA	.
1057	BP	dTTP biosynthetic process	.	1	1	N	22169	0	1	N	NA	.
1058	BP	dTTP metabolic process	.	1	1	N	22169	0	1	N	NA	.
1059	BP	dUDP biosynthetic process	.	1	1	N	22169	0	1	N	NA	.
1060	BP	dUDP metabolic process	.	1	1	N	22169	0	1	N	NA	.
1061	BP	D-xylose catabolic process	.	0	1	N	NA	1	1	N	71755	.
1062	BP	D-xylose metabolic process	.	0	1	N	NA	1	1	N	71755	.
1063	BP	ear development	.	3	0.947425	N	16531;229791;13844	3	0.980318	N	14402;15444;26413	.
1064	BP	ear morphogenesis	.	1	1	N	13844	1	1	N	26413	.
1065	BP	early endosome to Golgi transport	.	0	1	N	NA	3	0.0146294	Y	19346;67804;57440	.
1066	BP	early endosome to late endosome transport	.	2	0.43135	N	71732;192176	2	0.506026	N	17698;231876	.
1067	BP	early endosome to recycling endosome transport	.	1	1	N	12721	1	1	N	338367	.
1068	BP	ectoderm development	.	1	1	N	12387	1	1	N	22070	.
1069	BP	ectodermal placode development	.	1	1	N	12387	0	1	N	NA	.
1070	BP	ectodermal placode formation	.	1	1	N	12387	0	1	N	NA	.
1071	BP	ectodermal placode morphogenesis	.	1	1	N	12387	0	1	N	NA	.
1072	BP	egg activation	.	1	1	N	12323	0	1	N	NA	.
1073	BP	elastic fiber assembly	.	0	1	N	NA	1	1	N	17880	.
1074	BP	electron transport chain	.	9	0.000115688	Y	12857;17719;66841;66945;17717;66218;66925;214579;66052	7	0.0104561	Y	67003;17993;12867;13067;20656;20512;67273	.
1075	BP	embryo development	.	27	0.241207	N	218811;14694;74018;13383;68018;50790;12334;16776;13844;20191;56417;67561;269593;109785;243548;170731;28088;56305;22084;17719;11518;14609;12827;12387;30957;13138;17977	21	0.957071	N	64930;19084;21969;26413;22003;99375;23996;22687;83945;12537;50493;208618;26572;58234;11806;14886;101314;18799;18107;76707;18747	.
1076	BP	embryo development ending in birth or egg hatching	.	19	0.18385	N	218811;74018;13383;68018;243548;170731;28088;50790;56305;22084;17719;11518;14609;12334;12387;30957;56417;17977;269593	13	0.94435	N	64930;26413;22003;99375;23996;22687;12537;208618;26572;101314;18799;18107;18747	.
1077	BP	embryonic appendage morphogenesis	.	2	0.939923	N	14609;12387	0	1	N	NA	.
1078	BP	embryonic axis specification	.	1	1	N	12387	0	1	N	NA	.
1079	BP	embryonic body morphogenesis	.	1	1	N	13138	1	1	N	76707	.
1080	BP	embryonic brain development	.	1	1	N	12387	0	1	N	NA	.
1081	BP	embryonic cleavage	.	0	1	N	NA	1	1	N	21969	.
1082	BP	embryonic digit morphogenesis	.	2	0.7444	N	14609;12387	0	1	N	NA	.
1083	BP	embryonic epithelial tube formation	.	3	0.784792	N	22084;12387;269593	3	0.876214	N	58234;64930;18747	.
1084	BP	embryonic foregut morphogenesis	.	1	1	N	12387	0	1	N	NA	.
1085	BP	embryonic forelimb morphogenesis	.	1	1	N	12387	0	1	N	NA	.
1086	BP	embryonic heart tube development	.	3	0.483249	N	14609;12387;20191	0	1	N	NA	.
1087	BP	embryonic heart tube morphogenesis	.	2	0.739361	N	14609;20191	0	1	N	NA	.
1088	BP	embryonic hindlimb morphogenesis	.	1	1	N	12387	0	1	N	NA	.
1089	BP	embryonic limb morphogenesis	.	2	0.939923	N	14609;12387	0	1	N	NA	.
1090	BP	embryonic morphogenesis	.	12	0.707887	N	22084;14694;14609;13383;12827;16776;12387;13844;20191;13138;17977;269593	8	0.995593	N	50493;58234;11806;64930;19084;26413;76707;18747	.
1091	BP	embryonic organ development	.	7	0.917265	N	14609;13383;12387;13844;20191;67561;17977	2	0.999995	N	26413;18799	.
1092	BP	embryonic organ morphogenesis	.	5	0.870766	N	14609;13383;12387;13844;20191	1	1	N	26413	.
1093	BP	embryonic pattern specification	.	1	1	N	12387	0	1	N	NA	.
1094	BP	embryonic placenta development	.	1	1	N	17977	2	0.933181	N	26413;18799	.
1095	BP	embryonic placenta morphogenesis	.	1	1	N	17977	0	1	N	NA	.
1096	BP	embryonic process involved in female pregnancy	.	1	1	N	50790	0	1	N	NA	.
1097	BP	embryonic skeletal joint development	.	1	1	N	12387	0	1	N	NA	.
1098	BP	embryonic skeletal joint morphogenesis	.	1	1	N	12387	0	1	N	NA	.
1099	BP	embryonic skeletal limb joint morphogenesis	.	1	1	N	12387	0	1	N	NA	.
1100	BP	embryonic skeletal system development	.	2	0.932424	N	13383;12387	1	1	N	208618	.
1101	BP	embryonic skeletal system morphogenesis	.	2	0.871039	N	13383;12387	0	1	N	NA	.
1102	BP	enamel mineralization	.	0	1	N	NA	2	0.27095	N	58235;20866	.
1103	BP	endochondral bone morphogenesis	.	1	1	N	59035	1	1	N	12406	.
1104	BP	endocrine hormone secretion	.	0	1	N	NA	1	1	N	58869	.
1105	BP	endocrine pancreas development	.	1	1	N	18607	0	1	N	NA	.
1106	BP	endocrine process	.	0	1	N	NA	1	1	N	58869	.
1107	BP	endocrine system development	.	2	0.950623	N	110351;18607	3	0.887573	N	26396;11806;26413	.
1108	BP	endocytic recycling	.	0	1	N	NA	4	0.0262277	Y	11472;57440;77407;231876	.
1109	BP	endocytosis	.	10	0.685426	N	14694;22041;16443;16971;11518;52635;110351;12331;16423;12721	23	0.0084616	Y	93687;218038;21367;12282;15289;12330;171180;231580;74325;105245;20408;67804;26413;20405;13859;11812;12306;12527;229521;11806;140579;12568;69178	.
1110	BP	endoderm development	.	2	0.82018	N	12827;12387	0	1	N	NA	.
1111	BP	endoderm formation	.	2	0.650714	N	12827;12387	0	1	N	NA	.
1112	BP	endodermal cell differentiation	.	2	0.575495	N	12827;12387	0	1	N	NA	.
1113	BP	endodermal cell fate commitment	.	1	1	N	12387	0	1	N	NA	.
1114	BP	endomembrane system organization	.	22	0.000775016	Y	18753;71732;14694;107975;74018;230908;72993;13383;68018;226407;11735;27374;170762;228545;104718;22084;11938;16776;545156;18607;104303;192197	25	0.00112415	Y	17761;22318;209462;15463;14252;13483;57440;26413;99371;26396;235567;76707;233405;93687;71435;18483;231580;109168;11472;13191;225362;12306;229521;105513;71805	.
1115	BP	endoplasmic reticulum calcium ion homeostasis	.	1	1	N	11938	1	1	N	229877	.
1116	BP	endoplasmic reticulum organization	.	2	0.622369	N	68018;226407	3	0.33847	N	225362;109168;231580	.
1117	BP	endoplasmic reticulum tubular network organization	.	1	1	N	226407	1	1	N	225362	.
1118	BP	endoplasmic reticulum unfolded protein response	.	1	1	N	17974	0	1	N	NA	.
1119	BP	endosomal transport	.	9	0.058261	N	71732;228545;75669;74018;69091;104303;216439;192176;12721	14	0.00223483	Y	19346;17698;68449;11472;67804;57440;28006;338367;13191;105513;77407;69178;231876;11765	.
1120	BP	endosomal vesicle fusion	.	1	1	N	71732	0	1	N	NA	.
1121	BP	endosome organization	.	3	0.172808	N	71732;228545;74018	3	0.240481	N	99371;235567;233405	.
1122	BP	endosome to lysosome transport	.	2	0.549926	N	71732;228545	0	1	N	NA	.
1123	BP	endosome to melanosome transport	.	0	1	N	NA	1	1	N	11765	.
1124	BP	endosome to pigment granule transport	.	0	1	N	NA	1	1	N	11765	.
1125	BP	endothelial cell activation	.	1	1	N	27374	0	1	N	NA	.
1126	BP	endothelial cell apoptotic process	.	0	1	N	NA	2	0.69649	N	14161;20254	.
1127	BP	endothelial cell chemotaxis	.	0	1	N	NA	1	1	N	15289	.
1128	BP	endothelial cell development	.	1	1	N	12387	1	1	N	17698	.
1129	BP	endothelial cell differentiation	.	1	1	N	12387	1	1	N	17698	.
1130	BP	endothelial cell migration	.	1	1	N	192197	3	0.88315	N	73723;15289;11806	.
1131	BP	endothelial cell proliferation	.	4	0.361094	N	14609;13383;28106;13722	5	0.277012	N	15289;20254;11806;20846;11983	.
1132	BP	endothelial tube morphogenesis	.	1	1	N	12387	0	1	N	NA	.
1133	BP	endothelium development	.	2	0.891865	N	14609;12387	1	1	N	17698	.
1134	BP	energy coupled proton transmembrane transport, against electrochemical gradient	.	2	0.473984	N	27222;11975	0	1	N	NA	.
1135	BP	energy coupled proton transport, down electrochemical gradient	.	1	1	N	11975	4	0.0237258	Y	11957;67126;28080;27425	.
1136	BP	energy derivation by oxidation of organic compounds	.	15	0.000232305	Y	66841;66945;66218;102093;66925;15926;14936;12857;17719;384783;11364;19309;17717;66052;214579	13	0.0130664	Y	67003;17993;68015;15289;13067;20656;20512;77781;12867;20917;78920;17716;67273	.
1137	BP	energy reserve metabolic process	.	5	0.104925	N	14936;384783;11364;19309;102093	2	0.896257	N	77781;15289	.
1138	BP	ensheathment of neurons	.	4	0.397691	N	22041;224045;13138;14712	6	0.1546	N	21367;12527;19058;64930;18823;14733	.
1139	BP	enteroendocrine cell differentiation	.	1	1	N	18607	0	1	N	NA	.
1140	BP	entry into cell of other organism involved in symbiotic interaction	.	2	0.591731	N	228545;16852	1	1	N	58235	.
1141	BP	entry into host	.	2	0.591731	N	228545;16852	1	1	N	58235	.
1142	BP	entry into host cell	.	2	0.591731	N	228545;16852	1	1	N	58235	.
1143	BP	entry into other organism involved in symbiotic interaction	.	2	0.591731	N	228545;16852	1	1	N	58235	.
1144	BP	enzyme linked receptor protein signaling pathway	.	19	0.31269	N	18212;216963;18753;218952;16971;16443;72993;217692;19262;22084;22041;12827;384783;14479;18607;12387;13844;17974;20191	13	0.979662	N	20024;234593;22352;64930;26413;20846;93692;51791;14586;71805;14733;231876;231887	.
1145	BP	eosinophil activation	.	0	1	N	NA	1	1	N	22318	.
1146	BP	eosinophil activation involved in immune response	.	0	1	N	NA	1	1	N	22318	.
1147	BP	eosinophil chemotaxis	.	0	1	N	NA	1	1	N	20254	.
1148	BP	eosinophil degranulation	.	0	1	N	NA	1	1	N	22318	.
1149	BP	eosinophil mediated immunity	.	0	1	N	NA	1	1	N	22318	.
1150	BP	eosinophil migration	.	0	1	N	NA	1	1	N	20254	.
1151	BP	ephrin receptor signaling pathway	.	5	0.0108305	Y	216963;16443;217692;13844;17974	0	1	N	NA	.
1152	BP	epiboly	.	1	1	N	192176	1	1	N	76707	.
1153	BP	epiboly involved in wound healing	.	1	1	N	192176	1	1	N	76707	.
1154	BP	epicardial cell to mesenchymal cell transition	.	1	1	N	14609	0	1	N	NA	.
1155	BP	epicardium-derived cardiac vascular smooth muscle cell differentiation	.	1	1	N	12387	0	1	N	NA	.
1156	BP	epidermal cell differentiation	.	5	0.543007	N	18103;16531;286940;404634;71529	1	1	N	231580	.
1157	BP	epidermal growth factor receptor signaling pathway	.	1	1	N	18607	0	1	N	NA	.
1158	BP	epidermis development	.	7	0.568243	N	18103;16531;286940;404634;16776;12387;71529	1	1	N	231580	.
1159	BP	epidermis morphogenesis	.	1	1	N	12387	0	1	N	NA	.
1160	BP	epinephrine secretion	.	0	1	N	NA	1	1	N	54393	.
1161	BP	epinephrine transport	.	0	1	N	NA	1	1	N	54393	.
1162	BP	epithelial cell apoptotic process	.	1	1	N	20191	4	0.438386	N	14161;20254;13665;69807	.
1163	BP	epithelial cell development	.	6	0.539545	N	286940;14609;18607;12387;22589;16779	5	0.862361	N	17761;17698;22352;20846;71805	.
1164	BP	epithelial cell differentiation	.	11	0.781389	N	18103;101706;16531;286940;14609;404634;18607;12387;71529;22589;16779	9	0.986124	N	17761;17698;231580;19058;70465;22352;70350;20846;71805	.
1165	BP	epithelial cell differentiation involved in kidney development	.	2	0.541066	N	12387;16779	3	0.249418	N	70350;20846;71805	.
1166	BP	epithelial cell differentiation involved in prostate gland development	.	1	1	N	12387	1	1	N	70465	.
1167	BP	epithelial cell maturation	.	1	1	N	14609	0	1	N	NA	.
1168	BP	epithelial cell migration	.	3	0.942992	N	18754;18607;192197	6	0.668749	N	73723;15289;11806;18645;71805;76707	.
1169	BP	epithelial cell morphogenesis	.	2	0.695307	N	286940;12387	1	1	N	20846	.
1170	BP	epithelial cell proliferation	.	11	0.191424	N	18103;22084;14609;13383;12361;110351;12387;28106;216439;67561;13722	11	0.41844	N	12050;15289;20254;26396;70465;15473;11806;12034;26413;20846;11983	.
1171	BP	epithelial cell proliferation involved in lung morphogenesis	.	0	1	N	NA	1	1	N	26396	.
1172	BP	epithelial cell proliferation involved in prostate gland development	.	1	1	N	12387	1	1	N	70465	.
1173	BP	epithelial cell-cell adhesion	.	1	1	N	69697	0	1	N	NA	.
1174	BP	epithelial fluid transport	.	1	1	N	229709	0	1	N	NA	.
1175	BP	epithelial to mesenchymal transition	.	3	0.593017	N	14609;12387;192176	2	0.918747	N	56177;19058	.
1176	BP	epithelial tube branching involved in lung morphogenesis	.	3	0.165939	N	12387;21923;13138	0	1	N	NA	.
1177	BP	epithelial tube formation	.	3	0.787905	N	22084;12387;269593	3	0.878567	N	58234;64930;18747	.
1178	BP	epithelial tube morphogenesis	.	9	0.422491	N	22084;14609;13383;16776;12387;21923;20191;13138;269593	5	0.979031	N	58234;19058;64930;12034;18747	.
1179	BP	epithelium development	.	21	0.724636	N	18103;16531;286940;13383;404634;21923;22589;101706;22084;14609;53310;16776;18607;12387;71529;20191;216439;192176;13138;16779;269593	17	0.995495	N	17761;17698;231580;19058;70465;70350;22352;64930;26413;20846;12307;58234;26396;12034;71805;76707;18747	.
1180	BP	epithelium migration	.	3	0.945693	N	18754;18607;192197	6	0.67954	N	73723;15289;11806;18645;71805;76707	.
1181	BP	ER to Golgi ceramide transport	.	1	1	N	68018	0	1	N	NA	.
1182	BP	ER to Golgi vesicle-mediated transport	.	4	0.220077	N	218811;27054;20334;30960	3	0.602428	N	12282;77407;76308	.
1183	BP	ERAD pathway	.	2	0.813011	N	71472;19181	3	0.615262	N	52551;244373;23996	.
1184	BP	ER-associated ubiquitin-dependent protein catabolic process	.	2	0.749343	N	71472;19181	3	0.511241	N	52551;244373;23996	.
1185	BP	ERBB signaling pathway	.	1	1	N	18607	1	1	N	26413	.
1186	BP	ERK1 and ERK2 cascade	.	3	0.964507	N	14870;22041;13383	11	0.104992	N	51791;14161;15289;234593;26396;18673;12034;29811;26413;13669;56705	.
1187	BP	ER-nucleus signaling pathway	.	2	0.463634	N	11938;17974	1	1	N	244373	.
1188	BP	error-free postreplication DNA repair	.	0	1	N	NA	1	1	N	66589	.
1189	BP	erythrocyte aggregation	.	1	1	N	16852	0	1	N	NA	.
1190	BP	erythrocyte development	.	1	1	N	13828	0	1	N	NA	.
1191	BP	erythrocyte differentiation	.	4	0.382063	N	14151;11518;13828;56417	1	1	N	11983	.
1192	BP	erythrocyte homeostasis	.	4	0.438785	N	14151;11518;13828;56417	3	0.809187	N	18477;20068;11983	.
1193	BP	erythrocyte maturation	.	1	1	N	13828	0	1	N	NA	.
1194	BP	erythrophore differentiation	.	0	1	N	NA	1	1	N	20656	.
1195	BP	establishment of apical/basal cell polarity	.	0	1	N	NA	1	1	N	17698	.
1196	BP	establishment of blood-brain barrier	.	1	1	N	12387	0	1	N	NA	.
1197	BP	establishment of cell polarity	.	4	0.397691	N	101706;14609;226778;243548	3	0.779165	N	17698;14252;76707	.
1198	BP	establishment of centrosome localization	.	1	1	N	13383	0	1	N	NA	.
1199	BP	establishment of chromosome localization	.	1	1	N	66713	3	0.480551	N	16211;105513;208092	.
1200	BP	establishment of endothelial barrier	.	1	1	N	12387	1	1	N	17698	.
1201	BP	establishment of endothelial blood-brain barrier	.	1	1	N	12387	0	1	N	NA	.
1202	BP	establishment of epithelial cell apical/basal polarity	.	0	1	N	NA	1	1	N	17698	.
1203	BP	establishment of epithelial cell polarity	.	1	1	N	14609	1	1	N	17698	.
1204	BP	establishment of Golgi localization	.	0	1	N	NA	1	1	N	71435	.
1205	BP	establishment of integrated proviral latency	.	0	1	N	NA	1	1	N	23825	.
1206	BP	establishment of localization by movement along microtubule	.	1	1	N	13426	5	0.255777	N	71435;18039;18040;56350;13191	.
1207	BP	establishment of localization in cell	.	45	0.0322695	Y	70699;218811;20334;18753;15382;18754;107975;75669;19386;13383;68018;74256;229709;74013;66713;23963;170762;228545;101706;30960;52850;20191;13426;192197;192176;217337;71732;19056;12361;226407;11735;170731;27054;76055;22084;69091;11938;18607;12387;104303;103677;68166;216856;13138;12721	88	1.30155e-11	Y	19346;22318;218038;13000;109552;171180;19385;26950;56330;230751;26396;12034;235567;238799;76308;11983;76707;69654;238276;12282;17698;68449;75734;110058;18221;74325;21838;338367;22687;54160;225362;30058;229521;18826;52822;105513;12568;69178;11632;15516;71805;216810;18747;53319;231876;16572;18477;18039;12330;108123;16211;56350;64930;67804;70572;57440;26413;665155;233726;320938;380684;15444;68097;20…	.
1208	BP	establishment of lymphocyte polarity	.	0	1	N	NA	1	1	N	14252	.
1209	BP	establishment of meiotic spindle localization	.	1	1	N	68166	0	1	N	NA	.
1210	BP	establishment of melanosome localization	.	0	1	N	NA	2	0.354428	N	69654;13191	.
1211	BP	establishment of mitochondrion localization	.	0	1	N	NA	1	1	N	18039	.
1212	BP	establishment of mitochondrion localization, microtubule-mediated	.	0	1	N	NA	1	1	N	18039	.
1213	BP	establishment of mitotic spindle localization	.	1	1	N	101706	2	0.493855	N	16211;76707	.
1214	BP	establishment of mitotic spindle orientation	.	1	1	N	101706	0	1	N	NA	.
1215	BP	establishment of monopolar cell polarity	.	0	1	N	NA	1	1	N	17698	.
1216	BP	establishment of nucleus localization	.	0	1	N	NA	1	1	N	18221	.
1217	BP	establishment of organelle localization	.	8	0.51851	N	101706;13383;11938;226407;12387;66713;13426;68166	20	0.000943261	Y	69654;71435;22318;218038;18039;12330;110058;171180;18221;16211;13191;229521;17957;105513;19339;18645;12568;235415;76707;208092	.
1218	BP	establishment of pigment granule localization	.	0	1	N	NA	2	0.369942	N	69654;13191	.
1219	BP	establishment of planar polarity	.	1	1	N	53310	0	1	N	NA	.
1220	BP	establishment of protein localization	.	60	0.000135587	Y	233071;20334;244723;103694;19386;107975;14694;23963;170762;52850;384783;245860;18739;11785;192197;78808;71732;230908;404634;12361;226407;27054;76055;22084;228355;69091;216856;68166;13138;70699;218811;12290;69940;18753;18754;75669;16971;72993;13383;74256;74013;229709;22378;104718;228545;16776;11841;20191;192176;18641;217337;19056;16180;11735;170731;55992;14609;18607;12464;66482	81	3.25622e-07	Y	19346;67542;22318;13000;109552;19385;14252;13483;26950;56330;99371;230751;11747;56013;12034;105504;381677;238799;76308;11983;215999;238276;68449;75734;11472;74325;22687;54160;225362;30058;229521;18826;52822;15510;105513;12568;69178;11632;15516;71805;216810;18747;231876;211446;18477;21367;15289;108123;16211;56350;67804;70572;57440;26413;665155;93692;233726;320938;11806;15444;233405;208092;11765;14…	.
1221	BP	establishment of protein localization to chromatin	.	1	1	N	404634	0	1	N	NA	.
1222	BP	establishment of protein localization to chromosome	.	2	0.335471	N	404634;12464	1	1	N	12461	.
1223	BP	establishment of protein localization to endoplasmic reticulum	.	3	0.100807	N	217337;226407;20191	1	1	N	665155	.
1224	BP	establishment of protein localization to endoplasmic reticulum membrane	.	1	1	N	226407	0	1	N	NA	.
1225	BP	establishment of protein localization to Golgi	.	1	1	N	107975	2	0.288466	N	19346;231580	.
1226	BP	establishment of protein localization to juxtaparanode region of axon	.	0	1	N	NA	1	1	N	21367	.
1227	BP	establishment of protein localization to membrane	.	13	0.00565852	Y	217337;14694;107975;13383;226407;74013;11735;76055;170762;104718;22084;16776;18607	14	0.0123869	Y	22318;18483;75734;231580;14252;11472;13483;57440;665155;56330;225362;12306;15444;12568	.
1228	BP	establishment of protein localization to mitochondrial membrane	.	0	1	N	NA	1	1	N	56330	.
1229	BP	establishment of protein localization to mitochondrion	.	2	0.951582	N	170731;71732	8	0.0803294	N	30058;230751;13000;75734;66525;56330;11632;11983	.
1230	BP	establishment of protein localization to organelle	.	18	0.0336077	Y	70699;217337;18753;71732;107975;19056;75669;19386;404634;226407;74256;170731;170762;22084;12464;20191;192176;13138	29	0.000124133	Y	19346;18477;13000;109552;19385;16211;70572;665155;56330;26413;233726;230751;320938;12034;238799;11983;238276;14084;12461;75734;231580;19058;66525;22687;30058;11632;15516;58869;71805	.
1231	BP	establishment of protein localization to peroxisome	.	0	1	N	NA	1	1	N	58869	.
1232	BP	establishment of protein localization to plasma membrane	.	8	0.0188568	Y	11735;104718;22084;14694;107975;13383;16776;18607	8	0.0521756	N	12306;22318;18483;231580;11472;14252;13483;57440	.
1233	BP	establishment of protein localization to telomere	.	1	1	N	12464	1	1	N	12461	.
1234	BP	establishment of protein localization to vacuole	.	1	1	N	75669	0	1	N	NA	.
1235	BP	establishment of RNA localization	.	6	0.125445	N	15382;170762;19386;60365;74013;103677	4	0.642518	N	19385;64930;71805;53319	.
1236	BP	establishment of skin barrier	.	0	1	N	NA	1	1	N	231580	.
1237	BP	establishment of spindle localization	.	2	0.522822	N	101706;68166	2	0.603225	N	16211;76707	.
1238	BP	establishment of spindle orientation	.	1	1	N	101706	1	1	N	76707	.
1239	BP	establishment of synaptic vesicle localization	.	3	0.657555	N	11938;226407;12387	11	0.000485153	Y	218038;22318;12330;110058;171180;229521;17957;18645;12568;19339;235415	.
1240	BP	establishment of T cell polarity	.	0	1	N	NA	1	1	N	14252	.
1241	BP	establishment of tissue polarity	.	1	1	N	53310	0	1	N	NA	.
1242	BP	establishment of vesicle localization	.	4	0.662286	N	11938;226407;12387;13426	14	0.000338077	Y	69654;22318;218038;12330;110058;171180;13191;229521;17957;19339;18645;12568;235415;76707	.
1243	BP	establishment of viral latency	.	0	1	N	NA	1	1	N	23825	.
1244	BP	establishment or maintenance of apical/basal cell polarity	.	3	0.172808	N	13383;53310;243548	1	1	N	17698	.
1245	BP	establishment or maintenance of bipolar cell polarity	.	3	0.172808	N	13383;53310;243548	1	1	N	17698	.
1246	BP	establishment or maintenance of cell polarity	.	10	0.0111184	Y	101706;14694;14609;13383;53310;12331;66713;192197;226778;243548	4	0.835438	N	17698;14252;52822;76707	.
1247	BP	establishment or maintenance of epithelial cell apical/basal polarity	.	3	0.119522	N	13383;53310;243548	1	1	N	17698	.
1248	BP	establishment or maintenance of monopolar cell polarity	.	0	1	N	NA	1	1	N	17698	.
1249	BP	estrogen biosynthetic process	.	1	1	N	56348	0	1	N	NA	.
1250	BP	estrogen metabolic process	.	1	1	N	56348	1	1	N	12846	.
1251	BP	estrous cycle	.	1	1	N	17977	0	1	N	NA	.
1252	BP	ethanol catabolic process	.	1	1	N	11532	0	1	N	NA	.
1253	BP	ethanol metabolic process	.	1	1	N	11532	0	1	N	NA	.
1254	BP	ethanol oxidation	.	1	1	N	11532	0	1	N	NA	.
1255	BP	ether biosynthetic process	.	1	1	N	14712	0	1	N	NA	.
1256	BP	ether lipid biosynthetic process	.	1	1	N	14712	0	1	N	NA	.
1257	BP	ether lipid metabolic process	.	1	1	N	14712	0	1	N	NA	.
1258	BP	ether metabolic process	.	1	1	N	14712	1	1	N	53382	.
1259	BP	eukaryotic translation initiation factor 4F complex assembly	.	0	1	N	NA	1	1	N	75705	.
1260	BP	evoked neurotransmitter secretion	.	0	1	N	NA	1	1	N	19339	.
1261	BP	excitatory postsynaptic potential	.	3	0.384776	N	224617;226407;216856	3	0.496045	N	58234;72961;12568	.
1262	BP	excitatory synapse assembly	.	1	1	N	216856	1	1	N	58234	.
1263	BP	excretion	.	1	1	N	16531	2	0.710928	N	12846;76238	.
1264	BP	execution phase of apoptosis	.	3	0.314841	N	223255;230908;228355	2	0.762142	N	224105;27050	.
1265	BP	exit from mitosis	.	0	1	N	NA	3	0.0969442	N	12034;105513;76707	.
1266	BP	exocrine system development	.	2	0.676937	N	16776;13138	0	1	N	NA	.
1267	BP	exocyst assembly	.	1	1	N	66482	0	1	N	NA	.
1268	BP	exocyst localization	.	1	1	N	69940	1	1	N	211446	.
1269	BP	exocytosis	.	14	0.00644327	Y	69940;18951;71732;19056;226407;194401;228545;58994;11938;12331;18607;66482;78808;12721	22	1.63211e-05	Y	22318;14161;110058;171180;26950;20844;93692;99371;56013;229521;105504;17957;19339;18645;12568;235415;58869;84095;76707;211446;11765;233405	.
1270	BP	exosomal secretion	.	1	1	N	58994	1	1	N	20844	.
1271	BP	exploration behavior	.	4	0.0195818	Y	18754;12661;216856;14415	1	1	N	58234	.
1272	BP	extension of a leading process involved in cell motility in cerebral cortex radial glia guided migration	.	1	1	N	14270	0	1	N	NA	.
1273	BP	extracellular matrix assembly	.	1	1	N	13138	2	0.481386	N	17880;76707	.
1274	BP	extracellular matrix disassembly	.	1	1	N	18073	2	0.573155	N	18826;76707	.
1275	BP	extracellular matrix organization	.	7	0.278253	N	56348;12827;18073;16776;11785;13138;16779	8	0.30832	N	14580;12306;94214;12406;17880;18826;15516;76707	.
1276	BP	extracellular structure organization	.	7	0.279878	N	56348;12827;18073;16776;11785;13138;16779	8	0.308112	N	14580;12306;94214;12406;17880;18826;15516;76707	.
1277	BP	extrinsic apoptotic signaling pathway	.	6	0.470329	N	14870;228355;12421;74256;18607;216439	6	0.665099	N	14161;12050;14084;20254;51792;224105	.
1278	BP	extrinsic apoptotic signaling pathway in absence of ligand	.	1	1	N	216439	2	0.860933	N	12050;51792	.
1279	BP	extrinsic apoptotic signaling pathway via death domain receptors	.	0	1	N	NA	2	0.842882	N	14161;14084	.
1280	BP	eye blink reflex	.	1	1	N	16531	0	1	N	NA	.
1281	BP	eye development	.	10	0.378032	N	18212;170731;14609;13383;226407;234267;12387;270120;13844;16779	7	0.925416	N	12307;15289;58235;72961;22352;21838;15444	.
1282	BP	eye morphogenesis	.	5	0.43172	N	18212;170731;12387;270120;13844	3	0.924004	N	12307;58235;21838	.
1283	BP	eye photoreceptor cell development	.	1	1	N	18212	1	1	N	21838	.
1284	BP	eye photoreceptor cell differentiation	.	1	1	N	18212	1	1	N	21838	.
1285	BP	face development	.	1	1	N	226407	2	0.767872	N	26396;26413	.
1286	BP	face morphogenesis	.	1	1	N	226407	0	1	N	NA	.
1287	BP	facial nerve development	.	1	1	N	243743	0	1	N	NA	.
1288	BP	facial nerve morphogenesis	.	1	1	N	243743	0	1	N	NA	.
1289	BP	facial nerve structural organization	.	1	1	N	243743	0	1	N	NA	.
1290	BP	FAD biosynthetic process	.	1	1	N	319945	0	1	N	NA	.
1291	BP	FAD metabolic process	.	1	1	N	319945	0	1	N	NA	.
1292	BP	fat cell differentiation	.	1	1	N	59035	2	0.994247	N	20656;69807	.
1293	BP	fat-soluble vitamin metabolic process	.	0	1	N	NA	1	1	N	12408	.
1294	BP	fatty acid beta-oxidation	.	6	0.0105865	Y	229211;66841;384783;11364;97212;52538	3	0.496045	N	19299;93747;23986	.
1295	BP	fatty acid beta-oxidation using acyl-CoA dehydrogenase	.	3	0.0559543	N	229211;66841;11364	0	1	N	NA	.
1296	BP	fatty acid biosynthetic process	.	4	0.507878	N	56348;57874;68738;105787	8	0.0521756	N	11812;107476;70316;19299;11806;244373;56473;18823	.
1297	BP	fatty acid catabolic process	.	7	0.00532228	Y	14073;229211;66841;384783;11364;97212;52538	3	0.595891	N	19299;93747;23986	.
1298	BP	fatty acid elongation	.	1	1	N	57874	0	1	N	NA	.
1299	BP	fatty acid homeostasis	.	1	1	N	105787	0	1	N	NA	.
1300	BP	fatty acid metabolic process	.	16	0.00578009	Y	14073;66841;264895;68738;97212;14081;50790;56348;229211;94180;384783;57874;11364;105787;214579;52538	11	0.402735	N	11812;107476;18984;70316;19299;11806;244373;93747;56473;23986;18823	.
1301	BP	fatty acid oxidation	.	7	0.012833	Y	229211;66841;384783;11364;97212;105787;52538	4	0.432037	N	18984;19299;93747;23986	.
1302	BP	fatty acid transmembrane transport	.	1	1	N	384783	0	1	N	NA	.
1303	BP	fatty acid transport	.	3	0.476983	N	50790;384783;14081	2	0.86756	N	26399;19299	.
1304	BP	fear response	.	5	0.0166102	Y	12290;74018;14609;545156;68166	1	1	N	58234	.
1305	BP	feeding behavior	.	1	1	N	18212	0	1	N	NA	.
1306	BP	female gamete generation	.	1	1	N	12387	1	1	N	51792	.
1307	BP	female gonad development	.	2	0.907543	N	15926;224045	3	0.79466	N	380684;18673;381677	.
1308	BP	female mating behavior	.	1	1	N	17977	0	1	N	NA	.
1309	BP	female meiotic division	.	1	1	N	68166	2	0.583423	N	51792;19084	.
1310	BP	female pregnancy	.	1	1	N	50790	2	0.993653	N	11757;12846	.
1311	BP	female sex differentiation	.	2	0.936283	N	15926;224045	3	0.855825	N	380684;18673;381677	.
1312	BP	ferric iron transport	.	1	1	N	22041	1	1	N	231876	.
1313	BP	ferrous iron import	.	1	1	N	22041	0	1	N	NA	.
1314	BP	ferrous iron import into cell	.	1	1	N	22041	0	1	N	NA	.
1315	BP	ferrous iron transport	.	1	1	N	22041	0	1	N	NA	.
1316	BP	fertilization	.	4	0.698392	N	27222;12323;12464;67561	5	0.656173	N	17761;12527;12461;12462;74383	.
1317	BP	fibril organization	.	0	1	N	NA	1	1	N	15516	.
1318	BP	fibrinolysis	.	0	1	N	NA	2	0.385085	N	12306;14161	.
1319	BP	fibroblast apoptotic process	.	0	1	N	NA	1	1	N	11800	.
1320	BP	fibroblast growth factor receptor signaling pathway	.	1	1	N	12387	1	1	N	14733	.
1321	BP	fibroblast migration	.	1	1	N	18754	1	1	N	18481	.
1322	BP	fibroblast proliferation	.	1	1	N	14870	5	0.224618	N	12306;17993;20091;20656;69807	.
1323	BP	filopodium assembly	.	7	0.000303352	Y	18753;14270;22240;234267;12345;192197;23963	1	1	N	18483	.
1324	BP	flavin adenine dinucleotide biosynthetic process	.	1	1	N	319945	0	1	N	NA	.
1325	BP	flavin adenine dinucleotide metabolic process	.	1	1	N	319945	0	1	N	NA	.
1326	BP	flavin-containing compound biosynthetic process	.	1	1	N	319945	0	1	N	NA	.
1327	BP	flavin-containing compound metabolic process	.	1	1	N	319945	0	1	N	NA	.
1328	BP	flavonoid metabolic process	.	0	1	N	NA	1	1	N	18984	.
1329	BP	fluid transport	.	1	1	N	229709	1	1	N	11829	.
1330	BP	foam cell differentiation	.	0	1	N	NA	1	1	N	20846	.
1331	BP	focal adhesion assembly	.	3	0.279149	N	218952;18607;192197	3	0.373322	N	11472;64930;21838	.
1332	BP	folic acid-containing compound catabolic process	.	1	1	N	107747	0	1	N	NA	.
1333	BP	folic acid-containing compound metabolic process	.	2	0.397129	N	107747;192166	0	1	N	NA	.
1334	BP	forebrain cell migration	.	2	0.739361	N	14270;12387	2	0.813619	N	21367;12568	.
1335	BP	forebrain development	.	12	0.177024	N	18212;72832;243743;14270;16971;224045;226407;12387;30957;13844;22589;17977	8	0.870444	N	21367;22627;18039;58234;231580;66797;64930;12568	.
1336	BP	forebrain generation of neurons	.	0	1	N	NA	2	0.857497	N	21367;58234	.
1337	BP	forebrain morphogenesis	.	0	1	N	NA	1	1	N	231580	.
1338	BP	forebrain neuron development	.	0	1	N	NA	1	1	N	21367	.
1339	BP	forebrain neuron differentiation	.	0	1	N	NA	2	0.822495	N	21367;58234	.
1340	BP	foregut morphogenesis	.	1	1	N	12387	0	1	N	NA	.
1341	BP	forelimb morphogenesis	.	2	0.591731	N	12387;22589	0	1	N	NA	.
1342	BP	formaldehyde catabolic process	.	2	0.0381538	Y	13885;11532	0	1	N	NA	.
1343	BP	formaldehyde metabolic process	.	2	0.074856	N	13885;11532	0	1	N	NA	.
1344	BP	formation of cytoplasmic translation initiation complex	.	1	1	N	55944	1	1	N	13669	.
1345	BP	formation of primary germ layer	.	2	0.90385	N	12827;12387	3	0.787037	N	50493;19084;18747	.
1346	BP	formation of translation preinitiation complex	.	2	0.397129	N	16341;55944	4	0.0237258	Y	75705;27979;13669;98221	.
1347	BP	formin-nucleated actin cable assembly	.	1	1	N	68166	0	1	N	NA	.
1348	BP	fructose 1,6-bisphosphate metabolic process	.	1	1	N	18641	0	1	N	NA	.
1349	BP	fructose 6-phosphate metabolic process	.	1	1	N	18641	1	1	N	110119	.
1350	BP	fungiform papilla development	.	1	1	N	12387	0	1	N	NA	.
1351	BP	fungiform papilla formation	.	1	1	N	12387	0	1	N	NA	.
1352	BP	fungiform papilla morphogenesis	.	1	1	N	12387	0	1	N	NA	.
1353	BP	fusion of sperm to egg plasma membrane	.	0	1	N	NA	1	1	N	12527	.
1354	BP	G1 DNA damage checkpoint	.	0	1	N	NA	1	1	N	12035	.
1355	BP	G1 to G0 transition	.	0	1	N	NA	1	1	N	15473	.
1356	BP	G1/S transition of mitotic cell cycle	.	1	1	N	12323	5	0.47147	N	19385;12035;12322;99375;22687	.
1357	BP	G2/M transition of mitotic cell cycle	.	0	1	N	NA	1	1	N	15512	.
1358	BP	GABAergic neuron differentiation	.	0	1	N	NA	1	1	N	21367	.
1359	BP	galactolipid metabolic process	.	1	1	N	214579	0	1	N	NA	.
1360	BP	galactose catabolic process	.	1	1	N	12091	0	1	N	NA	.
1361	BP	galactose metabolic process	.	1	1	N	12091	0	1	N	NA	.
1362	BP	galactosylceramide metabolic process	.	1	1	N	214579	0	1	N	NA	.
1363	BP	gamete generation	.	10	0.98493	N	625249;77980;230861;16004;109785;27222;13046;12387;67561;22589	5	0.999999	N	17761;51792;15463;15512;18747	.
1364	BP	gamma-aminobutyric acid biosynthetic process	.	1	1	N	14415	1	1	N	20512	.
1365	BP	gamma-aminobutyric acid catabolic process	.	1	1	N	214579	0	1	N	NA	.
1366	BP	gamma-aminobutyric acid metabolic process	.	2	0.0926801	N	214579;14415	1	1	N	20512	.
1367	BP	gamma-aminobutyric acid secretion	.	0	1	N	NA	2	0.322247	N	12298;54393	.
1368	BP	gamma-aminobutyric acid signaling pathway	.	3	0.0830241	N	227120;224860;14678	3	0.12023	N	14402;12298;54393	.
1369	BP	gamma-aminobutyric acid transport	.	1	1	N	243616	2	0.369942	N	12298;54393	.
1370	BP	ganglion development	.	1	1	N	12387	0	1	N	NA	.
1371	BP	gas homeostasis	.	0	1	N	NA	1	1	N	20656	.
1372	BP	gas transport	.	0	1	N	NA	1	1	N	11829	.
1373	BP	gastro-intestinal system smooth muscle contraction	.	1	1	N	16531	0	1	N	NA	.
1374	BP	gastrulation	.	3	0.8745	N	14694;12827;12387	4	0.824615	N	50493;11806;19084;18747	.
1375	BP	gastrulation with mouth forming second	.	1	1	N	12387	0	1	N	NA	.
1376	BP	GDP biosynthetic process	.	0	1	N	NA	1	1	N	14923	.
1377	BP	GDP metabolic process	.	0	1	N	NA	1	1	N	14923	.
1378	BP	GDP-L-fucose biosynthetic process	.	1	1	N	218138	0	1	N	NA	.
1379	BP	GDP-L-fucose metabolic process	.	1	1	N	218138	0	1	N	NA	.
1380	BP	GDP-mannose biosynthetic process	.	0	1	N	NA	1	1	N	110119	.
1381	BP	GDP-mannose metabolic process	.	1	1	N	218138	2	0.176706	N	14923;110119	.
1382	BP	gene expression	.	90	0.927821	N	18212;15382;19941;14694;226539;74355;72692;23963;19181;170762;52850;27367;224045;105787;11740;13046;11785;192197;56417;13722;101943;19951;76808;18103;230908;404634;12361;619547;26961;226407;28106;27374;211329;230861;56463;22084;22041;60365;13211;17974;17977;66475;14151;64451;69305;13383;15441;74256;229709;21923;22378;23942;107271;27223;14479;12334;67040;55944;105689;20191;381813;192176;16341;2696…	101	0.99773	N	13000;66972;21780;22352;70791;56370;52575;26396;26399;12034;18813;17698;20068;66589;70047;67039;76491;67959;11757;12848;12322;12568;11632;71805;18823;53319;68015;21367;209462;16210;218693;26414;19285;26413;98221;77134;12537;67160;106931;66075;66590;67332;14161;19058;70465;18002;20846;58184;51791;77766;71703;70998;66656;107732;67863;14252;13681;70350;56330;20656;69807;56177;244373;20091;20024;1547…	.
1383	BP	gene silencing	.	3	0.976193	N	56463;404634;56417	3	0.992927	N	78893;26396;58184	.
1384	BP	gene silencing by miRNA	.	1	1	N	56417	1	1	N	26396	.
1385	BP	gene silencing by RNA	.	2	0.925466	N	56463;56417	3	0.832419	N	78893;26396;58184	.
1386	BP	generation of neurons	.	62	3.1995e-08	Y	18212;270058;68519;19262;23963;226778;50790;268980;110351;13844;11785;78808;18103;69697;23859;73710;319504;29877;270120;27374;230101;22041;22240;234267;545156;12323;216856;17974;68166;13138;17977;72832;14270;224617;16531;74018;16971;66713;21923;30960;223255;229791;16852;105689;192176;16779;216963;243743;217692;59035;227634;16180;243548;382253;11735;11899;14609;12345;12661;235611;12387;30957	55	0.00257925	Y	19385;22352;170728;20656;69807;56177;58235;26396;56013;58234;13004;17968;14580;238276;234593;110058;21838;224105;22687;57754;12848;52822;16765;12322;12568;18823;231876;16572;21367;18039;16210;66797;56350;72393;20512;54138;380684;11806;11484;14432;68097;65079;22627;18483;18164;231580;18040;18481;241568;11658;57138;51791;14402;77407;19339	.
1387	BP	generation of precursor metabolites and energy	.	17	0.000801628	Y	18641;66841;66945;66218;102093;66925;15926;14936;12857;17719;384783;11364;19309;105787;17717;66052;214579	17	0.0070791	Y	67003;17993;68015;15289;13067;66972;20656;20512;110119;77781;12867;20917;78920;381677;17716;67273;18747	.
1388	BP	genitalia development	.	1	1	N	12387	0	1	N	NA	.
1389	BP	genitalia morphogenesis	.	1	1	N	12387	0	1	N	NA	.
1390	BP	gephyrin clustering involved in postsynaptic density assembly	.	1	1	N	216856	0	1	N	NA	.
1391	BP	germ cell development	.	2	0.998524	N	13046;12387	5	0.959814	N	17761;51792;15463;15512;18747	.
1392	BP	gland development	.	14	0.150093	N	19951;16004;21923;27374;384783;11364;12421;110351;16776;545156;12387;216439;13138;17977	12	0.627164	N	17698;26396;11837;231580;70465;11806;12034;12298;26413;110391;20656;11821	.
1393	BP	gland morphogenesis	.	3	0.76186	N	16776;21923;13138	2	0.968711	N	17698;12034	.
1394	BP	glandular epithelial cell development	.	1	1	N	18607	0	1	N	NA	.
1395	BP	glandular epithelial cell differentiation	.	1	1	N	18607	1	1	N	70465	.
1396	BP	glial cell apoptotic process	.	1	1	N	18753	0	1	N	NA	.
1397	BP	glial cell development	.	4	0.255949	N	14870;224045;13138;16779	7	0.0222881	Y	14580;21367;12527;19058;22352;12568;18823	.
1398	BP	glial cell differentiation	.	8	0.126847	N	18212;27374;14870;224045;12387;19262;13138;16779	11	0.037192	Y	14580;21367;12527;19058;22352;11484;14432;26413;12568;18823;14733	.
1399	BP	glial cell fate commitment	.	1	1	N	12387	0	1	N	NA	.
1400	BP	glial cell fate determination	.	1	1	N	12387	0	1	N	NA	.
1401	BP	glial cell migration	.	2	0.599615	N	14270;12387	2	0.681333	N	22352;12568	.
1402	BP	glial cell proliferation	.	1	1	N	12387	2	0.61277	N	14580;22352	.
1403	BP	gliogenesis	.	10	0.102533	N	18212;27374;14270;14870;22041;224045;12387;19262;13138;16779	11	0.152041	N	14580;21367;12527;19058;22352;11484;14432;26413;12568;18823;14733	.
1404	BP	glomerular basement membrane development	.	2	0.176793	N	18073;16779	0	1	N	NA	.
1405	BP	glomerular epithelial cell development	.	1	1	N	16779	1	1	N	71805	.
1406	BP	glomerular epithelial cell differentiation	.	1	1	N	16779	2	0.414288	N	70350;71805	.
1407	BP	glomerular epithelium development	.	1	1	N	16779	2	0.442108	N	70350;71805	.
1408	BP	glomerular filtration	.	1	1	N	14609	0	1	N	NA	.
1409	BP	glomerular visceral epithelial cell development	.	1	1	N	16779	1	1	N	71805	.
1410	BP	glomerular visceral epithelial cell differentiation	.	1	1	N	16779	2	0.399864	N	70350;71805	.
1411	BP	glomerular visceral epithelial cell migration	.	0	1	N	NA	1	1	N	71805	.
1412	BP	glomerulus development	.	2	0.728982	N	18073;16779	2	0.804301	N	70350;71805	.
1413	BP	glossopharyngeal nerve development	.	1	1	N	243743	0	1	N	NA	.
1414	BP	glossopharyngeal nerve morphogenesis	.	1	1	N	243743	0	1	N	NA	.
1415	BP	glucan biosynthetic process	.	3	0.179722	N	14936;384783;11364	1	1	N	77781	.
1416	BP	glucan catabolic process	.	1	1	N	19309	1	1	N	15289	.
1417	BP	glucan metabolic process	.	5	0.0501504	N	14936;384783;11364;19309;102093	2	0.826773	N	77781;15289	.
1418	BP	glucocorticoid metabolic process	.	0	1	N	NA	1	1	N	11806	.
1419	BP	glucocorticoid receptor signaling pathway	.	2	0.281649	N	18212;19060	1	1	N	18673	.
1420	BP	gluconeogenesis	.	1	1	N	19386	2	0.822495	N	67078;18563	.
1421	BP	glucosamine-containing compound metabolic process	.	1	1	N	76055	0	1	N	NA	.
1422	BP	glucose 1-phosphate metabolic process	.	1	1	N	109785	0	1	N	NA	.
1423	BP	glucose homeostasis	.	9	0.116808	N	12290;18103;19056;14694;19386;94109;384783;105787;16852	7	0.569392	N	109552;11829;26950;381677;14933;215999;18747	.
1424	BP	glucose import	.	5	0.0589884	N	76055;18753;22084;384783;105787	1	1	N	64930	.
1425	BP	glucose import in response to insulin stimulus	.	1	1	N	105787	0	1	N	NA	.
1426	BP	glucose metabolic process	.	6	0.296235	N	19386;384783;11364;105787;214579;13722	4	0.832788	N	77781;67078;15289;18563	.
1427	BP	glucose transmembrane transport	.	0	1	N	NA	1	1	N	20527	.
1428	BP	glucose transport	.	6	0.0802384	N	76055;18753;22084;72993;384783;105787	2	0.945056	N	64930;20527	.
1429	BP	glucosylceramide catabolic process	.	2	0.0566829	N	18753;230101	0	1	N	NA	.
1430	BP	glucosylceramide metabolic process	.	3	0.00527209	Y	18753;230101;214579	0	1	N	NA	.
1431	BP	glucuronate metabolic process	.	1	1	N	18754	0	1	N	NA	.
1432	BP	glutamate biosynthetic process	.	0	1	N	NA	1	1	N	20512	.
1433	BP	glutamate catabolic process	.	0	1	N	NA	1	1	N	14417	.
1434	BP	glutamate decarboxylation to succinate	.	0	1	N	NA	1	1	N	14417	.
1435	BP	glutamate metabolic process	.	2	0.420164	N	56454;214579	2	0.493855	N	14417;20512	.
1436	BP	glutamate receptor clustering	.	0	1	N	NA	1	1	N	58234	.
1437	BP	glutamate receptor signaling pathway	.	1	1	N	216856	2	0.789444	N	58234;12322	.
1438	BP	glutamate secretion	.	2	0.453081	N	18212;226407	1	1	N	54393	.
1439	BP	glutamate secretion, neurotransmission	.	1	1	N	226407	0	1	N	NA	.
1440	BP	glutamine family amino acid biosynthetic process	.	2	0.322405	N	56454;69051	1	1	N	20512	.
1441	BP	glutamine family amino acid catabolic process	.	1	1	N	69219	2	0.428367	N	66514;14417	.
1442	BP	glutamine family amino acid metabolic process	.	5	0.0420977	Y	69219;56454;229363;69051;214579	3	0.488335	N	66514;14417;20512	.
1443	BP	glutamine metabolic process	.	2	0.385272	N	229363;214579	0	1	N	NA	.
1444	BP	glutathione biosynthetic process	.	0	1	N	NA	1	1	N	14854	.
1445	BP	glutathione metabolic process	.	4	0.0932471	N	625249;15926;14870;214579	4	0.151082	N	14860;67160;20656;14854	.
1446	BP	glycerol biosynthetic process	.	0	1	N	NA	1	1	N	67078	.
1447	BP	glycerol catabolic process	.	0	1	N	NA	1	1	N	14933	.
1448	BP	glycerol ether biosynthetic process	.	1	1	N	14712	0	1	N	NA	.
1449	BP	glycerol ether metabolic process	.	1	1	N	14712	1	1	N	53382	.
1450	BP	glycerol metabolic process	.	0	1	N	NA	2	0.338533	N	67078;14933	.
1451	BP	glycerol-3-phosphate biosynthetic process	.	0	1	N	NA	1	1	N	14933	.
1452	BP	glycerol-3-phosphate catabolic process	.	0	1	N	NA	1	1	N	333433	.
1453	BP	glycerol-3-phosphate metabolic process	.	0	1	N	NA	2	0.19648	N	14933;333433	.
1454	BP	glycerolipid biosynthetic process	.	3	0.688783	N	28169;24057;68262	1	1	N	84095	.
1455	BP	glycerolipid catabolic process	.	1	1	N	66082	2	0.69649	N	11806;18747	.
1456	BP	glycerolipid metabolic process	.	12	0.0242889	Y	50790;104718;28169;219135;66082;24057;14081;16329;214579;68262;14712;380921	7	0.693267	N	11812;67078;11806;14933;84095;108083;18747	.
1457	BP	glycerophospholipid biosynthetic process	.	3	0.549004	N	28169;24057;68262	1	1	N	84095	.
1458	BP	glycerophospholipid metabolic process	.	8	0.0649086	N	104718;28169;219135;24057;16329;214579;68262;14712	3	0.937742	N	67078;84095;108083	.
1459	BP	glycine betaine biosynthetic process	.	1	1	N	110695	0	1	N	NA	.
1460	BP	glycine betaine biosynthetic process from choline	.	1	1	N	110695	0	1	N	NA	.
1461	BP	glycine betaine metabolic process	.	1	1	N	110695	0	1	N	NA	.
1462	BP	glycine catabolic process	.	1	1	N	104174	0	1	N	NA	.
1463	BP	glycine decarboxylation via glycine cleavage system	.	1	1	N	104174	0	1	N	NA	.
1464	BP	glycine metabolic process	.	1	1	N	104174	0	1	N	NA	.
1465	BP	glycogen biosynthetic process	.	3	0.132437	N	14936;384783;11364	1	1	N	77781	.
1466	BP	glycogen catabolic process	.	1	1	N	19309	1	1	N	15289	.
1467	BP	glycogen metabolic process	.	5	0.0501504	N	14936;384783;11364;19309;102093	2	0.826773	N	77781;15289	.
1468	BP	glycolipid catabolic process	.	2	0.238449	N	18753;230101	0	1	N	NA	.
1469	BP	glycolipid metabolic process	.	3	0.549004	N	18753;230101;214579	1	1	N	17761	.
1470	BP	glycolytic process	.	2	0.739361	N	18641;105787	1	1	N	110119	.
1471	BP	glycolytic process from mannose through fructose-6-phosphate	.	0	1	N	NA	1	1	N	110119	.
1472	BP	glycolytic process through fructose-6-phosphate	.	1	1	N	18641	1	1	N	110119	.
1473	BP	glycophagy	.	1	1	N	12421	0	1	N	NA	.
1474	BP	glycoprotein biosynthetic process	.	3	0.984652	N	76055;109785;12387	4	0.982035	N	57377;208211;103963;110119	.
1475	BP	glycoprotein catabolic process	.	0	1	N	NA	1	1	N	14733	.
1476	BP	glycoprotein metabolic process	.	4	0.969324	N	76055;109785;12387;53627	7	0.859646	N	94214;57377;208211;103963;76308;14733;110119	.
1477	BP	glycoprotein transport	.	0	1	N	NA	1	1	N	14923	.
1478	BP	glycosaminoglycan biosynthetic process	.	0	1	N	NA	2	0.77892	N	14733;103978	.
1479	BP	glycosaminoglycan metabolic process	.	0	1	N	NA	3	0.716665	N	94214;14733;103978	.
1480	BP	glycoside catabolic process	.	1	1	N	230101	0	1	N	NA	.
1481	BP	glycoside metabolic process	.	1	1	N	230101	0	1	N	NA	.
1482	BP	glycosphingolipid catabolic process	.	2	0.208219	N	18753;230101	0	1	N	NA	.
1483	BP	glycosphingolipid metabolic process	.	3	0.214831	N	18753;230101;214579	1	1	N	17761	.
1484	BP	glycosyl compound biosynthetic process	.	3	0.648185	N	18103;229363;11975	7	0.0568704	N	11957;67126;57423;28080;27425;14923;11821	.
1485	BP	glycosyl compound catabolic process	.	3	0.119522	N	230101;269378;229709	0	1	N	NA	.
1486	BP	glycosyl compound metabolic process	.	17	0.00142312	Y	18641;18103;66945;229709;66218;66925;12857;230101;26430;17719;269378;229363;105787;17717;11975;66052;14679	16	0.0240529	Y	67003;107227;13067;67126;66972;27425;110119;12867;11957;57423;28080;107569;14923;11983;11821;67273	.
1487	BP	glycosylation	.	2	0.99296	N	76055;109785	5	0.860325	N	67542;57377;208211;103963;110119	.
1488	BP	glycosylceramide catabolic process	.	2	0.0926801	N	18753;230101	0	1	N	NA	.
1489	BP	glycosylceramide metabolic process	.	3	0.0214931	Y	18753;230101;214579	0	1	N	NA	.
1490	BP	glyoxylate cycle	.	1	1	N	15926	0	1	N	NA	.
1491	BP	glyoxylate metabolic process	.	1	1	N	15926	0	1	N	NA	.
1492	BP	GMP biosynthetic process	.	1	1	N	229363	0	1	N	NA	.
1493	BP	GMP metabolic process	.	1	1	N	229363	1	1	N	14923	.
1494	BP	Golgi localization	.	0	1	N	NA	1	1	N	71435	.
1495	BP	Golgi organization	.	3	0.565892	N	27374;104303;192197	8	0.00931789	Y	93687;71435;209462;109168;26396;231580;26413;76707	.
1496	BP	Golgi ribbon formation	.	1	1	N	27374	0	1	N	NA	.
1497	BP	Golgi to lysosome transport	.	0	1	N	NA	3	0.00809068	Y	231580;57440;11765	.
1498	BP	Golgi to plasma membrane protein transport	.	2	0.473984	N	11735;14694	1	1	N	22318	.
1499	BP	Golgi to plasma membrane transport	.	2	0.267527	N	69940;66482	2	0.322247	N	99371;105504	.
1500	BP	Golgi to vacuole transport	.	0	1	N	NA	3	0.161553	N	231580;57440;11765	.
1501	BP	Golgi vesicle budding	.	1	1	N	11980	0	1	N	NA	.
1502	BP	Golgi vesicle transport	.	11	0.00551815	Y	218811;27054;69940;20334;30960;107975;17912;11980;104303;66482;68166	14	0.00112787	Y	19346;67542;12282;66682;231580;67804;56350;57440;54160;99371;105504;77407;76308;11765	.
1503	BP	gonad development	.	5	0.715606	N	15926;224045;67561;22589;17977	5	0.856176	N	17761;12050;380684;18673;381677	.
1504	BP	G-protein coupled acetylcholine receptor signaling pathway	.	1	1	N	14678	0	1	N	NA	.
1505	BP	G-protein coupled purinergic receptor signaling pathway	.	1	1	N	14678	1	1	N	21367	.
1506	BP	G-protein coupled receptor signaling pathway	.	17	0.999986	N	16004;16971;229709;56077;23963;14706;11515;27374;227120;224860;66082;14677;12323;192176;14678;14679;380921	13	1	N	21367;18483;11472;18673;54393;51791;11806;14402;12298;12496;12322;14702;18799	.
1507	BP	G-protein coupled receptor signaling pathway, coupled to cyclic nucleotide second messenger	.	6	0.259836	N	11515;27374;14677;192176;14678;14679	1	1	N	54393	.
1508	BP	granulocyte activation	.	1	1	N	18753	2	0.481386	N	22318;84095	.
1509	BP	granulocyte chemotaxis	.	0	1	N	NA	1	1	N	20254	.
1510	BP	granulocyte differentiation	.	0	1	N	NA	1	1	N	99375	.
1511	BP	granulocyte migration	.	0	1	N	NA	1	1	N	20254	.
1512	BP	grooming behavior	.	0	1	N	NA	1	1	N	11821	.
1513	BP	growth	.	20	0.619691	N	243743;232370;14694;13383;59035;21923;22589;382253;14706;77980;11518;14609;76303;13046;12387;235611;67561;11785;16779;13821	17	0.980231	N	17761;18984;65079;108888;110058;18673;16210;19084;22687;69807;11658;57138;56177;26398;52822;14432;12568	.
1514	BP	growth hormone receptor signaling pathway	.	0	1	N	NA	1	1	N	20846	.
1515	BP	growth hormone secretion	.	3	0.0461992	Y	76055;228355;545156	1	1	N	54393	.
1516	BP	growth involved in symbiotic interaction	.	1	1	N	76303	0	1	N	NA	.
1517	BP	growth of symbiont in host	.	1	1	N	76303	0	1	N	NA	.
1518	BP	growth of symbiont involved in interaction with host	.	1	1	N	76303	0	1	N	NA	.
1519	BP	GTP biosynthetic process	.	1	1	N	18103	0	1	N	NA	.
1520	BP	GTP metabolic process	.	2	0.348286	N	18103;14679	0	1	N	NA	.
1521	BP	guanosine-containing compound biosynthetic process	.	2	0.238449	N	18103;229363	1	1	N	14923	.
1522	BP	guanosine-containing compound metabolic process	.	3	0.11319	N	18103;229363;14679	1	1	N	14923	.
1523	BP	guanylate kinase-associated protein clustering	.	0	1	N	NA	1	1	N	58234	.
1524	BP	habituation	.	1	1	N	545156	0	1	N	NA	.
1525	BP	hair cell differentiation	.	1	1	N	16531	0	1	N	NA	.
1526	BP	hair cycle	.	2	0.896017	N	16776;12387	0	1	N	NA	.
1527	BP	hair cycle process	.	2	0.865893	N	16776;12387	0	1	N	NA	.
1528	BP	hair follicle development	.	2	0.863243	N	16776;12387	0	1	N	NA	.
1529	BP	hair follicle morphogenesis	.	1	1	N	12387	0	1	N	NA	.
1530	BP	hair follicle placode formation	.	1	1	N	12387	0	1	N	NA	.
1531	BP	hard palate development	.	1	1	N	13383	0	1	N	NA	.
1532	BP	head development	.	19	0.263116	N	18212;72832;243743;14270;16971;270058;404634;68519;226407;243616;22589;17719;224045;384783;12387;30957;13844;14712;17977	28	0.042316	Y	110323;21367;18039;66797;70350;64930;26413;72393;20974;380684;26396;58234;15444;226180;17993;22627;231580;234593;72961;66049;15473;29811;57754;11957;12527;16765;12568;18823	.
1533	BP	head morphogenesis	.	1	1	N	226407	0	1	N	NA	.
1534	BP	heart contraction	.	6	0.277667	N	12290;170762;30926;14609;11938;20191	5	0.6436	N	109552;26399;57440;22003;333433	.
1535	BP	heart development	.	12	0.615976	N	14936;19056;22084;16971;14609;68018;11364;12421;12387;20191;192176;269593	14	0.693416	N	109552;234593;11472;19058;17880;64930;19084;17184;26413;22003;20656;56177;26396;26398	.
1536	BP	heart formation	.	1	1	N	12387	0	1	N	NA	.
1537	BP	heart growth	.	2	0.836924	N	14609;12387	2	0.896257	N	26398;19084	.
1538	BP	heart looping	.	1	1	N	14609	0	1	N	NA	.
1539	BP	heart morphogenesis	.	5	0.740885	N	14609;68018;12387;20191;192176	2	0.998279	N	56177;22003	.
1540	BP	heart process	.	6	0.288779	N	12290;170762;30926;14609;11938;20191	5	0.656173	N	109552;26399;57440;22003;333433	.
1541	BP	heart valve development	.	0	1	N	NA	2	0.673474	N	56177;17184	.
1542	BP	heart valve formation	.	0	1	N	NA	1	1	N	56177	.
1543	BP	heart valve morphogenesis	.	0	1	N	NA	1	1	N	56177	.
1544	BP	hematopoietic or lymphoid organ development	.	15	0.871886	N	14151;18103;19056;109785;68519;74443;74256;58994;22041;11518;224860;13828;12387;16852;56417	17	0.945188	N	21985;109006;15289;16498;66049;64930;26413;99375;20656;11757;12306;83945;26396;226562;12298;11983;233405	.
1545	BP	hematopoietic progenitor cell differentiation	.	3	0.784792	N	58994;68519;56417	2	0.973642	N	16498;226562	.
1546	BP	hematopoietic stem cell homeostasis	.	1	1	N	56417	1	1	N	74383	.
1547	BP	heme biosynthetic process	.	1	1	N	14151	1	1	N	11983	.
1548	BP	heme catabolic process	.	0	1	N	NA	1	1	N	15369	.
1549	BP	heme metabolic process	.	1	1	N	14151	2	0.529497	N	15369;11983	.
1550	BP	heme oxidation	.	0	1	N	NA	1	1	N	15369	.
1551	BP	hemoglobin metabolic process	.	2	0.281649	N	11518;13828	0	1	N	NA	.
1552	BP	hemolysis by symbiont of host erythrocytes	.	0	1	N	NA	1	1	N	11657	.
1553	BP	hemolysis in other organism	.	0	1	N	NA	1	1	N	11657	.
1554	BP	hemolysis in other organism involved in symbiotic interaction	.	0	1	N	NA	1	1	N	11657	.
1555	BP	hemopoiesis	.	15	0.820089	N	14151;18103;19056;109785;68519;74443;74256;58994;22041;11518;224860;13828;12387;16852;56417	15	0.96871	N	21985;109006;15289;16498;66049;64930;99375;20656;11757;12306;83945;226562;12298;11983;233405	.
1556	BP	hemostasis	.	3	0.889078	N	18753;192176;78808	8	0.183223	N	12306;14161;11747;98932;12496;74012;12568;233405	.
1557	BP	heparan sulfate proteoglycan biosynthetic process	.	1	1	N	12387	0	1	N	NA	.
1558	BP	heparan sulfate proteoglycan catabolic process	.	0	1	N	NA	1	1	N	14733	.
1559	BP	heparan sulfate proteoglycan metabolic process	.	1	1	N	12387	1	1	N	14733	.
1560	BP	hepaticobiliary system development	.	5	0.366972	N	19951;27374;16004;11364;12421	3	0.89796	N	231580;110391;20656	.
1561	BP	heterochromatin assembly	.	1	1	N	73139	0	1	N	NA	.
1562	BP	heterochromatin organization	.	2	0.281649	N	73139;15441	0	1	N	NA	.
1563	BP	heterocycle biosynthetic process	.	62	0.98713	N	15382;23963;19181;52850;237107;105787;11785;192197;56417;18103;68646;230908;404634;12361;28106;319945;22169;11515;27374;211329;56463;22084;22041;229363;17974;17977;14151;218138;13383;15441;74256;22378;23942;27223;14479;67040;12331;105689;20191;381813;192176;269639;216443;19056;320271;109785;59035;22589;16180;101739;14609;12827;229663;12421;100683;18607;104721;12464;12387;103677;216439;11975	72	0.999071	N	70998;13000;66656;21780;70350;54393;20656;69807;56370;26396;26399;57423;12034;244373;110391;11983;11821;18813;238276;20024;66589;24068;22687;76491;67959;11757;54683;12848;11957;83945;12322;12568;27050;68045;74838;209462;15289;67126;16210;18673;27425;26414;21969;19285;26413;27784;12971;106931;15444;66075;71514;12461;18483;12462;72567;19058;70465;18002;18481;20846;23996;75273;110119;58184;78893;517…	.
1564	BP	heterocycle catabolic process	.	10	0.102533	N	16341;14694;56463;69305;229663;60365;107747;269378;229709;103677	6	0.820008	N	18573;15369;12496;16434;22687;58184	.
1565	BP	heterophilic cell-cell adhesion via plasma membrane cell adhesion molecules	.	2	0.636817	N	16852;23963	3	0.355981	N	11658;58235;239857	.
1566	BP	heterotypic cell-cell adhesion	.	1	1	N	319504	2	0.665421	N	14161;11806	.
1567	BP	hexose biosynthetic process	.	1	1	N	19386	2	0.835024	N	67078;18563	.
1568	BP	hexose catabolic process	.	1	1	N	12091	1	1	N	110119	.
1569	BP	hexose metabolic process	.	8	0.133474	N	17159;19386;384783;11364;105787;12091;214579;13722	5	0.777515	N	77781;67078;15289;18563;110119	.
1570	BP	hexose transmembrane transport	.	0	1	N	NA	1	1	N	20527	.
1571	BP	hexose transport	.	6	0.0847531	N	76055;18753;22084;72993;384783;105787	2	0.94768	N	64930;20527	.
1572	BP	high-density lipoprotein particle assembly	.	0	1	N	NA	1	1	N	11806	.
1573	BP	high-density lipoprotein particle remodeling	.	0	1	N	NA	1	1	N	11806	.
1574	BP	hindbrain development	.	4	0.650864	N	17719;12387;14712;17977	3	0.922483	N	57754;12568;72393	.
1575	BP	hindbrain maturation	.	0	1	N	NA	1	1	N	57754	.
1576	BP	hindbrain morphogenesis	.	1	1	N	14712	3	0.373322	N	57754;12568;72393	.
1577	BP	hindbrain radial glia guided cell migration	.	0	1	N	NA	1	1	N	57754	.
1578	BP	hindlimb morphogenesis	.	1	1	N	12387	0	1	N	NA	.
1579	BP	hippocampus development	.	2	0.813011	N	224045;17977	4	0.341044	N	22627;18039;64930;12568	.
1580	BP	histidyl-tRNA aminoacylation	.	0	1	N	NA	1	1	N	70791	.
1581	BP	histone acetylation	.	4	0.49343	N	100683;22378;11785;17977	1	1	N	77766	.
1582	BP	histone arginine methylation	.	2	0.144124	N	27374;59035	0	1	N	NA	.
1583	BP	histone deacetylation	.	0	1	N	NA	2	0.762142	N	71514;18673	.
1584	BP	histone dephosphorylation	.	1	1	N	19060	0	1	N	NA	.
1585	BP	histone deubiquitination	.	2	0.360855	N	100683;14479	0	1	N	NA	.
1586	BP	histone H2A acetylation	.	1	1	N	100683	0	1	N	NA	.
1587	BP	histone H2A K63-linked ubiquitination	.	0	1	N	NA	1	1	N	107260	.
1588	BP	histone H2A monoubiquitination	.	1	1	N	13194	0	1	N	NA	.
1589	BP	histone H2A ubiquitination	.	1	1	N	13194	1	1	N	107260	.
1590	BP	histone H2B conserved C-terminal lysine deubiquitination	.	1	1	N	14479	0	1	N	NA	.
1591	BP	histone H3 acetylation	.	1	1	N	22378	1	1	N	77766	.
1592	BP	histone H3 deacetylation	.	0	1	N	NA	1	1	N	71514	.
1593	BP	histone H3-K14 acetylation	.	1	1	N	22378	0	1	N	NA	.
1594	BP	histone H3-K9 methylation	.	1	1	N	22589	0	1	N	NA	.
1595	BP	histone H3-K9 modification	.	1	1	N	22589	0	1	N	NA	.
1596	BP	histone H3-R17 methylation	.	1	1	N	59035	0	1	N	NA	.
1597	BP	histone H3-R2 methylation	.	1	1	N	59035	0	1	N	NA	.
1598	BP	histone H4 acetylation	.	3	0.343114	N	100683;11785;17977	1	1	N	77766	.
1599	BP	histone H4-R3 methylation	.	1	1	N	27374	0	1	N	NA	.
1600	BP	histone lysine methylation	.	1	1	N	22589	0	1	N	NA	.
1601	BP	histone methylation	.	5	0.233538	N	27374;12387;59035;381813;22589	0	1	N	NA	.
1602	BP	histone modification	.	13	0.100168	N	13194;18753;59035;22378;22589;19060;27374;100683;14479;12387;11785;381813;17977	4	0.997302	N	71514;18673;77766;107260	.
1603	BP	histone monoubiquitination	.	1	1	N	13194	0	1	N	NA	.
1604	BP	histone phosphorylation	.	1	1	N	18753	0	1	N	NA	.
1605	BP	histone ubiquitination	.	1	1	N	13194	1	1	N	107260	.
1606	BP	homeostasis of number of cells	.	8	0.322814	N	14151;19056;11518;13828;74256;56417;67561;12721	7	0.696434	N	17761;18477;83945;20068;15289;11983;74383	.
1607	BP	homeostasis of number of cells within a tissue	.	2	0.532033	N	11518;12721	0	1	N	NA	.
1608	BP	homeostatic process	.	47	0.0124179	Y	14151;12290;15382;18754;94109;14694;19386;16531;68018;69029;74256;229211;58994;13828;384783;27222;11364;237107;19309;105787;16852;20191;56417;67561;13194;18103;19056;30926;74443;19293;170759;22589;11735;76055;11932;22041;11518;14609;57874;11938;240283;18607;12387;12464;103677;11975;12721	49	0.140612	N	17761;109552;66972;26950;333433;53382;20656;69807;11306;58234;11829;381677;14933;11983;215999;12632;238276;20068;105245;21838;20866;11757;54683;83945;12846;18747;107476;18477;73723;15289;26413;93692;50493;229877;11806;15369;12298;18799;12461;231580;12462;72961;22784;20846;74383;12307;57138;11657;14886	.
1609	BP	homocysteine biosynthetic process	.	1	1	N	269378	0	1	N	NA	.
1610	BP	homocysteine catabolic process	.	0	1	N	NA	1	1	N	104184	.
1611	BP	homocysteine metabolic process	.	1	1	N	269378	2	0.288466	N	104184;12846	.
1612	BP	homophilic cell adhesion via plasma membrane adhesion molecules	.	3	0.827495	N	232370;12661;270120	2	0.981753	N	58235;239857	.
1613	BP	homotypic cell-cell adhesion	.	4	0.190246	N	11735;18753;16852;192176	4	0.288362	N	14161;98932;74012;233405	.
1614	BP	hormone biosynthetic process	.	1	1	N	56348	1	1	N	18984	.
1615	BP	hormone metabolic process	.	2	0.963216	N	56348;16531	4	0.775099	N	18984;12846;12971;22139	.
1616	BP	hormone secretion	.	12	0.075127	N	18641;12290;76055;18754;19056;58994;230908;228355;14609;384783;545156;216856	11	0.330824	N	22318;14161;11747;109552;26950;381677;235415;58869;54393;215999;93692	.
1617	BP	hormone transport	.	12	0.0837749	N	18641;12290;76055;18754;19056;58994;230908;228355;14609;384783;545156;216856	13	0.15032	N	22318;14161;109552;26950;54393;93692;22139;11747;12971;381677;235415;58869;215999	.
1618	BP	hormone-mediated signaling pathway	.	5	0.46995	N	18212;67040;59035;14081;19060	3	0.936482	N	18673;12034;58184	.
1619	BP	humoral immune response	.	0	1	N	NA	3	0.933889	N	14161;18673;12630	.
1620	BP	humoral immune response mediated by circulating immunoglobulin	.	0	1	N	NA	1	1	N	12630	.
1621	BP	hydrogen ion transmembrane transport	.	2	0.701196	N	27222;11975	4	0.186451	N	11957;67126;28080;27425	.
1622	BP	hydrogen peroxide biosynthetic process	.	0	1	N	NA	1	1	N	20656	.
1623	BP	hydrogen peroxide catabolic process	.	0	1	N	NA	4	0.00727332	Y	11757;54683;18477;50493	.
1624	BP	hydrogen peroxide metabolic process	.	0	1	N	NA	6	0.00203592	Y	11757;54683;18477;50493;13067;20656	.
1625	BP	hydrogen peroxide-mediated programmed cell death	.	0	1	N	NA	2	0.305561	N	68015;93692	.
1626	BP	hydrogen transport	.	2	0.846215	N	27222;11975	7	0.0280952	Y	11957;73834;66237;67126;57423;28080;27425	.
1627	BP	hydroxyproline transport	.	0	1	N	NA	1	1	N	55963	.
1628	BP	hyperosmotic response	.	1	1	N	18607	0	1	N	NA	.
1629	BP	hypothalamus development	.	2	0.385272	N	226407;17977	0	1	N	NA	.
1630	BP	hypotonic response	.	0	1	N	NA	1	1	N	108737	.
1631	BP	icosanoid secretion	.	0	1	N	NA	1	1	N	26399	.
1632	BP	icosanoid transport	.	0	1	N	NA	1	1	N	26399	.
1633	BP	I-kappaB kinase/NF-kappaB signaling	.	12	0.00533832	Y	30960;18754;14870;103694;14609;57874;74256;12387;16852;22224;192176;19060	7	0.480877	N	18477;14084;66589;66656;20846;68682;69807	.
1634	BP	imitative learning	.	0	1	N	NA	2	0.156447	N	58234;66797	.
1635	BP	immune effector process	.	11	0.920494	N	18753;18754;19056;224860;13383;18607;16852;16423;56417;12721;13722	17	0.731237	N	18477;241589;22318;15289;18673;64930;20512;225362;11747;11806;12630;13665;18826;15510;71805;84095;11765	.
1636	BP	immune response	.	15	0.990533	N	18753;18754;19056;13383;74256;74013;16180;56403;224860;245860;269378;18607;16852;56417;12721	26	0.837352	N	18477;22318;15289;100340;18673;64930;26413;98682;69807;233726;11829;11806;12630;12298;11765;14161;71733;21838;19172;20846;107260;11658;18826;15510;15516;84095	.
1637	BP	immune response to tumor cell	.	0	1	N	NA	2	0.414288	N	15289;15510	.
1638	BP	immune response-activating cell surface receptor signaling pathway	.	3	0.830052	N	224860;74256;74013	3	0.909246	N	12298;21838;26413	.
1639	BP	immune response-activating signal transduction	.	5	0.756771	N	18754;224860;74256;74013;18607	6	0.768757	N	15289;100340;12298;21838;15510;26413	.
1640	BP	immune response-regulating cell surface receptor signaling pathway	.	3	0.866567	N	224860;74256;74013	3	0.933889	N	12298;21838;26413	.
1641	BP	immune response-regulating signaling pathway	.	5	0.799929	N	18754;224860;74256;74013;18607	6	0.815329	N	15289;100340;12298;21838;15510;26413	.
1642	BP	immune system development	.	15	0.908352	N	14151;18103;19056;109785;68519;74443;74256;58994;22041;11518;224860;13828;12387;16852;56417	18	0.942354	N	21985;109006;15289;16498;66049;64930;26413;99375;20656;11757;12306;83945;26396;226562;12298;15510;11983;233405	.
1643	BP	immunoglobulin mediated immune response	.	1	1	N	18753	2	0.963758	N	12630;15510	.
1644	BP	immunoglobulin production	.	0	1	N	NA	1	1	N	15510	.
1645	BP	immunoglobulin production involved in immunoglobulin mediated immune response	.	0	1	N	NA	1	1	N	15510	.
1646	BP	immunological synapse formation	.	3	0.0371557	Y	216963;13383;17974	0	1	N	NA	.
1647	BP	import into cell	.	1	1	N	22041	0	1	N	NA	.
1648	BP	in utero embryonic development	.	15	0.0600846	N	218811;74018;68018;243548;170731;28088;56305;17719;11518;14609;12334;12387;30957;56417;17977	10	0.774286	N	12537;26572;22003;26413;101314;99375;18799;18107;23996;22687	.
1649	BP	inactivation of X chromosome by DNA methylation	.	1	1	N	74355	0	1	N	NA	.
1650	BP	inclusion body assembly	.	0	1	N	NA	1	1	N	15512	.
1651	BP	indole-containing compound metabolic process	.	1	1	N	17161	0	1	N	NA	.
1652	BP	induction of bacterial agglutination	.	0	1	N	NA	1	1	N	14161	.
1653	BP	induction of positive chemotaxis	.	0	1	N	NA	2	0.354428	N	15289;20254	.
1654	BP	inflammatory response	.	6	0.992518	N	14870;14609;269378;16423;16180;13722	8	0.992263	N	77134;15289;100340;18673;11806;19172;15510;18823	.
1655	BP	inflammatory response to antigenic stimulus	.	1	1	N	269378	1	1	N	19172	.
1656	BP	inhibitory G-protein coupled receptor phosphorylation	.	1	1	N	12323	0	1	N	NA	.
1657	BP	inhibitory postsynaptic potential	.	1	1	N	216856	1	1	N	14402	.
1658	BP	inhibitory synapse assembly	.	1	1	N	216856	0	1	N	NA	.
1659	BP	innate immune response	.	8	0.966727	N	56403;18754;245860;74256;18607;56417;12721;16180	12	0.908087	N	233726;18477;14161;15289;11829;100340;12630;15510;20846;15516;11765;69807	.
1660	BP	innate immune response-activating signal transduction	.	2	0.896017	N	18754;18607	3	0.771041	N	15289;100340;15510	.
1661	BP	inner cell mass cell proliferation	.	0	1	N	NA	1	1	N	22687	.
1662	BP	inner ear development	.	3	0.917641	N	16531;229791;13844	2	0.994387	N	14402;15444	.
1663	BP	inner ear morphogenesis	.	1	1	N	13844	0	1	N	NA	.
1664	BP	inner ear receptor cell development	.	0	1	N	NA	1	1	N	14402	.
1665	BP	inner ear receptor cell differentiation	.	1	1	N	16531	1	1	N	14402	.
1666	BP	inner mitochondrial membrane organization	.	1	1	N	68117	3	0.104555	N	224904;68316;66075	.
1667	BP	innervation	.	0	1	N	NA	2	0.45552	N	18164;14402	.
1668	BP	inorganic anion transmembrane transport	.	0	1	N	NA	2	0.73778	N	57138;14402	.
1669	BP	inorganic anion transport	.	0	1	N	NA	3	0.787037	N	57138;72961;14402	.
1670	BP	inorganic cation import into cell	.	1	1	N	22041	0	1	N	NA	.
1671	BP	inorganic cation transmembrane transport	.	14	0.166473	N	12290;18754;16531;69029;11735;11932;11938;27222;56543;18607;20191;11975;16439;12721	21	0.0179638	Y	22318;22627;109552;11472;67126;66972;72961;13483;27425;21838;57440;22288;333433;20866;93692;11957;28080;12298;15512;108737;215999	.
1672	BP	inorganic ion homeostasis	.	21	0.0437565	Y	14151;18754;16531;69029;19293;170759;11735;76055;11932;58994;22041;13828;14609;11938;27222;19309;18607;240283;20191;11975;12721	17	0.581126	N	238276;109552;72961;21838;22784;20866;20656;11306;57138;12307;229877;12846;14886;15369;12298;18799;215999	.
1673	BP	inorganic ion import into cell	.	1	1	N	22041	0	1	N	NA	.
1674	BP	inorganic ion transmembrane transport	.	14	0.25936	N	12290;18754;16531;69029;11735;11932;11938;27222;56543;18607;20191;11975;16439;12721	23	0.0134376	Y	22318;22627;109552;11472;67126;66972;72961;13483;27425;21838;57440;22288;333433;20866;93692;57138;11957;28080;14402;12298;15512;108737;215999	.
1675	BP	inositol lipid-mediated signaling	.	7	0.0426427	Y	18212;69940;22084;384783;235611;28106;216439	0	1	N	NA	.
1676	BP	inositol phosphate biosynthetic process	.	0	1	N	NA	1	1	N	18799	.
1677	BP	inositol phosphate catabolic process	.	1	1	N	16329	0	1	N	NA	.
1678	BP	inositol phosphate dephosphorylation	.	1	1	N	16329	0	1	N	NA	.
1679	BP	inositol phosphate metabolic process	.	1	1	N	16329	1	1	N	18799	.
1680	BP	inositol phosphate-mediated signaling	.	1	1	N	19056	1	1	N	19058	.
1681	BP	inositol trisphosphate biosynthetic process	.	0	1	N	NA	1	1	N	18799	.
1682	BP	inositol trisphosphate metabolic process	.	0	1	N	NA	1	1	N	18799	.
1683	BP	insulin metabolic process	.	1	1	N	216856	0	1	N	NA	.
1684	BP	insulin receptor signaling pathway	.	5	0.108024	N	18753;22084;72993;384783;19262	1	1	N	64930	.
1685	BP	insulin secretion	.	9	0.0328826	Y	18641;12290;76055;18754;19056;230908;14609;384783;216856	6	0.491015	N	109552;26950;381677;235415;215999;93692	.
1686	BP	insulin secretion involved in cellular response to glucose stimulus	.	1	1	N	19056	2	0.77892	N	109552;26950	.
1687	BP	insulin-like growth factor receptor signaling pathway	.	1	1	N	22084	0	1	N	NA	.
1688	BP	integrin activation	.	1	1	N	218952	0	1	N	NA	.
1689	BP	integrin-mediated signaling pathway	.	6	0.0473041	Y	18103;218952;16776;16423;11488;192176	2	0.916737	N	11806;18823	.
1690	BP	interaction with host	.	5	0.0816738	N	30960;228545;67955;16852;13138	2	0.873872	N	11657;58235	.
1691	BP	interaction with symbiont	.	4	0.109007	N	13194;30960;230908;67955	1	1	N	18563	.
1692	BP	interferon-alpha production	.	0	1	N	NA	2	0.385085	N	15289;15510	.
1693	BP	interferon-beta production	.	1	1	N	245860	1	1	N	15289	.
1694	BP	interferon-gamma production	.	0	1	N	NA	1	1	N	15510	.
1695	BP	interferon-gamma-mediated signaling pathway	.	0	1	N	NA	1	1	N	20846	.
1696	BP	interleukin-1 beta production	.	1	1	N	14870	3	0.373322	N	15289;11829;11806	.
1697	BP	interleukin-1 beta secretion	.	0	1	N	NA	2	0.540813	N	15289;11806	.
1698	BP	interleukin-1 production	.	1	1	N	14870	3	0.503681	N	15289;11829;11806	.
1699	BP	interleukin-1 secretion	.	0	1	N	NA	2	0.593444	N	15289;11806	.
1700	BP	interleukin-10 production	.	1	1	N	18753	1	1	N	15510	.
1701	BP	interleukin-12 production	.	1	1	N	18753	1	1	N	15510	.
1702	BP	interleukin-13 production	.	1	1	N	16180	0	1	N	NA	.
1703	BP	interleukin-17-mediated signaling pathway	.	0	1	N	NA	1	1	N	69807	.
1704	BP	interleukin-2 biosynthetic process	.	1	1	N	16180	0	1	N	NA	.
1705	BP	interleukin-2 production	.	1	1	N	16180	0	1	N	NA	.
1706	BP	interleukin-33-mediated signaling pathway	.	1	1	N	16180	0	1	N	NA	.
1707	BP	interleukin-4 production	.	1	1	N	16180	0	1	N	NA	.
1708	BP	interleukin-4 secretion	.	1	1	N	16180	0	1	N	NA	.
1709	BP	interleukin-5 production	.	1	1	N	16180	0	1	N	NA	.
1710	BP	interleukin-6 production	.	1	1	N	16180	4	0.558414	N	15289;229521;11829;15510	.
1711	BP	intermediate filament bundle assembly	.	0	1	N	NA	3	0.00809068	Y	18039;380684;18040	.
1712	BP	intermediate filament cytoskeleton organization	.	0	1	N	NA	8	0.000104334	Y	14580;93687;18039;380684;15463;22352;18040;226180	.
1713	BP	intermediate filament organization	.	0	1	N	NA	6	0.000337869	Y	14580;18039;380684;15463;22352;18040	.
1714	BP	intermediate filament polymerization or depolymerization	.	0	1	N	NA	2	0.0703114	N	18039;18040	.
1715	BP	intermediate filament-based process	.	0	1	N	NA	8	0.000120088	Y	14580;93687;18039;380684;15463;22352;18040;226180	.
1716	BP	internal peptidyl-lysine acetylation	.	4	0.52211	N	100683;22378;11785;17977	2	0.969468	N	18984;77766	.
1717	BP	internal protein amino acid acetylation	.	4	0.55442	N	100683;22378;11785;17977	2	0.97428	N	18984;77766	.
1718	BP	interneuron migration	.	0	1	N	NA	1	1	N	21367	.
1719	BP	interneuron migration from the subpallium to the cortex	.	0	1	N	NA	1	1	N	21367	.
1720	BP	interspecies interaction between organisms	.	15	0.347739	N	13194;16531;230908;67955;228545;30960;76303;57874;55944;104721;16852;66482;56417;13138;13722	20	0.197139	N	241589;23825;18563;20846;27979;99375;20512;69807;11657;225362;11747;58235;67160;13665;16765;76308;13669;71805;15516;208092	.
1721	BP	intestinal absorption	.	0	1	N	NA	1	1	N	11806	.
1722	BP	intestinal lipid absorption	.	0	1	N	NA	1	1	N	11806	.
1723	BP	intestine smooth muscle contraction	.	1	1	N	16531	0	1	N	NA	.
1724	BP	intracellular cholesterol transport	.	0	1	N	NA	1	1	N	20280	.
1725	BP	intracellular estrogen receptor signaling pathway	.	2	0.484135	N	67040;59035	2	0.562635	N	12034;58184	.
1726	BP	intracellular lipid transport	.	1	1	N	68018	1	1	N	20280	.
1727	BP	intracellular pH reduction	.	2	0.49409	N	240283;11975	2	0.573155	N	57138;72961	.
1728	BP	intracellular protein transmembrane import	.	0	1	N	NA	3	0.294136	N	66525;56330;58869	.
1729	BP	intracellular protein transmembrane transport	.	0	1	N	NA	3	0.373322	N	66525;56330;58869	.
1730	BP	intracellular protein transport	.	27	0.0260914	Y	70699;218811;20334;18753;107975;75669;19386;74256;229709;74013;23963;170762;228545;52850;192197;192176;217337;71732;19056;12361;11735;170731;27054;76055;22084;69091;13138	48	4.45984e-07	Y	19346;18477;22318;13000;109552;108123;19385;16211;67804;57440;70572;665155;56330;26413;233726;230751;320938;12034;238799;15444;11983;11765;238276;14084;22627;68449;18483;75734;74325;19058;66525;13191;22687;20844;54160;225362;12306;30058;52822;17957;12568;11632;69178;15516;58869;71805;216810;18747	.
1731	BP	intracellular receptor signaling pathway	.	4	0.684312	N	18212;67040;59035;19060	3	0.935198	N	18673;12034;58184	.
1732	BP	intracellular signal transduction	.	68	0.000809278	Y	18212;233071;103694;241694;14694;23963;226778;19060;58994;384783;110351;105787;16443;226407;28106;11515;27374;22084;22041;228355;57874;545156;104303;17974;77629;217866;13138;217944;69940;244668;18753;18754;14870;74018;13383;74256;56077;99470;50492;30960;223255;224860;14677;16852;11841;20191;192176;14678;380921;216963;19056;320271;319481;217692;22224;22589;170731;227120;14609;11938;12421;12345;186…	70	0.0546005	N	19346;20254;109552;66656;333433;20656;69807;99371;22070;26396;58234;26399;26398;12034;76308;215999;108737;238276;12282;66589;234593;12283;228359;83945;18826;14586;12568;27050;101314;11632;68682;56705;18747;18477;68015;12050;15289;71302;13067;16211;18673;56350;64930;26414;74012;26413;93692;272381;229877;11806;15444;18799;13669;70727;71514;17993;65079;14084;14161;72567;19058;29811;20846;241568;1926…	.
1733	BP	intracellular steroid hormone receptor signaling pathway	.	4	0.340022	N	18212;67040;59035;19060	3	0.731197	N	18673;12034;58184	.
1734	BP	intracellular sterol transport	.	0	1	N	NA	1	1	N	20280	.
1735	BP	intracellular transport	.	38	0.0115839	Y	70699;218811;20334;18753;15382;107975;75669;19386;68018;74256;229709;74013;66713;23963;170762;228545;30960;52850;13426;192197;192176;217337;71732;19056;12361;11735;170731;27054;76055;22084;69091;11938;18607;104303;103677;68166;13138;12721	70	3.69157e-10	Y	19346;22318;13000;109552;19385;56330;230751;26396;12034;235567;238799;76308;11983;238276;12282;17698;68449;75734;74325;338367;22687;54160;225362;30058;18826;52822;12568;69178;11632;15516;71805;216810;18747;53319;231876;16572;18477;18039;108123;16211;64930;67804;70572;57440;26413;665155;233726;320938;380684;15444;68097;11765;71435;14084;22627;18483;231580;19058;18040;66525;28006;13191;20844;12306;…	.
1736	BP	intraciliary transport	.	0	1	N	NA	1	1	N	56350	.
1737	BP	intra-Golgi vesicle-mediated transport	.	1	1	N	107975	3	0.204954	N	19346;67542;54160	.
1738	BP	intrahepatic bile duct development	.	0	1	N	NA	1	1	N	231580	.
1739	BP	intraspecies interaction between organisms	.	4	0.0857511	N	19056;545156;216856;14415	2	0.731309	N	58234;66797	.
1740	BP	intrinsic apoptotic signaling pathway	.	3	0.970909	N	14694;223255;17974	10	0.218877	N	71514;22070;68015;12282;12050;72567;13067;27050;20656;69807	.
1741	BP	intrinsic apoptotic signaling pathway in response to DNA damage	.	0	1	N	NA	5	0.255777	N	22070;12050;27050;20656;69807	.
1742	BP	intrinsic apoptotic signaling pathway in response to endoplasmic reticulum stress	.	1	1	N	17974	1	1	N	12282	.
1743	BP	intrinsic apoptotic signaling pathway in response to hydrogen peroxide	.	0	1	N	NA	1	1	N	68015	.
1744	BP	intrinsic apoptotic signaling pathway in response to hypoxia	.	0	1	N	NA	1	1	N	12282	.
1745	BP	intrinsic apoptotic signaling pathway in response to oxidative stress	.	1	1	N	223255	3	0.249418	N	71514;68015;20656	.
1746	BP	ion homeostasis	.	22	0.0408771	Y	14151;18754;14694;16531;69029;19293;170759;11735;76055;11932;58994;22041;13828;14609;11938;27222;19309;18607;240283;20191;11975;12721	19	0.46532	N	238276;109552;66972;72961;21838;22784;333433;20866;20656;11306;57138;12307;229877;12846;14886;15369;12298;18799;215999	.
1747	BP	ion transmembrane transport	.	18	0.177465	N	12290;18754;16531;69029;229709;11735;11932;14609;11938;384783;27222;56543;18607;216856;20191;11975;16439;12721	26	0.0265538	Y	22318;109552;16498;66972;67126;13483;27425;57440;333433;93692;58234;11829;12298;108737;215999;22627;11472;72961;21838;22288;20866;57138;11957;28080;14402;15512	.
1748	BP	ion transport	.	33	0.133362	N	18212;12290;18753;18754;16531;13383;69029;229709;243616;50790;241919;384783;27222;20191;14678;16439;12361;226407;170759;14081;11735;76055;11932;22041;14609;56543;11938;12323;18607;12387;216856;11975;12721	45	0.0247496	Y	22318;16796;109552;66237;16498;66972;67126;13483;27425;64930;57440;333433;74252;54393;93692;20512;58235;55963;58234;26399;11829;57423;12298;108737;215999;238276;73834;22627;11472;72961;19299;17254;21838;22288;22784;20527;20866;57138;11957;28080;14402;15512;12322;12568;231876	.
1749	BP	ionotropic glutamate receptor signaling pathway	.	0	1	N	NA	1	1	N	12322	.
1750	BP	IRES-dependent translational initiation	.	1	1	N	55944	2	0.253005	N	27979;13669	.
1751	BP	IRES-dependent viral translational initiation	.	1	1	N	55944	2	0.156447	N	27979;13669	.
1752	BP	iron ion homeostasis	.	3	0.489468	N	14151;22041;13828	3	0.608885	N	11306;15369;20656	.
1753	BP	iron ion import	.	1	1	N	22041	0	1	N	NA	.
1754	BP	iron ion import into cell	.	1	1	N	22041	0	1	N	NA	.
1755	BP	iron ion transport	.	1	1	N	22041	2	0.665421	N	58235;231876	.
1756	BP	iron-sulfur cluster assembly	.	0	1	N	NA	1	1	N	109006	.
1757	BP	isocitrate metabolic process	.	1	1	N	15926	0	1	N	NA	.
1758	BP	isoprenoid biosynthetic process	.	1	1	N	15360	0	1	N	NA	.
1759	BP	isoprenoid metabolic process	.	2	0.840082	N	15360;11532	2	0.898761	N	11806;22139	.
1760	BP	isotype switching	.	0	1	N	NA	1	1	N	15510	.
1761	BP	isotype switching to IgG isotypes	.	0	1	N	NA	1	1	N	15510	.
1762	BP	ITP catabolic process	.	0	1	N	NA	1	1	N	16434	.
1763	BP	ITP metabolic process	.	0	1	N	NA	1	1	N	16434	.
1764	BP	JAK-STAT cascade	.	1	1	N	216439	6	0.463014	N	65079;14586;20846;12568;241568;272381	.
1765	BP	JAK-STAT cascade involved in growth hormone signaling pathway	.	0	1	N	NA	1	1	N	20846	.
1766	BP	JNK cascade	.	6	0.255691	N	99470;14870;22041;57874;12421;30957	3	0.9284	N	26398;26414;27050	.
1767	BP	jump response	.	1	1	N	216856	0	1	N	NA	.
1768	BP	JUN phosphorylation	.	0	1	N	NA	1	1	N	26414	.
1769	BP	keratinization	.	1	1	N	71529	0	1	N	NA	.
1770	BP	keratinocyte apoptotic process	.	0	1	N	NA	1	1	N	69807	.
1771	BP	keratinocyte development	.	1	1	N	286940	0	1	N	NA	.
1772	BP	keratinocyte differentiation	.	4	0.463927	N	18103;286940;404634;71529	0	1	N	NA	.
1773	BP	keratinocyte proliferation	.	1	1	N	12361	0	1	N	NA	.
1774	BP	ketone biosynthetic process	.	0	1	N	NA	2	0.593444	N	227683;66108	.
1775	BP	ketone catabolic process	.	1	1	N	213350	0	1	N	NA	.
1776	BP	kidney development	.	5	0.834814	N	13383;18073;16776;12387;16779	7	0.73273	N	12307;15473;70350;64930;56350;20846;71805	.
1777	BP	kidney epithelium development	.	4	0.585399	N	13383;16776;12387;16779	4	0.730878	N	12307;70350;20846;71805	.
1778	BP	kidney mesenchymal cell proliferation	.	0	1	N	NA	1	1	N	20846	.
1779	BP	kidney mesenchyme development	.	0	1	N	NA	1	1	N	20846	.
1780	BP	kidney morphogenesis	.	3	0.587694	N	13383;16776;12387	2	0.916737	N	12307;20846	.
1781	BP	killing by symbiont of host cells	.	0	1	N	NA	1	1	N	11657	.
1782	BP	killing of cells in other organism involved in symbiotic interaction	.	0	1	N	NA	1	1	N	11657	.
1783	BP	killing of cells of other organism	.	0	1	N	NA	1	1	N	11657	.
1784	BP	labyrinthine layer blood vessel development	.	0	1	N	NA	2	0.46861	N	26413;18799	.
1785	BP	labyrinthine layer development	.	1	1	N	17977	2	0.762142	N	26413;18799	.
1786	BP	labyrinthine layer morphogenesis	.	1	1	N	17977	0	1	N	NA	.
1787	BP	lactate biosynthetic process	.	1	1	N	16832	0	1	N	NA	.
1788	BP	lactate biosynthetic process from pyruvate	.	1	1	N	16832	0	1	N	NA	.
1789	BP	lactate metabolic process	.	2	0.309082	N	213350;16832	0	1	N	NA	.
1790	BP	lactation	.	2	0.599615	N	545156;17977	2	0.681333	N	11837;11821	.
1791	BP	L-alanine transport	.	0	1	N	NA	1	1	N	55963	.
1792	BP	lamellipodium assembly	.	3	0.264821	N	14270;12345;17974	1	1	N	101314	.
1793	BP	lamellipodium assembly involved in ameboidal cell migration	.	1	1	N	14270	0	1	N	NA	.
1794	BP	lamellipodium morphogenesis	.	0	1	N	NA	2	0.322247	N	83767;67804	.
1795	BP	lamellipodium organization	.	3	0.431872	N	14270;12345;17974	3	0.547892	N	83767;67804;101314	.
1796	BP	L-amino acid transport	.	0	1	N	NA	2	0.540813	N	55963;20512	.
1797	BP	late endosome to vacuole transport	.	1	1	N	75669	1	1	N	105513	.
1798	BP	late nucleophagy	.	1	1	N	245860	0	1	N	NA	.
1799	BP	layer formation in cerebral cortex	.	1	1	N	12387	1	1	N	12568	.
1800	BP	learned vocalization behavior or vocal learning	.	0	1	N	NA	2	0.156447	N	58234;66797	.
1801	BP	learning	.	6	0.213394	N	18212;12290;11980;545156;13844;11785	9	0.045938	Y	57138;218038;21367;51791;12846;234593;58234;66797;12568	.
1802	BP	learning or memory	.	7	0.422234	N	18212;12290;17159;11980;545156;13844;11785	11	0.118929	N	57138;12307;218038;21367;51791;12846;234593;58234;72961;66797;12568	.
1803	BP	left ventricular cardiac muscle tissue morphogenesis	.	1	1	N	20191	0	1	N	NA	.
1804	BP	lens development in camera-type eye	.	3	0.418604	N	14609;13383;12387	2	0.835024	N	58235;22352	.
1805	BP	lens fiber cell development	.	0	1	N	NA	1	1	N	22352	.
1806	BP	lens fiber cell differentiation	.	0	1	N	NA	1	1	N	22352	.
1807	BP	lens morphogenesis in camera-type eye	.	1	1	N	12387	1	1	N	58235	.
1808	BP	leucine biosynthetic process	.	0	1	N	NA	1	1	N	12035	.
1809	BP	leucine import	.	0	1	N	NA	1	1	N	17254	.
1810	BP	leucine metabolic process	.	0	1	N	NA	1	1	N	12035	.
1811	BP	leukocyte activation	.	14	0.773358	N	216963;18753;18754;19056;13383;74256;224860;384783;18607;12387;16423;16852;17974;12721	13	0.972668	N	21985;22318;15289;14252;64930;19084;21838;83945;12298;18826;15510;84095;11765	.
1812	BP	leukocyte activation involved in immune response	.	5	0.688571	N	18754;224860;18607;16852;12721	7	0.523469	N	22318;15289;64930;18826;15510;84095;11765	.
1813	BP	leukocyte aggregation	.	9	0.692261	N	19056;14870;13383;74256;12387;16852;16423;17974;12721	8	0.938721	N	83945;14252;64930;12298;18826;19084;21838;15510	.
1814	BP	leukocyte apoptotic process	.	1	1	N	384783	1	1	N	83945	.
1815	BP	leukocyte cell-cell adhesion	.	9	0.768079	N	19056;14870;13383;74256;12387;16852;16423;17974;12721	9	0.925093	N	83945;17698;14252;64930;12298;18826;19084;21838;15510	.
1816	BP	leukocyte chemotaxis	.	1	1	N	12721	1	1	N	20254	.
1817	BP	leukocyte degranulation	.	2	0.734222	N	18607;12721	3	0.488335	N	22318;84095;11765	.
1818	BP	leukocyte differentiation	.	7	0.952968	N	18103;19056;22041;224860;74256;12387;16852	6	0.997018	N	21985;12306;83945;64930;12298;99375	.
1819	BP	leukocyte homeostasis	.	2	0.863243	N	19056;12721	2	0.916737	N	83945;15289	.
1820	BP	leukocyte mediated cytotoxicity	.	2	0.849194	N	19056;12721	2	0.905916	N	18477;11765	.
1821	BP	leukocyte mediated immunity	.	5	0.888131	N	18753;19056;13383;18607;12721	7	0.81635	N	18477;22318;15289;12630;15510;84095;11765	.
1822	BP	leukocyte migration	.	2	0.997379	N	12721;13722	2	0.999405	N	17698;20254	.
1823	BP	leukocyte proliferation	.	8	0.401112	N	18753;14870;224860;13383;384783;12387;17974;12721	3	0.99598	N	83945;19084;15510	.
1824	BP	Leydig cell differentiation	.	0	1	N	NA	1	1	N	17761	.
1825	BP	L-glutamate import	.	0	1	N	NA	2	0.176706	N	72961;20512	.
1826	BP	L-glutamate transport	.	0	1	N	NA	1	1	N	20512	.
1827	BP	limb development	.	3	0.895765	N	14609;12387;22589	0	1	N	NA	.
1828	BP	limb joint morphogenesis	.	1	1	N	12387	0	1	N	NA	.
1829	BP	limb morphogenesis	.	3	0.851574	N	14609;12387;22589	0	1	N	NA	.
1830	BP	limbic system development	.	3	0.652895	N	224045;226407;17977	5	0.298519	N	22627;18039;66797;64930;12568	.
1831	BP	lipid biosynthetic process	.	15	0.171385	N	15360;18753;70750;24057;68738;14081;15926;56348;28169;58994;57874;66082;105787;68262;14712	13	0.661088	N	107476;18984;70316;18563;19299;56473;11812;11806;244373;20280;170760;84095;18823	.
1832	BP	lipid catabolic process	.	13	0.00796415	Y	18753;18754;14073;66841;97212;15926;230101;229211;384783;66082;11364;105787;52538	10	0.226257	N	11812;100340;19299;11806;93747;18799;23986;13116;320981;18747	.
1833	BP	lipid homeostasis	.	4	0.438785	N	229211;68018;11364;105787	2	0.953705	N	107476;11806	.
1834	BP	lipid hydroperoxide transport	.	0	1	N	NA	1	1	N	20280	.
1835	BP	lipid localization	.	11	0.137154	N	18753;50790;16971;68018;384783;76303;11980;52635;18739;14081;64291	6	0.92345	N	11812;26399;19299;11806;20280;23943	.
1836	BP	lipid metabolic process	.	43	0.000171642	Y	14151;15360;18753;18754;14073;75669;70750;16971;16531;68018;264895;24057;68738;216152;97212;56077;50790;15926;104718;229211;58994;224860;94180;384783;11364;105787;229791;14712;52538;380921;219135;66841;14081;56348;28169;230101;227120;57874;66082;11532;16329;68262;214579	27	0.760595	N	107476;17761;70316;100340;56473;23986;108083;22139;11806;244373;93747;170760;14933;18799;67078;67111;18984;18563;19299;29859;11812;20280;84095;18823;13116;320981;18747	.
1837	BP	lipid modification	.	13	0.000394182	Y	219135;66841;216152;97212;56077;104718;229211;384783;11364;105787;229791;16329;52538	6	0.500553	N	18984;19299;11806;93747;84095;23986	.
1838	BP	lipid oxidation	.	7	0.014045	Y	229211;66841;384783;11364;97212;105787;52538	4	0.444709	N	18984;19299;93747;23986	.
1839	BP	lipid particle organization	.	1	1	N	226407	0	1	N	NA	.
1840	BP	lipid phosphorylation	.	3	0.132437	N	104718;56077;16329	1	1	N	84095	.
1841	BP	lipid storage	.	0	1	N	NA	1	1	N	11806	.
1842	BP	lipid translocation	.	1	1	N	11980	0	1	N	NA	.
1843	BP	lipid transport	.	11	0.0680199	N	18753;50790;16971;68018;384783;76303;11980;52635;18739;14081;64291	6	0.854091	N	11812;26399;19299;11806;20280;23943	.
1844	BP	lipopolysaccharide-mediated signaling pathway	.	1	1	N	18754	2	0.673474	N	26413;20846	.
1845	BP	lipoprotein biosynthetic process	.	2	0.82366	N	226407;53627	2	0.88561	N	11806;18107	.
1846	BP	lipoprotein metabolic process	.	3	0.717636	N	16971;226407;53627	3	0.822793	N	11812;11806;18107	.
1847	BP	liposaccharide metabolic process	.	3	0.554684	N	18753;230101;214579	1	1	N	17761	.
1848	BP	liver development	.	5	0.353844	N	19951;27374;16004;11364;12421	3	0.89184	N	231580;110391;20656	.
1849	BP	liver regeneration	.	2	0.43135	N	19951;27374	0	1	N	NA	.
1850	BP	L-lysine catabolic process	.	0	1	N	NA	1	1	N	78920	.
1851	BP	L-lysine catabolic process to acetyl-CoA	.	0	1	N	NA	1	1	N	78920	.
1852	BP	L-lysine catabolic process to acetyl-CoA via saccharopine	.	0	1	N	NA	1	1	N	78920	.
1853	BP	L-lysine metabolic process	.	0	1	N	NA	1	1	N	78920	.
1854	BP	localization of cell	.	42	0.00241182	Y	18212;12290;18753;14270;18754;224617;14694;16971;23942;226778;223255;384783;27222;11980;16776;12331;192197;11785;192176;13722;243743;320271;73710;73139;270120;382253;11899;22041;14609;22240;66082;234267;545156;18607;12661;235611;12387;16423;17974;217866;13138;12721	32	0.626373	N	21367;73723;20254;209462;15289;22352;74012;26413;69807;11747;56177;56013;26396;11806;140579;70727;76707;14161;17698;22627;234593;21838;18481;22003;192662;57754;18826;52822;101314;18645;12568;71805	.
1855	BP	localization within membrane	.	6	0.0164487	Y	23859;22084;13383;53310;74013;192176	4	0.281805	N	225362;83945;58234;12568	.
1856	BP	locomotion	.	51	0.000149388	Y	18212;14694;226778;384783;11980;13844;11785;192197;13722;73710;319504;270120;22084;22041;22240;234267;545156;216856;17974;217866;13138;12721;12290;14270;18753;18754;224617;16971;23942;223255;27222;16776;12331;105689;192176;16779;243743;19056;320271;73139;382253;11735;11899;14609;66082;18607;12661;16423;235611;12387;30957	41	0.301774	N	16572;21367;18039;73723;20254;209462;15289;22352;74012;26413;69807;11747;56177;58235;56013;26396;58234;11806;13004;14432;140579;70727;76707;14161;17698;22627;234593;21838;18481;22003;11658;192662;57754;18826;52822;101314;18645;12568;71805;67272;231876	.
1857	BP	locomotion involved in locomotory behavior	.	1	1	N	19056	0	1	N	NA	.
1858	BP	locomotor rhythm	.	1	1	N	16531	1	1	N	26414	.
1859	BP	locomotory behavior	.	12	0.00965461	Y	244723;12290;11899;18754;19056;16531;74018;268980;12661;545156;216856;14415	8	0.392159	N	12307;57754;21367;58234;64930;12298;26414;20656	.
1860	BP	locomotory exploration behavior	.	3	0.028895	Y	18754;216856;14415	1	1	N	58234	.
1861	BP	long term synaptic depression	.	1	1	N	66082	1	1	N	58234	.
1862	BP	long-chain fatty acid biosynthetic process	.	0	1	N	NA	1	1	N	18823	.
1863	BP	long-chain fatty acid import	.	1	1	N	14081	0	1	N	NA	.
1864	BP	long-chain fatty acid metabolic process	.	2	0.846215	N	94180;14081	1	1	N	18823	.
1865	BP	long-chain fatty acid transport	.	1	1	N	384783	1	1	N	19299	.
1866	BP	long-term memory	.	1	1	N	18212	3	0.196159	N	12307;51791;72961	.
1867	BP	long-term synaptic potentiation	.	3	0.343114	N	18212;12323;545156	6	0.0175338	Y	14580;22318;51791;58234;171180;26413	.
1868	BP	low-density lipoprotein particle receptor catabolic process	.	0	1	N	NA	1	1	N	12306	.
1869	BP	low-density lipoprotein receptor particle metabolic process	.	0	1	N	NA	1	1	N	12306	.
1870	BP	L-phenylalanine catabolic process	.	0	1	N	NA	1	1	N	110391	.
1871	BP	L-phenylalanine metabolic process	.	0	1	N	NA	1	1	N	110391	.
1872	BP	L-proline biosynthetic process	.	2	0.0926801	N	56454;69051	0	1	N	NA	.
1873	BP	L-serine biosynthetic process	.	0	1	N	NA	1	1	N	107272	.
1874	BP	L-serine metabolic process	.	0	1	N	NA	1	1	N	107272	.
1875	BP	L-serine transport	.	0	1	N	NA	1	1	N	55963	.
1876	BP	lung alveolus development	.	1	1	N	30957	0	1	N	NA	.
1877	BP	lung cell differentiation	.	2	0.473984	N	101706;12387	1	1	N	19058	.
1878	BP	lung development	.	6	0.462699	N	101706;16776;12387;30957;21923;13138	6	0.653996	N	15289;26396;19058;15473;26413;19339	.
1879	BP	lung epithelial cell differentiation	.	1	1	N	101706	1	1	N	19058	.
1880	BP	lung epithelium development	.	1	1	N	101706	2	0.703797	N	26396;19058	.
1881	BP	lung induction	.	1	1	N	12387	0	1	N	NA	.
1882	BP	lung morphogenesis	.	4	0.138805	N	12387;30957;21923;13138	2	0.804301	N	26396;26413	.
1883	BP	lung-associated mesenchyme development	.	1	1	N	12387	0	1	N	NA	.
1884	BP	lymph vessel development	.	1	1	N	19056	0	1	N	NA	.
1885	BP	lymph vessel morphogenesis	.	1	1	N	19056	0	1	N	NA	.
1886	BP	lymphangiogenesis	.	1	1	N	19056	0	1	N	NA	.
1887	BP	lymphocyte activation	.	12	0.769074	N	216963;18753;19056;224860;13383;384783;74256;12387;16852;16423;17974;12721	10	0.984796	N	21985;83945;14252;64930;12298;18826;19084;21838;15510;11765	.
1888	BP	lymphocyte activation involved in immune response	.	3	0.851574	N	224860;16852;12721	4	0.791687	N	64930;18826;15510;11765	.
1889	BP	lymphocyte aggregation	.	8	0.795485	N	19056;13383;74256;12387;16852;16423;17974;12721	8	0.932749	N	83945;14252;64930;12298;18826;19084;21838;15510	.
1890	BP	lymphocyte apoptotic process	.	1	1	N	384783	1	1	N	83945	.
1891	BP	lymphocyte costimulation	.	1	1	N	16852	0	1	N	NA	.
1892	BP	lymphocyte differentiation	.	5	0.929494	N	19056;224860;74256;12387;16852	4	0.994085	N	21985;83945;64930;12298	.
1893	BP	lymphocyte homeostasis	.	2	0.758944	N	19056;12721	1	1	N	83945	.
1894	BP	lymphocyte mediated immunity	.	4	0.880287	N	18753;19056;13383;12721	5	0.874052	N	18477;15289;12630;15510;11765	.
1895	BP	lymphocyte proliferation	.	7	0.516365	N	18753;224860;13383;384783;12387;17974;12721	3	0.994426	N	83945;19084;15510	.
1896	BP	lysine catabolic process	.	0	1	N	NA	1	1	N	78920	.
1897	BP	lysine metabolic process	.	0	1	N	NA	1	1	N	78920	.
1898	BP	lysosomal microautophagy	.	1	1	N	245860	0	1	N	NA	.
1899	BP	lysosomal transport	.	3	0.411912	N	71732;228545;74018	3	0.526134	N	231580;57440;11765	.
1900	BP	lysosome localization	.	0	1	N	NA	1	1	N	233405	.
1901	BP	lysosome organization	.	3	0.279149	N	71732;228545;12721	0	1	N	NA	.
1902	BP	lytic vacuole organization	.	3	0.279149	N	71732;228545;12721	0	1	N	NA	.
1903	BP	macroautophagy	.	12	0.0399286	Y	170731;18103;229722;22084;75669;245860;12421;226407;12950;76559;66218;70381	15	0.0189718	Y	67443;241589;17880;64930;18040;108083;20512;225362;11747;55963;13665;76308;11983;71805;84095	.
1904	BP	macromitophagy	.	4	0.507878	N	170731;18103;12950;66218	10	0.00673103	Y	241589;11747;55963;17880;13665;18040;71805;84095;11983;20512	.
1905	BP	macromolecular complex assembly	.	52	9.83792e-05	Y	218952;14694;23963;19181;19060;12834;229211;27367;105787;13046;56417;18103;71732;404634;226407;29877;27374;22084;11518;22240;56543;17974;68166;12721;70699;14151;18753;18754;16531;74018;13383;15441;74256;66713;228545;11364;55944;380921;18641;16341;73139;23874;22589;101739;14609;233871;12345;240283;12387;66482;11975;214579	76	2.63744e-09	Y	22318;17880;21780;20656;11747;56177;58234;11829;56378;238799;11983;72726;215999;76707;22327;17698;20068;66821;75734;109168;12283;11472;22003;27979;229521;76932;18826;16765;27050;101314;68089;71805;107476;75705;18039;15289;16498;16211;16210;64930;67804;70572;57440;98221;50493;229877;54138;11806;12496;106931;72948;13669;13589;66590;67971;17993;14084;67332;14161;12461;12462;72567;18481;13191;23996;2…	.
1906	BP	macromolecular complex disassembly	.	7	0.0978363	N	194401;76055;78798;11518;12345;29877;12387	10	0.0177008	Y	238276;73723;51792;231580;11472;17957;16765;22003;12632;76707	.
1907	BP	macromolecular complex remodeling	.	0	1	N	NA	2	0.414288	N	11812;11806	.
1908	BP	macromolecular complex subunit organization	.	66	0.000380743	Y	218952;14694;270058;23963;19181;19060;12834;229211;27367;105787;13046;11785;56417;18103;71732;404634;226407;29877;76055;27374;22084;78798;11518;22240;56543;17974;68166;12721;17977;70699;14151;18753;18754;16531;74018;13383;15441;74256;66713;22378;23942;228545;11364;14479;55944;381813;380921;13194;18641;16341;625249;73139;59035;23874;22589;194401;101739;14609;100683;233871;12345;240283;12387;66482;…	88	2.52348e-06	Y	22318;17880;21780;20656;11747;56177;58234;11829;56378;238799;11983;72726;215999;12632;76707;22327;238276;17698;20068;66821;75734;109168;12283;11472;22003;27979;107260;12406;229521;76932;18826;16765;27050;101314;68089;71805;107476;75705;18039;73723;15289;16498;16211;16210;18673;64930;67804;70572;21969;57440;98221;50493;229877;54138;11806;12496;106931;72948;13669;13589;66590;67971;71514;17993;14084…	.
1909	BP	macromolecule catabolic process	.	27	0.0818611	N	71745;269700;75669;14694;23806;69305;74256;19181;14479;19309;12334;105689;192176;101943;13194;16341;69116;70247;71732;71472;22224;56463;14609;60365;229663;103677;216439	33	0.0683835	N	19166;66413;209462;15289;19385;18673;19186;99375;69807;26572;52551;236733;244373;11983;14733;93687;14084;17698;26445;26444;19172;19175;22123;22687;23996;23997;58184;12306;26441;26442;12568;15516;18747	.
1910	BP	macromolecule deacylation	.	0	1	N	NA	2	0.86756	N	71514;18673	.
1911	BP	macromolecule glycosylation	.	2	0.991917	N	76055;109785	4	0.937178	N	57377;208211;103963;110119	.
1912	BP	macromolecule localization	.	91	6.67086e-08	Y	233071;20334;244723;15382;218952;103694;241694;19386;107975;14694;23963;170762;50790;52850;384783;76303;245860;237107;11980;18739;11785;192197;78808;71732;232370;23859;230908;404634;12361;226407;319504;27054;76055;22084;228355;53310;69091;60365;545156;13211;104303;216856;68166;13138;70699;218811;12290;69940;18753;18754;75669;74018;16971;72993;68018;13383;74256;74013;229709;22378;104718;228545;309…	104	7.30275e-07	Y	19346;67542;13000;109552;13483;26950;333433;99371;11747;56013;26399;12034;105504;238799;76308;11983;238276;73834;17698;75734;11472;225362;18826;105513;12568;69178;11632;71805;216810;53319;231876;16572;18477;21367;16211;70572;26413;93692;23943;233726;13589;208092;14161;22627;18483;19058;18002;19299;66525;20844;13191;12306;17957;20280;77407;19339;58869;71703;17761;22318;19385;14252;56330;230751;582…	.
1913	BP	macromolecule methylation	.	7	0.426262	N	27374;67897;12387;59035;381813;23942;22589	3	0.990021	N	19346;67332;73419	.
1914	BP	macrophage activation	.	1	1	N	18754	2	0.744094	N	15289;15510	.
1915	BP	macrophage activation involved in immune response	.	1	1	N	18754	1	1	N	15289	.
1916	BP	macrophage derived foam cell differentiation	.	0	1	N	NA	1	1	N	20846	.
1917	BP	macrophage fusion	.	0	1	N	NA	1	1	N	20846	.
1918	BP	magnesium ion homeostasis	.	1	1	N	11735	0	1	N	NA	.
1919	BP	maintenance of cell number	.	1	1	N	12387	2	0.976682	N	22070;99375	.
1920	BP	maintenance of Golgi location	.	0	1	N	NA	1	1	N	71435	.
1921	BP	maintenance of location	.	9	0.213644	N	11735;18754;18607;16852;20191;192176;13138;12721;13821	9	0.421232	N	11657;71435;14084;109552;72961;11806;21838;22784;58869	.
1922	BP	maintenance of location in cell	.	4	0.334745	N	11735;192176;13138;13821	4	0.469706	N	11657;71435;14084;109552	.
1923	BP	maintenance of mitochondrion location	.	0	1	N	NA	1	1	N	11657	.
1924	BP	maintenance of mitotic sister chromatid cohesion	.	1	1	N	22589	0	1	N	NA	.
1925	BP	maintenance of mitotic sister chromatid cohesion, telomeric	.	1	1	N	22589	0	1	N	NA	.
1926	BP	maintenance of organelle location	.	0	1	N	NA	2	0.19648	N	11657;71435	.
1927	BP	maintenance of presynaptic active zone structure	.	0	1	N	NA	1	1	N	19339	.
1928	BP	maintenance of protein location	.	5	0.104925	N	11735;16852;192176;13138;13821	3	0.657677	N	14084;109552;58869	.
1929	BP	maintenance of protein location in cell	.	4	0.215038	N	11735;192176;13138;13821	2	0.86756	N	14084;109552	.
1930	BP	maintenance of protein location in membrane	.	1	1	N	11735	0	1	N	NA	.
1931	BP	maintenance of protein location in plasma membrane	.	1	1	N	11735	0	1	N	NA	.
1932	BP	maintenance of sister chromatid cohesion	.	1	1	N	22589	0	1	N	NA	.
1933	BP	maintenance of synapse structure	.	0	1	N	NA	1	1	N	19339	.
1934	BP	malate-aspartate shuttle	.	0	1	N	NA	1	1	N	20512	.
1935	BP	male gamete generation	.	9	0.885266	N	625249;77980;230861;16004;109785;27222;13046;67561;22589	4	0.99994	N	17761;15463;15512;18747	.
1936	BP	male genitalia development	.	1	1	N	12387	0	1	N	NA	.
1937	BP	male gonad development	.	3	0.790979	N	67561;22589;17977	2	0.974903	N	17761;12050	.
1938	BP	male mating behavior	.	1	1	N	17977	0	1	N	NA	.
1939	BP	male meiosis	.	0	1	N	NA	1	1	N	15512	.
1940	BP	male meiosis I	.	0	1	N	NA	1	1	N	15512	.
1941	BP	male sex differentiation	.	4	0.666032	N	12387;67561;22589;17977	2	0.986736	N	17761;12050	.
1942	BP	malonyl-CoA biosynthetic process	.	0	1	N	NA	1	1	N	107476	.
1943	BP	malonyl-CoA metabolic process	.	0	1	N	NA	1	1	N	107476	.
1944	BP	mammary gland alveolus development	.	1	1	N	216439	1	1	N	12034	.
1945	BP	mammary gland branching involved in thelarche	.	0	1	N	NA	1	1	N	12034	.
1946	BP	mammary gland development	.	4	0.545321	N	384783;545156;216439;17977	4	0.693433	N	11837;12034;26413;11821	.
1947	BP	mammary gland duct morphogenesis	.	0	1	N	NA	1	1	N	12034	.
1948	BP	mammary gland epithelial cell proliferation	.	1	1	N	216439	2	0.46861	N	12034;26413	.
1949	BP	mammary gland epithelium development	.	1	1	N	216439	2	0.822495	N	12034;26413	.
1950	BP	mammary gland lobule development	.	1	1	N	216439	1	1	N	12034	.
1951	BP	mammary gland morphogenesis	.	0	1	N	NA	1	1	N	12034	.
1952	BP	manganese ion transmembrane transport	.	1	1	N	20191	0	1	N	NA	.
1953	BP	manganese ion transport	.	1	1	N	20191	0	1	N	NA	.
1954	BP	mannoprotein biosynthetic process	.	0	1	N	NA	1	1	N	110119	.
1955	BP	mannoprotein metabolic process	.	0	1	N	NA	1	1	N	110119	.
1956	BP	mannose catabolic process	.	0	1	N	NA	1	1	N	110119	.
1957	BP	mannose metabolic process	.	1	1	N	17159	1	1	N	110119	.
1958	BP	mannose to fructose-6-phosphate metabolic process	.	0	1	N	NA	1	1	N	110119	.
1959	BP	MAPK cascade	.	18	0.181268	N	18212;18753;18754;14870;13383;28106;23963;99470;27374;22084;22041;228355;57874;12421;12387;30957;13138;14678	18	0.490139	N	18477;14161;15289;20254;234593;18673;26414;29811;26413;51791;58234;26396;26399;26398;12034;27050;13669;56705	.
1960	BP	MAPK import into nucleus	.	0	1	N	NA	1	1	N	26413	.
1961	BP	mast cell activation	.	1	1	N	18607	0	1	N	NA	.
1962	BP	mast cell activation involved in immune response	.	1	1	N	18607	0	1	N	NA	.
1963	BP	maternal behavior	.	1	1	N	545156	0	1	N	NA	.
1964	BP	maternal placenta development	.	0	1	N	NA	1	1	N	11757	.
1965	BP	maternal process involved in female pregnancy	.	0	1	N	NA	1	1	N	11757	.
1966	BP	maternal process involved in parturition	.	1	1	N	545156	0	1	N	NA	.
1967	BP	mating	.	1	1	N	17977	1	1	N	381677	.
1968	BP	mating behavior	.	1	1	N	17977	0	1	N	NA	.
1969	BP	mature B cell differentiation	.	2	0.348286	N	224860;16852	0	1	N	NA	.
1970	BP	mature B cell differentiation involved in immune response	.	1	1	N	16852	0	1	N	NA	.
1971	BP	mechanoreceptor differentiation	.	2	0.785603	N	18212;16531	1	1	N	14402	.
1972	BP	mechanosensory behavior	.	0	1	N	NA	3	0.0491275	Y	58234;66797;20512	.
1973	BP	medium-chain fatty acid catabolic process	.	1	1	N	11364	0	1	N	NA	.
1974	BP	medium-chain fatty acid metabolic process	.	1	1	N	11364	0	1	N	NA	.
1975	BP	megakaryocyte development	.	0	1	N	NA	1	1	N	233405	.
1976	BP	megakaryocyte differentiation	.	0	1	N	NA	1	1	N	233405	.
1977	BP	meiosis I	.	1	1	N	230861	2	0.929832	N	15512;23997	.
1978	BP	meiosis II	.	0	1	N	NA	1	1	N	51792	.
1979	BP	meiotic cell cycle	.	6	0.498002	N	101706;230861;12323;66713;68166;22589	5	0.836191	N	51792;15512;19084;23997;18747	.
1980	BP	meiotic cell cycle process	.	5	0.518772	N	230861;12323;66713;68166;22589	4	0.850594	N	51792;15512;19084;23997	.
1981	BP	meiotic chromosome movement towards spindle pole	.	1	1	N	66713	0	1	N	NA	.
1982	BP	meiotic chromosome segregation	.	1	1	N	66713	1	1	N	51792	.
1983	BP	meiotic cytokinesis	.	2	0.144124	N	66713;68166	0	1	N	NA	.
1984	BP	meiotic nuclear division	.	4	0.687877	N	230861;12323;66713;68166	4	0.818979	N	51792;15512;19084;23997	.
1985	BP	meiotic sister chromatid cohesion	.	0	1	N	NA	1	1	N	51792	.
1986	BP	meiotic sister chromatid cohesion, centromeric	.	0	1	N	NA	1	1	N	51792	.
1987	BP	meiotic sister chromatid segregation	.	0	1	N	NA	1	1	N	51792	.
1988	BP	meiotic spindle elongation	.	0	1	N	NA	1	1	N	51792	.
1989	BP	meiotic spindle organization	.	1	1	N	22589	1	1	N	51792	.
1990	BP	melanosome localization	.	0	1	N	NA	3	0.0895018	N	69654;13191;233405	.
1991	BP	melanosome transport	.	0	1	N	NA	2	0.338533	N	69654;13191	.
1992	BP	membrane assembly	.	2	0.408759	N	11735;216856	2	0.481386	N	12306;14252	.
1993	BP	membrane biogenesis	.	2	0.463634	N	11735;216856	2	0.540813	N	12306;14252	.
1994	BP	membrane budding	.	2	0.567137	N	30960;11980	2	0.648717	N	12306;208092	.
1995	BP	membrane depolarization	.	5	0.0685998	N	11735;12290;76055;14694;14609	2	0.857497	N	333433;11983	.
1996	BP	membrane depolarization during action potential	.	2	0.51343	N	11735;12290	0	1	N	NA	.
1997	BP	membrane depolarization during cardiac muscle cell action potential	.	1	1	N	11735	0	1	N	NA	.
[truncated: 6,482 more rows]
