# Supplementary material for: Cntnap2-dependent molecular networks in autism spectrum disorder revealed through an integrative multi-omics analysis
Source: Mol Psychiatry. 2022 Oct 17;28(2):810–21. doi: 10.1038/s41380-022-01822-1 (PMC9908544; doi:10.1038/s41380-022-01822-1)
Supplement: Supplementary file 4 — Supplementary Table 4 [file 41380_2022_1822_MOESM4_ESM.xlsx]

## Sheet: Sheet1
S4. Metabolome profiling to identify Cntnap2 dependent metabolite alteration in mPFC
Metabolite information							.	Number of quantified samples			.	Normalized sample expression (log2 normalization)									.	Comparison : Cntnap2 KO / Control
Index	Name	HMDB ID	ChEBI ID	LipidMaps	Metabolite Type	Description	.	# of Sample	# of Cntnap2 KO	# of Control	.	Cntnap2 KO [rep1]	Cntnap2 KO [rep2]	Cntnap2 KO [rep3]	Cntnap2 KO [rep4]	Control [rep1]	Control [rep2]	Control [rep3]	Control [rep4]	Control [rep5]	.	Detected only single group (more than half of group; Y/N)	More than half in each group (Y/N)	log2(FC)	adjusted P of t-stat (Pt)	adjusted P of FC (Pf)	adjusted combine P (Pcom)	Is DEM? (Y/N)	DEM Expression
1	C2	HMDB00201;HMDB0000201	73024;57589;86045	NO	acylcarnitines	C2 Carnitine	.	9	4	5	.	0.345964	0.526069	0.726831	0.390668	0.560715	0.329985	0.414677	0.447844	0.611645	.	N	Y	0.0105246	0.815248	0.909321	0.907901	N	-
2	C6:1	HMDB0013161	17387	NO	acylcarnitines	C6:1 Carnitine	.	9	4	5	.	0.694212	0.710173	0.644318	0.617298	0.623867	0.695103	0.606916	0.550901	0.666302	.	N	Y	0.0453978	0.293975	0.579516	0.212755	N	-
3	C16	HMDB0000222;HMDB00222	17490;73067	NO	acylcarnitines	C16 Carnitine	.	7	3	4	.	NA	0.0524159	0.0662614	0.0313952	0.0384362	NA	0.0398403	0.0271541	0.041243	.	N	Y	0.0132777	0.253955	0.884884	0.534991	N	-
4	C14	HMDB0005066	73061;84634	NO	acylcarnitines	C14 Carnitine	.	2	2	0	.	NA	NA	0.0440443	0.0440443	NA	NA	NA	NA	NA	.	N	N	NA	1	1	1	N	-
5	C18:2	HMDB0006469;HMDB06461;HMDB06469;HMDB0006461	72715;86480;85463;84098	NO	acylcarnitines	C18:2 Carnitine	.	6	2	4	.	0.0243197	0.0257376	NA	NA	0.0257376	0.0271541	NA	0.0285692	0.0370307	.	N	N	-0.00283298	1	1	1	N	-
6	C10:2	HMDB0013325	17387	NO	acylcarnitines	C10:2 Carnitine	.	5	2	3	.	0.0703893	0.0827026	NA	NA	0.0662614	NA	0.0593553	NA	0.0565835	.	N	N	0.0171907	1	1	1	N	-
7	C16:2	HMDB0013334	86035;17387;73065	NO	acylcarnitines	C16:2 Carnitine	.	3	1	2	.	NA	0.0299829	NA	NA	0.0313952	0.0299829	NA	NA	NA	.	N	N	-0.000706165	1	1	1	N	-
8	C14:2	HMDB0013331	73059;86069;17387;85451	NO	acylcarnitines	C14:2 Carnitine	.	1	0	1	.	NA	NA	NA	NA	NA	NA	0.0342157	NA	NA	.	N	N	NA	1	1	1	N	-
9	Asp	HMDB0000191;HMDB06483;HMDB0006483;HMDB00191	17053;17364;22660	NO	aminoacids	Asp	.	9	4	5	.	4.63227	5.15785	5.17792	4.79181	5.42291	4.20945	4.82273	5.06178	5.38888	.	N	Y	-0.0869431	0.867643	0.363835	0.439088	N	-
10	Gln	HMDB0000641;HMDB03423;HMDB0003423;HMDB00641	18050;137242;58000;28300;17061	NO	aminoacids	Gln	.	9	4	5	.	7	7.69349	6.56834	5.70598	7.83289	5.95884	5.98185	7.40088	7.56224	.	N	Y	-0.616711	0.721679	0.0146279	0.0105424	Y	down-reg.
11	Glu	HMDB00148;HMDB03339;HMDB0003339;HMDB0000148;HMDB0028819	73505;18237;16015;15966	NO	aminoacids	Glu	.	9	4	5	.	6.72792	7.31288	7.35755	6.57894	7.3837	6.72792	7	7.17991	7.08746	.	N	Y	-0.0670611	0.718241	0.43837	0.364097	N	-
12	Ser	HMDB03406;HMDB0003406;HMDB0000187;HMDB00187	17115;16523;17822	NO	aminoacids	Ser	.	9	4	5	.	2.85	3.20945	3.51096	2.53605	3.67807	2.49057	2.63691	2.96347	3.49825	.	N	Y	0.0662522	0.921397	0.47046	0.627532	N	-
13	Thr	HMDB0013775;HMDB04041;HMDB0004041;HMDB13775;HMDB00167;HMDB0000167	38263;26986;32826;16398;16857;28718;38262	NO	aminoacids	Thr	.	5	3	2	.	NA	0.87342	1.75275	0.615416	0.615416	NA	NA	NA	0.636915	.	N	N	0.247254	1	1	1	N	-
14	Gly	HMDB0000123;HMDB00123	132194;15428	NO	aminoacids	Gly	.	4	2	2	.	NA	1.45943	2.47768	NA	2.58256	NA	NA	NA	1.53107	.	N	N	-0.0882583	1	1	1	N	-
15	Ala	HMDB0000161;HMDB0001310;HMDB01310;HMDB00056;HMDB00161	16449;132498;15570;16977;76050;16958	NO	aminoacids	Ala	.	3	2	1	.	NA	1.91456	2.14405	NA	1.50589	NA	NA	NA	NA	.	N	N	0.523415	1	1	1	N	-
16	Lys	HMDB00182;HMDB03405;HMDB0000182;HMDB0003405	25094;18019;16855	NO	aminoacids	Lys	.	2	1	1	.	NA	NA	0.829444	NA	1.32769	NA	NA	NA	NA	.	N	N	-0.498244	1	1	1	N	-
17	His	HMDB00177;HMDB0000177	27947;15971;27570	NO	aminoacids	His	.	1	0	1	.	NA	NA	NA	NA	0.756169	NA	NA	NA	NA	.	N	N	NA	1	1	1	N	-
18	Carnosine	HMDB00033;HMDB0000033	15727	NO	biogenic amines	Carnosine	.	9	4	5	.	0.820485	1.22033	1.1375	0.71721	1.1635	0.805705	0.716332	0.865523	1.04264	.	N	Y	0.113471	0.717049	0.342249	0.276265	N	-
19	Spermidine	HMDB01257;HMDB0001257	16610	NO	biogenic amines	Spermidine	.	9	4	5	.	1.57046	2.12433	2.5656	1.91839	2.29866	1.48543	2.05311	1.87578	2.48543	.	N	Y	-0.0317542	0.996259	0.647977	0.951622	N	-
20	Spermine	HMDB01256;HMDB0001256	15746	NO	biogenic amines	Spermine	.	9	4	5	.	2.27202	2.58976	2.58015	2.17632	2.69377	2.24184	2.31904	2.45943	2.42492	.	N	Y	0.00116225	0.85516	0.97883	0.982828	N	-
21	Taurine	HMDB0000251;HMDB00251	15891	NO	biogenic amines	Taurine	.	9	4	5	.	6.41954	6.85798	7.32193	6.64241	7.05528	6.62498	6.91886	6.67243	6.83289	.	N	Y	-0.0826931	0.948819	0.380507	0.60158	N	-
22	Putrescine	HMDB0001414;HMDB01414	17148	NO	biogenic amines	Putrescine	.	3	1	2	.	NA	NA	0.132248	NA	0.0299829	NA	NA	NA	0.0565835	.	N	N	0.0889646	1	1	1	N	-
23	Creatinine	HMDB0000562;HMDB00562	16737	NO	biogenic amines	Creatinine	.	6	4	2	.	1.28096	1.30451	1.26903	1.02148	1.12433	NA	NA	NA	1.10434	.	N	N	0.160662	1	1	1	N	-
24	alpha-AAA	HMDB0000510;HMDB00510	37025;37023;37024	NO	biogenic amines	alpha-AAA	.	1	1	0	.	NA	NA	1.73985	NA	NA	NA	NA	NA	NA	.	N	N	NA	1	1	1	N	-
25	lysoPC a C16:0	HMDB0010382;HMDB10382;HMDB0061702	76078;64563;72998;91297	LMGP01050018	glycerophospholipids	LPC (16:0)	.	9	4	5	.	0.446786	0.613532	0.750178	0.494672	0.568519	0.438293	0.559737	0.516015	0.687061	.	N	Y	-0.00563489	0.78766	0.898856	0.884513	N	-
26	lysoPC a C18:1	HMDB10385;HMDB0002815;HMDB02815;HMDB0061701;HMDB0010385	64566;132285;86255;132286;131740;72589;76071;76083;28610	LMGP01050032;LMGP01050138	glycerophospholipids	LPC (18:1)	.	9	4	5	.	0.323082	0.334568	0.412511	0.288063	0.391768	0.21661	0.422233	0.288063	0.390668	.	N	Y	-0.0618427	0.950137	0.463495	0.681818	N	-
27	PC aa C24:0	NA	65211;86280;86276;86281;86278;86282;85564;75302	NO	glycerophospholipids	PC (24:0)	.	9	4	5	.	0.16092	0.166073	0.163499	0.130931	0.116365	0.147958	0.164786	0.248535	0.212881	.	N	Y	-0.00257682	0.386692	0.924837	0.720783	N	-
28	PC aa C30:0	HMDB07934;HMDB0007869;HMDB07869;HMDB07965;HMDB0007965;HMDB0007934	65303;75062;86088;75304	LMGP01010481;LMGP01010530;LMGP01010560	glycerophospholipids	PC (30:0)	.	9	4	5	.	0.711054	1.07039	1.14405	0.856787	1.11103	0.78157	0.902267	0.776525	0.998557	.	N	Y	0.0613214	0.797104	0.496049	0.489464	N	-
29	PC aa C32:0	HMDB07871;HMDB00564;HMDB0007871;HMDB0008031;HMDB08031;HMDB0000564	66850;86090;72999;86089	LMGP01010488;LMGP01010564;LMGP01010739	glycerophospholipids	PC (32:0)	.	9	4	5	.	5.47249	6.08746	6.11894	5.56682	6.20359	5.55152	5.60288	5.70044	5.80993	.	N	Y	0.126699	0.865516	0.311409	0.38218	N	-
30	PC aa C32:1	HMDB0008097;HMDB0007873;HMDB07873;HMDB07872;HMDB0007872;HMDB08097;HMDB0007969;HMDB07969	74000;84808;66849;73793;86092	LMGP01010490;LMGP01010492;LMGP01010566;LMGP01010882	glycerophospholipids	PC (32:1)	.	9	4	5	.	2.10769	2.66903	2.81147	2.22033	2.76553	2.20477	2.25399	2.3978	2.31615	.	N	Y	0.128533	0.755129	0.308553	0.273561	N	-
31	PC aa C34:1	HMDB0008100;HMDB07971;HMDB0007971;HMDB07972;HMDB08100;HMDB0008035;HMDB08003;HMDB08035;HMDB0008003;HMDB0007972	85037;73001;64517;84570;74667;86097	LMGP01010005;LMGP01010576;LMGP01010744;LMGP01010884;LMGP01011483	glycerophospholipids	PC (34:1)	.	9	4	5	.	5.95652	6.6865	6.74147	6.20163	6.84549	6.08534	6.22882	6.26115	6.56071	.	N	Y	0.182913	0.990381	0.219272	0.618986	N	-
32	PC aa C34:2	HMDB08133;HMDB0008101;HMDB08004;HMDB0008005;HMDB07973;HMDB0008004;HMDB08101;HMDB0007973;HMDB0008133;HMDB08005	86100;64516;73002;84810;84785;84811;84809;86099	LMGP01010594;LMGP01010687;LMGP01010688;LMGP01010887;LMGP01010932	glycerophospholipids	PC (34:2)	.	9	4	5	.	1.70044	2.30159	2.29572	1.81558	2.37573	1.67807	1.79077	1.96717	2.01078	.	N	Y	0.0884806	0.756618	0.402653	0.362198	N	-
33	PC aa C36:1	HMDB08038;HMDB08069;HMDB0008038;HMDB08102;HMDB0008069;HMDB08037;HMDB0007978;HMDB0008102	75034;84575;76073;86111;84818;66857	LMGP01010761;LMGP01010840;LMGP01010888;LMGP01011468	glycerophospholipids	PC (36:1)	.	9	4	5	.	3.82782	4.75489	5.21335	4.45286	4.94486	3.9542	4.48543	4.20945	4.94486	.	N	Y	0.118446	0.88599	0.332951	0.432349	N	-
34	PC aa C36:2	HMDB0008135;HMDB0008039;HMDB08135;HMDB08070;HMDB0007979;HMDB00593;HMDB08039;HMDB0008070	84821;86112;136063;84822;84819;84820;86114;74669;84836;64433;84574	LMGP01010768;LMGP01010841;LMGP01010935;LMGP01011469	glycerophospholipids	PC (36:2)	.	9	4	5	.	2.42223	3.15056	3.34625	2.7845	3.27947	2.53356	2.82579	2.72901	3.17473	.	N	Y	0.141746	0.953271	0.278937	0.505962	N	-
35	PC aa C36:3	HMDB08105;HMDB08040;HMDB07980;HMDB0008040;HMDB0008105;HMDB07981;HMDB0007981;HMDB0007980	133631;74670;136071;84831;86119;136379;64523;86117;86121	LMGP01010622;LMGP01010627;LMGP01010895;LMGP01011588	glycerophospholipids	PC (36:3)	.	9	4	5	.	0.992043	1.38405	1.36737	1.07724	1.41684	1.10434	1.09761	1.14405	1.26903	.	N	Y	0.0782607	0.981904	0.426947	0.758487	N	-
36	PC aa C36:4	HMDB08170;HMDB0008138;HMDB08106;HMDB07982;HMDB0008107;HMDB0008170;HMDB0008429;HMDB08138;HMDB0008203;HMDB08107;HMDB0007982;HMDB08042;HMDB0008042;HMDB0008106;HMDB0008234	136085;73003;84815;134596;86133;89420;86134;86129;140161;64520;86130;86123;42027;84794;86127;77694	LMGP01010773;LMGP01010898;LMGP01010937;LMGP01010955;LMGP01011049;LMGP01011603;LMGP01011652;LMGP01011711	glycerophospholipids	PC (36:4)	.	9	4	5	.	3.12928	3.79701	3.8679	3.16993	3.91648	3.26604	3.27053	3.39232	3.65535	.	N	Y	0.0911516	0.961796	0.397549	0.655008	N	-
37	PC aa C36:5	HMDB08015;HMDB07984;HMDB0007984;HMDB0008015	64504;64505;136086;86137;84816;134640;132327	LMGP01010633;LMGP01010695	glycerophospholipids	PC (36:5)	.	9	4	5	.	0.222805	0.349365	0.305679	0.204141	0.372952	0.320773	0.298658	0.309176	0.356144	.	N	Y	-0.0565318	0.153377	0.482686	0.0845861	N	-
38	PC aa C38:0	HMDB0007985;HMDB08755;HMDB07893;HMDB0008267;HMDB0008043;HMDB08043;HMDB0008755;HMDB08267;HMDB0007893;HMDB0008528;HMDB08528;HMDB07985	86164;86166;66861;140927;86169;86163;86167;86168	LMGP01010515;LMGP01010636;LMGP01010781;LMGP01011004;LMGP01011983	glycerophospholipids	PC (38:0)	.	9	4	5	.	0.149259	0.275007	0.259423	0.24732	0.231432	0.136191	0.145351	0.123004	0.206643	.	N	Y	0.10802	0.12237	0.352756	0.0359405	Y	up-reg.
39	PC aa C38:1	HMDB08109;HMDB0008109;HMDB07986;HMDB0008269;HMDB08268;HMDB07894;HMDB0008268;HMDB08044;HMDB08269;HMDB0008044;HMDB0007894;HMDB0007986	86170;136074;86174;86175;66860;86171;86173;86172	LMGP01010516;LMGP01010638;LMGP01010783;LMGP01010902;LMGP01011005;LMGP01011010	glycerophospholipids	PC (38:1)	.	9	4	5	.	0.386259	0.75873	1.40054	0.914565	1.1177	0.517024	0.994942	0.634129	1.19535	.	N	Y	-0.158295	0.904442	0.238574	0.356014	N	-
40	PC aa C38:3	HMDB0008047;HMDB0008046;HMDB08047;HMDB0008020;HMDB08046	86176;141502;133633;136064;74479;136087;64446;86177	LMGP01010796;LMGP01010799;LMGP01011496	glycerophospholipids	PC (38:3)	.	9	4	5	.	0.390668	0.84559	0.933573	0.741575	0.75873	0.534062	0.645241	0.74932	0.745022	.	N	Y	0.0485605	0.755085	0.560142	0.512053	N	-
41	PC aa C38:4	HMDB0008048;HMDB08048;HMDB0008112;HMDB0008113;HMDB08112;HMDB07988;HMDB0007988	84573;86178;74965;84823;64526;89618;136066	LMGP01010642;LMGP01010802;LMGP01010904;LMGP01011609	glycerophospholipids	PC (38:4)	.	9	4	5	.	2.99277	3.6893	3.79701	3.10098	3.80735	3.07211	3.22959	3.28244	3.63227	.	N	Y	0.112699	0.961064	0.343349	0.599937	N	-
42	PC aa C38:5	HMDB08050;HMDB0008114;HMDB08114;HMDB0007990;HMDB0007989;HMDB07990;HMDB0008050;HMDB07989	134597;74671;136076;86181;64525;84795;84796	LMGP01010645;LMGP01010647;LMGP01010805;LMGP01010905	glycerophospholipids	PC (38:5)	.	9	4	5	.	1.74846	2.29572	2.34199	1.70044	2.43829	1.73118	1.90689	2	2.14405	.	N	Y	0.0220921	0.90464	0.790735	0.865957	N	-
43	PC aa C38:6	HMDB08083;HMDB07991;HMDB08434;HMDB08147;HMDB0008499;HMDB0008116;HMDB08499;HMDB0007991;HMDB08116;HMDB0008725;HMDB0008083;HMDB0008434;HMDB08725;HMDB0008147	84563;74963;84797;86186;86187;86182;134598;64519;136088;86183;86184	LMGP01010844;LMGP01010907;LMGP01010943;LMGP01011057;LMGP01011116;LMGP01011909;LMGP01012137	glycerophospholipids	PC (38:6)	.	9	4	5	.	2.45681	3.16832	3.17951	2.65992	3.38681	2.52356	2.68482	2.72683	3.04439	.	N	Y	0.187292	0.967356	0.211879	0.470103	N	-
44	PC aa C40:4	HMDB08279;HMDB0008279;HMDB0008628;HMDB08628;HMDB0008054;HMDB08054	84565;136069;66862;74970;86200	LMGP01010813;LMGP01011023;LMGP01012077	glycerophospholipids	PC (40:4)	.	9	4	5	.	0.478195	0.784923	0.87578	0.635058	0.898402	0.570463	0.653519	0.732052	0.805705	.	N	Y	-0.0220618	0.710404	0.728188	0.646702	N	-
45	PC aa C40:5	HMDB0008056;HMDB0008055;HMDB08056;HMDB08120;HMDB0008120;HMDB08055	136094;86203;84151;90462;86201;73865;64524;136093	LMGP01010816;LMGP01010818;LMGP01011613	glycerophospholipids	PC (40:5)	.	9	4	5	.	0.370722	0.605968	0.711935	0.435095	0.706641	0.427606	0.46048	0.522056	0.597412	.	N	Y	-0.00152399	0.888799	0.940088	0.96161	N	-
46	PC aa C40:6	HMDB08089;HMDB08122;HMDB0008089;HMDB0008057;HMDB08057	73868;136070;136080;136095;84829;136090;86205;84830;64431	LMGP01010821;LMGP01010846	glycerophospholipids	PC (40:6)	.	9	4	5	.	1.75702	2.33628	2.42223	2.0072	2.58736	1.81967	1.91839	1.96347	2.31034	.	N	Y	0.208265	0.966753	0.181967	0.426349	N	-
47	PC aa C42:0	HMDB08537;HMDB08058;HMDB0008282;HMDB0008537;HMDB0008058;HMDB08760;HMDB0008760;HMDB08282	66971;86208;86210;86212;86211	LMGP01010825;LMGP01011025;LMGP01011150;LMGP01011994	glycerophospholipids	PC (42:0)	.	9	4	5	.	0.181421	0.171207	0.128293	0.145351	0.1137	0.117695	0.173767	0.226509	0.146655	.	N	Y	0.0116239	0.979123	0.901577	0.981766	N	-
48	PC aa C42:2	HMDB0008794;HMDB0008092;HMDB0008570;HMDB0008348;HMDB0008763;HMDB0008284;HMDB0008602;HMDB0008539;HMDB0008157;HMDB0008316;HMDB0008125;HMDB0008795	66969;86418	LMGP01011803;LMGP01011861;LMGP01011995;LMGP01012054;LMGP01012162;LMGP01012167;LMGP01012173;LMGP01012189;LMGP01012227;LMGP01012237;LMGP01012241;LMGP01012242	glycerophospholipids	PC (42:2)	.	9	4	5	.	0.186501	0.340277	0.54498	0.356144	0.348232	0.157044	0.316146	0.171207	0.336855	.	N	Y	0.0320649	0.321611	0.692474	0.32721	N	-
49	PC aa C42:5	HMDB08287;HMDB0008287	86220;136103;66966	LMGP01011027	glycerophospholipids	PC (42:5)	.	9	4	5	.	0.211635	0.183963	0.197865	0.107018	0.153157	0.16221	0.172488	0.132248	0.16092	.	N	Y	0.0299939	0.465554	0.710314	0.448204	N	-
50	PC ae C32:1	HMDB0013404	72347;86424	LMGP01020182	glycerophospholipids	PC (O-32:1)	.	9	4	5	.	0.43082	0.665393	0.655352	0.545968	0.67717	0.381837	0.533065	0.473008	0.536053	.	N	Y	0.0675952	0.485117	0.467944	0.238343	N	-
51	PC ae C34:0	HMDB13405;HMDB0013405	86229;67077	LMGP01020033	glycerophospholipids	PC (O-34:0)	.	9	4	5	.	0.797428	1.20789	0.931305	0.698663	1.32769	0.762136	0.735522	0.900722	0.9855	.	N	Y	-0.0363555	0.827757	0.610488	0.631795	N	-
52	PC ae C34:1	HMDB0013426	67076;136119;84825	LMGP01020152	glycerophospholipids	PC (O-34:1)	.	9	4	5	.	1.16993	1.70929	1.7866	1.34483	1.97085	1.17632	1.38957	1.42761	1.74416	.	N	Y	0.0994534	0.845586	0.379223	0.427369	N	-
53	PC ae C34:2	HMDB0011151;HMDB11151;HMDB11210	64544;86231	LMGP01020039	glycerophospholipids	PC (O-34:2)	.	9	4	5	.	0.227741	0.380729	0.492622	0.291604	0.478195	0.238787	0.316146	0.207893	0.481299	.	N	Y	0.0200208	0.973315	0.804809	0.945051	N	-
54	PC ae C34:3	HMDB11211	64541;86427;136121	NO	glycerophospholipids	PC (O-34:3)	.	9	4	5	.	0.210389	0.27023	0.237564	0.176323	0.22033	0.183963	0.260628	0.358396	0.231432	.	N	Y	-0.00745612	0.458644	0.878293	0.674323	N	-
55	PC ae C36:0	HMDB13406;HMDB13417;HMDB0013417;HMDB0013406	86239;67067;86240	LMGP01020051;LMGP01020091	glycerophospholipids	PC (O-36:0)	.	9	4	5	.	0.577248	0.630405	0.631337	0.535058	0.477159	0.46048	0.444667	0.495695	0.572405	.	N	Y	0.126667	0.0247962	0.312142	0.00663007	Y	up-reg.
56	PC ae C36:1	HMDB0013427;HMDB0013414	67066;86432	LMGP01020258	glycerophospholipids	PC (O-36:1)	.	9	4	5	.	0.85997	1.20789	1.26903	0.874994	1.45418	0.763836	0.954569	1.1177	1.32769	.	N	Y	-0.0762518	0.668913	0.406791	0.299514	N	-
57	PC ae C36:2	HMDB11243	67065;86504	NO	glycerophospholipids	PC (O-36:2)	.	9	4	5	.	0.305679	0.377401	0.518031	0.340277	0.441483	0.204141	0.337996	0.282143	0.521051	.	N	Y	0.020843	0.710477	0.79706	0.723715	N	-
58	PC ae C36:3	HMDB0013429;HMDB0013425	64537;86436	LMGP01020262;LMGP01020264	glycerophospholipids	PC (O-36:3)	.	9	4	5	.	0.14274	0.24245	0.250962	0.181421	0.240009	0.0989585	0.192825	0.0827026	0.280956	.	N	Y	0.01911	0.600712	0.811856	0.667579	N	-
59	PC ae C36:5	HMDB11220	64540;136122;86437	NO	glycerophospholipids	PC (O-36:5)	.	9	4	5	.	0.332278	0.480265	0.487486	0.304511	0.526069	0.263034	0.35727	0.314986	0.409255	.	N	Y	0.0490012	0.691074	0.556414	0.454202	N	-
60	PC ae C38:0	HMDB0013419;HMDB13419;HMDB0013408;HMDB13408	67071;74482;86243	LMGP01020060;LMGP01020097	glycerophospholipids	PC (O-38:0)	.	9	4	5	.	0.194087	0.340277	0.314986	0.264236	0.240009	0.191563	0.237564	0.252173	0.359521	.	N	Y	0.0496024	0.613726	0.551198	0.390942	N	-
61	PC ae C38:1	HMDB0013430;HMDB0013416	86438;67070	LMGP01020260;LMGP01020265	glycerophospholipids	PC (O-38:1)	.	9	4	5	.	0.266637	0.411426	0.549916	0.259423	0.434028	0.27858	0.325386	0.367371	0.484396	.	N	Y	-0.0283396	0.927066	0.670142	0.803183	N	-
62	PC ae C38:2	HMDB0013436;HMDB0013431	67069;86439;136381	LMGP01020266;LMGP01020271	glycerophospholipids	PC (O-38:2)	.	9	4	5	.	0.175045	0.266637	0.24123	0.226509	0.288063	0.167358	0.204141	0.211635	0.320773	.	N	Y	0.022234	0.748178	0.786763	0.738901	N	-
63	PC ae C38:4	HMDB0013420;HMDB13420	64480;86245;75245	LMGP01020102	glycerophospholipids	PC (O-38:4)	.	9	4	5	.	0.269033	0.49774	0.303342	0.304511	0.467801	0.273814	0.178874	0.369606	0.385155	.	N	Y	-0.0656794	0.914118	0.444344	0.589914	N	-
64	PC ae C38:6	HMDB0013409;HMDB13409	86248;64536;136380	LMGP01020064	glycerophospholipids	PC (O-38:6)	.	9	4	5	.	0.158337	0.280956	0.204141	0.182692	0.325386	0.235114	0.24123	0.226509	0.259423	.	N	Y	-0.0478135	0.163151	0.530316	0.109326	N	-
65	PC ae C40:1	HMDB0013433	85574;86443	LMGP01020268	glycerophospholipids	PC (O-40:1)	.	9	4	5	.	0.264236	0.378512	0.39835	0.23634	0.356144	0.385155	0.392867	0.323082	0.399445	.	N	Y	-0.063781	0.263961	0.451735	0.120408	N	-
66	PC ae C40:2	HMDB0013437	86444;72348	LMGP01020272	glycerophospholipids	PC (O-40:2)	.	9	4	5	.	0.164786	0.168642	0.237564	0.16221	0.169925	0.232661	0.189034	0.182692	0.228973	.	N	Y	-0.0223197	0.450251	0.722667	0.451383	N	-
67	PC ae C40:3	HMDB0013446;HMDB0013445	86445;85570	LMGP01020249	glycerophospholipids	PC (O-40:3)	.	9	4	5	.	0.187768	0.304511	0.275007	0.21661	0.265437	0.276199	0.228973	0.311503	0.209141	.	N	Y	-0.0196283	0.701176	0.744565	0.657667	N	-
68	PC ae C40:5	HMDB0013444	85573;86448	NO	glycerophospholipids	PC (O-40:5)	.	9	4	5	.	0.176323	0.27858	0.317304	0.265437	0.297485	0.261832	0.205393	0.276199	0.253384	.	N	Y	0.0101766	0.997756	0.916258	0.997028	N	-
69	PC ae C40:6	HMDB13422;HMDB0013422	86252;64533	LMGP01020110	glycerophospholipids	PC (O-40:6)	.	9	4	5	.	0.202888	0.231432	0.196607	0.202888	0.314986	0.155749	0.196607	0.211635	0.267835	.	N	Y	-0.00874742	0.482237	0.864449	0.66638	N	-
70	PC ae C42:1	HMDB0013434;HMDB0013447	86449;85583	LMGP01020250;LMGP01020269	glycerophospholipids	PC (O-42:1)	.	9	4	5	.	0.328836	0.349365	0.463622	0.369606	0.385155	0.285698	0.465713	0.328836	0.418999	.	N	Y	-0.0256692	0.992886	0.692867	0.947693	N	-
71	PC ae C42:3	HMDB0013459;HMDB0013458	86451;85585	LMGP01020252;LMGP01020253	glycerophospholipids	PC (O-42:3)	.	9	4	5	.	0.171207	0.302173	0.321928	0.248535	0.43189	0.209141	0.250962	0.257011	0.289244	.	N	Y	0.0183432	0.606093	0.821844	0.684286	N	-
72	PC ae C44:3	HMDB0013449;HMDB0013452	86454;67085	LMGP01020251;LMGP01020275	glycerophospholipids	PC (O-44:3)	.	9	4	5	.	0.116365	0.250962	0.191563	0.183963	0.238787	0.154454	0.227741	0.271426	0.225275	.	N	Y	-0.0399783	0.293638	0.582107	0.214427	N	-
73	PC aa C34:3	HMDB08006;HMDB07974;HMDB0007974;HMDB0007975;HMDB07975;HMDB0008006	84786;84567;64424;134595;134639;84789	LMGP01010598;LMGP01010601;LMGP01010690	glycerophospholipids	PC (34:3)	.	8	3	5	.	NA	0.205393	0.226509	0.149259	0.273814	0.167358	0.173767	0.189034	0.204141	.	N	Y	0.0163587	0.791767	0.846895	0.832331	N	-
74	PC aa C36:6	HMDB0007892;HMDB08206;HMDB07892;HMDB0008206	86161;134581;134642;66856;86162	LMGP01010512;LMGP01010956	glycerophospholipids	PC (36:6)	.	8	4	4	.	0.041243	0.120352	0.176323	0.102994	0.186501	0.104337	NA	0.120352	0.128293	.	N	Y	-0.0126497	0.469473	0.821586	0.592225	N	-
75	PC aa C40:2	HMDB0008276;HMDB08276;HMDB0008308;HMDB08308	66864;86198;136077;86199	LMGP01011021;LMGP01011038	glycerophospholipids	PC (40:2)	.	8	4	4	.	0.169925	0.311503	0.545968	0.361768	0.390668	NA	0.347099	0.246104	0.479231	.	N	Y	-0.0322474	0.838945	0.644679	0.675875	N	-
76	PC aa C40:3	HMDB0008341;HMDB0008309;HMDB0008086;HMDB0008597;HMDB0008278;HMDB0008373;HMDB0008534;HMDB0008183;HMDB0008406;HMDB0008151;HMDB0008119;HMDB0008565;HMDB0008216;HMDB0008277;HMDB0008596;HMDB0008535	136068;66863;136079;86416	LMGP01011612;LMGP01011666;LMGP01011695;LMGP01011799;LMGP01011825;LMGP01011855;LMGP01011885;LMGP01011989;LMGP01011990;LMGP01012047;LMGP01012159;LMGP01012172;LMGP01012185;LMGP01012202;LMGP01012222;LMGP01012230	glycerophospholipids	PC (40:3)	.	8	4	4	.	0.186501	0.151859	0.192825	0.192825	NA	0.194087	0.108357	0.0949116	0.201634	.	N	Y	0.0384409	0.329141	0.643272	0.286206	N	-
77	PC aa C42:1	HMDB08762;HMDB0008059;HMDB08538;HMDB0008762;HMDB08059;HMDB08124;HMDB08283;HMDB0008283;HMDB0008538;HMDB0008124	86219;86213;86217;86215;66970;86216	LMGP01010826;LMGP01010915;LMGP01011026;LMGP01011097;LMGP01011152	glycerophospholipids	PC (42:1)	.	8	4	4	.	0.210389	0.269033	0.524064	0.377401	0.344828	0.187768	0.331132	NA	0.371838	.	N	Y	-0.0147629	0.659837	0.797905	0.689862	N	-
78	PC aa C42:4	HMDB0008191	66967;86422	LMGP01012177	glycerophospholipids	PC (42:4)	.	8	3	5	.	NA	0.128293	0.197865	0.187768	0.16221	0.144046	0.182692	0.126973	0.137504	.	N	Y	0.0437214	0.415572	0.593493	0.298484	N	-
79	PC ae C36:4	HMDB0013435;HMDB0013407	55430;138448;1006880;67064	LMGP01020245;LMGP01020270	glycerophospholipids	PC (O-36:4)	.	8	4	4	.	0.177599	0.296311	0.206643	0.144046	0.175045	NA	0.117695	0.158337	0.23634	.	N	Y	0.0254298	0.42817	0.748288	0.465782	N	-
80	PC ae C38:3	HMDB0013440;HMDB0013439	67068;86442	LMGP01020229;LMGP01020230	glycerophospholipids	PC (O-38:3)	.	8	4	4	.	0.200379	0.325386	0.289244	0.263034	0.317304	0.250962	0.293959	0.308011	NA	.	N	Y	-0.0248458	0.459826	0.702458	0.435418	N	-
81	PC ae C40:4	HMDB0013442	86447;85571	LMGP01020238	glycerophospholipids	PC (O-40:4)	.	8	4	4	.	0.228973	0.318461	0.259423	0.231432	0.309176	NA	0.243669	0.265437	0.27739	.	N	Y	-0.0259855	0.567008	0.685886	0.493201	N	-
82	PC ae C42:2	HMDB0013438	85584;86450	LMGP01020273	glycerophospholipids	PC (O-42:2)	.	8	3	5	.	NA	0.407081	0.388465	0.325386	0.257011	0.372952	0.302173	0.24123	0.328836	.	N	Y	0.0862923	0.0835569	0.408498	0.034943	Y	up-reg.
83	PC aa C42:6	HMDB0008288;HMDB08288	86221;66965	LMGP01011028	glycerophospholipids	PC (42:6)	.	7	2	5	.	NA	0.337996	NA	0.141433	0.273814	0.168642	0.130931	0.128293	0.200379	.	N	N	0.0710726	1	1	1	N	-
84	PC ae C38:5	HMDB11253;HMDB13432	84827;64445;136123	NO	glycerophospholipids	PC (O-38:5)	.	7	2	5	.	0.155749	NA	0.185232	NA	0.228973	0.183963	0.149259	0.196607	0.197865	.	N	N	-0.0261163	1	1	1	N	-
85	PC ae C44:5	HMDB0013456	67083;140864	LMGP01020278	glycerophospholipids	PC (O-44:5)	.	7	3	4	.	NA	0.16092	0.182692	0.134878	NA	0.125651	0.108357	0.107018	0.140124	.	N	Y	0.043916	0.0564474	0.592377	0.0660658	N	-
86	lysoPC a C18:0	HMDB10384;HMDB0011128;HMDB11128;HMDB0010384	91313;64561;73858;91299;132278;74964;132280;76076	LMGP01050026;LMGP01050076	glycerophospholipids	LPC (18:0)	.	6	3	3	.	NA	0.359521	0.329985	0.244887	0.288063	0.238787	NA	NA	0.313826	.	N	Y	0.0419214	0.471446	0.609163	0.34871	N	-
87	PC ae C30:0	HMDB13341;HMDB0013341	86223;85565	LMGP01020012	glycerophospholipids	PC (O-30:0)	.	5	2	3	.	0.153157	0.124328	NA	NA	0.183963	NA	0.145351	NA	0.123004	.	N	N	-0.00660892	1	1	1	N	-
88	PC aa C40:1	HMDB08117;HMDB0008275;HMDB0008117;HMDB0007993;HMDB07993;HMDB0008084;HMDB08084;HMDB08275;HMDB0008052;HMDB08052	86190;86189;86188;86196;86197;66865	LMGP01010659;LMGP01010811;LMGP01010845;LMGP01010909;LMGP01011017	glycerophospholipids	PC (40:1)	.	4	2	2	.	NA	NA	0.660837	0.399445	0.359521	NA	NA	NA	0.421156	.	N	N	0.139802	1	1	1	N	-
89	PC ae C32:2	HMDB0013411	85568;86425	NO	glycerophospholipids	PC (O-32:2)	.	2	2	0	.	NA	0.0962619	0.0922074	NA	NA	NA	NA	NA	NA	.	N	N	NA	1	1	1	N	-
90	lysoPC a C20:4	HMDB0010395;HMDB10396;HMDB0010396;HMDB10395	74344;64568;86259;76079;91303;91310	LMGP01050048;LMGP01050140	glycerophospholipids	LPC (20:4)	.	2	1	1	.	NA	NA	NA	0.0840643	NA	NA	NA	0.10165	NA	.	N	N	-0.0175858	1	1	1	N	-
91	PC aa C34:4	HMDB0007883;HMDB0007976;HMDB07976;HMDB07883	64423;86102;86101	LMGP01010506;LMGP01010603	glycerophospholipids	PC (34:4)	.	7	4	3	.	0.10165	0.0976108	0.147958	0.0717627	0.146655	NA	NA	0.0717627	0.14274	.	N	Y	-0.0431097	0.594671	0.556558	0.382539	N	-
92	PC aa C28:1	HMDB0007867	86410;65293	LMGP01011364	glycerophospholipids	PC (28:1)	.	5	3	2	.	0.0854247	NA	0.0731347	0.051024	NA	NA	0.0731347	0.0440443	NA	.	N	N	0.0145452	1	1	1	N	-
93	PC aa C32:2	HMDB07874;HMDB0007874;HMDB0008002;HMDB08002	84798;86094;66848;83717	LMGP01010496;LMGP01010684	glycerophospholipids	PC (32:2)	.	8	4	4	.	0.0648829	0.202888	0.0662614	0.297485	0.379621	0.168642	0.0840643	0.205393	NA	.	N	Y	-0.0524426	0.545185	0.513781	0.311041	N	-
94	PC aa C30:2	HMDB0007999	65301;86415	LMGP01011476	glycerophospholipids	PC (30:2)	.	3	2	1	.	NA	NA	0.0579701	0.0468403	NA	NA	0.120352	NA	NA	.	N	N	-0.0679468	1	1	1	N	-
95	PC aa C36:0	HMDB07977;HMDB0008036;HMDB0008525;HMDB08525;HMDB0008265;HMDB0007886;HMDB07886;HMDB08036;HMDB08265	83718;86103;285460;75294;86107;86106;66858	LMGP01010006;LMGP01010511;LMGP01011002;LMGP01011085	glycerophospholipids	PC (36:0)	.	1	1	0	.	NA	NA	0.413594	NA	NA	NA	NA	NA	NA	.	N	N	NA	1	1	1	N	-
96	PC ae C30:1	HMDB0013402;HMDB13402	85566;86225	LMGP01020014	glycerophospholipids	PC (O-30:1)	.	7	3	4	.	NA	0.137504	0.0635029	0.0328061	0.0482362	NA	0.0662614	0.0398403	0.0867838	.	N	Y	0.00625413	0.603806	0.955216	0.890329	N	-
97	PC aa C32:3	HMDB07876;HMDB0007876	86095;66847	LMGP01010497	glycerophospholipids	PC (32:3)	.	4	3	1	.	NA	0.0827026	0.0579701	0.0676387	NA	NA	NA	0.130931	NA	.	N	N	-0.0632922	1	1	1	N	-
98	PC ae C44:4	HMDB0013453;HMDB0013455;HMDB0013460	67084;86456	LMGP01020276;LMGP01020277	glycerophospholipids	PC (O-44:4)	.	2	1	1	.	0.123004	NA	NA	NA	0.200379	NA	NA	NA	NA	.	N	N	-0.0773748	1	1	1	N	-
99	PC ae C44:6	HMDB0013457;HMDB0013450	67082	NO	glycerophospholipids	PC (O-44:6)	.	1	1	0	.	0.136191	NA	NA	NA	NA	NA	NA	NA	NA	.	N	N	NA	1	1	1	N	-
100	SM (OH) C16:1	HMDB0013463	90007;85626	NO	sphingolipids	SM (d18:1/16:1(OH))	.	8	3	5	.	0.128293	0.155749	NA	0.0621217	0.222805	0.115033	0.121679	0.14274	0.180148	.	N	Y	-0.0144468	0.26994	0.802623	0.41452	N	-
101	SM (OH) C22:1	HMDB0013466	90010;85599	NO	sphingolipids	SM (d18:1/22:1(OH))	.	9	4	5	.	0.0976108	0.109695	0.304511	0.249749	0.138814	0.0840643	0.130931	0.108357	0.171207	.	N	Y	0.0487909	0.280079	0.55906	0.1904	N	-
102	SM (OH) C22:2	HMDB0013467	90003;85600	NO	sphingolipids	SM (d18:1/22:2(OH))	.	9	4	5	.	0.164786	0.176323	0.254594	0.255803	0.225275	0.164786	0.145351	0.191563	0.350497	.	N	Y	0.0238958	0.941467	0.767049	0.88757	N	-
103	SM (OH) C24:1	HMDB0013469	85601;90006	NO	sphingolipids	SM (d18:1/24:1(OH))	.	7	3	4	.	NA	0.0214797	0.0840643	0.132248	0.169925	NA	0.0243197	0.0229004	0.0758749	.	N	Y	0.033967	0.908126	0.675795	0.782164	N	-
104	SM C16:0	HMDB0061712	78646	LMSP03010003	sphingolipids	SM (d18:1/16:0)	.	9	4	5	.	0.403813	0.803227	0.942608	0.77989	0.812293	0.489543	0.648005	0.614474	0.71721	.	N	Y	0.143553	0.564509	0.273798	0.141041	N	-
105	SM C18:0	HMDB0001348	83358	NO	sphingolipids	SM (d18:1/18:0)	.	9	4	5	.	3.64386	4.36457	4.56682	3.85798	4.39917	3.76553	3.848	3.99095	4.19377	.	N	Y	0.120322	0.788409	0.326393	0.317311	N	-
106	SM C18:1	HMDB0012101;HMDB0012100;HMDB12100;HMDB12101	86086;84487;85593	LMSP03010029	sphingolipids	SM (d18:1/18:1)	.	9	4	5	.	1.20789	1.72683	2.07724	1.4957	1.71809	1.5509	1.64155	1.32193	1.40599	.	N	Y	0.0603625	0.625739	0.504628	0.356378	N	-
107	SM C22:3	HMDB0013468	85594	NO	sphingolipids	SM (d18:1/22:3)	.	9	4	5	.	0.194087	0.158337	0.197865	0.153157	0.237564	0.176323	0.217851	0.164786	0.149259	.	N	Y	-0.000110733	0.518401	0.957228	0.863292	N	-
108	SM C24:0	HMDB0011697	83360	NO	sphingolipids	SM (d18:1/24:0)	.	9	4	5	.	0.377401	0.793272	1.07039	1.1375	0.807355	0.331132	0.614474	0.495695	0.886745	.	N	Y	0.317356	0.316834	0.104881	0.0152609	Y	up-reg.
109	SM C24:1	HMDB12107;HMDB0012107	74535;83172	LMSP03010007	sphingolipids	SM (d18:1/24:1)	.	9	4	5	.	0.474047	0.930548	1.65076	1.4957	1.14405	0.41792	1.09085	0.60027	1.44361	.	N	Y	0.122268	0.561863	0.322686	0.172751	N	-
110	SM C26:1	HMDB13461;HMDB0013461	84476;83362	LMSP03010009	sphingolipids	SM (d18:1/26:1)	.	5	3	2	.	0.0143553	0.0881416	NA	0.105678	0.121679	NA	0.108357	NA	NA	.	N	N	-0.0268763	1	1	1	N	-
111	SM C16:1	HMDB0240613	64487;85592	NO	sphingolipids	SM (d18:1/16:1)	.	3	2	1	.	NA	0.0867838	NA	0.0799754	0.0962619	NA	NA	NA	NA	.	N	N	-0.0128823	1	1	1	N	-
112	SM C26:0	HMDB0011698	83361	NO	sphingolipids	SM (d18:1/26:0)	.	7	4	3	.	0.133564	0.0676387	0.0299829	0.0717627	NA	0.126973	0.178874	0.0384362	NA	.	N	Y	-0.0572722	0.418939	0.478179	0.210279	N	-
113	SM C20:2	HMDB0013465	85595	NO	sphingolipids	SM (d18:1/20:2)	.	4	4	0	.	0.0100637	0.0285692	0.0200577	0.0313952	NA	NA	NA	NA	NA	.	Y	N	NA	1	1	1	Y	up-reg.
114	H1	HMDB0000143;HMDB0000169;HMDB0006088;HMDB00122;HMDB00143;HMDB00169;HMDB00516;HMDB12326;HMDB0000211;HMDB0000660;HMDB03418;HMDB00660;HMDB03449;HMDB0000122;HMDB03345	42758;28014;27605;37681;17634;4208;17266;27667;37626;28385;37715;4093;15903;28458;42905;4191;49088;10642;37714;17268;40822;16443;28645;37725;37617;37677;48095;17118;48649;68462;28061;17925;4167;4249;13022;48674;37691;37704;37701;37746;28729	NO	sugars	Hexoses	.	9	4	5	.	5.853	5.92362	6.16591	5.8802	5.2555	5.94486	5.90448	5.16591	5.77873	.	N	Y	0.123176	0.106356	0.319007	0.0256686	Y	up-reg.
