# Supplementary material for: Cntnap2-dependent molecular networks in autism spectrum disorder revealed through an integrative multi-omics analysis
Source: Mol Psychiatry. 2022 Oct 17;28(2):810–21. doi: 10.1038/s41380-022-01822-1 (PMC9908544; doi:10.1038/s41380-022-01822-1)
Supplement: Supplementary file 5 — Supplementary Table 5 [file 41380_2022_1822_MOESM5_ESM.xlsx]

## Sheet: Sheet1
S5. Transcriptome profiling to identify ASD dependent transcriptional expression changes in human PFC									.	Subject Info	Normalized sample expression (log2-quantile normalization)
									.	STATUS	Healthy	Healthy	Healthy	Healthy	Healthy	Healthy	Healthy	Healthy	Healthy	Healthy	Healthy	Healthy	Healthy	Healthy	Healthy	Healthy	Healthy	Healthy	Healthy	Healthy	Healthy	Healthy	Healthy	Healthy	Healthy	Healthy	Healthy	Healthy	Healthy	Healthy	Healthy	Healthy	Healthy	Healthy	Healthy	Healthy	Healthy	Healthy	ASD
Transcript Information					.	Number of quantified samples			.	AGE (Youth only)	1	1	1	1	1	1	1	1	2	2	3	3	4	5	5	8	9	9	11	12	14	16	17	19	21	21	23	24	28	28	30	36	39	42	50	54	56	62	2
					.				.	SEX	M	M	F	F	M	M	M	M	M	M	F	F	F	M	F	M	M	F	F	M	M	M	M	M	F	F	M	M	M	F	M	F	M	M	M	M	M	M	M
Index	Ensembl ID	Symbol	Description	Entrez	.	# of Subject	# of ASD patients	# of Healthy humans	.	Sample ID	GSM1241350	GSM1241351	GSM1241352	GSM1241353	GSM1241354	GSM1241355	GSM1241356	GSM1241357	GSM1241358	GSM1241359	GSM1241360	GSM1241361	GSM1241362	GSM1241363	GSM1241364	GSM1241365	GSM1241366	GSM1241367	GSM1241368	GSM1241369	GSM1241370	GSM1241371	GSM1241372	GSM1241373	GSM1241374	GSM1241375	GSM1241376	GSM1241377	GSM1241378	GSM1241379	GSM1241380	GSM1241381	GSM1241382	GSM1241383	GSM1241384	GSM1241385	GSM1241386	GSM1241387	GSM1432812
1	ENSG00000000003	TSPAN6	tetraspanin 6 [Source:HGNC Symbol;Acc:HGNC:11858]	7105	.	63	25	38	.	.	4.52444	4.48582	4.72167	3.84477	3.68957	3.71812	4.51537	3.1989	3.47644	1.96083	2.289	3.06758	2.98755	3.13591	3.66341	2.3895	3.98556	3.69602	3.38045	3.28828	3.38577	2.25247	2.97903	3.81024	2.9183	2.96832	3.95629	2.26567	3.56958	3.01439	3.48127	2.69648	2.83581	3.6798	2.20046	2.11555	2.89896	3.65876	3.38551
2	ENSG00000000419	DPM1	dolichyl-phosphate mannosyltransferase subunit 1, catalytic [Source:HGNC Symbol;Acc:HGNC:3005]	8813	.	63	25	38	.	.	4.25552	3.51727	3.7108	5.91848	2.91127	4.20646	4.56465	4.79492	3.91348	4.12912	4.52007	4.21522	4.06888	4.20763	3.51222	4.01492	3.91694	3.498	3.90515	4.33793	4.51101	4.0248	4.07704	3.86333	4.06556	4.71532	3.83146	4.78156	3.11337	4.15008	4.30124	4.68812	4.88219	3.08651	4.40455	4.36919	4.17394	4.99798	4.1342
3	ENSG00000000457	SCYL3	SCY1 like pseudokinase 3 [Source:HGNC Symbol;Acc:HGNC:19285]	57147	.	63	25	38	.	.	3.34146	3.04902	3.02242	3.13096	2.80861	2.80935	3.35948	3.26326	2.68602	3.05113	3.00008	3.62993	2.94021	2.84945	3.30791	3.60464	3.27934	2.94943	3.2829	3.12539	3.14757	3.45907	3.65669	3.22776	3.61921	3.50282	2.74348	3.37378	3.1736	3.17394	3.34188	3.22095	3.38716	2.33761	3.77548	2.96132	3.07301	3.27818	3.05771
4	ENSG00000000460	C1orf112	chromosome 1 open reading frame 112 [Source:HGNC Symbol;Acc:HGNC:25565]	55732	.	63	25	38	.	.	2.96771	2.89191	2.79905	2.23767	1.2428	2.35713	2.39082	2.16374	2.06659	2.21039	1.56426	1.92664	1.77223	1.55442	1.52685	1.34316	1.77306	2.3352	1.61054	2.05046	1.9006	1.93075	2.03843	2.30485	2.14377	2.69094	1.90101	2.00809	1.46249	1.82197	1.96726	2.76976	1.99024	1.4684	2.686	2.62589	1.80604	2.32166	1.51253
5	ENSG00000000938	FGR	FGR proto-oncogene, Src family tyrosine kinase [Source:HGNC Symbol;Acc:HGNC:3697]	2268	.	63	25	38	.	.	1.92709	1.81693	4.48037	2.31225	1.9314	3.37923	3.65026	3.22413	3.26607	3.67611	2.71521	2.86849	3.4574	3.5421	4.42483	2.88302	3.22672	3.43554	3.85515	3.42505	4.06479	2.59199	2.50247	4.30846	2.73065	3.45543	2.79563	3.60526	3.94914	2.29548	4.04553	4.05038	2.52647	4.19662	2.51291	2.8918	2.62617	4.87369	3.0884
6	ENSG00000000971	CFH	complement factor H [Source:HGNC Symbol;Acc:HGNC:4883]	3075	.	63	25	38	.	.	0.61749	1.96572	0.729762	1.76888	1.34278	1.63074	4.91331	1.46574	1.98508	1.19317	2.44573	1.69826	2.79813	1.28371	1.29516	2.58011	1.73751	3.06639	4.3427	2.10376	3.59419	1.98625	2.73243	3.57768	1.0109	1.99592	1.25056	2.42752	3.59276	1.76377	3.82668	3.92662	1.85383	4.52108	1.89467	2.53693	2.18169	4.04513	3.60939
7	ENSG00000001036	FUCA2	alpha-L-fucosidase 2 [Source:HGNC Symbol;Acc:HGNC:4008]	2519	.	63	25	38	.	.	3.81739	3.72676	4.88298	4.8003	4.14972	4.56111	5.13945	4.93911	3.80521	4.42053	4.24222	4.69158	4.73058	4.46946	4.29723	4.28738	4.26084	4.36091	4.39428	4.08961	4.11621	3.78524	4.34802	4.43575	4.18462	4.17378	4.60497	4.16316	4.98201	4.46153	4.37254	4.51439	4.36257	5.28888	4.17282	4.57405	4.18096	5.07532	4.41471
8	ENSG00000001084	GCLC	glutamate-cysteine ligase catalytic subunit [Source:HGNC Symbol;Acc:HGNC:4311]	2729	.	63	25	38	.	.	4.17743	4.86229	3.12609	4.64086	4.37642	4.58278	4.53774	4.20015	4.97324	4.73319	5.19738	5.19408	4.93768	4.16757	4.14985	4.93711	4.8533	5.48929	5.15668	5.26748	4.65216	4.85438	5.03907	4.2055	4.76992	4.82569	4.25395	4.65866	4.05176	5.10654	4.7152	4.51936	5.14699	4.086	5.37354	5.4947	4.94351	4.8123	4.8795
9	ENSG00000001167	NFYA	nuclear transcription factor Y subunit alpha [Source:HGNC Symbol;Acc:HGNC:7804]	4800	.	63	25	38	.	.	4.41374	3.66425	4.41642	3.5814	4.3976	3.5454	4.2061	3.38352	3.14015	3.80414	3.52423	3.83621	3.5373	3.45577	3.97254	3.52503	3.70661	3.9831	3.59057	4.24409	3.15131	3.98452	3.54121	3.95479	4.15336	3.53549	3.63781	3.5981	3.30852	3.69267	3.56206	4.04125	3.56609	3.13342	3.53423	3.86969	3.71864	3.9216	4.54965
10	ENSG00000001460	STPG1	sperm tail PG-rich repeat containing 1 [Source:HGNC Symbol;Acc:HGNC:28070]	90529	.	63	25	38	.	.	2.89316	4.47745	2.53373	3.16302	5.01477	4.12982	3.89168	4.40797	4.52489	5.30007	4.81485	4.95374	4.60968	5.44233	4.50686	5.02418	5.50134	3.9831	4.75933	4.87997	4.87161	5.25714	5.03467	4.99404	5.47308	4.93704	5.62321	4.74309	5.39379	5.07484	5.02163	4.57573	5.30743	4.8637	5.10612	5.19082	4.98577	4.85292	4.26492
11	ENSG00000001461	NIPAL3	NIPA like domain containing 3 [Source:HGNC Symbol;Acc:HGNC:25233]	57185	.	63	25	38	.	.	3.43247	4.21495	3.62626	3.13924	5.04348	3.4571	3.5314	4.5619	5.8173	6.38916	5.69929	6.51106	4.92475	5.91507	5.89487	5.5589	6.18154	6.59312	5.42297	6.26847	5.67224	6.78109	6.39993	4.54527	6.34124	5.74942	6.06048	4.91444	5.6772	5.99293	5.95889	5.40427	5.35614	5.81988	5.93523	6.48757	5.75413	4.74215	5.60522
12	ENSG00000001497	LAS1L	LAS1 like ribosome biogenesis factor [Source:HGNC Symbol;Acc:HGNC:25726]	81887	.	63	25	38	.	.	6.21387	5.63751	5.55301	5.27213	4.39697	5.03989	5.90408	5.6085	5.13318	4.44892	5.47514	5.10457	5.0041	4.33882	4.66121	5.01054	4.60571	4.86012	5.78054	5.7413	4.96902	5.60246	5.27419	5.42211	3.93747	4.91616	4.63302	5.34438	4.60082	4.14901	4.48682	5.64814	5.799	4.73794	5.66987	4.96898	5.63955	5.75625	5.16905
13	ENSG00000001561	ENPP4	ectonucleotide pyrophosphatase/phosphodiesterase 4 [Source:HGNC Symbol;Acc:HGNC:3359]	22875	.	63	25	38	.	.	3.56761	3.90327	3.06663	2.86281	3.28473	3.13233	3.59931	3.527	4.43321	3.64169	4.02846	4.99214	3.78515	3.67319	2.57482	4.85777	3.58742	4.25274	4.53639	4.83828	4.09422	5.47181	5.46209	4.41291	4.27393	4.12162	3.42714	3.8647	3.18833	4.69706	4.21922	4.40887	4.69946	2.91443	5.20268	5.19617	4.77566	4.3504	4.59861
14	ENSG00000001617	SEMA3F	semaphorin 3F [Source:HGNC Symbol;Acc:HGNC:10728]	6405	.	63	25	38	.	.	4.85652	3.78791	4.1242	3.61978	3.80113	1.8821	2.60247	1.72084	1.32025	2.03487	0.99469	1.53218	2.70865	2.28479	3.43974	1.66863	2.27494	1.20575	2.03541	2.42402	2.18951	1.31841	1.56275	3.71567	2.35879	2.99173	2.64381	1.91319	2.4179	1.09826	2.11153	2.67996	2.75786	3.33733	2.1618	1.25579	1.95095	3.91727	1.76889
15	ENSG00000001629	ANKIB1	ankyrin repeat and IBR domain containing 1 [Source:HGNC Symbol;Acc:HGNC:22215]	54467	.	63	25	38	.	.	5.46663	4.89947	4.12575	4.7283	4.55228	3.859	4.17096	4.10639	4.42485	3.12817	4.20703	4.51413	3.91662	3.29959	3.61735	4.22153	3.67035	4.62407	4.09075	4.52074	3.92928	4.57393	4.51943	3.82028	3.98167	3.59514	3.20924	3.73245	3.14006	3.93569	3.52884	3.81124	3.70226	3.34329	3.91553	4.12619	3.70702	3.69895	4.58281
16	ENSG00000001630	CYP51A1	cytochrome P450 family 51 subfamily A member 1 [Source:HGNC Symbol;Acc:HGNC:2649]	1595	.	63	25	38	.	.	5.51739	5.7641	5.36481	6.06802	5.65609	5.5602	5.62882	5.5711	5.1446	5.40068	4.71841	5.47193	5.49881	5.0193	5.01052	5.67787	5.66534	5.4821	5.02449	4.70993	5.30553	5.65505	5.60198	4.35486	5.78051	5.68901	5.00843	5.03571	4.89042	5.59851	4.90072	4.72717	5.24895	4.83454	5.62532	5.45541	5.11833	5.10184	4.90385
17	ENSG00000001631	KRIT1	KRIT1 ankyrin repeat containing [Source:HGNC Symbol;Acc:HGNC:1573]	889	.	63	25	38	.	.	3.52378	2.95696	2.45069	2.8857	2.15535	3.01013	3.8159	3.96338	3.52114	2.13884	3.94687	3.62252	3.49354	2.79435	2.7449	4.13821	2.59029	3.89756	3.8666	4.0152	4.08877	3.82465	4.01935	4.00234	3.74795	3.75998	2.83596	3.90084	2.85348	3.813	3.38156	4.00075	4.51974	2.68602	4.12654	4.05081	3.66861	3.58524	3.55329
18	ENSG00000002016	RAD52	RAD52 homolog, DNA repair protein [Source:HGNC Symbol;Acc:HGNC:9824]	5893	.	63	25	38	.	.	4.60672	4.39599	4.61605	3.82999	1.15801	3.95195	3.62417	3.97361	4.06123	3.78558	4.59906	3.67033	3.82354	1.44729	3.56946	3.86322	2.84634	3.79212	4.02285	4.27779	2.99456	3.53266	4.2053	4.25111	2.03464	3.20343	2.48172	4.15959	2.64006	2.26404	2.89972	3.72656	4.223	0.763811	3.52024	3.33513	3.89089	3.60767	3.70157
19	ENSG00000002330	BAD	BCL2 associated agonist of cell death [Source:HGNC Symbol;Acc:HGNC:936]	572	.	63	25	38	.	.	7.35044	7.14375	7.59405	8.2005	7.8723	8.17427	7.61345	8.01593	7.9613	8.1905	8.36782	8.18032	7.87434	8.85079	8.60357	8.12661	8.39283	7.61654	8.13117	7.55179	8.02279	7.80704	7.37216	7.82052	7.87934	8.17953	8.0411	8.3784	8.10511	7.87141	8.30444	8.08325	7.521	7.99176	7.84497	7.75813	7.84298	7.68307	7.08894
20	ENSG00000002549	LAP3	leucine aminopeptidase 3 [Source:HGNC Symbol;Acc:HGNC:18449]	51056	.	63	25	38	.	.	4.81829	5.53553	7.16241	7.54301	5.34131	5.90917	5.99844	6.09068	5.37821	5.61536	5.35539	5.65891	6.65155	5.2078	6.64589	5.8929	5.91286	6.01382	6.09284	5.99832	5.7868	5.34879	5.46885	6.1431	5.63984	5.67419	5.43952	5.97898	5.39159	5.78376	5.60206	6.11965	5.71921	5.49956	5.73353	5.73419	5.57084	7.42841	7.35747
21	ENSG00000002587	HS3ST1	heparan sulfate-glucosamine 3-sulfotransferase 1 [Source:HGNC Symbol;Acc:HGNC:5194]	9957	.	63	25	38	.	.	5.38464	4.77994	3.60186	4.88904	4.61197	5.22955	5.07045	5.23284	4.83658	5.31367	5.31278	5.33656	4.52958	5.74411	5.37666	5.01944	4.50791	3.74038	4.13685	4.01029	4.56898	4.50087	4.79913	3.67415	4.56022	5.07805	5.5415	4.892	4.24754	4.52643	4.24952	4.34077	5.0209	4.24614	3.9294	4.73791	4.88618	4.0111	3.88932
22	ENSG00000002746	HECW1	HECT, C2 and WW domain containing E3 ubiquitin protein ligase 1 [Source:HGNC Symbol;Acc:HGNC:22195]	23072	.	63	25	38	.	.	3.70815	3.94055	3.47701	3.35459	4.76289	3.506	3.16693	3.76363	4.48092	4.1223	3.83148	3.9298	2.99046	4.55907	4.35348	4.11006	4.43816	3.4225	3.75392	3.83011	4.36104	4.81197	4.90861	3.57164	4.5685	4.16198	4.95925	3.86608	4.41299	4.59397	4.44426	4.54937	4.30071	4.40173	4.1354	4.39404	4.27045	3.37561	3.21524
23	ENSG00000002822	MAD1L1	mitotic arrest deficient 1 like 1 [Source:HGNC Symbol;Acc:HGNC:6762]	8379	.	63	25	38	.	.	5.01118	4.71998	5.26539	4.29555	5.70396	4.87395	4.38415	4.89635	4.36508	5.05271	4.91431	4.54505	4.36328	5.46861	4.72822	4.59284	4.8533	4.42615	4.55222	4.60734	4.91485	4.3988	4.35356	4.48498	4.76064	5.03926	5.51485	4.7308	5.35025	5.02648	4.81139	4.62572	5.12234	5.22644	4.74587	4.38019	5.16872	5.10953	4.20405
24	ENSG00000002834	LASP1	LIM and SH3 protein 1 [Source:HGNC Symbol;Acc:HGNC:6513]	3927	.	63	25	38	.	.	6.4264	6.74548	6.92413	6.01055	7.37318	6.19357	5.74538	6.0638	6.76933	6.82132	6.43354	6.19631	5.68753	6.51739	6.6326	6.04427	6.849	5.78884	5.74731	5.54372	5.79539	6.00796	5.89367	5.42021	6.26733	5.43376	6.16885	5.81692	6.29539	5.70786	6.17119	5.2737	5.15962	6.35371	5.23466	5.0678	5.1546	5.36751	5.80972
25	ENSG00000002919	SNX11	sorting nexin 11 [Source:HGNC Symbol;Acc:HGNC:14975]	29916	.	63	25	38	.	.	3.15539	3.82116	4.20659	3.45461	4.5784	3.82883	3.57951	3.91105	3.69575	4.50218	4.28642	4.347	4.20374	5.12543	4.79317	4.25216	4.75355	4.41857	4.41913	3.92313	4.08877	4.2961	4.03792	4.72143	4.8844	4.87003	4.83513	4.09388	4.77411	4.98597	4.30374	4.43241	4.46979	4.94211	4.52894	4.59861	3.91986	4.25034	3.94506
26	ENSG00000002933	TMEM176A	transmembrane protein 176A [Source:HGNC Symbol;Acc:HGNC:24930]	55365	.	63	25	38	.	.	1.26418	1.93266	3.57045	3.2826	1.56145	3.37673	1.38379	1.8767	3.43683	3.51667	1.855	3.15112	5.61357	4.60948	3.74832	2.91882	4.50323	4.82523	3.87233	4.41513	4.03802	2.24308	1.72123	5.38798	3.0985	3.32724	4.41852	3.92132	5.21475	3.88636	4.71992	4.01374	2.64805	5.63526	3.73639	3.57265	4.62441	6.90852	4.74614
27	ENSG00000003056	M6PR	mannose-6-phosphate receptor, cation dependent [Source:HGNC Symbol;Acc:HGNC:6752]	4074	.	63	25	38	.	.	5.64268	6.65515	6.66689	6.46715	6.47527	5.95741	6.01125	6.41647	6.20832	6.57565	6.2083	6.73317	6.19501	6.33261	6.45646	6.68698	6.67282	6.47262	6.6873	6.63521	6.70306	6.98174	6.79224	5.92242	7.24964	6.33251	6.52663	6.2198	6.43259	6.79611	6.82611	6.6391	6.64691	6.85347	6.72153	6.71846	6.40253	6.64514	7.16132
28	ENSG00000003096	KLHL13	kelch like family member 13 [Source:HGNC Symbol;Acc:HGNC:22931]	90293	.	63	25	38	.	.	4.13002	5.30464	3.49899	4.11448	3.89535	2.93509	2.94153	3.73905	3.54452	2.32855	2.40954	2.4418	3.13026	2.6761	2.85031	3.09095	2.97622	3.31149	2.71467	2.36666	2.89639	2.62317	3.05181	1.19559	2.42932	2.85244	2.04849	2.75757	2.2701	3.16715	2.25375	2.74339	2.45733	1.94803	2.78827	2.86976	2.0189	1.67744	2.5236
29	ENSG00000003137	CYP26B1	cytochrome P450 family 26 subfamily B member 1 [Source:HGNC Symbol;Acc:HGNC:20581]	56603	.	62	24	38	.	.	2.53428	3.33059	4.28593	2.689	5.18069	3.70088	3.09242	5.35856	5.62206	5.44639	5.58917	5.56058	3.88613	6.17696	4.72013	5.55823	3.82544	3.96076	4.30574	4.65592	4.0084	5.84423	5.59719	2.58853	4.93645	5.54639	5.62541	4.49458	4.9039	5.00892	4.46455	4.55473	4.93161	5.74471	4.1295	3.91934	3.66575	3.5368	4.082
30	ENSG00000003147	ICA1	islet cell autoantigen 1 [Source:HGNC Symbol;Acc:HGNC:5343]	3382	.	63	25	38	.	.	3.99484	5.30351	3.37563	5.1515	4.44507	5.38077	5.67497	5.78922	5.4246	5.13883	5.39936	5.15799	4.69181	5.17434	5.09111	5.00244	4.884	4.81022	4.92963	5.36294	5.55906	5.27727	5.31732	5.19303	5.15673	5.24818	5.06091	5.54299	4.4498	5.11226	5.1083	5.60206	6.04743	4.54555	5.60172	5.23807	5.44916	5.43044	4.89084
31	ENSG00000003249	DBNDD1	dysbindin domain containing 1 [Source:HGNC Symbol;Acc:HGNC:28455]	79007	.	63	25	38	.	.	6.55395	6.84859	6.35429	6.07049	7.40886	6.61047	6.28583	7.1055	7.552	7.3931	7.39952	7.11476	7.6718	7.753	8.22347	7.86321	8.10666	7.15182	7.7709	7.13136	8.15467	7.53414	7.66569	7.08566	7.85923	7.64834	7.8688	7.20912	7.85709	7.51541	7.81362	7.46076	7.37046	7.69253	7.36502	6.7278	7.05375	6.70601	7.0787
32	ENSG00000003393	ALS2	alsin Rho guanine nucleotide exchange factor ALS2 [Source:HGNC Symbol;Acc:HGNC:443]	57679	.	63	25	38	.	.	5.02181	5.38259	4.24089	4.73235	5.12039	4.31373	4.29338	4.69884	4.93279	4.28866	4.64622	4.7224	4.20896	4.26801	4.15634	4.81374	4.60081	4.19136	4.69692	4.7725	4.93525	5.01671	5.24238	4.60241	4.92169	4.35765	4.25495	4.02908	4.09829	4.82431	4.70098	4.64092	4.37305	4.13312	4.64993	4.70699	4.54428	3.94179	4.68674
33	ENSG00000003400	CASP10	caspase 10 [Source:HGNC Symbol;Acc:HGNC:1500]	843	.	58	22	36	.	.	NA	0.692274	1.63809	1.30357	1.89505	1.5535	1.49189	1.71632	2.33138	2.75864	0.945632	1.95738	1.3295	1.61374	3.317	1.3388	2.00415	0.899047	1.30924	0.972793	1.92231	1.3549	NA	1.79986	1.96727	0.722354	2.07577	1.37469	2.03876	0.95266	2.57492	2.03658	1.50565	2.2264	1.63426	1.66896	0.921425	1.75025	2.07115
34	ENSG00000003402	CFLAR	CASP8 and FADD like apoptosis regulator [Source:HGNC Symbol;Acc:HGNC:1876]	8837	.	63	25	38	.	.	4.03964	4.23491	5.60455	4.6909	3.64681	4.41125	4.74648	3.70135	4.42203	4.01453	3.76356	4.00487	4.83325	3.11102	5.06547	3.04177	3.91189	4.90393	4.55615	4.86217	3.98505	3.86214	4.06239	5.25183	3.49315	3.63567	3.29587	4.16853	4.71018	3.17394	4.14401	4.43241	3.71883	4.52677	3.74528	3.79359	3.81759	5.30352	5.33139
35	ENSG00000003436	TFPI	tissue factor pathway inhibitor [Source:HGNC Symbol;Acc:HGNC:11760]	7035	.	55	20	35	.	.	2.60298	0.959102	2.79905	2.71193	2.1591	2.55599	2.55315	1.33502	0.533826	0.743439	1.58485	0.49678	0.682644	1.10859	1.46737	1.93904	1.23369	1.25768	2.51021	1.13595	2.58585	1.15264	1.75121	1.57756	1.11952	0.987007	NA	1.83155	NA	1.25939	2.022	1.76908	1.92787	2.1153	0.954639	NA	0.548457	3.95929	1.499
36	ENSG00000003509	NDUFAF7	NADH:ubiquinone oxidoreductase complex assembly factor 7 [Source:HGNC Symbol;Acc:HGNC:28816]	55471	.	63	25	38	.	.	4.33629	4.35997	3.99371	4.73809	2.79064	4.51857	4.57811	4.40113	4.45705	3.8256	4.64472	4.34512	4.30256	3.66475	3.63226	4.40836	4.01685	3.89756	4.63933	4.32597	4.79184	4.44497	4.68413	4.60381	4.40368	4.6388	4.21501	4.39469	3.73609	4.28215	3.99996	4.33016	4.6266	3.43672	4.32947	4.41318	4.31951	4.08428	3.70035
37	ENSG00000003756	RBM5	RNA binding motif protein 5 [Source:HGNC Symbol;Acc:HGNC:9902]	10181	.	63	25	38	.	.	6.68824	6.39617	5.88124	6.36257	4.87974	5.94313	6.19763	5.92045	5.7549	5.48762	5.82771	5.73577	5.81261	4.38235	5.25304	5.69135	5.41387	5.77074	5.82796	5.84763	5.75204	5.87671	5.56992	5.78594	4.71459	5.49118	4.97359	5.97676	4.60887	4.9096	5.17208	5.56762	5.89823	5.02936	5.81962	5.62372	5.58427	5.46218	6.03455
38	ENSG00000003987	MTMR7	myotubularin related protein 7 [Source:HGNC Symbol;Acc:HGNC:7454]	9108	.	63	25	38	.	.	4.71362	4.50906	2.89914	3.49874	4.40556	3.78881	4.12363	4.03833	4.85451	4.18295	4.37622	4.78802	3.59294	4.41233	3.77732	5.00101	4.7588	4.49042	4.9462	4.7543	4.69037	5.48347	5.70426	3.82028	4.71542	4.68844	4.16446	4.35694	3.85331	5.16097	4.74007	5.11789	4.6016	4.01092	5.06828	4.82351	4.89093	3.98467	4.67143
39	ENSG00000003989	SLC7A2	solute carrier family 7 member 2 [Source:HGNC Symbol;Acc:HGNC:11060]	6542	.	60	23	37	.	.	1.34856	0.939373	2.67579	1.77168	1.29225	1.45632	2.37013	0.966675	0.513243	NA	0.73843	0.843146	2.89828	1.3808	1.94923	1.25117	2.17094	1.70029	2.36054	2.89521	1.34003	1.55085	1.28602	4.58106	1.53239	1.50846	1.78362	2.31424	3.16014	1.65486	3.07996	1.22571	0.455422	3.10993	1.07009	1.0505	2.19676	4.14122	3.45977
40	ENSG00000004059	ARF5	ADP ribosylation factor 5 [Source:HGNC Symbol;Acc:HGNC:658]	381	.	63	25	38	.	.	8.44487	9.0773	8.61749	8.90267	9.39081	9.22039	9.32762	9.38521	8.92303	8.93025	9.2312	9.09292	8.78927	9.48559	8.80311	9.36427	9.08586	8.34706	9.18299	9.02724	9.28258	8.99075	8.98198	8.87369	9.27327	9.13143	9.35517	9.23803	9.13206	9.25273	9.11598	9.22533	9.28452	8.93524	9.2167	8.78231	9.14923	9.0501	8.76587
41	ENSG00000004139	SARM1	sterile alpha and TIR motif containing 1 [Source:HGNC Symbol;Acc:HGNC:17074]	23098	.	63	25	38	.	.	4.48036	4.70752	5.06512	3.28863	6.05631	4.29309	3.93971	4.10038	4.15676	4.49029	4.18441	3.64928	3.82728	4.76145	4.56289	3.88689	4.38857	3.87253	4.00657	3.53818	3.18141	3.2583	3.68702	3.86787	3.83323	3.95761	4.26175	3.25721	4.31853	3.30133	4.15822	3.21708	3.34755	4.36528	3.77098	3.88648	3.94975	3.45309	3.45977
42	ENSG00000004399	PLXND1	plexin D1 [Source:HGNC Symbol;Acc:HGNC:9107]	23129	.	63	25	38	.	.	2.61993	5.86835	4.09318	4.92155	6.58669	5.15183	5.62235	5.50318	5.34238	5.23007	5.19618	4.83673	5.21214	5.26661	5.07744	5.1576	5.4263	4.25543	4.89236	4.45385	5.18534	4.83914	5.01448	4.83488	4.72783	4.73996	5.12046	4.39284	5.36785	4.33562	4.72474	4.43925	4.48077	5.51506	4.49385	4.33682	4.20571	4.26782	4.77835
43	ENSG00000004455	AK2	adenylate kinase 2 [Source:HGNC Symbol;Acc:HGNC:362]	204	.	63	25	38	.	.	4.76834	4.89515	6.41683	6.6036	4.83627	5.80947	5.60597	5.29394	4.4851	5.3573	4.59372	5.10457	5.50661	4.97841	5.26598	4.57434	5.02975	5.08358	5.21478	5.17754	4.68957	4.73611	4.8259	5.76249	4.81075	5.3064	5.1198	5.47338	5.19503	5.1841	5.0354	5.34861	5.86919	5.2557	5.51871	5.51663	5.26545	6.19868	5.91785
44	ENSG00000004478	FKBP4	FKBP prolyl isomerase 4 [Source:HGNC Symbol;Acc:HGNC:3720]	2288	.	63	25	38	.	.	8.69713	6.984	7.99126	9.22448	7.2571	7.14247	6.78238	6.75118	7.20009	7.38314	7.52055	7.63286	7.6337	7.40666	7.7021	7.36741	7.32701	7.52469	7.3701	7.36821	7.68604	7.80533	7.5398	7.47846	7.75513	7.28995	8.19752	7.73085	7.79745	7.8844	7.36422	7.22659	8.06411	7.88947	7.63241	7.73747	7.65665	7.27097	7.08687
45	ENSG00000004487	KDM1A	lysine demethylase 1A [Source:HGNC Symbol;Acc:HGNC:29079]	23028	.	63	25	38	.	.	8.16153	7.48291	7.68825	7.56362	7.3085	6.57098	6.77639	6.69312	6.37543	6.28946	6.52156	6.3039	6.27524	6.39441	5.95126	6.28336	6.23213	6.07707	6.27264	6.34088	6.38459	6.16087	6.23794	6.41436	6.38595	6.23239	6.36315	6.05969	5.92461	6.26538	6.31697	6.47889	6.3858	6.0648	6.38835	6.26311	6.27216	6.30062	6.68043
46	ENSG00000004534	RBM6	RNA binding motif protein 6 [Source:HGNC Symbol;Acc:HGNC:9903]	10180	.	63	25	38	.	.	6.90463	5.9448	5.71952	6.07331	4.69028	5.72724	7.10751	6.18588	5.64026	4.70464	6.10379	5.53867	5.88197	4.45426	5.20295	5.39155	4.69669	5.70427	6.18042	5.83654	5.65929	5.37952	5.44489	5.6117	4.63019	4.75741	4.2876	5.52066	4.03722	4.45259	4.66569	5.387	6.13293	4.1351	5.84776	5.23557	5.68356	5.30083	5.98449
47	ENSG00000004660	CAMKK1	calcium/calmodulin dependent protein kinase kinase 1 [Source:HGNC Symbol;Acc:HGNC:1469]	84254	.	63	25	38	.	.	5.55575	5.23115	4.40755	4.34217	5.62164	5.13422	4.67261	5.83127	6.71559	6.70938	6.9671	6.57143	6.30362	7.35665	6.48446	6.967	6.91514	6.28502	7.31216	7.52655	7.564	7.27932	7.59198	7.17865	7.43863	7.59445	7.44111	6.73075	7.55542	7.62673	7.66678	7.4571	7.46178	7.47193	7.2833	7.41894	7.27703	6.91783	6.93891
48	ENSG00000004700	RECQL	RecQ like helicase [Source:HGNC Symbol;Acc:HGNC:9948]	5965	.	63	25	38	.	.	3.42206	2.7791	1.66418	3.52275	2.09876	3.37462	3.39051	3.58298	2.38862	2.0021	3.11464	3.07685	2.62161	1.93693	2.14232	3.26431	1.68649	2.37673	2.57611	2.82089	2.63664	2.88327	2.98833	2.88182	1.98072	2.49817	0.723111	3.09132	1.89052	3.10902	1.94991	3.23547	3.70403	2.1694	3.54153	2.80124	3.17939	3.64302	2.69588
49	ENSG00000004766	VPS50	VPS50 subunit of EARP/GARPII complex [Source:HGNC Symbol;Acc:HGNC:25956]	55610	.	63	25	38	.	.	4.12002	3.78392	1.26939	3.75209	3.56432	3.57228	3.63053	3.96177	3.98227	2.85543	4.09743	4.20754	4.1316	2.96647	2.69345	4.35477	2.62787	3.73192	3.90132	4.18412	4.25044	4.30084	4.39	3.72381	3.37213	3.59997	2.65567	4.39216	2.71147	4.29343	3.37678	3.90776	4.63766	2.48209	4.66644	4.13357	3.941	3.40311	3.72485
50	ENSG00000004776	HSPB6	heat shock protein family B (small) member 6 [Source:HGNC Symbol;Acc:HGNC:26511]	126393	.	63	25	38	.	.	1.9866	3.06105	6.11251	2.91702	3.71486	4.9417	3.89722	4.17088	4.30881	3.90591	4.43121	3.77255	4.74938	5.98711	6.17164	4.05233	5.93286	4.12861	5.21856	5.08546	4.53484	3.57372	3.13675	4.95293	3.901	5.3435	5.83981	6.35374	5.5958	5.04262	5.45758	6.26009	5.05204	6.44545	4.67136	4.49628	5.44101	7.09013	4.06837
51	ENSG00000004779	NDUFAB1	NADH:ubiquinone oxidoreductase subunit AB1 [Source:HGNC Symbol;Acc:HGNC:7694]	4706	.	63	25	38	.	.	7.25949	7.13158	7.43064	7.52755	6.57836	8.06281	7.13567	7.78072	7.56906	8.12283	7.96571	7.64846	7.42318	8.30159	8.17244	8.02325	7.98418	6.94781	7.91061	7.90296	7.91854	7.57892	7.21613	7.70516	7.58228	8.89415	7.74467	8.43794	8.02291	7.81606	8.11784	8.28377	8.23434	7.12337	8.019	8.40524	7.90996	7.82569	6.74718
52	ENSG00000004799	PDK4	pyruvate dehydrogenase kinase 4 [Source:HGNC Symbol;Acc:HGNC:8812]	5166	.	61	25	36	.	.	1.39616	4.71321	1.58203	3.48815	NA	2.04469	2.38792	0.495081	NA	1.5465	2.73957	2.69295	3.76711	1.40719	2.71154	1.80042	1.81697	5.11567	2.00215	3.0723	3.1542	1.14266	1.47087	3.6113	0.539177	2.33829	1.94102	3.46797	2.40051	2.07198	2.91964	3.50902	2.21856	3.22087	2.05874	2.71144	3.19148	3.1545	2.86276
53	ENSG00000004838	ZMYND10	zinc finger MYND-type containing 10 [Source:HGNC Symbol;Acc:HGNC:19412]	51364	.	62	24	38	.	.	2.59481	2.43562	3.29629	3.49401	4.31636	3.63291	2.91741	3.09218	2.92285	3.07979	2.13853	1.91358	2.07618	2.91682	2.21175	1.80371	2.16759	2.21964	2.37993	0.731216	1.37511	1.66604	2.14459	0.64717	1.9861	2.14569	2.6389	2.0467	2.40618	2.07897	2.0097	2.19867	2.03622	2.69954	1.93658	1.16584	2.06659	0.666866	1.618
54	ENSG00000004848	ARX	aristaless related homeobox [Source:HGNC Symbol;Acc:HGNC:18060]	170302	.	62	24	38	.	.	5.47223	6.75141	8.6722	7.05292	6.25421	5.07252	5.35953	4.76821	6.11912	4.68252	5.38434	3.63357	4.82954	5.54106	6.25168	4.9687	5.50602	5.81768	5.18065	4.19486	4.79512	4.87336	4.74316	5.20046	4.97258	4.54055	4.62888	5.42385	4.99186	4.87799	3.93656	3.22716	4.75299	4.95212	4.67901	4.33973	4.26102	4.23421	6.08112
55	ENSG00000004864	SLC25A13	solute carrier family 25 member 13 [Source:HGNC Symbol;Acc:HGNC:10983]	10165	.	63	25	38	.	.	2.29108	2.35752	2.86733	2.49167	2.72624	2.18512	2.62795	1.90535	2.16625	2.38303	1.55139	2.08878	1.61074	2.12149	2.18608	1.62508	1.98166	1.72258	2.07863	2.28624	1.7586	1.77483	1.3054	2.16462	2.26979	2.19616	1.23435	1.60471	1.54266	2.19526	1.88452	1.73069	2.51053	2.62562	2.70818	2.84304	2.1562	2.68941	1.21725
56	ENSG00000004866	ST7	suppression of tumorigenicity 7 [Source:HGNC Symbol;Acc:HGNC:11351]	7982	.	63	25	38	.	.	5.95315	4.82744	5.23792	5.51808	5.07314	5.48094	4.97039	4.37917	4.07757	4.39496	4.78973	4.39528	4.70534	4.62244	4.218	4.49605	3.95382	3.65116	4.16612	4.77708	4.60728	4.09698	4.47851	4.7738	4.67773	4.26384	4.65694	4.89795	4.96922	4.93583	4.57903	4.5843	4.71199	4.57307	4.65834	4.42054	4.73235	4.65202	4.05998
57	ENSG00000004897	CDC27	cell division cycle 27 [Source:HGNC Symbol;Acc:HGNC:1728]	996	.	63	25	38	.	.	3.89271	3.36146	2.88858	2.91822	3.89059	3.24618	2.8981	3.4065	3.52987	2.98259	3.22438	3.61225	2.97016	3.11367	2.17983	3.75353	2.98309	3.36601	3.59692	3.47159	3.53674	3.97748	4.30876	3.01107	3.96854	3.33453	3.06708	3.77897	3.16014	4.03345	3.17864	3.97411	3.73772	2.98241	3.98028	3.78172	3.16067	3.12128	3.48865
58	ENSG00000004961	HCCS	holocytochrome c synthase [Source:HGNC Symbol;Acc:HGNC:4837]	3052	.	63	25	38	.	.	4.16324	3.75782	4.70254	4.69722	4.67502	4.27521	2.96684	4.76589	4.97823	5.54095	4.27587	5.02071	4.23793	4.86985	5.23625	5.39461	4.9831	4.67595	4.93914	4.63826	5.19841	5.15916	5.1473	4.15752	5.48082	5.36148	5.50825	4.72809	5.04822	5.35245	5.01914	4.42223	5.43311	4.72117	5.24343	4.76719	4.94915	4.19237	4.06276
59	ENSG00000004975	DVL2	dishevelled segment polarity protein 2 [Source:HGNC Symbol;Acc:HGNC:3086]	1856	.	63	25	38	.	.	5.51122	4.73582	6.2306	5.40819	4.78903	5.05252	5.58049	5.21947	4.65412	5.04088	5.41948	4.93999	5.21996	4.67503	4.8262	4.61609	4.65499	4.64882	5.4725	5.51045	4.78802	4.75169	4.6245	5.78185	4.32276	4.58363	4.72635	5.25545	5.08461	4.25417	4.4253	5.05437	5.4716	5.10584	5.02549	4.57181	5.41323	5.31714	5.0205
60	ENSG00000005007	UPF1	UPF1 RNA helicase and ATPase [Source:HGNC Symbol;Acc:HGNC:9962]	5976	.	63	25	38	.	.	5.93959	5.68389	6.2581	5.63886	6.29898	5.19551	5.69361	5.25087	5.448	5.68483	5.51244	5.34399	5.92144	5.68175	5.6483	5.24555	5.6731	5.90085	5.61686	6.30044	5.64825	5.7876	5.86749	5.90044	5.70372	5.62686	5.8931	5.13278	6.07979	5.37709	5.66141	5.5341	5.61061	6.45148	5.55452	5.71208	5.75123	5.41568	6.43718
61	ENSG00000005020	SKAP2	src kinase associated phosphoprotein 2 [Source:HGNC Symbol;Acc:HGNC:15687]	8935	.	61	23	38	.	.	2.05975	2.10115	1.45897	1.57084	2.44268	1.02167	1.26184	1.44314	2.58748	2.07651	1.8374	2.35581	2.39179	1.84568	2.01667	2.86307	2.47359	1.94342	2.88174	2.34422	2.9469	3.73664	3.38646	2.27987	2.89481	2.66373	3.09889	0.793115	2.34269	3.45519	2.00507	2.34925	2.50585	1.61189	2.81687	2.36252	3.18308	2.05062	2.43315
62	ENSG00000005022	SLC25A5	solute carrier family 25 member 5 [Source:HGNC Symbol;Acc:HGNC:10991]	292	.	63	25	38	.	.	8.07485	8.15091	8.85776	8.57675	8.16913	8.7443	8.74871	8.72907	8.33612	8.58997	8.43825	8.52726	8.70035	8.81864	8.83117	8.71129	8.76256	8.41214	8.47437	8.36123	8.53891	8.5185	8.57954	8.51156	8.75431	8.71478	9.12143	8.81112	8.69857	8.90243	8.67297	8.60325	9.28982	8.41854	8.78	8.8162	8.75472	8.81825	8.41523
63	ENSG00000005059	MCUB	mitochondrial calcium uniporter dominant negative subunit beta [Source:HGNC Symbol;Acc:HGNC:26076]	55013	.	63	25	38	.	.	5.50094	5.46135	6.87858	5.53746	4.39968	4.17086	3.85175	3.97129	4.35118	4.60935	3.57981	3.31846	2.62798	3.12543	4.18792	3.14471	3.2675	3.83538	3.49483	3.42138	3.88516	2.68615	2.74849	2.08895	3.16764	2.47149	2.76442	3.24341	4.04366	2.68616	3.7344	2.92666	2.9529	4.089	2.53891	3.5323	2.52299	4.21856	4.34891
64	ENSG00000005075	POLR2J	RNA polymerase II subunit J [Source:HGNC Symbol;Acc:HGNC:9197]	5439	.	63	25	38	.	.	4.69672	4.82528	6.05638	6.88413	5.13373	6.98876	6.18678	6.07758	5.13556	5.85774	5.99045	5.43478	6.46426	6.37723	6.29861	6.12979	6.03925	5.99607	6.07675	5.4047	5.42655	5.18619	4.92948	6.57498	5.94866	6.09253	6.05759	6.38478	6.45918	6.10382	6.451	5.81002	6.16522	5.50024	5.49679	5.19191	5.92693	7.07445	5.56161
65	ENSG00000005100	DHX33	DEAH-box helicase 33 [Source:HGNC Symbol;Acc:HGNC:16718]	56919	.	63	25	38	.	.	3.93433	4.23145	4.53205	3.88631	4.258	3.36976	2.95109	3.12582	4.06707	4.18442	3.43016	3.95099	3.09611	3.64222	3.74076	4.09473	4.3262	3.59189	3.44245	4.32916	3.77273	4.11556	4.21002	3.52453	4.09631	3.60986	4.10196	3.43736	3.65126	4.07073	4.11769	3.55629	3.61468	3.73303	4.01601	3.7116	3.72732	2.98763	4.38824
66	ENSG00000005108	THSD7A	thrombospondin type 1 domain containing 7A [Source:HGNC Symbol;Acc:HGNC:22207]	221981	.	63	25	38	.	.	2.25554	3.16177	1.88162	2.07977	3.74411	1.30546	1.94561	1.93791	3.52787	1.42724	1.27945	1.69826	1.50706	2.80096	2.27278	2.03428	3.01748	2.28475	2.279	1.18928	2.41939	2.80318	2.61425	1.13322	2.45063	1.3649	2.24543	1.12311	2.34748	1.93408	2.36454	1.55443	1.661	2.4749	1.77722	1.33348	1.08442	2.00291	2.85186
67	ENSG00000005156	LIG3	DNA ligase 3 [Source:HGNC Symbol;Acc:HGNC:6600]	3980	.	63	25	38	.	.	3.23404	3.32507	4.40378	2.46707	4.06909	3.06307	3.38267	3.38135	3.15897	3.7793	2.75043	3.10724	3.2552	3.72333	3.32804	3.38506	3.76533	2.82996	3.21172	3.3494	3.78071	3.04801	3.38321	3.37989	3.80977	3.28337	4.07261	3.01406	3.82904	3.47959	3.35543	3.0071	3.62484	3.64691	3.66212	3.45059	3.27666	2.83437	2.85186
68	ENSG00000005175	RPAP3	RNA polymerase II associated protein 3 [Source:HGNC Symbol;Acc:HGNC:26151]	79657	.	63	25	38	.	.	2.86598	2.6015	1.8544	3.09634	2.71944	2.58607	2.87587	3.15131	3.3645	1.72483	2.61599	3.49605	2.72703	2.18442	1.77827	3.83785	1.3411	2.95824	3.14517	3.17196	3.29663	3.84984	4.02858	2.73246	2.57962	3.13041	1.51976	3.56273	2.89721	3.42289	2.58037	3.31567	3.5206	1.69234	3.50608	3.10499	3.10557	2.849	2.77314
69	ENSG00000005187	ACSM3	acyl-CoA synthetase medium chain family member 3 [Source:HGNC Symbol;Acc:HGNC:10522]	6296	.	59	23	36	.	.	1.64482	1.39939	1.14484	1.93072	NA	2.4349	1.8575	1.77471	1.40852	0.758519	1.74533	1.56935	1.52277	0.631565	1.15305	1.97403	0.485732	1.56369	1.9563	1.67966	2.14503	1.53706	1.64694	1.44427	0.740847	1.60303	NA	2.16081	1.36185	1.43546	1.3497	2.73512	2.65508	0.54631	2.52301	1.97008	2.07543	1.88383	1.37927
70	ENSG00000005189	REXO5	RNA exonuclease 5 [Source:HGNC Symbol;Acc:HGNC:24661]	81691	.	63	25	38	.	.	2.58946	2.92167	2.11844	2.07977	2.55516	2.12211	2.41496	1.5855	2.05665	2.4251	2.27024	2.40661	1.96333	3.03686	1.94639	2.26095	3.00396	2.08273	2.32985	2.08396	2.89639	2.08386	2.07198	2.03203	2.47524	2.21089	2.59995	2.56439	3.23338	2.3586	2.6696	2.74642	2.82734	2.48453	3.06904	2.28345	2.67627	2.65404	2.53699
71	ENSG00000005194	CIAPIN1	cytokine induced apoptosis inhibitor 1 [Source:HGNC Symbol;Acc:HGNC:28050]	57019	.	63	25	38	.	.	5.60249	6.10777	6.10567	5.85055	6.51848	5.88729	5.55618	5.71598	5.44074	6.15365	5.89508	5.91139	5.77407	6.48516	5.74697	5.92036	5.78723	5.60865	5.77822	5.87869	6.17721	5.92884	6.27804	5.26434	6.36336	6.16993	6.63496	6.23051	6.42864	6.61669	6.10707	6.07916	6.17072	6.05466	6.26015	6.12778	6.15373	5.8395	5.36883
72	ENSG00000005206	SPPL2B	signal peptide peptidase like 2B [Source:HGNC Symbol;Acc:HGNC:30627]	56928	.	63	25	38	.	.	5.09224	5.42594	5.82896	4.99205	4.76844	5.0478	5.30062	5.52151	5.18778	5.26199	5.54488	5.09727	5.29785	4.41511	5.00945	4.94631	4.88166	4.7276	5.12733	5.2376	5.25292	5.15259	4.96159	5.60585	4.45761	4.54255	4.44798	4.92315	4.59051	3.87428	4.81191	5.48184	5.2244	4.48306	5.22437	4.13847	5.33306	5.07745	4.90794
73	ENSG00000005238	FAM214B	family with sequence similarity 214 member B [Source:HGNC Symbol;Acc:HGNC:25666]	80256	.	63	25	38	.	.	5.66063	5.68166	5.71107	5.86462	5.73494	4.38513	5.24899	4.87904	4.76756	5.19677	4.85011	4.62386	5.17386	5.16258	4.8031	4.79481	5.20976	5.13437	4.65075	5.16642	4.27142	4.36036	4.51339	5.12965	5.06805	4.70434	5.15908	4.64556	5.24141	5.12948	4.71952	4.98365	4.64512	4.66864	5.09326	4.97005	4.70894	5.37115	5.36758
74	ENSG00000005249	PRKAR2B	protein kinase cAMP-dependent type II regulatory subunit beta [Source:HGNC Symbol;Acc:HGNC:9392]	5577	.	63	25	38	.	.	8.36306	8.20555	5.79096	6.67671	6.91023	5.82096	6.33326	5.83815	6.96382	5.88648	5.54906	6.01145	5.6686	4.83727	5.59412	6.67278	6.39492	6.40345	6.53748	6.55628	6.41866	6.99816	6.96715	5.4913	6.473	5.78341	5.59806	6.02342	5.20901	6.57475	6.29499	6.6486	5.65953	5.22322	6.46447	6.51491	6.33791	6.25554	6.22108
75	ENSG00000005302	MSL3	MSL complex subunit 3 [Source:HGNC Symbol;Acc:HGNC:7370]	10943	.	63	25	38	.	.	5.27673	5.43027	4.84712	4.54488	3.97018	4.95143	5.08147	5.64189	5.11044	4.98636	5.15656	5.67005	5.50062	4.67211	5.19592	5.56051	5.02745	5.18107	5.56156	4.97107	5.34691	5.6566	5.43082	5.35575	5.1408	5.36727	4.95053	5.44336	4.60341	5.5193	5.21798	5.49279	5.56994	4.33303	5.62917	5.564	5.13193	5.14351	5.20101
76	ENSG00000005339	CREBBP	CREB binding protein [Source:HGNC Symbol;Acc:HGNC:2348]	1387	.	63	25	38	.	.	6.35587	5.60663	6.17987	4.93909	6.17562	5.29754	5.21332	5.2151	5.29246	5.43474	5.17087	5.27763	5.15905	5.34087	5.15832	5.07636	5.56869	5.25016	4.7788	5.25128	5.1483	5.49001	5.28229	5.15392	5.23762	4.82223	5.25772	4.66115	5.10464	4.77294	5.1987	4.6351	4.67577	5.57011	4.70413	4.82021	5.03634	4.86472	5.3287
77	ENSG00000005379	TSPOAP1	TSPO associated protein 1 [Source:HGNC Symbol;Acc:HGNC:16831]	9256	.	63	25	38	.	.	6.79443	6.78473	5.52079	6.21807	6.34273	6.80416	7.21448	7.46529	8.01874	7.89892	7.34347	7.12173	7.71543	6.7937	8.33306	7.14977	6.9649	7.67149	7.43739	7.4987	6.82144	7.55242	7.55127	7.61777	6.82664	6.57453	6.39839	6.95611	6.9407	6.3434	6.98563	6.92867	6.13692	6.55119	6.40729	6.59938	7.05474	6.16146	7.35977
78	ENSG00000005381	MPO	myeloperoxidase [Source:HGNC Symbol;Acc:HGNC:7218]	4353	.	63	25	38	.	.	2.27292	1.76832	1.71762	1.50076	2.48946	1.27434	0.605435	1.86453	1.15115	1.31867	1.11296	1.11368	0.78942	2.43314	1.38592	1.78532	1.52171	1.04854	1.28916	2.288	2.08978	1.64346	1.52483	1.82945	1.22953	2.20308	2.85957	2.64222	2.47291	2.68616	2.91612	2.83551	1.69307	2.19188	1.99135	1.69557	1.74735	3.13602	1.20565
79	ENSG00000005436	GCFC2	GC-rich sequence DNA-binding factor 2 [Source:HGNC Symbol;Acc:HGNC:1317]	6936	.	63	25	38	.	.	2.96771	3.31275	3.07555	3.63073	2.9331	3.61272	3.86235	3.41555	3.43683	2.52169	3.77132	3.23363	3.59224	2.96963	3.01587	3.81716	2.89808	3.62439	3.91204	3.35135	3.62898	3.37413	3.37142	3.43919	2.83821	2.86792	1.09328	3.8539	3.16962	2.92871	2.75377	3.73738	3.74552	2.68602	3.52989	3.04205	3.63638	3.61679	3.33025
80	ENSG00000005448	WDR54	WD repeat domain 54 [Source:HGNC Symbol;Acc:HGNC:25770]	84058	.	63	25	38	.	.	5.79433	6.42686	5.54109	5.62763	6.59491	6.25846	5.75981	6.01694	5.64318	5.85066	6.07388	5.66863	5.26963	6.4218	5.71957	5.69315	5.59042	5.52102	5.68933	6.05509	5.67413	5.5756	5.37613	5.48324	5.51061	5.99363	6.09718	6.10063	6.00122	5.78586	5.72265	6.50611	6.01322	5.8054	6.08009	5.61148	5.92393	6.10056	5.78639
81	ENSG00000005469	CROT	carnitine O-octanoyltransferase [Source:HGNC Symbol;Acc:HGNC:2366]	54677	.	63	25	38	.	.	1.91962	1.80766	2.0785	1.92401	0.863085	2.56479	2.09939	1.78851	1.44718	1.33519	2.29043	2.18829	1.58852	1.95077	1.10777	2.03198	1.55482	1.20575	2.36934	1.65715	2.1392	2.36519	2.36638	2.13891	1.99504	2.40496	1.56263	2.07027	1.28998	2.34882	1.96726	1.71154	2.2311	0.904502	2.63968	1.39585	1.56703	2.18555	1.87743
82	ENSG00000005483	KMT2E	lysine methyltransferase 2E (inactive) [Source:HGNC Symbol;Acc:HGNC:18541]	55904	.	63	25	38	.	.	6.9394	6.242	4.60317	6.09868	5.34564	5.4789	6.0595	5.60994	5.7026	4.23115	5.42541	5.46685	5.62378	4.5087	4.414	5.37528	4.34983	5.70968	5.46572	5.63925	5.31675	5.43155	5.56679	5.56983	4.88103	4.79579	4.43632	5.496	4.4585	5.05818	4.52212	5.22767	5.44362	4.41252	5.47099	5.29792	5.42855	5.24885	5.77437
83	ENSG00000005486	RHBDD2	rhomboid domain containing 2 [Source:HGNC Symbol;Acc:HGNC:23082]	57414	.	63	25	38	.	.	7.84145	8.21044	7.90538	8.2854	9.35849	9.08313	8.78665	9.25375	9.08376	9.52525	9.61165	9.53314	9.23983	9.77725	9.16859	9.59854	9.79195	9.20007	9.44841	9.54626	9.70321	9.52659	9.73429	9.39493	9.58368	9.47658	9.88862	9.51039	9.95198	9.6238	9.61879	9.40823	9.31981	9.98031	9.65534	9.22039	9.60472	9.38923	9.20804
84	ENSG00000005513	SOX8	SRY-box transcription factor 8 [Source:HGNC Symbol;Acc:HGNC:11203]	30812	.	62	24	38	.	.	5.07885	4.25924	6.84812	6.73722	5.7826	6.1755	6.3788	5.97512	5.80562	6.70397	6.35786	7.01285	6.64618	5.72121	6.30227	5.29787	6.13315	6.58496	5.14333	5.95048	4.80739	4.62297	5.18218	5.50237	4.92843	6.02025	4.23033	5.06221	5.47544	4.54422	5.17385	5.41183	5.27791	4.98921	5.35263	6.23588	6.3681	5.63892	6.19733
85	ENSG00000005700	IBTK	inhibitor of Bruton tyrosine kinase [Source:HGNC Symbol;Acc:HGNC:17853]	25998	.	63	25	38	.	.	4.27774	4.03141	2.97679	4.09586	3.75806	3.73064	3.86577	4.00771	4.02141	2.47815	3.82618	4.02817	3.89784	3.05534	3.10568	4.23039	3.18419	4.049	4.1929	4.22822	4.40909	4.66841	4.54379	3.51473	3.65589	3.82788	3.12648	3.83964	3.17613	4.31244	3.41892	4.00075	3.95454	2.81755	4.36455	4.11598	4.14427	4.16996	4.12807
86	ENSG00000005801	ZNF195	zinc finger protein 195 [Source:HGNC Symbol;Acc:HGNC:12986]	7748	.	63	25	38	.	.	6.04746	4.77203	3.40199	6.45567	4.08089	4.8592	5.19017	5.24168	4.54543	3.20965	4.91922	4.41268	4.56687	2.81709	3.80589	4.72432	3.06541	4.72425	4.79035	4.67122	4.71349	4.17033	4.14748	4.4265	3.45259	3.97173	3.45773	5.22324	2.87655	4.0757	3.74177	4.84385	5.42611	2.79215	5.14949	4.20778	4.81548	4.56494	4.47479
87	ENSG00000005810	MYCBP2	MYC binding protein 2 [Source:HGNC Symbol;Acc:HGNC:23386]	23077	.	63	25	38	.	.	5.68213	5.41841	3.76096	4.94985	6.21266	4.7029	4.85577	5.35124	6.17305	4.70506	5.44212	5.90689	5.0701	4.98911	4.83428	5.95348	5.23318	5.66762	5.66108	5.49867	6.17846	6.73859	6.59266	4.89976	6.02173	5.31834	5.00641	5.48848	4.89099	6.01796	5.37696	5.61609	5.43089	5.16074	6.0142	5.81357	5.46361	4.56494	5.53883
88	ENSG00000005812	FBXL3	F-box and leucine rich repeat protein 3 [Source:HGNC Symbol;Acc:HGNC:13599]	26224	.	63	25	38	.	.	5.275	5.27674	5.08035	4.75704	4.5159	5.28824	5.51929	5.31394	5.81582	4.77891	5.40739	5.64165	5.60812	4.73534	4.80646	5.86929	5.11343	5.66687	5.95774	5.8982	5.82109	5.92302	6.03118	5.66751	5.35483	4.89692	4.55271	5.42005	4.42762	5.66984	5.42307	5.44986	4.8359	4.33841	5.67569	5.40602	5.03569	5.18523	5.70429
89	ENSG00000005844	ITGAL	integrin subunit alpha L [Source:HGNC Symbol;Acc:HGNC:6148]	3683	.	51	17	34	.	.	NA	0.624075	2.31577	1.44701	0.694476	0.290033	0.185635	0.806979	0.416707	1.4118	0.762314	1.07056	1.97835	1.19622	1.44741	1.18544	1.46669	0.450769	1.10222	0.731216	0.823773	0.754855	0.733195	0.64717	1.06519	NA	1.04451	0.720241	0.832089	0.855604	1.56893	0.715758	NA	2.80758	0.227192	0.86869	NA	1.26416	2.61654
90	ENSG00000005882	PDK2	pyruvate dehydrogenase kinase 2 [Source:HGNC Symbol;Acc:HGNC:8810]	5164	.	63	25	38	.	.	4.98667	5.74564	6.05119	5.70058	6.63077	6.44181	6.48514	6.24473	6.53875	6.86358	7.27532	6.66174	7.15681	7.32938	7.04153	7.16706	7.5023	7.20726	7.21905	7.34534	6.99441	6.92649	7.15388	7.34681	7.37011	6.97795	7.46604	6.9916	7.54837	7.18458	7.38874	6.94301	7.05371	7.6005	7.11625	7.0476	7.37972	7.0697	7.22514
91	ENSG00000005884	ITGA3	integrin subunit alpha 3 [Source:HGNC Symbol;Acc:HGNC:6139]	3675	.	63	25	38	.	.	4.66813	5.10904	4.29761	5.24987	5.60559	3.95428	4.34837	4.16186	4.34344	4.43706	3.87147	3.90497	3.93099	4.86114	4.30337	4.33279	4.38808	4.23185	4.38996	4.43856	4.60601	4.41734	4.56162	4.30284	4.64033	4.14477	4.839	4.05018	4.93513	4.42263	4.63728	4.26277	4.31401	5.52965	4.4754	4.15111	4.29265	4.37533	4.62234
92	ENSG00000005889	ZFX	zinc finger protein X-linked [Source:HGNC Symbol;Acc:HGNC:12869]	7543	.	63	25	38	.	.	3.07153	2.78865	3.0551	3.11471	2.80331	2.30779	2.78713	2.43017	3.21184	1.81266	2.90875	3.13574	2.91909	2.50448	3.0949	2.87651	1.97817	3.45155	3.76716	2.74696	2.37456	2.80774	2.83949	2.44922	2.99214	2.77452	1.57211	1.80166	2.17009	3.18233	1.98248	1.94102	1.72808	2.59075	2.31453	1.51423	2.48931	1.76916	2.64988
93	ENSG00000005893	LAMP2	lysosomal associated membrane protein 2 [Source:HGNC Symbol;Acc:HGNC:6501]	3920	.	63	25	38	.	.	5.28713	6.03104	5.391	5.48883	5.77154	5.09305	5.59045	5.31046	5.58876	4.74239	5.62676	7.21379	6.11259	4.82232	5.07386	5.7638	5.53626	6.65449	5.56309	6.84274	5.78302	6.42786	5.88871	5.9885	5.87811	6.02025	4.94639	5.46673	5.25286	6.01368	5.74564	5.83869	5.82551	5.67345	6.5405	7.23451	6.26294	6.20389	6.34364
94	ENSG00000005955	NA	NA	NA	.	63	25	38	.	.	5.82876	5.28434	4.1242	6.11387	4.55868	5.52006	5.63692	5.79987	5.35263	4.18442	5.2596	5.28748	5.40036	4.25822	4.56604	5.51313	4.53814	5.92192	5.50203	5.64582	5.58789	5.5321	5.82565	5.88268	5.27486	5.77956	4.98656	5.92134	4.44639	6.00088	5.09292	6.03138	6.25126	4.70969	6.18298	6.05584	5.69157	6.05606	5.61689
95	ENSG00000005961	ITGA2B	integrin subunit alpha 2b [Source:HGNC Symbol;Acc:HGNC:6138]	3674	.	62	25	37	.	.	1.75034	1.56171	1.09368	0.886058	NA	0.477258	0.894447	1.47699	1.12529	0.981103	1.4628	1.08808	0.63829	0.394604	1.44193	0.76588	0.53616	0.716741	1.21542	1.78889	0.558378	1.20511	1.46425	1.55515	0.623455	1.44396	0.863594	0.578512	0.965437	1.02136	0.922126	2.61967	2.70296	1.0324	1.61948	1.43167	1.89975	2.17231	1.47909
96	ENSG00000006007	GDE1	glycerophosphodiester phosphodiesterase 1 [Source:HGNC Symbol;Acc:HGNC:29644]	51573	.	63	25	38	.	.	6.3473	7.20401	6.03514	6.82247	6.53745	6.45388	6.75168	6.99778	6.58874	7.1643	6.93564	7.14362	7.01894	6.64233	6.83892	7.28927	7.16849	6.83855	6.83778	7.02497	7.28461	7.35698	7.38625	6.74632	7.30832	7.12316	7.03992	7.01396	6.83233	7.30083	7.21247	7.23221	7.12106	6.77034	7.14968	7.42462	6.72114	6.58425	6.51326
97	ENSG00000006015	REX1BD	required for excision 1-B domain containing [Source:HGNC Symbol;Acc:HGNC:26098]	55049	.	63	25	38	.	.	5.47031	5.99718	6.86114	6.31536	6.04873	7.68054	6.42233	7.30369	6.90908	7.49384	7.89983	6.66881	6.24994	7.38229	7.55674	6.77574	6.97981	6.53515	6.81903	7.60056	6.34784	6.15484	5.32573	7.03264	5.73652	7.43745	6.51273	7.75636	6.40997	6.48288	6.6623	8.23921	6.76364	6.30952	6.74251	7.51802	7.68296	7.36423	5.77902
98	ENSG00000006016	CRLF1	cytokine receptor like factor 1 [Source:HGNC Symbol;Acc:HGNC:2364]	9244	.	63	25	38	.	.	3.58619	3.3088	0.772891	2.50482	4.03859	3.04002	2.93456	3.55582	2.68194	4.03646	4.85774	1.98278	5.58815	5.25335	5.77818	4.4719	5.86163	5.89427	5.61287	5.49643	6.01655	4.9418	4.59049	6.06494	6.2077	6.2978	6.58137	6.15209	7.10509	5.5675	6.42582	5.89045	5.33888	7.06149	5.50705	5.45731	6.22398	6.42251	3.79247
99	ENSG00000006025	OSBPL7	oxysterol binding protein like 7 [Source:HGNC Symbol;Acc:HGNC:16387]	114881	.	62	24	38	.	.	4.29185	3.38254	3.42315	4.2116	2.81416	3.41303	3.68987	3.58994	3.21468	3.45778	4.18146	3.80124	3.79689	3.02775	3.1671	3.21114	2.69865	3.59692	3.10301	3.83357	3.50038	3.31765	3.34405	3.9075	2.51952	3.27902	2.48172	3.57399	2.75492	2.39508	3.04416	3.5057	3.84921	3.36565	3.42814	3.3524	4.00592	3.56245	3.07744
100	ENSG00000006042	TMEM98	transmembrane protein 98 [Source:HGNC Symbol;Acc:HGNC:24529]	26022	.	62	24	38	.	.	3.13757	2.75008	6.72885	3.56094	4.33354	3.95658	3.82263	2.43336	1.97703	4.43624	2.8061	5.87364	2.37383	3.39859	3.39208	2.48494	3.29895	4.80403	3.63666	4.13426	2.48292	2.15117	2.74071	3.82751	3.99506	4.88964	4.4198	3.90646	4.14862	4.76535	4.50536	3.86481	4.93448	5.16773	4.98512	5.27664	4.16967	4.23037	3.43883
101	ENSG00000006062	MAP3K14	mitogen-activated protein kinase kinase kinase 14 [Source:HGNC Symbol;Acc:HGNC:6853]	9020	.	63	25	38	.	.	2.45951	2.07639	4.72457	3.5814	2.79676	1.80993	2.58772	2.21796	2.72473	3.61284	3.09811	2.96596	2.82228	3.32874	2.89807	2.79561	3.14778	2.41938	2.6148	2.60624	2.84038	2.93313	2.78111	3.59032	3.31206	3.16897	3.14259	2.72851	3.07736	2.64336	2.62584	2.17197	3.02346	3.67507	2.53459	3.19415	2.91626	3.18374	3.40563
102	ENSG00000006071	ABCC8	ATP binding cassette subfamily C member 8 [Source:HGNC Symbol;Acc:HGNC:59]	6833	.	63	25	38	.	.	3.80339	4.52078	3.03817	4.00493	3.78176	4.10249	4.47802	4.17377	4.51873	4.16049	5.01735	4.08372	3.79689	3.68756	3.93915	4.07386	3.75688	4.09002	4.96798	4.57293	4.59871	4.6577	4.77206	4.81178	4.0552	4.46136	4.48644	4.9201	4.35266	4.00678	4.39143	4.94146	5.28542	4.1363	4.53386	4.56005	5.27565	4.89926	3.99266
103	ENSG00000006114	NA	NA	NA	.	63	25	38	.	.	3.99484	3.85314	4.00589	3.43013	4.33846	3.21955	2.89339	2.90455	3.33286	3.57667	2.94379	3.20301	2.8694	3.45842	3.42469	3.43483	3.55838	3.71998	3.02021	3.41949	3.12239	3.46456	4.02383	3.20443	3.9712	3.19951	3.61374	3.03701	3.29178	3.80671	3.46943	3.43313	3.19609	3.60575	3.4641	3.59811	3.1203	3.07427	3.41308
104	ENSG00000006116	CACNG3	calcium voltage-gated channel auxiliary subunit gamma 3 [Source:HGNC Symbol;Acc:HGNC:1407]	10368	.	63	25	38	.	.	6.09345	6.9069	4.16646	6.97503	7.73965	7.05946	7.31539	7.74057	8.26021	7.82564	7.94911	8.09607	7.50085	8.17804	8.11105	8.28502	8.50102	7.78225	7.83095	7.17433	8.27751	8.18742	8.27339	7.06004	8.29474	7.58312	8.40094	7.20173	8.33278	7.78646	8.23831	7.10646	6.88147	8.02673	7.78721	7.29763	7.11203	5.96694	7.60405
105	ENSG00000006118	TMEM132A	transmembrane protein 132A [Source:HGNC Symbol;Acc:HGNC:31092]	54972	.	63	25	38	.	.	7.76875	8.28621	8.2191	8.18001	8.77186	8.45812	8.33646	8.27226	7.73975	7.80885	8.52982	7.68688	8.03106	8.35342	7.97283	8.04605	7.96679	7.6369	7.66025	7.73792	7.73035	7.77513	7.50968	7.64904	7.86403	7.55465	7.74135	7.6726	8.00238	7.39676	7.60247	7.47432	7.35529	7.74487	7.28033	6.93327	7.77635	7.64225	8.00135
106	ENSG00000006125	AP2B1	adaptor related protein complex 2 subunit beta 1 [Source:HGNC Symbol;Acc:HGNC:563]	163	.	63	25	38	.	.	6.92853	7.55116	6.48254	5.45479	8.20342	5.71414	5.903	5.99553	6.87669	6.71342	5.98035	6.46048	6.18743	6.23478	6.35032	6.6437	6.8648	6.64799	6.28557	6.34524	6.36874	7.11333	7.08417	6.01284	6.9241	6.10991	6.57417	5.36645	5.97409	6.54444	6.54931	5.87527	5.46321	6.59306	6.41895	6.30243	5.85429	5.43238	6.72488
107	ENSG00000006128	TAC1	tachykinin precursor 1 [Source:HGNC Symbol;Acc:HGNC:11517]	6863	.	62	24	38	.	.	3.77633	3.98893	3.93572	6.26513	2.48521	5.59363	3.77717	5.46964	5.57123	5.97769	5.13791	5.32579	5.38881	4.82289	5.7901	5.08628	5.25501	5.20329	4.68423	3.42386	4.65757	4.53123	5.19366	3.74674	4.89147	5.55533	3.67147	5.55683	4.93208	4.88477	4.61986	4.00961	4.75961	4.09138	4.4796	4.51068	4.44589	3.02069	3.22488
108	ENSG00000006194	ZNF263	zinc finger protein 263 [Source:HGNC Symbol;Acc:HGNC:13056]	10127	.	63	25	38	.	.	5.02353	5.12624	5.51513	5.33032	5.13635	4.96191	4.54969	5.07146	5.04004	5.18932	4.88697	5.02511	4.66744	5.20037	4.86111	4.85438	4.98743	5.00487	5.0369	5.13255	5.30027	4.9425	5.12908	4.86802	5.20086	5.21187	5.18129	4.89795	5.46673	5.09731	5.16783	5.10263	4.85492	5.17941	5.00664	5.12488	4.63485	4.6534	4.97773
109	ENSG00000006210	CX3CL1	C-X3-C motif chemokine ligand 1 [Source:HGNC Symbol;Acc:HGNC:10647]	6376	.	63	25	38	.	.	5.07601	7.89646	7.85391	7.01009	8.8169	7.62401	8.23599	9.13614	8.9314	9.04746	8.40136	9.25014	8.48203	8.97836	7.73932	9.25469	9.21216	7.84625	7.68518	8.22272	9.15755	9.02676	8.98568	6.69482	9.02288	8.31842	8.27116	7.01803	8.44543	7.80627	8.64754	7.3429	7.37395	9.07235	7.72566	7.58875	7.52791	6.68044	8.77327
110	ENSG00000006282	SPATA20	spermatogenesis associated 20 [Source:HGNC Symbol;Acc:HGNC:26125]	64847	.	63	25	38	.	.	5.73557	6.53767	5.29567	5.96769	6.3856	6.36134	6.34684	6.25436	6.2766	6.35559	6.22862	5.62013	6.931	5.96881	6.64983	6.31922	5.98451	6.60611	6.3514	6.88986	6.17539	6.01464	6.35812	6.63145	6.35868	6.29042	6.04986	6.98222	6.73111	6.31023	6.30642	6.97782	6.5152	6.5471	6.61867	6.13	7.0656	7.25395	6.34758
111	ENSG00000006283	CACNA1G	calcium voltage-gated channel subunit alpha1 G [Source:HGNC Symbol;Acc:HGNC:1394]	8913	.	63	25	38	.	.	4.84521	6.42983	4.41076	5.88342	6.31349	5.86314	5.92009	6.31693	6.32148	6.3878	5.87244	6.37329	5.39073	6.09857	6.2956	6.10274	6.36315	4.6647	5.82796	4.4006	5.99011	6.11253	5.76625	4.49226	5.69364	5.67815	5.58498	5.11664	5.7646	5.28229	5.53751	4.90972	4.74477	5.20389	5.12555	5.23868	4.87746	3.81274	5.39073
112	ENSG00000006377	DLX6	distal-less homeobox 6 [Source:HGNC Symbol;Acc:HGNC:2919]	1750	.	60	22	38	.	.	2.93	3.59233	5.95254	3.78574	2.91868	2.74651	3.05667	2.81634	2.24142	2.96126	1.85941	2.00957	2.4803	3.47194	3.68884	1.80371	3.09214	3.74038	2.24596	2.32101	1.70075	2.15117	2.19526	1.60995	2.47763	2.72076	3.41906	2.98648	3.39855	1.29079	2.54364	2.42494	2.40319	3.44262	2.45643	1.48019	1.76862	2.02744	2.21943
113	ENSG00000006432	MAP3K9	mitogen-activated protein kinase kinase kinase 9 [Source:HGNC Symbol;Acc:HGNC:6861]	4293	.	63	25	38	.	.	3.55132	4.03048	3.20798	2.88254	5.39047	2.80224	1.92161	3.16094	4.67906	4.65283	3.09061	4.15568	2.55591	4.51141	4.59147	3.78571	4.33881	3.42432	3.27907	3.67288	3.83011	4.65879	4.9798	2.90812	5.04116	4.05538	4.29132	2.69314	4.57961	4.20793	4.5253	3.54867	3.62011	4.43765	3.47257	4.08834	3.63167	2.38454	3.33679
114	ENSG00000006451	RALA	RAS like proto-oncogene A [Source:HGNC Symbol;Acc:HGNC:9839]	5898	.	63	25	38	.	.	6.93376	6.76915	5.20617	6.36611	5.81565	5.12245	4.90662	5.60601	5.81449	5.05539	4.9991	5.55602	5.44378	4.58	4.4344	5.43224	4.77509	5.10945	5.12822	4.82847	5.65014	5.70238	5.38461	5.11319	5.19935	4.73321	4.28479	4.86221	4.01657	5.43815	4.58013	4.60719	4.64038	3.75118	5.17075	4.56924	4.55673	4.5421	4.91889
115	ENSG00000006459	KDM7A	lysine demethylase 7A [Source:HGNC Symbol;Acc:HGNC:22224]	80853	.	62	24	38	.	.	2.18506	1.82752	2.83586	2.81135	1.81703	2.04469	2.3986	2.28436	2.84311	2.09827	1.46783	2.9026	1.99537	2.65329	1.71829	2.28802	1.94064	2.2658	2.16318	2.20966	1.55051	2.7655	3.05664	2.38134	2.37091	1.3649	1.23435	1.80884	1.38967	2.19526	1.99052	1.73069	2.0549	1.51108	2.08165	2.12968	1.83854	1.43425	2.4749
116	ENSG00000006468	ETV1	ETS variant transcription factor 1 [Source:HGNC Symbol;Acc:HGNC:3490]	2115	.	63	25	38	.	.	3.42557	3.72436	3.514	4.18677	3.55158	4.36827	4.2061	4.67116	4.30602	3.60473	3.99874	3.74189	3.42143	3.57901	2.37581	3.98561	2.48302	3.71319	2.62819	3.43311	3.20993	4.20058	4.13837	3.32858	3.84196	3.48019	3.10717	3.45024	2.25682	3.36882	2.73092	2.65074	3.74789	2.08901	3.56488	3.67616	3.96945	1.31563	2.79062
117	ENSG00000006530	AGK	acylglycerol kinase [Source:HGNC Symbol;Acc:HGNC:21869]	55750	.	63	25	38	.	.	5.40067	5.74465	4.4843	5.05564	5.61662	5.32949	5.51252	5.25046	5.71628	5.4686	5.36183	5.25688	5.36739	5.48987	5.2461	5.59676	5.58242	5.25289	5.48188	5.76305	5.91268	5.88361	5.93272	5.28194	5.77766	5.56199	5.77484	5.60581	5.50036	5.76807	5.94043	6.13638	5.94612	5.37344	6.18475	5.6846	5.52427	5.20748	5.2927
118	ENSG00000006576	PHTF2	putative homeodomain transcription factor 2 [Source:HGNC Symbol;Acc:HGNC:13411]	57157	.	63	25	38	.	.	3.59363	3.41764	1.88462	2.92001	2.64455	2.32679	2.3986	2.6271	2.57243	1.88621	2.12389	3.12714	2.12438	2.42586	1.37143	2.6576	2.05309	2.26316	2.80748	2.64678	2.87282	2.80074	2.84224	2.32648	2.69718	2.56044	0.638315	1.38784	2.78309	2.62481	2.2448	2.82439	2.69536	1.40088	2.58902	2.63788	2.22697	1.95424	3.03269
119	ENSG00000006607	FARP2	FERM, ARH/RhoGEF and pleckstrin domain protein 2 [Source:HGNC Symbol;Acc:HGNC:16460]	9855	.	63	25	38	.	.	3.59244	4.05965	4.09891	3.3696	4.33235	3.84703	3.85434	3.70546	4.07454	4.67156	4.14242	4.17811	3.65323	4.1467	4.14611	3.64596	3.5212	3.88204	3.51425	3.65595	3.56168	3.99745	4.08098	3.63726	4.08017	3.93195	3.85259	3.84239	3.9321	3.601	3.72152	4.0372	4.37956	4.47506	4.40873	4.10423	4.2453	3.3258	3.35375
120	ENSG00000006611	USH1C	USH1 protein network component harmonin [Source:HGNC Symbol;Acc:HGNC:12597]	10083	.	55	22	33	.	.	NA	NA	NA	0.521775	1.04715	0.349564	0.800386	0.532043	0.142223	2.3801	0.853879	0.758013	0.327308	NA	0.83369	0.869332	2.31977	1.85532	1.09118	1.18345	0.731513	0.869332	1.58903	1.09576	1.30082	1.16004	1.13962	1.47761	2.57078	1.12295	2.0097	1.13604	1.32723	2.17195	1.27198	0.791413	1.00189	NA	0.802397
121	ENSG00000006625	GGCT	gamma-glutamylcyclotransferase [Source:HGNC Symbol;Acc:HGNC:21705]	79017	.	63	25	38	.	.	5.725	5.66285	5.21041	6.89207	4.95959	6.37762	6.65683	6.73814	6.51668	6.11163	6.47483	6.64699	6.74288	5.81071	6.3386	6.88007	6.69331	6.21928	7.42312	6.70434	7.36362	6.73184	7.12888	6.71408	6.53456	6.78577	5.92133	7.13147	5.95532	7.23645	7.16941	6.74452	6.6103	5.88138	7.03506	6.50407	6.65398	6.54747	6.44532
122	ENSG00000006634	DBF4	DBF4 zinc finger [Source:HGNC Symbol;Acc:HGNC:17364]	10926	.	63	25	38	.	.	2.58043	2.10908	2.40932	4.03961	1.08679	3.16482	2.42637	2.94201	1.67253	1.59929	2.07578	2.67522	1.68296	1.90628	0.639594	2.57509	0.42139	1.64994	2.59225	2.1007	2.45608	2.18449	2.13241	2.89278	1.49068	3.11824	0.706038	1.88094	1.67399	2.63033	1.46332	3.09961	2.63725	1.11981	2.53079	2.15704	2.07845	3.1028	1.62715
123	ENSG00000006652	IFRD1	interferon related developmental regulator 1 [Source:HGNC Symbol;Acc:HGNC:5456]	3475	.	63	25	38	.	.	6.33517	5.84097	5.66082	7.51963	4.86218	5.93509	6.53716	5.83326	5.87582	4.90505	5.40076	5.94148	5.59698	4.06636	5.17429	6.02092	5.65273	5.28929	5.9042	5.29653	6.10185	5.60504	5.41585	5.83788	4.99568	6.08225	4.91947	5.9609	4.73491	5.46389	5.66572	5.46608	5.47849	4.80841	5.74651	5.64894	5.74714	5.7935	5.86514
124	ENSG00000006695	COX10	cytochrome c oxidase assembly factor heme A:farnesyltransferase COX10 [Source:HGNC Symbol;Acc:HGNC:2260]	1352	.	63	25	38	.	.	3.01625	3.20837	3.3661	3.20598	4.03608	3.0187	3.07139	3.05128	2.58441	3.86595	2.81052	3.14204	2.6633	4.25268	2.97574	3.34808	3.75853	2.74368	2.05169	2.58037	2.84446	2.48136	2.53303	1.68982	2.99792	3.82538	2.71219	2.74343	3.21733	3.10097	2.83506	2.91965	3.26729	3.21555	2.30391	3.05591	2.90729	2.60632	2.16705
125	ENSG00000006704	GTF2IRD1	GTF2I repeat domain containing 1 [Source:HGNC Symbol;Acc:HGNC:4661]	9569	.	63	25	38	.	.	4.36013	3.47541	4.26776	3.97784	3.4752	2.81376	3.32141	3.41147	2.87711	2.48992	3.49578	2.94718	3.05995	3.41083	3.35376	3.19668	3.73576	3.18174	2.92087	3.27123	2.82309	2.77894	2.83949	3.22512	3.56152	3.38007	3.71991	2.93913	3.89753	3.14883	2.68702	2.74127	3.23532	3.42558	3.15288	2.48739	3.64733	3.09494	3.0789
126	ENSG00000006715	VPS41	VPS41 subunit of HOPS complex [Source:HGNC Symbol;Acc:HGNC:12713]	27072	.	63	25	38	.	.	4.53573	4.14237	2.34221	3.46006	4.08089	4.18782	4.31124	4.70436	4.38352	3.5887	4.60505	4.92449	3.68774	4.01778	3.70673	4.83245	4.1355	4.37153	4.24894	4.18766	4.32366	5.0923	4.79913	4.02783	4.41963	4.36588	3.81078	4.17163	3.1037	4.96789	4.18011	4.17778	4.29374	2.98609	4.58394	4.62165	4.35154	3.90461	4.40059
127	ENSG00000006740	ARHGAP44	Rho GTPase activating protein 44 [Source:HGNC Symbol;Acc:HGNC:29096]	9912	.	63	25	38	.	.	3.77226	4.87417	2.76091	3.78807	5.47532	5.11653	4.73837	5.58005	6.0966	6.15136	5.91099	5.69514	4.95799	5.94833	5.72587	5.67468	5.65692	5.54832	4.99697	5.30818	5.1916	5.55183	5.32254	4.50444	5.83615	5.55039	5.50243	5.00292	5.16405	5.35598	5.49132	4.88341	5.53887	5.24162	4.86867	5.38172	5.18999	4.39681	4.87251
128	ENSG00000006744	ELAC2	elaC ribonuclease Z 2 [Source:HGNC Symbol;Acc:HGNC:14198]	60528	.	63	25	38	.	.	3.57333	3.94485	4.72249	3.66179	4.54604	4.58733	4.31273	4.28644	4.09481	4.79197	4.43891	4.19089	4.27528	4.95651	4.5845	4.39409	4.27702	3.94053	4.67508	4.62813	4.43379	3.93456	3.77771	4.51629	4.14533	4.79204	4.74252	4.56088	4.61168	4.76119	4.30609	4.68284	4.7559	4.64283	4.52894	4.59459	4.68605	5.02454	3.9948
129	ENSG00000006757	PNPLA4	patatin like phospholipase domain containing 4 [Source:HGNC Symbol;Acc:HGNC:24887]	8228	.	63	25	38	.	.	2.39308	1.64449	3.84431	3.3696	3.20698	3.48228	3.35228	3.87797	2.94615	3.92348	4.22984	3.55661	4.37066	3.74055	4.6703	3.77764	3.91556	4.52274	4.13169	3.93324	3.18777	3.45025	3.61935	4.21524	4.4764	4.68292	4.56085	4.01675	4.35879	4.54538	4.26324	4.60125	4.30932	4.53414	4.03772	3.69376	4.01136	4.56494	3.84064
130	ENSG00000006831	ADIPOR2	adiponectin receptor 2 [Source:HGNC Symbol;Acc:HGNC:24041]	79602	.	63	25	38	.	.	4.359	4.97726	5.33754	4.42775	5.23772	4.44424	4.83442	4.30051	4.88658	4.90078	5.04043	5.41595	5.18542	4.68137	4.92931	4.87753	4.70963	5.96782	4.80319	5.42646	4.34239	4.45078	4.91563	5.37174	5.39116	4.9554	5.08123	4.89325	4.95998	4.89572	4.99624	4.67204	4.76692	5.3872	4.96271	5.95184	5.22501	5.25956	5.16402
131	ENSG00000006837	CDKL3	cyclin dependent kinase like 3 [Source:HGNC Symbol;Acc:HGNC:15483]	51265	.	63	25	38	.	.	3.17098	2.53656	2.32525	3.23521	2.07995	2.79614	3.2569	2.86073	2.61879	2.36834	2.57333	2.65417	2.9444	2.17094	2.14984	2.5118	2.61884	2.90469	2.38822	2.72461	2.68884	2.41148	2.90011	2.93683	2.8929	3.6401	2.54205	2.61728	2.95805	2.97797	2.38265	3.37886	3.4748	1.82294	3.19389	3.07068	2.49424	2.92259	2.65608
132	ENSG00000007047	MARK4	microtubule affinity regulating kinase 4 [Source:HGNC Symbol;Acc:HGNC:13538]	57787	.	63	25	38	.	.	7.32004	7.51226	7.16875	6.41808	8.14583	7.08282	6.62569	7.21107	7.25765	7.46878	6.77815	6.72677	6.47003	7.04923	7.05233	6.70574	6.87593	6.90409	6.44088	6.79087	6.53071	6.59722	6.60331	6.43409	6.63372	6.5312	6.77297	5.9237	6.72174	6.295	6.61898	6.38908	6.05067	6.80104	6.32213	6.26917	6.50628	6.22942	6.73405
133	ENSG00000007062	PROM1	prominin 1 [Source:HGNC Symbol;Acc:HGNC:9454]	8842	.	63	25	38	.	.	5.76695	3.72214	3.8111	4.27775	4.34723	3.05863	3.39804	2.6927	3.4281	3.43469	1.8798	2.87612	2.99046	2.05221	3.1909	2.69964	3.34168	3.16623	3.03729	1.37733	3.23253	2.44582	2.61063	2.08049	2.50123	2.378	1.30955	2.85181	2.4494	2.79736	2.08012	2.14587	1.90591	2.9258	2.64453	1.60818	2.12289	0.648428	3.08703
134	ENSG00000007080	CCDC124	coiled-coil domain containing 124 [Source:HGNC Symbol;Acc:HGNC:25171]	115098	.	63	25	38	.	.	7.9624	8.22768	8.37939	8.65823	9.0088	9.02924	8.7189	8.77537	8.6371	8.90953	9.01194	8.60495	8.45571	9.02597	8.84858	8.64737	8.74015	8.60138	8.612	8.25624	8.4259	8.12219	7.80301	8.44541	8.05708	8.60752	8.5383	8.79082	8.51533	8.35841	8.39305	8.46387	8.30096	8.29298	8.25345	8.04408	8.52661	8.4059	7.72825
135	ENSG00000007168	PAFAH1B1	platelet activating factor acetylhydrolase 1b regulatory subunit 1 [Source:HGNC Symbol;Acc:HGNC:8574]	5048	.	63	25	38	.	.	7.90208	8.33998	6.35161	6.93415	7.70222	6.48576	6.75645	6.79584	8.05004	6.82898	6.74195	7.61803	6.71741	6.30535	6.7899	7.36049	7.16314	7.49887	7.49951	7.43022	7.55719	8.46788	8.28509	6.33292	7.64175	6.72767	6.71521	6.76315	6.29205	7.74898	7.20018	7.14761	6.88633	6.43932	7.40872	7.57084	7.14139	6.25904	7.69262
136	ENSG00000007171	NOS2	nitric oxide synthase 2 [Source:HGNC Symbol;Acc:HGNC:7873]	4843	.	63	25	38	.	.	0.338071	2.33536	2.08764	1.45227	3.40777	2.00653	2.95486	2.32705	2.80305	2.61451	3.33833	2.74924	2.19952	3.9099	2.86643	3.20223	3.17452	1.38911	1.29961	2.05608	3.62586	2.44115	3.00409	2.59146	3.38556	3.34891	4.12178	2.6554	3.67147	3.37485	2.74272	3.17607	3.14843	2.68077	2.74043	2.15919	2.72473	3.17691	2.27521
137	ENSG00000007174	DNAH9	dynein axonemal heavy chain 9 [Source:HGNC Symbol;Acc:HGNC:2953]	1770	.	63	25	38	.	.	0.562004	0.577148	1.52506	0.579588	1.12268	0.707753	0.276992	0.555086	0.659108	0.583793	0.815757	0.747969	0.591008	1.13098	0.984204	0.892197	1.22718	0.716741	0.746809	0.606581	0.673706	1.01061	0.96635	0.902467	1.39683	0.955432	1.61755	0.720241	1.22812	1.34097	0.869261	0.998274	0.929348	1.07221	1.14923	0.985959	0.733852	0.714967	0.630224
138	ENSG00000007237	GAS7	growth arrest specific 7 [Source:HGNC Symbol;Acc:HGNC:4169]	8522	.	63	25	38	.	.	4.44118	5.26932	3.51962	3.03418	5.99928	3.77662	3.30608	4.24242	6.14598	5.8623	4.93361	5.62172	4.69415	5.85253	5.60637	5.28595	6.42217	5.01341	5.27075	5.11541	5.72787	6.20058	6.39931	4.03002	6.02282	5.69256	5.24144	4.10501	5.64199	5.36519	5.98922	4.83036	4.22431	5.84164	4.87887	5.45325	4.62524	3.7786	5.53001
139	ENSG00000007264	MATK	megakaryocyte-associated tyrosine kinase [Source:HGNC Symbol;Acc:HGNC:6906]	4145	.	63	25	38	.	.	4.19146	5.16892	2.24428	2.75746	4.66152	4.83682	4.34675	4.76166	4.54142	5.29605	5.17552	4.21806	4.3899	4.37867	5.64732	4.57694	5.33011	3.73405	4.98634	3.95764	4.7934	4.86825	3.87428	5.14062	4.91159	4.79494	5.12904	3.52198	4.94296	4.45761	4.7828	3.34461	4.35034	4.44547	3.98239	3.7976	4.13867	3.00859	3.51226
140	ENSG00000007341	ST7L	suppression of tumorigenicity 7 like [Source:HGNC Symbol;Acc:HGNC:18441]	54879	.	63	25	38	.	.	2.48677	2.51732	2.8058	2.95075	2.45932	2.62359	2.87754	2.52857	2.26804	2.61451	2.54583	2.63953	2.30974	2.8336	2.56131	2.5473	2.29164	1.70476	2.08312	2.18831	2.42583	2.49442	2.02417	3.04775	3.0148	2.6397	2.92214	2.92857	2.34269	2.86767	2.16765	2.98886	2.74595	2.43372	2.60544	2.40987	2.17794	2.70846	1.99818
141	ENSG00000007372	PAX6	paired box 6 [Source:HGNC Symbol;Acc:HGNC:8620]	5080	.	63	25	38	.	.	2.86025	3.28048	4.86954	3.83135	2.59148	3.95428	5.04027	3.21966	2.3734	1.01876	2.52146	2.08702	4.88708	2.42586	3.4979	3.19222	3.11548	3.73405	2.56193	4.33054	2.39772	2.17835	1.27073	4.60636	3.01065	2.38452	2.84822	3.87627	3.73864	3.03679	3.30088	1.73069	1.41767	3.82549	2.2235	1.67856	3.41424	4.13473	4.14001
142	ENSG00000007376	RPUSD1	RNA pseudouridine synthase domain containing 1 [Source:HGNC Symbol;Acc:HGNC:14173]	113000	.	63	25	38	.	.	4.32979	3.4231	3.83846	3.72777	4.84372	4.75479	4.43709	4.37849	4.45519	4.92633	5.05729	4.51535	3.90449	5.31446	4.57871	4.71029	4.76638	3.21755	4.43649	4.6917	4.67437	4.19976	4.50038	4.26294	5.13723	5.31331	5.15216	4.80125	5.23377	4.28988	4.64584	4.86692	5.10184	4.97373	3.81045	4.40385	4.62376	4.73035	4.2262
143	ENSG00000007384	RHBDF1	rhomboid 5 homolog 1 [Source:HGNC Symbol;Acc:HGNC:20561]	64285	.	63	25	38	.	.	2.29981	3.79183	5.22471	4.94123	3.17621	4.60212	4.8285	4.20015	3.68614	4.32396	4.06493	3.68792	4.32705	4.21474	4.58274	3.69655	3.67563	4.21519	3.54346	4.36424	3.17652	3.02758	3.1104	4.40558	2.84567	3.71973	3.81159	4.18974	4.24251	3.07802	3.68453	4.12307	3.78821	4.68633	3.12916	3.00447	3.93895	5.06412	4.0202
144	ENSG00000007392	LUC7L	LUC7 like [Source:HGNC Symbol;Acc:HGNC:6723]	55692	.	63	25	38	.	.	8.04828	7.81817	7.54859	7.99263	5.94086	7.90111	8.44595	7.73263	7.33305	6.63993	8.06626	7.17752	7.19949	6.38362	6.74414	7.14676	6.41207	6.93776	7.49458	7.54461	7.07668	6.94116	6.73869	7.51124	6.04399	6.86368	6.33051	7.49883	6.28521	6.35308	6.54146	7.57092	7.83359	6.04617	7.13859	6.83605	7.30452	7.40098	7.17861
145	ENSG00000007402	CACNA2D2	calcium voltage-gated channel auxiliary subunit alpha2delta 2 [Source:HGNC Symbol;Acc:HGNC:1400]	9254	.	63	25	38	.	.	2.99595	2.91058	3.17973	3.73815	3.06908	2.89635	2.14823	2.97126	3.03763	3.41289	3.29013	3.01873	3.07958	3.2603	3.06878	2.60833	2.47026	2.865	2.15189	3.22105	2.63664	2.96684	2.74071	3.01107	2.5336	3.31976	3.61582	2.7734	3.01675	2.80534	2.38001	3.00072	3.68281	2.65404	3.33268	3.14827	3.28245	2.69763	2.34415
146	ENSG00000007516	BAIAP3	BAI1 associated protein 3 [Source:HGNC Symbol;Acc:HGNC:948]	8938	.	63	25	38	.	.	3.99706	3.68572	4.69931	4.5882	4.99965	4.46871	3.87811	4.99101	5.1422	5.81767	5.56973	5.18549	5.36022	5.06352	5.3037	5.00244	5.02212	6.84262	5.1481	6.66694	5.72364	6.29716	7.05105	6.90191	6.26632	6.7502	7.11802	7.07178	7.53735	6.2499	7.59863	7.58732	4.93975	7.78865	7.29658	7.0421	7.61307	7.13935	5.07545
147	ENSG00000007520	TSR3	TSR3 ribosome maturation factor [Source:HGNC Symbol;Acc:HGNC:14175]	115939	.	63	25	38	.	.	6.81711	7.3499	7.55168	7.22346	7.7674	7.75287	7.50309	7.70046	7.73341	7.76088	7.83077	7.45236	7.52486	7.97256	7.93127	7.54244	7.63679	7.28649	7.49684	7.4725	7.4726	7.20903	6.96062	7.29093	7.35504	7.56988	7.65523	7.8138	7.49742	7.37098	7.28947	7.71843	7.50156	7.33304	7.18974	7.44999	7.30867	7.53493	7.37031
148	ENSG00000007541	PIGQ	phosphatidylinositol glycan anchor biosynthesis class Q [Source:HGNC Symbol;Acc:HGNC:14135]	9091	.	63	25	38	.	.	5.98261	5.93662	6.06382	5.55757	7.07009	6.31441	5.95008	5.90174	5.4948	6.56746	6.60354	5.37906	6.04752	6.68815	6.06362	6.27642	6.11235	5.45891	5.78495	6.5811	6.00132	5.85931	6.03205	6.2254	6.06848	6.15848	6.11369	5.98251	6.36574	5.76104	6.1145	6.40461	5.75519	5.99111	6.05997	6.01889	6.3272	5.868	6.04516
149	ENSG00000007545	CRAMP1	cramped chromatin regulator homolog 1 [Source:HGNC Symbol;Acc:HGNC:14122]	57585	.	63	25	38	.	.	2.91728	2.95976	3.66489	2.02542	3.27946	2.01489	1.7525	2.15986	2.73728	2.78924	2.15349	2.23877	1.97622	2.61669	3.01065	2.04162	2.60631	2.15299	2.10597	2.69673	1.9748	2.47837	2.25227	2.10019	2.11854	1.54567	2.41616	1.65227	2.93046	2.04625	2.28782	1.95694	1.83734	1.7123	1.97725	2.08861	2.02483	1.71683	2.4897
150	ENSG00000007866	TEAD3	TEA domain transcription factor 3 [Source:HGNC Symbol;Acc:HGNC:11716]	7005	.	59	22	37	.	.	1.62423	1.48066	4.19313	3.20598	1.67394	2.01489	2.80163	2.88658	NA	2.27118	1.8291	0.49678	2.2584	1.65828	1.75407	1.3048	1.2464	2.61541	0.936405	1.81481	2.28972	1.62785	0.654898	3.97194	0.725346	1.94369	1.27644	1.43001	4.37005	1.57306	2.87442	1.10535	1.28431	3.58462	1.28489	0.653079	2.531	3.12437	1.80859
151	ENSG00000007923	DNAJC11	DnaJ heat shock protein family (Hsp40) member C11 [Source:HGNC Symbol;Acc:HGNC:25570]	55735	.	63	25	38	.	.	5.68665	5.74691	5.66711	5.10832	6.23852	5.28824	5.76129	5.63836	5.79334	5.94963	5.64955	5.74642	5.77068	6.25899	6.06946	5.82834	5.85843	6.052	5.49824	5.7856	6.14172	5.98956	5.99461	5.6642	6.11368	5.65694	6.28994	5.53803	6.08264	5.83571	5.83073	5.73109	5.92893	5.95908	5.98006	5.66	5.7444	5.56368	5.68821
152	ENSG00000007944	MYLIP	myosin regulatory light chain interacting protein [Source:HGNC Symbol;Acc:HGNC:21155]	29116	.	63	25	38	.	.	5.45026	5.6366	4.06132	5.63086	4.8632	4.6109	4.33713	4.09303	4.04795	4.47585	4.22547	4.80911	3.76249	4.3027	3.86156	5.02949	4.35457	4.21803	4.34071	4.67846	4.51752	4.55841	4.49223	3.67164	4.78665	5.59186	5.09704	4.27363	3.92777	3.92578	5.27891	3.81941	4.08177	3.82913	4.28494	4.24617	4.16596	3.21415	3.80383
153	ENSG00000008018	PSMB1	proteasome 20S subunit beta 1 [Source:HGNC Symbol;Acc:HGNC:9537]	5689	.	63	25	38	.	.	8.26205	7.76707	8.39671	8.49578	7.01578	8.1149	8.02975	8.06917	7.58674	7.77846	7.55637	8.05636	7.98638	7.64762	7.49835	7.84769	7.70968	7.56189	7.78892	7.88591	7.86116	7.56439	7.7962	7.95115	7.72773	7.89692	7.69466	7.99632	8.10286	7.9485	7.91731	8.11305	8.01305	7.66931	8.08444	8.08316	7.99238	8.39527	7.96407
154	ENSG00000008056	SYN1	synapsin I [Source:HGNC Symbol;Acc:HGNC:11494]	6853	.	63	25	38	.	.	6.97693	7.68402	5.25748	6.81641	8.44108	7.86047	7.51445	8.28377	8.3602	8.34523	8.56071	8.14093	7.56864	8.50458	8.19951	8.44595	8.27763	8.72343	8.27128	8.59558	8.30904	8.57299	8.64141	8.45875	8.50276	8.3849	9.14245	8.1587	8.52674	8.34157	8.4236	8.59991	7.97544	9.06075	8.51551	8.2915	8.64017	8.47367	8.20528
155	ENSG00000008086	CDKL5	cyclin dependent kinase like 5 [Source:HGNC Symbol;Acc:HGNC:11411]	6792	.	63	25	38	.	.	3.58619	4.77203	3.14283	2.5644	5.79904	3.21613	3.2356	3.34865	5.68938	4.38035	4.09743	4.47094	2.97016	4.58192	3.97591	4.35764	5.1346	3.79764	4.29546	3.90721	4.35516	5.63337	5.62686	2.5803	4.93747	3.6067	3.95855	1.88497	3.95751	4.17978	4.55992	3.43888	2.70922	4.07956	3.7123	4.18602	2.98627	2.02151	4.74289
156	ENSG00000008118	CAMK1G	calcium/calmodulin dependent protein kinase IG [Source:HGNC Symbol;Acc:HGNC:14585]	57172	.	63	25	38	.	.	3.238	3.19685	2.41982	2.8857	3.91016	2.57852	3.80959	2.2552	4.84118	3.93124	4.76668	4.05141	2.65546	5.00026	4.52778	4.39108	3.98193	4.09556	4.58108	3.90968	4.61233	4.48571	5.11372	4.53445	4.94411	4.84844	5.20325	4.77684	5.36006	5.08108	5.21434	4.64843	3.94405	5.2858	4.56163	4.8253	5.07045	4.47305	2.61441
157	ENSG00000008130	NADK	NAD kinase [Source:HGNC Symbol;Acc:HGNC:29831]	65220	.	63	25	38	.	.	4.58318	4.82825	5.81226	4.93797	5.14279	4.7631	5.33003	5.25593	4.84165	5.06825	4.95933	5.05603	5.25789	5.36894	5.20742	5.07893	5.18425	4.75225	4.3198	5.02233	5.10196	4.75451	4.86222	5.18394	4.87957	4.78947	4.89326	4.81692	5.13995	4.61797	4.9199	4.87424	4.78	5.07277	4.72805	4.5669	4.91568	4.97908	5.08058
158	ENSG00000008226	DLEC1	DLEC1 cilia and flagella associated protein [Source:HGNC Symbol;Acc:HGNC:2899]	9940	.	62	25	37	.	.	1.57423	1.0952	1.12289	0.650634	1.06706	0.669249	0.724025	0.586886	0.678854	1.1534	0.610815	0.473329	0.423096	0.482141	0.758326	0.454875	0.742851	1.06997	0.227168	1.01113	0.245514	0.456775	0.516738	0.930955	0.423096	NA	0.334824	0.374541	1.59462	0.333345	0.899767	0.729293	0.997711	1.02002	0.589529	0.521618	1.09222	1.02163	0.872194
159	ENSG00000008256	CYTH3	cytohesin 3 [Source:HGNC Symbol;Acc:HGNC:9504]	9265	.	63	25	38	.	.	4.97152	5.61511	3.94014	4.43906	4.90779	4.73655	5.11522	5.01979	4.75221	5.06581	4.57412	4.39188	4.51977	4.33231	4.93006	4.73994	4.58948	3.64649	4.37036	4.21275	3.98205	4.28354	4.0823	3.76836	4.20747	4.05332	3.56454	3.57651	4.10452	4.09769	4.13747	3.9724	3.57363	4.10484	3.54479	4.06184	3.6251	2.98435	4.70051
160	ENSG00000008277	ADAM22	ADAM metallopeptidase domain 22 [Source:HGNC Symbol;Acc:HGNC:201]	53616	.	62	24	38	.	.	2.14024	2.76531	1.30028	1.25347	3.45027	2.09208	1.47484	1.61001	3.06578	2.32016	2.49436	2.92102	2.1146	2.43767	2.52718	2.70808	2.62094	2.09683	2.52375	2.60624	2.89875	3.4972	3.72536	1.67757	2.65574	2.47561	2.34399	1.43001	2.37855	3.33945	2.90375	2.55537	2.09833	2.57478	2.54637	2.81881	1.9389	1.34494	2.45588
161	ENSG00000008282	SYPL1	synaptophysin like 1 [Source:HGNC Symbol;Acc:HGNC:11507]	6856	.	63	25	38	.	.	5.01006	5.63554	5.51654	5.41445	4.01998	5.8348	6.21705	5.19825	3.54151	4.74711	5.00032	5.30865	5.48539	4.69404	4.85171	4.7864	5.63598	5.49259	5.11245	4.89555	4.39724	3.88352	3.50591	5.48871	4.51557	4.88223	3.67147	5.11561	4.52991	4.51468	4.98306	4.77109	4.48207	4.99606	4.51503	5.79837	5.06922	5.74829	5.4851
162	ENSG00000008283	CYB561	cytochrome b561 [Source:HGNC Symbol;Acc:HGNC:2571]	1534	.	63	25	38	.	.	4.753	6.03893	5.2178	4.91865	7.38845	5.84384	5.1817	5.75692	6.20486	6.47711	5.96485	6.2128	4.90286	6.70716	5.36794	6.30013	6.26265	4.64431	5.24878	6.16437	5.90695	6.37781	6.38544	5.6117	6.15116	5.6552	6.26342	5.87962	6.21223	6.44462	6.32087	6.23654	6.46941	6.15461	5.93615	6.12132	6.54084	5.62519	5.54021
163	ENSG00000008294	SPAG9	sperm associated antigen 9 [Source:HGNC Symbol;Acc:HGNC:14524]	9043	.	63	25	38	.	.	6.3473	6.53833	5.94182	6.35278	5.59759	5.69706	6.70574	6.05491	6.30357	4.83783	5.57143	6.03278	6.38772	4.90607	5.85007	5.76182	5.66173	6.6608	6.32366	6.23322	5.76476	6.31985	6.2567	6.24059	5.84754	5.12727	5.04457	5.64915	4.9192	5.73901	5.68055	5.23046	5.51043	5.1429	5.74982	6.13497	6.03783	5.17525	6.88527
164	ENSG00000008300	CELSR3	cadherin EGF LAG seven-pass G-type receptor 3 [Source:HGNC Symbol;Acc:HGNC:3230]	1951	.	63	25	38	.	.	5.54485	4.55911	5.68807	3.19153	4.80407	3.02759	2.94797	3.86707	3.95524	4.23115	3.66723	3.85264	2.99046	3.93951	3.75858	3.65298	3.92401	2.98994	3.70002	4.13841	3.82526	4.13408	4.04701	3.47098	3.86342	3.23744	3.87641	2.89814	3.95331	3.27819	3.73287	3.69722	3.50785	3.70497	3.43114	3.54374	3.53967	2.72114	2.80871
165	ENSG00000008311	AASS	aminoadipate-semialdehyde synthase [Source:HGNC Symbol;Acc:HGNC:17366]	10157	.	62	25	37	.	.	2.1374	2.81615	3.77541	3.64595	2.54099	3.34383	4.46416	2.9739	2.55324	2.01687	2.93709	3.48954	4.03238	NA	2.58435	2.5174	1.811	3.86881	2.64784	4.0619	2.02105	2.41462	2.00264	4.22349	1.98072	1.78858	1.58739	2.83961	1.95457	2.00068	2.12422	2.71453	2.59289	2.12985	3.22051	2.86007	3.03521	4.18149	4.34602
166	ENSG00000008324	SS18L2	SS18 like 2 [Source:HGNC Symbol;Acc:HGNC:15593]	51188	.	63	25	38	.	.	6.40862	5.62292	5.73073	6.87408	4.93761	5.91827	5.93043	6.03631	4.56961	5.53188	4.94474	6.17396	6.23423	5.72185	5.194	5.93746	6.28165	5.01607	5.44994	5.17256	6.29616	5.35098	5.38205	5.58079	5.21803	5.28139	5.62154	5.23422	5.81642	5.84557	5.86785	6.15606	6.24515	5.16773	6.06991	5.89153	5.97349	5.63393	5.23425
167	ENSG00000008382	MPND	MPN domain containing [Source:HGNC Symbol;Acc:HGNC:25934]	84954	.	63	25	38	.	.	4.38541	4.65643	4.38055	4.47828	5.47217	5.35595	4.35357	5.18457	5.1422	5.60625	5.41437	5.28921	4.71252	5.71815	5.63017	5.1588	5.64769	5.20976	5.06718	4.80795	5.16314	4.35497	5.28344	4.66964	5.1184	5.6312	5.45739	5.55985	5.62648	5.2362	4.95587	5.42609	5.14858	5.32923	5.27792	4.86075	5.48124	5.26792	4.04105
168	ENSG00000008394	MGST1	microsomal glutathione S-transferase 1 [Source:HGNC Symbol;Acc:HGNC:7061]	4257	.	63	25	38	.	.	3.52926	3.50235	7.49017	6.58213	3.41263	5.58015	4.59328	4.95966	4.03762	4.98078	5.71808	5.2317	8.12114	5.88404	6.51538	6.1342	5.43017	7.52204	5.74408	6.91868	5.54511	4.89993	4.42348	8.18116	6.00522	5.62278	5.6804	7.08001	6.15096	6.13533	6.4809	5.5459	4.66498	5.33444	6.19931	5.73419	6.9988	8.07117	8.47148
169	ENSG00000008405	CRY1	cryptochrome circadian regulator 1 [Source:HGNC Symbol;Acc:HGNC:2384]	1407	.	63	25	38	.	.	5.52654	4.4124	5.60621	6.11898	3.40777	4.60839	4.61806	3.91354	4.08738	3.44595	3.59454	4.44366	3.96491	3.85021	3.69245	4.23622	3.53683	4.04307	4.07395	3.47385	4.06065	4.20304	3.76703	4.22124	4.11709	4.12729	2.90269	3.94427	3.70057	4.19926	4.13594	3.93339	3.79387	2.86789	3.42514	3.93389	4.0638	4.44679	4.33228
170	ENSG00000008441	NFIX	nuclear factor I X [Source:HGNC Symbol;Acc:HGNC:7788]	4784	.	63	25	38	.	.	9.13521	8.19271	8.73315	6.6415	8.80679	6.80675	7.40289	6.70013	8.10455	7.54755	7.09887	7.59199	7.12359	7.6287	7.68716	7.33462	7.73604	7.73098	7.23269	7.41106	7.14844	7.45198	7.76514	7.10972	7.51566	7.00406	7.66372	6.34763	7.54143	7.03184	7.58728	6.84739	7.12328	8.04352	7.07193	7.27504	7.20971	6.69057	7.8294
171	ENSG00000008513	ST3GAL1	ST3 beta-galactoside alpha-2,3-sialyltransferase 1 [Source:HGNC Symbol;Acc:HGNC:10862]	6482	.	63	25	38	.	.	5.40759	4.37003	4.5339	3.41021	5.5695	2.80598	3.38755	2.84044	4.08619	5.1434	3.12889	3.43774	2.88174	4.33539	3.94453	3.44263	4.58766	3.43868	2.85788	2.97648	3.33876	3.5524	4.10844	3.60723	4.82989	3.36694	3.27547	3.44171	4.7175	4.01696	4.00387	2.5518	2.25849	4.62284	3.12402	4.09764	3.26009	2.49784	3.66669
172	ENSG00000008516	MMP25	matrix metallopeptidase 25 [Source:HGNC Symbol;Acc:HGNC:14246]	64386	.	62	25	37	.	.	1.68008	2.24093	3.42966	1.98051	3.23457	2.86822	3.15871	2.69566	2.21391	3.21354	2.77239	2.61161	1.188	1.71366	2.95909	2.32458	2.32713	1.72653	2.2913	2.15746	1.29995	2.20247	1.55575	1.78798	1.16905	2.16811	NA	2.06416	1.0977	1.08945	1.07953	2.6414	2.46274	2.04741	1.34279	1.66181	2.78832	1.92526	1.66099
173	ENSG00000008735	MAPK8IP2	mitogen-activated protein kinase 8 interacting protein 2 [Source:HGNC Symbol;Acc:HGNC:6883]	23542	.	63	25	38	.	.	7.55834	7.98728	7.14507	6.94876	8.79961	7.72672	7.39822	8.09933	8.1138	8.51005	8.50362	7.88941	7.98826	8.37874	8.44766	8.10059	8.14001	8.48324	8.00312	8.41873	7.89633	8.22433	8.33414	8.19094	8.21331	8.34218	8.54407	8.06117	8.24382	8.03787	8.05619	8.65917	8.3944	8.17715	8.1618	8.1811	8.62161	8.00754	7.83114
174	ENSG00000008838	MED24	mediator complex subunit 24 [Source:HGNC Symbol;Acc:HGNC:22963]	9862	.	63	25	38	.	.	5.95528	6.10312	5.89921	5.22216	6.45876	5.59551	6.0372	5.82977	5.59087	5.8623	5.74406	5.57096	5.54347	5.75888	5.71163	5.28075	5.33872	5.6358	5.56998	5.34151	5.41035	5.51252	5.22892	5.55011	5.0999	5.2856	5.65174	5.21501	5.79668	5.17578	5.28168	5.08415	5.31851	5.45025	5.30068	5.06288	5.48903	6.55597	5.28716
175	ENSG00000008853	RHOBTB2	Rho related BTB domain containing 2 [Source:HGNC Symbol;Acc:HGNC:18756]	23221	.	63	25	38	.	.	6.88835	7.44059	5.51447	6.1145	8.33819	6.9638	7.65704	7.70184	8.11562	7.28101	7.70022	7.7422	7.63003	8.05184	7.88607	7.93376	8.05936	7.09561	7.79558	7.11224	8.16802	8.05232	8.18472	6.97989	8.25481	7.39106	7.91615	7.05664	8.01881	7.63712	7.94742	7.10366	7.23593	7.85477	7.2221	7.20988	7.3033	6.15608	7.01584
176	ENSG00000008869	HEATR5B	HEAT repeat containing 5B [Source:HGNC Symbol;Acc:HGNC:29273]	54497	.	63	25	38	.	.	5.53978	5.03637	3.91685	4.35785	5.32267	4.42369	4.37379	4.40113	4.77781	4.23529	4.36147	4.6529	3.99161	4.10582	3.93915	4.52629	4.24923	4.49564	4.1718	4.79817	4.66226	5.0917	5.05335	4.32074	4.61775	4.62162	4.34489	4.50774	3.9321	4.76974	4.5117	4.57404	4.64327	3.90951	4.71998	4.75418	4.66031	4.11475	4.33909
177	ENSG00000008952	SEC62	SEC62 homolog, preprotein translocation factor [Source:HGNC Symbol;Acc:HGNC:11846]	7095	.	63	25	38	.	.	6.14615	6.31937	4.32368	6.28608	5.71574	6.38615	6.70924	6.64388	6.7357	4.96274	6.15613	6.55878	6.82133	4.95504	5.01354	6.59933	5.15753	7.14959	6.60802	6.64414	6.29161	6.90579	6.77474	6.72003	5.69737	5.67815	5.47119	6.784	5.44022	6.56298	5.60016	6.37709	6.56244	5.14536	6.87615	6.44389	6.85332	6.3612	7.00814
178	ENSG00000008988	RPS20	ribosomal protein S20 [Source:HGNC Symbol;Acc:HGNC:10405]	6224	.	63	25	38	.	.	10.3518	9.59561	10.1805	10.4163	7.83252	10.0469	10.2718	9.3422	8.96744	9.14382	8.80748	8.93211	9.64041	8.73343	9.31755	9.33312	9.08208	9.03042	9.20792	8.56145	8.92737	8.82838	8.63525	9.79135	8.60357	9.58559	8.61872	9.24289	9.8223	8.90582	9.06494	9.49298	9.15481	8.87604	9.08025	9.3535	8.92943	9.71732	9.3981
179	ENSG00000009307	CSDE1	cold shock domain containing E1 [Source:HGNC Symbol;Acc:HGNC:29905]	7812	.	63	25	38	.	.	7.57488	6.90273	6.08932	6.59703	6.10257	5.97654	6.2539	6.60327	6.70613	5.76528	6.31684	6.80017	6.71889	5.37196	5.96005	6.70505	6.25295	7.35727	7.00163	6.8872	6.83203	6.96421	6.9931	6.64391	6.42266	6.46459	5.83931	6.79881	5.39529	6.93847	6.1911	6.67304	6.75199	5.94025	7.0049	7.01101	6.67853	6.53616	6.91271
180	ENSG00000009335	UBE3C	ubiquitin protein ligase E3C [Source:HGNC Symbol;Acc:HGNC:16803]	9690	.	63	25	38	.	.	4.81753	5.45923	4.83866	5.03831	5.3047	4.62644	4.92631	5.11177	5.46096	5.44003	5.23672	5.5051	4.85126	4.99945	5.08827	5.45236	5.67016	5.19645	5.30527	5.29796	5.51128	5.84287	5.88301	5.10094	5.89933	5.45077	5.20015	5.02676	5.07825	5.58918	5.41588	5.08524	5.13874	5.21096	5.34691	5.4212	5.056	4.82668	5.28987
181	ENSG00000009413	REV3L	REV3 like, DNA directed polymerase zeta catalytic subunit [Source:HGNC Symbol;Acc:HGNC:9968]	5980	.	63	25	38	.	.	4.48253	3.99107	2.29888	4.17335	3.96728	2.9699	3.4965	2.95965	3.68826	1.90025	2.82483	3.14083	3.33919	2.05853	2.82309	2.91012	1.81697	3.71472	3.35796	2.98617	2.9406	3.1431	3.31408	2.74586	2.11854	2.08708	1.63416	2.95673	1.65087	2.05288	1.96726	2.81136	3.31915	1.99625	3.17813	2.35793	2.89417	2.56859	3.78699
182	ENSG00000009694	TENM1	teneurin transmembrane protein 1 [Source:HGNC Symbol;Acc:HGNC:8117]	10178	.	62	24	38	.	.	3.65241	3.98308	1.68197	2.12135	4.8995	2.11455	2.1798	2.62292	3.64476	2.56323	2.11413	2.58688	1.54307	1.95077	2.1323	1.81248	2.1283	2.92259	1.75266	1.40305	1.55051	3.12468	3.01075	0.626979	1.86109	1.18152	2.01213	1.18956	1.28998	1.79576	1.15092	1.31916	1.23135	1.73192	1.61948	1.91241	1.38335	0.648428	2.42092
183	ENSG00000009724	MASP2	mannan binding lectin serine peptidase 2 [Source:HGNC Symbol;Acc:HGNC:6902]	10747	.	63	25	38	.	.	3.30461	3.75782	2.77306	3.60122	2.29735	3.91665	3.70064	4.01663	3.42067	2.54994	3.85788	3.19198	2.69345	2.02955	2.70918	3.32217	2.45306	3.4675	3.92195	3.87899	3.39835	3.6773	3.24031	3.99363	1.91441	3.09187	2.51866	3.88788	2.28066	2.95329	2.2744	4.12753	4.64869	2.32414	3.87008	2.93328	3.62022	4.19237	3.1743
184	ENSG00000009780	FAM76A	family with sequence similarity 76 member A [Source:HGNC Symbol;Acc:HGNC:28530]	199870	.	63	25	38	.	.	2.63906	2.2684	2.77717	1.79441	2.04463	2.25654	2.7377	2.92685	2.55324	3.2265	2.89127	2.69807	1.66127	2.87252	2.57097	3.13404	2.90327	3.1069	2.75244	3.02259	3.33564	1.97808	3.24532	2.63919	2.87009	2.88789	2.1232	2.63298	3.07379	2.27184	2.90972	1.34041	2.9252	2.61348	2.97415	2.74859	2.39674	2.66377	2.81249
185	ENSG00000009790	TRAF3IP3	TRAF3 interacting protein 3 [Source:HGNC Symbol;Acc:HGNC:30766]	80342	.	61	24	37	.	.	NA	1.17865	1.67616	0.36606	1.42831	1.00383	0.953597	1.25944	1.46148	1.4811	1.06929	0.73951	1.38973	0.657278	1.55686	1.08088	2.12362	1.35016	1.15781	0.731216	1.31134	1.07006	0.982045	1.08077	1.1828	1.38704	1.33936	1.51476	1.11753	1.1064	0.885419	1.37714	1.57673	2.0784	1.20442	2.11555	1.31542	2.23791	1.84176
186	ENSG00000009830	POMT2	protein O-mannosyltransferase 2 [Source:HGNC Symbol;Acc:HGNC:19743]	29954	.	63	25	38	.	.	4.11864	3.88454	4.88491	3.48684	4.49933	4.33115	4.23908	4.22628	4.11496	4.44193	4.32856	4.15568	4.60588	4.77994	3.99292	4.0814	4.26084	4.25974	3.69256	4.61734	3.90246	3.8157	3.78509	4.32306	3.85967	4.16362	4.33857	4.14172	4.49003	3.71802	3.97257	3.97411	4.44466	3.84893	4.16435	4.31194	4.24758	4.43474	4.33769
187	ENSG00000009844	VTA1	vesicle trafficking 1 [Source:HGNC Symbol;Acc:HGNC:20954]	51534	.	63	25	38	.	.	5.94235	6.09624	4.63444	5.67706	5.29834	4.878	5.39047	5.23284	5.69131	5.02487	5.39564	5.41967	5.30568	4.1599	4.44608	5.43762	4.68398	4.70553	5.28034	4.96498	5.12437	5.65074	5.71223	4.17527	4.64504	4.61754	3.86266	5.35496	3.88652	5.18656	4.80941	4.63624	4.70672	3.56442	5.38049	5.41972	4.31498	4.45477	5.31793
188	ENSG00000009950	MLXIPL	MLX interacting protein like [Source:HGNC Symbol;Acc:HGNC:12744]	51085	.	63	25	38	.	.	2.26221	0.854105	0.812641	2.17276	1.21269	1.82961	2.77163	2.69566	2.28048	3.25107	3.2269	3.47907	4.49791	3.07285	4.08238	3.80717	3.85419	4.10462	4.40515	4.26316	4.09749	4.14459	4.20444	4.5253	3.25723	4.21796	4.03225	4.5364	3.71556	3.28941	3.73025	5.13417	5.08263	3.88318	4.55742	4.32424	4.68464	4.96485	3.79513
189	ENSG00000009954	BAZ1B	bromodomain adjacent to zinc finger domain 1B [Source:HGNC Symbol;Acc:HGNC:961]	9031	.	63	25	38	.	.	5.10288	4.40637	4.48037	4.59955	4.5775	3.61147	4.04297	3.88214	4.49218	4.1223	3.76087	4.36651	3.98734	4.30837	3.8926	4.34172	4.29741	4.54622	3.99034	4.42849	4.45581	4.49585	4.56403	4.16641	4.61661	4.3426	4.43632	3.96921	3.72004	4.64019	4.36316	4.18431	4.46634	4.28087	4.51791	4.65244	4.50615	3.95316	4.37038
190	ENSG00000010017	RANBP9	RAN binding protein 9 [Source:HGNC Symbol;Acc:HGNC:13727]	10048	.	63	25	38	.	.	6.46817	6.27816	5.11035	6.5625	5.52715	6.20467	6.22913	6.33826	6.60942	5.95562	6.43621	6.66497	6.31628	5.66818	5.78029	6.65532	6.12245	6.71	6.60406	6.76778	6.86326	6.79962	6.99603	6.67195	6.72783	6.686	6.2236	6.62452	5.5838	6.77554	6.20331	6.68248	6.72459	5.67229	6.95945	6.75586	6.52373	6.42768	6.65156
191	ENSG00000010072	SPRTN	SprT-like N-terminal domain [Source:HGNC Symbol;Acc:HGNC:25356]	83932	.	63	25	38	.	.	2.28602	2.31354	2.24773	2.76211	2.02321	3.09975	3.60927	2.92296	2.37961	3.12102	2.82699	2.92709	2.51952	2.02955	2.25968	2.92949	2.37448	2.11749	2.16756	2.4404	2.54858	2.68786	2.73696	2.55174	2.45063	3.04367	2.75291	3.05898	2.37509	2.3831	2.78472	2.46195	2.40319	2.72072	2.60228	2.51723	2.36389	3.01415	2.19126
192	ENSG00000010165	EEF1AKNMT	eEF1A lysine and N-terminal methyltransferase [Source:HGNC Symbol;Acc:HGNC:24248]	51603	.	63	25	38	.	.	4.40634	5.06224	5.25526	4.56913	5.66419	4.64489	4.83647	4.91556	4.80133	5.26436	4.93991	5.22152	5.00099	5.6825	5.31285	5.27535	5.4872	4.94258	4.82225	4.97049	5.54935	5.33812	5.09325	4.55211	5.83959	5.60687	5.9814	5.18835	5.5333	5.6259	5.42779	5.09034	5.63882	5.74074	5.29738	5.45671	5.07696	4.72382	4.75127
193	ENSG00000010219	DYRK4	dual specificity tyrosine phosphorylation regulated kinase 4 [Source:HGNC Symbol;Acc:HGNC:3095]	8798	.	63	25	38	.	.	1.5445	1.96572	2.22105	3.19432	3.04379	2.71959	2.40035	3.52562	2.64474	2.77736	2.85852	2.52008	2.60919	2.70353	2.65574	2.7772	3.40678	2.73861	3.25237	2.63931	2.60229	2.59849	2.78434	2.51551	2.79987	3.3905	3.1745	2.92079	3.32163	2.90183	3.06082	2.85354	3.05427	2.88971	2.76088	2.8324	3.18963	3.54297	3.16597
194	ENSG00000010244	ZNF207	zinc finger protein 207 [Source:HGNC Symbol;Acc:HGNC:12998]	7756	.	63	25	38	.	.	6.3938	6.03842	6.25347	6.19465	5.97032	5.68381	6.52019	5.97062	5.93655	5.59314	5.63008	6.04194	5.85007	5.63389	5.75597	5.89159	5.90992	6.17074	6.0095	6.16586	6.05391	6.04696	6.11185	6.29135	5.86227	5.58862	5.72731	5.77663	5.64343	6.07955	6.01047	5.85987	5.74996	5.70898	5.90369	5.96127	5.82634	5.97804	5.9923
195	ENSG00000010256	UQCRC1	ubiquinol-cytochrome c reductase core protein 1 [Source:HGNC Symbol;Acc:HGNC:12585]	7384	.	63	25	38	.	.	5.96726	6.12548	6.22991	5.86105	6.9699	6.50331	6.56091	6.42037	6.401	6.79706	6.30982	6.58283	6.63558	7.30843	6.78562	6.80817	6.88956	6.61979	6.80679	6.86195	6.95913	6.74658	6.67237	6.86332	7.16524	7.08363	7.35497	6.90987	7.24844	7.11086	6.9367	7.05251	7.40723	7.11817	7.03727	6.89214	6.88519	6.80354	6.082
196	ENSG00000010270	STARD3NL	STARD3 N-terminal like [Source:HGNC Symbol;Acc:HGNC:19169]	83930	.	63	25	38	.	.	5.60908	6.16455	5.75411	6.14486	5.16843	5.92522	6.02913	5.96082	5.56755	5.3793	4.77138	5.57771	4.72328	5.13379	5.13178	5.63961	5.47609	5.44366	5.09732	4.78661	5.35612	5.01557	4.85457	5.06057	5.14973	5.22811	5.5049	5.30396	5.30063	5.58575	5.62192	5.16356	4.73641	4.73849	5.29601	5.33449	4.98238	4.66795	4.99317
197	ENSG00000010278	CD9	CD9 molecule [Source:HGNC Symbol;Acc:HGNC:1709]	928	.	63	25	38	.	.	3.96785	6.54722	7.50345	7.44107	5.49675	6.87073	7.47732	5.99891	5.63255	6.85524	6.21216	7.90587	7.28412	6.58958	6.82985	5.81781	6.3026	6.54467	6.11012	6.68784	6.09776	5.00058	4.65854	5.93721	5.999	6.97049	6.20054	6.32088	6.82741	6.41491	6.40512	6.12708	6.21454	7.01785	6.70768	7.74999	6.75519	7.94369	6.98958
198	ENSG00000010282	HHATL	hedgehog acyltransferase like [Source:HGNC Symbol;Acc:HGNC:13242]	57467	.	62	25	37	.	.	1.60059	NA	1.56369	0.952568	0.87624	2.79325	2.26971	4.17833	2.43754	3.47585	4.57728	5.32579	4.59455	5.07016	4.14841	4.52688	4.63006	3.91996	4.74952	5.51719	4.79673	4.55617	3.94544	5.36846	4.7517	3.87929	5.29252	5.35892	5.32387	4.2955	5.42359	3.41975	5.36498	4.54004	5.83933	5.18889	5.95189	3.9919	4.12462
199	ENSG00000010292	NCAPD2	non-SMC condensin I complex subunit D2 [Source:HGNC Symbol;Acc:HGNC:24305]	9918	.	63	25	38	.	.	3.53066	3.49046	5.33234	2.82576	3.78545	3.55161	3.47461	3.4543	2.95928	3.79336	3.86386	3.85413	3.64551	3.79025	3.44772	3.52826	3.44457	3.53142	2.97232	3.79051	3.40569	3.39753	3.46364	3.77572	3.96557	3.69329	4.16938	3.67529	3.59428	3.5981	3.55422	3.66063	4.13453	3.80267	3.68288	3.99492	3.74378	3.42532	3.36266
200	ENSG00000010295	IFFO1	intermediate filament family orphan 1 [Source:HGNC Symbol;Acc:HGNC:24970]	25900	.	63	25	38	.	.	4.75167	4.17355	4.90561	4.96373	4.6663	4.80526	5.11385	5.23781	5.08203	5.42508	5.48713	4.91109	4.98312	5.51162	5.03054	5.52458	4.92694	4.8146	5.18734	6.0114	5.55956	5.5674	5.69302	5.68222	5.48142	5.64491	5.73136	5.90223	5.41039	5.62498	5.5244	6.31202	6.2949	5.63104	5.59171	5.75522	5.9815	6.05557	5.33473
201	ENSG00000010318	PHF7	PHD finger protein 7 [Source:HGNC Symbol;Acc:HGNC:18458]	51533	.	59	23	36	.	.	2.21257	2.9069	1.41822	1.82981	0.751178	1.5535	2.3822	1.96157	1.04876	1.3439	1.58485	1.00407	2.31909	1.78886	2.1323	0.483997	1.65358	1.70927	1.75637	2.00687	2.03157	1.56068	1.92036	2.36639	1.71748	1.98757	NA	2.66241	NA	2.30642	0.864278	2.13304	2.11862	1.5536	2.01396	2.41951	2.37432	2.3563	1.56817
202	ENSG00000010319	SEMA3G	semaphorin 3G [Source:HGNC Symbol;Acc:HGNC:30400]	56920	.	62	25	37	.	.	NA	2.25595	1.56369	0.775769	3.28644	3.29706	3.25926	2.42494	4.10729	4.08127	0.960087	3.01402	1.76004	3.81041	3.88148	3.14471	3.90261	3.82297	3.63772	2.86474	3.49266	2.9302	2.60231	3.46036	2.92289	1.53927	2.4906	3.69319	3.75082	2.87829	3.14794	2.64845	2.3371	4.35185	2.66732	2.95674	2.15993	1.66253	1.9699
203	ENSG00000010322	NISCH	nischarin [Source:HGNC Symbol;Acc:HGNC:18006]	11188	.	63	25	38	.	.	6.62518	6.63558	6.64082	6.28041	7.06695	6.27204	6.1958	6.59438	6.96748	6.84584	7.20913	6.78449	6.83737	6.86545	7.1338	7.05878	6.99804	7.48069	7.22129	7.51865	7.15116	7.02596	7.04494	7.4008	6.78308	6.81026	6.92972	7.21021	7.21383	6.65297	7.00974	7.4372	6.83134	7.20925	7.16382	6.76502	7.2108	7.02895	7.42086
204	ENSG00000010327	STAB1	stabilin 1 [Source:HGNC Symbol;Acc:HGNC:18628]	23166	.	63	25	38	.	.	1.6963	2.61448	3.88423	3.26892	2.18835	3.35382	3.88966	2.47522	3.40984	4.09603	2.58306	2.0317	4.69673	2.01377	4.29167	1.94268	3.39793	1.98062	2.52375	3.00324	2.87685	2.7494	2.0752	2.69417	2.15922	1.54567	2.08192	2.35041	3.42824	1.38878	2.34647	2.85137	1.93971	5.20924	1.79682	1.69557	1.60685	4.1017	4.60211
205	ENSG00000010361	FUZ	fuzzy planar cell polarity protein [Source:HGNC Symbol;Acc:HGNC:26219]	80199	.	63	25	38	.	.	4.94266	5.41395	5.72537	5.61326	5.6004	6.53113	5.44766	6.28759	5.3537	5.75593	6.48078	5.7107	5.87982	6.26526	5.97786	5.28928	5.50831	5.72357	5.57266	6.5719	5.2239	4.80948	5.12355	6.09152	5.15223	6.16993	5.86479	5.7871	5.96855	5.33053	5.57933	5.93969	5.68163	5.35537	5.20533	5.87765	6.35794	5.80228	5.14319
206	ENSG00000010379	SLC6A13	solute carrier family 6 member 13 [Source:HGNC Symbol;Acc:HGNC:11046]	6540	.	63	25	38	.	.	0.630169	2.02348	1.1318	2.5422	3.15725	3.38856	6.42484	3.88335	3.00765	3.64586	2.80424	2.06542	2.64209	3.07603	3.27749	3.33632	3.17185	2.81695	5.8149	2.62612	3.61914	3.40861	3.64318	2.85727	2.87434	3.23972	3.44866	3.86986	5.39232	3.51249	5.24503	3.35897	3.53429	6.64065	3.28958	2.84133	3.28526	3.87056	3.24734
207	ENSG00000010404	IDS	iduronate 2-sulfatase [Source:HGNC Symbol;Acc:HGNC:5389]	3423	.	63	25	38	.	.	8.27466	9.24673	6.9493	7.45608	8.85685	7.96838	8.6117	8.79921	10.7307	9.09949	8.86527	8.97209	9.06409	7.53831	9.84497	9.11223	9.72617	10.5211	10.0692	9.65604	9.00769	10.0373	10.1615	9.47933	9.29745	8.29073	8.20162	8.47082	8.53608	9.02164	9.52008	9.287	7.92072	8.89995	9.01562	9.2395	9.01155	8.20158	10.2856
208	ENSG00000010539	ZNF200	zinc finger protein 200 [Source:HGNC Symbol;Acc:HGNC:12993]	7752	.	63	25	38	.	.	3.38608	3.20991	3.22793	3.81831	2.58554	3.84034	3.23042	2.75139	2.56397	2.81366	2.95551	2.8566	3.17878	2.83863	2.5192	3.74549	3.0236	3.29487	2.65446	3.07953	2.91651	3.06451	3.20014	2.8984	2.49793	3.37405	3.6531	3.336	2.45615	2.88522	2.30325	3.44979	3.68281	1.81716	2.69837	2.8324	3.11636	4.07529	2.31782
209	ENSG00000010610	CD4	CD4 molecule [Source:HGNC Symbol;Acc:HGNC:1678]	920	.	63	25	38	.	.	0.805533	2.30916	3.51962	2.39583	3.89059	2.07876	2.9636	2.26137	3.07923	3.66672	2.01006	1.26376	3.81666	2.56507	3.59403	1.54216	4.34537	2.07563	2.55834	0.846358	2.79656	3.03029	2.03162	2.15744	2.76995	0.743632	3.41454	1.0689	3.55219	2.54442	2.79172	2.32882	2.58242	5.80406	2.0556	2.58607	1.49543	4.06386	4.96529
210	ENSG00000010626	LRRC23	leucine rich repeat containing 23 [Source:HGNC Symbol;Acc:HGNC:19138]	10233	.	63	25	38	.	.	3.2022	3.17506	4.86373	4.04218	3.55759	3.97237	3.78	3.57097	3.94713	3.89834	4.87205	3.40035	4.62625	4.19699	4.24703	3.80378	3.88781	4.67813	4.49428	3.75496	4.45369	3.94218	3.05323	5.24099	4.41606	4.4995	5.30981	5.24256	4.93475	4.82978	4.09497	3.74356	5.60574	4.55519	4.35988	4.83086	4.79958	4.68325	3.67606
211	ENSG00000010671	BTK	Bruton tyrosine kinase [Source:HGNC Symbol;Acc:HGNC:1133]	695	.	60	24	36	.	.	NA	0.787138	2.48376	2.16272	NA	0.936042	0.736155	1.01596	1.10255	1.84601	1.17673	0.513093	2.15769	1.13098	2.13677	0.349453	2.03703	1.66451	1.55729	0.564357	1.40963	2.12748	1.78242	0.463483	1.30082	1.00125	2.07577	0.889339	2.29911	1.27939	0.840333	0.920772	1.29487	2.25695	0.960932	1.46473	0.971355	2.36219	2.89251
212	ENSG00000010803	SCMH1	Scm polycomb group protein homolog 1 [Source:HGNC Symbol;Acc:HGNC:19003]	22955	.	63	25	38	.	.	6.0051	5.8158	5.61091	5.44614	6.2745	5.47567	5.62235	5.64632	5.93514	5.78335	5.46787	5.3306	5.75573	5.63033	6.01946	5.37141	5.68026	5.57335	5.55229	5.15721	5.0917	5.31574	5.3019	5.36555	5.52243	4.58812	5.31355	4.93904	5.41994	5.04512	5.33821	4.88428	4.94095	5.74074	4.9204	5.13441	4.86744	4.58345	5.54789
213	ENSG00000010810	FYN	FYN proto-oncogene, Src family tyrosine kinase [Source:HGNC Symbol;Acc:HGNC:4037]	2534	.	63	25	38	.	.	7.62672	7.52054	7.62433	7.78316	7.12866	7.37033	7.74661	7.3424	7.06878	6.88719	7.062	7.07747	7.66574	6.74504	6.96461	7.01936	6.99682	7.29908	6.83605	7.13797	7.02392	6.7435	6.7403	7.59234	6.89859	6.59729	6.98123	7.00643	6.49796	6.91267	6.90193	6.55843	6.85516	6.76008	6.89662	6.51767	7.00369	7.34041	8.00737
214	ENSG00000010818	HIVEP2	HIVEP zinc finger 2 [Source:HGNC Symbol;Acc:HGNC:4921]	3097	.	63	25	38	.	.	7.07425	7.71078	5.10249	5.85147	7.80213	6.48129	6.51004	6.73127	7.5323	6.50498	6.49724	7.19846	5.85307	6.18124	6.00969	7.02767	6.59847	6.06578	6.28123	5.89878	6.65131	7.33112	6.98192	5.50556	6.52886	5.87893	5.63908	5.66337	5.33195	6.12339	5.82346	5.66847	6.01211	5.23257	5.68714	6.09996	5.5316	4.65635	6.40033
215	ENSG00000011007	ELOA	elongin A [Source:HGNC Symbol;Acc:HGNC:11620]	6924	.	63	25	38	.	.	5.19907	4.70282	5.35107	4.9818	4.79962	4.24283	4.20872	4.06808	4.23901	4.23529	4.1556	4.18889	4.43016	4.03784	4.4237	4.18165	4.46787	4.30145	4.04756	4.34587	4.34026	4.20872	4.4375	4.00723	4.601	4.13435	4.83812	4.39905	4.29961	4.19259	3.94085	4.18227	4.03774	4.65225	4.34903	4.08551	4.12772	4.45477	4.34416
216	ENSG00000011009	LYPLA2	lysophospholipase 2 [Source:HGNC Symbol;Acc:HGNC:6738]	11313	.	63	25	38	.	.	5.513	5.79507	5.64904	6.25675	5.66048	5.70436	5.28033	5.61341	5.06166	5.62094	5.59848	5.61584	5.67248	5.85521	5.55435	5.52027	4.93017	5.23829	5.39786	4.83416	5.42942	5.11044	5.38759	4.53687	5.3124	5.09688	5.26507	5.10879	5.4301	5.31143	5.00254	5.0284	5.17594	4.95475	4.95064	4.74926	5.031	5.2851	5.32482
217	ENSG00000011021	CLCN6	chloride voltage-gated channel 6 [Source:HGNC Symbol;Acc:HGNC:2024]	1185	.	63	25	38	.	.	5.0673	4.74019	4.98947	3.8511	5.48575	3.75001	4.06185	3.91105	4.66848	5.16243	4.56699	4.75129	4.23278	5.08855	5.01739	4.73837	5.36829	4.89645	4.51951	4.94846	4.70743	5.33219	5.56276	4.83986	5.32677	4.1402	5.71502	4.50096	5.51587	5.15072	5.22587	4.71013	4.65014	5.73882	5.16713	5.08882	5.06166	4.50485	4.85665
218	ENSG00000011028	MRC2	mannose receptor C type 2 [Source:HGNC Symbol;Acc:HGNC:16875]	9902	.	63	25	38	.	.	2.03708	3.1862	6.6787	3.38628	3.88012	3.11254	4.57233	2.85416	2.89417	4.41694	2.84548	3.22771	3.02078	3.22426	3.79419	2.64516	3.64463	2.82815	3.41975	2.52741	3.20635	3.34244	3.0615	1.94187	3.13085	3.22197	3.0286	2.97739	4.26977	2.49301	3.60329	2.54815	2.63001	5.73067	2.78408	3.21848	2.45872	2.54756	3.06441
219	ENSG00000011083	SLC6A7	solute carrier family 6 member 7 [Source:HGNC Symbol;Acc:HGNC:11054]	6534	.	63	25	38	.	.	4.58731	5.38491	2.98846	4.43337	6.41171	6.0001	5.97679	6.58478	7.06325	6.65575	7.20494	6.88516	6.61516	7.09492	7.29801	7.44253	7.58597	7.45728	7.47915	7.459	7.6815	8.01514	7.997	7.38505	8.02678	7.32966	7.88629	7.04422	7.68309	7.43076	7.64135	7.27193	7.07073	7.55675	7.58848	6.98224	7.32584	6.42182	7.01006
220	ENSG00000011105	TSPAN9	tetraspanin 9 [Source:HGNC Symbol;Acc:HGNC:21640]	10867	.	62	24	38	.	.	3.94458	2.2071	3.71839	3.43994	3.4933	3.02224	2.43834	2.66583	3.39788	3.92013	3.62679	3.57937	3.6263	4.61899	3.90416	3.23223	4.35889	2.60862	3.38659	2.70836	3.64138	2.99311	3.60429	3.11312	3.70421	3.89354	4.06442	3.2472	3.82692	2.81371	3.60939	4.07369	3.78322	4.67539	3.05005	3.53564	2.31568	3.30537	2.85564
221	ENSG00000011114	BTBD7	BTB domain containing 7 [Source:HGNC Symbol;Acc:HGNC:18269]	55727	.	63	25	38	.	.	2.67407	2.91534	3.20414	2.3699	2.83588	2.58324	3.05667	2.58832	3.07061	2.18169	2.5347	2.21201	2.74548	2.0723	1.99805	2.61048	2.3658	2.72535	2.52693	2.1639	2.42583	2.46829	2.91439	3.05213	2.31351	2.17863	2.54205	2.2282	2.23251	1.9263	2.55167	2.34764	2.09833	2.2786	2.02929	2.56289	2.70868	1.66678	2.46128
222	ENSG00000011132	APBA3	amyloid beta precursor protein binding family A member 3 [Source:HGNC Symbol;Acc:HGNC:580]	9546	.	63	25	38	.	.	4.15369	3.84021	5.40672	4.72314	4.02825	4.56924	4.1507	3.89075	3.7621	4.54396	4.74239	4.636	4.31419	4.34431	4.47261	3.55075	3.82096	3.5414	3.94928	4.34951	3.77434	3.60904	3.75951	4.27908	3.38683	4.42693	3.55934	4.26331	4.10452	3.35883	3.75154	4.08249	3.85034	4.18341	3.45237	3.93389	4.31631	4.46667	3.7137
223	ENSG00000011143	MKS1	MKS transition zone complex subunit 1 [Source:HGNC Symbol;Acc:HGNC:7121]	54903	.	63	25	38	.	.	3.35464	3.69899	4.37347	3.47751	3.56079	3.74208	3.45448	3.6443	3.58598	3.92132	3.65972	3.39714	4.04777	4.22271	3.78647	3.62245	3.6185	3.32931	3.77249	4.20196	3.70619	3.89918	3.39879	4.00921	3.55331	3.2556	3.80871	3.98939	3.94192	3.74955	3.73163	3.66063	3.77684	4.26148	3.97504	3.60404	3.64896	3.77668	4.10283
224	ENSG00000011198	ABHD5	abhydrolase domain containing 5, lysophosphatidic acid acyltransferase [Source:HGNC Symbol;Acc:HGNC:21396]	51099	.	63	25	38	.	.	2.4731	2.71931	3.09468	3.36682	3.19535	3.46189	3.40923	2.8951	3.13243	2.52987	2.4513	3.24614	3.52864	2.84632	2.91496	2.81193	2.64338	2.98154	2.82029	2.54677	3.30415	2.98059	2.01351	3.57539	2.63521	3.00482	2.6069	2.76076	2.59945	2.24647	2.69972	1.86598	3.09159	2.58417	2.85318	2.12012	2.36389	3.04562	3.50982
225	ENSG00000011201	ANOS1	anosmin 1 [Source:HGNC Symbol;Acc:HGNC:6211]	3730	.	63	25	38	.	.	2.67692	3.27068	3.99128	2.97789	4.0299	2.86664	3.84875	2.48799	3.4281	2.24406	2.3623	1.95738	3.47513	2.47261	2.89388	2.5118	3.50978	3.08646	2.28851	2.37204	1.45417	3.15202	2.70887	3.25715	2.89784	1.3649	1.64323	1.23914	1.86192	2.11832	2.4475	1.15597	0.881808	2.75213	1.8384	2.27544	2.98627	2.6442	3.49299
226	ENSG00000011243	AKAP8L	A-kinase anchoring protein 8 like [Source:HGNC Symbol;Acc:HGNC:29857]	26993	.	63	25	38	.	.	7.8593	7.27145	7.75151	7.13749	6.26186	6.79189	6.9835	6.89041	6.46894	6.23421	7.45208	6.50709	6.76675	6.31111	6.38241	6.18401	6.08771	6.31315	6.64727	7.11123	6.42152	6.35006	6.09913	7.49575	5.8199	6.1974	6.02258	6.61102	6.39593	5.87336	6.25241	7.1243	6.83299	6.35203	6.43779	6.19482	6.7038	6.69381	6.35515
227	ENSG00000011258	MBTD1	mbt domain containing 1 [Source:HGNC Symbol;Acc:HGNC:19866]	54799	.	61	25	36	.	.	4.38884	3.76904	3.13212	2.16924	2.9801	2.03665	2.21679	2.76243	2.97301	1.40808	2.29975	2.91507	2.32324	1.61374	2.41168	2.44115	1.84995	2.46005	1.9686	2.29008	1.78767	2.66241	2.44972	1.17772	2.09492	NA	NA	1.38088	1.21245	1.80097	1.83258	2.4886	2.54997	0.648763	2.48873	2.27806	1.88381	0.998228	2.92312
228	ENSG00000011260	UTP18	UTP18 small subunit processome component [Source:HGNC Symbol;Acc:HGNC:24274]	51096	.	63	25	38	.	.	5.43797	5.16184	4.96692	5.11476	4.041	5.36802	4.86368	5.01513	4.98468	5.02945	4.82866	4.86009	4.92147	4.80176	4.41681	5.31435	4.79941	4.71148	5.00445	4.9356	5.16799	5.03457	5.31194	4.66277	5.13804	5.82649	4.96468	5.05446	4.86873	5.67943	5.23733	5.42025	5.43191	4.25435	5.28763	5.4264	5.13338	5.05757	4.51517
229	ENSG00000011275	RNF216	ring finger protein 216 [Source:HGNC Symbol;Acc:HGNC:21698]	54476	.	63	25	38	.	.	4.09336	3.85084	4.46044	3.97413	4.87672	3.74388	3.5314	4.04767	3.77352	4.40401	4.08893	4.04634	3.77644	4.52608	4.30875	4.04831	4.40739	4.22227	3.49181	4.19248	3.93952	4.10741	4.24602	3.79118	4.47826	4.21294	4.59366	3.60669	4.51761	3.96978	4.11396	3.40099	4.05474	4.72117	4.07158	3.99278	3.98325	3.66975	4.12888
230	ENSG00000011295	TTC19	tetratricopeptide repeat domain 19 [Source:HGNC Symbol;Acc:HGNC:26006]	54902	.	63	25	38	.	.	4.56094	4.94827	4.54575	5.05738	4.36028	4.70353	4.59764	4.79492	4.90848	5.03248	4.95754	5.10862	4.67257	4.35665	4.50165	4.81009	4.87548	4.63433	5.10202	4.75043	5.0872	5.10391	5.11818	4.92515	4.85989	5.41863	4.7583	5.20881	3.83562	4.97197	5.12447	5.53972	5.1196	4.60283	5.02642	5.15183	5.0787	4.95839	4.70358
231	ENSG00000011304	PTBP1	polypyrimidine tract binding protein 1 [Source:HGNC Symbol;Acc:HGNC:9583]	5725	.	63	25	38	.	.	4.91744	4.88189	7.45073	5.59871	4.76247	5.40878	6.00638	5.05878	4.75906	5.33407	5.09999	4.70215	5.21491	4.7026	5.48203	4.3627	4.80616	4.61802	5.00166	5.44832	4.63142	4.27703	4.09749	5.43186	4.28316	4.7769	4.29334	4.77308	5.03349	4.01953	5.05635	4.75266	4.48715	5.54565	4.33147	4.42054	5.02416	5.64597	5.37794
232	ENSG00000011347	SYT7	synaptotagmin 7 [Source:HGNC Symbol;Acc:HGNC:11514]	9066	.	63	25	38	.	.	5.25464	5.40923	4.03533	4.91266	6.23574	5.40091	4.71132	6.34732	6.61448	6.86897	6.80076	6.69258	5.64134	6.79291	6.22525	6.66127	6.65607	5.78009	6.71945	7.02326	6.84898	7.25405	7.25489	5.85383	7.02244	6.51991	6.7378	6.00917	6.74446	6.57897	6.77269	6.61569	6.01714	6.68054	6.50996	6.51057	6.31764	5.04108	6.28579
233	ENSG00000011376	LARS2	leucyl-tRNA synthetase 2, mitochondrial [Source:HGNC Symbol;Acc:HGNC:17095]	23395	.	63	25	38	.	.	2.73201	3.14234	3.81428	2.99594	4.28007	3.85282	3.38755	3.44207	3.25349	3.61597	3.84751	3.81269	3.91755	4.22917	4.56775	3.43943	3.72405	4.45705	2.75244	3.31687	3.22987	3.32493	3.27287	4.29729	4.12381	3.61856	4.62503	3.32749	3.86661	3.7438	4.02898	2.85622	3.24109	3.753	3.47862	3.424	3.53235	3.38106	4.082
234	ENSG00000011405	PIK3C2A	phosphatidylinositol-4-phosphate 3-kinase catalytic subunit type 2 alpha [Source:HGNC Symbol;Acc:HGNC:8971]	5286	.	63	25	38	.	.	2.59994	2.39585	1.26939	2.49728	2.19625	2.28815	2.72296	2.18946	2.73728	1.63049	2.31152	2.3417	2.03637	1.89864	1.60272	2.42752	1.74275	2.60589	2.7411	2.91434	1.95134	2.84156	2.59479	2.52302	1.90008	1.75967	1.80031	2.86454	2.12939	2.42759	1.94286	2.6687	2.13753	1.94803	2.66732	2.14057	2.71334	2.0528	2.99144
235	ENSG00000011422	PLAUR	plasminogen activator, urokinase receptor [Source:HGNC Symbol;Acc:HGNC:9053]	5329	.	63	25	38	.	.	2.25386	2.79437	6.24811	4.52285	4.32034	3.49231	2.98727	1.89952	1.92445	3.08666	2.07983	2.40373	3.10342	2.05221	2.28736	1.04135	2.73914	1.80969	2.26948	2.44414	1.96588	1.43944	1.8108	3.52122	2.00471	4.47594	2.57203	3.17822	5.9807	1.88637	4.89471	3.20145	3.78497	5.62506	2.00714	3.05786	2.00066	5.40755	3.49126
236	ENSG00000011426	ANLN	anillin actin binding protein [Source:HGNC Symbol;Acc:HGNC:14082]	54443	.	63	25	38	.	.	2.59662	1.2373	1.84046	1.39208	0.319219	1.30546	0.550096	0.863737	0.571958	3.03868	3.35265	5.69342	1.29064	1.71366	0.875674	0.950124	0.674435	4.24542	0.893157	4.02709	0.887798	2.84319	1.88589	1.94187	2.55157	3.65623	1.65357	1.61165	0.389695	2.91262	1.77287	2.30871	3.86597	0.786348	3.87214	4.98806	3.79586	2.33232	0.505071
237	ENSG00000011451	WIZ	WIZ zinc finger [Source:HGNC Symbol;Acc:HGNC:30917]	58525	.	63	25	38	.	.	5.77161	5.87482	5.87618	5.16076	6.769	5.65858	5.76501	5.36654	5.34082	5.71157	5.06918	4.46955	5.32584	5.43517	5.91434	4.74672	4.85241	5.56407	4.40855	4.64144	4.55467	4.56465	4.77101	5.44253	4.86954	4.70799	4.99069	4.17163	5.40087	4.29987	4.62238	5.01369	4.0631	5.20989	4.29077	4.35088	4.83824	5.01216	4.91826
238	ENSG00000011454	RABGAP1	RAB GTPase activating protein 1 [Source:HGNC Symbol;Acc:HGNC:17155]	23637	.	63	25	38	.	.	4.46385	4.16653	3.48223	3.77149	4.39101	3.71201	3.76949	3.64906	4.10641	3.68983	3.88875	4.11089	3.51222	3.14432	3.27399	3.92421	3.61361	4.36358	3.63537	4.1831	4.31288	4.07324	4.55555	3.93141	4.19607	3.54579	3.79663	3.91937	3.52108	4.36146	4.15657	3.74622	3.9097	3.56977	4.30956	4.2934	4.19294	3.16219	4.40196
239	ENSG00000011465	DCN	decorin [Source:HGNC Symbol;Acc:HGNC:2705]	1634	.	63	25	38	.	.	5.16644	6.73147	5.35107	6.93279	6.01211	6.37569	8.42631	5.95967	6.39801	6.01751	5.64796	5.83513	6.05601	5.46645	7.17271	5.95056	7.19135	6.35809	8.15305	6.37228	7.34993	6.011	6.06577	6.72208	6.20833	6.18429	5.1651	6.17138	8.28092	5.94269	7.96012	6.76232	5.22236	9.05665	6.21254	6.04183	5.74014	7.23515	6.78121
240	ENSG00000011478	QPCTL	glutaminyl-peptide cyclotransferase like [Source:HGNC Symbol;Acc:HGNC:25952]	54814	.	63	25	38	.	.	4.20976	4.47381	4.73063	4.03444	4.84474	4.93851	4.0923	4.50871	4.05957	4.83783	4.96108	4.23687	4.01736	5.21823	4.29436	4.40118	4.52812	3.14096	4.64922	4.0982	4.49969	4.17346	4.69209	4.17191	4.49431	4.84454	5.38157	4.48626	4.94103	4.31858	4.5632	4.66312	5.13971	4.97505	4.3729	4.16855	4.57791	4.3551	4.13669
241	ENSG00000011485	PPP5C	protein phosphatase 5 catalytic subunit [Source:HGNC Symbol;Acc:HGNC:9322]	5536	.	63	25	38	.	.	7.18081	7.74105	7.10399	6.77339	8.0458	7.30976	7.33811	7.51389	7.23542	7.55866	7.56042	7.51888	7.11151	7.6863	7.07819	7.34339	7.36823	7.02626	7.16316	7.18179	7.36131	7.35137	7.35688	6.98911	7.73785	7.17902	7.58871	7.03705	7.30526	7.35355	7.11755	7.13798	7.29157	7.34101	7.2698	7.19182	6.98957	7.01555	6.90011
242	ENSG00000011523	CEP68	centrosomal protein 68 [Source:HGNC Symbol;Acc:HGNC:29076]	23177	.	63	25	38	.	.	5.23204	5.90662	5.20687	4.89374	5.57849	4.94508	4.81108	5.15013	6.17539	5.40284	4.98311	5.55537	4.82111	5.2202	5.06268	5.32225	5.40167	5.38781	5.64696	5.06945	5.18979	5.68859	5.66166	4.84139	5.62521	5.09817	5.15464	5.09661	5.53197	5.38607	5.08955	5.09855	5.02569	5.18662	5.19542	5.17252	4.79033	4.76239	5.74813
243	ENSG00000011566	MAP4K3	mitogen-activated protein kinase kinase kinase kinase 3 [Source:HGNC Symbol;Acc:HGNC:6865]	8491	.	63	25	38	.	.	5.1531	4.77932	3.22402	4.30194	4.27715	4.62063	3.78266	4.50786	4.50163	3.63952	4.42979	4.54379	3.82091	3.09482	3.42469	4.63378	3.76533	4.16317	4.3389	4.50984	4.23781	4.97154	4.69752	4.26507	4.08422	4.24367	3.63073	4.3183	3.69871	4.31359	3.718	4.1508	4.05563	3.16091	4.62666	4.2509	3.94609	3.5588	4.5512
244	ENSG00000011600	TYROBP	transmembrane immune signaling adaptor TYROBP [Source:HGNC Symbol;Acc:HGNC:12449]	7305	.	63	25	38	.	.	3.74606	3.36743	6.19811	5.87267	4.06571	5.33766	4.68282	4.89635	5.64248	5.96103	4.38854	4.66769	6.94744	5.24722	6.38467	3.73645	5.85617	4.9599	5.4554	3.02259	5.06732	4.71701	3.97348	3.74378	4.7235	4.60426	5.10837	5.17509	6.15287	4.35398	5.34729	5.07848	4.01741	7.04202	3.49773	5.2185	3.92676	6.3468	7.41194
245	ENSG00000011638	TMEM159	transmembrane protein 159 [Source:HGNC Symbol;Acc:HGNC:30136]	57146	.	62	24	38	.	.	6.17446	7.09725	5.45259	5.49821	6.71919	4.63935	4.37092	3.164	4.67539	4.04058	3.59538	4.03574	3.43409	4.59521	3.98372	4.65312	4.17854	3.9366	3.73948	3.1222	2.69897	3.39051	3.77087	3.27504	4.51815	2.01728	3.47646	2.96924	4.70373	3.35684	4.63728	2.97366	3.65514	4.82877	4.05411	4.02336	3.13498	1.77535	3.61325
246	ENSG00000012048	BRCA1	BRCA1 DNA repair associated [Source:HGNC Symbol;Acc:HGNC:1100]	672	.	62	25	37	.	.	0.168151	0.361932	0.785974	0.490746	0.227705	NA	0.707408	0.79757	0.604025	0.301638	0.621919	0.715293	0.602585	0.430681	0.909954	0.421074	0.446717	0.673494	0.519552	0.868068	0.511238	0.461075	0.540695	1.49053	0.576349	0.561508	0.52793	1.04555	0.245949	1.01328	0.25139	1.0716	1.04704	0.919239	0.936537	0.930298	0.930823	0.714967	0.298224
247	ENSG00000012061	ERCC1	ERCC excision repair 1, endonuclease non-catalytic subunit [Source:HGNC Symbol;Acc:HGNC:3433]	2067	.	63	25	38	.	.	6.66216	6.13773	6.69152	6.31985	6.35955	6.30855	6.41936	6.2825	6.383	6.53669	6.35081	6.53488	6.59769	6.70862	6.7869	6.61877	6.86076	6.47001	6.81658	6.2359	6.83527	6.24178	6.52413	5.98403	6.81509	6.84313	6.83975	6.91208	6.91991	6.62638	6.46061	6.49088	7.03736	6.65426	6.20681	6.46099	6.60403	6.48478	6.45387
248	ENSG00000012124	CD22	CD22 molecule [Source:HGNC Symbol;Acc:HGNC:1643]	933	.	57	25	32	.	.	NA	NA	0.717624	NA	NA	1.57192	0.699591	0.792523	NA	4.05065	4.18087	5.8752	1.77827	1.96003	1.42997	1.61601	0.985666	4.25179	1.52365	3.73392	1.98791	3.13601	2.25227	3.17215	2.33148	4.67349	2.06751	3.19973	1.30034	2.5396	2.04187	2.73512	4.24667	NA	4.78601	5.15043	4.31141	3.28041	0.535567
249	ENSG00000012171	SEMA3B	semaphorin 3B [Source:HGNC Symbol;Acc:HGNC:10724]	7869	.	63	25	38	.	.	2.75224	2.93028	3.86318	2.87761	1.27708	3.32857	4.00564	3.40419	2.26029	4.80871	5.61777	6.11245	3.74576	4.29284	4.8134	3.01452	4.10835	5.52363	4.72894	6.06987	3.64276	3.53977	2.61425	4.7482	3.58229	5.69476	4.20606	4.75463	4.78343	3.65212	4.43038	5.08943	4.79789	4.95573	5.31793	6.43839	5.81309	6.5716	2.91877
250	ENSG00000012174	MBTPS2	membrane bound transcription factor peptidase, site 2 [Source:HGNC Symbol;Acc:HGNC:15455]	51360	.	62	24	38	.	.	3.20637	3.66143	2.79905	2.62305	4.041	2.47244	3.11056	2.65659	3.67249	3.56088	2.89127	3.41076	2.90472	3.78512	2.85835	3.60927	3.92889	3.35338	2.80428	2.71767	4.05611	4.07681	4.36546	1.95021	4.03747	3.76526	3.94023	3.15604	3.6016	3.87634	3.18728	3.08276	3.62358	3.31845	3.6983	3.90247	2.96724	3.0191	3.24482
251	ENSG00000012232	EXTL3	exostosin like glycosyltransferase 3 [Source:HGNC Symbol;Acc:HGNC:3518]	2137	.	63	25	38	.	.	6.62739	6.16547	6.2368	5.17459	7.16452	6.01471	5.53299	6.40611	6.44705	6.59119	6.24871	6.61081	5.35234	6.85093	6.32185	6.47919	6.57594	5.7278	6.09018	5.90994	6.47287	6.8291	6.69484	5.6603	6.75938	5.99635	6.52877	5.1713	6.57584	6.15225	6.53804	5.47433	5.53252	6.67518	5.78911	6.12194	5.43143	4.71017	6.36779
252	ENSG00000012660	ELOVL5	ELOVL fatty acid elongase 5 [Source:HGNC Symbol;Acc:HGNC:21308]	60481	.	63	25	38	.	.	5.64921	5.76699	6.83022	7.67203	5.75901	6.28811	6.73009	5.93543	4.83549	5.01186	4.70883	5.69194	6.60817	4.73534	5.39506	5.14985	5.31579	5.82894	4.48988	6.09991	4.18365	4.86945	4.7112	6.37272	5.15601	4.97054	4.79068	4.86221	5.22481	4.96851	5.11889	4.33702	4.74373	4.90773	4.99819	5.2747	5.3404	6.14624	6.6751
253	ENSG00000012779	ALOX5	arachidonate 5-lipoxygenase [Source:HGNC Symbol;Acc:HGNC:435]	240	.	63	25	38	.	.	0.61749	1.75829	3.76775	3.74803	1.91844	1.7517	1.02869	2.27689	3.02027	3.23196	1.56954	1.78131	4.0408	2.13785	3.29323	0.7762	3.4739	2.9063	2.00215	1.78524	1.77593	2.42019	1.73976	2.4548	2.42652	1.91447	2.63385	2.47925	4.11374	2.12121	4.77344	3.86102	2.03622	4.12837	3.29603	3.20927	1.10697	5.60911	5.74384
254	ENSG00000012822	CALCOCO1	calcium binding and coiled-coil domain 1 [Source:HGNC Symbol;Acc:HGNC:29306]	57658	.	63	25	38	.	.	6.79515	6.25069	6.8533	5.56034	5.77451	5.88645	6.62135	6.30325	6.33468	6.07226	6.75575	6.4101	6.44438	6.22853	6.39779	6.35138	6.21174	6.41936	6.65298	7.17613	6.43686	6.46246	6.51344	6.64076	6.26048	6.03611	6.41564	6.4302	6.475	6.15296	6.28797	6.4361	6.68158	6.46654	6.43435	6.28676	6.59603	6.04489	6.66969
255	ENSG00000012963	UBR7	ubiquitin protein ligase E3 component n-recognin 7 [Source:HGNC Symbol;Acc:HGNC:20344]	55148	.	63	25	38	.	.	4.64807	4.70242	5.15122	5.0857	4.87007	4.52713	4.28479	5.20292	5.68747	5.54378	4.85638	6.16362	4.2678	5.0344	5.03319	5.62235	5.86734	4.68362	5.32247	5.36796	5.4843	5.91315	5.46142	5.03755	5.7767	5.04673	4.99154	4.82114	4.97706	5.24696	5.68892	4.85252	5.07342	4.75748	5.11245	5.56039	4.82305	4.79142	5.49572
256	ENSG00000012983	MAP4K5	mitogen-activated protein kinase kinase kinase kinase 5 [Source:HGNC Symbol;Acc:HGNC:6867]	11183	.	63	25	38	.	.	5.51239	5.14385	3.99037	5.33244	3.65013	4.40206	5.13821	4.99203	5.04349	3.45778	4.75168	5.37755	4.94707	3.03928	4.10026	4.63691	3.21846	5.08763	5.19517	5.31442	4.13954	4.7679	4.89707	4.83071	3.5272	4.41261	3.30009	4.98154	3.05967	3.96308	3.46643	4.97049	4.56673	2.58737	5.38378	4.92639	5.01692	4.73224	5.36198
257	ENSG00000013016	EHD3	EH domain containing 3 [Source:HGNC Symbol;Acc:HGNC:3244]	30845	.	63	25	38	.	.	4.96519	4.94935	4.10033	4.38964	6.20146	5.6734	5.05646	6.0753	6.7203	7.5449	6.84953	7.24129	6.48335	7.32563	7.1764	7.19098	7.45427	7.10778	6.80003	7.65632	7.37185	7.82714	7.95803	6.58892	7.63723	7.3332	7.87269	7.17258	7.5169	7.63558	7.69901	7.0738	6.96258	7.68295	7.48284	7.6312	7.36131	6.2838	7.09487
258	ENSG00000013275	PSMC4	proteasome 26S subunit, ATPase 4 [Source:HGNC Symbol;Acc:HGNC:9551]	5704	.	63	25	38	.	.	6.98384	6.70187	7.55561	7.59654	7.15552	7.37887	7.3744	7.24602	7.10158	7.41165	6.95128	7.3029	7.24306	7.46588	7.07312	7.26392	7.14596	7.0377	6.99855	7.32958	7.33648	7.22038	7.13214	7.12493	7.31826	7.40189	7.53332	7.18397	7.33968	7.28593	7.35718	7.39461	7.67019	7.44425	7.3103	7.3733	7.27801	7.80224	7.34847
259	ENSG00000013288	MAN2B2	mannosidase alpha class 2B member 2 [Source:HGNC Symbol;Acc:HGNC:29623]	23324	.	63	25	38	.	.	3.9805	4.90236	3.81999	4.35262	5.48343	4.32216	4.21882	4.32682	4.23015	5.18011	4.91431	4.94861	4.48819	5.02142	4.94804	4.5702	4.52587	4.37962	4.43543	4.74963	4.47921	4.70818	4.85302	4.45494	5.00583	4.6604	5.2181	4.2281	5.07036	4.59789	4.9874	4.67861	4.31749	5.21396	4.67901	4.57314	4.65935	4.78648	4.68751
260	ENSG00000013293	SLC7A14	solute carrier family 7 member 14 [Source:HGNC Symbol;Acc:HGNC:29326]	57709	.	63	25	38	.	.	2.00541	2.92525	1.90336	2.54852	4.11879	1.94626	2.08983	2.36777	3.91348	4.15086	3.28847	3.76637	2.14232	3.75398	3.18051	2.91882	3.82243	4.31171	3.02596	2.94667	3.56614	4.34509	4.34634	1.49737	3.84847	3.27361	3.56454	2.31901	3.82186	3.7985	3.88403	2.69375	2.83207	3.9759	3.44492	3.85947	3.53595	2.85565	3.21022
261	ENSG00000013297	CLDN11	claudin 11 [Source:HGNC Symbol;Acc:HGNC:8514]	5010	.	62	24	38	.	.	2.58043	3.09442	4.793	3.78695	2.30984	3.30264	4.51952	2.50664	2.31394	7.55464	6.6542	8.6699	4.21224	4.87093	3.36104	3.56032	3.9379	7.37465	5.12287	6.93367	3.66936	4.85321	3.52569	4.65042	5.34055	6.97977	5.70365	4.73637	4.18037	5.4581	5.87992	5.58821	6.28654	6.37406	6.23368	7.86286	6.26829	6.77251	2.79323
262	ENSG00000013306	SLC25A39	solute carrier family 25 member 39 [Source:HGNC Symbol;Acc:HGNC:24279]	51629	.	63	25	38	.	.	5.24868	5.85274	6.07977	6.3803	5.11265	6.53919	6.30339	5.9497	5.62347	5.66535	5.72176	5.19835	6.39446	5.57948	5.7493	5.56364	5.21637	5.39597	5.71696	6.35368	5.58789	5.38718	5.07104	6.25193	4.82071	5.38942	5.54779	6.18571	5.79961	5.42916	5.0354	5.47055	5.96844	5.62506	5.72151	5.31224	5.87645	6.19868	5.85895
263	ENSG00000013364	MVP	major vault protein [Source:HGNC Symbol;Acc:HGNC:7531]	9961	.	63	25	38	.	.	3.46443	3.72551	6.7447	5.88745	3.50794	4.82168	4.92246	3.77918	3.71825	4.56295	4.15277	4.26115	6.05413	4.46348	5.16088	4.00008	4.69874	4.62573	4.85552	5.32029	4.51417	3.70884	3.72402	6.19384	3.61758	4.668	4.54399	4.57528	5.3336	3.87634	4.81771	5.65778	5.20264	6.22604	4.85922	4.9835	4.71708	6.84672	6.33191
264	ENSG00000013374	NUB1	negative regulator of ubiquitin like proteins 1 [Source:HGNC Symbol;Acc:HGNC:17623]	51667	.	63	25	38	.	.	6.37284	5.22792	5.78184	5.21527	5.26236	4.98621	4.85234	4.80345	4.8911	4.86037	4.90869	5.11218	4.89692	4.84146	5.21346	4.94519	4.75307	5.28929	5.16777	5.54609	5.09011	4.98069	5.30671	5.18734	5.26364	5.46812	4.80145	5.05545	4.54494	5.46072	5.09138	5.28154	5.24722	5.08114	5.38548	5.33795	5.22368	5.03485	5.46922
265	ENSG00000013375	PGM3	phosphoglucomutase 3 [Source:HGNC Symbol;Acc:HGNC:8907]	5238	.	63	25	38	.	.	5.0454	4.38005	4.20307	5.2457	3.9022	4.5363	4.795	4.73842	4.22733	3.62487	4.36227	4.3375	4.87197	2.84325	3.98527	4.15435	3.44129	4.2375	4.46541	4.55515	4.35305	4.508	3.93683	4.58198	3.67715	4.09826	2.82765	4.23973	3.23929	3.6689	3.92431	4.24588	4.52429	2.44867	4.1892	4.26108	4.29025	4.7137	4.83404
266	ENSG00000013392	RWDD2A	RWD domain containing 2A [Source:HGNC Symbol;Acc:HGNC:21385]	112611	.	63	25	38	.	.	5.94779	5.99663	4.0773	5.23146	4.58114	5.70081	5.79516	5.64331	5.16168	5.32833	5.1891	5.25939	5.23625	4.81017	4.93179	5.60344	4.97946	5.34723	5.80391	5.56996	5.45931	5.46675	5.48434	5.93939	4.92086	5.66898	4.85273	5.62896	4.85644	5.4285	5.25403	5.97776	6.13751	3.93301	6.20172	5.5714	5.58019	5.10578	5.3963
267	ENSG00000013441	CLK1	CDC like kinase 1 [Source:HGNC Symbol;Acc:HGNC:2068]	1195	.	63	25	38	.	.	8.68737	7.99098	6.30936	7.94192	4.36412	7.63679	8.29808	7.45964	7.20971	5.38018	7.50182	7.56726	7.4611	3.9991	5.71443	6.88638	5.2797	7.08821	7.7267	7.70347	7.32584	6.84942	6.74629	8.03037	4.65528	6.5463	4.51645	7.35746	5.44843	5.71623	6.44567	7.23662	7.19801	4.14346	7.09912	7.12567	7.22581	6.67766	7.2746
268	ENSG00000013503	POLR3B	RNA polymerase III subunit B [Source:HGNC Symbol;Acc:HGNC:30348]	55703	.	62	24	38	.	.	2.5913	2.67762	2.14927	2.21921	3.22655	2.75552	2.68758	3.18512	2.82991	3.27595	2.79751	3.59742	3.0949	3.53514	3.15289	3.43006	3.1681	2.9079	3.12354	3.16508	3.57811	3.53071	3.56977	2.469	3.49058	3.21408	3.39664	2.62394	3.08076	3.77849	3.03001	3.0151	3.44468	2.86789	3.49013	3.08264	2.81182	3.06431	2.75944
269	ENSG00000013523	ANGEL1	angel homolog 1 [Source:HGNC Symbol;Acc:HGNC:19961]	23357	.	63	25	38	.	.	3.77849	4.90952	4.73447	3.51836	3.60882	4.27646	4.02987	3.95684	4.34885	5.03119	4.36798	4.63338	4.9201	4.42973	4.93068	4.37601	4.92446	4.91667	4.79771	5.47112	4.3662	4.86001	4.97892	4.41845	4.93505	4.27926	4.98923	4.54247	5.3351	4.31593	4.70688	4.26824	4.21956	4.824	4.74176	4.78828	4.46117	3.53376	5.22217
270	ENSG00000013561	RNF14	ring finger protein 14 [Source:HGNC Symbol;Acc:HGNC:10058]	9604	.	63	25	38	.	.	5.53542	5.81446	5.0735	5.38507	5.08952	5.20723	5.45753	5.5674	6.11786	5.50945	5.52427	6.09972	5.79322	4.96141	5.68163	6.24112	6.05948	5.73659	6.25051	5.82212	5.81781	6.17528	6.31498	5.17687	6.10214	5.79881	5.45372	5.54114	4.65517	6.09862	5.96824	5.65943	5.69116	5.29924	6.11566	6.24757	5.58264	4.82486	5.97328
271	ENSG00000013563	DNASE1L1	deoxyribonuclease 1 like 1 [Source:HGNC Symbol;Acc:HGNC:2957]	1774	.	62	24	38	.	.	3.32827	4.33851	4.29999	3.24614	4.40661	4.28661	4.12953	3.78403	4.35437	4.69286	4.7915	4.34013	5.08948	5.13641	5.04679	4.82234	5.32462	5.19222	5.47992	5.16574	5.45146	4.79174	4.83601	5.40652	5.47722	5.125	5.36583	4.79868	5.56163	4.65311	5.38216	5.40893	5.25461	6.09053	4.80534	5.1137	5.44466	5.65796	4.17275
272	ENSG00000013583	HEBP1	heme binding protein 1 [Source:HGNC Symbol;Acc:HGNC:17176]	50865	.	63	25	38	.	.	6.02565	6.22028	6.21562	6.48097	6.15774	6.26618	6.08798	6.45543	5.93584	6.08219	6.14173	6.06899	6.34397	6.23598	6.16413	6.35587	6.51006	6.76807	6.51798	6.5329	6.29913	5.8502	5.91601	6.43878	6.45646	6.6514	6.56384	6.17516	6.41503	6.31633	6.45743	6.83944	6.36956	6.58868	6.35632	6.18674	6.26476	6.86023	6.58258
273	ENSG00000013619	MAMLD1	mastermind like domain containing 1 [Source:HGNC Symbol;Acc:HGNC:2568]	10046	.	63	25	38	.	.	5.39286	4.69458	4.61326	4.22336	5.45733	4.29198	4.39071	4.46135	5.30696	4.31232	3.82618	4.02759	3.79023	4.90696	4.88615	4.19021	4.79146	5.0195	3.67555	3.87808	4.17984	4.33731	4.63509	4.07868	4.45601	3.44622	4.64009	3.50174	4.72513	4.14801	4.5179	3.78776	3.3346	4.92206	3.51555	3.81836	3.97038	3.59063	3.92281
274	ENSG00000013810	TACC3	transforming acidic coiled-coil containing protein 3 [Source:HGNC Symbol;Acc:HGNC:11524]	10460	.	63	25	38	.	.	1.47809	1.82752	4.91	2.51341	2.49345	2.41045	2.47975	2.36996	1.89758	2.65568	2.60018	1.76102	2.37383	3.04104	2.69345	2.27109	2.37722	2.28475	2.40532	2.63931	1.36177	2.03233	1.79754	2.25789	1.75003	1.60303	2.33538	2.7812	2.55084	2.4171	1.99052	2.39588	2.72113	2.6938	1.35434	2.07756	1.97047	2.40695	1.54587
275	ENSG00000014123	UFL1	UFM1 specific ligase 1 [Source:HGNC Symbol;Acc:HGNC:23039]	23376	.	63	25	38	.	.	3.46565	3.59393	2.23581	3.46006	3.35771	3.67417	4.44775	4.1383	3.77032	2.66578	3.6535	4.33013	4.11608	2.89765	2.45702	3.92239	2.67309	4.06885	3.91071	4.34705	3.95278	4.19	3.95716	4.11114	3.487	3.09469	2.75592	3.58833	2.90346	3.63269	2.8525	4.40346	3.74998	3.07567	4.23537	4.10655	4.24057	4.46361	4.26637
276	ENSG00000014138	POLA2	DNA polymerase alpha 2, accessory subunit [Source:HGNC Symbol;Acc:HGNC:30073]	23649	.	63	25	38	.	.	1.975	1.38343	2.86967	1.53852	1.81703	0.936042	1.42332	2.3235	1.59604	2.94186	2.21898	2.25598	1.92754	3.30751	2.23686	2.18671	2.61353	1.87217	1.70078	2.24775	2.60928	2.19838	2.17749	2.31249	2.71134	2.88789	2.98129	2.00809	3.17812	2.70839	2.52738	2.63946	2.56155	2.58417	2.05358	2.04146	1.85443	1.85567	1.81979
277	ENSG00000014164	ZC3H3	zinc finger CCCH-type containing 3 [Source:HGNC Symbol;Acc:HGNC:28972]	23144	.	63	25	38	.	.	4.60539	3.92704	4.99694	4.30805	5.17198	4.40939	4.2527	4.39694	4.17574	4.64005	4.42037	4.22103	4.19629	5.06192	4.35922	4.24203	4.691	4.41548	3.86901	4.51078	4.30043	3.87514	4.36293	4.85553	4.43184	4.61866	5.05644	3.96508	4.93144	4.23842	4.21264	4.54498	4.20696	4.97732	4.21379	4.17023	4.43804	4.90891	4.71554
278	ENSG00000014216	CAPN1	calpain 1 [Source:HGNC Symbol;Acc:HGNC:1476]	823	.	63	25	38	.	.	5.96398	5.81528	5.84616	4.34306	6.49318	4.96299	4.87022	4.70024	5.02845	5.49924	4.8817	4.72723	5.18647	5.59713	5.31395	5.02087	5.24236	5.14594	4.87159	5.11313	4.94156	5.14629	5.37089	5.40724	5.64876	5.44714	6.04497	5.23422	5.87594	5.40821	5.46327	5.0017	5.50341	5.90292	5.30471	5.24397	5.39449	5.59449	5.24484
279	ENSG00000014641	MDH1	malate dehydrogenase 1 [Source:HGNC Symbol;Acc:HGNC:6970]	4190	.	63	25	38	.	.	9.26931	9.27093	7.70588	9.35816	8.03602	9.95542	9.81116	10.2103	10.1102	10.1201	10.2719	10.6405	10.2575	10.0714	9.70275	10.6403	10.1839	9.62596	10.4606	10.5214	10.6923	10.712	10.7105	10.3357	10.6398	10.8359	10.1959	10.3897	9.9253	11.0583	10.6764	10.9202	11.229	9.39945	11.03	10.9723	10.6045	10.4579	9.80393
280	ENSG00000014824	SLC30A9	solute carrier family 30 member 9 [Source:HGNC Symbol;Acc:HGNC:1329]	10463	.	63	25	38	.	.	6.67478	6.6516	4.39069	6.12445	6.01867	5.8408	6.1834	6.68094	7.34532	5.49712	6.16954	6.89766	6.47003	5.47081	5.8962	6.92566	5.8979	6.9673	7.01414	6.5329	6.77129	7.29668	7.24056	5.93658	6.36744	6.34368	5.38257	6.55811	5.41726	6.89625	6.02358	6.67389	6.16755	5.29311	7.10468	6.77833	6.36172	5.41011	6.41563
281	ENSG00000014914	MTMR11	myotubularin related protein 11 [Source:HGNC Symbol;Acc:HGNC:24307]	10903	.	62	24	38	.	.	2.37747	3.75455	5.44503	4.5306	2.18835	3.22562	3.77566	4.21068	3.23651	3.39073	3.52579	2.7668	3.7309	2.13146	3.16	2.98188	2.56137	3.09981	3.95571	3.48012	2.70256	2.7494	3.4608	3.72576	2.46278	2.67873	2.59181	3.03942	3.55838	1.80484	3.37004	3.16214	4.03912	3.94481	3.55471	3.1825	3.30202	2.76172	4.31434
282	ENSG00000014919	COX15	cytochrome c oxidase assembly homolog COX15 [Source:HGNC Symbol;Acc:HGNC:2263]	1355	.	63	25	38	.	.	4.32145	4.49616	4.54396	3.26061	4.2261	3.7629	3.10117	4.26486	4.1269	4.28457	4.10703	4.11089	3.77644	4.24781	4.23524	4.1415	4.55485	4.43038	4.19743	4.41718	4.2394	4.43342	4.71948	3.96508	4.6343	4.08335	4.75339	3.8647	4.30491	4.59397	4.14754	3.99243	3.80254	4.52108	4.22628	4.39793	4.30217	3.66975	4.39429
283	ENSG00000015133	CCDC88C	coiled-coil domain containing 88C [Source:HGNC Symbol;Acc:HGNC:19967]	440193	.	63	25	38	.	.	3.07778	4.1618	4.6252	2.95849	5.02138	2.62759	3.39565	2.533	2.48716	2.05652	2.23315	1.55921	2.14508	3.28419	2.58435	2.32458	2.83842	1.97009	1.84826	1.53139	2.6605	2.17173	2.59131	2.4727	2.70754	2.29482	2.86958	1.87275	3.23015	2.06776	2.62584	2.15911	1.29487	3.41957	1.93108	1.22911	1.65399	2.28277	1.99028
284	ENSG00000015153	YAF2	YY1 associated factor 2 [Source:HGNC Symbol;Acc:HGNC:17363]	10138	.	63	25	38	.	.	5.22383	5.0351	4.42224	5.81397	4.47491	5.17131	4.83754	5.59396	5.52169	4.44533	4.92915	5.34046	5.04575	4.13555	3.63668	4.80282	4.34081	5.27663	5.2839	4.73839	4.6869	5.07383	4.94264	4.66875	4.79465	5.30075	4.03782	5.18891	4.27373	5.35771	4.94934	4.72058	4.08177	3.76996	5.15443	5.381	4.37393	4.96062	4.9791
285	ENSG00000015171	ZMYND11	zinc finger MYND-type containing 11 [Source:HGNC Symbol;Acc:HGNC:16966]	10771	.	63	25	38	.	.	7.68173	7.73947	5.90853	6.78588	6.57746	6.52017	7.03059	6.87671	7.47685	5.72485	6.49512	6.91261	6.81109	5.39193	6.16232	6.80344	6.42217	7.24064	7.1854	6.90663	6.7006	7.0002	6.92572	6.65759	6.3818	5.9988	5.45422	6.31696	5.11759	6.54238	6.17702	6.22893	6.14157	5.58235	6.64686	6.50728	6.61906	5.98217	6.92698
286	ENSG00000015475	BID	BH3 interacting domain death agonist [Source:HGNC Symbol;Acc:HGNC:1050]	637	.	63	25	38	.	.	5.76548	5.98795	6.84357	6.81219	6.34527	6.32918	6.15362	5.24589	5.16168	6.4287	5.60979	5.68806	5.93037	6.45444	5.45681	5.44505	6.1651	5.01859	5.53408	4.51688	5.02085	5.43467	5.2407	4.30526	6.02035	5.8038	6.16218	6.00643	5.89339	5.25617	5.30779	4.74489	6.3616	5.79335	5.00283	5.75595	4.93008	4.14646	5.62051
287	ENSG00000015479	MATR3	matrin 3 [Source:HGNC Symbol;Acc:HGNC:6912]	9782	.	63	25	38	.	.	9.11008	8.7144	6.76505	8.43577	7.33417	7.71832	8.31525	8.23921	8.6007	6.65413	8.06012	8.3368	7.98202	6.52523	6.68278	8.34907	7.03948	8.26632	8.33904	8.44423	8.24002	8.615	8.5956	7.98557	7.44974	7.47955	6.25897	8.04133	6.37012	8.15002	7.15079	8.21834	8.11225	6.22923	8.46208	8.193	8.11827	7.45999	8.35864
288	ENSG00000015532	XYLT2	xylosyltransferase 2 [Source:HGNC Symbol;Acc:HGNC:15517]	64132	.	63	25	38	.	.	3.25306	3.46717	4.65604	3.78181	3.89428	4.30398	4.13408	4.11222	3.66051	4.30308	3.97663	3.85413	4.28087	4.73197	4.39759	4.30646	4.36018	4.21941	3.97761	4.45946	4.26317	3.86648	4.06763	4.35019	4.2949	4.57024	4.73552	4.40142	4.75604	4.55804	4.15541	4.44445	4.58055	4.76177	4.36455	3.68149	4.53553	4.47703	3.9077
289	ENSG00000015592	STMN4	stathmin 4 [Source:HGNC Symbol;Acc:HGNC:16078]	81551	.	63	25	38	.	.	10.0237	10.1831	8.71437	9.6537	9.85786	9.2395	9.07636	9.287	8.84528	8.91777	9.13712	9.14126	8.61413	8.77328	8.16541	8.84945	8.74628	8.63465	8.84974	8.9685	8.64701	8.66349	8.54561	8.16962	8.67845	8.75839	8.35033	8.38115	8.33777	8.49841	8.38163	8.50251	8.58117	8.05151	8.90433	8.76406	8.48841	7.94574	8.74586
290	ENSG00000015676	NUDCD3	NudC domain containing 3 [Source:HGNC Symbol;Acc:HGNC:22208]	23386	.	63	25	38	.	.	6.67851	7.81296	6.40173	5.32167	8.66813	6.51638	6.28928	6.80428	7.63058	7.73709	6.91595	7.31123	6.55375	7.78941	7.07209	7.37339	7.8623	6.81996	7.27225	7.40138	7.58002	7.85635	7.89215	6.62399	7.84845	7.38369	7.73505	6.83168	7.76622	7.57102	7.75272	7.17981	7.05939	7.68932	7.14167	7.47297	7.02556	6.29885	7.53877
291	ENSG00000016391	CHDH	choline dehydrogenase [Source:HGNC Symbol;Acc:HGNC:24288]	55349	.	63	25	38	.	.	1.42356	1.9595	3.73471	3.1285	2.90432	2.97631	4.05037	3.49191	2.56005	2.77995	3.06189	2.31311	4.37699	4.28925	4.26798	2.97139	3.34443	4.02187	2.81111	4.20868	2.1327	2.2064	1.63882	5.27302	2.65574	1.78153	3.57725	4.18453	3.77217	2.71636	3.36416	2.84376	2.39102	2.50668	2.88831	2.12968	3.89342	4.24641	3.06441
292	ENSG00000016402	IL20RA	interleukin 20 receptor subunit alpha [Source:HGNC Symbol;Acc:HGNC:6003]	53832	.	59	25	34	.	.	NA	NA	0.56298	0.352203	NA	0.45101	0.330342	0.398133	0.272394	0.79153	1.06929	NA	2.45807	1.19622	0.997391	0.84984	1.98869	1.35016	1.64661	1.66155	1.11408	1.23145	0.982045	1.66537	2.40025	2.33091	1.66227	1.26347	2.75492	1.92002	1.66184	1.1726	2.17069	2.94296	1.86175	1.15159	1.83854	2.45045	0.256772
293	ENSG00000016864	GLT8D1	glycosyltransferase 8 domain containing 1 [Source:HGNC Symbol;Acc:HGNC:24870]	55830	.	63	25	38	.	.	5.87175	6.10719	5.29038	6.83225	4.2901	6.34382	6.49319	6.52357	5.84227	5.28274	6.05395	5.8002	6.01976	4.43774	4.9561	5.84396	5.39419	5.74884	5.98871	5.43511	5.78602	5.07775	5.34798	5.82108	5.11346	5.23869	5.10379	5.75146	4.55017	5.62881	4.80172	5.84595	5.98744	4.54638	5.93348	5.62227	5.47698	5.80827	5.64894
294	ENSG00000017260	ATP2C1	ATPase secretory pathway Ca2+ transporting 1 [Source:HGNC Symbol;Acc:HGNC:13211]	27032	.	63	25	38	.	.	5.7874	6.04919	4.54039	5.77125	5.40478	5.62227	5.85168	5.69476	5.09362	5.1402	5.33038	5.71588	5.26118	4.72994	4.71007	5.72697	4.9619	5.31619	5.24497	5.33692	5.66513	5.85533	5.59878	5.17687	5.58943	5.23414	4.65694	5.29487	4.50635	5.50573	5.14447	5.19475	5.17752	4.481	5.43496	5.41701	5.14352	4.81121	5.26417
295	ENSG00000017373	NA	NA	NA	.	63	25	38	.	.	5.3158	5.02083	5.01221	4.70756	6.03011	4.59344	3.66902	5.11726	5.56108	6.40157	5.39313	6.24742	4.12777	5.533	5.80032	4.96225	5.35375	5.17999	4.37906	4.69013	4.65862	5.26736	5.28574	4.16098	5.18926	5.38104	5.42202	4.30014	4.89321	4.32727	4.6948	4.66238	4.6816	5.19652	4.61672	5.42737	4.95754	3.61327	4.28264
296	ENSG00000017483	SLC38A5	solute carrier family 38 member 5 [Source:HGNC Symbol;Acc:HGNC:18070]	92745	.	63	25	38	.	.	4.23401	4.48227	5.76649	4.46269	5.69974	6.34382	6.65406	5.68645	5.4281	6.17414	4.87128	5.77532	4.28728	6.06487	5.98331	5.19602	6.01755	4.29525	5.65854	5.9789	5.70433	4.79174	4.53339	5.64456	5.13006	5.19742	4.96891	6.4295	5.72379	4.68266	4.74537	6.21538	5.63795	6.16894	5.79478	5.47503	5.21898	3.93328	3.83581
297	ENSG00000017621	NA	NA	NA	.	63	25	38	.	.	2.69552	2.84304	2.65885	3.59328	4.15144	5.00193	2.69366	4.2684	4.07614	4.72992	4.50987	3.8221	4.03101	5.08257	4.36557	4.30646	3.94438	3.23028	3.46909	3.75748	4.11904	3.64037	3.66158	3.57657	4.02668	4.71812	4.8494	4.35043	4.82519	4.15556	4.19384	4.27287	3.8373	3.93714	4.06694	3.93918	4.1874	3.47093	2.61441
298	ENSG00000017797	RALBP1	ralA binding protein 1 [Source:HGNC Symbol;Acc:HGNC:9841]	10928	.	63	25	38	.	.	4.5583	4.67211	5.61562	4.00629	4.64314	4.43979	4.66917	5.04284	5.47649	5.05271	5.4309	5.43861	5.52793	4.90325	5.23428	5.59992	5.5263	6.00893	5.64499	5.83199	5.65881	5.90752	5.89496	5.93455	5.7628	5.68555	5.321	5.61142	5.16201	5.6777	5.53838	5.75459	5.46677	5.16508	5.97945	5.91198	5.7396	5.07641	5.4985
299	ENSG00000018189	RUFY3	RUN and FYVE domain containing 3 [Source:HGNC Symbol;Acc:HGNC:30285]	22902	.	63	25	38	.	.	6.35437	6.0141	4.46837	5.32768	5.28654	5.23507	4.94199	5.3008	5.68485	4.45384	4.83105	5.62643	5.04164	4.3622	4.11166	5.31875	4.47174	5.35502	5.11369	5.44394	5.14373	5.74069	5.78486	5.14622	5.02359	5.00169	4.64584	5.06551	4.22354	5.50497	4.91836	5.22611	5.09866	4.18691	5.25424	4.95585	5.23564	4.85399	5.16093
300	ENSG00000018236	CNTN1	contactin 1 [Source:HGNC Symbol;Acc:HGNC:2171]	1272	.	63	25	38	.	.	6.21117	6.9964	3.90081	5.35157	7.05393	5.54977	5.10412	5.59187	6.65721	5.67547	5.8111	6.41626	5.25619	5.38	5.14018	6.30618	5.78131	6.5153	5.43806	6.06768	5.83074	7.04904	6.81035	4.99862	6.07263	5.16292	4.98149	5.09919	4.92955	6.27593	5.4658	5.71598	4.92821	5.11043	6.05006	5.94495	5.61007	4.73948	6.2
301	ENSG00000018280	SLC11A1	solute carrier family 11 member 1 [Source:HGNC Symbol;Acc:HGNC:10907]	6556	.	60	23	37	.	.	0.778875	0.939373	6.29647	5.03893	0.616971	2.39377	0.854864	0.966675	1.29428	1.1606	2.97463	1.51996	5.17209	NA	2.95082	0.687251	0.582473	2.1469	1.48508	2.82651	1.4386	1.00178	0.802082	2.5803	0.845807	2.97324	1.79133	0.614135	4.68771	1.41336	2.38507	3.68202	2.1971	2.63201	1.47073	0.791413	1.44166	6.34556	7.0507
302	ENSG00000018408	WWTR1	WW domain containing transcription regulator 1 [Source:HGNC Symbol;Acc:HGNC:24042]	25937	.	62	25	37	.	.	2.60072	2.60604	6.51017	3.83634	2.90838	3.29131	3.67556	2.6927	2.69511	2.25968	2.74555	2.47066	3.72594	2.6857	2.78979	1.93904	3.61481	2.96055	3.61802	2.60177	2.52647	1.64958	2.32618	4.07456	1.97151	2.30267	NA	2.73918	3.97819	1.89424	2.94697	3.11872	1.99024	4.38385	1.37642	2.70213	2.55189	4.56022	3.74153
303	ENSG00000018510	AGPS	alkylglycerone phosphate synthase [Source:HGNC Symbol;Acc:HGNC:327]	8540	.	63	25	38	.	.	3.90271	4.04115	3.17973	3.234	3.7869	2.96382	3.39984	3.0871	3.51395	2.83358	3.19894	3.8192	3.46448	2.82051	3.27109	3.05499	2.77647	3.36067	3.27907	3.68115	3.06301	3.49085	3.65236	3.49216	3.3056	3.30963	3.10183	3.06223	2.71147	3.68951	2.779	3.41439	2.64805	2.53584	3.58314	3.86431	3.14386	3.13602	3.37771
304	ENSG00000018610	STEEP1	STING1 ER exit protein 1 [Source:HGNC Symbol;Acc:HGNC:26239]	63932	.	63	25	38	.	.	1.89017	4.43619	3.3607	3.1338	2.98737	2.11455	2.54908	3.04719	3.84178	4.67829	3.23863	3.46525	3.59581	4.63452	4.44937	3.89456	4.6773	4.82117	3.96794	3.88248	3.75645	3.7632	3.86687	3.7785	4.3015	4.24616	4.48255	4.70245	4.50069	4.63726	4.52427	4.55813	4.53869	4.13976	4.8529	3.79001	4.40747	3.97102	4.16935
305	ENSG00000018625	ATP1A2	ATPase Na+/K+ transporting subunit alpha 2 [Source:HGNC Symbol;Acc:HGNC:800]	477	.	63	25	38	.	.	6.61965	8.24143	8.06084	7.66751	8.56164	9.01863	10.3652	9.42454	7.99062	7.54905	8.69135	6.81828	10.3646	8.65664	9.13636	8.35822	8.57926	9.2984	8.81067	9.59912	7.65665	7.65851	7.23645	9.64543	8.39788	6.65411	8.30504	8.60479	8.83365	7.69939	8.8253	6.233	6.94932	9.43254	7.5772	6.78778	8.88046	9.06214	9.9481
306	ENSG00000018699	TTC27	tetratricopeptide repeat domain 27 [Source:HGNC Symbol;Acc:HGNC:25986]	55622	.	63	25	38	.	.	3.94795	2.81615	3.67562	3.34085	3.11241	3.03001	3.35051	2.73975	2.36266	2.96376	2.41892	3.13989	2.432	3.06366	2.58435	2.44115	2.62393	2.54787	2.48988	2.506	2.90213	2.49014	2.86691	2.53017	2.9551	3.49194	2.86958	3.08351	2.39559	3.29541	3.12469	2.49758	3.18397	2.6904	2.88287	2.90122	2.51405	3.10672	2.37444
307	ENSG00000018869	ZNF582	zinc finger protein 582 [Source:HGNC Symbol;Acc:HGNC:26421]	147948	.	62	24	38	.	.	2.48923	1.37515	1.71762	1.39743	2.09876	2.19584	1.91233	1.89952	1.73732	1.69334	2.21103	1.96949	1.95965	2.15551	1.77827	2.35192	2.42354	2.33779	2.10959	1.74347	1.83435	2.14025	1.90746	1.11477	1.87894	2.65506	2.39217	2.30729	2.1449	2.58256	1.44131	2.66074	2.70922	1.9686	2.30391	1.88093	2.29675	2.30381	1.48032
308	ENSG00000019102	VSIG2	V-set and immunoglobulin domain containing 2 [Source:HGNC Symbol;Acc:HGNC:17149]	23584	.	63	25	38	.	.	2.14515	4.01829	1.76093	4.47828	4.19267	4.20948	3.94758	3.6608	3.60958	3.95845	4.18924	3.43914	2.81736	4.0947	3.68401	3.74549	3.35335	3.26031	3.99166	3.59793	4.21004	4.13303	2.97144	3.3591	3.69514	4.02282	4.41709	3.76032	3.81276	3.76815	2.66605	4.02678	4.69088	2.82139	3.60854	3.38388	3.23972	3.34943	2.64091
309	ENSG00000019144	PHLDB1	pleckstrin homology like domain family B member 1 [Source:HGNC Symbol;Acc:HGNC:23697]	23187	.	63	25	38	.	.	6.34321	6.36116	6.90842	5.84372	5.8706	5.86685	6.34307	5.79538	5.77275	6.31276	5.59769	7.16232	5.47877	5.08565	5.58672	5.12502	5.11707	6.49122	5.40241	6.85724	4.89857	5.01334	4.86987	6.14806	4.95167	5.82069	4.93882	5.20502	5.32153	4.61559	5.08666	5.3625	5.50289	5.40382	5.86085	6.52347	6.20451	6.29157	5.81059
310	ENSG00000019485	PRDM11	PR/SET domain 11 [Source:HGNC Symbol;Acc:HGNC:13996]	56981	.	63	25	38	.	.	1.81515	2.01064	2.27253	2.066	3.16019	2.16078	2.28307	3.74263	2.963	3.65334	3.13062	3.57046	3.35594	4.13153	4.48597	4.03738	4.50712	3.72179	3.88924	3.26863	4.38533	4.0051	4.29453	3.8083	4.40588	3.96263	5.15422	4.16965	5.02773	4.30358	4.56221	3.76348	3.29506	4.8594	3.84405	3.58968	3.75139	3.04023	2.14672
311	ENSG00000019505	SYT13	synaptotagmin 13 [Source:HGNC Symbol;Acc:HGNC:14962]	57586	.	63	25	38	.	.	7.36316	7.44788	6.0249	5.94708	7.68884	5.20521	4.88474	5.41346	6.91457	6.79382	5.97437	6.655	5.06465	6.12901	6.12512	6.62343	7.03463	6.06314	6.4213	6.0416	6.48963	7.03688	7.20127	5.23785	7.02598	6.20943	6.71248	5.79187	6.20836	6.66486	6.87986	6.35607	5.5487	6.63862	6.39802	6.41243	6.24392	4.86976	6.08858
312	ENSG00000019582	CD74	CD74 molecule [Source:HGNC Symbol;Acc:HGNC:1697]	972	.	63	25	38	.	.	3.69704	2.26094	8.16121	4.80989	3.10856	4.35732	3.94337	4.61347	4.41647	5.36876	3.71222	4.68255	6.97904	5.60239	6.45543	4.4855	7.56943	6.88887	6.3154	5.31942	6.86949	5.68942	5.63394	5.02101	6.57928	5.79175	6.23974	5.91373	8.4404	5.66678	7.49673	7.2892	6.10219	9.39377	6.00456	6.92001	5.6039	8.81415	9.20439
313	ENSG00000019995	ZRANB1	zinc finger RANBP2-type containing 1 [Source:HGNC Symbol;Acc:HGNC:18224]	54764	.	63	25	38	.	.	6.46241	6.13687	5.21621	5.89219	5.20076	5.17233	5.2531	5.4729	5.67363	5.16459	5.7167	5.8131	5.55322	4.7871	5.41715	5.7825	5.68455	5.88289	6.04492	5.96841	5.91393	6.30112	6.17217	5.89311	6.06069	5.86942	5.36503	5.89778	4.81606	6.14881	5.76211	5.81659	6.0557	5.32584	6.05886	6.13154	5.43064	5.20415	5.86861
314	ENSG00000020129	NCDN	neurochondrin [Source:HGNC Symbol;Acc:HGNC:17597]	23154	.	63	25	38	.	.	8.89147	9.5745	7.46533	8.37336	10.5311	8.89182	8.91112	9.51183	9.87557	10.197	9.866	9.87624	9.39702	10.1782	9.65472	9.90386	10.2562	9.72879	10.1747	10.4748	10.3244	10.2997	10.2977	10.0561	10.3772	10.1695	10.5402	9.62334	10.2947	10.2699	10.4605	10.3238	10.1603	10.4567	10.1632	10.078	10.2224	9.74084	10.2116
315	ENSG00000020181	ADGRA2	adhesion G protein-coupled receptor A2 [Source:HGNC Symbol;Acc:HGNC:17849]	25960	.	63	25	38	.	.	2.206	2.32362	3.46344	2.01772	3.41058	3.72767	3.73314	3.09501	3.32312	4.02626	3.60933	3.1649	2.95933	3.68199	4.34079	3.0892	3.83693	2.88174	4.12621	3.75147	4.50516	3.16558	3.07352	3.57988	3.31429	3.36126	3.04057	3.64617	4.17377	2.96254	3.65407	4.00791	3.25174	5.17667	3.1643	3.28798	3.68764	3.09899	2.47259
316	ENSG00000020256	ZFP64	ZFP64 zinc finger protein [Source:HGNC Symbol;Acc:HGNC:15940]	55734	.	63	25	38	.	.	4.20592	4.57128	4.50978	2.988	5.02088	4.04139	3.54299	4.30556	3.97376	4.25473	4.22721	4.30294	3.8494	4.82952	4.11405	4.31448	4.20899	4.45206	3.90616	3.64472	3.80658	4.52575	4.56617	3.8383	4.42202	4.00508	4.81105	3.44171	4.2761	4.38897	4.11011	3.5214	4.23795	4.24094	3.95517	3.87491	3.88894	3.19372	3.36532
317	ENSG00000020426	MNAT1	MNAT1 component of CDK activating kinase [Source:HGNC Symbol;Acc:HGNC:7181]	4331	.	63	25	38	.	.	5.0425	4.41955	4.19823	5.21863	3.25365	5.38528	5.52581	5.55416	4.77261	4.40527	5.3041	5.24145	5.76606	3.89069	4.16667	5.57809	4.04172	4.73192	5.26695	5.27306	5.47806	5.06265	4.98071	5.52702	4.3918	5.12854	3.99373	5.34585	4.13436	4.48847	4.31191	5.62888	5.64565	3.38325	5.3404	5.09433	5.37699	5.06287	4.92342
318	ENSG00000020577	SAMD4A	sterile alpha motif domain containing 4A [Source:HGNC Symbol;Acc:HGNC:23023]	23034	.	63	25	38	.	.	2.5276	2.64109	5.77599	3.822	3.56575	3.08385	3.8552	3.97542	4.16838	4.04835	3.47815	4.13648	4.34815	3.80849	3.98147	3.45448	3.91694	3.28729	3.44482	3.36651	3.50901	4.00667	3.67034	4.87406	3.98248	2.81901	3.1631	2.80736	3.74197	3.5406	3.52496	2.61775	3.4662	3.65046	3.32566	3.27175	3.07994	3.54435	4.68528
319	ENSG00000020922	MRE11	MRE11 homolog, double strand break repair nuclease [Source:HGNC Symbol;Acc:HGNC:7230]	4361	.	63	25	38	.	.	3.04254	2.97379	1.89781	2.31672	1.76156	2.25928	2.94639	1.99562	2.4198	1.65759	2.06226	1.83811	2.19029	1.61374	2.17432	2.25222	0.756792	2.55474	2.60862	2.42402	1.96588	2.58503	2.86691	2.33626	1.25695	1.5237	2.01879	2.44349	1.73541	3.0007	2.51968	2.63946	2.12625	1.39362	2.42587	1.98288	1.97391	2.08033	2.28752
320	ENSG00000021300	PLEKHB1	pleckstrin homology domain containing B1 [Source:HGNC Symbol;Acc:HGNC:19079]	58473	.	63	25	38	.	.	5.31885	5.25121	5.50391	6.48326	6.63464	7.24924	7.17548	6.57473	6.09717	7.83245	7.43335	8.11623	8.07454	8.00609	7.96086	6.86111	7.87929	8.53325	7.61654	8.28318	6.91786	6.69858	6.5607	8.72687	7.50218	7.7619	7.87691	8.27047	8.09128	7.24693	8.17563	6.8886	7.62054	8.21672	7.66645	8.46952	8.66314	8.57575	7.20429
321	ENSG00000021355	SERPINB1	serpin family B member 1 [Source:HGNC Symbol;Acc:HGNC:3311]	1992	.	63	25	38	.	.	2.90032	2.6973	5.46226	4.14672	2.12621	3.05433	3.41081	2.88101	2.60697	4.08759	3.20488	3.08536	4.77331	2.76343	3.95563	2.99957	4.11063	3.94928	3.58865	4.44739	3.46095	2.86709	3.11565	5.88499	3.05547	4.896	2.88392	3.48784	5.59854	3.55507	5.3881	4.87753	3.08494	4.87701	3.95826	3.67789	4.05931	6.62718	5.57224
322	ENSG00000021488	SLC7A9	solute carrier family 7 member 9 [Source:HGNC Symbol;Acc:HGNC:11067]	11136	.	53	21	32	.	.	2.42842	1.10758	2.1419	3.28646	0.616971	1.53465	2.35342	1.37432	1.43547	1.75342	2.60265	1.37254	1.06031	0.777736	1.29955	1.16141	NA	0.871393	1.08015	1.82151	1.22989	0.772083	NA	0.902467	0.831472	NA	NA	1.00941	NA	1.40793	0.970135	1.27819	2.30244	0.622954	1.1228	0.463163	1.42913	NA	NA
323	ENSG00000021574	SPAST	spastin [Source:HGNC Symbol;Acc:HGNC:11233]	6683	.	63	25	38	.	.	5.02561	4.32368	4.11584	3.63268	4.35755	3.30663	3.31262	3.69795	4.17045	2.69371	3.99792	3.8972	3.06352	2.90674	2.36907	3.88948	3.90891	3.3158	3.35953	3.49278	3.27156	4.07324	3.87797	3.26073	3.50557	3.01863	3.0016	3.19007	1.67399	3.82257	3.01871	3.61366	2.89916	2.38416	3.28088	3.58968	2.89207	3.3258	3.32828
324	ENSG00000021645	NRXN3	neurexin 3 [Source:HGNC Symbol;Acc:HGNC:8010]	9369	.	63	25	38	.	.	4.24214	5.47922	4.28176	3.45114	5.89641	4.41019	4.51045	5.37746	6.49424	5.54739	5.4788	5.93261	4.63058	5.65323	5.5238	5.93128	6.17176	5.67064	5.59228	5.07776	6.03646	6.61722	6.55307	4.05087	6.07096	5.46125	5.6153	4.72659	5.18923	5.78283	5.83536	4.95023	5.01803	5.54193	5.5124	5.54052	5.20659	4.07361	6.01031
325	ENSG00000021762	OSBPL5	oxysterol binding protein like 5 [Source:HGNC Symbol;Acc:HGNC:16392]	114879	.	63	25	38	.	.	6.86428	6.07945	6.21893	5.60802	5.98037	5.35198	6.07343	5.15242	5.58066	5.20773	5.87244	5.17474	5.03915	5.64354	5.13685	5.26274	5.0014	4.40014	5.32653	5.14274	5.20352	4.82748	4.96001	5.06156	4.9989	4.95642	4.95641	5.23422	5.31926	4.79954	5.07075	4.85209	4.82616	5.4507	4.55939	4.59188	5.28101	5.42364	5.36001
326	ENSG00000021776	AQR	aquarius intron-binding spliceosomal factor [Source:HGNC Symbol;Acc:HGNC:29513]	9716	.	63	25	38	.	.	3.72617	2.92381	3.45199	3.8243	3.82343	3.15833	3.71236	3.16259	3.06474	2.94008	3.0598	3.10894	3.32826	2.96963	3.04838	3.07472	3.20084	3.6081	3.32272	3.44013	3.19823	3.40224	3.83498	3.71441	3.23623	3.02932	2.98129	3.16951	3.2659	3.46364	3.07064	3.27439	3.48972	3.02493	3.19959	3.17595	3.24183	3.57104	3.80685
327	ENSG00000021826	CPS1	carbamoyl-phosphate synthase 1 [Source:HGNC Symbol;Acc:HGNC:2323]	1373	.	62	25	37	.	.	0.51614	0.298529	NA	0.298407	0.588285	0.497072	0.833359	0.154951	0.327264	1.5731	0.73843	1.49107	0.467262	0.515143	0.70252	0.563117	0.552256	1.68176	0.794618	1.78889	0.616753	1.36097	1.15218	1.65318	1.12469	1.24074	1.27644	1.12311	0.914226	1.33264	1.02796	1.41215	1.66827	1.15413	1.72873	2.28982	1.61378	2.1154	0.7695
328	ENSG00000022277	RTF2	replication termination factor 2 [Source:HGNC Symbol;Acc:HGNC:15890]	51507	.	63	25	38	.	.	5.27149	5.88321	6.02736	6.29202	5.96477	5.76865	5.89234	5.92563	5.72261	6.28223	5.71055	6.17634	6.09461	6.50687	6.26539	6.19361	6.28691	6.35877	6.07041	6.18346	6.05285	6.22785	6.05077	6.24319	6.48906	6.37764	6.55043	6.15587	6.64814	6.62369	6.31304	6.26564	6.47931	6.45369	6.68646	6.53415	6.20642	6.37178	5.80276
329	ENSG00000022355	GABRA1	gamma-aminobutyric acid type A receptor subunit alpha1 [Source:HGNC Symbol;Acc:HGNC:4075]	2554	.	63	25	38	.	.	5.11062	5.24619	1.96611	4.79329	5.72835	5.68679	6.10489	6.76551	7.7352	6.06376	7.20067	7.66553	6.60222	6.04162	6.38876	7.72504	6.73735	7.30278	7.0271	7.69505	7.75902	8.79685	8.72442	6.63564	7.5209	6.91574	6.56903	7.10463	5.85639	8.09095	6.80248	7.40659	7.49638	6.21383	7.9431	7.69157	7.44651	5.56835	7.5157
330	ENSG00000022567	SLC45A4	solute carrier family 45 member 4 [Source:HGNC Symbol;Acc:HGNC:29196]	57210	.	63	25	38	.	.	3.03439	2.64672	2.91346	3.05722	4.37801	2.5226	3.32325	3.48296	4.19073	4.70095	3.94492	4.48433	4.11608	4.71707	5.20495	4.16399	4.37623	4.13336	3.8012	4.33286	4.61273	5.06802	5.27487	4.04072	5.50564	4.65873	5.44248	4.15959	4.49564	4.80828	4.80172	4.09766	5.03408	5.11286	4.33147	4.63668	4.57117	3.44255	3.84988
331	ENSG00000022840	RNF10	ring finger protein 10 [Source:HGNC Symbol;Acc:HGNC:10055]	9921	.	63	25	38	.	.	7.53314	7.47291	7.7894	7.87978	7.27016	7.51081	7.46787	7.51535	7.48951	7.50795	7.52449	7.37577	7.44109	7.39032	7.6605	7.41502	7.28768	7.81372	7.45981	7.15871	7.48252	7.29552	7.37947	7.32985	7.48764	7.23388	7.66648	7.60893	7.48877	7.49671	7.31429	7.3754	7.30925	7.57651	7.43378	7.37887	7.22174	7.27929	7.361
332	ENSG00000022976	ZNF839	zinc finger protein 839 [Source:HGNC Symbol;Acc:HGNC:20345]	55778	.	63	25	38	.	.	3.97332	4.86702	4.41927	4.6347	4.73312	5.38622	5.02618	5.69074	4.72022	4.99927	5.26752	4.75342	4.8623	5.27233	5.07573	4.85161	5.23836	4.62349	5.07836	4.83416	4.93626	4.81009	4.82431	4.68916	5.09367	5.19554	5.21443	5.12572	4.89244	5.23799	4.89076	5.33729	5.45918	4.78969	5.07702	5.07778	4.99504	5.32049	4.61112
333	ENSG00000023041	ZDHHC6	zinc finger DHHC-type palmitoyltransferase 6 [Source:HGNC Symbol;Acc:HGNC:19160]	64429	.	63	25	38	.	.	4.76168	5.1276	4.93102	5.41936	4.4084	5.34868	5.39419	5.6503	5.02376	4.91807	5.33456	5.31324	5.59014	4.40888	4.98907	5.32922	5.08756	4.90862	5.28905	5.2309	5.32299	5.10132	5.26424	5.27103	5.24765	5.18204	4.5991	5.37432	4.37249	5.2602	5.09292	5.38163	5.6116	4.27591	5.27735	5.19617	4.55673	4.83246	5.15391
334	ENSG00000023171	GRAMD1B	GRAM domain containing 1B [Source:HGNC Symbol;Acc:HGNC:29214]	57476	.	63	25	38	.	.	5.59321	6.24566	4.72769	4.22055	6.65822	5.30575	5.4759	5.63126	6.57303	6.37348	5.96343	5.97495	5.70004	6.11738	6.01883	6.02489	6.42577	5.85277	5.86309	6.03299	6.13978	6.762	6.86031	5.12533	6.69584	5.65061	6.24705	4.89232	5.70703	6.14156	6.48961	5.33364	5.40219	6.05188	5.68041	6.13748	5.69381	4.22029	6.22108
335	ENSG00000023191	RNH1	ribonuclease/angiogenin inhibitor 1 [Source:HGNC Symbol;Acc:HGNC:10074]	6050	.	63	25	38	.	.	6.83855	6.66708	7.83004	7.01189	7.25865	7.31844	7.11635	7.01762	6.58597	7.44889	7.45326	7.72816	7.56351	7.52425	7.26415	6.95271	7.13292	7.42431	7.04884	7.57978	6.92006	6.66046	6.62796	7.35813	6.93009	7.56547	7.19673	7.35861	7.56356	7.10792	7.41922	7.34026	7.55897	7.75407	7.35804	7.78586	7.77475	8.21593	7.53609
336	ENSG00000023228	NDUFS1	NADH:ubiquinone oxidoreductase core subunit S1 [Source:HGNC Symbol;Acc:HGNC:7707]	4719	.	63	25	38	.	.	5.5336	5.75778	5.17566	5.65788	6.1707	5.81135	6.16317	6.1527	6.16985	5.90837	5.77143	6.1332	6.39915	5.97083	6.1808	6.54503	6.4904	6.42558	6.21799	6.60325	6.52207	6.86677	6.84212	6.40365	6.67838	6.46817	6.18309	6.07913	5.54345	6.57829	6.60465	6.43284	6.60361	5.78193	6.63644	6.73554	6.27092	6.44706	6.48277
337	ENSG00000023287	RB1CC1	RB1 inducible coiled-coil 1 [Source:HGNC Symbol;Acc:HGNC:15574]	9821	.	63	25	38	.	.	6.06053	5.44452	2.95587	5.14156	4.9424	4.70026	5.27768	5.69721	5.95896	4.23207	5.48205	5.92206	6.18628	4.24963	5.30103	6.14215	3.73172	6.4757	6.14744	6.41677	5.75097	6.74428	6.86435	6.30005	4.89961	5.17046	3.90789	5.95914	4.24035	5.58261	4.58146	6.16407	5.91574	3.89536	6.28005	6.15713	6.17108	5.02369	5.77848
338	ENSG00000023318	ERP44	endoplasmic reticulum protein 44 [Source:HGNC Symbol;Acc:HGNC:18311]	23071	.	63	25	38	.	.	4.23626	3.48532	4.28433	4.47284	3.74776	4.44551	4.12614	4.02842	4.1695	4.0183	3.94687	3.96588	3.7439	3.68582	3.82939	3.91775	3.4357	3.89992	3.44482	4.00215	4.24321	3.97508	3.83498	4.08058	3.98712	4.8182	3.93405	3.5227	3.74562	3.95965	3.59792	4.05415	3.91984	3.43962	3.96322	3.88149	3.82157	4.81755	4.2749
339	ENSG00000023330	ALAS1	5'-aminolevulinate synthase 1 [Source:HGNC Symbol;Acc:HGNC:396]	211	.	63	25	38	.	.	5.76599	5.8908	5.72634	6.52523	6.32849	5.51434	5.32065	5.56982	5.76596	6.11706	5.72431	5.79155	5.64732	6.32701	5.7885	6.09221	5.84721	5.60218	5.57644	5.74183	6.0553	5.83654	6.07898	5.69073	6.12431	6.02218	6.41717	5.85396	6.36574	6.12969	6.12017	6.07204	6.28509	6.06818	6.16015	5.98476	5.87314	5.88465	5.78362
340	ENSG00000023445	BIRC3	baculoviral IAP repeat containing 3 [Source:HGNC Symbol;Acc:HGNC:591]	330	.	61	25	36	.	.	1.62423	0.773982	3.34374	4.63639	0.905295	1.89247	0.878429	1.34094	1.38947	0.75058	1.70379	1.72487	2.25464	0.604767	NA	1.67871	0.780102	1.86186	1.25045	1.49975	2.3734	1.50709	1.4961	1.85453	0.725346	1.57127	NA	2.69506	3.00695	1.41336	3.30766	1.63263	0.841526	1.60271	2.04668	1.83899	1.63309	3.86535	1.87743
341	ENSG00000023516	AKAP11	A-kinase anchoring protein 11 [Source:HGNC Symbol;Acc:HGNC:369]	11215	.	63	25	38	.	.	5.12524	5.29687	2.52552	3.41353	5.81253	3.86254	4.15916	4.5284	6.34956	3.92701	4.57922	5.04962	4.05011	4.65598	4.43262	5.26389	4.68489	5.61029	5.25016	5.27984	5.17979	6.49984	6.43778	4.29729	5.55932	4.55365	4.53081	4.00879	4.56215	5.59366	4.95228	5.17718	4.43048	4.8695	5.39509	5.24875	4.79958	3.49209	5.91152
342	ENSG00000023572	GLRX2	glutaredoxin 2 [Source:HGNC Symbol;Acc:HGNC:16065]	51022	.	63	25	38	.	.	3.62662	4.00074	3.23277	4.456	2.53628	4.28462	2.55569	4.8081	2.97094	4.25378	4.35723	4.06447	4.14841	4.87378	4.45929	4.34853	3.24442	4.69961	4.02996	4.38677	3.87199	4.57729	4.40774	4.84318	4.62041	4.60265	5.1928	4.96574	4.57789	5.12292	4.07539	5.31831	5.45671	4.25435	4.96855	5.25204	5.32989	3.91909	3.25603
343	ENSG00000023608	SNAPC1	small nuclear RNA activating complex polypeptide 1 [Source:HGNC Symbol;Acc:HGNC:11134]	6617	.	62	24	38	.	.	2.81714	2.88584	3.54523	3.35891	1.5255	3.17697	2.9915	2.74688	2.23421	2.80135	2.79751	2.60069	3.27845	1.81731	1.98927	2.56076	1.41351	2.21964	2.64515	2.92206	3.15275	2.62317	2.83094	2.67001	2.94177	2.26582	2.74951	2.98114	2.54017	3.30748	2.25375	3.23076	1.75176	1.59042	3.09787	2.92916	2.68884	3.19372	1.94694
344	ENSG00000023697	DERA	deoxyribose-phosphate aldolase [Source:HGNC Symbol;Acc:HGNC:24269]	51071	.	63	25	38	.	.	2.17151	3.53005	4.64581	4.55701	2.81874	4.20035	4.66153	3.86033	3.01746	4.3053	3.86034	3.80548	4.48093	3.28419	3.72213	3.91404	3.88081	4.26827	4.3568	4.13563	3.42571	3.28141	3.25512	4.91016	3.25298	4.05782	3.5536	4.38997	4.05176	4.10123	3.77818	3.95265	3.30122	3.60203	3.47607	4.02761	4.18829	5.11095	4.58162
345	ENSG00000023734	STRAP	serine/threonine kinase receptor associated protein [Source:HGNC Symbol;Acc:HGNC:30796]	11171	.	63	25	38	.	.	6.05194	5.83101	5.61091	6.5881	5.41398	5.57099	5.0917	5.72646	6.25469	6.17562	5.70739	5.9959	5.95407	5.24261	5.43634	6.0533	5.97139	6.07542	6.08287	5.92493	5.8854	6.09796	6.30771	5.59445	6.27949	6.3705	5.92044	5.84387	5.44463	6.43838	6.26242	6.0411	6.13564	5.72743	6.34079	6.11242	5.83814	5.56096	5.73845
346	ENSG00000023892	DEF6	DEF6 guanine nucleotide exchange factor [Source:HGNC Symbol;Acc:HGNC:2760]	50619	.	62	24	38	.	.	1.06875	1.64841	2.8612	3.08706	2.01642	2.50773	2.119	2.33986	2.95131	3.42891	2.85439	1.40422	3.88965	2.56507	3.04512	2.19991	2.69865	2.61892	2.67414	1.89755	2.5445	1.46686	2.11574	2.25388	2.40457	2.98779	2.60245	2.33485	3.36981	2.64336	2.58607	2.93182	3.26428	3.45107	2.85022	2.44341	1.69267	3.88381	4.32183
347	ENSG00000023902	PLEKHO1	pleckstrin homology domain containing O1 [Source:HGNC Symbol;Acc:HGNC:24310]	51177	.	63	25	38	.	.	8.1015	7.33417	8.00328	8.13092	7.22757	7.73101	8.06616	7.3754	7.2426	7.27931	7.63111	6.79282	7.93472	7.53407	7.60036	7.09439	7.30049	7.24974	7.1685	7.07238	7.24798	6.66991	6.75929	7.69977	7.26772	7.41928	7.43861	7.77703	7.80408	7.26474	7.17566	7.1838	7.74416	7.45457	7.14071	6.86669	7.25596	7.64511	7.84468
348	ENSG00000023909	GCLM	glutamate-cysteine ligase modifier subunit [Source:HGNC Symbol;Acc:HGNC:4312]	2730	.	63	25	38	.	.	3.49233	3.03426	6.17934	5.4245	3.21615	3.65002	3.94936	3.40151	3.61032	3.70063	3.64867	4.071	4.18374	4.01655	4.42202	3.72736	4.34651	4.28742	4.19589	4.28785	3.77124	4.00299	4.12574	4.9134	4.07562	4.57894	4.1928	4.14652	3.21018	4.60814	4.02511	4.31918	4.09675	3.02694	4.43836	4.3553	4.3662	3.94711	5.10016
349	ENSG00000024048	UBR2	ubiquitin protein ligase E3 component n-recognin 2 [Source:HGNC Symbol;Acc:HGNC:21289]	23304	.	63	25	38	.	.	4.16006	4.06485	3.559	4.46996	3.49772	3.65002	3.69276	3.76206	3.8234	3.5974	4.06155	3.85264	3.93315	3.05534	3.63982	3.87402	3.37135	3.72859	3.69256	3.78715	3.88396	4.04891	4.28402	4.28945	3.53899	3.66308	2.95238	4.08738	2.86839	3.73215	3.62346	3.83226	3.60178	2.53055	3.9618	3.96296	3.86009	4.0098	4.45581
350	ENSG00000024422	EHD2	EH domain containing 2 [Source:HGNC Symbol;Acc:HGNC:3243]	30846	.	63	25	38	.	.	1.95928	1.02791	5.55987	3.99304	4.14315	4.47119	3.76302	4.76166	4.38802	5.58544	4.64971	4.8173	5.82565	5.41371	5.43698	4.93324	4.94	4.66718	4.52607	4.95094	5.16894	4.83398	4.68877	4.9607	3.92675	5.02136	5.1071	4.16613	5.13493	3.77018	4.60441	3.77165	4.21956	6.58959	3.72155	4.59965	4.63255	4.59644	5.44999
351	ENSG00000024862	CCDC28A	coiled-coil domain containing 28A [Source:HGNC Symbol;Acc:HGNC:21098]	25901	.	63	25	38	.	.	4.28897	3.80245	2.91941	4.46996	2.59148	4.9058	4.21339	4.72152	4.24057	4.13345	4.78554	4.5807	5.16261	4.66708	4.32685	4.73213	4.2995	4.98077	4.76075	5.01526	4.85752	4.63306	5.14003	5.74618	5.09367	5.06568	4.73804	5.50459	4.63722	5.34651	5.072	5.78039	5.39789	4.82736	5.3845	5.27664	4.65353	5.27638	4.43059
352	ENSG00000025039	RRAGD	Ras related GTP binding D [Source:HGNC Symbol;Acc:HGNC:19903]	58528	.	63	25	38	.	.	5.44546	5.73489	5.2491	5.49923	5.12538	4.32801	4.80197	4.90855	5.49798	5.13423	4.4734	4.93171	5.25132	4.92678	5.25828	5.02868	5.1882	5.20635	5.01083	4.25515	5.00119	4.99528	4.89142	4.41939	5.07985	4.64611	4.77645	4.31605	4.73748	5.21226	4.76387	4.2089	4.47243	4.89559	5.04356	4.63115	4.30117	4.37775	5.28543
353	ENSG00000025156	HSF2	heat shock transcription factor 2 [Source:HGNC Symbol;Acc:HGNC:5225]	3298	.	63	25	38	.	.	5.2159	4.87609	3.42451	4.77904	3.24589	4.52981	3.62591	3.8014	3.86869	2.88933	3.85384	3.85001	3.56901	3.58172	3.48525	4.13563	3.66907	3.66736	3.95364	3.98892	4.29382	4.10099	3.65236	4.20249	3.42188	4.12729	3.57455	4.32	2.48351	4.2876	3.72345	4.7128	4.40212	2.45327	4.58759	3.81081	4.13153	3.9244	3.90856
354	ENSG00000025293	PHF20	PHD finger protein 20 [Source:HGNC Symbol;Acc:HGNC:16098]	51230	.	63	25	38	.	.	4.57102	3.92369	3.62514	2.70884	4.28394	2.53053	2.35342	2.91195	3.77715	3.18914	3.02458	3.20734	3.26729	2.98004	3.61382	3.79526	4.2159	3.76364	3.43125	3.29218	4.01204	4.32928	4.36457	2.82807	4.32475	3.68458	3.58635	2.97739	3.76067	3.99236	4.02511	3.55744	3.00751	3.56442	3.85218	3.86594	3.3471	3.16595	4.32135
355	ENSG00000025423	HSD17B6	hydroxysteroid 17-beta dehydrogenase 6 [Source:HGNC Symbol;Acc:HGNC:23316]	8630	.	60	24	36	.	.	NA	3.49651	2.18302	4.65058	3.06292	5.61074	5.36445	5.2526	3.61675	3.25386	3.72054	2.53501	5.16694	4.04135	4.00781	3.17072	3.40874	3.63752	3.19135	3.86795	3.20635	2.21356	2.12909	4.36178	4.38515	NA	4.55271	4.66249	4.32867	4.26338	4.10797	2.18243	2.3371	3.01361	1.9193	1.42493	3.23152	4.05615	4.66812
356	ENSG00000025434	NR1H3	nuclear receptor subfamily 1 group H member 3 [Source:HGNC Symbol;Acc:HGNC:7966]	10062	.	63	25	38	.	.	2.58393	2.71931	4.06217	2.45284	3.72313	3.79163	3.47522	3.49055	2.94361	3.90774	3.53345	3.12173	3.88809	4.36029	4.11254	3.44924	3.74383	3.77167	3.6589	3.91286	3.51148	3.10768	3.52029	4.12769	3.83158	4.36297	4.15974	3.29434	4.33544	3.57142	3.81095	3.54983	4.42148	4.42022	3.85052	3.33137	3.79086	4.31349	3.82835
357	ENSG00000025708	TYMP	thymidine phosphorylase [Source:HGNC Symbol;Acc:HGNC:3148]	1890	.	62	24	38	.	.	1.08621	1.22957	7.36694	6.23034	2.60934	3.78114	2.41704	4.10384	3.06301	3.41812	2.92826	1.6138	6.20487	2.24855	5.85157	1.75656	3.51531	2.95824	1.99833	3.92508	2.94308	1.58798	1.47087	3.59186	2.54129	3.82391	1.25056	1.82289	5.18828	2.21035	3.96173	4.0617	1.63841	4.71669	2.3899	2.09208	2.10058	6.29553	7.23411
358	ENSG00000025770	NCAPH2	non-SMC condensin II complex subunit H2 [Source:HGNC Symbol;Acc:HGNC:25071]	29781	.	63	25	38	.	.	6.15399	6.35167	6.10946	6.28143	6.51072	6.17857	5.93933	5.96194	5.92665	6.26601	6.12825	5.76242	5.70705	6.32045	5.76436	5.79237	5.88008	5.53338	5.61472	5.76214	5.76298	5.78114	5.85113	5.77208	5.87715	5.96257	6.11496	5.97291	6.15649	5.61221	5.72265	6.12708	6.14581	6.00501	5.51644	5.79476	6.17015	5.97087	5.7682
359	ENSG00000025772	TOMM34	translocase of outer mitochondrial membrane 34 [Source:HGNC Symbol;Acc:HGNC:15746]	10953	.	63	25	38	.	.	4.51061	5.64317	4.715	5.15077	5.67693	5.32797	4.5704	5.47454	4.92968	5.88966	4.93991	5.64656	5.1466	5.70802	5.45619	5.32043	5.88795	5.07727	5.67198	6.02021	5.66157	5.64595	5.42977	5.79815	6.34965	5.72728	6.54491	5.89778	6.23558	6.11051	6.18511	5.62528	6.00039	5.77167	6.34994	6.09262	5.76882	6.11298	5.14582
360	ENSG00000025796	SEC63	SEC63 homolog, protein translocation regulator [Source:HGNC Symbol;Acc:HGNC:21082]	11231	.	63	25	38	.	.	5.35161	4.99098	3.92999	5.09823	4.72634	3.95195	4.63209	4.61779	4.98624	3.54119	4.09878	4.93019	4.51835	3.99648	3.89477	4.69504	4.35201	5.09388	4.62986	4.53619	4.75031	5.08308	5.06065	4.50677	4.52062	4.39885	4.09468	4.30943	3.74326	4.9798	3.93836	4.64708	4.34308	4.16756	4.79415	4.59299	4.6825	4.58345	5.11058
361	ENSG00000025800	KPNA6	karyopherin subunit alpha 6 [Source:HGNC Symbol;Acc:HGNC:6399]	23633	.	63	25	38	.	.	4.40804	4.38005	4.8605	3.70676	5.41062	3.66885	3.34464	3.37516	4.55541	5.05622	3.70504	4.36547	3.72771	4.88504	4.39025	4.51372	4.91658	4.30777	4.1004	4.29438	4.17482	5.27625	4.95311	3.95729	5.11049	4.17046	5.10579	3.18463	4.63258	4.46508	4.87371	2.75897	3.581	5.09549	4.54338	4.45147	3.56408	3.76205	3.87242
362	ENSG00000026025	VIM	vimentin [Source:HGNC Symbol;Acc:HGNC:12692]	7431	.	63	25	38	.	.	6.62078	7.91877	11.2866	9.10649	7.89349	8.42498	10.0479	7.012	6.86905	7.04925	6.82765	6.60383	8.39788	7.4435	7.31702	7.26168	8.30007	7.66409	9.30387	7.74094	8.55079	6.63731	6.0803	8.89724	6.52385	6.57609	6.91433	7.583	9.08313	7.06426	9.53299	8.5843	5.88384	10.9448	7.15545	6.81232	7.97332	9.60911	9.8191
363	ENSG00000026103	FAS	Fas cell surface death receptor [Source:HGNC Symbol;Acc:HGNC:11920]	355	.	61	24	37	.	.	NA	2.20981	4.02126	2.67806	1.54117	2.61061	3.08788	1.66105	1.08751	1.39819	2.28327	2.54536	3.70031	1.83616	1.79777	2.76139	1.44121	3.19154	1.36341	3.16009	2.61879	1.77962	2.30214	4.41388	1.54353	3.29874	2.06751	1.94285	3.14006	2.71915	1.4071	2.60302	2.62087	1.60271	2.63782	2.08588	2.19359	3.65454	3.75613
364	ENSG00000026297	RNASET2	ribonuclease T2 [Source:HGNC Symbol;Acc:HGNC:21686]	8635	.	63	25	38	.	.	4.95508	5.3297	5.93831	6.04522	4.63249	5.67636	5.85636	5.57668	5.9375	5.69673	6.45342	5	7.2587	5.01148	6.61516	5.19411	6.01933	6.51962	5.24272	5.34151	5.72741	5.05622	4.915	5.35814	5.10025	5.68344	5.09882	6.24247	6.38361	5.05598	5.19042	5.96696	6.06383	6.19263	5.64192	5.41258	5.7058	7.02668	8.09618
365	ENSG00000026508	CD44	CD44 molecule (Indian blood group) [Source:HGNC Symbol;Acc:HGNC:1681]	960	.	60	25	35	.	.	NA	0.520296	9.09894	4.7054	1.03201	1.16584	1.11799	0.695325	1.07193	1.94133	1.29135	0.900454	1.43147	1.49416	1.29123	NA	2.1963	0.941607	1.33871	1.16501	2.20606	0.401022	0.784541	3.27796	0.591008	NA	0.680842	1.25459	3.23015	0.678047	2.55552	0.785274	0.742313	3.68136	0.640683	0.33973	1.09942	5.20901	4.9101
366	ENSG00000026652	AGPAT4	1-acylglycerol-3-phosphate O-acyltransferase 4 [Source:HGNC Symbol;Acc:HGNC:20885]	56895	.	63	25	38	.	.	5.79039	6.14698	5.55388	4.5614	5.64396	5.34459	5.08042	5.09058	5.25165	5.74315	5.81234	6.07784	5.22379	5.55776	4.82793	5.43076	5.36036	5.48298	4.67616	5.2925	5.42513	5.34309	5.18998	4.5921	5.45721	4.84022	5.3314	5.22703	5.56163	5.06561	4.74746	5.31935	5.55022	4.93001	5.60952	6.00555	5.10263	4.99594	4.64166
367	ENSG00000026950	BTN3A1	butyrophilin subfamily 3 member A1 [Source:HGNC Symbol;Acc:HGNC:1138]	11119	.	63	25	38	.	.	4.63022	3.92208	4.84483	4.18136	2.81416	3.31414	3.50473	4.01109	3.40194	3.22428	1.75792	2.55673	3.26004	2.95862	4.11646	3.32698	3.43101	3.91996	3.56685	3.44528	3.3807	2.63183	2.75526	2.98563	3.05547	1.71049	3.05624	3.09018	3.03095	2.81657	2.85046	2.58853	3.4748	2.95044	3.03013	2.98822	3.20427	3.38481	5.3657
368	ENSG00000027001	MIPEP	mitochondrial intermediate peptidase [Source:HGNC Symbol;Acc:HGNC:7104]	4285	.	63	25	38	.	.	3.76082	3.87773	3.53016	2.96923	3.97118	3.58575	3.17844	3.65854	2.95407	4.1312	2.84548	3.54068	3.18644	4.15248	2.83878	3.38288	3.43964	3.64082	3.26504	3.49381	2.85557	2.94797	3.26203	3.37228	3.82827	3.85389	3.47391	3.37712	3.59428	3.6436	3.53261	3.27284	3.67692	3.75578	3.96954	3.42818	3.26545	3.78286	2.74758
369	ENSG00000027075	PRKCH	protein kinase C eta [Source:HGNC Symbol;Acc:HGNC:9403]	5583	.	63	25	38	.	.	1.06091	1.63475	2.98846	1.09378	2.43014	2.93839	3.10584	2.533	2.93511	2.96126	2.83819	3.27377	2.78105	2.22201	3.45324	2.38106	3.61606	2.07941	3.00331	2.53919	3.6973	2.43249	1.44039	2.95956	2.89784	2.1742	1.79133	2.53222	3.49834	2.75089	2.20791	3.20617	2.48736	3.59502	2.4126	2.72759	2.5166	3.93094	2.10061
370	ENSG00000027697	IFNGR1	interferon gamma receptor 1 [Source:HGNC Symbol;Acc:HGNC:5439]	3459	.	63	25	38	.	.	5.07601	5.45135	5.05944	6.49568	3.35493	5.55651	5.4723	5.35191	5.21611	4.85006	5.95198	5.3982	6.09196	3.97979	5.51625	5.12796	4.98212	5.98991	5.3925	5.43996	5.31339	4.93186	4.97197	6.2733	4.70904	5.43878	4.02421	5.46288	4.77312	5.07872	4.86707	6.51998	5.58192	4.27309	5.74028	5.43993	5.1476	6.57299	6.463
371	ENSG00000027847	B4GALT7	beta-1,4-galactosyltransferase 7 [Source:HGNC Symbol;Acc:HGNC:930]	11285	.	63	25	38	.	.	4.95286	5.16122	5.35107	4.74123	5.59071	6.26185	5.31976	5.56364	4.60223	5.63155	5.25665	5.51895	5.20211	6.23871	5.602	5.26237	5.68795	5.24516	5.34191	5.3988	5.6039	5.26895	5.67566	5.28768	5.82796	5.57662	6.01394	5.77998	5.99559	5.57776	5.79358	5.1294	5.66541	5.56519	5.9062	5.30399	6.17785	5.89226	5.07738
372	ENSG00000028116	VRK2	VRK serine/threonine kinase 2 [Source:HGNC Symbol;Acc:HGNC:12719]	7444	.	63	25	38	.	.	4.7846	4.40249	3.61675	4.37981	3.44282	5.0967	4.82488	4.83788	3.76873	3.41439	4.28104	5.04029	4.16175	3.36583	3.11281	4.20162	2.85175	4.33697	3.79962	4.11008	4.37941	3.94218	3.83686	4.4077	3.5633	4.16552	3.08121	4.75974	3.4325	3.99312	3.87913	4.70868	5.18079	3.33232	4.92832	4.59015	4.61574	4.56989	4.25789
373	ENSG00000028137	TNFRSF1B	TNF receptor superfamily member 1B [Source:HGNC Symbol;Acc:HGNC:11917]	7133	.	63	25	38	.	.	2.41	2.36641	7.63491	2.77614	2.48022	3.18426	2.57898	2.20152	2.84498	3.57137	2.40248	2.80657	3.42589	3.28027	4.59555	2.19612	3.35531	3.57798	2.30514	2.81162	3.44771	2.70749	2.7208	4.44442	3.29342	3.08518	2.38527	2.50637	5.84715	2.77946	3.51937	3.85099	2.15688	5.69864	1.56684	2.55868	2.41405	5.53929	4.76128
374	ENSG00000028203	VEZT	vezatin, adherens junctions transmembrane protein [Source:HGNC Symbol;Acc:HGNC:18258]	55591	.	63	25	38	.	.	6.47712	5.80725	4.42334	6.24533	5.31127	5.53035	5.96926	5.99996	6.21511	4.82451	5.71808	5.77038	5.63759	4.78091	4.61132	6.05101	4.9963	5.35916	5.9197	5.64793	5.85984	6.22013	6.08412	5.38226	5.41983	5.44714	4.42895	5.54396	4.49812	5.55997	5.1016	5.62724	5.19175	4.40427	6.1192	5.67758	5.50221	5.28303	6.03396
375	ENSG00000028277	POU2F2	POU class 2 homeobox 2 [Source:HGNC Symbol;Acc:HGNC:9213]	5452	.	62	24	38	.	.	3.71765	2.67762	4.38215	2.30619	2.17273	2.23002	1.92614	2.13849	1.96372	2.56323	2.21278	2.47066	1.91975	1.83616	1.62338	2.17951	2.02549	1.26625	2.2913	2.13207	2.6636	1.81177	2.27249	1.71776	1.83848	1.31501	1.27644	2.13393	1.7848	1.03652	1.92975	1.4835	2.7659	1.61189	1.96044	1.94577	1.37914	2.13845	2.8798
376	ENSG00000028528	SNX1	sorting nexin 1 [Source:HGNC Symbol;Acc:HGNC:11172]	6642	.	63	25	38	.	.	5.16915	4.70324	6.08262	5.618	5.03018	5.12174	5.73415	5.39161	5.26523	5.9834	5.09053	6.32659	5.69818	5.3055	5.41834	5.12593	5.43839	5.84301	5.30062	5.68735	5.38028	5.43076	5.30237	5.62298	5.94197	5.3064	5.63045	5.47764	5.61228	5.62881	5.64086	4.95562	5.66816	5.66859	5.62624	6.08683	5.47698	5.67106	5.78776
377	ENSG00000028839	TBPL1	TATA-box binding protein like 1 [Source:HGNC Symbol;Acc:HGNC:11589]	9519	.	63	25	38	.	.	6.08854	4.2024	4.21574	6.25952	2.88649	5.51032	5.42911	5.67255	4.96721	5.181	5.07715	5.27946	5.35955	5.18266	4.99336	5.52155	5.60792	5.55636	4.7026	4.82981	5.63754	5.57317	5.18859	5.32106	4.98286	5.70256	4.96705	5.65908	5.43376	6.07012	5.83603	5.99832	5.44107	4.64526	5.65491	5.82847	5.49861	5.32797	4.50841
378	ENSG00000029153	ARNTL2	aryl hydrocarbon receptor nuclear translocator like 2 [Source:HGNC Symbol;Acc:HGNC:18984]	56938	.	62	25	37	.	.	2.39088	2.03679	1.78387	2.22742	1.30747	2.16744	1.8575	2.40206	2.58748	2.11617	2.14222	2.3417	1.2712	2.112	2.50609	3.25382	2.17994	2.32204	2.23267	1.95125	2.53584	2.48463	2.58256	2.1489	2.57171	1.8844	NA	1.79337	1.7308	2.3586	1.86712	1.96189	2.11862	1.38532	2.20892	2.2973	1.68599	1.47041	1.08803
379	ENSG00000029363	BCLAF1	BCL2 associated transcription factor 1 [Source:HGNC Symbol;Acc:HGNC:16863]	9774	.	63	25	38	.	.	6.05131	5.58701	3.42162	5.25458	5.2902	4.50053	5.29732	4.80482	5.95133	3.93282	5.07544	5.21007	4.6758	3.94364	3.73045	5.19861	4.19042	5.79118	5.3075	5.59175	5.03142	6.02118	5.8251	4.86217	4.62141	4.44676	4.50402	4.54686	4.00841	5.25409	4.33658	5.30461	4.85279	4.15236	5.43569	5.04594	5.00156	5.09437	5.81743
380	ENSG00000029364	SLC39A9	solute carrier family 39 member 9 [Source:HGNC Symbol;Acc:HGNC:20182]	55334	.	63	25	38	.	.	4.12559	4.81042	4.31243	5.04736	4.98372	3.78513	3.82792	4.29062	4.67437	4.92995	4.53324	4.44721	4.52958	4.4076	3.97254	4.35969	4.85549	4.94449	4.19007	4.60815	4.24881	5.23459	4.96245	3.67415	4.87724	4.33859	4.86428	3.34908	4.55251	4.58293	4.77766	4.00489	3.34191	4.47811	4.31071	4.20122	4.23614	2.79366	4.18474
381	ENSG00000029534	ANK1	ankyrin 1 [Source:HGNC Symbol;Acc:HGNC:492]	286	.	63	25	38	.	.	2.42064	3.01189	1.59539	2.59261	3.99746	2.07876	1.89313	2.56387	3.67986	3.91526	2.48947	3.05971	2.55591	3.87784	4.62568	2.8704	3.88448	3.5224	3.01364	2.06638	3.29927	3.51283	3.87558	2.32648	4.12994	3.30149	4.50552	3.18654	3.44211	3.46544	3.1735	2.68796	5.00543	3.84383	3.41088	3.73689	3.59198	2.1583	2.71813
382	ENSG00000029639	TFB1M	transcription factor B1, mitochondrial [Source:HGNC Symbol;Acc:HGNC:17037]	51106	.	63	25	38	.	.	3.64648	2.64109	2.76091	2.5305	2.83367	2.78373	3.36305	2.62522	2.42725	2.54092	2.9655	3.14836	2.43392	3.75538	3.6124	3.67114	1.98869	2.68517	3.79283	3.63657	3.75977	2.9885	3.48297	4.00785	3.62988	4.12453	3.93613	4.0487	3.311	3.74723	3.71936	3.67623	4.19052	2.88971	3.80693	3.54247	3.36338	3.27123	3.07105
383	ENSG00000029725	RABEP1	rabaptin, RAB GTPase binding effector protein 1 [Source:HGNC Symbol;Acc:HGNC:17677]	9135	.	63	25	38	.	.	6.61893	6.58235	4.18498	5.72375	6.08831	5.92522	6.09825	6.07993	6.83282	5.00028	5.95198	6.32113	6.15815	5.03097	5.37837	6.46073	5.44101	6.63767	6.57845	6.20821	6.29856	6.91404	6.93754	5.72462	6.07379	5.58173	5.07044	6.13277	5.13699	6.39859	5.47467	5.93168	5.92308	4.92449	6.70015	6.21793	5.92888	5.32557	6.48158
384	ENSG00000029993	HMGB3	high mobility group box 3 [Source:HGNC Symbol;Acc:HGNC:5004]	3149	.	63	25	38	.	.	6.98531	7.52319	6.43911	5.8216	6.34591	5.6306	6.19268	5.91476	6.12004	4.64591	4.83751	5.13491	5.22446	5.29317	5.53875	5.77251	5.69381	5.23353	5.23274	4.51188	5.34794	5.51136	5.4323	5.15392	5.15732	4.88411	5.43711	5.72595	4.87031	5.67055	5.24503	5.29784	5.14053	4.83619	5.37002	5.16177	4.45495	6.33027	5.39008
385	ENSG00000030066	NUP160	nucleoporin 160 [Source:HGNC Symbol;Acc:HGNC:18017]	23279	.	62	24	38	.	.	3.24276	2.291	3.08954	2.64695	2.24039	1.36609	2.01282	1.51977	1.72405	1.01876	0.798302	1.70309	1.03729	0.631565	1.15305	1.19312	1.93041	1.84515	1.58143	1.68535	1.65045	1.76127	1.80036	1.89055	1.32187	1.60303	0.793644	1.19714	1.36185	1.06247	1.73567	1.66684	1.19997	1.34898	1.55903	1.4061	0.987092	1.96519	1.59308
386	ENSG00000030582	GRN	granulin precursor [Source:HGNC Symbol;Acc:HGNC:4601]	2896	.	63	25	38	.	.	4.34848	5.23435	6.50853	5.69221	6.0526	6.18365	6.16877	5.54716	5.19683	6.28862	5.86652	5.69711	6.13796	6.2981	6.00796	5.79883	5.90373	5.57105	5.48483	5.85704	6.08929	5.70436	5.57751	5.91314	5.82484	5.56842	6.22959	5.98085	6.36954	5.75589	5.81148	6.47542	5.8363	7.26321	5.85718	5.93308	5.83024	6.55169	6.89045
387	ENSG00000031003	FAM13B	family with sequence similarity 13 member B [Source:HGNC Symbol;Acc:HGNC:1335]	51306	.	63	25	38	.	.	5.17266	5.48993	3.78297	5.35494	5.3625	4.58141	4.75834	5.02921	5.89087	4.06103	4.99272	5.34046	4.1316	3.81668	4.32805	4.96705	4.52018	5.21204	5.24153	4.92642	5.10132	5.66927	5.39396	3.60551	4.62041	4.61321	3.86887	5.09599	3.51613	5.24913	4.43819	4.65878	5.18281	3.90765	5.20311	5.29287	4.64609	3.76205	5.32638
388	ENSG00000031081	ARHGAP31	Rho GTPase activating protein 31 [Source:HGNC Symbol;Acc:HGNC:29216]	57514	.	63	25	38	.	.	2.59875	3.35441	4.98707	3.67236	3.83929	4.1647	4.65425	3.94697	3.72109	3.90591	3.35576	3.40529	4.19001	4.22757	4.71563	3.04641	3.98659	4.74371	2.84241	3.27285	3.2698	2.99649	2.95959	4.31518	3.65769	2.99173	3.23704	3.14808	4.16197	2.75089	3.62978	2.80641	2.48131	4.21241	2.83192	2.41639	3.41155	3.97452	4.36381
389	ENSG00000031698	SARS1	seryl-tRNA synthetase 1 [Source:HGNC Symbol;Acc:HGNC:10537]	6301	.	63	25	38	.	.	8.16367	7.95445	8.11514	7.82672	8.22787	7.3733	7.50173	7.5385	7.97527	8.13395	7.84934	8.32574	7.74574	8.27481	7.85923	8.23135	8.29542	8.12898	8.14317	8.26934	8.50319	8.55737	8.68896	7.91923	8.80494	8.52609	8.88219	8.11881	8.45881	8.7373	8.45954	8.35951	8.65657	8.40179	8.66495	8.66235	8.38361	8.03887	8.13878
390	ENSG00000031823	RANBP3	RAN binding protein 3 [Source:HGNC Symbol;Acc:HGNC:9850]	8498	.	63	25	38	.	.	5.87891	6.15074	6.57641	6.05114	6.74042	6.13094	6.07032	6.19771	6.20769	6.32883	6.06858	6.06272	5.90374	6.539	6.12356	5.92302	6.40447	6.17746	5.85387	6.10377	5.94552	5.97295	5.77356	5.82003	6.24808	5.95249	6.50365	6.02233	6.50987	6.0994	6.14613	6.11302	6.28719	6.5018	6.02161	6.04816	6.37867	6.23376	6.01682
391	ENSG00000032219	ARID4A	AT-rich interaction domain 4A [Source:HGNC Symbol;Acc:HGNC:9885]	5926	.	63	25	38	.	.	4.76346	4.45804	2.5318	4.12746	4.01783	3.63113	4.2061	4.20626	4.3916	2.32855	4.08893	3.87757	3.5701	3.39859	2.39119	4.20415	2.76926	4.12456	4.03171	4.08387	4.15964	4.48571	4.43317	3.27504	3.41123	3.21408	2.6972	3.86337	2.81855	3.81452	3.02308	3.68283	3.77995	2.69954	4.01146	3.61209	3.76366	3.55278	4.4225
392	ENSG00000032389	EIPR1	EARP complex and GARP complex interacting protein 1 [Source:HGNC Symbol;Acc:HGNC:12383]	7260	.	63	25	38	.	.	7.13478	7.09225	6.24013	6.72844	6.97927	7.25329	7.56689	7.31185	7.1667	6.92912	7.0033	6.82227	6.87801	7.44608	7.07512	7.13767	7.21581	6.94866	7.19238	6.79882	7.30561	6.66282	6.65249	6.72446	7.16831	7.01236	7.20602	7.20707	7.4666	7.2593	7.34598	6.83864	6.88325	7.08812	6.85616	6.89076	6.60205	6.74051	6.57802
393	ENSG00000032444	PNPLA6	patatin like phospholipase domain containing 6 [Source:HGNC Symbol;Acc:HGNC:16268]	10908	.	63	25	38	.	.	5.64316	6.40385	6.11357	5.2089	7.05588	6.3454	6.14215	6.33569	6.26413	6.64407	6.57824	6.33495	6.45507	6.67929	6.41344	6.51899	6.58079	6.35041	6.18464	6.73362	6.52434	6.48799	6.40989	6.58505	6.51309	6.66503	6.79399	6.12209	6.7384	6.36894	6.41336	6.49169	6.52662	6.70099	6.47389	6.25933	6.54862	6.3832	6.22911
394	ENSG00000032742	IFT88	intraflagellar transport 88 [Source:HGNC Symbol;Acc:HGNC:20606]	8100	.	62	25	37	.	.	1.82565	1.63475	1.22672	1.92766	1.41771	2.18954	2.50026	1.8686	1.21434	1.27965	1.84489	1.90043	1.4587	1.39913	1.55032	2.02567	0.349693	2.142	1.54058	1.52337	2.27173	1.12325	2.12909	2.19144	1.17555	2.57126	NA	1.50721	0.832089	2.05803	1.47281	2.04049	2.79041	1.18126	2.33086	2.19227	2.04859	2.62395	1.14162
395	ENSG00000033011	ALG1	ALG1 chitobiosyldiphosphodolichol beta-mannosyltransferase [Source:HGNC Symbol;Acc:HGNC:18294]	56052	.	63	25	38	.	.	3.54914	3.74625	4.22846	3.37467	4.95512	4.35388	4.26629	4.52263	3.94062	5.01752	4.30247	4.56318	4.24748	4.84698	4.22098	4.69052	4.68178	4.35103	3.81819	4.45329	4.3077	4.65406	4.13174	3.66713	4.69636	4.42925	4.91306	3.93189	5.07116	4.84588	4.64584	4.88977	4.62061	5.06287	4.92996	4.01189	4.912	4.92487	3.82214
396	ENSG00000033030	ZCCHC8	zinc finger CCHC-type containing 8 [Source:HGNC Symbol;Acc:HGNC:25265]	55596	.	63	25	38	.	.	5.68263	4.56781	4.25554	5.87653	3.19937	4.84881	4.99689	4.81971	3.93387	3.25107	4.61331	4.23187	4.94891	3.20506	4.10525	3.89456	3.11788	3.88345	4.3389	4.39167	3.87036	3.9818	3.82002	5.12487	3.34658	3.97789	2.82765	4.21278	2.71147	3.53094	3.58934	3.89792	4.4583	2.94647	4.26442	3.69716	4.09707	4.08428	4.14282
397	ENSG00000033050	ABCF2	ATP binding cassette subfamily F member 2 [Source:HGNC Symbol;Acc:HGNC:71]	10061	.	63	25	38	.	.	5.28157	5.36753	5.87303	5.53388	6.33152	5.57797	5.25966	5.61557	5.67608	5.80693	5.65063	5.88945	5.70886	6.19213	5.70981	5.82059	6.05896	5.59879	5.84652	6.17331	5.88711	6.12022	6.10859	5.89623	6.45792	5.96891	6.84405	5.60882	6.24645	6.38028	6.24268	6.0411	6.42227	6.32816	6.27949	6.27684	6.09747	6.07809	5.79092
398	ENSG00000033100	CHPF2	chondroitin polymerizing factor 2 [Source:HGNC Symbol;Acc:HGNC:29270]	54480	.	63	25	38	.	.	5.10179	4.80959	5.37619	5.2911	6.16314	5.88248	5.56644	5.75999	5.47029	5.90406	5.91582	5.6675	5.40036	6.17544	5.4796	5.60398	5.6064	4.73623	5.19239	5.51947	5.36322	5.52802	5.69203	5.33157	5.73046	5.60512	5.9381	5.75768	5.86486	5.48185	5.63122	5.55964	5.81168	5.77553	5.42559	5.20828	5.39034	5.50311	4.89842
399	ENSG00000033122	LRRC7	leucine rich repeat containing 7 [Source:HGNC Symbol;Acc:HGNC:18531]	57554	.	63	25	38	.	.	5.84358	5.15454	3.05895	4.43033	5.2752	4.33643	4.41381	4.80876	4.92585	3.81564	4.22547	4.34416	3.66804	4.11931	3.46484	4.33905	4.15307	4.22304	4.09749	3.28657	4.03961	4.56162	4.4503	3.04667	3.8819	3.56184	3.06003	3.53283	3.44986	3.61978	3.61147	3.28632	3.11171	3.301	3.67493	3.673	3.25527	2.72503	3.86399
400	ENSG00000033170	FUT8	fucosyltransferase 8 [Source:HGNC Symbol;Acc:HGNC:4019]	2530	.	63	25	38	.	.	6.09661	6.17556	4.68006	4.79864	5.33282	6.03969	5.92884	6.1407	5.61868	5.04551	5.47453	6.24422	5.33708	4.97574	4.80163	5.83346	5.3287	5.33219	5.19886	5.35883	5.55725	5.58434	5.45119	5.24223	5.10156	5.60558	4.87104	5.58845	4.56802	5.38461	4.92067	4.95562	4.99271	4.51835	5.15747	5.66515	5.50514	5.11211	5.14515
401	ENSG00000033178	UBA6	ubiquitin like modifier activating enzyme 6 [Source:HGNC Symbol;Acc:HGNC:25581]	55236	.	62	24	38	.	.	3.58309	3.01536	2.20163	2.88936	1.97498	2.76495	2.44582	2.89274	3.40635	1.33519	2.58092	2.77457	2.16456	1.24831	2.14717	2.65227	1.49919	2.53715	2.78066	2.26645	2.53584	3.07303	2.58256	2.49042	2.23818	2.01728	1.73345	2.57386	1.46249	2.59109	2.0097	2.02468	2.40666	0.852524	2.79621	1.89105	2.30571	1.10393	2.23869
402	ENSG00000033327	GAB2	GRB2 associated binding protein 2 [Source:HGNC Symbol;Acc:HGNC:14458]	9846	.	63	25	38	.	.	6.16632	5.415	5.89445	4.46633	6.02538	3.69032	4.50105	4.08932	5.22347	5.5861	4.72878	5.73149	4.29258	5.04485	4.93684	4.43461	4.45964	5.42523	4.35402	4.99618	3.89937	4.94785	4.84878	4.36538	4.78042	4.69791	5.23906	3.67878	4.67174	4.41765	4.64488	4.7252	4.88429	5.08665	4.94879	5.46616	5.04228	4.18422	4.16535
403	ENSG00000033627	ATP6V0A1	ATPase H+ transporting V0 subunit a1 [Source:HGNC Symbol;Acc:HGNC:865]	535	.	63	25	38	.	.	5.80363	6.50093	5.49224	5.38958	7.25212	5.86258	5.69511	6.33701	6.74699	6.98087	6.6156	6.98821	6.40462	7.12724	6.77482	6.94748	7.10216	6.93869	6.54616	6.67543	6.98501	7.21227	7.47434	6.48305	7.41181	6.88491	7.56799	6.47801	7.02503	7.10984	7.06839	6.54596	6.78364	7.53737	6.96084	6.94158	6.63687	6.12502	6.80743
404	ENSG00000033800	PIAS1	protein inhibitor of activated STAT 1 [Source:HGNC Symbol;Acc:HGNC:2752]	8554	.	63	25	38	.	.	4.82563	4.54995	3.58438	3.94147	4.52757	3.89684	4.11613	4.16186	4.75325	3.8312	4.3801	4.175	4.31899	3.99473	3.5483	4.4415	4.44872	4.66006	4.85751	4.90228	4.66677	5.00726	5.07982	4.7943	4.62752	4.02592	3.97277	4.1552	3.88739	4.75788	4.39262	4.6351	4.15133	4.08298	4.75769	4.48458	4.45328	4.09147	5.25474
405	ENSG00000033867	SLC4A7	solute carrier family 4 member 7 [Source:HGNC Symbol;Acc:HGNC:11033]	9497	.	63	25	38	.	.	3.19387	2.50329	2.93582	3.02937	2.47488	1.94626	2.00482	1.60061	2.69511	1.5542	1.45016	1.75079	1.48445	2.39056	1.88256	1.93904	1.42306	2.56643	2.15189	1.60147	2.235	2.55651	2.74464	1.64608	2.05104	1.43464	2.23131	1.63678	2.60193	2.27184	2.18537	1.55443	1.92468	2.41971	1.81001	1.76591	1.42354	1.76916	2.25383
406	ENSG00000034053	APBA2	amyloid beta precursor protein binding family A member 2 [Source:HGNC Symbol;Acc:HGNC:579]	321	.	63	25	38	.	.	7.25841	6.83405	7.08844	6.63495	7.5972	6.97321	6.735	7.10277	7.19055	7.40974	7.18214	7.3562	6.85193	7.41926	7.0803	7.25852	7.37975	7.13247	6.82263	7.33134	7.40728	7.71316	7.6731	7.19748	7.72219	7.23695	7.77691	7.14972	7.24398	7.44702	7.31936	7.39946	7.33274	7.37638	7.44413	7.43587	7.59119	6.8811	6.80445
407	ENSG00000034152	MAP2K3	mitogen-activated protein kinase kinase 3 [Source:HGNC Symbol;Acc:HGNC:6843]	5606	.	63	25	38	.	.	2.08174	2.80389	4.24611	5.58636	3.64889	3.38342	2.69076	2.80136	2.29344	2.94648	3.02643	2.57918	3.05718	4.01404	3.29634	2.80432	2.9737	2.41531	2.71188	2.74696	3.36904	2.19838	2.5886	3.70368	3.74029	3.68633	3.79663	1.97755	3.87031	3.0967	3.74506	3.87147	3.48972	4.07327	3.45835	3.35634	3.07301	3.96313	2.46848
408	ENSG00000034510	TMSB10	thymosin beta 10 [Source:HGNC Symbol;Acc:HGNC:11879]	9168	.	63	25	38	.	.	11.7592	11.6952	11.6262	11.2889	11.2862	11.7673	11.3856	11.851	11.3364	11.5287	11.4381	11.4382	11.1983	11.4857	11.3361	11.5293	10.8961	11.3858	11.096	11.2901	11.0595	11.438	11.0583	11.3344	11.2306	11.2274	10.8705	11.126	11.2871	11.1663	10.8628	11.6965	10.6378	10.8133	11.2897	11.2588	11.1677	11.5281	10.9733
409	ENSG00000034533	ASTE1	asteroid homolog 1 [Source:HGNC Symbol;Acc:HGNC:25021]	28990	.	63	25	38	.	.	4.29605	4.81421	3.45499	5.2393	3.8214	5.41751	5.11219	5.19097	4.25873	3.93463	4.66414	4.67562	4.51195	4.08367	4.00594	4.84309	3.69269	4.33049	4.37604	4.1088	4.54525	4.80725	4.52286	4.61004	4.52711	4.73488	4.17551	4.92315	4.14477	4.6661	4.08896	4.92325	4.84181	3.2254	4.61727	4.43979	4.66865	4.75962	4.33618
410	ENSG00000034677	RNF19A	ring finger protein 19A, RBR E3 ubiquitin protein ligase [Source:HGNC Symbol;Acc:HGNC:13432]	25897	.	63	25	38	.	.	6.08449	5.89015	5.58554	5.85641	4.74236	4.86486	5.78868	4.88888	5.53849	3.90352	5.24892	5.15952	5.40124	4.20297	4.67339	5.36525	4.32276	5.56584	5.67259	5.73472	5.29309	5.5381	5.38874	5.92422	5.05069	4.92059	4.1337	4.97589	4.12284	5.22746	5.21434	5.06163	4.79556	4.21241	5.03619	5.17614	5.26742	5.18461	5.91066
411	ENSG00000034693	PEX3	peroxisomal biogenesis factor 3 [Source:HGNC Symbol;Acc:HGNC:8858]	8504	.	63	25	38	.	.	3.62503	3.2333	2.67154	2.53909	3.11923	3.23666	3.31652	3.59817	3.2955	2.57216	3.08674	3.31371	3.42437	3.21367	2.59019	3.37495	2.43465	2.32519	3.19872	3.20926	3.709	3.08258	3.50591	3.35195	2.84923	3.97463	3.05624	3.66876	2.29911	3.82788	2.60424	3.68756	3.409	2.32898	3.5403	3.73938	3.52698	3.60328	2.46848
412	ENSG00000034713	GABARAPL2	GABA type A receptor associated protein like 2 [Source:HGNC Symbol;Acc:HGNC:13291]	11345	.	63	25	38	.	.	9.31446	9.34018	9.03881	9.21971	8.21809	9.02924	9.15784	9.23958	9.4141	9.14818	9.10436	9.34334	9.36836	8.98624	9.19919	9.46509	9.46286	9.3923	9.695	9.29365	9.43585	9.24983	9.13723	9.29531	9.2072	9.23962	9.21983	9.60279	9.12344	9.45739	9.45921	9.2032	9.14616	9.13316	9.47611	9.65441	9.40877	9.2472	9.30892
413	ENSG00000035115	SH3YL1	SH3 and SYLF domain containing 1 [Source:HGNC Symbol;Acc:HGNC:29546]	26751	.	63	25	38	.	.	5.34602	5.02524	3.745	5.66256	4.25251	5.8182	6.23319	5.53363	5.46737	4.14393	5.62021	5.08128	5.18114	4.22441	4.60251	5.33839	4.91167	5.27825	5.9568	5.07129	5.26545	5.17536	5.29128	5.42724	4.35962	5.39156	3.73952	6.0113	4.47158	4.99898	4.80463	5.38596	5.60945	3.44456	5.53239	5.0536	5.38119	5.19832	5.56642
414	ENSG00000035141	FAM136A	family with sequence similarity 136 member A [Source:HGNC Symbol;Acc:HGNC:25911]	84908	.	63	25	38	.	.	3.39383	4.01829	4.5011	4.45097	3.13315	3.31816	2.9915	4.33838	4.30991	4.65502	4.06745	3.77476	3.32288	3.77568	4.67146	3.93471	3.88264	4.01546	4.52464	4.27882	4.17165	4.36166	3.99685	3.63631	4.25705	4.50565	4.90276	4.79154	4.33729	4.2509	3.90423	3.80775	4.79425	4.29993	3.69104	4.46611	3.88494	3.6235	4.2551
415	ENSG00000035403	VCL	vinculin [Source:HGNC Symbol;Acc:HGNC:12665]	7414	.	63	25	38	.	.	3.12166	3.55561	4.37402	3.87552	3.54992	3.14519	4.34452	3.0691	3.39932	3.51353	3.33053	3.44491	3.51026	3.26365	3.39208	3.66321	3.44222	3.45203	4.31545	3.91633	4.18155	3.82848	3.42803	3.83941	2.66247	3.55032	3.41454	3.52118	4.39358	2.26404	4.39747	3.67072	3.25266	5.52498	3.15909	3.5062	3.3471	3.93199	4.01578
416	ENSG00000035664	DAPK2	death associated protein kinase 2 [Source:HGNC Symbol;Acc:HGNC:2675]	23604	.	59	24	35	.	.	NA	0.683313	1.76322	0.923844	1.27708	NA	1.03702	0.450995	0.659108	1.74773	2.17135	2.40373	1.06031	1.58795	0.819068	0.935612	1.17395	1.74523	0.648905	1.71551	NA	0.985534	1.33504	1.40348	0.831472	1.9666	0.930152	1.63678	2.01379	2.27184	0.722854	1.87025	1.8565	2.35693	1.87997	2.34071	1.59957	1.27164	0.480549
417	ENSG00000035681	NSMAF	neutral sphingomyelinase activation associated factor [Source:HGNC Symbol;Acc:HGNC:8017]	8439	.	63	25	38	.	.	4.34272	4.13896	3.58654	4.41976	2.67259	4.14975	4.51045	4.53111	4.0638	3.46326	4.41345	3.83827	4.05843	3.08503	3.91016	4.17262	3.72605	3.90635	4.37036	4.16015	3.65066	4.0089	4.01408	3.9106	3.40908	3.65115	3.30506	4.45761	3.13445	3.76355	3.87289	4.23845	4.5648	3.13342	3.86293	4.00923	4.38478	3.93606	4.08968
418	ENSG00000035687	ADSS2	adenylosuccinate synthase 2 [Source:HGNC Symbol;Acc:HGNC:292]	159	.	63	25	38	.	.	4.54944	4.87531	3.57489	4.49611	3.43859	4.39757	4.17238	4.62553	4.62376	4.45242	4.27808	4.91357	4.42527	3.53689	3.93386	4.80948	4.31337	4.55554	4.89552	5.02745	4.72317	4.60029	4.46475	3.97034	4.24207	5.05064	3.91152	4.45478	2.51221	4.65494	4.02066	5.19567	4.44548	3.50942	4.96926	4.8782	4.30217	4.32181	4.26637
419	ENSG00000035862	TIMP2	TIMP metallopeptidase inhibitor 2 [Source:HGNC Symbol;Acc:HGNC:11821]	7077	.	63	25	38	.	.	8.75829	9.30024	8.65319	8.39922	10.0106	7.78405	7.8298	8.19309	8.67241	8.70292	7.88017	8.07069	7.37808	7.62387	8.30145	7.22465	8.196	8.52449	7.36431	6.85532	7.03795	7.81058	7.94762	6.52868	8.18391	7.20176	7.12328	6.25256	7.69271	7.08064	8.10518	7.38125	6.18496	8.87227	7.38114	7.56951	7.41465	7.74964	8.60158
420	ENSG00000035928	RFC1	replication factor C subunit 1 [Source:HGNC Symbol;Acc:HGNC:9969]	5981	.	63	25	38	.	.	4.52651	4.36502	3.36275	3.70447	4.38795	4.07466	3.97943	3.98471	4.13224	3.3644	4.01668	4.50292	4.52176	3.44752	3.58994	4.39799	3.71941	4.68362	4.34012	4.27316	4.20715	4.36968	4.50221	4.41518	4.04063	4.00278	3.38099	3.68823	3.19396	4.39929	3.67337	4.26423	4.04813	3.53834	4.65427	4.47378	4.108	3.98467	4.54355
421	ENSG00000036054	TBC1D23	TBC1 domain family member 23 [Source:HGNC Symbol;Acc:HGNC:25622]	55773	.	63	25	38	.	.	4.4028	3.98169	2.87316	4.34743	3.35493	3.48134	3.60153	3.3572	4.24057	3.07667	3.55036	3.99319	3.58583	3.31094	3.43335	4.1751	2.65374	3.67634	4.15281	3.89893	4.08416	4.42336	4.48282	4.00921	3.29342	3.76301	2.79016	4.09462	3.14006	4.19656	3.34998	3.83786	3.69766	3.31369	4.10485	3.8614	3.78178	3.08363	4.33365
422	ENSG00000036257	CUL3	cullin 3 [Source:HGNC Symbol;Acc:HGNC:2553]	8452	.	63	25	38	.	.	6.6826	5.86892	4.85743	6.28768	5.41115	5.70265	5.76806	5.85322	5.96421	5.16178	5.52242	6.06777	5.9412	4.9716	4.87121	6.21768	5.31194	6.00164	5.76537	5.92821	5.97053	6.30941	6.21091	5.71307	5.76436	5.69399	5.15382	5.59213	5.18414	6.11729	5.55065	5.81864	5.64472	5.26919	6.10993	6.09666	5.9103	5.51694	5.68401
423	ENSG00000036448	MYOM2	myomesin 2 [Source:HGNC Symbol;Acc:HGNC:7614]	9172	.	63	25	38	.	.	3.24165	2.54406	2.13514	2.50079	3.47894	2.47503	2.59469	3.20344	3.42991	5.58802	3.62947	3.78869	3.3092	4.08515	3.2404	3.30608	3.35153	3.58474	4.1798	4.78618	4.36858	3.52799	4.4286	4.02599	4.10735	4.22853	4.40382	4.74616	4.17504	4.56486	4.32611	4.37809	3.34755	4.496	4.49947	5.55245	5.29289	4.11921	2.78876
424	ENSG00000036530	CYP46A1	cytochrome P450 family 46 subfamily A member 1 [Source:HGNC Symbol;Acc:HGNC:2641]	10858	.	63	25	38	.	.	5.29525	6.96234	4.27489	6.14301	7.54752	7.66539	7.39458	8.19926	7.86116	7.85455	8.55446	8.21744	8.22579	8.5969	8.10404	8.60453	8.9653	7.45477	8.6223	8.1058	8.84204	8.42915	8.36796	7.8425	8.7326	8.00968	8.57246	8.03734	8.64447	8.03596	8.66669	7.93269	7.15051	8.52789	8.06605	7.4718	7.75738	7.39974	8.11455
425	ENSG00000036549	ZZZ3	zinc finger ZZ-type containing 3 [Source:HGNC Symbol;Acc:HGNC:24523]	26009	.	63	25	38	.	.	4.03264	4.01452	2.73547	3.53288	3.50223	3.54629	3.67456	3.65214	3.94509	2.47455	3.55413	4.03017	3.5775	2.96419	3.12482	3.89016	2.62393	4.09844	3.76256	3.8742	3.83621	4.11061	3.86597	3.5733	3.32309	3.26115	1.99969	3.8705	2.2062	3.8217	3.04416	3.8427	3.10783	2.57741	4.12654	4.01621	3.73191	3.0278	3.68228
426	ENSG00000036672	USP2	ubiquitin specific peptidase 2 [Source:HGNC Symbol;Acc:HGNC:12618]	9099	.	63	25	38	.	.	3.61527	2.72484	2.62532	5.07534	3.71486	3.98024	4.14535	4.4354	4.29173	4.17786	5.02149	4.18402	4.22702	5.34376	4.81727	4.70179	5.25128	4.5535	4.67813	4.67122	4.27007	4.17346	4.95956	5.05012	4.62491	5.46289	5.68146	4.22614	5.24788	4.61912	4.89735	4.30252	5.1304	4.97783	5.06549	4.55474	4.57659	4.35776	4.77759
427	ENSG00000037042	TUBG2	tubulin gamma 2 [Source:HGNC Symbol;Acc:HGNC:12419]	27175	.	63	25	38	.	.	6.49508	6.56707	5.37552	7.24197	6.85655	7.567	7.64409	7.74867	7.61167	7.65687	7.62042	7.27324	7.34478	7.60825	7.44109	7.52045	7.27048	7.33023	7.41176	7.44149	7.57158	7.28501	7.38233	7.22831	7.38887	7.30956	7.51825	7.67712	7.29702	7.32608	7.24527	7.58273	7.9695	7.06672	7.39345	7.0625	7.504	7.26057	6.96385
428	ENSG00000037241	RPL26L1	ribosomal protein L26 like 1 [Source:HGNC Symbol;Acc:HGNC:17050]	51121	.	63	25	38	.	.	5.68525	5.30351	5.82223	6.38826	4.41537	6.34288	5.60874	5.79207	4.80042	5.60773	4.97097	5.65796	4.74281	5.64766	5.26689	5.60678	5.34397	5.25513	5.25289	4.73492	5.362	5.37435	4.51843	4.66079	5.75751	5.79461	5.72565	5.21584	5.99024	5.60093	5.71906	5.33364	5.75776	4.58789	5.5056	5.5429	5.33736	5.89434	5.17388
429	ENSG00000037280	FLT4	fms related receptor tyrosine kinase 4 [Source:HGNC Symbol;Acc:HGNC:3767]	2324	.	63	25	38	.	.	1.35356	1.43398	2.28615	1.21711	2.54099	2.73923	3.0844	2.06786	1.5823	2.52987	1.69992	1.54504	1.34922	1.87464	2.35389	1.60666	2.01779	1.53424	1.35475	1.56157	1.95601	1.28682	1.51615	2.84791	1.88553	1.25185	1.90101	2.36787	2.15874	1.44424	1.23079	1.42093	1.81784	2.64733	1.70238	1.77744	1.62888	2.24599	1.80859
430	ENSG00000037474	NSUN2	NOP2/Sun RNA methyltransferase 2 [Source:HGNC Symbol;Acc:HGNC:25994]	54888	.	63	25	38	.	.	4.95451	5.67661	5.26822	6.27776	4.82761	4.92025	5.88231	6.0592	5.67782	4.92901	4.9209	5.31155	5.19479	4.71652	4.97097	5.31529	4.77586	5.04235	5.07798	5.73099	5.40073	5.05882	5.12845	4.76753	5.20012	4.974	4.92477	5.06869	4.29318	4.74839	4.98463	5.31745	5.63551	4.51082	5.53985	5.03269	5.10076	5.14831	5.63802
431	ENSG00000037637	FBXO42	F-box protein 42 [Source:HGNC Symbol;Acc:HGNC:29249]	54455	.	63	25	38	.	.	5.60556	4.98456	5.41446	5.55308	5.55179	5.51592	5.61133	5.34968	4.89923	5.22432	5.56796	5.00795	5.61246	5.38138	4.9701	5.23174	5.28573	5.2272	4.98917	5.3686	5.20465	5.14093	5.1456	5.50358	5.56027	5.16184	5.53634	5.35224	5.42599	5.27419	5.09914	4.96055	5.4241	5.36035	5.17162	4.75269	5.13106	4.73948	5.45897
432	ENSG00000037749	MFAP3	microfibril associated protein 3 [Source:HGNC Symbol;Acc:HGNC:7034]	4238	.	63	25	38	.	.	3.95231	3.87314	3.8643	2.95075	4.14615	4.02639	2.84273	3.19404	3.76586	3.07667	3.46499	3.49771	3.82091	2.66361	3.17618	3.46702	3.21846	3.8627	3.94928	3.05191	3.17263	4.26242	3.88988	3.21416	3.62373	2.96374	3.09008	3.54321	3.14006	3.44267	2.64318	1.82483	3.37781	2.84213	2.89891	3.85704	3.30263	2.87424	3.60544
433	ENSG00000037757	MRI1	methylthioribose-1-phosphate isomerase 1 [Source:HGNC Symbol;Acc:HGNC:28469]	84245	.	63	25	38	.	.	5.48027	5.96667	5.72313	4.3538	4.63417	5.34751	5.62773	5.22672	5.45384	5.45051	5.30456	4.76896	5.23672	4.86361	5.31395	4.399	5.15653	5.03344	5.37042	5.21973	4.9392	4.94396	4.98818	5.08843	3.9802	4.67349	4.90781	4.62297	5.1442	4.83142	4.68029	4.82722	4.8077	5.20853	4.89404	4.29198	4.62135	4.95144	4.98089
434	ENSG00000037897	METTL1	methyltransferase like 1 [Source:HGNC Symbol;Acc:HGNC:7030]	4234	.	63	25	38	.	.	2.29981	1.31769	3.91238	3.66561	3.76155	3.63958	3.54934	4.21898	3.45668	3.82091	3.70931	3.95099	3.60639	4.36351	3.33531	4.13481	3.28804	2.25567	3.70882	2.60177	2.97158	3.13762	3.26443	2.60105	3.50557	4.03015	4.04875	3.80497	4.50414	3.91567	4.10087	3.33706	3.06256	3.78469	3.32894	2.77895	2.74767	3.68253	2.97157
435	ENSG00000038002	AGA	aspartylglucosaminidase [Source:HGNC Symbol;Acc:HGNC:318]	175	.	62	24	38	.	.	2.90574	3.28226	3.41646	2.83088	3.58792	2.84463	3.85765	3.64722	2.82339	2.27118	2.35503	3.60069	4.17193	2.50448	2.41607	2.99024	3.36623	3.19388	3.24799	3.80108	3.58293	4.24911	3.53266	2.78439	3.17412	3.91408	3.14057	3.69319	3.23929	3.1059	3.0728	3.61017	2.96054	3.83393	4.40765	4.37507	3.66107	3.45621	3.20432
436	ENSG00000038210	PI4K2B	phosphatidylinositol 4-kinase type 2 beta [Source:HGNC Symbol;Acc:HGNC:18215]	55300	.	62	24	38	.	.	2.33532	3.04019	3.2062	3.23243	2.33856	1.89698	3.64405	2.72952	2.00699	1.56519	1.70991	2.16387	2.54658	1.42495	2.62494	2.17951	1.83686	2.58207	2.40801	1.85002	2.11932	2.04203	2.43332	2.15744	1.45151	1.31501	1.06216	3.41255	1.68089	1.78888	2.03456	2.07909	1.87363	1.51539	2.32206	1.84537	2.30868	2.30759	2.83805
437	ENSG00000038219	BOD1L1	biorientation of chromosomes in cell division 1 like 1 [Source:HGNC Symbol;Acc:HGNC:31792]	259282	.	63	25	38	.	.	4.56615	4.30916	2.2549	4.29187	4.79652	3.79645	4.40854	4.08837	5.03773	3.28506	4.17957	4.60629	4.0937	3.72333	3.58038	4.67642	3.38711	4.60149	4.80252	4.44314	4.52651	5.16914	5.08184	3.83145	4.18592	3.89847	3.58798	4.41158	3.476	4.36511	3.41761	4.25238	4.30694	3.64611	4.50334	4.25537	4.37533	3.76205	4.50253
438	ENSG00000038274	MAT2B	methionine adenosyltransferase 2B [Source:HGNC Symbol;Acc:HGNC:6905]	27430	.	63	25	38	.	.	6.01283	5.97896	5.96998	5.8912	5.13552	6.41493	6.59492	7.24077	6.80602	6.37883	6.86008	6.69086	6.76352	6.1438	6.51239	6.98639	7.08228	6.58309	7.1401	6.98437	7.02199	6.94202	6.90423	6.91115	6.90752	6.83557	6.92367	6.94691	5.81178	7.39941	6.981	7.15536	7.3002	6.16708	7.18862	7.1743	6.89323	6.73218	7.0565
439	ENSG00000038295	TLL1	tolloid like 1 [Source:HGNC Symbol;Acc:HGNC:11843]	7092	.	58	22	36	.	.	0.723967	0.653759	NA	0.545867	1.1331	1.86136	0.605435	2.0162	1.30849	0.981103	1.11296	1.51822	0.448725	1.66968	0.459076	1.43353	0.53616	0.716741	0.486808	1.27051	0.39569	2.01073	1.90746	0.859533	1.03024	0.912935	0.481662	0.817558	NA	1.28475	0.558258	1.63263	0.578679	0.590407	0.612062	0.748425	0.615195	1.09497	0.753196
440	ENSG00000038358	EDC4	enhancer of mRNA decapping 4 [Source:HGNC Symbol;Acc:HGNC:17157]	23644	.	63	25	38	.	.	6.37228	6.22313	6.65454	6.38133	6.70661	6.09292	6.25009	5.99457	6.2165	6.28223	6.27853	6.32873	5.91409	6.28924	6.14987	5.96741	6.07591	5.95658	5.98753	6.05882	6.13115	6.19705	6.07955	6.11809	6.11941	5.92631	6.14265	5.79317	6.00293	5.84108	5.92418	6.23987	6.26818	6.09889	5.98321	5.90834	6.19344	5.90485	5.94349
441	ENSG00000038382	TRIO	trio Rho guanine nucleotide exchange factor [Source:HGNC Symbol;Acc:HGNC:12303]	7204	.	63	25	38	.	.	7.38306	7.08108	6.92731	6.22457	7.32822	5.84184	6.12734	6.37397	6.6433	6.46886	6.26532	6.10564	5.8711	5.70086	6.2617	6.12448	6.00727	5.86679	5.8636	5.94118	5.99011	6.36977	6.22796	5.81833	5.91563	5.39629	5.72188	5.30189	5.4036	5.47126	5.80314	5.31895	5.3776	5.6289	5.41766	5.4723	5.44642	5.03949	6.37772
442	ENSG00000038427	VCAN	versican [Source:HGNC Symbol;Acc:HGNC:2464]	1462	.	63	25	38	.	.	4.06772	3.2964	4.07519	3.38814	4.20418	2.54058	3.16586	2.49537	3.1572	2.99731	2.60937	2.91151	3.07582	2.97325	2.82309	2.02956	2.85783	4.04266	1.96428	2.97289	1.78767	2.49442	2.82377	1.37494	2.10366	2.45196	2.12932	2.46439	2.1088	1.99286	2.20205	2.16334	2.24039	2.52573	2.24781	2.40096	2.7304	1.56276	3.7104
443	ENSG00000038532	CLEC16A	C-type lectin domain containing 16A [Source:HGNC Symbol;Acc:HGNC:29013]	23274	.	63	25	38	.	.	4.06525	4.17945	4.69423	3.86645	5.04474	3.95195	4.11061	4.19551	4.38133	4.53114	4.12161	4.36841	3.91098	4.7871	4.49387	4.11714	4.73341	4.06067	3.48825	4.44553	4.12168	4.38481	4.50752	4.28244	4.61385	3.95086	4.51083	3.23867	4.30531	4.1148	4.39446	3.3743	4.24015	4.43046	4.11426	4.19548	4.25265	3.8401	4.21307
444	ENSG00000039123	MTREX	Mtr4 exosome RNA helicase [Source:HGNC Symbol;Acc:HGNC:18734]	23517	.	63	25	38	.	.	3.84688	3.38559	2.64958	3.64317	3.02567	3.44548	3.75979	3.96338	3.18236	2.57543	3.56481	3.80718	3.61711	3.02545	2.46083	3.80984	2.46765	3.53583	3.59276	3.30571	3.82419	3.99917	3.62413	3.62826	3.32826	3.44622	2.616	2.87457	3.01498	3.90824	3.13522	4.14693	3.58773	2.42343	4.0399	3.90525	3.5933	3.59663	3.52172
445	ENSG00000039139	DNAH5	dynein axonemal heavy chain 5 [Source:HGNC Symbol;Acc:HGNC:2950]	1767	.	63	25	38	.	.	1.34856	1.2166	0.75596	0.871212	1.54936	0.509402	0.395647	0.475408	0.604025	0.528226	0.73843	0.726204	0.661323	0.394604	0.377088	0.869332	0.46146	0.620376	0.794618	0.500859	0.953752	0.609456	1.1064	0.409689	0.872573	0.77689	0.367597	0.939065	0.883723	1.06247	0.701	0.77328	0.281915	0.577433	0.86536	0.699978	0.855958	0.850966	0.488478
446	ENSG00000039319	ZFYVE16	zinc finger FYVE-type containing 16 [Source:HGNC Symbol;Acc:HGNC:20756]	9765	.	63	25	38	.	.	3.38124	3.237	2.20163	3.11333	2.25288	3.15976	3.92079	3.20508	3.62936	2.13268	3.10158	4.02227	3.46588	1.98519	2.58435	2.99957	2.15858	3.6081	3.41178	4.07056	3.17074	3.91078	3.48191	3.49871	2.40457	3.18181	1.82723	3.47322	2.37509	2.50576	2.67874	3.17607	3.35934	1.549	4.01898	3.65157	3.70409	2.94694	3.79775
447	ENSG00000039523	RIPOR1	RHO family interacting cell polarization regulator 1 [Source:HGNC Symbol;Acc:HGNC:25836]	79567	.	63	25	38	.	.	7.26057	7.01104	6.96629	7.10729	7.12573	6.99441	7.28717	7.08816	6.97028	7.40365	7.26758	6.75648	6.90752	6.76137	7.09746	6.75805	6.84178	7.07338	6.76402	6.68235	6.83037	6.67406	6.72039	7.05143	6.69666	6.62672	6.98026	6.68748	6.85881	6.32908	6.59031	6.57769	6.95676	7.01129	6.5934	6.44318	6.87766	6.98659	6.82803
448	ENSG00000039560	RAI14	retinoic acid induced 14 [Source:HGNC Symbol;Acc:HGNC:14873]	26064	.	63	25	38	.	.	3.91033	2.59236	3.34586	3.63454	2.4501	2.898	3.53304	2.39341	2.99123	1.83216	2.05702	2.92435	1.79602	2.55962	1.48926	2.33167	1.82394	1.99651	2.36645	1.52337	2.14266	1.60875	1.89829	2.54839	1.64453	1.6403	0.90525	1.18956	1.36185	1.40261	1.48974	1.60813	1.93536	1.92999	1.81445	2.29473	1.66399	2.81549	2.15583
449	ENSG00000039650	PNKP	polynucleotide kinase 3'-phosphatase [Source:HGNC Symbol;Acc:HGNC:9154]	11284	.	63	25	38	.	.	4.68642	4.58072	5.48893	5.46839	5.37496	5.82045	5.65287	5.44986	4.96902	5.4275	5.86708	5.21157	5.22573	5.37933	5.04498	4.9609	4.84133	5.17821	5.56687	5.36428	4.95231	4.92918	5.06143	4.81392	5.01646	5.32951	5.34673	5.38943	5.40808	4.79302	4.93422	5.64166	5.41921	5.36768	5.10653	5.23212	5.3596	5.61827	4.78344
450	ENSG00000040199	PHLPP2	PH domain and leucine rich repeat protein phosphatase 2 [Source:HGNC Symbol;Acc:HGNC:29149]	23035	.	63	25	38	.	.	3.39578	3.53152	2.73305	2.67443	3.76155	3.12185	3.04381	2.99777	3.92168	3.39073	3.35904	3.86396	2.85724	2.76574	3.10073	3.49634	3.82888	3.22437	3.50522	3.49278	3.6226	4.23846	4.30748	2.91513	3.96854	3.303	3.34466	2.83661	2.90346	3.43033	3.6788	3.20413	2.85145	3.41957	3.36632	3.50132	3.24424	2.15379	3.4835
451	ENSG00000040275	SPDL1	spindle apparatus coiled-coil protein 1 [Source:HGNC Symbol;Acc:HGNC:26010]	54908	.	63	25	38	.	.	3.52652	3.21144	2.24773	3.96021	2.94048	3.37923	3.25926	3.71546	2.20324	2.48198	3.01219	3.10016	2.64054	2.20042	1.99359	3.25103	1.63706	2.51118	2.87713	3.0454	3.17421	3.18101	3.00665	3.19242	2.45063	2.71832	1.77139	2.62788	2.01379	2.92237	2.15436	3.48544	3.6943	1.59042	3.22372	2.86007	3.35973	3.31484	2.97597
452	ENSG00000040341	STAU2	staufen double-stranded RNA binding protein 2 [Source:HGNC Symbol;Acc:HGNC:11371]	27067	.	63	25	38	.	.	6.61046	6.71485	4.81586	6.18347	6.55804	6.09354	5.71904	6.4049	6.68811	5.71486	6.22257	6.59864	6.19835	5.32743	5.66392	6.58932	5.71797	6.49869	6.3802	6.32426	6.51451	6.87808	7.10249	6.06586	6.33088	6.17858	5.61582	6.49467	4.99972	6.73545	6.02546	6.47889	6.55299	5.31893	6.86503	6.54124	6.228	5.35032	5.95193
453	ENSG00000040487	SLC66A1	solute carrier family 66 member 1 [Source:HGNC Symbol;Acc:HGNC:26001]	54896	.	63	25	38	.	.	4.79665	4.67747	4.58522	4.85261	5.34756	4.89001	5.09685	5.11503	4.68797	4.71679	4.79718	4.37037	4.08725	5.47972	4.64484	4.75961	4.54491	4.01991	4.35223	4.81106	4.49218	4.32873	3.83498	4.77652	4.69249	4.59586	5.19393	4.84323	4.76077	4.39472	4.87682	5.08524	5.16719	4.67154	4.48771	4.1911	4.8579	5.22797	4.27332
454	ENSG00000040531	CTNS	cystinosin, lysosomal cystine transporter [Source:HGNC Symbol;Acc:HGNC:2518]	1497	.	62	24	38	.	.	3.96248	3.61554	4.86244	3.81239	4.25582	3.80879	4.1942	4.18286	2.94361	3.89172	3.93062	3.78734	4.13323	4.03116	4.26885	2.85794	3.88527	3.50085	3.32743	3.83597	3.60218	3.23425	3.30989	4.1074	3.36691	3.39274	3.68275	2.87457	3.61932	2.82126	3.34998	3.0151	4.1794	3.81405	3.48367	3.19922	3.93368	4.19949	3.41112
455	ENSG00000040608	RTN4R	reticulon 4 receptor [Source:HGNC Symbol;Acc:HGNC:18601]	65078	.	63	25	38	.	.	6.6802	6.66861	5.29184	7.32639	7.56009	7.58056	6.92372	7.6369	7.4962	7.44035	8.28513	7.62825	7.29693	8.58427	6.99695	7.85257	7.68521	6.16351	7.67149	7.40724	7.60869	7.36284	7.4914	7.04214	7.41536	7.93605	7.91785	7.41628	7.65967	7.5006	7.68992	7.27396	7.02184	7.4266	7.30364	7.15972	7.32835	6.48618	6.43871
456	ENSG00000040633	PHF23	PHD finger protein 23 [Source:HGNC Symbol;Acc:HGNC:28428]	79142	.	63	25	38	.	.	6.45489	5.69548	6.6426	6.59547	6.55374	6.02793	5.59586	6.02878	6.19955	6.06499	5.59952	6.01223	6.06848	6.64438	5.96498	6.09875	6.19453	5.85546	5.75554	5.58531	6.32601	5.87286	6.07187	6.07813	6.52186	6.12919	6.72413	6.35038	6.67847	6.55272	6.22532	5.85709	6.34836	6.27101	6.04951	6.16628	6.04907	5.7195	5.69867
457	ENSG00000040731	CDH10	cadherin 10 [Source:HGNC Symbol;Acc:HGNC:1749]	1008	.	63	25	38	.	.	6.24931	5.82472	1.69583	5.25411	5.50414	6.36134	5.88128	6.5869	5.6752	5.09152	6.03569	5.84615	5.54609	5.14959	4.51438	5.91203	5.2304	5.23748	5.66455	5.97947	5.77173	5.98716	5.9761	5.29036	5.64181	5.13581	4.7328	5.31859	4.1823	5.52625	4.99007	5.64237	4.98536	4.25927	5.80301	5.61542	5.35612	4.68664	5.20964
458	ENSG00000040933	INPP4A	inositol polyphosphate-4-phosphatase type I A [Source:HGNC Symbol;Acc:HGNC:6074]	3631	.	63	25	38	.	.	6.25595	6.81432	4.97511	5.2242	6.78904	5.30399	4.91906	5.71402	6.69396	6.39422	5.82988	6.19071	5.19993	5.6094	5.92202	6.04511	6.4817	5.87024	5.94638	5.69037	5.96185	6.87126	6.70705	4.94092	6.39915	5.72868	5.69164	4.91544	5.32937	5.96195	6.11387	5.2649	5.26541	5.63349	5.61614	5.96903	5.37798	3.85129	6.09043
459	ENSG00000041353	RAB27B	RAB27B, member RAS oncogene family [Source:HGNC Symbol;Acc:HGNC:9767]	5874	.	59	23	36	.	.	1.33643	2.36159	1.53051	NA	3.83571	3.24441	2.74309	3.31938	4.70933	1.87096	3.37196	3.55909	1.82395	2.60672	2.99792	3.49361	2.89808	3.07213	3.38229	3.24894	3.27592	4.90707	4.88058	0.957016	2.65574	2.28033	3.12648	2.16307	2.32286	3.28301	3.46943	3.80519	NA	3.14565	3.70188	3.41303	3.45941	1.62035	3.33679
460	ENSG00000041357	PSMA4	proteasome 20S subunit alpha 4 [Source:HGNC Symbol;Acc:HGNC:9533]	5685	.	63	25	38	.	.	7.33451	6.91432	7.06701	7.44596	5.08003	7.17789	7.58465	7.37224	7.04206	6.39068	7.00915	7.20205	6.8136	6.04037	6.39716	7.26869	6.55451	6.10776	7.1593	6.91778	7.15851	6.97719	6.85875	6.70346	6.59543	7.26002	5.74816	7.22237	5.96687	7.21514	6.79491	7.5385	7.64708	5.50833	7.51066	7.34438	6.80857	7.14384	6.36242
461	ENSG00000041515	MYO16	myosin XVI [Source:HGNC Symbol;Acc:HGNC:29822]	23026	.	63	25	38	.	.	6.07033	5.59263	3.89415	4.15301	6.65498	4.62987	3.68987	4.74876	5.23944	5.07551	4.07284	3.98858	3.68653	4.23665	4.16458	3.94273	4.22399	4.2577	3.09736	2.98173	3.19006	3.63476	3.67896	1.81204	3.81081	3.13511	2.96756	2.34404	3.00695	2.79736	3.11112	2.71724	2.78408	3.49634	2.63782	2.37748	2.36711	1.94902	4.15269
462	ENSG00000041802	LSG1	large 60S subunit nuclear export GTPase 1 [Source:HGNC Symbol;Acc:HGNC:25652]	55341	.	63	25	38	.	.	4.44211	3.99034	5.09836	4.98939	5.2084	4.55272	4.61192	4.27485	4.09624	4.70616	4.12724	4.62915	4.4132	4.5464	4.41127	4.62107	4.45871	4.32572	4.13789	4.50331	4.54158	4.76	4.53678	4.68193	4.88185	4.59077	4.60138	4.23384	4.31525	5.04915	4.59705	4.36466	4.26032	4.83728	4.71629	4.9156	4.51374	4.52426	4.70191
463	ENSG00000041880	PARP3	poly(ADP-ribose) polymerase family member 3 [Source:HGNC Symbol;Acc:HGNC:273]	10039	.	63	25	38	.	.	2.10941	2.6015	2.94794	3.31365	3.01826	4.0304	4.19939	4.05002	3.93537	4.04835	4.14846	4.00959	4.43262	4.56311	4.03101	3.67653	4.01685	3.99278	4.02469	4.65053	4.17251	3.74491	4.28262	4.35941	4.11984	4.3086	4.77897	4.86509	4.85781	4.51702	4.06571	4.61206	5.16217	4.66646	4.44608	4.36919	4.86381	5.18578	3.63287
464	ENSG00000041982	TNC	tenascin C [Source:HGNC Symbol;Acc:HGNC:5318]	3371	.	63	25	38	.	.	3.40206	5.63108	9.0134	6.7343	6.04256	4.65261	5.50784	3.58708	2.33639	2.98573	1.68489	2.65779	2.77383	3.2674	2.75111	2.29563	2.97109	1.94951	1.91519	0.933539	1.0035	1.787	1.41506	0.770761	1.6524	1.45774	1.67035	0.42933	2.76495	0.855604	1.63525	1.4835	0.409768	2.90762	0.768396	0.881878	0.869474	3.06736	4.70423
465	ENSG00000041988	THAP3	THAP domain containing 3 [Source:HGNC Symbol;Acc:HGNC:20855]	90326	.	63	25	38	.	.	5.49753	5.08159	5.58509	5.04139	5.30698	5.16477	4.72996	5.17288	4.4851	4.97711	5.39017	5.32579	5.32584	5.70298	5.32436	4.90038	5.13784	4.4457	4.61522	4.91934	4.76756	4.23483	4.46043	5.49085	5.02135	5.09105	5.21745	5.37951	5.41305	5.38896	5.11188	5.76123	5.76245	5.15992	5.37797	5.1484	5.07506	5.76341	4.56398
466	ENSG00000042062	RIPOR3	RIPOR family member 3 [Source:HGNC Symbol;Acc:HGNC:16168]	140876	.	61	23	38	.	.	1.59224	0.25168	3.53965	1.15493	0.87624	0.680324	0.496849	1.08126	0.894624	1.16874	1.17673	1.32403	1.44133	1.47388	2.02641	0.959411	1.56579	1.11288	1.41972	1.89263	1.13247	1.01061	1.70661	1.54259	1.59046	1.16758	0.94636	1.22731	1.01545	1.33264	1.36705	1.0716	1.10257	0.904502	1.33027	0.919886	1.02881	1.94525	0.815663
467	ENSG00000042088	TDP1	tyrosyl-DNA phosphodiesterase 1 [Source:HGNC Symbol;Acc:HGNC:18884]	55775	.	63	25	38	.	.	3.95604	3.99909	4.18283	2.82179	4.03332	3.50087	3.25926	3.26463	3.79609	3.69878	3.40807	3.61338	2.62439	3.76944	3.26293	3.2397	3.21161	3.17663	3.12749	3.1299	3.3334	3.70726	3.4608	3.36549	3.27609	3.51637	3.60219	2.68644	3.35536	3.59872	3.29835	4.02678	3.5206	2.48453	3.47607	3.65382	3.37419	3.44627	3.06594
468	ENSG00000042286	AIFM2	apoptosis inducing factor mitochondria associated 2 [Source:HGNC Symbol;Acc:HGNC:21411]	84883	.	63	25	38	.	.	2.55825	3.11659	4.26194	3.64405	2.282	3.07907	2.70545	3.15303	2.8146	3.11931	3.87972	2.93319	2.7673	3.66118	3.64408	3.14623	3.4929	3.23206	3.54722	3.44857	2.58297	2.76106	3.13085	3.68218	2.92642	3.74524	4.03415	3.58833	3.72984	2.77946	3.11821	3.68756	3.80295	3.83211	3.13976	3.28438	3.96408	4.20049	3.01788
469	ENSG00000042317	SPATA7	spermatogenesis associated 7 [Source:HGNC Symbol;Acc:HGNC:20423]	55812	.	63	25	38	.	.	4.41374	4.65262	3.38554	4.49909	3.86738	4.7611	4.54171	5.16083	5.41454	3.83351	4.73089	4.70484	4.6529	3.7497	3.91016	5.13337	4.08688	4.30777	4.84443	4.68648	5.0036	4.4947	4.66591	4.34729	4.01284	4.83122	3.99499	5.27697	4.11695	4.75979	4.4617	5.57491	5.0445	3.25562	5.32573	4.75826	4.99391	4.96019	4.26552
470	ENSG00000042429	MED17	mediator complex subunit 17 [Source:HGNC Symbol;Acc:HGNC:2375]	9440	.	63	25	38	.	.	5.37673	4.5835	4.589	5.64698	4.22126	4.71921	4.31618	4.46649	3.99876	3.98931	4.27503	4.13575	4.51595	3.86251	3.66493	4.24807	4.2013	3.78936	4.05406	4.44176	3.89855	3.44356	4.45114	4.37726	3.70153	4.56575	4.18251	4.36069	4.05593	4.5109	4.37799	4.13152	4.55135	3.31845	4.42847	4.34379	4.60788	4.17842	4.21987
471	ENSG00000042445	RETSAT	retinol saturase [Source:HGNC Symbol;Acc:HGNC:25991]	54884	.	63	25	38	.	.	3.99153	5.37244	5.42236	4.29793	5.40949	5.13326	5.43132	5.50757	4.50666	5.57275	5.58261	5.47877	5.71417	5.73657	5.3777	5.13716	5.63498	5.64775	5.43974	5.55434	5.29879	5.55823	5.08148	5.70788	5.66595	5.51663	5.63428	5.31267	5.78214	5.49394	5.71044	5.48479	5.54622	5.76752	5.55628	5.58187	5.47602	5.71653	5.3408
472	ENSG00000042493	CAPG	capping actin protein, gelsolin like [Source:HGNC Symbol;Acc:HGNC:1474]	822	.	63	25	38	.	.	2.47661	3.03186	6.42097	4.7941	4.3034	3.92059	4.44003	2.4998	2.82339	4.18925	3.25791	3.25099	5.44181	5.32266	5.41367	4.44963	4.95927	6.08027	3.95513	5.24216	3.7512	3.17678	2.8025	6.05203	4.43281	3.88337	4.87222	6.08102	5.88196	4.72043	4.88618	5.03452	4.36896	5.90236	4.17192	3.99224	5.35218	7.10525	6.59333
473	ENSG00000042753	AP2S1	adaptor related protein complex 2 subunit sigma 1 [Source:HGNC Symbol;Acc:HGNC:565]	1175	.	63	25	38	.	.	8.19848	8.49988	8.1519	8.30231	8.84526	8.9588	8.29033	8.98303	8.49446	8.93845	8.7488	8.78373	8.47908	9.08355	8.49085	8.80739	8.50629	8.60852	8.73656	8.55203	8.9041	8.52421	8.77411	8.70819	8.88835	9.18584	9.06892	9.07384	8.88718	9.09047	8.8138	8.86808	9.00454	8.91859	8.9677	8.99303	8.90031	8.90163	8.31832
474	ENSG00000042832	TG	thyroglobulin [Source:HGNC Symbol;Acc:HGNC:11764]	7038	.	61	24	37	.	.	1.79183	1.37515	0.15515	1.04212	1.22843	1.27434	0.81578	0.680302	1.18323	1.07432	0.88358	0.648885	0.448725	1.24831	0.605596	0.69371	0.684229	0.406601	0.393368	0.208407	0.409269	0.262207	0.552205	0.176753	0.294181	0.394189	0.234685	0.109295	0.5817	0.318782	0.200096	0.619178	NA	0.984815	0.335981	0.38471	0.330374	0.352309	0.488478
475	ENSG00000042980	ADAM28	ADAM metallopeptidase domain 28 [Source:HGNC Symbol;Acc:HGNC:206]	10863	.	60	23	37	.	.	0.498135	0.948055	0.457951	1.81903	1.00593	0.786391	0.216769	0.680302	1.55448	1.80717	0.972141	1.5038	1.86244	0.500974	1.49965	1.43353	1.76482	2.08273	1.8348	0.32129	1.17697	2.02922	1.40736	NA	0.961198	1.85049	1.09328	1.40647	1.55222	1.60142	0.682407	2.68796	1.70164	1.83673	1.06495	1.69557	0.615195	2.78331	4.34092
476	ENSG00000043093	DCUN1D1	defective in cullin neddylation 1 domain containing 1 [Source:HGNC Symbol;Acc:HGNC:18184]	54165	.	63	25	38	.	.	4.15479	4.04974	3.08447	3.52936	3.9043	3.14806	4.04297	3.85287	4.54543	3.11042	4.25239	4.11604	3.78683	2.66634	3.32288	4.63606	3.13142	3.7843	4.27791	3.70734	3.85324	4.32326	4.44494	4.05087	3.35971	2.65506	3.79151	3.89341	2.47291	3.88954	3.64419	3.88177	4.24052	2.54641	3.62491	3.96808	2.84013	3.94607	3.39527
477	ENSG00000043143	JADE2	jade family PHD finger 2 [Source:HGNC Symbol;Acc:HGNC:22984]	23338	.	63	25	38	.	.	3.10603	2.99555	2.87696	2.84378	3.36696	2.74449	2.86048	2.78453	4.79164	4.83349	4.40494	4.87973	3.72188	5.31824	5.29526	5.12031	4.91352	5.13437	4.83548	4.78702	5.1734	5.36167	5.47783	4.54527	5.79682	5.16408	5.42851	4.27141	5.60141	5.21818	5.82263	4.50618	4.6634	6.10969	4.68599	5.2245	4.81136	4.34665	4.45705
478	ENSG00000043355	ZIC2	Zic family member 2 [Source:HGNC Symbol;Acc:HGNC:12873]	7546	.	63	25	38	.	.	1.9237	1.90194	2.62835	2.50277	2.4545	3.65231	4.95536	3.11176	2.82781	3.4912	3.2015	1.84684	3.27337	3.8533	2.82511	2.46036	3.53319	3.47296	3.68415	3.85882	2.8308	1.85057	1.87839	4.55545	2.65152	2.23092	3.58635	3.27636	3.39105	2.28921	3.43305	2.45506	1.16099	4.74767	1.90125	1.85113	3.44067	2.89955	2.4519
479	ENSG00000043462	LCP2	lymphocyte cytosolic protein 2 [Source:HGNC Symbol;Acc:HGNC:6529]	3937	.	63	25	38	.	.	1.49142	2.35752	3.53438	4.69295	1.77686	2.46139	3.32325	3.17104	2.69897	3.12702	3.05441	2.91151	4.32919	2.40924	4.34185	2.87651	3.77321	3.37914	3.3198	3.38444	3.41751	3.32266	3.83324	3.48255	3.95377	3.67056	3.84993	4.19111	3.76552	3.74723	3.79	3.97066	3.88339	4.22453	3.81875	3.26498	2.9585	4.71471	4.66621
480	ENSG00000043514	TRIT1	tRNA isopentenyltransferase 1 [Source:HGNC Symbol;Acc:HGNC:20286]	54802	.	63	25	38	.	.	5.28157	4.92022	4.65735	5.70178	3.35972	4.01272	5.10693	4.58406	3.97552	3.68632	4.31775	4.05845	3.32826	2.97325	3.56132	4.24008	4.14033	3.30434	4.42644	4.44856	4.52489	4.24911	4.12715	3.75648	3.76749	4.51182	3.31702	3.87791	2.83424	4.07494	3.90594	4.63114	4.66498	3.14859	4.26667	3.83099	3.98586	4.53424	4.66565
481	ENSG00000043591	ADRB1	adrenoceptor beta 1 [Source:HGNC Symbol;Acc:HGNC:285]	153	.	62	25	37	.	.	NA	1.57516	2.27774	2.06946	2.82093	3.13233	1.89013	3.41022	3.46483	4.10733	4.07727	3.17349	3.49354	4.65693	3.72414	4.08749	3.79625	3.73192	3.12864	4.06012	3.77901	3.65869	3.66517	3.94191	3.67915	5.62133	5.24266	3.68543	4.42415	4.12649	4.85069	4.10194	3.17771	3.73693	3.72155	3.63344	4.15061	3.82803	3.11571
482	ENSG00000044090	CUL7	cullin 7 [Source:HGNC Symbol;Acc:HGNC:21024]	9820	.	63	25	38	.	.	5.42661	5.28996	5.27378	4.39665	5.41281	4.84288	4.98709	5.19285	4.827	4.94636	5.31991	4.7066	4.68659	5.03977	4.90981	4.68499	4.83795	4.47539	5.02039	5.11465	4.77741	4.88281	4.89503	4.94353	4.91952	4.79792	5.11799	4.70158	5.19614	4.59397	4.71754	4.93779	5.08357	5.10736	4.73132	4.60996	5.06306	4.42476	4.44255
483	ENSG00000044115	CTNNA1	catenin alpha 1 [Source:HGNC Symbol;Acc:HGNC:2509]	1495	.	63	25	38	.	.	7.06282	6.92441	8.42729	7.53883	6.01811	6.68749	7.06711	6.33953	6.21097	6.52508	6.62998	7.0378	7.36771	5.7251	6.55197	6.33742	6.36683	7.19358	6.58566	6.91579	6.5137	6.55297	6.25568	7.32615	6.35298	6.66584	6.34953	6.66804	6.16132	6.60698	6.59409	6.67701	6.96902	6.84561	6.69939	7.17789	6.89422	7.30705	7.64311
484	ENSG00000044446	PHKA2	phosphorylase kinase regulatory subunit alpha 2 [Source:HGNC Symbol;Acc:HGNC:8926]	5256	.	63	25	38	.	.	4.63361	3.7399	4.52312	3.2395	4.05532	3.52421	3.90204	3.04426	3.42531	3.64586	3.46499	3.31371	3.26471	3.57901	4.16048	3.26122	3.74923	3.62029	3.40586	3.98377	3.28894	3.35589	3.22044	4.21946	3.34915	3.39629	3.33216	3.64988	3.76465	3.12975	3.37678	3.91547	4.33106	3.41957	3.60526	3.43136	3.95584	3.88277	3.86651
485	ENSG00000044459	CNTLN	centlein [Source:HGNC Symbol;Acc:HGNC:23432]	54875	.	57	23	34	.	.	1.5445	0.471977	0.957601	0.558738	0.282247	0.872682	1.22181	0.763904	0.709961	0.553591	0.3868	0.806499	0.773213	NA	0.540474	0.321348	NA	0.620376	0.776136	0.803798	0.783982	0.370268	0.192967	1.63507	0.659197	0.272906	NA	0.832117	0.350012	0.873046	0.676243	0.847967	0.648586	NA	0.707435	0.176669	0.594117	0.921493	1.06056
486	ENSG00000044524	EPHA3	EPH receptor A3 [Source:HGNC Symbol;Acc:HGNC:3387]	2042	.	63	25	38	.	.	4.34607	3.41058	3.31269	1.526	3.4255	2.24951	1.60434	3.27122	2.6395	1.49013	2.48481	1.82891	2.15357	2.73195	1.98927	3.06531	3.23192	1.80353	2.5075	2.00892	2.5445	3.26381	3.16869	1.3989	3.15266	2.23778	2.2643	2.36184	2.0097	2.26404	1.56325	2.25486	2.00638	2.42835	2.6631	2.47214	2.03375	1.71683	2.50854
487	ENSG00000044574	HSPA5	heat shock protein family A (Hsp70) member 5 [Source:HGNC Symbol;Acc:HGNC:5238]	3309	.	63	25	38	.	.	7.11918	7.32346	8.92887	8.35867	7.65141	7.97629	8.02766	7.48453	7.86449	7.63799	7.75948	8.37322	8.74163	7.45121	7.9367	8.08693	7.73434	7.78574	7.80563	6.9678	8.67568	8.00494	8.02053	7.71115	8.12376	8.02202	7.56541	8.20873	7.27121	8.06796	8.20276	8.32686	7.54518	7.90438	7.98281	7.91968	7.69849	8.31443	7.63424
488	ENSG00000046647	GEMIN8	gem nuclear organelle associated protein 8 [Source:HGNC Symbol;Acc:HGNC:26044]	54960	.	63	25	38	.	.	5.4434	5.7653	5.74165	5.1878	5.26368	5.61913	6.01529	4.71443	5.08758	4.93099	5.74704	4.93233	5.85772	5.48216	5.24721	5.34901	5.26269	5.65497	5.56067	4.54781	5.51325	4.71935	4.69603	4.78399	5.15223	5.41598	5.38865	4.91257	4.69679	4.69382	5.23973	4.70309	5.2011	4.97373	5.27129	5.20746	5.27198	5.77236	5.54862
489	ENSG00000046651	OFD1	OFD1 centriole and centriolar satellite protein [Source:HGNC Symbol;Acc:HGNC:2567]	8481	.	63	25	38	.	.	4.32321	4.00313	3.18674	4.34306	2.1787	3.88983	4.19286	4.03683	3.26085	2.30977	4.21148	3.56096	3.92241	1.03512	3.14852	3.30446	2.54788	3.80206	3.67555	3.9491	3.81086	3.62353	3.58815	4.2008	2.49197	3.24332	1.74298	4.40291	2.42223	2.4362	2.36905	3.93163	3.7153	1.79007	3.9212	3.23168	3.9168	4.01512	4.38087
490	ENSG00000046653	GPM6B	glycoprotein M6B [Source:HGNC Symbol;Acc:HGNC:4461]	2824	.	63	25	38	.	.	8.30159	8.83941	8.19153	8.51933	8.26486	8.78891	9.59184	9.15698	8.98717	8.04864	8.67936	9.255	9.42475	7.69282	8.0715	9.11585	9.06655	9.30878	8.91939	9.31864	8.75159	9.22136	8.88693	9.32025	8.7793	8.07156	7.67721	8.68849	7.64838	8.67699	8.71145	8.07919	7.76511	7.75929	8.72299	8.91408	8.95965	8.47665	9.28098
491	ENSG00000046889	PREX2	phosphatidylinositol-3,4,5-trisphosphate dependent Rac exchange factor 2 [Source:HGNC Symbol;Acc:HGNC:22950]	80243	.	63	25	38	.	.	1.17721	2.16927	1.60588	2.45002	2.25288	2.65107	3.192	2.61511	2.33639	1.62384	1.81036	1.59119	3.68514	2.53559	2.99573	2.56076	2.78553	3.23674	2.60534	2.95523	1.67438	1.76729	2.03843	3.64328	2.19648	1.32533	1.88302	2.65376	2.33788	2.07198	2.5776	1.13604	1.73531	2.25985	1.96772	1.19605	2.49424	3.0813	3.82345
492	ENSG00000047056	WDR37	WD repeat domain 37 [Source:HGNC Symbol;Acc:HGNC:31406]	22884	.	63	25	38	.	.	4.43972	5.43441	4.23275	4.60428	5.24936	4.32216	4.19736	4.06986	5.69264	5.25582	3.83231	5.07085	4.7288	4.89998	4.99468	5.01622	5.65199	4.68071	4.81582	4.74421	4.92686	5.71412	5.72117	4.47588	5.56939	4.69248	5.36719	4.49957	4.65367	5.16348	5.11889	4.63854	4.87796	4.94852	5.08047	5.17151	4.8658	4.69929	4.93611
493	ENSG00000047188	YTHDC2	YTH domain containing 2 [Source:HGNC Symbol;Acc:HGNC:24721]	64848	.	63	25	38	.	.	4.70311	4.13798	2.66608	4.43033	3.69654	3.4508	3.91963	4.10639	4.52489	3.15511	3.96349	3.94754	3.3989	2.86383	3.14638	4.24619	3.14136	3.91071	4.09518	3.85455	4.33671	4.61726	4.69603	3.72777	3.89897	3.2942	3.10989	3.92743	3.18075	4.11089	3.54737	3.90776	3.6293	3.02886	4.10114	3.94851	3.73701	3.32476	4.13319
494	ENSG00000047230	CTPS2	CTP synthase 2 [Source:HGNC Symbol;Acc:HGNC:2520]	56474	.	62	24	38	.	.	3.41876	3.31099	3.61675	2.21235	3.0956	1.46703	2.46829	2.09001	2.12175	2.55301	0.621919	1.94306	2.30346	2.41557	2.75585	1.697	2.49379	3.05656	2.27349	1.71046	2.06144	1.65536	2.21564	2.24057	1.84823	2.07049	1.96852	1.79337	2.58761	2.17945	2.60036	2.04712	2.68378	2.52293	2.27378	2.64388	2.26308	2.50419	2.34719
495	ENSG00000047249	ATP6V1H	ATPase H+ transporting V1 subunit H [Source:HGNC Symbol;Acc:HGNC:18303]	51606	.	63	25	38	.	.	7.05603	7.16717	5.56136	7.01301	6.53994	7.25731	7.0963	7.58732	7.15737	7.51333	7.73231	7.50735	7.66887	7.24823	6.88112	7.94902	7.75665	7.43237	7.68677	8.32616	8.04568	7.91212	7.94263	8.11287	8.17673	8.07555	7.85222	7.71165	7.34861	8.29301	8.0805	8.29444	8.15545	7.53602	8.45106	7.98366	8.07404	8.28145	7.55286
496	ENSG00000047315	POLR2B	RNA polymerase II subunit B [Source:HGNC Symbol;Acc:HGNC:9188]	5431	.	63	25	38	.	.	5.94506	5.58967	4.60139	5.61047	5.10882	5.23913	5.09925	5.20383	5.03249	4.55798	4.71663	5.20546	4.94211	4.68365	4.2218	5.19861	4.82291	4.8318	4.71228	5.1494	5.13758	5.29528	5.16932	4.95293	5.05822	5.07092	4.29539	5.11425	4.36466	5.30814	5.01257	5.22691	5.40753	4.37999	5.25189	5.34002	5.14352	4.89152	4.87042
497	ENSG00000047346	FAM214A	family with sequence similarity 214 member A [Source:HGNC Symbol;Acc:HGNC:25609]	56204	.	63	25	38	.	.	3.83837	3.86569	3.00641	5.12002	3.07414	3.86969	3.86235	3.75679	3.40984	2.41586	4.16777	3.67191	3.05527	2.90081	2.8787	3.60293	3.13684	3.95787	4.05222	3.66893	3.65066	3.55075	4.00881	3.57839	3.04418	3.62716	2.77545	4.01675	2.72549	3.36882	2.37551	3.54983	3.97566	2.5503	3.70039	3.44126	3.54151	3.62817	4.19768
498	ENSG00000047365	ARAP2	ArfGAP with RhoGAP domain, ankyrin repeat and PH domain 2 [Source:HGNC Symbol;Acc:HGNC:16924]	116984	.	63	25	38	.	.	2.54498	2.6507	2.74602	3.00679	2.65785	2.56055	3.77844	3.70073	3.58101	2.43748	3.73829	4.17355	4.06271	3.16484	2.80765	4.33279	3.03309	3.92178	4.10864	4.6214	4.20254	4.65029	4.67883	4.31143	3.64127	4.0293	3.24955	3.84361	3.44611	4.28329	3.15921	3.86279	3.92125	3.12181	4.53796	4.19242	4.25553	3.53449	3.90348
499	ENSG00000047410	TPR	translocated promoter region, nuclear basket protein [Source:HGNC Symbol;Acc:HGNC:12017]	7175	.	63	25	38	.	.	3.69427	3.55652	2.33215	3.5165	3.97934	3.51636	4.07366	3.45561	3.75947	2.54092	3.52264	3.37201	3.72594	2.80701	2.66868	3.59056	2.15155	3.6632	3.6601	3.5192	3.50901	3.83666	3.90846	3.45375	3.01704	2.73996	2.4906	3.46338	2.21662	3.24737	2.63874	3.34928	3.40512	2.62562	3.60526	3.29821	3.48453	3.33261	3.97806
500	ENSG00000047578	KATNIP	katanin interacting protein [Source:HGNC Symbol;Acc:HGNC:29068]	23247	.	63	25	38	.	.	3.86718	3.77279	4.17099	3.20376	4.29954	3.46474	3.26496	3.39867	3.34306	3.78448	4.02646	3.42235	2.90274	3.82323	3.59907	3.56496	3.72605	3.59189	3.0959	3.88532	3.37692	3.92004	3.49791	3.6035	3.7316	3.49856	3.61178	3.37712	3.75082	3.26054	3.67105	3.35489	3.22633	3.59775	3.56102	3.64296	3.51492	3.2345	2.96701
501	ENSG00000047579	DTNBP1	dystrobrevin binding protein 1 [Source:HGNC Symbol;Acc:HGNC:17328]	84062	.	63	25	38	.	.	4.97648	5.38112	5.15413	5.96414	5.70057	5.97346	5.80107	5.90252	5.50819	5.8129	5.93004	5.59489	6.42859	6.37008	6.45997	6.58024	6.29529	6.80055	6.17779	6.13083	6.62981	6.13571	6.12624	6.89146	6.71074	6.51228	7.02256	7.13968	7.153	6.64688	6.57904	6.02589	6.34242	6.80936	6.4425	6.22692	6.18291	6.56777	6.1843
502	ENSG00000047597	XK	X-linked Kx blood group [Source:HGNC Symbol;Acc:HGNC:12811]	7504	.	61	23	38	.	.	1.89017	2.41947	1.31109	1.69749	2.12101	2.11767	0.894447	2.41718	2.88427	2.48992	2.71844	2.44824	1.38026	2.45491	3.05594	2.9863	3.26479	1.98808	2.49583	2.73601	2.6605	3.76461	3.63115	2.04634	3.51099	2.71126	3.84993	2.61728	3.10721	3.49853	3.57658	3.56773	2.12625	2.83728	2.92172	3.34359	2.84566	2.60149	2.5236
503	ENSG00000047621	C12orf4	chromosome 12 open reading frame 4 [Source:HGNC Symbol;Acc:HGNC:1184]	57102	.	63	25	38	.	.	4.24992	3.92208	2.65658	3.63073	3.59182	3.72917	3.48011	3.94408	4.3711	3.56271	4.2535	4.38521	4.40509	3.68582	3.52096	4.4415	3.87481	3.67344	4.1284	4.07286	4.50822	4.76158	4.99533	3.66051	3.82257	4.33703	2.74951	3.89879	3.20192	4.48957	3.59666	4.0204	3.83515	3.09599	4.23197	3.87946	3.99572	3.41024	4.33491
504	ENSG00000047634	SCML1	Scm polycomb group protein like 1 [Source:HGNC Symbol;Acc:HGNC:10580]	6322	.	63	25	38	.	.	4.33805	3.03426	3.79301	4.92267	1.85285	3.88395	4.45946	4.14774	3.47747	1.73769	3.53888	3.26469	3.53176	1.92717	3.53194	3.48688	2.24369	3.76922	3.45983	3.93758	3.52653	3.18984	3.78111	4.74752	3.2828	3.19469	2.15217	3.90646	3.26322	3.37261	3.27248	3.42765	3.6285	2.26468	3.49013	2.69229	3.47817	4.27021	4.076
505	ENSG00000047644	WWC3	WWC family member 3 [Source:HGNC Symbol;Acc:HGNC:29237]	55841	.	63	25	38	.	.	3.82711	3.15451	4.41395	3.43451	2.74325	3.03549	3.51206	3.04719	3.07499	3.41083	2.90383	3.21536	2.75485	2.74348	3.03437	2.83207	2.96916	3.08889	3.01568	3.81591	3.98205	2.71004	3.06033	3.49332	2.95957	3.10605	2.94064	2.90414	3.39855	2.28921	3.21272	2.7192	2.94863	3.38754	2.88831	3.08905	3.27929	2.89201	2.92622
506	ENSG00000047648	ARHGAP6	Rho GTPase activating protein 6 [Source:HGNC Symbol;Acc:HGNC:676]	395	.	62	24	38	.	.	2.94985	1.89504	1.44599	2.14093	1.41771	1.44754	1.98355	1.69878	2.21391	2.0021	1.74986	1.7393	1.5263	1.45705	2.14232	1.76837	2.19046	3.02141	1.73515	1.94683	1.51986	1.787	1.22156	1.51266	1.80428	1.64454	0.930152	1.87029	1.89052	1.50477	2.26787	1.40296	1.22714	2.44398	1.61131	1.72578	1.42913	2.49451	2.3068
507	ENSG00000047662	FAM184B	family with sequence similarity 184 member B [Source:HGNC Symbol;Acc:HGNC:29235]	27146	.	63	25	38	.	.	4.37178	5.2859	3.13084	4.6753	5.614	4.63115	4.45328	4.5538	4.46344	3.74471	4.25993	3.32551	3.77953	3.82853	4.23831	3.70537	3.68889	4.17961	4.28897	3.27914	3.54864	3.43522	3.78111	3.69682	3.31973	3.64457	2.82204	3.43134	2.72898	3.17956	3.18461	3.1989	4.01329	2.20361	3.58314	3.08834	3.02553	3.32329	3.73672
508	ENSG00000047849	MAP4	microtubule associated protein 4 [Source:HGNC Symbol;Acc:HGNC:6862]	4134	.	63	25	38	.	.	5.25111	5.53327	6.4743	5.0857	6.03555	4.49201	4.93387	4.60719	4.66517	5.18836	4.80794	5.63545	5.6808	5.14643	5.26492	4.48021	5.12383	5.91787	4.74686	5.29861	4.4379	4.81392	4.60514	5.76918	5.01798	4.8156	5.34893	4.77137	5.09059	4.80649	4.90418	4.2597	5.37807	5.79938	4.9877	5.51891	5.37493	5.58892	5.77697
509	ENSG00000047932	GOPC	golgi associated PDZ and coiled-coil motif containing [Source:HGNC Symbol;Acc:HGNC:17643]	57120	.	63	25	38	.	.	4.54366	3.91702	3.3316	3.67657	4.00516	3.23273	3.43782	3.54235	4.49451	3.57302	3.84142	3.90413	3.34015	3.46403	3.21871	3.62904	3.47058	4.20331	4.13397	4.03709	3.88232	4.26523	4.62077	3.70152	4.07063	3.99032	3.34272	3.51852	3.06896	4.22712	3.65407	3.59358	3.39823	3.20269	4.05185	4.13072	3.87631	3.13458	3.95773
510	ENSG00000048028	USP28	ubiquitin specific peptidase 28 [Source:HGNC Symbol;Acc:HGNC:12625]	57646	.	63	25	38	.	.	4.46554	3.89593	4.27776	3.85617	2.77463	3.88273	3.51814	3.59817	3.57385	2.7084	4.15998	3.8749	3.49887	2.44293	2.93485	3.55521	2.4308	3.50452	3.62608	3.88532	3.77013	3.69239	3.4608	4.206	2.91605	3.18672	2.62966	3.72336	2.78309	3.03833	3.30766	3.78016	3.63847	2.49983	3.71468	3.67616	3.83061	2.65674	3.70385
511	ENSG00000048052	HDAC9	histone deacetylase 9 [Source:HGNC Symbol;Acc:HGNC:14065]	9734	.	63	25	38	.	.	3.71765	3.38641	2.39599	2.5305	4.10092	2.45891	3.59448	3.54548	4.35353	2.73952	3.40807	3.00659	2.90274	2.99862	2.92599	3.83433	3.9882	3.6632	3.3459	2.91066	3.55445	4.19334	3.88463	2.23413	3.90287	3.4091	3.1495	2.88848	2.84261	3.82046	3.46332	2.90355	2.14419	2.61903	3.38829	3.35996	2.64771	1.73015	3.07105
512	ENSG00000048140	TSPAN17	tetraspanin 17 [Source:HGNC Symbol;Acc:HGNC:13594]	26262	.	63	25	38	.	.	5.55646	6.1272	5.86918	5.12699	6.97286	5.67493	5.50623	6.09873	5.85402	6.45273	6.36228	6.17824	5.86573	6.44297	6.53456	6.22785	6.06357	5.59202	5.89377	5.90916	6.28101	6.25249	6.53052	6.13707	6.67658	6.0022	6.59936	6.00299	6.61337	6.14578	6.29738	5.38882	6.00775	6.14105	5.79427	5.82918	5.57452	4.89355	5.63014
513	ENSG00000048162	NOP16	NOP16 nucleolar protein [Source:HGNC Symbol;Acc:HGNC:26934]	51491	.	63	25	38	.	.	6.31024	5.21467	5.8251	6.42615	5.38176	5.78231	4.98412	5.88159	5.39817	5.49324	5.33313	5.32336	5.15732	5.83194	5.19101	5.20805	5.54507	4.72582	5.1167	5.08678	5.44755	5.21054	5.24349	5.44823	5.35955	5.31788	5.64765	5.52862	5.63607	5.15353	5.58681	5.51197	5.5089	4.8548	4.94985	5.27976	4.96961	5.47018	4.21653
514	ENSG00000048342	CC2D2A	coiled-coil and C2 domain containing 2A [Source:HGNC Symbol;Acc:HGNC:29253]	57545	.	63	25	38	.	.	3.58955	3.39877	2.79595	2.02968	3.07776	3.03549	3.60575	2.82372	2.8865	2.48687	2.60018	2.33603	2.53091	2.95862	2.90188	2.92949	2.73914	2.81944	2.86428	2.72099	2.54116	2.7494	2.74071	2.69417	2.49508	2.81705	2.55048	3.01708	2.52273	2.15165	2.60424	2.61437	2.85335	2.74093	2.43871	2.48739	2.35699	2.62814	2.57996
515	ENSG00000048392	RRM2B	ribonucleotide reductase regulatory TP53 inducible subunit M2B [Source:HGNC Symbol;Acc:HGNC:17296]	50484	.	63	25	38	.	.	3.83929	3.65593	2.0785	4.02568	3.88416	2.78966	2.84273	3.02644	3.77352	1.74773	3.52423	3.90951	2.65906	1.99028	2.82309	4.08749	3.37235	4.20549	3.70882	3.58725	4.17655	4.17564	4.22168	3.56507	4.07358	3.42477	2.95238	3.19973	2.41205	3.80768	3.2557	3.58083	3.87975	2.82869	3.90199	4.00374	3.98586	3.70082	3.84064
516	ENSG00000048405	ZNF800	zinc finger protein 800 [Source:HGNC Symbol;Acc:HGNC:27267]	168850	.	63	25	38	.	.	2.72986	2.55229	2.508	2.32252	2.72382	2.12211	2.26573	2.17974	2.53863	1.97219	2.09304	2.15181	3.2409	2.29608	2.3016	2.59494	2.94069	2.42112	1.91248	2.53293	2.3423	3.04231	3.12425	2.80126	2.6427	1.85049	2.42177	1.74018	1.87729	3.0354	2.23404	2.50639	3.1526	3.07239	2.97107	2.62589	2.531	2.77193	2.45398
517	ENSG00000048471	SNX29	sorting nexin 29 [Source:HGNC Symbol;Acc:HGNC:30542]	92017	.	63	25	38	.	.	3.09262	3.26057	3.4147	2.42455	4.59621	2.66882	1.74352	1.87948	2.56005	3.39073	1.855	2.78058	2.5388	3.53358	3.14852	2.43898	3.01915	2.65066	1.93023	2.58405	2.49323	2.6187	2.83314	2.99661	3.10666	2.50453	3.57725	2.3252	3.25184	2.43114	2.9385	2.64845	1.58401	3.35316	2.32493	3.12209	3.09749	2.18856	2.00273
518	ENSG00000048540	LMO3	LIM domain only 3 [Source:HGNC Symbol;Acc:HGNC:6643]	55885	.	63	25	38	.	.	8.859	8.60383	4.87633	6.47064	7.27124	6.9237	7.12737	6.65708	8.40875	7.14815	7.22234	7.43492	7.12847	6.22568	6.51997	7.58528	7.52038	7.75644	8.28265	7.8177	7.4098	8.27564	8.01269	6.06266	7.50929	6.6501	5.56781	6.77635	6.25432	7.41901	7.30718	7.11068	5.54434	6.64483	7.1366	7.28375	6.82226	5.52244	7.82438
519	ENSG00000048544	MRPS10	mitochondrial ribosomal protein S10 [Source:HGNC Symbol;Acc:HGNC:14502]	55173	.	63	25	38	.	.	4.03762	3.23893	3.13957	4.16933	3.77598	4.2509	3.77082	4.86824	4.44985	4.46491	3.76955	4.23367	3.84567	4.35082	4.5335	4.58264	4.36105	4.09002	4.32132	3.97476	4.65999	4.64531	4.38735	4.6856	5.03793	4.19518	4.38696	5.15577	3.82904	4.79766	4.56841	4.48299	4.93607	3.79059	4.95338	4.40279	4.22089	4.19321	3.89128
520	ENSG00000048649	RSF1	remodeling and spacing factor 1 [Source:HGNC Symbol;Acc:HGNC:18118]	51773	.	63	25	38	.	.	5.19947	4.32175	2.75483	4.02684	4.66417	3.4571	4.58036	3.58058	4.15112	2.93299	3.24557	3.88433	3.86947	3.28027	2.79125	3.8186	2.83453	4.25036	3.8345	3.98057	3.72581	4.33465	4.49797	4.2096	3.56559	3.36582	3.25987	3.35369	3.13273	3.91182	3.61306	3.52989	3.56914	3.13342	3.83756	3.35778	3.68234	3.47318	4.17067
521	ENSG00000048740	CELF2	CUGBP Elav-like family member 2 [Source:HGNC Symbol;Acc:HGNC:2550]	10659	.	63	25	38	.	.	7.51228	6.85451	5.63487	6.29773	6.83836	6.06369	6.08734	6.16817	7.28002	5.92803	6.31933	6.44663	5.55176	5.6872	5.63465	6.33003	6.23117	5.97771	6.44009	6.26338	6.21392	7.05417	6.91007	5.43084	6.26109	5.08325	5.46654	4.99203	5.41459	5.92129	6.07992	5.23127	4.79653	5.43153	5.5124	5.58187	5.50564	4.58954	6.94706
522	ENSG00000048828	FAM120A	family with sequence similarity 120A [Source:HGNC Symbol;Acc:HGNC:13247]	23196	.	63	25	38	.	.	4.46064	5.18396	5.14707	5.16556	5.50028	5.49872	5.62007	5.80505	6.24529	5.98152	5.6242	5.91362	5.87811	5.47334	5.90625	5.91027	6.02566	5.91038	6.00893	5.68346	5.8173	5.98656	6.11267	5.53017	6.03119	5.40806	5.4319	5.32929	5.34971	5.69905	5.79238	5.24071	5.11619	5.63771	5.45118	5.66387	5.65976	5.35089	5.95453
523	ENSG00000048991	R3HDM1	R3H domain containing 1 [Source:HGNC Symbol;Acc:HGNC:9757]	23518	.	63	25	38	.	.	7.50562	7.86117	4.72715	7.07173	7.01982	7.0476	7.55096	7.64573	7.71927	6.03791	7.52588	7.1861	7.0143	5.48854	6.23544	7.43208	6.1515	6.54942	7.44223	7.40367	7.18265	7.34135	7.23549	6.38961	6.54403	6.14035	5.79756	6.65907	5.59388	6.19335	6.19233	6.4999	6.48079	5.52816	6.80466	6.38228	6.42544	5.67647	7.49704
524	ENSG00000049089	COL9A2	collagen type IX alpha 2 chain [Source:HGNC Symbol;Acc:HGNC:2218]	1298	.	63	25	38	.	.	3.69087	3.23103	4.97511	4.33182	4.43585	4.68761	4.60464	4.5538	4.38974	5.29903	5.1646	6.2169	4.8031	4.64979	5.20051	4.10471	4.41334	4.95467	4.47678	4.65592	4.16596	3.95483	3.71248	4.1305	3.71523	5.51502	4.29132	4.90494	4.49149	4.009	3.98168	4.8208	5.0064	4.06985	5.31961	6.09941	5.63113	4.9858	4.08664
525	ENSG00000049130	KITLG	KIT ligand [Source:HGNC Symbol;Acc:HGNC:6343]	4254	.	61	23	38	.	.	3.89157	4.15656	2.508	2.60766	4.10737	2.13469	3.49278	2.35321	3.31018	1.2844	2.74555	2.78828	1.20406	2.37986	2.35637	3.49228	2.46074	2.89004	2.92362	2.7029	2.71921	3.53454	3.97159	1.30209	3.02365	2.58441	2.87587	2.23894	2.40051	3.71248	2.9941	3.74308	2.95071	3.03158	3.67822	2.67466	3.16398	2.35198	3.64956
526	ENSG00000049167	ERCC8	ERCC excision repair 8, CSA ubiquitin ligase complex subunit [Source:HGNC Symbol;Acc:HGNC:3439]	1161	.	62	24	38	.	.	3.38302	2.30298	2.48879	2.38501	2.34905	2.8304	2.79322	2.90455	2.64322	2.61194	2.18271	2.73671	2.56762	2.01377	0.947898	2.64516	2.35644	1.82637	1.71029	1.96782	2.50846	1.69245	2.04204	1.80553	2.39717	2.8453	1.61755	2.28123	2.23903	3.02747	1.51267	2.37408	2.39102	0.74432	2.21467	2.37028	1.96106	2.61632	2.04103
527	ENSG00000049239	H6PD	hexose-6-phosphate dehydrogenase/glucose 1-dehydrogenase [Source:HGNC Symbol;Acc:HGNC:4795]	9563	.	63	25	38	.	.	2.56832	2.34529	5.0999	2.51044	3.48181	2.62359	2.38792	2.39682	2.15421	3.25626	2.46741	2.38278	2.35264	2.95415	2.57844	2.35513	3.56525	2.44586	2.30514	2.66602	1.52604	2.36887	2.26452	2.59815	2.40025	2.46987	2.57203	1.97755	2.97309	2.11509	2.69243	2.09845	2.68848	3.39568	2.44231	2.62273	2.77177	3.49209	3.10572
528	ENSG00000049245	VAMP3	vesicle associated membrane protein 3 [Source:HGNC Symbol;Acc:HGNC:12644]	9341	.	63	25	38	.	.	4.3448	4.57185	3.99826	4.80304	3.58592	2.71144	4.77008	4.39694	3.98768	4.95178	4.99684	5.09947	4.90563	3.91663	4.70468	4.24619	3.45316	4.87084	4.85971	4.58538	4.56146	3.61536	4.79281	4.55677	4.58044	3.77851	4.46121	4.95016	4.04818	4.51702	4.74414	4.09194	4.761	4.87452	5.2318	5.15534	4.54158	5.03068	5.32573
529	ENSG00000049246	PER3	period circadian regulator 3 [Source:HGNC Symbol;Acc:HGNC:8847]	8863	.	63	25	38	.	.	2.53074	3.72945	2.22503	3.38628	3.33155	3.56633	4.54583	3.79964	5.1124	4.10608	4.21586	3.80548	4.83134	4.15489	4.31282	4.18648	3.9789	4.56613	4.94552	4.62231	4.2233	4.07324	4.67369	4.16559	3.92675	4.357	3.60812	4.14418	3.90131	4.55635	4.52038	4.02563	3.94187	3.86396	4.38748	4.72396	4.75128	4.11358	4.39658
530	ENSG00000049283	EPN3	epsin 3 [Source:HGNC Symbol;Acc:HGNC:18235]	55040	.	59	24	35	.	.	0.805533	0.453518	NA	NA	1.58257	0.534006	NA	0.459122	0.69971	1.82517	0.36807	0.33031	0.507326	1.3392	1.35935	1.55515	1.70375	1.15781	1.13983	2.60395	1.29154	1.69245	2.29627	2.30019	1.87552	2.68528	3.42714	1.70509	2.75094	2.81657	2.13731	3.33912	4.09675	1.91044	3.02235	1.88093	3.00695	3.26882	0.989921
531	ENSG00000049323	LTBP1	latent transforming growth factor beta binding protein 1 [Source:HGNC Symbol;Acc:HGNC:6714]	4052	.	63	25	38	.	.	1.67596	2.88584	5.55484	4.17776	3.93053	3.61915	4.02987	3.23206	1.69066	2.80746	2.2076	2.67797	3.18095	2.9436	2.15288	2.56435	3.17185	2.69144	3.46421	2.99985	3.45483	1.67416	1.94682	3.1158	1.87552	1.97073	2.49704	2.25214	4.0125	2.16262	3.35543	2.60687	1.76525	5.41436	2.38141	1.54893	2.20407	3.26367	3.76511
532	ENSG00000049449	RCN1	reticulocalbin 1 [Source:HGNC Symbol;Acc:HGNC:9934]	5954	.	63	25	38	.	.	2.68019	4.42344	6.34819	5.24465	4.66152	3.99316	5.09925	4.14344	4.10428	3.01495	3.47956	3.9298	4.65805	3.61473	4.88746	4.49296	5.20658	4.8448	5.31936	4.53879	5.07506	4.44985	4.49501	5.24833	5.14488	4.15538	5.09422	5.08978	4.65605	4.88843	4.54765	4.69186	3.94649	5.03087	4.98052	3.91841	4.48297	5.4399	5.06542
533	ENSG00000049541	RFC2	replication factor C subunit 2 [Source:HGNC Symbol;Acc:HGNC:9970]	5982	.	63	25	38	.	.	4.11302	4.09111	4.51341	4.07763	4.59968	4.14691	4.01277	3.55095	4.06191	4.02482	3.81175	3.73262	3.41654	4.64852	4.40243	4.09473	3.85908	3.90217	3.62372	2.67566	3.7293	3.62904	3.51811	3.86466	4.02668	4.15538	4.45394	4.07991	4.13871	4.46043	3.82953	3.95764	4.11156	4.34916	4.04848	4.00578	3.69254	4.12204	3.69744
534	ENSG00000049618	ARID1B	AT-rich interaction domain 1B [Source:HGNC Symbol;Acc:HGNC:18040]	57492	.	63	25	38	.	.	5.50399	5.17282	5.38114	4.34509	5.00512	4.64307	4.73213	4.72922	4.91992	4.38325	4.68829	4.67734	4.70965	4.47694	4.53249	4.56365	4.58043	4.79899	4.55482	4.75633	4.58509	4.7334	4.80227	4.5921	4.79178	4.40217	4.59278	4.30442	4.10452	4.36511	4.42414	4.31797	4.42066	4.4221	4.49763	4.23619	4.74854	4.1017	4.77336
535	ENSG00000049656	CLPTM1L	CLPTM1 like [Source:HGNC Symbol;Acc:HGNC:24308]	81037	.	63	25	38	.	.	4.77969	5.38966	5.9345	5.43492	6.10445	5.70608	5.27014	5.33813	5.51649	6.12979	5.34938	5.68318	5.6483	6.07221	5.85157	5.75722	5.95447	5.50424	5.45061	5.55227	5.88807	5.41997	5.7373	5.51186	5.97814	5.87459	6.23097	5.86121	6.13978	5.97217	5.96207	5.43408	5.45016	6.17825	5.70424	5.78849	5.61173	5.55159	5.44147
536	ENSG00000049759	NEDD4L	NEDD4 like E3 ubiquitin protein ligase [Source:HGNC Symbol;Acc:HGNC:7728]	23327	.	63	25	38	.	.	6.55033	5.85151	5.78778	4.98036	6.31966	4.59581	4.43522	4.73079	5.73643	5.05025	4.89718	5.29162	4.62891	4.97225	5.17987	5.33342	5.94366	4.99841	5.49371	4.86652	5.11604	5.88477	5.81206	4.21873	5.50819	4.79087	5.27631	4.3498	5.10062	5.13139	5.56569	4.90469	4.33444	5.14171	4.91928	4.8725	4.69241	3.48446	5.01942
537	ENSG00000049860	HEXB	hexosaminidase subunit beta [Source:HGNC Symbol;Acc:HGNC:4879]	3074	.	63	25	38	.	.	2.99206	3.75455	4.07226	4.64899	1.89505	3.90184	3.42802	3.98744	3.5527	3.814	3.88875	3.7585	3.96837	3.8384	3.60773	3.86907	3.86544	3.6632	4.2326	3.85986	4.08102	3.62222	3.73846	3.91842	4.30037	4.12729	4.00052	4.20698	3.76067	4.3017	4.44023	4.70436	4.68966	4.19481	4.43836	4.20986	4.04044	4.51724	4.10162
538	ENSG00000050130	JKAMP	JNK1/MAPK8 associated membrane protein [Source:HGNC Symbol;Acc:HGNC:20184]	51528	.	63	25	38	.	.	5.67082	4.60584	4.51055	5.57158	4.08224	5.72034	5.44452	5.86588	5.2536	4.9892	5.97971	6.1429	6.00239	4.96707	4.9033	6.03855	5.5618	5.52247	5.53269	5.43373	5.81148	5.82059	5.98219	5.84869	5.38633	5.66514	4.83237	5.35845	4.82622	5.99379	5.46327	5.73613	5.75701	4.53076	6.02427	6.19112	5.77995	5.57696	5.55327
539	ENSG00000050165	DKK3	dickkopf WNT signaling pathway inhibitor 3 [Source:HGNC Symbol;Acc:HGNC:2893]	27122	.	63	25	38	.	.	7.00242	8.17165	7.54445	7.05384	8.48628	6.78951	6.76691	6.67155	7.26947	8.48428	7.61075	7.7695	7.48484	8.06997	7.76837	7.85824	8.28208	8.10759	7.89514	8.8774	8.20334	8.6505	8.4267	7.953	8.6108	8.33194	8.76832	8.21626	8.49133	8.68314	8.83223	8.45007	8.0704	8.68106	8.56985	8.67809	8.49752	8.25076	8.35175
540	ENSG00000050344	NFE2L3	nuclear factor, erythroid 2 like 3 [Source:HGNC Symbol;Acc:HGNC:7783]	9603	.	63	25	38	.	.	4.46642	4.59631	3.10458	5.14156	4.12024	3.80306	4.13408	4.49045	3.58101	1.42724	2.87304	3.23001	3.12549	1.71873	2.55204	3.00769	2.83538	1.89579	3.1779	2.34726	3.11269	2.43645	3.14769	2.74251	2.53091	2.86792	1.93254	2.33485	1.82798	1.58443	2.05131	2.91793	3.31915	1.10385	2.77755	2.33754	2.30868	2.99179	2.89038
541	ENSG00000050393	MCUR1	mitochondrial calcium uniporter regulator 1 [Source:HGNC Symbol;Acc:HGNC:21097]	63933	.	63	25	38	.	.	3.89354	3.54253	4.7096	4.2186	3.7899	4.51462	4.07125	3.54074	3.4881	4.14731	3.91665	4.08519	3.77953	4.0431	4.76792	3.64359	3.73012	3.84244	3.81475	3.84827	2.57518	3.68463	4.30404	3.97488	4.13874	3.83998	3.88637	4.06861	4.40203	4.31704	4.51889	3.96213	3.80989	3.15465	3.19058	4.05554	3.92676	4.22543	3.60766
542	ENSG00000050405	LIMA1	LIM domain and actin binding 1 [Source:HGNC Symbol;Acc:HGNC:24636]	51474	.	62	24	38	.	.	2.8855	2.96244	3.3661	3.20881	2.50842	2.16343	2.77626	2.66381	3.17706	3.16767	2.09782	3.14836	3.08312	1.70501	2.86353	1.89414	2.53742	3.17874	2.65725	2.79211	2.30571	2.37274	2.24679	2.24057	1.40479	1.8844	1.56263	2.2031	1.62691	1.51767	1.97014	2.15911	2.18759	1.98884	2.619	2.67661	1.38762	2.66778	3.28622
543	ENSG00000050426	LETMD1	LETM1 domain containing 1 [Source:HGNC Symbol;Acc:HGNC:24241]	25875	.	63	25	38	.	.	5.10639	5.65553	4.6124	5.10494	5.02875	5.22177	5.24124	5.55709	5.20908	5.33917	5.21868	5.17066	4.86775	5.39619	5.43698	5.53657	5.18583	5.37912	5.53139	5.56754	5.30148	5.32418	5.32354	5.14427	5.25155	5.33332	5.35275	5.82017	5.37194	5.48365	5.11714	5.3349	5.74488	5.43245	5.70304	5.50382	5.25165	5.47639	5.74087
544	ENSG00000050438	SLC4A8	solute carrier family 4 member 8 [Source:HGNC Symbol;Acc:HGNC:11034]	9498	.	63	25	38	.	.	2.66758	3.27422	3.14467	2.34511	4.1095	2.00653	1.89598	2.39682	3.50785	4.40469	3.04816	3.91961	2.58918	3.59831	3.67191	3.74955	4.28234	3.18174	3.06295	3.23734	3.36828	4.3336	4.20619	2.46425	4.19207	3.58944	4.02179	2.44349	3.70997	3.93239	3.70386	3.27122	3.46767	3.94875	3.36156	3.84154	3.3366	2.46608	2.94946
545	ENSG00000050748	MAPK9	mitogen-activated protein kinase 9 [Source:HGNC Symbol;Acc:HGNC:6886]	5601	.	63	25	38	.	.	6.39844	7.01593	4.64484	6.78763	6.39292	6.33689	6.2	6.84365	7.54055	6.82783	6.79329	7.24651	6.30641	6.10995	6.59196	7.30107	7.11552	6.97844	7.18791	7.14157	7.30194	7.88009	7.8179	6.36351	7.41064	6.89396	6.69027	7.07842	6.09945	7.32734	7.05438	7.084	7.07265	6.42191	7.37713	7.4442	6.96466	6.41301	6.64215
546	ENSG00000050820	BCAR1	BCAR1 scaffold protein, Cas family member [Source:HGNC Symbol;Acc:HGNC:971]	9564	.	63	25	38	.	.	6.41847	6.08668	6.77899	6.73652	6.75515	6.49239	6.2305	6.56377	6.70461	6.66499	7.06509	6.84692	6.8725	7.22954	6.85193	6.61805	6.88608	6.55754	6.66277	6.67373	6.68811	6.44262	6.29864	6.71916	6.40976	6.91253	6.56384	6.43685	7.01929	6.25337	6.73031	6.37455	6.09463	7.05285	6.4318	6.41178	6.58493	6.61763	6.71577
547	ENSG00000051009	FAM160A2	family with sequence similarity 160 member A2 [Source:HGNC Symbol;Acc:HGNC:25378]	84067	.	63	25	38	.	.	5.05671	5.17939	4.83506	4.18453	5.65552	5.57616	5.44766	5.61275	5.32908	5.41269	5.48386	5.34046	5.27486	5.80727	5.16856	5.48236	5.67699	4.56504	5.36485	4.93784	5.60337	5.05963	5.08585	4.84872	5.57196	5.3466	5.62372	5.13173	5.7497	4.9324	5.1997	5.10799	4.85381	5.13178	4.97086	4.56435	5.14095	4.76941	5.0981
548	ENSG00000051108	HERPUD1	homocysteine inducible ER protein with ubiquitin like domain 1 [Source:HGNC Symbol;Acc:HGNC:13744]	9709	.	63	25	38	.	.	6.04666	6.43123	6.19254	7.52096	6.23263	6.62498	7.0032	6.42369	6.46448	6.49854	6.83758	6.77607	6.99817	6.86806	7.0813	6.6621	7.19719	7.18791	7.07236	6.76522	7.5533	6.35207	6.35142	7.18693	6.84771	7.34323	6.97107	7.06345	7.37059	6.88472	7.16724	7.04021	6.99136	7.98185	6.93635	6.88148	6.53808	7.21428	6.71499
549	ENSG00000051128	HOMER3	homer scaffold protein 3 [Source:HGNC Symbol;Acc:HGNC:17514]	9454	.	63	25	38	.	.	5.84959	5.73062	7.29696	6.09507	5.4476	5.72395	5.18346	5.45533	5.3968	5.64193	5.82942	5.26164	5.71851	6.13802	6.35201	5.42252	5.24544	5.26476	5.67545	4.92008	5.0759	5.01876	4.78773	5.32106	5.47004	5.20862	5.64861	6.19353	5.41575	5.06903	4.85361	5.34926	6.24024	5.92996	5.39999	5.56816	5.55769	6.25999	5.51252
550	ENSG00000051382	PIK3CB	phosphatidylinositol-4,5-bisphosphate 3-kinase catalytic subunit beta [Source:HGNC Symbol;Acc:HGNC:8976]	5291	.	63	25	38	.	.	2.68623	3.89704	2.82658	3.0424	4.09977	3.21764	2.86784	3.73716	3.85246	3.59536	3.88462	4.06797	3.41048	3.28802	3.47561	4.18439	3.73408	4.32308	3.9891	4.1218	4.10624	4.55352	4.62364	3.5012	4.61775	4.4074	4.1701	3.87296	3.38508	4.90264	4.12476	4.38948	4.79143	3.64691	4.64328	4.7599	3.99272	3.29858	3.43222
551	ENSG00000051523	CYBA	cytochrome b-245 alpha chain [Source:HGNC Symbol;Acc:HGNC:2577]	1535	.	61	23	38	.	.	2.86598	2.12638	6.9933	3.8817	3.13694	4.29485	2.73259	3.86238	2.91137	4.99481	5.11442	2.61161	4.47826	3.73513	5.34903	2.20845	4.1124	3.37716	3.28033	3.41511	1.82768	2.62915	1.89829	3.61832	2.94796	3.9108	2.68927	3.94089	4.39828	2.26744	3.85811	5.6262	2.65508	4.95212	2.63528	3.44853	2.78449	5.86358	4.37173
552	ENSG00000051596	THOC3	THO complex 3 [Source:HGNC Symbol;Acc:HGNC:19072]	84321	.	63	25	38	.	.	4.24721	5.28176	5.13763	4.33085	5.44233	4.92254	4.42657	5.4639	4.92686	5.13346	5.42945	5.43658	4.55341	5.76751	5.1206	5.33108	5.36036	4.17123	4.74064	4.75529	5.00033	4.49236	4.79913	5.16309	5.84949	5.82411	5.59652	4.92496	5.00541	4.75449	4.91525	5.64974	5.26583	4.86567	4.54725	5.32929	4.50615	4.49732	4.42142
553	ENSG00000051620	HEBP2	heme binding protein 2 [Source:HGNC Symbol;Acc:HGNC:15716]	23593	.	63	25	38	.	.	5.39565	5.4461	5.91405	6.4865	4.18693	4.66843	4.59116	2.86306	2.11231	3.98745	3.2269	2.04107	4.81165	4.88376	4.88397	3.87079	3.30082	4.5003	3.58755	4.47415	3.59121	2.71004	3.2152	4.88718	3.25723	3.85915	3.93017	4.102	5.2122	4.3334	4.54683	5.45076	4.73371	4.89806	3.98723	3.81626	5.04593	5.66602	4.497
554	ENSG00000051825	MPHOSPH9	M-phase phosphoprotein 9 [Source:HGNC Symbol;Acc:HGNC:7215]	10198	.	63	25	38	.	.	3.04563	2.49679	2.24428	2.91356	2.26833	2.90652	3.03815	2.73163	2.97567	2.18987	3.09417	2.81478	2.62161	1.6764	2.70918	2.91583	2.5811	2.44801	3.53738	3.21431	3.0511	3.24123	3.03517	2.75199	2.11854	2.59265	2.00628	2.31424	2.06461	2.21035	2.52738	2.5371	3.05427	1.97694	2.78827	2.77341	2.71976	2.02444	3.41873
555	ENSG00000052126	PLEKHA5	pleckstrin homology domain containing A5 [Source:HGNC Symbol;Acc:HGNC:30036]	54477	.	63	25	38	.	.	5.33094	4.75666	2.79362	4.72215	4.26111	3.8562	4.3403	4.86692	4.74472	3.00289	4.45929	4.49196	4.00442	3.55332	3.51222	4.54807	3.98043	4.38111	4.93851	4.66616	4.36987	4.84349	4.7628	4.30176	4.17283	4.08633	3.58798	4.26535	3.53314	4.3334	3.60785	4.48774	4.30317	2.96679	4.61507	4.2934	4.26102	4.15899	4.77917
556	ENSG00000052723	SIKE1	suppressor of IKBKE 1 [Source:HGNC Symbol;Acc:HGNC:26119]	80143	.	63	25	38	.	.	4.18126	3.38024	3.70652	3.75828	3.03995	2.42631	2.44021	2.82732	3.83785	2.21722	2.78863	3.10559	3.77755	2.34314	3.0382	3.53764	3.10255	2.8034	3.30506	3.37872	2.53915	3.47135	3.05664	1.93799	2.33148	2.6232	2.91037	2.20584	2.95504	2.94876	1.97547	2.41413	3.50664	2.19188	2.98542	2.50966	3.50138	2.07551	3.10735
557	ENSG00000052749	RRP12	ribosomal RNA processing 12 homolog [Source:HGNC Symbol;Acc:HGNC:29100]	23223	.	63	25	38	.	.	3.89271	4.09681	4.51341	4.33655	4.85514	4.40366	4.12794	4.12753	4.24924	4.68587	4.69088	4.65136	4.44061	5.46136	4.69004	5.10961	4.59105	4.18319	4.49786	4.94745	5.02311	5.10717	5.3624	4.69471	5.26862	5.40358	5.77015	5.2223	5.56291	5.38647	4.96935	5.14054	5.70783	5.44683	5.42153	4.80636	5.09666	4.98125	4.21041
558	ENSG00000052795	FNIP2	folliculin interacting protein 2 [Source:HGNC Symbol;Acc:HGNC:29280]	57600	.	63	25	38	.	.	4.57651	4.43921	2.75818	3.48148	4.42998	3.24441	3.14257	3.37042	4.41108	3.27055	3.44443	4.0939	3.21321	3.7337	3.64653	3.77671	4.19149	3.88487	4.31795	4.07778	4.32148	4.83398	5.04512	3.32858	4.53024	3.59412	3.68037	3.40079	3.61304	4.37191	4.26881	4.02389	3.03267	4.07729	4.00644	4.26565	3.37692	2.56859	4.21307
559	ENSG00000052802	MSMO1	methylsterol monooxygenase 1 [Source:HGNC Symbol;Acc:HGNC:10545]	6307	.	63	25	38	.	.	8.74542	7.23149	6.09695	7.97726	7.06909	7.0678	7.59022	7.13849	6.74615	6.47278	5.72916	6.94875	7.30272	5.95554	6.08804	6.87715	7.09751	6.01864	6.6608	6.24213	6.86635	7.05565	7.08582	6.05883	6.74167	6.81848	5.95879	6.1046	6.40067	6.93382	6.82851	5.72919	5.96704	5.53114	7.27512	6.54265	6.82226	6.53763	5.58924
560	ENSG00000052841	TTC17	tetratricopeptide repeat domain 17 [Source:HGNC Symbol;Acc:HGNC:25596]	55761	.	63	25	38	.	.	4.56863	3.97302	3.68305	4.5468	3.99337	4.032	4.14803	4.05129	3.57657	3.14463	3.8955	3.75261	3.94992	3.14432	3.46136	3.68788	3.59747	3.88843	3.64036	3.76506	3.87199	3.75722	3.87038	4.31634	3.57058	3.4091	3.24176	3.69649	3.13041	3.58274	3.37167	3.70205	3.8461	3.42442	3.97267	3.56484	3.59198	3.60767	4.36039
561	ENSG00000053108	FSTL4	follistatin like 4 [Source:HGNC Symbol;Acc:HGNC:21389]	23105	.	63	25	38	.	.	1.36598	1.87769	0.923822	2.20281	3.72494	2.54826	2.36016	3.45014	3.62491	4.16309	3.72871	4.40574	3.40611	4.64022	3.37914	4.58372	4.87996	2.57269	3.74313	4.28968	4.86938	4.96661	5.31075	3.72381	4.75508	4.88704	5.53087	4.16613	5.20236	5.02369	5.07329	4.78147	4.92476	4.53414	5.05674	4.74039	4.37393	4.53305	3.20147
562	ENSG00000053254	FOXN3	forkhead box N3 [Source:HGNC Symbol;Acc:HGNC:1928]	1112	.	63	25	38	.	.	4.72607	4.15242	5.2284	4.09448	4.30193	4.08715	3.44737	3.2216	4.41448	3.63144	3.31708	3.22151	3.45303	3.08784	4.34734	3.12147	4.04172	4.378	4.29505	3.56922	3.29485	4.02342	4.12084	3.1211	4.02953	3.03958	3.48854	3.31125	3.53152	3.71939	4.04262	3.4834	2.60541	4.12837	3.36319	3.35996	2.89896	3.24291	3.94506
563	ENSG00000053371	AKR7A2	aldo-keto reductase family 7 member A2 [Source:HGNC Symbol;Acc:HGNC:389]	8574	.	63	25	38	.	.	4.89447	5.20316	6.25478	5.24892	6.15019	6.1418	6.36825	5.63269	5.48008	6.01751	5.42881	5.34161	6.2965	6.68908	6.19099	5.86323	6.15409	5.97111	5.23008	5.99648	5.80638	4.99632	4.99898	6.08539	5.80601	6.03559	6.29532	6.51466	6.51622	6.24805	6.47874	6.13421	5.80826	6.49558	6.06831	5.68406	6.2184	6.56348	6.14216
564	ENSG00000053372	MRTO4	MRT4 homolog, ribosome maturation factor [Source:HGNC Symbol;Acc:HGNC:18477]	51154	.	63	25	38	.	.	5.08352	5.98198	5.83648	5.29669	6.18662	6.25488	5.85908	6.20938	6.07352	6.29738	5.67307	5.99161	6.20709	6.77753	6.27772	6.57242	6.22251	5.83982	6.32768	6.04979	6.44148	5.95862	6.36092	6.08539	6.47105	6.45291	6.47716	6.18571	6.70886	6.4696	6.52903	6.48447	6.5963	6.44858	6.16568	6.16366	5.98831	6.09328	6.0977
565	ENSG00000053438	NNAT	neuronatin [Source:HGNC Symbol;Acc:HGNC:7860]	4826	.	63	25	38	.	.	10.4773	9.86222	10.2053	9.74165	10.1798	8.81256	8.20952	8.26479	8.73903	9.48078	7.74671	8.18529	7.05521	8.45177	8.30329	8.07825	8.05369	7.93785	8.01344	6.89862	7.736	7.65552	7.55393	6.12875	7.80291	7.9289	7.65218	7.88569	8.03991	7.7222	8.16206	7.05092	6.90421	8.67787	7.35629	7.85309	7.6212	6.2328	6.79253
566	ENSG00000053501	USE1	unconventional SNARE in the ER 1 [Source:HGNC Symbol;Acc:HGNC:30882]	55850	.	63	25	38	.	.	6.35437	6.01055	6.37558	7.19425	6.71447	7.24705	6.96192	7.33569	6.87766	7.33291	7.06097	6.89956	7.15455	7.52027	7.26297	6.87465	6.77274	7.3561	7.06532	7.14448	7.01586	6.5235	6.64958	6.87268	7.05989	7.19808	7.24574	7.35977	7.24295	7.09572	6.8462	6.95922	7.38806	7.1201	7.00575	7.04061	6.96929	7.02368	6.25123
567	ENSG00000053524	MCF2L2	MCF.2 cell line derived transforming sequence-like 2 [Source:HGNC Symbol;Acc:HGNC:30319]	23101	.	63	25	38	.	.	3.1848	3.21988	1.72262	2.19879	3.52581	3.05433	2.54661	2.76759	3.04357	3.81244	2.71521	3.01312	3.61961	3.30561	4.16458	3.06687	3.16098	4.51392	3.49483	4.06927	3.49509	3.74784	4.16586	4.92889	3.69514	3.54079	3.34877	3.75244	3.73864	3.90487	3.97902	4.52616	4.16671	3.5013	3.89432	4.08185	4.21735	4.6265	3.482
568	ENSG00000053702	NRIP2	nuclear receptor interacting protein 2 [Source:HGNC Symbol;Acc:HGNC:23078]	83714	.	62	24	38	.	.	2.27684	2.90165	2.98846	2.3144	2.57189	2.65393	3.01893	2.48799	2.91758	3.30165	3.39422	3.79471	2.54186	3.20875	4.1352	2.57125	3.91694	2.41153	4.10176	3.77054	3.25675	3.03196	2.95634	2.86809	3.41536	3.70545	4.22319	3.57913	3.74484	3.7404	3.53448	3.23353	4.91835	4.8645	3.74266	4.19548	3.74821	2.53539	2.4897
569	ENSG00000053747	LAMA3	laminin subunit alpha 3 [Source:HGNC Symbol;Acc:HGNC:6483]	3909	.	63	25	38	.	.	1.10497	1.57037	1.58203	1.84732	1.01796	2.09208	2.60976	2.40564	2.11231	1.3439	1.29135	1.51006	1.64755	1.13098	2.18608	1.5849	2.13283	2.22852	2.52375	2.22254	2.52165	1.8176	2.25565	2.6329	1.40479	1.65728	0.618828	2.21472	1.9164	1.51767	1.91177	2.23756	2.61233	2.11027	1.81445	1.73073	1.91474	1.73421	2.02069
570	ENSG00000053770	AP5M1	adaptor related protein complex 5 subunit mu 1 [Source:HGNC Symbol;Acc:HGNC:20192]	55745	.	63	25	38	.	.	4.7447	4.42539	3.71526	4.15396	4.25904	3.54421	4.07985	4.372	5.12166	3.7793	4.19287	4.61367	4.56307	3.98066	4.44384	4.40657	4.36105	4.45032	4.56099	4.79817	4.36374	4.91205	5.20934	4.1884	4.17785	4.19518	3.64461	4.26457	3.6813	4.8651	4.56841	4.95281	4.79713	3.62252	4.83044	4.62757	4.36374	3.90128	4.46043
571	ENSG00000053900	ANAPC4	anaphase promoting complex subunit 4 [Source:HGNC Symbol;Acc:HGNC:19990]	29945	.	63	25	38	.	.	5.10519	5.08411	3.13868	5.3287	2.75859	5.36536	5.40723	5.29065	4.93881	3.26341	4.8473	4.92811	4.90029	3.66118	3.73045	4.9361	3.5667	4.72203	5.3718	4.68174	5.00259	4.47698	4.69603	5.0591	3.7316	4.41463	3.59339	5.24715	3.23015	4.16647	3.9122	4.99122	5.45129	3.32322	4.9594	4.70185	4.6945	4.16437	5.08695
572	ENSG00000053918	KCNQ1	potassium voltage-gated channel subfamily Q member 1 [Source:HGNC Symbol;Acc:HGNC:6294]	3784	.	58	22	36	.	.	1.6183	1.47153	2.53802	0.726943	2.53217	1.14513	1.82264	1.23076	2.09552	2.54679	1.58485	1.09569	2.23763	1.3392	1.56194	NA	2.66009	1.52861	0.693644	0.486738	1.66577	1.53294	0.487203	NA	2.12691	1.56246	0.960799	1.0689	2.74249	1.4569	1.24446	1.09846	1.27196	3.39887	0.389046	1.86732	1.32103	2.16622	1.61463
573	ENSG00000054116	TRAPPC3	trafficking protein particle complex 3 [Source:HGNC Symbol;Acc:HGNC:19942]	27095	.	63	25	38	.	.	7.14818	7.21253	6.88255	7.11612	6.4127	7.15081	7.01936	7.05584	6.80064	7.20527	7.01248	7.17491	7.09637	7.48882	7.61681	7.26745	7.18376	7.04384	7.43104	7.15977	7.27257	6.89539	6.93657	7.05338	7.39714	7.3272	7.43233	7.39457	7.40507	7.30841	7.39474	7.33569	7.60245	7.14464	7.42392	7.30224	7.21295	7.1678	6.76745
574	ENSG00000054118	THRAP3	thyroid hormone receptor associated protein 3 [Source:HGNC Symbol;Acc:HGNC:22964]	9967	.	63	25	38	.	.	6.68663	6.51843	6.57194	6.30971	6.40958	6.07982	6.5406	6.21301	6.41148	5.82771	6.20575	6.03226	6.32854	5.66043	5.92848	6.39918	6.31774	6.36473	6.64873	6.49066	6.19098	6.41575	6.31777	5.89738	6.17449	5.89134	5.84468	6.05266	5.3872	5.83751	5.93509	5.76293	6.13812	5.82593	6.34265	6.24081	6.14867	6.14394	6.59266
575	ENSG00000054148	PHPT1	phosphohistidine phosphatase 1 [Source:HGNC Symbol;Acc:HGNC:30033]	29085	.	63	25	38	.	.	8.33374	7.87167	8.64981	9.11442	8.60238	8.83471	8.64737	8.24415	8.0337	8.29651	8.0452	7.96029	8.08149	8.44157	8.52051	7.78195	8.09068	7.97944	8.04851	7.77929	8.02057	7.45953	7.47748	8.52089	7.81125	8.35666	7.79227	8.46347	8.38572	8.05966	8.0071	8.34295	8.38518	7.79708	7.83596	7.89445	7.87827	8.5448	7.97611
576	ENSG00000054179	ENTPD2	ectonucleoside triphosphate diphosphohydrolase 2 [Source:HGNC Symbol;Acc:HGNC:3364]	954	.	63	25	38	.	.	2.05073	3.98231	3.84431	4.23521	4.40969	4.48531	5.69438	3.0125	2.29593	3.46326	2.68059	2.56946	3.82316	4.15489	3.92126	3.55521	3.97672	3.27907	4.40138	4.38875	3.21418	2.29259	1.75721	4.15896	2.13058	1.82136	3.17903	3.96063	4.72386	2.63905	2.86252	2.54518	2.48736	4.84075	2.75213	1.71264	4.21373	4.37775	3.35531
577	ENSG00000054267	ARID4B	AT-rich interaction domain 4B [Source:HGNC Symbol;Acc:HGNC:15550]	51742	.	63	25	38	.	.	3.92018	3.62392	2.77717	3.58508	3.28473	3.07333	3.34464	3.53639	3.79507	1.90025	3.07653	3.71435	2.84333	2.83863	2.30913	3.46075	1.96648	3.84244	3.64737	3.58415	3.27156	3.86868	3.78811	3.64246	3.14767	3.34059	2.40295	3.62195	2.55687	3.50882	2.73342	3.02691	3.57125	2.2954	3.67339	3.55037	3.42341	3.40733	3.62063
578	ENSG00000054277	OPN3	opsin 3 [Source:HGNC Symbol;Acc:HGNC:14007]	23596	.	63	25	38	.	.	3.73294	3.18326	3.93311	3.925	3.94013	4.69703	3.54437	5.14786	4.06191	5.02822	4.98064	4.8522	4.51103	5.57141	4.65255	5.20704	5.6731	4.1815	5.34308	5.40051	5.28214	5.4599	5.94135	5.68394	5.67763	6.54481	5.96413	5.81434	5.38418	6.33229	6.07402	5.69122	6.0333	5.1687	6.43718	5.88436	5.73363	4.60844	3.17662
579	ENSG00000054282	SDCCAG8	SHH signaling and ciliogenesis regulator SDCCAG8 [Source:HGNC Symbol;Acc:HGNC:10671]	10806	.	63	25	38	.	.	4.03	3.76904	3.10652	4.24501	2.98408	4.31173	4.31056	4.21197	3.51269	3.04506	3.48211	3.33182	3.58914	3.36583	3.35104	3.49361	2.81833	3.34917	3.23674	3.21631	3.32248	3.16558	3.30007	3.66713	3.43593	3.73668	2.54066	3.98939	3.29661	3.18233	3.53065	3.91547	3.86277	2.24388	3.71671	3.8738	3.69627	3.64039	3.12773
580	ENSG00000054356	PTPRN	protein tyrosine phosphatase receptor type N [Source:HGNC Symbol;Acc:HGNC:9676]	5798	.	63	25	38	.	.	6.58467	7.88474	5.87954	6.16406	8.57678	7.68214	7.77362	8.29444	8.85299	8.74395	8.71137	8.82869	7.68399	8.89075	8.23273	8.83204	8.95738	8.21978	8.30044	8.44178	9.01939	8.89297	9.02164	7.6463	9.04015	8.53842	8.77206	8.05046	8.65756	8.64506	8.46807	8.16288	8.26687	8.86013	8.32814	8.35252	8.19602	7.31143	8.39645
581	ENSG00000054523	KIF1B	kinesin family member 1B [Source:HGNC Symbol;Acc:HGNC:16636]	23095	.	63	25	38	.	.	7.08253	7.24768	6.49509	5.53189	7.83682	5.53624	5.91751	5.88057	7.35548	6.83147	5.56844	6.64273	5.93576	6.1513	6.68168	6.0904	6.79193	6.9217	6.3202	6.37228	6.08288	7.17258	7.1573	5.96402	6.74805	5.68111	6.14585	5.15039	5.8179	6.18735	6.68006	6.16349	5.43311	6.34161	6.25505	6.57884	6.15732	5.02628	6.7657
582	ENSG00000054611	TBC1D22A	TBC1 domain family member 22A [Source:HGNC Symbol;Acc:HGNC:1309]	25771	.	63	25	38	.	.	3.62248	3.91938	4.08784	3.27612	4.50715	3.9178	4.20058	4.01827	4.75825	4.85912	4.45478	4.64321	4.82754	5.16634	5.15223	4.49153	4.88584	4.60149	4.36512	3.99709	4.48154	4.27605	4.57236	4.39995	4.50052	4.95642	4.75044	4.32057	5.37385	4.60388	4.74354	4.5932	4.42148	5.35029	4.54157	4.58344	4.69241	4.59368	3.97394
583	ENSG00000054654	SYNE2	spectrin repeat containing nuclear envelope protein 2 [Source:HGNC Symbol;Acc:HGNC:17084]	23224	.	63	25	38	.	.	3.11935	2.53337	3.63986	3.05223	3.25692	2.54058	2.56676	2.33204	2.17578	1.91989	2.09304	1.98278	2.14823	2.24855	2.0486	2.1218	2.11301	2.04509	2.44834	1.96782	2.51934	1.76127	2.25928	2.28916	2.07762	1.80421	1.88953	2.11157	1.84406	2.03801	2.01409	1.99788	2.1606	2.78785	1.74685	1.98835	1.9389	1.61249	2.18823
584	ENSG00000054690	PLEKHH1	pleckstrin homology, MyTH4 and FERM domain containing H1 [Source:HGNC Symbol;Acc:HGNC:17733]	57475	.	63	25	38	.	.	4.30355	3.55293	3.32183	2.94633	2.60086	2.91181	3.49154	3.36418	3.8234	5.61704	4.75505	6.81525	3.63624	3.36831	3.87829	3.37709	3.41803	5.81768	3.85658	5.98585	3.8348	4.06898	4.04274	3.79556	3.72435	5.36493	3.49497	4.1458	2.35184	3.77018	3.82128	4.56905	5.20464	3.11274	5.40198	6.37274	5.2854	4.9281	3.73734
585	ENSG00000054793	ATP9A	ATPase phospholipid transporting 9A (putative) [Source:HGNC Symbol;Acc:HGNC:13540]	10079	.	63	25	38	.	.	5.89069	6.63747	5.7384	4.00735	7.18268	4.64307	4.321	4.87753	6.3464	6.24013	5.06406	5.99268	4.55544	5.61272	5.76769	5.67886	6.41593	5.72115	5.60935	5.51832	5.70951	6.53115	6.68261	4.43575	6.55157	5.37805	5.93865	4.45444	5.61987	5.9736	6.18574	5.15219	4.59914	6.11834	5.66731	5.6009	4.99953	4.41137	5.64319
586	ENSG00000054803	CBLN4	cerebellin 4 precursor [Source:HGNC Symbol;Acc:HGNC:16231]	140689	.	63	25	38	.	.	2.83461	2.77734	3.2572	3.15356	3.58592	2.898	3.49154	5.41985	5.10694	4.25793	5.76585	5.42176	4.16882	5.74792	6.36009	6.10822	6.71229	5.15135	6.06578	5.73969	7.03113	6.24574	6.57036	5.10608	6.37372	6.29206	6.52663	6.49604	5.93847	6.49244	6.77735	6.54202	5.60743	6.06635	6.18568	5.66135	5.50819	5.39949	4.76401
587	ENSG00000054965	FAM168A	family with sequence similarity 168 member A [Source:HGNC Symbol;Acc:HGNC:28999]	23201	.	63	25	38	.	.	6.62201	6.9044	6.83269	5.14156	7.5788	6.0086	5.76806	6.19432	7.1831	6.55899	5.40554	6.45803	6.18019	6.52672	6.80464	6.30339	6.8332	6.91527	5.90313	6.62189	5.77858	7.00857	7.02112	5.9264	6.5906	5.60408	6.42601	5.38629	6.41187	5.83936	6.39408	5.34474	5.67762	6.24683	5.94537	6.0875	6.09597	5.14138	6.84657
588	ENSG00000054967	RELT	RELT TNF receptor [Source:HGNC Symbol;Acc:HGNC:13764]	84957	.	63	25	38	.	.	2.2813	2.80846	4.85875	4.25786	3.34293	1.63573	3.13431	3.50666	2.90405	3.19637	2.02916	3.79265	2.9666	4.40888	3.52096	3.02999	2.87186	2.78417	2.91575	2.87995	3.1436	2.83766	3.70227	3.50346	3.83055	3.8162	3.92919	3.89879	4.58591	3.30582	3.79711	4.16637	4.64038	3.9041	3.35404	3.90998	3.89421	4.13834	3.67
589	ENSG00000054983	GALC	galactosylceramidase [Source:HGNC Symbol;Acc:HGNC:4115]	2581	.	63	25	38	.	.	3.58309	4.53203	3.97533	2.85067	3.95041	4.21738	4.18648	4.30836	4.12786	4.07113	4.36006	4.64321	4.5577	3.77454	3.92361	4.50185	4.5227	4.61114	3.88642	4.55648	4.77629	4.6159	4.54313	4.80796	4.37066	4.34834	3.95629	3.93482	3.50255	4.64707	4.38822	4.0372	4.45982	3.8223	4.73747	5.10463	4.61217	4.36199	4.65057
590	ENSG00000055044	NOP58	NOP58 ribonucleoprotein [Source:HGNC Symbol;Acc:HGNC:29926]	51602	.	63	25	38	.	.	6.36734	5.60037	4.31555	7.77169	4.42115	5.74422	6.21795	5.61412	5.69674	3.67611	5.29016	5.40833	5.69876	4.2984	4.35151	5.50898	4.45131	5.51763	5.5461	5.47841	5.53536	5.44323	5.40514	5.79815	4.16224	5.25168	3.85868	5.82701	4.22354	5.39225	4.677	5.91151	5.88647	3.27872	5.72067	5.72288	5.4843	5.97014	5.57366
591	ENSG00000055070	SZRD1	SUZ RNA binding domain containing 1 [Source:HGNC Symbol;Acc:HGNC:30232]	26099	.	63	25	38	.	.	5.02561	3.69217	6.68716	5.23738	5.37609	5.47483	5.53619	3.95867	3.68275	5.15514	3.9178	4.59208	4.85242	5.2675	5.6566	4.61828	4.81684	5.29398	4.60862	4.46024	4.591	4.09296	3.73031	5.78594	4.48335	4.68489	5.09704	4.1564	5.54686	4.45183	4.96781	4.18568	4.16378	5.95042	4.24865	4.43871	4.84053	5.45038	5.46178
592	ENSG00000055118	KCNH2	potassium voltage-gated channel subfamily H member 2 [Source:HGNC Symbol;Acc:HGNC:6251]	3757	.	63	25	38	.	.	5.14705	4.72808	5.30813	5.01027	5.12039	4.72754	4.71068	5.27745	5.30171	5.80118	5.34677	5.40994	5.38786	5.88917	5.92519	5.52733	5.81194	5.20552	5.19037	4.81792	5.69729	5.52733	5.59253	4.97648	5.6174	5.73102	5.71649	5.41344	5.77263	5.16889	5.48377	4.82802	5.58601	5.62598	5.19204	5.08166	5.31122	4.78096	5.00903
593	ENSG00000055130	CUL1	cullin 1 [Source:HGNC Symbol;Acc:HGNC:2551]	8454	.	63	25	38	.	.	6.75553	6.28958	5.41362	6.39431	5.59681	6.20277	6.32458	6.49838	6.39249	5.6552	6.31479	6.47309	6.36944	5.49662	5.52146	6.61378	6.0641	6.26496	6.23532	6.21176	6.64121	6.64091	6.59741	6.35566	6.37001	6.56863	5.86697	6.20241	5.38964	6.73832	6.00822	6.27392	6.67827	5.53337	6.7619	6.5364	6.31357	6.16643	6.24405
594	ENSG00000055147	FAM114A2	family with sequence similarity 114 member A2 [Source:HGNC Symbol;Acc:HGNC:1333]	10827	.	63	25	38	.	.	3.3184	2.72995	2.41982	2.4188	1.64307	3.23666	2.80163	2.91587	3.20068	2.45688	2.80814	2.84544	3.26936	1.39913	2.3296	2.8868	1.30489	2.42755	2.47016	2.52555	2.20606	3.10438	2.93945	3.27504	2.5288	1.89644	2.92456	3.26601	1.31181	3.94235	3.38304	2.91477	2.78745	2.67337	2.63968	3.2696	3.10745	3.67197	2.96082
595	ENSG00000055163	CYFIP2	cytoplasmic FMR1 interacting protein 2 [Source:HGNC Symbol;Acc:HGNC:13760]	26999	.	63	25	38	.	.	7.54005	7.54668	7.00637	7.02777	8.10983	7.37654	7.28618	7.88391	8.39832	8.24125	7.93573	8.25385	8.02678	8.11416	8.03744	8.27784	8.33867	8.46246	8.05261	8.30758	8.38108	8.69787	8.74654	7.81332	8.54125	7.89106	8.70643	7.92564	8.20094	8.17737	8.31261	8.02647	8.07838	8.53422	8.30937	8.02414	8.03597	7.45116	8.51895
596	ENSG00000055208	TAB2	TGF-beta activated kinase 1 (MAP3K7) binding protein 2 [Source:HGNC Symbol;Acc:HGNC:17075]	23118	.	63	25	38	.	.	5.14487	5.10324	4.87746	5.10912	4.79771	4.36714	4.89812	4.7468	5.20862	4.25	4.30887	5.04093	5.21672	4.24781	4.45461	4.86714	4.98083	5.75088	5.04034	4.86652	5.33567	5.31976	5.25301	5.73992	5.04007	4.19191	4.11416	4.50245	4.3018	4.98268	4.82228	4.84696	3.845	4.70601	4.59064	4.56212	4.52631	4.90359	6.10399
597	ENSG00000055211	GINM1	glycoprotein integral membrane 1 [Source:HGNC Symbol;Acc:HGNC:21074]	116254	.	63	25	38	.	.	3.45112	3.88145	4.65225	4.69376	3.48379	4.40868	4.45225	4.46135	4.29559	3.70765	4.46436	4.13033	4.84665	3.66832	4.0386	4.26259	4.24453	4.05724	4.63933	4.61734	4.0661	3.93949	4.06417	4.98479	3.81565	4.44397	3.60574	5.15942	3.7243	4.26089	4.29569	4.60125	4.65104	3.97446	4.81412	4.60359	4.62728	4.72854	4.06837
598	ENSG00000055332	EIF2AK2	eukaryotic translation initiation factor 2 alpha kinase 2 [Source:HGNC Symbol;Acc:HGNC:9437]	5610	.	63	25	38	.	.	3.0505	2.86398	3.55632	3.72061	3.60223	2.50084	3.09821	3.1372	3.38513	2.61194	2.29705	2.67041	1.93118	2.41557	3.21412	2.64267	2.49629	2.49042	2.75514	2.92859	1.98216	3.63814	3.4314	1.80553	3.18911	2.54555	2.98801	2.07811	2.23903	3.10097	2.88799	2.712	2.07069	2.59075	3.06904	2.82828	2.76657	1.94135	3.81596
599	ENSG00000055483	USP36	ubiquitin specific peptidase 36 [Source:HGNC Symbol;Acc:HGNC:20062]	57602	.	63	25	38	.	.	4.60786	3.74396	4.8129	4.47586	3.72624	3.9106	4.07366	4.02094	4.31905	4.41694	4.38519	4.54886	3.96292	4.23019	4.21938	4.29541	4.1738	3.64984	4.15419	4.66663	4.28203	4.42	4.35969	3.76571	4.18333	4.26225	4.14347	4.72659	4.78525	3.71026	4.55501	4.00791	4.37489	4.58555	4.06821	4.06823	4.34146	4.08712	4.3613
600	ENSG00000055813	CCDC85A	coiled-coil domain containing 85A [Source:HGNC Symbol;Acc:HGNC:29400]	114800	.	63	25	38	.	.	5.33429	5.85227	3.33059	4.52068	5.44827	5.62654	5.12214	6.06302	6.93701	5.89179	6.16265	5.84763	5.60616	5.41646	6.26601	6.57459	6.72609	6.55941	6.6778	5.95636	6.32899	6.61042	6.56208	5.5605	6.49128	5.93827	5.33921	5.6932	5.33782	5.90873	6.20919	5.83514	5.09866	5.7457	5.73504	5.77093	5.36322	4.8123	6.67424
601	ENSG00000055917	PUM2	pumilio RNA binding family member 2 [Source:HGNC Symbol;Acc:HGNC:14958]	23369	.	63	25	38	.	.	6.22501	5.89741	4.84563	4.85261	5.27713	4.84022	5.19319	5.32224	6.23263	4.71679	5.2892	5.47241	5.4806	4.57358	5.28283	5.54863	5.45557	6.20732	5.84156	5.62815	5.45532	6.1046	6.0926	5.42896	5.37578	4.87464	4.64104	5.14788	4.64684	5.66074	5.09842	5.22854	5.05641	4.84402	5.39054	5.50432	5.27935	4.00665	6.28262
602	ENSG00000055955	ITIH4	inter-alpha-trypsin inhibitor heavy chain 4 [Source:HGNC Symbol;Acc:HGNC:6169]	3700	.	63	25	38	.	.	1.72389	3.15853	2.00871	2.95377	1.45291	4.13705	5.14674	4.30051	3.66235	3.45778	4.55282	3.20499	3.72188	1.75278	3.42469	3.17308	3.01915	2.57483	4.58956	3.63933	3.66936	3.42221	3.17514	2.69417	2.27932	2.01289	2.21197	3.70962	3.24617	2.20119	3.27024	3.75897	3.63062	2.87345	3.16651	2.96132	3.71864	3.22966	3.56189
603	ENSG00000056050	HPF1	histone PARylation factor 1 [Source:HGNC Symbol;Acc:HGNC:26051]	54969	.	63	25	38	.	.	6.66328	5.96731	4.48748	6.27072	4.55508	6.21233	6.14825	6.11903	5.66539	4.94636	5.80221	5.96033	5.98304	4.8459	4.55194	6.16113	4.94126	5.12982	5.94213	5.64582	5.97349	5.58862	5.50348	5.85594	5.14618	6.06025	4.85075	6.26037	4.78732	6.16722	5.1848	6.34426	6.4989	4.18828	6.34612	6.04407	5.96853	5.90117	5.53251
604	ENSG00000056097	ZFR	zinc finger RNA binding protein [Source:HGNC Symbol;Acc:HGNC:17277]	51663	.	63	25	38	.	.	5.57231	5.66203	4.75349	5.66113	5.44923	5.26497	5.57809	5.64559	6.29357	4.9097	5.24329	5.66396	5.71493	4.47844	5.39183	5.89824	5.5263	6.30815	5.997	5.7856	5.74066	6.18067	6.25087	5.67535	5.76791	5.25543	5.07445	5.30236	4.78525	5.78931	5.28912	5.47783	5.11619	5.1088	5.70844	5.5175	5.30857	5.07595	5.99789
605	ENSG00000056487	PHF21B	PHD finger protein 21B [Source:HGNC Symbol;Acc:HGNC:25161]	112885	.	61	24	37	.	.	2.90827	2.99962	5.51348	2.90978	2.78419	2.56479	2.76004	2.83028	2.36481	1.6798	2.18664	2.92435	3.46289	3.01378	3.29634	2.8868	2.50014	2.13807	1.97299	2.45313	1.15283	1.77013	1.88589	2.94898	2.09492	NA	2.67757	2.54757	2.12446	0.886138	1.42523	2.16917	1.79095	1.94246	0.602416	0.737629	2.27303	2.61955	3.19956
606	ENSG00000056558	TRAF1	TNF receptor associated factor 1 [Source:HGNC Symbol;Acc:HGNC:12031]	7185	.	61	23	38	.	.	2.29479	2.16652	4.98593	2.91356	1.84386	2.32385	3.21492	1.06593	1.70026	3.0595	2.81265	2.74153	2.49477	1.97625	3.3575	2.591	1.31309	2.82438	3.11307	3.44717	2.6513	2.55375	2.39508	3.19242	2.24204	1.64454	1.93254	2.40497	3.38268	1.54136	2.90375	2.43388	2.88717	2.38961	3.17949	2.42405	3.2903	2.92639	1.91154
607	ENSG00000056586	RC3H2	ring finger and CCCH-type domains 2 [Source:HGNC Symbol;Acc:HGNC:21461]	54542	.	63	25	38	.	.	3.6596	4.07219	2.76685	3.01622	4.15877	2.88997	2.74309	2.23217	3.38513	2.50704	2.18271	2.9571	2.37383	2.79871	2.79432	2.96949	2.8029	3.35497	2.92917	3.43848	2.54636	3.64965	3.3153	2.41033	3.43931	2.59507	2.72866	2.34146	3.05967	3.07327	3.16774	2.57636	2.48387	3.14125	2.67089	2.91516	2.73816	2.27017	3.37025
608	ENSG00000056661	NA	NA	NA	.	63	25	38	.	.	7.21256	6.07175	6.63568	6.49709	5.93461	5.89153	6.14679	5.23839	4.97442	5.31128	5.06503	4.95497	5.14887	5.18783	5.41105	4.91125	5.00078	5.16354	4.53521	5.2609	4.98164	4.47134	4.38842	5.41585	5.26189	5.3321	5.64509	5.44294	5.55203	5.19239	5.17505	5.3431	5.4728	5.50024	4.54909	4.95816	5.10506	5.62952	5.10897
609	ENSG00000056736	IL17RB	interleukin 17 receptor B [Source:HGNC Symbol;Acc:HGNC:18015]	55540	.	63	25	38	.	.	4.19948	4.06692	3.65313	5.43855	4.00516	5.14933	4.85056	4.62916	3.9289	4.16927	4.24482	3.80338	5.52169	3.95555	4.62209	3.87759	4.65229	5.08469	4.31676	5.39551	4.26479	3.74144	3.34198	6.19511	3.92586	3.73668	4.21712	5.20439	4.70163	4.65716	4.13594	3.74622	3.89137	3.76996	4.23537	3.28863	5.15081	5.45368	5.08695
610	ENSG00000056972	TRAF3IP2	TRAF3 interacting protein 2 [Source:HGNC Symbol;Acc:HGNC:1343]	10758	.	63	25	38	.	.	3.3184	2.39841	4.86373	4.23723	2.30679	3.01616	3.12714	3.17104	2.66139	2.5449	2.67348	2.47419	3.64551	3.49948	3.50978	2.82792	3.00034	3.73722	2.59919	3.39508	2.26176	2.02353	2.48881	4.49482	2.43092	2.93844	3.02395	2.9319	3.57676	2.46304	2.88184	2.53276	2.89268	2.97663	2.17875	2.41333	3.34544	5.00418	4.34891
611	ENSG00000056998	GYG2	glycogenin 2 [Source:HGNC Symbol;Acc:HGNC:4700]	8908	.	62	24	38	.	.	2.77554	3.01384	4.31927	1.53852	4.58929	2.41951	2.58369	2.41008	3.02027	3.53903	3.05655	2.77681	3.82728	3.2525	3.88148	3.15921	3.63436	3.00101	2.68303	2.40521	2.7385	2.70749	3.33659	3.92477	4.09203	1.95547	4.38296	3.13131	4.28111	3.72661	3.6511	3.25658	2.6976	4.05077	2.77532	2.57075	3.0511	3.36915	3.61932
612	ENSG00000057019	DCBLD2	discoidin, CUB and LCCL domain containing 2 [Source:HGNC Symbol;Acc:HGNC:24627]	131566	.	63	25	38	.	.	3.42416	3.46117	3.0186	3.42293	2.7394	2.35461	2.23386	3.56028	2.67518	2.49743	2.72527	2.39951	1.83848	2.22201	3.08164	3.10033	2.60932	2.37673	3.07654	3.08444	3.01973	3.12784	3.21206	1.79269	3.24118	2.97112	2.85957	1.65595	2.46446	3.41944	2.88638	2.77914	3.06058	2.84592	2.44968	2.91284	2.63378	1.80341	2.80699
613	ENSG00000057252	SOAT1	sterol O-acyltransferase 1 [Source:HGNC Symbol;Acc:HGNC:11177]	6646	.	62	24	38	.	.	2.04387	1.32207	3.11498	3.15356	2.66152	1.73017	1.2531	1.42537	1.16747	1.2844	1.68489	0.943353	1.2005	1.50424	1.00367	0.602394	0.824507	1.63024	1.35475	1.11194	0.9041	1.23625	1.7133	2.67306	1.81195	1.05321	0.829814	1.26347	2.39559	2.34656	1.39504	1.57131	1.7584	1.00191	1.49137	1.54893	1.84833	2.24113	2.30403
614	ENSG00000057294	PKP2	plakophilin 2 [Source:HGNC Symbol;Acc:HGNC:9024]	5318	.	60	22	38	.	.	0.630169	1.86246	1.1318	0.596241	1.81199	0.707753	2.96684	1.34094	1.68369	1.39819	1.33703	1.05982	1.31567	1.42495	2.66868	1.67871	2.02549	2.54787	1.54553	0.803798	1.23703	1.4054	1.76904	1.02329	1.72944	1.00125	1.83753	1.84076	2.29249	1.27015	2.43844	1.10535	1.49312	2.99048	1.53087	1.09849	1.51295	0.489034	1.02112
615	ENSG00000057593	F7	coagulation factor VII [Source:HGNC Symbol;Acc:HGNC:3544]	2155	.	60	22	38	.	.	1.6963	2.17662	1.10868	2.33698	2.31468	1.23461	1.48522	1.8767	1.84326	1.92692	2.13192	1.77729	1.70701	3.41398	2.47292	2.35513	2.68474	1.9347	3.0496	1.34847	2.09241	2.32765	2.86691	1.56574	3.08075	2.33494	3.28301	2.04278	2.39559	3.05039	3.23969	1.68218	2.80014	2.21535	2.16753	1.16584	1.21931	2.28277	1.376
616	ENSG00000057608	GDI2	GDP dissociation inhibitor 2 [Source:HGNC Symbol;Acc:HGNC:4227]	2665	.	63	25	38	.	.	7.8846	7.0841	7.04777	7.28451	6.55116	6.42918	6.42594	6.51241	6.61006	6.19126	6.42383	6.81525	6.91676	6.0858	6.04673	6.59492	6.4507	6.55576	6.50446	6.62924	6.79473	6.87548	6.88989	6.63145	6.67183	6.95074	6.42527	6.89749	5.44022	7.06226	6.47285	6.9343	6.89537	5.90804	7.02124	7.22649	6.71252	6.68717	7.15062
617	ENSG00000057657	PRDM1	PR/SET domain 1 [Source:HGNC Symbol;Acc:HGNC:9346]	639	.	62	24	38	.	.	0.459687	1.77687	1.75702	1.8866	1.85285	1.59649	3.26496	2.08364	1.22128	1.73769	1.855	0.815687	1.80198	1.19622	2.76041	1.09127	1.46669	2.20894	0.872248	1.15379	0.833506	1.48625	1.0747	1.86361	1.31227	2.24587	1.94102	1.82108	3.08933	1.18932	2.7267	1.45833	1.05761	3.12611	1.15631	1.16584	1.13823	1.789	1.15517
618	ENSG00000057663	ATG5	autophagy related 5 [Source:HGNC Symbol;Acc:HGNC:589]	9474	.	63	25	38	.	.	4.67322	4.73347	3.968	4.99147	3.88836	4.94064	4.87925	4.71808	5.09427	3.92952	4.25721	5.52336	5.42259	4.59093	4.84137	5.40419	4.24385	3.9179	5.05324	4.87565	5.52638	5.60639	5.46885	4.69603	4.93159	5.38669	4.18686	5.55729	4.51032	5.65024	5.25781	5.43477	4.88429	3.93714	5.58782	5.64176	5.14966	4.94207	4.73049
619	ENSG00000057704	TMCC3	transmembrane and coiled-coil domain family 3 [Source:HGNC Symbol;Acc:HGNC:29199]	57458	.	60	23	37	.	.	3.79554	3.46812	3.52751	2.51646	2.3641	2.60063	0.909651	1.65262	2.96107	4.00646	1.6262	3.69379	3.20245	NA	2.62135	1.5849	1.93041	3.33945	2.0625	2.52555	2.77023	2.81799	1.17459	2.95222	3.12613	2.27814	3.54449	1.46014	3.79065	2.27767	2.40271	2.26276	2.72451	3.79579	2.79862	3.45373	2.79433	2.86483	2.88218
620	ENSG00000057757	PITHD1	PITH domain containing 1 [Source:HGNC Symbol;Acc:HGNC:25022]	57095	.	63	25	38	.	.	6.44658	6.73399	6.07151	6.88504	6.04339	6.58131	6.06785	6.67556	6.79507	7.0621	7.03263	7.03197	6.26998	7.1824	7.27123	7.0002	7.02025	7.24229	7.32785	7.25488	7.1521	7.10477	7.26362	7.03478	7.19341	7.30665	7.31254	7.41628	7.14231	7.61107	7.38757	7.80419	7.21991	6.95237	7.59982	7.57344	7.10631	7.35947	6.78547
621	ENSG00000057935	MTA3	metastasis associated 1 family member 3 [Source:HGNC Symbol;Acc:HGNC:23784]	57504	.	63	25	38	.	.	4.51396	5.62393	4.54657	4.25273	5.31759	4.58623	5.07045	5.04709	5.65631	5.24998	4.53105	5.03595	5.06465	4.99057	5.55253	5.4632	5.7452	5.68958	5.37639	4.96877	5.63306	5.75617	5.92618	4.9086	6.10373	5.04673	5.63863	4.81765	5.91005	5.50401	5.774	5.21822	4.89215	5.85241	5.49878	5.32094	4.68464	4.29646	5.63933
622	ENSG00000058056	USP13	ubiquitin specific peptidase 13 [Source:HGNC Symbol;Acc:HGNC:12611]	8975	.	63	25	38	.	.	2.65876	2.29924	2.69391	1.95036	2.59148	0.267391	1.30164	1.28005	1.66932	1.50437	1.15096	1.86011	1.41135	1.16709	1.51688	1.59627	2.03703	1.31287	1.70571	1.49408	1.32572	1.2795	2.02417	0.969667	1.3879	1.02891	2.04849	0.904708	1.28345	1.81037	1.27878	1.26897	1.03699	1.15413	0.984755	1.49092	1.27536	1.84661	1.26485
623	ENSG00000058063	ATP11B	ATPase phospholipid transporting 11B (putative) [Source:HGNC Symbol;Acc:HGNC:13553]	23200	.	63	25	38	.	.	2.38575	1.41185	1.70018	2.12774	1.57263	1.69461	1.55807	1.84934	2.30571	1.25254	1.64443	1.98731	1.84098	2.13785	1.51688	1.87025	1.64868	1.64994	1.92594	2.02506	1.59833	2.6812	2.65788	1.69234	1.57269	1.19137	1.49214	1.80884	2.11818	2.19526	1.54646	1.61207	1.09677	1.75188	1.64453	1.82834	1.79185	1.3789	1.56213
624	ENSG00000058091	CDK14	cyclin dependent kinase 14 [Source:HGNC Symbol;Acc:HGNC:8883]	5218	.	63	25	38	.	.	3.46107	3.13458	3.19447	2.50898	2.91868	2.41728	2.55791	2.98303	3.83358	2.85732	3.37504	4.0119	3.03118	3.20875	3.66015	3.94044	4.10116	3.41206	3.96794	4.1088	4.25322	5.17457	5.33986	3.38758	4.27551	3.90041	3.79476	3.64484	3.46124	4.69013	3.93085	4.19466	4.25494	3.3681	4.78919	4.76719	4.24903	2.28615	3.59067
625	ENSG00000058262	SEC61A1	SEC61 translocon subunit alpha 1 [Source:HGNC Symbol;Acc:HGNC:18276]	29927	.	63	25	38	.	.	5.31357	5.62017	7.36578	6.6186	6.77954	5.67021	5.82399	5.387	5.08307	5.55846	4.78405	4.88393	5.60963	5.3263	5.59749	4.86023	5.44333	5.30165	4.99599	5.06148	4.59805	4.72783	4.78624	5.16912	5.27141	4.86801	5.26397	4.68383	5.60659	4.737	5.15116	4.51816	4.93049	6.05041	4.5265	4.67552	4.64737	5.72463	5.90616
626	ENSG00000058272	PPP1R12A	protein phosphatase 1 regulatory subunit 12A [Source:HGNC Symbol;Acc:HGNC:7618]	4659	.	63	25	38	.	.	4.82657	4.24881	2.83586	3.92268	4.31034	3.93978	4.41629	4.20431	5.17459	3.32186	4.4756	4.29719	4.15239	3.82853	3.43129	4.69573	3.32443	4.66006	4.96537	4.87162	4.40909	5.07007	5.28011	4.45964	4.43541	4.11993	3.97138	3.946	4.07954	4.83142	4.2777	4.44873	3.94556	3.66994	4.62132	4.24676	4.62828	3.5575	4.72756
627	ENSG00000058335	RASGRF1	Ras protein specific guanine nucleotide releasing factor 1 [Source:HGNC Symbol;Acc:HGNC:9875]	5923	.	63	25	38	.	.	3.88834	6.18312	3.658	5.08381	7.04218	6.94958	7.14372	7.70316	8.1002	7.55062	7.41512	7.87724	6.81468	7.49454	7.37252	7.81595	8.04738	6.89489	7.38152	6.80479	7.96312	8.10963	8.2904	6.26596	8.12114	7.31265	7.73667	6.50736	7.07728	7.60266	7.56838	6.70838	7.29358	7.60839	7.42521	7.28969	6.85581	5.54222	6.86914
628	ENSG00000058404	CAMK2B	calcium/calmodulin dependent protein kinase II beta [Source:HGNC Symbol;Acc:HGNC:1461]	816	.	63	25	38	.	.	5.98261	6.73692	4.4304	5.21364	7.37424	7.06566	5.86929	6.6404	6.68257	6.66961	7.20385	6.54478	5.99627	6.8767	6.43933	6.64694	6.73998	6.04815	6.84396	6.41119	6.60437	6.46873	6.29563	6.06927	6.17628	6.77941	6.66719	6.59885	6.30723	6.37627	6.55212	6.42097	6.1563	6.42063	6.35694	6.19908	6.54971	6.07904	5.99852
629	ENSG00000058453	CROCC	ciliary rootlet coiled-coil, rootletin [Source:HGNC Symbol;Acc:HGNC:21299]	9696	.	63	25	38	.	.	5.23143	4.66759	5.36897	4.17674	3.83704	4.55795	4.57494	4.72867	4.0878	4.14731	4.72878	4.26451	3.96206	3.97478	4.33756	3.95631	4.2013	3.88704	4.45163	4.67905	4.36017	3.91661	3.67461	4.72009	3.37011	4.08335	3.95536	4.62684	4.10916	3.68679	3.77344	4.43097	4.77855	4.25305	4.0258	4.21086	4.5677	4.51284	3.67921
630	ENSG00000058600	POLR3E	RNA polymerase III subunit E [Source:HGNC Symbol;Acc:HGNC:30347]	55718	.	63	25	38	.	.	5.44885	4.54795	5.03426	4.37344	4.55927	4.43979	4.43401	4.6848	4.60767	4.93821	4.72128	4.6266	4.17452	4.78248	4.32475	4.74174	4.63542	4.4338	4.59644	4.68394	4.4138	4.81936	4.53439	4.39636	4.69104	4.93881	4.97616	4.52004	4.59638	4.73779	4.81191	4.37306	4.45661	4.57195	4.21995	4.46025	4.65839	4.74539	4.11551
631	ENSG00000058668	ATP2B4	ATPase plasma membrane Ca2+ transporting 4 [Source:HGNC Symbol;Acc:HGNC:817]	493	.	63	25	38	.	.	4.0644	5.06497	5.22381	3.96452	5.87441	4.02109	3.76461	4.21466	5.57553	5.81618	4.42141	5.28654	4.61302	5.0964	4.64744	5.10693	6.13619	5.0895	5.18588	5.13754	5.44232	6.43904	6.02462	4.86688	5.86115	4.55701	5.14286	3.5981	5.18884	4.9783	5.69709	4.28832	3.36973	5.79827	4.8914	5.10225	4.63717	4.05726	5.78469
632	ENSG00000058673	ZC3H11A	zinc finger CCCH-type containing 11A [Source:HGNC Symbol;Acc:HGNC:29093]	9877	.	63	25	38	.	.	6.22264	5.18537	4.52576	5.32613	3.85247	4.75582	5.54791	5.01979	5.3205	4.07394	5.167	5.40059	5.28552	3.65769	4.2983	5.32584	4.57459	5.15689	5.40721	5.46829	5.36533	5.44928	5.19886	5.15166	4.53801	4.51426	3.99679	5.38231	3.66507	4.39806	4.45163	4.88783	4.94417	4.2802	5.15645	5.00074	5.18243	4.18654	5.00749
633	ENSG00000058729	RIOK2	RIO kinase 2 [Source:HGNC Symbol;Acc:HGNC:18999]	55781	.	63	25	38	.	.	4.21618	3.33649	2.91119	4.1207	3.25501	3.9831	3.84765	3.34725	3.69894	2.43748	3.37758	3.69864	4.3132	3.1032	2.52417	4.19862	2.71331	3.87824	3.37079	3.66277	4.06158	3.77332	4.06966	4.21946	3.50953	3.57902	2.86251	3.8539	2.95256	4.17495	3.21595	3.68972	3.93633	3.09599	3.95205	4.00726	3.74606	4.19049	3.59309
634	ENSG00000058799	YIPF1	Yip1 domain family member 1 [Source:HGNC Symbol;Acc:HGNC:25231]	54432	.	63	25	38	.	.	4.2737	4.68253	4.86681	5.4115	5.18335	4.95285	4.28677	5.14397	4.59355	5.81411	5.0314	5.05341	4.87724	5.43403	5.3777	5.23768	5.3196	4.33946	4.17753	4.58951	4.8288	5.40326	4.93423	4.50836	5.5094	5.80536	6.12472	4.96574	5.63007	5.63067	5.64626	5.05536	4.869	5.14227	5.24689	4.98879	4.56386	5.19081	4.5076
635	ENSG00000058804	NDC1	NDC1 transmembrane nucleoporin [Source:HGNC Symbol;Acc:HGNC:25525]	55706	.	62	24	38	.	.	2.6329	3.03048	3.03615	2.96923	2.91868	1.18237	2.73259	3.13018	0.945853	3.67927	2.64537	2.38102	2.67175	2.73566	1.15305	2.26804	3.72784	2.34516	3.18223	1.17019	3.68614	1.83747	2.19526	2.67306	1.75003	1.59609	3.00013	2.98648	3.12273	3.63396	1.59331	2.25756	2.71896	2.15033	2.99606	3.13692	2.78449	2.85565	2.71194
636	ENSG00000058866	DGKG	diacylglycerol kinase gamma [Source:HGNC Symbol;Acc:HGNC:2853]	1608	.	63	25	38	.	.	1.20078	1.77687	2.12666	2.60038	2.01642	1.7517	1.54952	1.78524	1.98929	3.18525	3.02347	1.71796	3.12549	2.52604	3.08361	1.86599	2.64731	3.17477	1.52365	2.4916	2.09552	2.15117	2.48026	2.03436	2.67175	2.49051	3.08699	2.0027	3.28988	2.29548	2.76809	1.38642	2.28964	3.42638	2.31453	3.24842	2.68	0.941976	3.24403
637	ENSG00000059122	FLYWCH1	FLYWCH-type zinc finger 1 [Source:HGNC Symbol;Acc:HGNC:25404]	84256	.	63	25	38	.	.	5.21905	4.84735	5.85964	4.97294	5.72902	5.42247	4.83088	5.51426	4.99226	5.74467	5.7092	5.22404	5.31573	6.2091	6.03669	5.72442	5.45862	5.54832	5.77239	5.84909	5.74416	5.70027	5.32462	6.11486	5.06605	6.34936	5.77307	5.57606	5.55775	5.63736	5.90166	6.63304	5.42922	5.85166	5.56991	5.83405	6.23124	5.87184	5.09576
638	ENSG00000059145	UNKL	unk like zinc finger [Source:HGNC Symbol;Acc:HGNC:14184]	64718	.	62	24	38	.	.	3.22805	2.56195	4.17406	1.86247	2.88649	2.01489	2.15447	2.24462	1.40308	2.64761	2.23777	2.27371	1.86244	2.17094	2.87563	1.45825	2.42756	2.05047	0.400975	2.64584	1.35237	1.45922	0.879172	2.09543	1.60839	1.26198	1.02744	1.49768	0.81749	1.7321	2.10356	1.65661	1.82669	2.19554	1.24519	1.41332	1.88381	1.39884	1.88918
639	ENSG00000059377	TBXAS1	thromboxane A synthase 1 [Source:HGNC Symbol;Acc:HGNC:11609]	6916	.	63	25	38	.	.	1.44194	2.2684	4.16711	2.98342	1.85285	2.06833	1.97403	1.99562	2.76451	3.63259	2.90383	2.33603	3.75425	3.17285	4.41585	1.58849	3.90891	3.39785	2.07527	0.96311	2.50034	2.59199	1.91164	1.62591	3.33388	2.82535	2.81168	2.54473	4.26106	2.66858	1.98033	2.16917	2.42584	4.57307	2.0857	3.10297	1.98662	4.91125	4.55758
640	ENSG00000059378	PARP12	poly(ADP-ribose) polymerase family member 12 [Source:HGNC Symbol;Acc:HGNC:21919]	64761	.	62	24	38	.	.	1.4747	2.03876	5.02336	3.88475	2.42358	3.07068	3.69543	3.47816	2.32199	3.08666	2.12858	2.58119	3.09809	2.96201	4.44273	2.35192	2.91938	2.81216	2.7272	3.10146	3.29078	2.22295	2.2827	3.16152	2.24951	1.65088	3.07489	2.49248	3.11991	2.24346	2.21186	2.41163	2.56848	3.23959	2.3117	2.66365	2.38346	3.77668	3.06246
641	ENSG00000059573	ALDH18A1	aldehyde dehydrogenase 18 family member A1 [Source:HGNC Symbol;Acc:HGNC:9722]	5832	.	63	25	38	.	.	4.59059	4.27127	6.17503	5.86276	5.23461	4.75031	4.52236	4.44496	4.65016	4.7928	4.11971	4.27855	4.73765	4.95607	4.82239	4.75814	4.87875	5.00066	4.38028	4.59579	4.53368	4.29032	4.76393	5.01986	5.0244	4.68713	5.05137	4.46003	4.72303	4.87621	4.81971	4.79577	4.70061	5.21745	4.4864	4.82413	4.65757	5.3287	5.27633
642	ENSG00000059588	TARBP1	TAR (HIV-1) RNA binding protein 1 [Source:HGNC Symbol;Acc:HGNC:11568]	6894	.	63	25	38	.	.	4.51942	4.98893	2.45816	4.49303	2.41497	4.55795	5.24495	4.93018	4.71831	3.19637	4.4661	4.44939	4.0852	1.21161	3.30155	4.61192	3.24068	4.27226	5.58316	4.75731	4.64101	4.60029	4.62531	4.0924	2.61075	4.22746	2.59995	4.89935	2.52273	3.15553	3.67683	5.18903	4.97	2.23721	5.0866	4.41445	4.96633	5.03115	4.36972
643	ENSG00000059691	GATB	glutamyl-tRNA amidotransferase subunit B [Source:HGNC Symbol;Acc:HGNC:8849]	5188	.	63	25	38	.	.	5.54265	5.68686	4.94347	5.42602	5.81405	6.07517	5.94932	5.991	5.43122	6.15936	6.14114	6.04359	6.13739	6.57104	6.02334	6.6295	6.55591	5.95658	6.27819	6.24278	6.44075	6.12503	6.16485	6.31308	6.91534	6.51455	6.67505	6.51775	6.98711	6.59812	6.75824	6.01584	6.36513	6.45511	6.55819	6.47392	6.38587	6.1594	5.86679
644	ENSG00000059728	MXD1	MAX dimerization protein 1 [Source:HGNC Symbol;Acc:HGNC:6761]	4084	.	62	24	38	.	.	5.90818	2.89883	4.01117	5.26558	3.37222	3.57892	3.4573	2.91195	3.61527	3.66915	3.35087	3.14204	3.60153	3.58346	3.40611	3.47615	3.45316	3.5526	3.2453	3.53355	3.6757	3.62711	3.93326	2.85857	3.27228	3.39435	3.11179	2.97739	4.39168	3.15553	3.77161	3.78456	2.28358	3.13107	3.36057	3.39917	3.03521	3.05188	3.57113
645	ENSG00000059758	CDK17	cyclin dependent kinase 17 [Source:HGNC Symbol;Acc:HGNC:8750]	5128	.	63	25	38	.	.	5.46782	5.98593	4.4753	4.81724	5.28837	4.75031	5.1637	5.29992	5.94344	4.98422	5.6461	6.10386	5.33582	4.92771	4.38625	6.32057	5.75657	5.77123	6.16917	6.02021	5.83491	6.46873	6.43895	4.88219	5.64433	5.089	4.54663	5.10816	4.49742	5.87466	5.50853	5.51785	5.13214	4.59497	5.80795	5.64671	5.16511	4.82707	6.10399
646	ENSG00000059769	DNAJC25	DnaJ heat shock protein family (Hsp40) member C25 [Source:HGNC Symbol;Acc:HGNC:34187]	548645	.	63	25	38	.	.	3.33397	3.61554	2.6022	4.94123	2.79064	3.80879	3.89897	3.83846	3.58101	2.72442	3.12889	3.30913	3.39787	3.49163	3.26293	3.18701	2.84634	3.02944	3.79103	2.95288	3.60218	3.47501	3.89751	3.22235	3.23951	3.65384	1.13962	3.63224	2.09704	3.61184	3.15792	3.44594	3.79545	3.19264	3.48367	3.02953	3.04357	3.57605	3.07317
647	ENSG00000059804	SLC2A3	solute carrier family 2 member 3 [Source:HGNC Symbol;Acc:HGNC:11007]	6515	.	63	25	38	.	.	5.62489	5.60037	6.30549	5.71164	6.60022	5.50627	5.82084	5.51785	6.15175	6.61011	5.67134	6.38546	6.24994	6.16117	5.68386	6.08641	5.97327	5.50919	5.85387	5.91564	6.42471	6.64507	6.60935	5.32653	6.70326	6.82125	6.55549	5.60301	6.72006	6.71644	7.24413	6.08884	5.51386	7.31146	5.77163	6.17249	5.66088	5.80529	6.49659
648	ENSG00000059915	PSD	pleckstrin and Sec7 domain containing [Source:HGNC Symbol;Acc:HGNC:9507]	5662	.	63	25	38	.	.	8.81464	9.46792	7.56101	8.36824	9.92384	8.74758	8.94772	8.82747	9.19066	9.3473	8.8424	8.41101	8.84169	9.03286	9.41933	8.58541	8.98547	9.40924	8.98424	8.81104	8.9314	8.71287	8.81156	9.14664	8.76824	8.78052	8.69942	8.74931	9.21162	8.75917	8.936	9.06774	8.46961	9.22717	8.59784	8.52587	8.8888	8.74905	8.92396
649	ENSG00000060069	CTDP1	CTD phosphatase subunit 1 [Source:HGNC Symbol;Acc:HGNC:2498]	9150	.	63	25	38	.	.	3.39686	3.4643	4.45779	3.72555	4.41868	3.34383	3.53878	3.27329	3.73971	4.48709	3.82817	3.81693	3.40398	4.36524	3.65808	3.52826	3.69155	3.54872	3.17361	3.65595	3.58101	3.44356	3.35061	3.46211	3.654	4.17147	4.31769	3.37378	3.88296	3.29121	3.70957	3.77899	3.8284	4.30488	3.60361	3.69716	3.76097	4.20171	3.64074
650	ENSG00000060138	YBX3	Y-box binding protein 3 [Source:HGNC Symbol;Acc:HGNC:2428]	8531	.	63	25	38	.	.	4.90898	3.80245	7.85042	6.52987	3.17089	4.53431	4.82533	3.06221	2.41563	3.2893	3.79246	2.29946	5.80437	3.19141	3.94992	3.6773	3.7579	4.33169	4.77943	3.75241	4.48394	2.32765	2.94511	7.24266	3.31206	5.45535	3.93613	3.8557	6.07155	2.87403	5.66341	4.70436	3.34422	5.90569	2.61289	3.17595	3.1938	7.1907	6.68833
651	ENSG00000060140	STYK1	serine/threonine/tyrosine kinase 1 [Source:HGNC Symbol;Acc:HGNC:18889]	55359	.	62	25	37	.	.	NA	4.78247	0.845822	2.47366	3.47005	3.03361	3.12265	3.89484	4.64609	3.80034	4.79457	4.90603	4.19271	4.54352	3.27749	5.15614	5.07243	3.3957	4.92102	4.47886	4.84301	4.74563	5.20466	3.88611	5.06243	4.7126	4.66984	4.09265	3.78863	4.72724	4.87853	4.6497	3.66642	4.33538	4.71825	4.40112	3.81965	2.97411	5.05517
652	ENSG00000060237	WNK1	WNK lysine deficient protein kinase 1 [Source:HGNC Symbol;Acc:HGNC:14540]	65125	.	63	25	38	.	.	5.5797	5.06378	5.33361	4.62527	5.70683	4.44101	4.87446	4.66219	5.54632	5.3459	4.71606	5.74444	5.42043	4.64573	5.26777	4.92017	5.27902	6.25103	5.036	5.78817	4.93181	5.58724	5.69664	5.61517	5.4864	4.8118	5.02778	4.76901	4.80677	5.06712	5.29176	4.99658	5.25944	5.43763	5.25252	5.99037	5.52359	5.00505	5.77548
653	ENSG00000060339	CCAR1	cell division cycle and apoptosis regulator 1 [Source:HGNC Symbol;Acc:HGNC:24236]	55749	.	63	25	38	.	.	5.13026	4.49754	3.68644	5.34752	3.3222	4.11617	4.81722	4.37651	4.27477	2.9892	4.3257	4.1385	4.2631	2.75522	3.31506	4.1339	3.03309	4.01287	4.34968	4.19417	4.21192	4.28354	4.31047	4.83986	3.12377	3.75576	2.51342	4.34383	2.80794	4.04808	3.16774	4.685	4.85752	2.3693	4.4608	3.88149	3.90025	4.60688	4.45116
654	ENSG00000060491	OGFR	opioid growth factor receptor [Source:HGNC Symbol;Acc:HGNC:15768]	11054	.	63	25	38	.	.	6.04448	6.02581	7.37556	7.09812	6.55954	6.6769	6.74223	6.50161	6.30509	6.23767	7.12748	6.01522	6.21967	6.69915	6.22525	6.22724	6.00535	6.05878	6.93227	6.87169	6.29028	5.98826	6.03962	6.90643	6.12988	6.59801	6.1876	6.71236	6.25699	6.15626	6.29679	7.36172	6.93475	6.1854	6.49233	6.46168	7.14236	7.12309	6.13361
655	ENSG00000060642	PIGV	phosphatidylinositol glycan anchor biosynthesis class V [Source:HGNC Symbol;Acc:HGNC:26031]	55650	.	63	25	38	.	.	3.42817	4.31951	4.49519	3.25865	4.50882	5.13246	4.92093	4.7316	3.86596	4.58107	3.83814	4.21305	4.51977	5.3732	5.26598	4.99212	4.37416	4.38377	4.71023	4.8375	4.4125	4.5796	3.44245	5.51848	4.89147	4.75326	4.8918	4.60064	5.52855	5.09174	4.86477	3.98951	4.63457	4.44716	5.20007	4.36919	4.63717	4.345	4.24667
656	ENSG00000060656	PTPRU	protein tyrosine phosphatase receptor type U [Source:HGNC Symbol;Acc:HGNC:9683]	10076	.	63	25	38	.	.	4.6832	5.29933	3.01488	3.93816	6.10729	4.16766	3.24421	3.4985	4.25209	5.8495	4.3223	4.731	3.16601	4.58621	4.14023	3.62608	3.79164	4.45892	2.98179	4.28334	3.48099	4.532	4.17099	3.25113	4.51957	4.8274	4.86643	3.91151	4.27373	4.11015	3.92133	4.35596	4.76159	4.84811	4.21917	4.26793	4.71512	4.22845	3.65129
657	ENSG00000060688	SNRNP40	small nuclear ribonucleoprotein U5 subunit 40 [Source:HGNC Symbol;Acc:HGNC:30857]	9410	.	63	25	38	.	.	4.83081	4.75092	5.25748	5.56492	5.12039	4.69111	4.35803	4.68305	4.48	5.22843	4.3903	4.8816	4.25444	5.19675	4.90864	4.70753	4.55902	5.00148	4.85513	4.56377	4.92585	4.19648	4.27874	4.48118	4.72783	4.86166	5.05458	4.68927	4.93592	5.22166	4.93199	4.61801	4.99106	5.09872	4.71915	4.96803	4.89674	5.1602	4.59076
658	ENSG00000060709	RIMBP2	RIMS binding protein 2 [Source:HGNC Symbol;Acc:HGNC:30339]	23504	.	63	25	38	.	.	6.00426	6.02821	3.91238	4.63407	5.31971	4.26543	5.2004	5.23166	6.35476	5.59399	5.51468	5.94337	5.05049	5.70443	5.97553	6.07032	6.31395	5.25626	5.96986	5.15542	5.92665	6.15484	6.33361	4.29882	5.76581	4.95154	5.37447	4.85574	5.34475	5.79803	5.90944	4.88888	4.42538	5.67001	5.26787	4.98723	5.02085	4.06272	5.35939
659	ENSG00000060718	COL11A1	collagen type XI alpha 1 chain [Source:HGNC Symbol;Acc:HGNC:2186]	1301	.	63	25	38	.	.	2.69966	3.52072	4.04668	4.67426	3.21851	4.41644	5.41707	5.34968	4.24432	3.35071	4.97097	4.15984	4.87957	2.42112	3.94806	4.3627	3.61361	4.02331	4.9372	4.72572	4.53182	4.54139	4.37116	3.77677	2.69718	3.37302	2.25999	4.72555	2.5809	2.3831	2.86028	3.58913	3.75541	3.50564	4.1482	3.12377	3.6345	2.64264	4.41406
660	ENSG00000060749	QSER1	glutamine and serine rich 1 [Source:HGNC Symbol;Acc:HGNC:26154]	79832	.	63	25	38	.	.	3.31207	2.58903	2.82263	2.57799	3.41263	1.9021	2.17724	1.89241	2.42725	1.91989	1.45765	2.10653	1.9697	1.99028	1.50706	2.09246	1.48268	2.37373	2.26616	2.37531	1.07972	2.21679	2.48429	1.62886	2.27932	1.53233	1.54407	1.82731	1.96601	1.84387	1.27306	1.3964	1.80741	1.7123	1.70238	2.00999	2.16778	1.73905	2.4139
661	ENSG00000060762	MPC1	mitochondrial pyruvate carrier 1 [Source:HGNC Symbol;Acc:HGNC:21606]	51660	.	63	25	38	.	.	6.55099	6.57128	7.71185	7.54849	5.94356	7.27917	7.36621	7.30891	7.14943	7.03861	7.15453	7.49831	7.19817	7.03851	7.46258	7.28391	7.00356	7.14499	7.40563	7.08203	7.19642	6.77497	7.17415	7.5074	7.33939	7.41783	6.92692	7.79218	7.10785	7.27376	7.0898	7.04537	7.96739	7.20396	7.18291	7.44555	7.79658	7.28617	7.2181
662	ENSG00000060971	ACAA1	acetyl-CoA acyltransferase 1 [Source:HGNC Symbol;Acc:HGNC:82]	30	.	63	25	38	.	.	5.74333	5.21153	6.06033	6.34805	5.63267	6.10446	6.19391	5.79207	5.52043	5.74719	6.26379	5.50263	5.95126	6.01908	5.90802	5.54354	5.65034	5.73868	5.8149	5.75157	5.47513	5.03873	4.88265	6.17454	5.48336	5.67228	5.80161	6.2997	5.81903	5.3911	5.48286	5.78273	6.48597	5.35308	6.01166	5.76277	5.99448	6.39205	5.69725
663	ENSG00000060982	BCAT1	branched chain amino acid transaminase 1 [Source:HGNC Symbol;Acc:HGNC:976]	586	.	61	24	37	.	.	2.72821	1.43831	1.7773	2.64695	2.95573	1.72223	1.37215	1.90958	2.6395	2.13268	2.03558	1.94306	2.41101	2.8336	2.75585	2.28802	1.3411	2.36561	2.03541	2.14145	2.38522	2.26514	2.8266	NA	2.57962	2.17863	1.07632	1.55008	0.862131	2.39131	1.50856	1.4926	2.52231	2.05784	1.83164	1.46473	1.95095	1.70316	1.26485
664	ENSG00000061273	HDAC7	histone deacetylase 7 [Source:HGNC Symbol;Acc:HGNC:14067]	51564	.	63	25	38	.	.	3.71531	2.62065	5.21671	3.3696	2.69601	3.506	3.45861	3.17709	2.78655	3.39396	3.50701	3.03116	2.99526	2.76067	2.76507	3.23715	3.00989	2.49583	3.07654	3.36086	3.36054	3.34244	2.73696	3.96364	2.41989	2.75597	1.90101	3.32297	3.56527	2.52469	2.80104	3.17962	3.37329	3.76996	2.23852	2.28982	3.88295	4.24308	3.42055
665	ENSG00000061337	LZTS1	leucine zipper tumor suppressor 1 [Source:HGNC Symbol;Acc:HGNC:13861]	11178	.	63	25	38	.	.	4.9737	5.21252	5.36809	4.2047	6.54679	3.47462	4.42758	3.89389	5.44273	5.3863	4.28956	5.15357	4.581	5.66745	5.69341	5.06265	6.33063	4.67008	5.16628	4.88357	6.17785	5.79414	5.82822	4.99862	6.02914	5.43099	6.04126	4.59495	6.71837	5.82725	6.23521	5.18377	4.25854	6.54361	4.73687	5.25246	4.99052	3.78891	4.52391
666	ENSG00000061656	SPAG4	sperm associated antigen 4 [Source:HGNC Symbol;Acc:HGNC:11214]	6676	.	62	24	38	.	.	2.84706	2.59363	3.3338	2.44567	1.97498	3.29888	2.65654	1.9591	1.37857	1.87096	2.39692	2.16786	2.15357	1.37066	1.39683	2.19025	1.74275	1.40024	2.71986	2.11111	2.15175	2.49442	2.87595	2.58853	1.91441	2.43311	2.15684	2.88277	3.32363	2.14426	2.50595	2.93571	4.30499	2.32414	2.66077	2.64388	3.0511	2.96512	2.77314
667	ENSG00000061676	NCKAP1	NCK associated protein 1 [Source:HGNC Symbol;Acc:HGNC:7666]	10787	.	63	25	38	.	.	7.81909	7.51921	5.68755	7.07679	6.79704	7.22325	7.54521	7.85319	8.231	6.55004	6.75333	7.9814	7.72705	6.57933	6.71978	8.13086	7.10588	7.77242	7.96386	8.13908	8.23323	8.59478	8.54867	7.73039	7.46827	7.24543	6.41044	7.41448	6.56882	8.0023	7.35496	7.67289	7.49406	6.44226	8.0442	7.74696	7.55589	6.77609	7.98149
668	ENSG00000061794	MRPS35	mitochondrial ribosomal protein S35 [Source:HGNC Symbol;Acc:HGNC:16635]	60488	.	63	25	38	.	.	4.30144	4.19795	4.29541	3.86025	3.30271	4.25007	3.28048	4.46329	4.47904	4.38093	3.80554	4.41966	3.39482	3.99256	3.75957	4.28738	4.51721	4.17671	4.25014	3.63933	4.39724	4.35204	4.44814	4.19362	4.47261	4.17378	4.60497	4.69439	3.87158	4.41314	4.22907	4.33702	4.57111	3.49251	4.14629	4.49433	4.28203	4.31036	3.56189
669	ENSG00000061918	GUCY1B1	guanylate cyclase 1 soluble subunit beta 1 [Source:HGNC Symbol;Acc:HGNC:4687]	2983	.	63	25	38	.	.	6.60644	6.72204	4.1769	5.63886	6.4104	6.2335	5.88417	6.71552	7.24464	6.43231	6.55273	6.96188	6.47265	6.09401	5.98331	7.25202	6.96406	7.11954	7.06638	7.04552	7.09588	7.73384	7.70209	6.07719	7.14687	6.84775	6.49967	6.42022	5.91812	7.38491	7.07327	7.10919	6.60825	6.39077	7.46058	7.1837	6.84365	5.97333	7.08077
670	ENSG00000061936	SFSWAP	splicing factor SWAP [Source:HGNC Symbol;Acc:HGNC:10790]	6433	.	63	25	38	.	.	6.13552	5.61091	5.64627	6.35346	4.53456	5.8547	6.24243	5.78039	5.55859	5.14448	5.96859	5.67078	5.62233	4.48996	5.00583	5.21981	4.57063	5.48414	5.51653	5.68839	5.3535	5.32816	4.9832	5.49853	4.62491	5.27907	4.76984	5.8632	4.76744	4.67206	4.78785	5.50125	6.04828	4.81921	5.46495	5.32929	5.81683	5.56294	5.34729
671	ENSG00000061938	TNK2	tyrosine kinase non receptor 2 [Source:HGNC Symbol;Acc:HGNC:19297]	10188	.	63	25	38	.	.	6.06241	5.9248	6.14347	5.95738	5.49023	6.12778	6.82055	6.53199	6.85489	6.90172	6.9439	6.53089	6.98542	6.16227	7.1864	6.48213	6.759	7.35957	6.43579	6.88471	6.58963	6.8056	6.85525	7.30474	6.66104	6.67336	6.67031	6.22914	6.82033	6.3943	6.41525	7.13546	7.16699	6.69022	6.8161	6.40361	7.06452	6.40687	6.9403
672	ENSG00000061987	MON2	MON2 homolog, regulator of endosome-to-Golgi trafficking [Source:HGNC Symbol;Acc:HGNC:29177]	23041	.	63	25	38	.	.	3.11649	3.12805	2.22503	3.08134	3.19774	2.99459	3.36687	3.11693	3.30139	2.59163	3.44318	3.4618	3.28668	2.63562	2.68347	3.4848	2.87599	3.43991	2.87713	3.42721	3.22041	3.69879	3.60429	3.20734	3.22644	3.21408	2.62966	2.95951	2.88621	3.49585	3.0467	3.34461	3.15995	2.40241	3.37017	3.67989	3.24424	2.88596	3.33849
673	ENSG00000062038	CDH3	cadherin 3 [Source:HGNC Symbol;Acc:HGNC:1762]	1001	.	63	25	38	.	.	4.88639	5.41772	3.71244	5.45264	5.09221	3.6994	3.77418	3.15542	3.98435	4.15292	3.50293	3.96724	2.50145	4.00934	3.4349	3.22752	3.29037	2.92259	2.53817	2.95095	2.50846	3.00164	2.81827	3.11689	3.07737	3.52815	3.13105	2.95319	3.25404	2.90679	2.30948	3.00539	2.98531	2.80572	2.56836	2.52916	2.59209	3.80527	3.40563
674	ENSG00000062194	GPBP1	GC-rich promoter binding protein 1 [Source:HGNC Symbol;Acc:HGNC:29520]	65056	.	63	25	38	.	.	6.30325	5.70066	4.54863	6.64909	4.85933	6.03024	6.27136	6.19683	5.88255	4.41561	5.92957	6.31416	6.18562	4.81716	4.66469	6.06508	4.8007	5.96108	6.12088	5.93768	6.36425	6.10366	6.11695	6.19511	5.22064	6.02165	4.51156	6.08823	4.53796	6.08838	5.18071	6.43411	6.424	4.49037	6.13377	6.10353	6.09909	5.75052	5.97632
675	ENSG00000062282	DGAT2	diacylglycerol O-acyltransferase 2 [Source:HGNC Symbol;Acc:HGNC:16940]	84649	.	62	24	38	.	.	2.32489	4.01664	2.40932	3.49248	4.99493	4.41996	2.64135	5.12348	4.2286	4.83657	5.27945	4.42509	4.81454	5.74141	4.23563	4.47479	5.55072	3.73192	4.64639	4.33911	3.99467	4.22356	4.48756	4.56778	4.9553	5.20397	5.24514	3.45551	4.56155	4.65045	4.75019	4.60719	4.76558	4.52735	4.9024	4.66436	3.863	3.82367	4.28744
676	ENSG00000062370	ZNF112	zinc finger protein 112 [Source:HGNC Symbol;Acc:HGNC:12892]	7771	.	61	23	38	.	.	3.44694	2.59726	1.28524	2.29936	2.51772	2.54058	2.09471	2.18665	2.60454	1.97725	2.79374	3.03254	2.60919	1.8819	0.683818	2.75004	1.79169	2.28884	2.33815	2.51605	2.37456	2.50316	2.38609	2.45809	1.7727	1.91447	1.49214	2.3591	1.9622	2.33923	1.46778	2.42494	2.62504	1.52846	2.63236	2.49939	2.72212	2.35905	2.33796
677	ENSG00000062485	CS	citrate synthase [Source:HGNC Symbol;Acc:HGNC:2422]	1431	.	63	25	38	.	.	6.64997	6.45209	6.61353	6.18286	6.97378	5.93799	6.08255	6.12674	6.383	6.33639	6.00195	6.07964	6.09831	6.5	6.23099	6.24178	6.14537	6.60836	6.02101	6.24973	6.42691	6.44329	6.58693	6.37386	6.40842	6.08702	6.96568	6.05742	6.64207	6.39732	6.29198	6.29703	6.41898	6.69435	6.45633	6.36693	6.15613	6.09328	6.46061
678	ENSG00000062524	LTK	leukocyte receptor tyrosine kinase [Source:HGNC Symbol;Acc:HGNC:6721]	4058	.	61	25	36	.	.	NA	0.549139	0.856172	1.06625	NA	0.884986	1.34436	1.8686	1.32025	0.94137	2.63224	2.0455	2.74871	3.05199	2.93921	3.83785	3.51762	0.859338	3.9074	3.02259	4.66226	2.99311	3.2594	3.3591	2.91367	3.08241	2.87965	3.79858	4.15222	2.53662	3.84027	2.78487	2.98002	3.76338	3.44095	2.40547	2.54572	2.53739	1.6535
679	ENSG00000062582	MRPS24	mitochondrial ribosomal protein S24 [Source:HGNC Symbol;Acc:HGNC:14510]	64951	.	63	25	38	.	.	7.70425	7.43499	7.57405	8.54588	7.52459	8.41078	7.79528	8.06495	7.69394	7.98324	7.9181	7.33264	7.9081	8.27923	8.04955	8.03414	7.8607	7.50593	7.67285	7.46997	7.71927	7.36979	7.36393	7.80056	7.77134	8.0266	7.95701	8.12481	8.07437	8.10698	7.8326	7.95341	8.38825	7.73852	7.688	7.59731	7.72273	7.92718	7.60545
680	ENSG00000062598	ELMO2	engulfment and cell motility 2 [Source:HGNC Symbol;Acc:HGNC:17233]	63916	.	63	25	38	.	.	4.95364	5.19023	5.40792	5.1896	5.56221	4.90366	4.97197	5.02129	4.7732	4.79745	4.73283	4.92449	5.43592	5.26485	4.98763	5.08483	5.34043	4.80439	4.97072	5.05805	5.17582	4.70471	5.20203	5.38126	5.25769	4.98392	5.33505	4.73637	5.10992	5.09908	5.02919	4.5843	4.55834	5.30153	4.82635	4.82746	4.87418	4.82596	5.13592
681	ENSG00000062650	WAPL	WAPL cohesin release factor [Source:HGNC Symbol;Acc:HGNC:23293]	23063	.	63	25	38	.	.	3.48043	3.09231	2.7162	3.19432	2.92307	2.45891	3.01424	2.5357	3.26385	1.9956	2.1754	2.70377	2.70275	2.29243	2.43266	3.07199	2.53321	3.3957	2.75244	2.66899	2.73247	3.20276	3.26203	2.85727	2.77781	2.7432	2.68927	2.54473	2.65567	2.9511	2.42701	2.36599	2.96966	2.77075	2.64453	2.9553	2.77486	2.66377	3.62143
682	ENSG00000062716	VMP1	vacuole membrane protein 1 [Source:HGNC Symbol;Acc:HGNC:29559]	81671	.	63	25	38	.	.	5.63948	6.2178	5.45948	6.05681	5.58493	5.53816	5.12615	5.72255	5.87995	5.72674	5.82386	6.33243	5.73652	5.72443	5.56027	6.20436	6.10152	5.58192	5.65228	5.84015	6.15732	6.18779	6.09053	5.5063	6.38734	6.09559	5.74187	5.87142	5.82944	6.39585	6.21697	5.88422	6.39403	5.5965	6.1228	6.53415	5.71283	6.00544	5.91993
683	ENSG00000062725	APPBP2	amyloid beta precursor protein binding protein 2 [Source:HGNC Symbol;Acc:HGNC:622]	10513	.	63	25	38	.	.	3.71146	3.40142	3.08795	3.54083	3.08769	3.04672	2.95883	2.87246	3.51756	3.1627	2.99696	3.66785	3.31291	2.81709	3.10342	3.79632	2.72027	3.28953	2.251	3.18099	4.06267	4.29141	4.3017	2.82807	3.53599	3.45117	3.09889	3.90878	2.69625	3.69039	3.18728	3.27675	3.35934	2.52072	3.36319	3.85557	3.32179	3.27501	3.0094
684	ENSG00000062822	POLD1	DNA polymerase delta 1, catalytic subunit [Source:HGNC Symbol;Acc:HGNC:9175]	5424	.	63	25	38	.	.	3.55366	3.69899	5.20424	2.81135	4.258	3.86533	2.94639	3.02644	3.19335	3.2878	3.50701	3.21764	2.9666	3.72737	3.25496	2.6384	2.80568	2.22352	2.34704	2.45988	2.90213	2.35657	2.25227	3.4025	3.03437	2.77039	3.43315	2.5769	3.15146	2.31878	2.75502	2.53276	3.10599	3.34072	1.93998	2.87532	3.09749	2.8001	2.69793
685	ENSG00000063015	SEZ6	seizure related 6 homolog [Source:HGNC Symbol;Acc:HGNC:15955]	124925	.	63	25	38	.	.	7.5471	7.02565	5.85689	5.72566	7.50245	5.85523	6.17955	5.87344	6.27065	6.02824	5.67484	6.15097	5.06906	6.07301	5.57085	5.95268	6.30003	5.43759	5.33237	3.89698	5.63162	5.6776	5.48597	3.45811	5.27371	4.92139	5.78398	4.31961	5.88777	4.89641	5.1848	4.01899	4.94837	5.38541	4.86736	4.7124	4.68859	4.52648	5.22039
686	ENSG00000063046	EIF4B	eukaryotic translation initiation factor 4B [Source:HGNC Symbol;Acc:HGNC:3285]	1975	.	63	25	38	.	.	6.24166	6.41741	6.62971	4.89859	5.19576	4.94223	4.24889	4.72214	5.46388	5.26314	5.19192	5.1004	4.79644	4.89998	5.0701	4.8342	5.15044	5.93664	5.44544	5.37022	5.3047	5.60942	5.35048	4.85027	5.49861	5.29359	5.41153	4.94197	4.8445	5.58692	5.10929	5.35409	5.22568	5.52094	4.99493	5.59275	5.09264	5.52452	5.60474
687	ENSG00000063169	BICRA	BRD4 interacting chromatin remodeling complex associated protein [Source:HGNC Symbol;Acc:HGNC:4332]	29998	.	63	25	38	.	.	4.28321	3.62793	4.94829	3.58768	4.19939	4.1239	3.27635	4.21898	3.86216	4.2762	4.33988	3.73525	3.33214	4.29627	4.31457	3.43483	3.9789	3.77649	3.02596	3.52704	3.34544	2.94105	2.88714	3.50835	3.07537	3.72447	3.2809	3.0689	3.86408	2.59109	3.6511	3.5637	2.668	3.74966	2.98542	3.28991	3.56079	3.47093	2.87245
688	ENSG00000063176	SPHK2	sphingosine kinase 2 [Source:HGNC Symbol;Acc:HGNC:18859]	56848	.	63	25	38	.	.	4.47932	4.49461	4.33736	4.53724	5.53646	5.19595	4.36544	5.07718	4.89224	5.46498	5.24329	4.70484	5.50339	5.88671	6.05075	5.04823	5.2818	5.55794	5.18244	5.70491	5.25078	4.95256	4.84037	5.72183	5.59802	5.94662	6.08296	5.3766	5.6393	5.52671	5.56765	5.85709	5.91522	5.61606	5.55119	5.64894	5.92276	5.60387	4.64616
689	ENSG00000063177	RPL18	ribosomal protein L18 [Source:HGNC Symbol;Acc:HGNC:10310]	6141	.	63	25	38	.	.	10.5587	10.1717	10.7468	10.7107	10.0522	10.3373	10.5843	9.57004	9.47591	9.7271	9.66307	9.33346	9.87515	9.71107	9.87515	9.31813	9.45175	9.695	9.55845	9.40453	9.22106	8.85336	8.87469	10.0347	8.98682	9.59318	9.38156	9.70076	9.89902	9.3117	9.44248	9.93817	9.78286	9.8234	9.14091	9.30762	9.5915	10.3358	9.68745
690	ENSG00000063180	CA11	carbonic anhydrase 11 [Source:HGNC Symbol;Acc:HGNC:1370]	770	.	63	25	38	.	.	7.80072	8.46983	6.28654	8.3657	8.69651	9.56996	9.71196	10.2709	10.2715	10.141	10.3919	9.92154	10.5698	10.5296	10.9203	10.3247	10.5194	11.0004	10.6404	10.2232	10.5701	10.2853	10.2564	10.8382	10.3646	10.3065	10.2705	10.6214	10.6728	10.4161	10.3653	10.4595	10.3083	10.4009	10.2852	10.0164	10.2578	10.2308	10.1636
691	ENSG00000063241	ISOC2	isochorismatase domain containing 2 [Source:HGNC Symbol;Acc:HGNC:26278]	79763	.	63	25	38	.	.	4.68642	5.61322	5.99993	6.10453	6.11478	6.54433	6.33549	5.92045	6.28219	6.2725	6.28244	6.02641	6.75901	7.12111	7.0561	6.23723	6.16157	6.33483	6.36753	6.46832	6.80267	5.67886	5.54232	6.42032	6.39566	6.74763	6.81666	6.38162	6.75722	6.55881	6.78173	6.28823	6.77371	6.66817	6.32314	6.27082	6.54022	6.51037	6.64818
692	ENSG00000063244	U2AF2	U2 small nuclear RNA auxiliary factor 2 [Source:HGNC Symbol;Acc:HGNC:23156]	11338	.	63	25	38	.	.	8.04011	7.80825	8.70076	7.85594	8.1161	7.51525	7.81197	7.45458	7.48674	7.5435	7.5466	7.50866	7.61952	7.61833	7.44728	7.32507	7.46189	7.37806	7.47324	7.47821	7.53519	7.36049	7.29156	7.39835	7.44728	7.21466	7.38128	7.60484	7.44687	7.42469	7.36882	7.10458	7.50423	7.84621	7.43378	7.30585	7.34205	7.41941	7.47636
693	ENSG00000063245	EPN1	epsin 1 [Source:HGNC Symbol;Acc:HGNC:21604]	29924	.	63	25	38	.	.	8.20993	8.38289	8.02392	7.98709	9.03633	8.37417	7.85445	8.41336	8.65993	8.72124	8.54218	8.17137	8.28408	8.73021	8.83864	8.45655	8.5984	8.76938	8.38173	8.51638	8.36484	8.19205	8.07597	8.62807	8.00993	8.5471	8.52853	8.51851	8.60842	8.09297	8.41806	8.77537	8.05042	8.62364	8.11405	8.27675	8.70777	8.59146	8.32884
694	ENSG00000063438	AHRR	aryl-hydrocarbon receptor repressor [Source:HGNC Symbol;Acc:HGNC:346]	57491	.	62	24	38	.	.	3.00044	1.80766	2.06733	1.85224	2.192	1.18237	1.53187	1.36971	1.27704	1.59043	1.85941	1.07767	0.696781	2.30091	1.93474	2.68961	2.27494	1.29318	2.39925	2.16611	2.47876	2.21995	2.30555	1.44427	2.60028	1.9666	1.62441	2.81687	1.59462	2.26744	2.22132	2.05651	0.518537	3.09145	1.80419	1.62602	2.38052	2.37937	1.62472
695	ENSG00000063587	ZNF275	zinc finger protein 275 [Source:HGNC Symbol;Acc:HGNC:13069]	10838	.	63	25	38	.	.	4.156	3.78556	4.64106	4.30752	4.65039	3.58334	2.89339	3.46176	4.12964	4.41995	3.18828	3.49605	3.48813	4.11628	3.68131	3.15326	4.05568	3.79895	3.31345	3.32916	2.42846	3.47784	3.59098	2.97878	3.75482	2.22196	3.41242	2.82836	3.4222	3.27628	3.90109	2.88071	2.48131	4.06134	2.44747	2.80224	3.56636	3.53549	3.67157
696	ENSG00000063601	MTMR1	myotubularin related protein 1 [Source:HGNC Symbol;Acc:HGNC:7449]	8776	.	63	25	38	.	.	4.10823	4.89947	4.90742	3.70034	4.21432	3.3917	4.33507	3.85666	4.27382	4.03893	3.55246	3.89238	4.48093	3.74782	4.07979	3.89853	4.19826	4.53304	4.04371	4.22997	3.81652	4.28659	4.43622	4.55908	4.61979	4.14862	4.4336	3.61254	4.04916	3.95373	3.98168	4.33974	4.34245	4.16263	4.14006	4.32575	4.15149	3.98253	4.96832
697	ENSG00000063660	GPC1	glypican 1 [Source:HGNC Symbol;Acc:HGNC:4449]	2817	.	63	25	38	.	.	7.69431	8.14345	7.88303	6.91255	8.19605	7.37433	8.04605	7.60252	7.8147	7.30176	7.70418	6.96374	7.29801	7.14471	7.23376	7.41263	7.42007	8.2051	7.65273	7.71716	7.40252	7.56301	7.57627	7.44096	7.04357	6.85882	7.01749	7.24629	7.27952	6.57256	7.3505	7.78415	7.26523	7.38475	7.53944	7.23654	7.71593	7.44734	7.18682
698	ENSG00000063761	ADCK1	aarF domain containing kinase 1 [Source:HGNC Symbol;Acc:HGNC:19038]	57143	.	63	25	38	.	.	4.59592	4.27424	3.12609	3.50559	5.00149	4.97513	4.86001	4.99385	4.72869	4.92995	4.82766	4.87973	4.98539	5.04121	4.65255	4.63513	4.62006	4.13336	4.57881	4.15031	4.62543	4.43142	4.49347	3.7817	4.71107	5.22311	5.25409	4.68383	5.00619	4.27791	4.6272	4.31415	5.327	4.74863	4.74485	4.36098	4.84361	3.4829	3.82345
699	ENSG00000063854	HAGH	hydroxyacylglutathione hydrolase [Source:HGNC Symbol;Acc:HGNC:4805]	3029	.	63	25	38	.	.	5.08783	5.56306	5.18421	5.75529	6.34714	6.49743	6.2285	6.58767	6.1206	6.81107	6.71611	6.55952	6.24332	6.91298	6.5077	6.51743	6.52452	6.32736	6.55576	6.62543	6.674	6.4165	6.33868	6.81113	6.6029	6.96018	6.97578	7.16085	6.85367	6.99724	6.61746	6.88121	6.89537	6.51707	6.53104	6.67292	6.76236	6.86663	5.84551
700	ENSG00000063978	RNF4	ring finger protein 4 [Source:HGNC Symbol;Acc:HGNC:10067]	6047	.	63	25	38	.	.	5.24012	4.81826	5.21716	5.48408	5.07893	4.35295	4.82948	5.15198	4.79053	5.04899	4.84545	4.94968	4.07192	5.36411	5.18594	5.1302	5.32209	5.36993	4.86439	4.6924	5.20614	4.90164	4.84426	4.97086	4.8018	4.52035	4.99987	4.58428	4.62524	5.15756	4.71754	4.46809	5.2505	5.00814	4.60111	4.88576	4.9529	5.37996	4.88345
701	ENSG00000064012	CASP8	caspase 8 [Source:HGNC Symbol;Acc:HGNC:1509]	841	.	63	25	38	.	.	2.32958	2.65656	1.81845	2.93837	1.4448	2.62759	3.31167	3.03806	1.8944	2.07651	2.68859	2.0317	2.70005	2.39618	2.65331	1.38688	2.57354	2.84551	3.08133	2.53559	2.04264	2.01073	2.90011	2.22509	1.706	2.35983	2.89274	2.63035	2.57078	1.83002	1.6941	2.95445	2.59048	1.02002	3.27815	2.1447	2.3295	2.70168	3.14192
702	ENSG00000064042	LIMCH1	LIM and calponin homology domains 1 [Source:HGNC Symbol;Acc:HGNC:29191]	22998	.	63	25	38	.	.	6.54632	5.78441	3.75177	5.23525	5.01028	3.92383	4.97584	4.68229	5.53849	4.53673	4.78554	5.43936	4.96404	4.40486	4.84395	5.20881	5.04276	5.54586	5.16777	5.15721	5.29625	5.56072	5.75772	4.82893	5.5316	4.71368	4.69862	4.61708	4.34287	5.24628	5.19006	4.51197	4.58841	4.54762	5.26129	5.65125	5.21224	4.00869	5.15391
703	ENSG00000064102	INTS13	integrator complex subunit 13 [Source:HGNC Symbol;Acc:HGNC:20174]	55726	.	63	25	38	.	.	3.43121	2.48365	2.23314	3.19012	2.27301	3.4571	3.17141	2.70627	2.05665	2.55301	3.2015	3.80718	3.51498	1.94241	2.49304	3.05691	1.18169	2.99262	2.58503	3.10035	2.87898	3.1828	2.61953	2.88684	2.55505	3.10052	1.99969	3.55382	1.50908	2.79234	2.68939	2.80136	3.4489	2.17195	3.15657	2.85828	2.61422	2.46608	2.58351
704	ENSG00000064115	TM7SF3	transmembrane 7 superfamily member 3 [Source:HGNC Symbol;Acc:HGNC:23049]	51768	.	63	25	38	.	.	4.24073	4.72808	5.07626	4.59692	4.84598	4.70564	4.30941	4.86464	4.70523	5.48861	4.61525	5.45076	4.78363	4.79308	5.05127	5.20129	5.06424	4.89288	4.33716	4.76121	5.1201	5.25648	4.91815	4.72993	5.33995	5.36431	5.32415	4.99366	5.02999	5.592	4.9458	4.74738	5.07896	4.79633	4.92996	5.16177	4.64609	4.32841	4.79139
705	ENSG00000064199	SPA17	sperm autoantigenic protein 17 [Source:HGNC Symbol;Acc:HGNC:11210]	53340	.	63	25	38	.	.	4.34071	3.76282	4.7096	5.11913	3.5827	5.57894	5.05922	5.45788	5.07126	5.09732	5.11213	4.96909	4.50124	5.25991	3.79002	5.57689	5.15873	4.60685	4.88875	4.24258	4.58924	5.47566	5.38647	4.4077	4.91524	5.85197	5.036	5.34438	4.99743	6.0326	5.51772	5.13065	5.87436	4.61949	5.24689	5.32929	5.42135	4.38043	4.48906
706	ENSG00000064225	ST3GAL6	ST3 beta-galactoside alpha-2,3-sialyltransferase 6 [Source:HGNC Symbol;Acc:HGNC:18080]	10402	.	63	25	38	.	.	4.41983	4.17501	2.51866	3.82646	2.4545	4.41298	4.43755	4.96713	4.0005	4.11229	4.76533	4.69084	4.94283	4.14827	4.51835	4.28276	4.2369	4.22101	3.82843	3.88086	4.62113	4.76886	4.97682	4.05087	4.11984	4.22564	4.11965	4.37052	3.04849	4.30858	3.81322	4.79245	4.96096	3.63992	4.80663	4.88223	4.1862	3.70298	3.99616
707	ENSG00000064270	ATP2C2	ATPase secretory pathway Ca2+ transporting 2 [Source:HGNC Symbol;Acc:HGNC:29103]	9914	.	63	25	38	.	.	3.35464	2.75008	2.00343	3.54536	4.11096	4.11617	4.06875	3.35121	2.30965	3.85	2.53706	2.87321	3.85703	3.4024	3.79208	3.38039	3.29895	3.85192	2.66269	2.78551	2.64171	2.73866	3.03019	1.64608	3.01825	3.4005	2.72866	2.55476	3.27995	2.56394	3.08766	2.18243	2.83207	2.82481	2.68027	3.03954	2.9882	1.55575	1.90914
708	ENSG00000064309	CDON	cell adhesion associated, oncogene regulated [Source:HGNC Symbol;Acc:HGNC:17104]	50937	.	63	25	38	.	.	3.45825	2.41947	2.10527	2.45002	2.37703	1.54586	2.09633	1.24564	2.01548	1.98906	1.62415	1.68556	1.62033	1.97625	2.33888	1.84611	2.4019	1.51377	2.08576	1.77564	1.51427	2.11495	2.22842	0.777916	2.44633	1.90392	1.69613	1.88922	1.55222	1.75354	1.94991	1.34933	1.91243	1.67805	1.73585	1.57242	1.75754	0.475724	1.91269
709	ENSG00000064313	TAF2	TATA-box binding protein associated factor 2 [Source:HGNC Symbol;Acc:HGNC:11536]	6873	.	63	25	38	.	.	4.20032	4.03048	3.08447	4.04593	3.59772	3.39558	3.55726	3.32466	3.73215	2.80135	3.26901	3.57263	3.1631	2.40924	2.28736	3.3889	3.18072	3.59466	3.32272	3.1916	3.2669	3.64299	3.5829	3.28717	3.14026	2.64412	3.18333	3.55241	2.43538	3.38151	2.78236	3.47664	3.4825	2.49538	3.39768	3.58222	3.12291	3.18872	3.5799
710	ENSG00000064393	HIPK2	homeodomain interacting protein kinase 2 [Source:HGNC Symbol;Acc:HGNC:14402]	28996	.	63	25	38	.	.	2.94772	3.26331	5.55864	3.36682	4.68403	3.69563	4.21996	3.90843	4.26601	5.40167	4.19826	6.19255	4.65114	4.31862	4.71718	3.0892	4.72918	5.45417	3.92727	5.50758	3.08533	3.82465	3.67172	5.1475	4.17785	4.18593	3.77447	3.4579	4.12369	3.75649	4.32103	4.20607	4.44288	4.35376	4.24349	5.27376	5.13042	3.93826	4.78584
711	ENSG00000064419	TNPO3	transportin 3 [Source:HGNC Symbol;Acc:HGNC:17103]	23534	.	63	25	38	.	.	5.93144	5.31769	5.36852	4.95022	5.31589	4.41562	4.43283	4.77261	4.60074	5.09409	4.60977	4.7736	4.93645	4.61416	4.66233	4.91887	4.8139	4.97758	4.49623	5.10982	4.92891	5.12854	5.25175	4.80302	5.28342	4.74826	5.29336	4.83119	4.52325	5.2602	4.95728	4.8936	5.0156	5.12823	5.10553	5.02524	4.81	4.55848	5.19851
712	ENSG00000064490	RFXANK	regulatory factor X associated ankyrin containing protein [Source:HGNC Symbol;Acc:HGNC:9987]	8625	.	63	25	38	.	.	4.753	5.19164	6.1337	5.55942	5.1774	5.94495	6.07504	5.67718	5.03355	5.19432	5.78775	4.4371	5.96797	6.01064	5.8182	5.34811	5.71848	5.22499	5.31896	5.13695	4.83331	4.23767	4.63175	5.75915	5.14263	5.34207	5.41366	5.3977	5.66344	4.96265	5.16261	5.35506	5.59886	5.73832	5.42044	5.01618	5.59579	6.11771	5.16265
713	ENSG00000064545	TMEM161A	transmembrane protein 161A [Source:HGNC Symbol;Acc:HGNC:26020]	54929	.	63	25	38	.	.	4.79782	5.02115	5.75092	5.12358	5.25528	5.71137	5.70857	5.48145	5.22032	5.41179	6.29126	5.21785	5.82173	5.61699	5.53358	5.29109	5.35088	5.14142	5.04171	5.0193	5.56405	4.95256	4.9699	5.50434	5.22712	5.52336	5.45499	5.75256	5.39908	4.97644	5.52853	5.31666	5.72302	5.65882	5.35575	5.0203	5.6755	5.62565	5.23184
714	ENSG00000064547	LPAR2	lysophosphatidic acid receptor 2 [Source:HGNC Symbol;Acc:HGNC:3168]	9170	.	62	24	38	.	.	8.18239	6.71957	7.054	5.72994	5.10669	5.0911	5.25534	4.33644	4.47622	4.37611	4.82331	2.09191	3.51937	2.34836	3.83574	3.098	3.16964	3.79895	3.437	2.98964	2.87477	2.83259	3.20681	2.72706	3.26998	2.99884	3.11978	3.28619	2.36925	2.63905	2.69243	3.5443	4.28958	3.78042	3.66752	2.71627	3.74953	3.35364	4.49337
715	ENSG00000064601	CTSA	cathepsin A [Source:HGNC Symbol;Acc:HGNC:9251]	5476	.	63	25	38	.	.	5.11548	5.7641	5.33663	6.22211	5.38461	6.2761	6.19705	6.12263	5.73732	5.89911	6.49724	5.64535	6.5747	5.77832	6.12958	5.91776	5.55407	5.65806	6.00105	6.20252	5.8417	5.5709	5.60591	6.49768	5.33942	5.75644	5.7507	6.26347	5.96423	5.48108	5.76381	5.86482	6.45148	6.03359	5.98426	5.65698	6.36994	6.59717	6.57328
716	ENSG00000064607	SUGP2	SURP and G-patch domain containing 2 [Source:HGNC Symbol;Acc:HGNC:18641]	10147	.	63	25	38	.	.	8.27695	7.63294	7.26757	7.08709	7.10212	7.02732	7.72645	7.68849	7.68604	6.95121	7.7511	7.52479	7.31211	6.80288	7.15255	7.63382	7.15357	6.87412	7.79051	7.78103	7.6635	7.86153	7.82646	7.37226	7.19001	7.11796	6.85381	7.43661	6.52826	7.0061	7.0856	7.51236	7.63407	6.81748	7.68181	7.34674	7.74621	7.16471	7.64165
717	ENSG00000064651	SLC12A2	solute carrier family 12 member 2 [Source:HGNC Symbol;Acc:HGNC:10911]	6558	.	63	25	38	.	.	3.36453	3.40257	2.41982	2.45284	3.12654	2.43805	2.9885	2.83255	3.11243	3.29892	2.87741	4.60739	2.98294	3.13	2.98609	3.19333	3.08425	4.17534	3.7474	3.91434	3.29821	4.12093	3.79534	2.43337	3.67482	3.74027	3.2075	3.27636	2.75094	3.61504	3.28915	3.46499	3.14208	3.12181	3.92824	4.57934	3.6251	3.22863	3.11124
718	ENSG00000064652	SNX24	sorting nexin 24 [Source:HGNC Symbol;Acc:HGNC:21533]	28966	.	63	25	38	.	.	2.60298	2.44734	2.99819	1.2489	3.09228	2.22122	2.85163	2.52857	3.1305	2.87151	2.85105	3.25297	3.60773	3.12543	2.73189	3.31971	2.99018	2.865	2.51316	3.00566	2.963	3.28141	2.9639	2.55918	3.65589	3.65384	3.94252	1.83399	1.96799	3.47304	2.022	2.68504	3.55524	2.23721	3.15909	3.49974	3.14733	2.44021	2.70752
719	ENSG00000064655	EYA2	EYA transcriptional coactivator and phosphatase 2 [Source:HGNC Symbol;Acc:HGNC:3520]	2139	.	62	25	37	.	.	0.735065	1.38343	1.87139	2.26232	2.32667	2.60063	2.73964	2.80843	1.39413	0.848117	2.31501	1.00407	3.45139	2.78426	2.7189	0.389036	2.32384	2.54024	1.58143	1.27792	1.18846	0.725136	NA	2.39392	1.88553	0.687793	2.83189	1.31074	2.7364	1.16328	2.65101	1.23134	0.59832	3.26116	1.40837	0.435893	2.04616	2.95003	1.67985
720	ENSG00000064687	ABCA7	ATP binding cassette subfamily A member 7 [Source:HGNC Symbol;Acc:HGNC:37]	10347	.	63	25	38	.	.	1.80333	1.89944	2.13166	2.30985	2.48022	3.16482	3.25364	4.04072	3.24229	3.8322	4.57922	3.67639	3.28668	3.54633	3.11068	3.54531	3.29692	2.71529	3.63374	4.61817	4.1107	3.94218	3.92939	3.87752	3.40908	3.81256	3.66614	4.06587	3.27285	3.0881	3.31203	4.55928	5.12895	3.5751	3.78139	3.62192	4.2288	2.90539	2.79323
721	ENSG00000064692	SNCAIP	synuclein alpha interacting protein [Source:HGNC Symbol;Acc:HGNC:11139]	9627	.	63	25	38	.	.	4.72675	3.62608	4.22981	4.2274	3.63773	3.62493	4.18749	3.48613	2.89936	2.76974	2.94583	2.21201	3.34303	3.1032	2.76239	3.09095	3.65401	2.73416	3.46516	2.53293	3.21618	2.55957	2.65062	2.56451	2.04616	2.73996	3.1518	3.13835	2.56109	2.48343	2.8413	2.60302	2.90371	3.73693	2.59153	1.94142	2.80716	2.57177	2.30403
722	ENSG00000064703	DDX20	DEAD-box helicase 20 [Source:HGNC Symbol;Acc:HGNC:2743]	11218	.	59	21	38	.	.	2.65694	2.17958	1.94057	3.35891	2.75859	1.67061	2.04339	2.09483	1.91915	1.95108	2.07578	1.86011	1.91029	1.56709	1.37143	1.98797	1.79169	0.526329	1.14969	2.34251	1.56543	1.05363	2.51644	1.73756	2.20041	2.55707	1.18931	2.02533	0.980102	2.12121	1.46778	2.42301	2.43284	1.68273	2.14415	2.15919	2.14852	1.59702	1.68729
723	ENSG00000064726	BTBD1	BTB domain containing 1 [Source:HGNC Symbol;Acc:HGNC:1120]	53339	.	63	25	38	.	.	6.29787	6.86868	4.7575	6.2377	6.31441	5.86089	5.91203	6.24419	6.60672	5.71844	5.93545	6.41236	6.41686	5.24091	5.60637	6.56123	5.94793	6.13277	6.5675	6.15758	6.33021	6.58534	6.70237	5.87538	6.08893	5.82069	4.81451	6.04736	4.8851	6.64871	6.11802	6.02137	5.94673	4.78969	6.30765	6.54978	5.98662	5.6145	6.18914
724	ENSG00000064763	FAR2	fatty acyl-CoA reductase 2 [Source:HGNC Symbol;Acc:HGNC:25531]	55711	.	63	25	38	.	.	3.63418	3.71688	3.18917	3.34743	3.81207	3.36586	3.08578	3.57619	4.26601	3.64048	3.29931	4.26739	3.31766	3.29959	3.47561	4.26172	3.82007	4.19697	3.82539	3.90721	3.8221	4.51007	4.24262	3.064	3.97514	3.55201	3.73399	4.20038	3.02611	4.45259	3.97735	4.18326	4.24337	3.31845	4.5265	4.41833	4.19179	3.55701	3.86851
725	ENSG00000064787	BCAS1	brain enriched myelin associated protein 1 [Source:HGNC Symbol;Acc:HGNC:974]	8537	.	63	25	38	.	.	2.51747	2.80589	4.4753	2.13125	2.74564	4.82595	2.94153	4.72753	3.72292	6.04795	5.65494	7.72012	5.81793	3.75769	4.29313	3.80572	4.29654	7.05709	4.32213	6.20731	3.97513	4.78384	4.67603	5.33239	5.18849	6.05202	5.14603	5.35637	3.68886	5.3299	4.47621	5.56853	7.26418	3.73021	6.3745	7.52446	6.699	5.83764	5.94239
726	ENSG00000064932	SBNO2	strawberry notch homolog 2 [Source:HGNC Symbol;Acc:HGNC:29158]	22904	.	63	25	38	.	.	3.30917	3.31275	6.39338	5.19039	4.02626	3.94385	3.36063	3.28659	3.31815	4.02768	4.23076	3.87177	4.52537	3.80849	3.81044	3.05328	3.78335	3.46539	3.01568	3.9668	3.55019	3.03638	3.19669	5.26008	2.98981	4.22115	3.48677	3.30035	5.2289	2.92871	4.40494	4.1084	3.70226	4.47506	3.09787	3.57265	3.7301	5.76702	4.98627
727	ENSG00000064933	PMS1	PMS1 homolog 1, mismatch repair system component [Source:HGNC Symbol;Acc:HGNC:9121]	5378	.	63	25	38	.	.	4.36287	3.88454	2.58452	4.54331	2.61328	4.25968	4.39861	4.32334	3.79128	2.59163	4.13464	3.78734	4.10966	2.98759	2.79791	4.02214	2.31977	3.619	3.87846	3.78527	3.84117	3.93588	4.09421	3.60967	3.10004	3.3638	2.86958	4.45242	3.05753	3.50611	2.92732	4.34571	4.52079	2.10059	4.00771	4.02883	4.27045	4.11638	3.54929
728	ENSG00000064961	HMG20B	high mobility group 20B [Source:HGNC Symbol;Acc:HGNC:5002]	10362	.	63	25	38	.	.	5.16088	5.86467	7.6213	6.72761	6.6423	6.7329	6.74658	5.24589	5.83126	6.32511	5.95682	6.15183	6.45434	6.34382	6.08053	5.23847	5.70435	6.76402	5.60565	5.70983	5.89996	3.84728	3.38646	6.64255	5.44841	5.96698	5.66852	6.69739	6.45594	5.73253	5.8474	6.09736	6.33357	6.95326	5.45783	6.18182	6.165	6.06457	6.7025
729	ENSG00000064989	CALCRL	calcitonin receptor like receptor [Source:HGNC Symbol;Acc:HGNC:16709]	10203	.	63	25	38	.	.	1.4351	0.796055	0.75596	0.820805	1.47919	1.93765	2.45175	1.57887	2.7529	2.29926	2.44042	2.09474	0.940142	0.935708	1.72639	1.85613	1.8671	2.40382	3.35953	2.84893	1.65045	2.078	2.85097	2.02571	1.22953	0.84241	1.09328	1.87029	2.46931	1.97918	1.91547	2.73935	1.90591	2.27528	2.4633	2.39122	1.97391	0.693302	2.33626
730	ENSG00000064995	TAF11	TATA-box binding protein associated factor 11 [Source:HGNC Symbol;Acc:HGNC:11544]	6882	.	63	25	38	.	.	6.51575	6.71218	6.27759	6.02471	4.98765	5.93155	6.26216	6.3877	6.2184	5.82821	5.87378	6.36167	5.95317	5.28332	5.82303	5.91858	5.76284	5.67064	6.21358	5.75569	5.98692	5.80262	6.10938	5.81631	6.0874	5.90025	5.23116	5.78584	5.36412	5.98975	5.88924	5.81096	5.99417	5.03482	5.94755	5.83214	5.69434	5.49559	6.30264
731	ENSG00000064999	ANKS1A	ankyrin repeat and sterile alpha motif domain containing 1A [Source:HGNC Symbol;Acc:HGNC:20961]	23294	.	63	25	38	.	.	4.05422	4.40716	4.8172	3.5895	4.81238	3.44759	3.53304	3.46067	4.63771	4.88169	4.00715	4.50741	3.97948	4.37968	4.85468	4.00734	4.28496	4.81968	4.2326	3.9491	4.01343	4.53018	4.39	4.46457	4.15883	3.39851	3.7302	3.88433	3.50674	3.61978	4.0733	3.80677	4.09779	4.15931	3.707	4.16216	4.08638	3.87241	3.94274
732	ENSG00000065000	AP3D1	adaptor related protein complex 3 subunit delta 1 [Source:HGNC Symbol;Acc:HGNC:568]	8943	.	63	25	38	.	.	6.65171	7.29932	7.075	6.35714	7.79688	6.62722	6.71997	6.82792	6.90049	6.95317	6.6352	6.8196	6.67915	7.06961	6.72423	6.78151	7.0085	6.84807	6.62741	6.88809	6.88334	6.93744	6.93562	6.61472	6.92132	6.70181	7.20705	6.32154	7.03646	6.7153	6.80498	6.54479	6.60697	7.18005	6.7865	6.6791	6.724	6.37656	6.88606
733	ENSG00000065029	ZNF76	zinc finger protein 76 [Source:HGNC Symbol;Acc:HGNC:13149]	7629	.	63	25	38	.	.	4.95633	4.97198	5.01516	4.59955	4.77931	5.26123	5.91936	5.78756	5.15288	5.28274	5.14025	4.94925	5.43084	5.30993	5.2964	5.1226	4.91028	5.51473	5.49548	5.67151	5.13084	4.97977	4.90996	5.29139	5.03145	5.15818	5.22075	5.32004	5.26479	4.63643	5.06998	4.9179	5.375	5.18965	5.48919	4.83853	5.46737	5.46152	5.18702
734	ENSG00000065054	SLC9A3R2	SLC9A3 regulator 2 [Source:HGNC Symbol;Acc:HGNC:11076]	9351	.	63	25	38	.	.	5.52787	5.65208	5.02012	6.61931	6.8325	6.87458	6.97546	6.47693	6.39938	7.12767	6.17846	6.95998	6.62625	6.80541	7.19341	6.53849	6.77075	6.78058	6.54906	6.69043	6.97863	6.08616	6.552	6.88163	6.52451	6.66254	7.09866	6.57481	6.66557	6.47395	6.69884	7.07999	7.06985	7.43449	6.41214	6.63061	6.71994	6.00791	6.26713
735	ENSG00000065057	NTHL1	nth like DNA glycosylase 1 [Source:HGNC Symbol;Acc:HGNC:8028]	4913	.	63	25	38	.	.	4.47932	5.15541	5.08601	5.34297	6.34653	5.99667	5.30645	5.05641	5.28449	5.97303	5.45362	5.30499	4.86814	5.96477	5.49798	5.4987	5.36332	5.02977	5.00688	5.125	5.30925	5.12097	4.71618	5.16011	5.70862	6.03203	6.0101	5.85261	5.83168	5.41711	5.03329	5.65083	6.03548	5.35678	5.83548	5.41885	5.59063	4.89058	4.12131
736	ENSG00000065060	UHRF1BP1	UHRF1 binding protein 1 [Source:HGNC Symbol;Acc:HGNC:21216]	54887	.	63	25	38	.	.	2.40526	2.43042	3.59467	2.12432	2.57704	2.02551	2.1377	2.23968	2.92657	3.00579	2.2595	2.48278	1.60584	2.16548	2.85283	2.50058	2.94745	2.79413	2.29515	2.46307	2.38136	2.75179	3.25261	2.35578	3.21291	2.48046	2.52271	2.01803	2.61342	2.61157	2.71133	2.51203	2.32073	3.02886	2.60228	3.05786	2.39018	2.05062	2.37294
737	ENSG00000065135	GNAI3	G protein subunit alpha i3 [Source:HGNC Symbol;Acc:HGNC:4387]	2773	.	63	25	38	.	.	6.12733	5.50472	6.09917	6.39045	4.24491	4.98574	5.59537	4.38848	5.11104	3.86824	4.22547	4.79554	5.7634	3.43525	4.48001	4.74398	3.90446	5.25376	5.22886	4.38556	4.43648	4.32051	4.2878	5.51917	3.72771	4.04296	3.43315	4.74059	3.47345	4.23575	4.35679	4.90428	4.62212	3.63337	4.87695	4.38563	4.4943	5.20072	5.73457
738	ENSG00000065150	IPO5	importin 5 [Source:HGNC Symbol;Acc:HGNC:6402]	3843	.	63	25	38	.	.	6.70696	6.70537	6.18988	6.30877	5.98789	5.59363	5.88594	5.86432	6.33215	5.31701	5.71993	6.15619	6.26202	5.40776	5.51085	6.5935	6.41395	6.54028	6.80099	6.28978	6.7375	6.88899	6.84933	6.22598	6.46214	6.23861	6.00806	6.32283	5.58786	6.67713	6.55066	6.18285	6.04958	6.12107	6.60543	6.46237	6.0634	5.95423	6.39804
739	ENSG00000065154	OAT	ornithine aminotransferase [Source:HGNC Symbol;Acc:HGNC:8091]	4942	.	63	25	38	.	.	7.59591	7.77958	6.33848	7.99729	6.88682	8.24406	8.1662	8.26215	7.95961	7.33174	7.92866	7.97602	8.03546	7.3123	7.62845	8.22189	7.92015	7.64572	7.99873	8.19496	7.96045	8.20952	8.31538	7.92878	8.15859	8.10428	7.25728	8.07945	7.09992	8.39895	8.05057	7.94791	8.1179	6.982	8.50599	8.22307	8.1002	7.54593	7.93514
740	ENSG00000065183	WDR3	WD repeat domain 3 [Source:HGNC Symbol;Acc:HGNC:12755]	10885	.	63	25	38	.	.	3.02953	2.9069	2.64607	3.23243	2.59148	2.94209	2.81896	2.27954	2.50591	2.55913	2.16028	2.83747	2.27278	2.31682	2.30913	2.6576	2.23059	2.51487	1.84826	2.23548	2.59082	2.41736	3.10845	1.90333	2.6072	3.08816	2.19559	2.17115	2.15198	3.11953	2.63051	2.05096	2.14419	2.40241	2.50037	2.63788	2.26906	2.65983	2.20116
741	ENSG00000065243	PKN2	protein kinase N2 [Source:HGNC Symbol;Acc:HGNC:9406]	5586	.	63	25	38	.	.	4.07427	3.94055	2.92712	3.61091	2.9331	2.89378	3.79087	3.26989	3.80042	2.28638	3.07432	3.64343	3.50905	1.81731	2.77047	3.43655	2.4308	3.63557	3.33195	3.32095	3.14548	3.59037	3.41263	3.68395	2.88652	2.88629	1.77139	2.73515	2.0097	2.91784	2.9878	2.87338	2.97788	2.49223	3.29603	3.40795	2.74338	3.1382	3.83364
742	ENSG00000065268	WDR18	WD repeat domain 18 [Source:HGNC Symbol;Acc:HGNC:17956]	57418	.	63	25	38	.	.	5.87015	5.99489	6.39464	5.59976	6.93455	6.76714	5.96566	6.87344	6.16856	6.32576	6.96613	6.27973	6.34965	6.8136	6.46968	5.78731	6.25369	5.7533	6.06199	6.23114	5.69214	5.75541	5.51251	5.56215	5.59348	6.50724	6.03805	6.50879	6.16186	5.43253	5.79612	6.4618	6.20489	6.1076	5.30172	5.84464	6.36662	6.46717	5.52366
743	ENSG00000065308	TRAM2	translocation associated membrane protein 2 [Source:HGNC Symbol;Acc:HGNC:16855]	9697	.	62	24	38	.	.	2.68947	2.64672	3.23939	3.60122	2.75859	2.70852	3.50562	3.54929	3.12365	3.62117	3.6495	3.12053	2.18674	3.22337	2.73668	3.33632	2.70342	1.55065	2.93649	2.54422	3.7223	2.96972	3.62922	3.08776	3.32826	2.44851	3.29353	3.5147	3.50374	3.17623	3.25924	3.59358	3.27663	2.81124	2.29957	2.82828	3.07499	2.84532	2.13019
744	ENSG00000065320	NTN1	netrin 1 [Source:HGNC Symbol;Acc:HGNC:8029]	9423	.	62	24	38	.	.	0.681803	2.192	3.88217	2.16924	4.06993	2.58607	2.20457	2.22761	2.45328	3.02972	1.53634	1.7097	2.13711	2.69952	3.37914	1.75656	2.98077	2.58342	1.34493	1.40618	1.88561	0.90401	1.22898	1.08077	2.32411	1.37852	1.32794	0.547409	2.38773	1.09826	1.51267	1.37714	0.546173	3.45815	1.00737	1.54187	1.72257	1.60753	1.50735
745	ENSG00000065357	DGKA	diacylglycerol kinase alpha [Source:HGNC Symbol;Acc:HGNC:2849]	1606	.	63	25	38	.	.	3.18094	3.58984	3.11296	3.70447	3.00897	3.83861	4.48455	4.3876	3.89319	3.57932	4.29522	3.45486	4.5836	3.51013	3.0034	4.51289	4.19149	3.04767	4.59946	4.34705	4.65999	4.32326	4.15292	4.5995	3.60905	3.88133	4.4534	4.535	4.37637	3.88017	4.2306	4.18478	4.23872	4.23651	4.43164	3.55037	4.18303	4.53886	4.52391
746	ENSG00000065361	ERBB3	erb-b2 receptor tyrosine kinase 3 [Source:HGNC Symbol;Acc:HGNC:3431]	2065	.	63	25	38	.	.	1.88722	2.01708	2.71199	3.34288	2.52385	3.17322	2.50993	2.37649	2.40605	4.33468	3.44818	4.99041	2.9666	2.92705	3.35056	2.19991	2.59623	4.06528	1.95051	4.1049	2.32375	2.25247	2.35337	1.87103	2.87009	3.9241	3.06708	2.36974	2.17346	2.63357	2.77402	2.60302	3.0009	2.07064	3.6158	4.68079	3.41727	3.18872	2.8487
747	ENSG00000065413	ANKRD44	ankyrin repeat domain 44 [Source:HGNC Symbol;Acc:HGNC:25259]	91526	.	63	25	38	.	.	4.00544	3.66425	2.24095	2.35248	3.13083	1.69461	2.49442	1.82679	2.98263	2.33561	1.26255	2.12298	2.34187	1.81731	1.84145	1.76084	2.11563	2.11179	1.72129	2.00687	1.82224	2.28307	1.82957	2.1464	1.86109	1.33455	0.90525	1.62733	1.75958	1.96821	1.64942	2.06643	2.00638	2.12107	1.21345	1.7177	1.90564	1.39884	2.4396
748	ENSG00000065427	KARS1	lysyl-tRNA synthetase 1 [Source:HGNC Symbol;Acc:HGNC:6215]	3735	.	63	25	38	.	.	7.12452	6.69805	7.3408	7.57805	6.56379	6.93696	6.60095	6.41933	6.21578	6.32454	5.91635	6.23604	6.68636	6.07752	6.30641	6.30879	6.39583	6.56467	6.12609	6.21356	6.45495	6.17708	6.42023	6.76795	6.40265	6.54558	6.72567	6.51207	6.32661	6.67639	6.60665	6.48659	6.86502	6.34678	6.58996	6.55908	6.45132	6.94756	6.50858
749	ENSG00000065457	ADAT1	adenosine deaminase tRNA specific 1 [Source:HGNC Symbol;Acc:HGNC:228]	23536	.	63	25	38	.	.	3.17495	3.27068	3.44735	2.58296	3.70366	2.34071	2.23734	3.13458	2.95674	3.56475	2.85745	3.44491	2.60536	3.49948	4.17401	3.35203	4.00607	3.56292	3.40845	3.08581	2.67733	3.36483	3.77658	2.69712	4.11855	3.78472	3.82692	3.1141	3.56763	4.13621	3.50142	3.16346	3.29506	3.76996	3.5946	3.6074	3.08279	3.28181	2.69419
750	ENSG00000065485	PDIA5	protein disulfide isomerase family A member 5 [Source:HGNC Symbol;Acc:HGNC:24811]	10954	.	63	25	38	.	.	1.18948	1.61983	3.96232	1.97215	1.80677	2.75075	2.19873	2.90641	2.14093	2.11617	2.20297	1.76775	1.64755	2.85767	1.77223	2.48319	2.85279	0.630276	2.73388	1.56436	2.28196	2.36082	2.01934	2.8317	1.22953	2.87108	2.92907	3.45221	2.60865	2.73458	1.99532	2.6541	3.46334	2.93375	2.20331	2.17758	1.52963	3.43318	1.82968
751	ENSG00000065491	TBC1D22B	TBC1 domain family member 22B [Source:HGNC Symbol;Acc:HGNC:21602]	55633	.	63	25	38	.	.	4.22584	4.40805	4.63657	4.50361	5.45154	4.08612	4.22199	4.80189	4.83727	4.75428	4.16195	4.45705	3.98036	5.06069	4.49791	4.39409	4.75216	3.66736	3.97499	3.83597	4.50106	4.72783	4.56283	3.33221	4.81527	3.72178	4.77201	4.40579	4.84838	4.31593	4.51889	3.91785	3.87224	4.83284	4.19916	4.36098	3.53831	3.37811	3.6776
752	ENSG00000065518	NDUFB4	NADH:ubiquinone oxidoreductase subunit B4 [Source:HGNC Symbol;Acc:HGNC:7699]	4710	.	63	25	38	.	.	8.59737	7.5245	8.20436	8.7061	6.5151	8.36401	8.39282	8.59043	8.13542	8.17602	8.13839	8.42105	8.51769	8.50704	8.51474	8.64054	8.4264	8.24544	8.60485	8.48667	8.557	8.16846	8.25557	8.7148	8.63667	9.08646	8.81041	8.94501	8.99589	8.65499	8.65732	8.62716	8.88924	8.36314	8.67269	8.87186	8.81016	8.63439	8.07286
753	ENSG00000065526	SPEN	spen family transcriptional repressor [Source:HGNC Symbol;Acc:HGNC:17575]	23013	.	63	25	38	.	.	6.2219	5.14604	5.50563	4.82237	5.38647	4.61871	4.99252	4.62101	4.87897	4.34353	4.55721	4.75844	4.75694	4.5464	4.55642	4.28828	4.29654	4.99496	4.13572	4.6166	4.51675	4.55033	4.70314	4.83194	4.41681	4.2341	4.30129	3.96641	4.21156	4.37885	4.4701	4.22717	4.29374	4.45095	4.21128	4.80406	4.63365	4.40663	4.76776
754	ENSG00000065534	MYLK	myosin light chain kinase [Source:HGNC Symbol;Acc:HGNC:7590]	4638	.	63	25	38	.	.	1.73064	2.83366	3.45499	1.68807	3.94202	3.06652	3.34678	3.66325	3.98905	3.95494	3.46499	3.99075	3.09809	3.86629	3.79602	4.02583	4.06976	3.58173	4.45743	4.51688	4.22089	4.06621	4.84241	4.24657	4.06688	4.07028	4.47363	3.68643	3.94914	4.43317	4.41983	3.82657	3.3125	5.59036	4.00005	3.9137	4.26497	4.1387	3.01788
755	ENSG00000065548	ZC3H15	zinc finger CCCH-type containing 15 [Source:HGNC Symbol;Acc:HGNC:29528]	55854	.	63	25	38	.	.	7.09289	6.63973	4.69974	6.79485	5.54687	6.65467	6.73184	7.14257	7.23431	5.61256	6.65021	7.20525	6.64748	5.45996	5.56584	7.10297	5.54751	6.88668	7.19017	6.88595	7.11049	7.51076	7.34014	6.51732	6.25202	6.40777	5.62977	7.03616	5.31078	7.0398	6.23106	6.938	7.02805	5.18866	7.42273	6.93883	6.78445	6.52418	6.98958
756	ENSG00000065559	MAP2K4	mitogen-activated protein kinase kinase 4 [Source:HGNC Symbol;Acc:HGNC:6844]	6416	.	63	25	38	.	.	3.82906	3.374	2.32525	3.60821	3.95593	3.57383	3.35948	4.10745	4.97906	4.49029	4.40118	5.10219	4.27952	4.21011	3.57297	5.16166	4.81234	4.86998	4.78805	5.09059	5.12876	5.73314	5.64856	3.13034	5.28592	5.04819	4.12821	4.58004	4.37923	5.46281	4.91181	4.87924	4.71651	3.97118	5.26056	5.05399	4.47049	3.48182	4.43774
757	ENSG00000065600	PACC1	proton activated chloride channel 1 [Source:HGNC Symbol;Acc:HGNC:25593]	55248	.	63	25	38	.	.	5.0818	4.47566	4.80651	4.34944	4.46347	4.35959	3.88209	3.32073	3.39552	4.84421	3.6803	5.08777	4.06271	4.06818	3.6124	3.30239	3.82007	4.31849	2.28634	3.88866	3.25106	3.32717	3.23674	2.90084	3.92423	4.01221	3.83146	2.99848	3.00103	3.73383	3.65682	3.31447	4.31511	3.96783	3.66834	5.10632	4.14677	3.6478	3.59874
758	ENSG00000065613	SLK	STE20 like kinase [Source:HGNC Symbol;Acc:HGNC:11088]	9748	.	63	25	38	.	.	5.17506	4.34011	2.66281	4.13393	3.96617	3.38099	4.43649	3.89075	4.53526	3.14219	4.08294	4.34132	4.40608	3.71547	3.4001	4.54987	3.47224	4.62986	4.40964	4.77428	4.86619	5.17043	5.06561	4.7098	4.35691	3.8078	3.48007	4.102	3.97201	4.59162	3.57407	4.23578	4.07271	4.08169	4.45184	4.2874	4.25873	4.42914	4.81561
759	ENSG00000065615	CYB5R4	cytochrome b5 reductase 4 [Source:HGNC Symbol;Acc:HGNC:20147]	51167	.	62	24	38	.	.	4.05339	3.57157	2.79144	3.37467	2.9331	3.19729	2.0095	3.02644	3.00893	3.15267	2.81052	3.77255	3.17276	3.34116	2.99072	3.16954	2.99018	2.89615	3.30056	3.21431	2.85557	3.65642	4.11961	2.4727	3.54594	3.53549	2.69285	3.0689	2.92628	3.39314	3.00701	3.44979	3.54489	1.32077	3.43914	3.44946	2.83141	3.66019	2.69266
760	ENSG00000065621	GSTO2	glutathione S-transferase omega 2 [Source:HGNC Symbol;Acc:HGNC:23064]	119391	.	63	25	38	.	.	2.15304	1.89007	2.93963	2.62305	3.62919	4.52494	2.43374	4.66658	2.60987	3.78681	3.59094	3.19398	3.58018	4.79862	3.86722	4.43264	4.17972	3.51945	3.54722	4.33192	4.23352	4.52039	4.48282	4.20332	4.52415	4.33774	4.61048	4.38202	5.04348	4.81968	4.59645	4.48299	4.5603	4.17197	4.71031	4.7183	4.36814	4.56251	2.68596
761	ENSG00000065665	SEC61A2	SEC61 translocon subunit alpha 2 [Source:HGNC Symbol;Acc:HGNC:17702]	55176	.	63	25	38	.	.	6.36734	6.42388	5.16076	6.53454	6.78038	6.20398	6.21795	6.40975	6.25337	6.50686	5.74577	6.59864	5.75941	6.07877	5.67813	6.18883	6.25058	5.91607	6.17129	5.68392	6.36236	6.13571	6.60465	5.46969	6.5573	5.98049	6.57051	5.92432	5.88068	6.34468	6.3887	5.804	5.82002	6.21027	6.61033	6.37634	6.10854	5.15805	5.83357
762	ENSG00000065675	PRKCQ	protein kinase C theta [Source:HGNC Symbol;Acc:HGNC:9410]	5588	.	63	25	38	.	.	1.49845	1.93266	2.43016	2.05488	2.64852	2.97182	1.74876	2.48126	2.50754	4.35503	3.50293	4.45761	1.85826	3.7337	2.53069	3.28281	3.45316	3.18928	2.59225	3.36747	2.92477	3.7252	3.61361	1.93799	3.79917	4.10259	3.04408	2.68022	1.21848	2.92396	2.78472	2.85622	3.87429	2.08371	3.68288	4.14772	2.91312	2.44553	2.80141
763	ENSG00000065717	TLE2	TLE family member 2, transcriptional corepressor [Source:HGNC Symbol;Acc:HGNC:11838]	7089	.	63	25	38	.	.	4.70373	5.07909	6.37431	6.10864	4.5159	5.70932	5.65049	5.74864	5.9103	4.97458	5.5881	4.74927	5.73294	4.7183	5.58601	4.99507	4.83401	5.83749	5.29894	4.79945	4.64007	4.63784	5.06965	5.06057	4.66253	5.11718	4.70482	5.88656	4.78045	4.80997	4.72584	5.19777	6.37725	4.83284	4.92447	4.63765	5.75828	5.72984	5.37278
764	ENSG00000065802	ASB1	ankyrin repeat and SOCS box containing 1 [Source:HGNC Symbol;Acc:HGNC:16011]	51665	.	63	25	38	.	.	3.13757	3.90122	4.43655	3.43126	4.93497	3.21461	3.58995	3.35565	4.54543	4.88603	3.89092	4.07833	3.73757	4.88599	4.73197	3.96642	4.91102	4.60685	4.20684	3.75908	4.0014	4.78976	4.46043	4.16281	4.88581	4.17722	4.6997	3.64339	5.22481	4.52867	4.75566	3.77448	3.54323	5.02936	4.38459	4.49546	4.18972	4.0816	4.16096
765	ENSG00000065809	FAM107B	family with sequence similarity 107 member B [Source:HGNC Symbol;Acc:HGNC:23726]	83641	.	62	24	38	.	.	5.51578	5.06012	4.84963	4.50282	4.02175	2.69069	3.32515	2.37649	3.07325	3.50301	4.02507	5.58109	2.89642	3.22625	2.85031	2.36737	2.8029	4.85175	2.34434	4.28025	3.04378	3.07706	2.48881	3.44376	2.89939	4.10392	2.94915	2.57516	2.7364	3.63919	2.85424	3.21563	4.47031	2.55669	3.97089	5.72906	4.4617	4.2591	2.65235
766	ENSG00000065833	ME1	malic enzyme 1 [Source:HGNC Symbol;Acc:HGNC:6983]	4199	.	63	25	38	.	.	3.40206	4.6453	2.75483	5.6971	4.33984	4.31373	4.81834	4.69884	4.64737	4.56175	5.10237	4.85806	5.838	4.70643	4.89712	5.52458	4.85669	5.77212	5.04445	5.42912	5.30627	5.46596	5.26363	5.71201	5.28511	5.08845	5.17734	5.22963	4.40002	5.56679	5.12371	5.40149	5.00771	4.83728	5.57989	5.22153	5.07169	5.33351	5.07379
767	ENSG00000065882	TBC1D1	TBC1 domain family member 1 [Source:HGNC Symbol;Acc:HGNC:11578]	23216	.	63	25	38	.	.	4.71253	4.9557	5.50636	4.63521	4.48351	4.92121	4.73725	4.17377	4.57585	4.8301	4.88603	4.53283	4.62449	4.43581	4.50932	4.69221	4.55996	4.31937	5.07923	4.75529	5.33984	4.93186	4.5257	5.31526	4.41486	4.80702	4.71573	5.0094	4.81009	4.69706	4.86919	5.13065	4.98464	5.20456	5.04053	4.9499	5.00477	5.10049	4.89179
768	ENSG00000065883	CDK13	cyclin dependent kinase 13 [Source:HGNC Symbol;Acc:HGNC:1733]	8621	.	63	25	38	.	.	5.26513	4.63264	4.22125	4.70822	4.17997	4.64665	5.0492	4.56869	4.45384	3.81958	4.64306	4.57672	4.52107	4.0209	4.17237	4.84716	4.31196	4.44837	4.75865	4.56521	4.56809	4.50274	4.37948	4.53326	4.5692	4.17931	4.38459	4.55468	4.03372	4.20793	4.31191	4.35212	4.88546	3.87406	4.56084	4.62858	4.67557	4.40663	4.44838
769	ENSG00000065911	MTHFD2	methylenetetrahydrofolate dehydrogenase (NADP+ dependent) 2, methenyltetrahydrofolate cyclohydrolase [Source:HGNC Symbol;Acc:HGNC:7434]	10797	.	58	22	36	.	.	4.08947	3.97611	4.67086	4.872	2.89249	1.77959	1.83667	2.05123	2.9299	1.21919	2.02916	1.44859	2.64961	NA	1.13274	1.56477	1.2464	0.934613	2.91758	1.51099	2.98054	1.41076	NA	2.92141	2.1492	3.30629	1.84474	2.60206	4.05827	1.27939	1.57344	2.56704	2.69373	1.42567	2.76753	2.90383	2.27923	4.90056	3.42692
770	ENSG00000065970	FOXJ2	forkhead box J2 [Source:HGNC Symbol;Acc:HGNC:24818]	55810	.	63	25	38	.	.	4.50378	4.77291	4.76357	4.61534	5.66048	4.09571	3.33846	3.59555	4.90678	4.91492	3.73651	4.41046	3.89784	4.9716	4.05992	4.10334	4.45097	4.37381	3.76896	3.59595	4.09577	4.55687	4.16483	3.34528	4.2429	4.26572	4.46866	3.93904	4.50953	4.05816	4.2939	3.41043	3.54793	4.86127	3.59168	3.63344	3.24866	3.09335	4.10203
771	ENSG00000065978	YBX1	Y-box binding protein 1 [Source:HGNC Symbol;Acc:HGNC:8014]	4904	.	63	25	38	.	.	10.1504	10.2688	9.91531	9.47468	8.63885	8.33535	8.33396	7.37897	7.24904	7.19847	6.42907	6.95527	7.38154	6.04386	6.97812	6.41192	6.86728	7.16593	6.77746	5.95401	6.41148	6.15081	5.88537	6.59834	6.01562	6.161	6.11232	6.73774	6.58108	6.0188	6.39503	6.09274	6.14024	6.92569	5.91714	6.10105	6.10959	7.30994	7.13103
772	ENSG00000065989	PDE4A	phosphodiesterase 4A [Source:HGNC Symbol;Acc:HGNC:8780]	5141	.	63	25	38	.	.	3.70253	5.0327	4.08954	4.79968	5.43138	4.83106	4.32909	4.54733	5.76476	5.84184	5.20389	5.09833	4.68363	5.53891	5.60738	4.71275	5.01228	5.54492	4.59424	5.09794	4.35907	4.75451	5.32517	4.45871	5.37934	4.94517	5.50393	3.946	4.98074	5.10849	4.77155	5.18294	5.464	5.32653	4.86515	5.42817	5.30756	4.34095	4.81113
773	ENSG00000066027	PPP2R5A	protein phosphatase 2 regulatory subunit B'alpha [Source:HGNC Symbol;Acc:HGNC:9309]	5525	.	63	25	38	.	.	3.17852	3.77173	2.75483	3.59079	3.66089	3.87713	3.76193	4.20493	3.84945	3.24352	3.46094	4.15267	4.33057	3.46632	3.74076	3.55749	4.14622	4.07011	3.74487	3.39329	3.71957	3.2583	3.35554	4.08623	3.80118	3.32724	2.99863	3.84104	3.00968	3.6689	3.62509	3.41769	2.71361	2.60483	3.16104	3.29968	3.61553	3.14897	3.533
774	ENSG00000066032	CTNNA2	catenin alpha 2 [Source:HGNC Symbol;Acc:HGNC:2510]	1496	.	63	25	38	.	.	6.90918	7.86287	6.66362	6.79812	7.10859	7.14953	7.59842	7.52325	7.61444	6.26764	6.92382	7.13708	7.1864	6.30381	6.70293	7.43072	7.20638	7.54128	7.37137	7.20345	7.19278	7.457	7.43596	7.45476	7.08847	6.90159	6.67104	7.05089	6.0003	7.13923	6.95141	6.7912	6.63314	6.02692	7.1212	6.92182	6.96052	6.65106	7.61391
775	ENSG00000066044	ELAVL1	ELAV like RNA binding protein 1 [Source:HGNC Symbol;Acc:HGNC:3312]	1994	.	63	25	38	.	.	5.05562	5.24998	6.29525	5.56649	5.47989	4.82485	5.37574	5.02557	5.56955	5.22796	4.69741	4.99214	5.28818	5.05184	5.24721	5.03636	5.51685	5.23512	4.41151	4.36588	4.40096	5.41098	4.86021	5.0545	5.23092	4.48545	5.51206	4.66521	5.24509	4.72492	5.07284	4.1084	4.49617	5.39402	4.53863	4.72702	4.66265	4.77044	5.29474
776	ENSG00000066056	TIE1	tyrosine kinase with immunoglobulin like and EGF like domains 1 [Source:HGNC Symbol;Acc:HGNC:11809]	7075	.	63	25	38	.	.	2.28602	4.10996	3.91238	1.71273	4.21432	5.07796	5.1576	4.63815	4.80187	4.84709	4.84124	4.34132	4.75471	5.36257	5.90208	4.46328	5.19016	5.68374	5.25602	4.17622	5.2312	3.632	3.78509	5.44157	4.24067	4.05332	4.105	5.12707	4.90282	4.02695	3.80199	4.58932	4.36406	5.34237	3.94073	4.39648	4.60315	4.59724	4.45225
777	ENSG00000066117	SMARCD1	SWI/SNF related, matrix associated, actin dependent regulator of chromatin, subfamily d, member 1 [Source:HGNC Symbol;Acc:HGNC:11106]	6602	.	63	25	38	.	.	5.42314	4.80184	5.63806	4.58923	5.31059	4.39575	4.6984	4.89635	4.4296	4.4744	4.0847	4.34807	4.31966	4.11502	4.58535	3.99808	3.89356	3.83239	4.25508	3.86156	4.25873	3.64673	4.314	4.12858	4.06464	3.6067	4.32422	3.90084	4.39471	4.00535	4.05762	3.95045	3.89429	4.30242	3.92374	3.9733	4.19179	3.8183	4.28855
778	ENSG00000066135	KDM4A	lysine demethylase 4A [Source:HGNC Symbol;Acc:HGNC:22978]	9682	.	63	25	38	.	.	5.96456	5.64547	5.83271	4.69988	5.95051	4.77923	5.00159	4.58195	4.76149	4.88603	4.79562	4.90916	4.49496	5.03896	4.7816	5.01054	4.77921	4.95724	4.93333	4.80302	5.09925	4.9257	4.90474	4.57973	5.32584	4.96736	5.15988	4.74183	5.11459	5.07613	5.17922	4.65163	4.75385	5.01421	4.66493	4.93273	4.52377	4.40198	4.78344
779	ENSG00000066136	NFYC	nuclear transcription factor Y subunit gamma [Source:HGNC Symbol;Acc:HGNC:7806]	4802	.	63	25	38	.	.	5.7956	5.17377	5.40559	5.30945	6.18662	5.6316	6.1655	5.58456	5.01692	5.39789	5.52549	5.448	5.36448	5.6872	5.57925	5.24377	5.60293	5.28801	5.26782	5.13431	5.03508	4.93034	5.22484	5.10922	5.41517	5.31486	5.716	4.90046	5.44022	5.10352	5.15601	5.41183	5.53028	5.40549	4.88891	5.20192	5.09404	5.38157	5.33983
780	ENSG00000066185	ZMYND12	zinc finger MYND-type containing 12 [Source:HGNC Symbol;Acc:HGNC:21192]	84217	.	61	25	36	.	.	NA	NA	1.68197	1.13888	1.75047	2.34071	1.6203	0.526545	1.34329	2.22571	2.27391	2.53066	2.03225	3.04418	1.29955	1.90692	1.93041	2.35591	1.08015	2.48477	2.07985	2.15423	2.6444	3.20133	2.37523	2.0318	2.92456	2.16081	2.86097	3.5458	2.52738	2.33551	3.21359	2.35983	2.71015	1.75208	2.69979	2.86483	2.04103
781	ENSG00000066230	SLC9A3	solute carrier family 9 member A3 [Source:HGNC Symbol;Acc:HGNC:11073]	6550	.	62	24	38	.	.	5.6803	5.26131	5.09836	3.16122	4.2261	5.32406	5.46554	5.26383	5.17283	5.03806	6.03004	4.49316	4.74986	4.68137	4.46871	4.99431	4.80616	4.93236	5.58556	5.61639	5.04802	4.88407	4.89935	4.31054	4.53956	4.55094	4.32515	5.23663	4.22354	3.91358	4.45964	4.31111	4.01524	4.28536	4.32947	4.67167	4.8142	4.58853	4.3748
782	ENSG00000066248	NGEF	neuronal guanine nucleotide exchange factor [Source:HGNC Symbol;Acc:HGNC:7807]	25791	.	63	25	38	.	.	7.30309	8.12709	5.81026	7.37687	8.67459	8.092	8.24714	8.43075	8.63399	9.12299	9.24519	9.14543	8.37781	9.17854	8.39183	9.12014	9.42878	8.06647	8.72343	8.79079	9.55796	9.43613	9.21476	8.53581	9.30286	9.26856	9.46758	8.57314	8.99273	9.07845	8.99727	8.82747	8.97615	9.1697	8.97995	8.98295	8.85299	8.15841	8.32309
783	ENSG00000066322	ELOVL1	ELOVL fatty acid elongase 1 [Source:HGNC Symbol;Acc:HGNC:14418]	64834	.	63	25	38	.	.	5.07601	4.67979	6.02224	5.84199	5.04204	5.9985	5.82882	5.43234	4.93403	6.91873	6.5492	7.97954	6.40673	5.80658	5.32436	4.94332	5.21164	7.21043	5.50099	6.60533	5.31013	5.4683	4.67688	6.23142	5.71318	6.44181	5.91388	5.6182	5.77046	5.50717	5.31734	6.00144	6.4902	5.97364	6.49818	7.73253	6.43686	6.79515	5.7682
784	ENSG00000066336	SPI1	Spi-1 proto-oncogene [Source:HGNC Symbol;Acc:HGNC:11241]	6688	.	60	24	36	.	.	1.2878	2.14918	5.16534	4.27593	2.78419	2.54359	2.15212	1.59176	2.36481	3.35945	2.66913	NA	4.86596	2.98759	3.58149	2.40931	3.28804	2.68784	1.87336	2.39693	2.42232	2.81249	2.02417	2.40535	3.01293	2.79342	3.25987	2.10942	4.45704	1.83002	2.12045	2.06975	2.85658	4.88616	NA	2.73739	2.05189	4.57953	4.88648
785	ENSG00000066379	POLR1H	RNA polymerase I subunit H [Source:HGNC Symbol;Acc:HGNC:13182]	30834	.	63	25	38	.	.	3.80685	3.38407	5.44652	5.11514	1.49451	4.4617	3.16091	4.88114	2.07821	4.17957	3.61355	3.88433	4.30948	4.97269	4.15757	4.12197	3.91556	3.89992	3.583	3.78715	3.73467	2.32765	2.69752	4.46743	3.61401	4.87128	4.90555	4.52931	4.4585	4.2955	4.1685	4.47699	4.36011	3.80735	3.51417	3.12702	3.35681	5.06047	2.92091
786	ENSG00000066382	MPPED2	metallophosphoesterase domain containing 2 [Source:HGNC Symbol;Acc:HGNC:1180]	744	.	63	25	38	.	.	4.82397	4.8206	4.07005	4.18202	3.97253	3.71343	4.87248	4.26322	4.43441	4.64395	3.62014	4.02128	3.69531	4.33882	4.66346	4.74339	5.30876	4.69478	4.95791	4.00017	4.7934	4.53285	4.80227	3.80611	4.58989	4.5361	4.66402	4.44753	4.24338	4.8723	4.69836	4.01374	4.17037	4.3008	4.40873	3.90395	3.44661	3.48826	3.17852
787	ENSG00000066422	ZBTB11	zinc finger and BTB domain containing 11 [Source:HGNC Symbol;Acc:HGNC:16740]	27107	.	63	25	38	.	.	4.96698	4.15706	2.64106	4.95137	3.75624	3.66602	3.74165	3.81249	4.45946	2.88747	3.7415	4.18243	4.11822	3.5711	3.2122	4.40285	3.56092	4.33832	4.32572	4.63488	4.39069	4.88281	5.1249	4.00785	4.20077	4.27678	3.57245	4.26331	3.40404	4.52386	3.8698	4.49884	4.23162	3.49103	4.63101	4.57181	4.3855	3.61092	4.41717
788	ENSG00000066455	GOLGA5	golgin A5 [Source:HGNC Symbol;Acc:HGNC:4428]	9950	.	63	25	38	.	.	4.90118	4.67308	3.73647	5.58136	4.44302	4.59986	4.4756	5.16962	4.90461	4.18146	4.57922	4.83347	5.11864	4.27891	3.95755	4.77464	4.37072	4.65765	5.18825	4.93875	4.75377	4.94477	5.07982	4.77961	4.70965	4.72024	4.05872	4.80414	3.19118	5.04589	4.2721	5.21947	4.95479	3.85091	5.12243	5.24471	4.7705	5.29527	4.78584
789	ENSG00000066468	FGFR2	fibroblast growth factor receptor 2 [Source:HGNC Symbol;Acc:HGNC:3689]	2263	.	63	25	38	.	.	3.19899	4.74473	4.41141	4.46996	4.56759	5.73121	6.40078	5.44868	3.28105	4.68509	4.98467	5.59787	5.98533	4.74884	5.01822	4.21163	4.51204	5.49039	3.92727	5.17089	3.90896	4.03392	3.13488	6.31367	5.00583	4.90155	5.38973	5.07198	4.72224	4.66779	5.00632	3.57352	4.98879	4.77377	5.3205	5.97625	5.22624	6.07984	5.38787
790	ENSG00000066557	LRRC40	leucine rich repeat containing 40 [Source:HGNC Symbol;Acc:HGNC:26004]	55631	.	63	25	38	.	.	5.94074	5.56917	3.52435	5.39716	4.44867	4.70207	5.18391	5.05753	5.11427	4.10608	4.76369	4.68255	4.23524	3.74341	3.69404	5.13555	4.13288	4.29913	4.58696	4.99736	4.58292	5.10132	5.32298	4.06355	4.00954	4.41812	3.2809	4.38377	3.24305	4.63579	4.18011	4.48867	4.58962	2.75894	5.09732	4.48299	4.77698	4.13755	5.21412
791	ENSG00000066583	ISOC1	isochorismatase domain containing 1 [Source:HGNC Symbol;Acc:HGNC:24254]	51015	.	63	25	38	.	.	4.89119	4.95473	4.20789	4.84623	4.5317	4.78531	4.46117	4.33721	4.33563	4.92179	4.1936	4.57207	3.89976	4.19406	3.81044	4.00244	4.24094	4.58956	4.23344	4.09513	3.78522	3.52799	3.16995	3.71693	3.75176	3.79234	3.81738	4.24336	4.46346	3.87202	4.25177	3.99496	2.84848	3.51517	3.87509	4.77783	4.0327	3.83857	3.43445
792	ENSG00000066629	EML1	EMAP like 1 [Source:HGNC Symbol;Acc:HGNC:3330]	2009	.	63	25	38	.	.	6.61562	5.01433	4.13085	3.57124	4.55127	3.9792	3.62729	3.87451	4.32525	4.41017	4.28642	4.25749	3.70031	4.22271	3.77855	4.5148	4.57285	4.25846	4.42019	3.97952	4.86837	4.7665	4.65733	3.6877	4.65004	3.84449	4.60667	3.86608	3.988	4.19259	4.50254	4.17778	3.79387	4.38846	4.17989	4.56005	3.48929	3.20861	3.7529
793	ENSG00000066651	TRMT11	tRNA methyltransferase 11 homolog [Source:HGNC Symbol;Acc:HGNC:21080]	60487	.	63	25	38	.	.	3.12672	3.02043	2.19952	3.1338	1.74254	3.10341	3.39223	3.12365	2.36085	2.53462	3.23863	2.89535	3.19963	2.66995	2.66306	2.88156	2.64541	2.76517	3.10077	2.91622	3.3665	2.85565	3.18333	3.40498	2.11854	3.41822	2.32318	3.93904	2.4494	3.20869	2.779	4.11049	4.06709	1.88756	3.94819	3.5944	3.51068	4.00753	3.41718
794	ENSG00000066654	THUMPD1	THUMP domain containing 1 [Source:HGNC Symbol;Acc:HGNC:23807]	55623	.	63	25	38	.	.	4.22708	4.45113	2.83868	3.15876	3.62686	3.02759	3.64757	3.42138	4.40428	2.77487	3.69428	3.86927	3.67657	3.12543	3.53194	3.84828	3.34607	4.29103	4.27267	4.16329	4.03378	4.48277	4.81768	4.2096	3.56725	3.40569	3.11978	3.66876	2.91009	4.21969	3.54982	3.96041	3.82707	3.56442	4.20743	4.28957	4.21373	3.59063	4.03597
795	ENSG00000066697	MSANTD3	Myb/SANT DNA binding domain containing 3 [Source:HGNC Symbol;Acc:HGNC:23370]	91283	.	63	25	38	.	.	6.36452	6.33053	6.43227	5.6791	4.88504	5.50877	5.40396	5.57462	5.80959	5.42041	5.12891	5.74316	5.04269	5.45715	5.12668	5.69511	5.28092	5.50373	5.42297	4.67573	5.12752	6.01341	5.75697	4.82048	5.64677	5.27843	5.23275	5.26184	5.19805	5.65024	5.23878	5.73278	5.25599	4.95128	5.74299	5.44995	4.97677	5.55967	4.87469
796	ENSG00000066735	KIF26A	kinesin family member 26A [Source:HGNC Symbol;Acc:HGNC:20226]	26153	.	62	24	38	.	.	2.9389	3.09058	5.15072	2.42558	2.8676	2.66882	2.38048	2.1045	2.77849	3.27055	2.15664	2.29509	1.4043	2.81709	2.62848	1.80042	2.40554	1.31664	2.23267	1.90475	1.84833	1.86685	1.9172	1.73053	1.60148	1.85947	2.29035	2.11486	1.7308	1.61026	1.755	1.09846	0.943122	2.95973	1.70859	1.80296	1.85266	1.75025	1.376
797	ENSG00000066739	ATG2B	autophagy related 2B [Source:HGNC Symbol;Acc:HGNC:20187]	55102	.	63	25	38	.	.	3.43682	3.2964	2.47593	3.31513	3.65013	2.69358	2.82821	3.05536	3.89569	3.02384	3.2269	3.84706	3.32373	3.11944	2.7449	3.78179	3.38711	3.30434	3.03047	4.02305	3.68143	4.35783	4.47851	3.19684	4.01404	3.28459	2.96201	2.92528	3.26322	3.9749	3.55982	3.70073	3.33691	2.97872	3.7771	3.78537	3.49009	2.47194	3.58465
798	ENSG00000066777	ARFGEF1	ADP ribosylation factor guanine nucleotide exchange factor 1 [Source:HGNC Symbol;Acc:HGNC:15772]	10565	.	63	25	38	.	.	5.11889	4.53977	2.68175	3.76338	4.72353	3.59981	3.71828	3.77737	4.46894	3.23448	4.01813	4.25827	3.8312	3.59022	2.92599	4.17194	3.4929	4.28465	3.67299	4.08008	4.18452	4.90951	4.88177	3.77403	4.24067	3.83691	3.31135	3.70962	3.03578	4.47503	3.57812	3.89346	4.16886	3.43518	4.20179	4.06184	3.58223	3.54553	4.23264
799	ENSG00000066827	ZFAT	zinc finger and AT-hook domain containing [Source:HGNC Symbol;Acc:HGNC:19899]	57623	.	63	25	38	.	.	2.84381	2.40724	2.87696	1.44701	3.67328	1.81658	2.1062	2.02398	2.37961	2.57917	2.45702	2.24674	1.98382	3.24878	2.94657	2.97832	3.14312	2.20617	2.21331	2.26645	2.70468	2.53933	2.8007	2.17023	2.92092	2.60346	3.54931	2.25819	3.54296	3.06666	2.66106	2.39588	3.09159	3.29235	2.49213	2.55211	2.50846	2.0528	1.82968
800	ENSG00000066855	MTFR1	mitochondrial fission regulator 1 [Source:HGNC Symbol;Acc:HGNC:29510]	9650	.	61	25	36	.	.	3.71374	3.03186	3.22985	2.55836	2.60086	2.92059	2.40633	2.94831	2.44156	1.80159	1.99018	3.16189	2.59407	1.63463	2.37581	2.21356	2.48302	2.27312	1.99085	1.77003	2.40801	2.34427	2.13241	2.44414	1.69762	2.64658	NA	0.856699	NA	2.52469	2.15436	2.50925	3.03539	1.75812	1.73585	3.50132	1.89975	2.4164	2.63022
801	ENSG00000066923	STAG3	stromal antigen 3 [Source:HGNC Symbol;Acc:HGNC:11356]	10734	.	63	25	38	.	.	7.02814	6.77069	6.39798	5.87855	6.185	5.99276	5.98716	5.75066	6.0129	6.02927	6.05654	6.2913	5.63017	6.02143	6.03508	5.72123	5.66871	6.40647	5.94507	6.06709	5.97906	5.99111	5.89774	6.1071	6.21219	6.1263	6.2818	6.17759	5.915	6.21776	5.85242	6.22308	6.44123	6.01382	6.29649	6.49312	6.37364	6.33317	5.99604
802	ENSG00000066926	FECH	ferrochelatase [Source:HGNC Symbol;Acc:HGNC:3647]	2235	.	63	25	38	.	.	4.05006	4.63476	4.19939	4.12159	4.70146	3.46947	3.70667	4.12962	4.24924	4.8906	3.96869	4.37946	4.03693	4.79453	4.50375	4.43854	4.42896	4.43461	4.28897	4.1411	4.61928	4.28828	4.42686	3.70673	4.89147	4.46136	4.51275	4.24109	4.41714	4.66436	4.2806	3.7972	3.99855	4.28784	4.42058	4.54776	4.19703	3.90633	4.39429
803	ENSG00000066933	MYO9A	myosin IXA [Source:HGNC Symbol;Acc:HGNC:7608]	4649	.	63	25	38	.	.	4.03133	3.51868	2.42524	2.78081	4.23686	2.44076	2.54908	2.75509	3.73215	2.55913	2.85666	3.39043	2.89209	3.01378	2.51339	3.16586	2.73914	3.04767	2.75049	3.50519	3.39483	4.20872	3.96424	3.20133	3.74619	2.56762	2.35272	1.99405	2.81298	3.46093	3.30216	2.97366	2.7659	2.99351	3.37333	3.37923	2.90184	2.49451	3.48865
804	ENSG00000067057	PFKP	phosphofructokinase, platelet [Source:HGNC Symbol;Acc:HGNC:8878]	5214	.	63	25	38	.	.	7.83802	7.6299	7.73264	7.85215	8.09337	7.71666	7.14469	7.75297	7.25158	7.83917	7.50052	7.5634	7.96881	7.91235	7.23068	7.68489	7.31482	7.43739	7.13797	8.39371	7.36008	8.13587	8.34924	8.01148	8.20619	8.45804	8.77586	7.9736	8.18548	8.41824	7.88919	8.45273	8.92798	8.34166	8.81038	8.48756	8.77615	8.25966	8.12916
805	ENSG00000067064	IDI1	isopentenyl-diphosphate delta isomerase 1 [Source:HGNC Symbol;Acc:HGNC:5387]	3422	.	63	25	38	.	.	7.11017	6.15892	5.12026	7.75724	5.56598	6.25997	7.13977	6.87175	6.67315	6.14102	5.90202	6.64972	6.45611	5.64685	6.01529	6.94291	6.46559	6.44652	7.15271	6.33863	6.80108	6.82547	6.96895	6.15764	6.34792	6.86518	5.85876	6.74377	6.13519	7.0145	6.6244	6.14799	6.68785	5.38183	7.21438	6.83694	6.78532	6.69885	5.3499
806	ENSG00000067066	SP100	SP100 nuclear antigen [Source:HGNC Symbol;Acc:HGNC:11206]	6672	.	62	25	37	.	.	NA	1.36923	2.93963	2.1755	0.372886	2.27765	3.16466	2.09483	1.66532	2.03962	1.79291	1.47518	3.13315	1.5448	3.14245	1.82264	2.25455	2.25841	2.59225	2.12626	2.78624	1.79202	1.87839	2.8455	1.92754	1.7429	1.54407	1.88094	2.33788	2.35308	1.71111	3.02691	2.30244	2.33761	2.22099	2.15704	1.45688	3.77099	3.37349
807	ENSG00000067082	KLF6	Kruppel like factor 6 [Source:HGNC Symbol;Acc:HGNC:2235]	1316	.	63	25	38	.	.	7.52198	6.34457	7.36469	5.82083	6.11352	4.82082	5.66364	5.17798	5.15917	5.12313	5.32807	5.13775	5.15367	4.48396	5.69683	5.1682	5.56233	4.58145	5.07746	5.33074	5.84765	5.28638	5.08723	5.35814	4.64429	5.37191	5.1147	4.44037	5.13377	4.07846	5.53524	4.97227	3.6701	5.58312	4.83564	4.79326	4.23085	5.56649	5.25743
808	ENSG00000067113	PLPP1	phospholipid phosphatase 1 [Source:HGNC Symbol;Acc:HGNC:9228]	8611	.	63	25	38	.	.	5.15397	5.74418	4.93699	5.97845	5.20284	6.319	6.33036	5.97916	4.89511	5.60379	6.10287	5.84909	6.07263	5.53982	5.89226	5.6526	5.61228	5.60565	5.41655	6.4236	5.90146	5.27145	4.81631	6.64564	5.37644	5.84911	5.45209	6.26956	6.0774	5.9305	5.98794	6.49912	6.2828	5.72743	6.35261	6.33815	5.9748	6.5219	5.40084
809	ENSG00000067141	NEO1	neogenin 1 [Source:HGNC Symbol;Acc:HGNC:7754]	4756	.	63	25	38	.	.	7.53604	6.62541	6.61515	4.85883	7.09744	4.8872	4.84104	4.63246	4.51233	5.04437	4.52994	5.18549	5.08724	4.73864	4.55509	4.42848	5.01228	5.18041	4.03712	5.14199	4.37434	4.70328	4.36776	6.07196	4.99013	4.46837	5.07862	4.07391	4.85852	4.48734	4.59173	4.05415	3.93227	5.24586	4.55189	4.99484	4.77261	5.00226	5.19953
810	ENSG00000067167	TRAM1	translocation associated membrane protein 1 [Source:HGNC Symbol;Acc:HGNC:20568]	23471	.	63	25	38	.	.	4.26221	4.43831	5.67179	5.17045	4.17494	5.00698	5.39744	5.0307	4.55656	4.29321	4.04363	5.25069	4.96107	4.37013	4.60569	4.68408	4.75773	5.10374	5.27825	4.89828	4.25044	4.56465	4.60161	5.42083	4.17545	4.45661	3.97471	5.07971	3.97519	4.63151	4.5001	4.66312	4.68679	4.66646	4.55842	5.31557	4.89353	5.57009	5.78415
811	ENSG00000067177	PHKA1	phosphorylase kinase regulatory subunit alpha 1 [Source:HGNC Symbol;Acc:HGNC:8925]	5255	.	63	25	38	.	.	2.11902	2.32362	2.63173	2.87965	2.30328	2.98872	3.74586	3.7545	1.73359	2.40373	2.69901	1.67312	4.18374	2.70934	3.16225	2.50964	2.66978	2.18286	2.65036	2.37753	2.64171	1.91265	1.33504	3.42708	2.37523	1.75425	2.8157	2.71516	2.25195	2.39863	2.21699	1.27819	3.03992	2.15407	1.76319	1.62051	2.75925	3.23097	3.536
812	ENSG00000067191	CACNB1	calcium voltage-gated channel auxiliary subunit beta 1 [Source:HGNC Symbol;Acc:HGNC:1401]	782	.	63	25	38	.	.	5.67604	5.84293	5.52348	5.36111	6.65574	5.59875	6.04898	6.21682	6.43364	6.76179	6.49996	6.61017	5.97098	6.91037	6.13551	6.86197	6.63469	5.72735	6.66484	6.02848	6.91096	6.64163	6.91313	6.07523	6.90248	6.70016	7.14183	6.58628	6.74806	6.54684	6.59515	6.2029	6.4397	6.75749	6.55035	6.24349	6.56669	5.68349	5.65525
813	ENSG00000067208	EVI5	ecotropic viral integration site 5 [Source:HGNC Symbol;Acc:HGNC:3501]	7813	.	63	25	38	.	.	2.3975	2.82422	2.56418	1.82508	2.69601	1.87242	2.61225	1.62594	2.46607	1.74256	1.61021	2.42378	2.15091	1.73092	2.28098	2.30867	2.51815	2.75936	2.14151	2.61698	2.76451	2.83944	2.35775	2.416	2.81577	2.58441	2.22451	2.42752	2.08747	3.2097	2.43036	2.05651	2.42584	1.36056	2.62221	2.62589	2.11808	2.35198	2.34415
814	ENSG00000067221	STOML1	stomatin like 1 [Source:HGNC Symbol;Acc:HGNC:14560]	9399	.	63	25	38	.	.	6.1956	7.07792	5.89063	6.06961	7.86103	7.17693	6.41002	7.13748	6.65564	7.45781	7.69893	7.15826	7.00127	7.79104	7.15569	7.58859	7.59728	6.85435	7.29353	7.67053	7.56784	7.16756	7.27076	6.85254	7.74574	7.50641	7.77371	7.43529	7.61982	7.52198	7.50848	7.63538	7.24629	7.36713	7.37713	7.22547	7.13114	7.06862	6.82194
815	ENSG00000067225	PKM	pyruvate kinase M1/2 [Source:HGNC Symbol;Acc:HGNC:9021]	5315	.	63	25	38	.	.	9.60439	9.63022	9.95981	9.1894	10.293	9.40273	9.65542	9.77643	10.0172	10.3768	10.1745	10.4441	10.5062	10.6161	10.2575	10.5068	10.5829	10.4038	10.5367	10.6929	10.7928	10.9208	10.9464	10.5189	11.1674	10.6724	11.2511	10.4725	11.1636	11.0941	10.948	10.7113	11.093	11.3826	11.1276	10.8397	10.9477	10.5517	10.6052
816	ENSG00000067248	DHX29	DExH-box helicase 29 [Source:HGNC Symbol;Acc:HGNC:15815]	54505	.	63	25	38	.	.	3.91033	3.04019	2.05099	4.76385	2.74325	3.36586	3.86992	3.70675	3.18985	2.12812	3.48586	3.54959	3.16884	2.21476	2.2635	3.3816	2.2467	2.98598	3.10077	3.18548	3.62453	3.28888	3.4608	3.42708	2.81577	2.96623	2.1232	3.35198	2.78511	3.27017	2.42088	3.56681	3.94263	2.27203	3.6527	3.41104	3.58335	3.43318	3.44524
817	ENSG00000067334	DNTTIP2	deoxynucleotidyltransferase terminal interacting protein 2 [Source:HGNC Symbol;Acc:HGNC:24013]	30836	.	63	25	38	.	.	6.33126	4.98978	3.49067	7.54439	4.33584	6.38425	6.29777	5.93612	5.4921	4.26122	5.82537	5.42982	6.1808	4.98522	3.86381	5.94984	3.98043	5.15689	5.45254	5.41446	5.73387	5.36545	5.4895	6.03456	4.91302	5.5778	4.82079	6.45892	4.8674	6.08004	4.86838	6.23095	6.48707	4.34817	6.18724	5.54437	6.16562	6.13604	5.26681
818	ENSG00000067365	METTL22	methyltransferase like 22 [Source:HGNC Symbol;Acc:HGNC:28368]	79091	.	63	25	38	.	.	4.60342	4.52411	5.41362	4.66914	3.67855	4.09379	3.97319	3.7727	4.16596	4.50728	4.36315	4.44571	3.94785	4.60158	3.70153	4.24328	3.5667	3.18174	4.02469	3.82511	4.21674	4.15933	4.33006	4.17133	4.13874	4.43612	4.55648	4.63674	4.36237	4.24636	4.2383	4.61206	5.25372	4.53854	4.36947	4.11413	4.82077	5.04898	4.01194
819	ENSG00000067369	TP53BP1	tumor protein p53 binding protein 1 [Source:HGNC Symbol;Acc:HGNC:11999]	7158	.	63	25	38	.	.	6.44793	6.15959	5.23512	6.17747	6.24017	5.66334	5.5339	5.69987	6.13767	5.6818	5.7087	5.89388	5.69318	5.39455	5.52638	5.97451	5.63969	5.78186	5.66195	5.67716	5.90411	6.153	6.1883	5.18106	5.83697	5.33118	5.2405	5.1775	4.9192	5.66823	5.44043	5.13826	5.28452	5.28348	5.57548	5.66	5.29816	4.67402	5.87709
820	ENSG00000067445	TRO	trophinin [Source:HGNC Symbol;Acc:HGNC:12326]	7216	.	63	25	38	.	.	7.32728	7.42382	7.01186	7.04976	6.74772	6.64551	6.991	6.83036	6.50789	6.37262	6.15066	6.17995	5.93645	5.96477	5.97731	6.23438	6.06188	6.34837	6.58566	6.49773	6.07864	6.14331	6.44605	6.06023	5.90012	5.94018	6.16697	6.09765	5.58208	5.71303	5.47385	6.89964	6.78027	5.58487	6.36626	6.06708	6.43126	6.75435	5.91658
821	ENSG00000067533	RRP15	ribosomal RNA processing 15 homolog [Source:HGNC Symbol;Acc:HGNC:24255]	51018	.	62	24	38	.	.	3.41218	2.66808	2.25732	3.79615	2.09876	3.26337	3.43922	2.93524	2.58134	2.30255	2.06436	3.21614	3.20781	3.16923	3.16918	3.47615	1.04733	3.25166	2.06941	1.99276	3.42829	3.14571	3.02187	3.62826	2.1835	1.97476	2.27893	2.64604	2.79338	2.73846	3.0728	1.94484	3.21963	2.61903	3.2148	2.15088	2.94533	3.83193	2.88792
822	ENSG00000067560	RHOA	ras homolog family member A [Source:HGNC Symbol;Acc:HGNC:667]	387	.	63	25	38	.	.	7.78714	8.49079	9.45379	8.27595	8.62962	8.27216	8.69125	8.45542	8.56956	8.56519	8.03208	8.66686	8.42539	8.30879	8.59711	8.24922	8.76642	8.66059	8.9404	8.3475	8.57843	8.34138	8.43228	8.73346	8.41989	8.14007	8.55354	8.43474	8.53911	8.63203	8.63456	8.29932	8.16445	9.20043	8.33386	8.55922	8.30904	8.77701	8.93627
823	ENSG00000067596	DHX8	DEAH-box helicase 8 [Source:HGNC Symbol;Acc:HGNC:2749]	1659	.	63	25	38	.	.	3.87842	3.73461	4.33533	3.45461	4.76029	3.44548	3.65413	3.71206	3.1379	3.91125	3.23261	3.71342	3.46782	4.55124	3.69245	3.76236	3.77679	3.26438	3.04789	3.80316	3.56614	3.75188	3.73274	3.51668	4.3151	3.91408	4.58655	3.70664	4.09963	3.84805	4.11119	3.54316	3.7153	4.08758	3.80855	3.70791	3.50038	3.49505	3.74353
824	ENSG00000067606	PRKCZ	protein kinase C zeta [Source:HGNC Symbol;Acc:HGNC:9412]	5590	.	63	25	38	.	.	7.07636	7.69203	6.08116	7.43109	7.7521	7.87091	7.58707	7.96849	8.06574	8.09872	8.24055	8.06657	7.82298	8.2302	8.27015	7.95272	7.76963	8.18904	8.08491	7.78634	8.08409	7.75614	7.86993	7.60701	7.97283	7.72411	8.1095	7.92926	8.00846	7.90335	7.62959	7.81563	7.95057	7.8326	7.83226	7.69758	7.80033	7.11641	7.50874
825	ENSG00000067704	IARS2	isoleucyl-tRNA synthetase 2, mitochondrial [Source:HGNC Symbol;Acc:HGNC:29685]	55699	.	63	25	38	.	.	4.39787	4.39881	3.94628	3.79865	3.93765	4.57531	4.38415	5.06084	4.7325	4.46491	4.46117	4.92811	5.13704	4.4254	4.69004	4.64604	4.34364	4.84725	4.89468	4.69402	4.69302	4.70906	4.74728	4.82732	4.78288	4.69179	4.15549	4.79822	3.78065	4.9088	4.32532	4.69507	4.90605	3.7674	4.95219	4.89001	4.80854	4.39429	4.28699
826	ENSG00000067715	SYT1	synaptotagmin 1 [Source:HGNC Symbol;Acc:HGNC:11509]	6857	.	63	25	38	.	.	8.26989	8.92817	4.86244	7.04013	8.98795	7.32383	7.45953	8.54098	9.55796	8.39712	9.06871	9.67092	7.99016	8.13614	7.87123	9.59184	8.35816	9.16947	8.75217	9.70429	9.38584	10.6403	10.3901	7.81187	9.49935	8.60047	8.34811	8.34644	7.39062	9.52462	8.48014	9.3422	8.61086	8.30435	9.67835	9.54455	9.24952	7.75606	9.3601
827	ENSG00000067798	NAV3	neuron navigator 3 [Source:HGNC Symbol;Acc:HGNC:15998]	89795	.	63	25	38	.	.	5.46199	5.47696	3.70816	3.33074	5.57013	3.80488	3.41081	3.78284	5.2891	4.27341	3.91442	4.51989	3.41443	3.73885	3.75957	3.99698	3.77442	4.4367	3.91767	3.99014	3.8348	4.78245	4.81497	2.96087	3.9802	3.39435	3.25987	3.38018	3.05967	3.63835	3.72701	3.69516	3.07356	3.39125	3.60171	3.93792	3.4747	2.58017	3.93669
828	ENSG00000067829	IDH3G	isocitrate dehydrogenase (NAD(+)) 3 non-catalytic subunit gamma [Source:HGNC Symbol;Acc:HGNC:5386]	3421	.	63	25	38	.	.	6.99824	7.13769	7.04658	6.87493	7.32341	7.09108	6.87886	6.6432	6.69984	7.06005	7.01396	6.93926	6.90415	7.38623	6.94835	7.20055	7.14954	6.76549	6.92844	6.95107	6.94648	6.96654	6.70622	6.94907	7.02864	7.30665	7.39786	7.10926	7.37505	7.08728	7.16104	7.27041	7.65741	7.33534	7.0883	6.92278	7.29627	7.29436	6.72895
829	ENSG00000067836	ROGDI	rogdi atypical leucine zipper [Source:HGNC Symbol;Acc:HGNC:29478]	79641	.	63	25	38	.	.	7.55975	7.64167	6.29972	7.29443	7.89545	7.87238	7.55825	7.86945	8.12835	8.38245	8.42078	8.55162	7.95	8.42959	8.0736	8.05424	8.10901	7.94554	8.16647	8.4242	8.2846	8.11413	8.13561	7.8069	8.1419	8.36862	8.36207	7.96066	7.71626	8.12435	7.83762	8.1887	8.38013	7.841	8.20473	8.32675	8.37833	8.0158	7.53467
830	ENSG00000067840	PDZD4	PDZ domain containing 4 [Source:HGNC Symbol;Acc:HGNC:21167]	57595	.	63	25	38	.	.	9.78801	9.6598	9.14347	8.84377	10.126	9.42447	9.72003	9.85428	10.3915	10.4166	10.0997	9.6053	9.99543	10.2264	10.8778	9.75033	10.1194	10.0998	10.0887	9.52722	9.82704	9.67061	9.67641	9.88268	9.64743	9.68049	9.5303	9.18034	10.0645	9.30674	9.61173	9.61071	9.33515	9.97047	8.93572	9.28692	9.61129	8.98123	9.6342
831	ENSG00000067842	ATP2B3	ATPase plasma membrane Ca2+ transporting 3 [Source:HGNC Symbol;Acc:HGNC:816]	492	.	62	24	38	.	.	3.2842	3.85853	2.79905	2.8857	5.27894	3.17459	3.16211	3.76562	4.39088	5.215	3.79246	4.57036	3.41232	5.04603	4.34897	4.56365	5.02975	4.03712	4.39126	4.51587	4.8917	5.27397	5.13768	3.37228	5.2537	4.97146	5.52929	3.73245	4.97286	4.92643	4.97379	4.72335	4.7192	5.06287	4.85922	4.946	4.57926	3.21084	4.36039
832	ENSG00000067900	ROCK1	Rho associated coiled-coil containing protein kinase 1 [Source:HGNC Symbol;Acc:HGNC:10251]	6093	.	63	25	38	.	.	4.29887	3.3171	2.40554	3.72555	2.54822	2.85099	3.80776	3.46936	3.37383	1.89235	2.99228	2.86849	3.5565	1.81731	2.27696	2.76139	2.2119	3.43107	3.90132	3.8457	3.05665	3.03395	3.19885	4.28487	2.19029	2.45596	1.35356	3.52002	2.16673	2.71636	2.1804	2.85622	3.03992	2.85214	2.71595	3.23953	3.26962	3.49505	3.85806
833	ENSG00000067992	PDK3	pyruvate dehydrogenase kinase 3 [Source:HGNC Symbol;Acc:HGNC:8811]	5165	.	59	22	37	.	.	NA	1.70663	3.70259	2.05172	2.00909	2.04116	1.464	2.478	2.79867	3.25626	3.08054	3.05784	3.24768	3.91421	3.3575	3.0892	3.16098	1.60518	2.58966	2.74113	2.39772	3.87777	4.09421	1.69234	3.92218	3.67628	3.97613	2.90052	3.86207	3.47772	4.03236	4.01147	2.36725	3.48051	3.55792	2.9771	2.74184	2.61159	3.49126
834	ENSG00000068001	HYAL2	hyaluronidase 2 [Source:HGNC Symbol;Acc:HGNC:5321]	8692	.	63	25	38	.	.	4.71688	5.5139	6.24228	5.04268	5.852	6.16655	6.45398	5.33109	4.99467	5.4482	5.38384	5.28835	5.6259	5.73451	6.05902	4.64511	5.57853	5.34594	5.31007	5.80081	5.14546	4.18415	4.38048	6.27734	4.90675	5.54401	5.27401	5.47379	6.57105	4.56617	5.65483	6.43668	4.58055	6.7187	4.64667	4.23985	4.92729	6.50023	4.72421
835	ENSG00000068024	HDAC4	histone deacetylase 4 [Source:HGNC Symbol;Acc:HGNC:14063]	9759	.	62	24	38	.	.	4.15132	4.46153	4.78535	3.24416	5.53034	3.77544	3.40467	2.8986	4.28843	4.75233	3.73065	3.97151	3.20467	4.26678	4.09121	3.11637	3.5786	3.2846	2.85788	4.21658	3.09621	3.95253	3.75104	2.99357	4.01872	3.67156	3.89121	2.24606	3.54813	3.46364	3.97494	3.22716	3.1526	3.551	2.80084	3.84154	3.42008	2.49784	4.3023
836	ENSG00000068028	RASSF1	Ras association domain family member 1 [Source:HGNC Symbol;Acc:HGNC:9882]	11186	.	63	25	38	.	.	4.84401	4.13608	4.79235	4.63554	4.53456	4.35732	4.66861	4.16987	3.74565	4.39934	4.12473	4.13471	3.63078	4.08515	4.24992	3.63031	4.10773	3.88572	3.73124	3.86946	4.44254	3.05989	3.37282	4.2709	4.25487	4.59153	4.12066	4.65961	5.0837	4.14683	4.13466	4.45348	4.00443	5.20166	3.81875	4.26503	3.4747	4.60558	4.03021
837	ENSG00000068078	FGFR3	fibroblast growth factor receptor 3 [Source:HGNC Symbol;Acc:HGNC:3690]	2261	.	63	25	38	.	.	3.08019	4.60368	5.42585	4.82048	5.33609	6.33815	6.94644	6.39382	4.07614	4.65797	5.75993	3.39339	7.01894	6.26785	5.93012	5.57294	5.88937	5.61661	5.06847	6.56139	4.32504	4.01472	2.54023	6.86004	5.15532	3.98459	5.90336	6.25971	6.31683	4.83642	6.19233	4.08948	4.66695	5.575	5.02157	3.11954	6.77534	6.79767	5.7673
838	ENSG00000068079	IFI35	interferon induced protein 35 [Source:HGNC Symbol;Acc:HGNC:5399]	3430	.	63	25	38	.	.	2.48384	2.07164	6.07288	5.25154	2.54543	3.88273	4.80988	3.41555	2.65435	3.76799	3.18392	3.04483	3.94992	4.54023	5.52428	3.28281	3.42306	2.94274	3.94267	4.49382	3.1256	2.01605	2.56339	4.83449	3.38273	3.46882	3.85259	3.65387	4.15581	3.23636	4.29633	3.66342	3.01595	4.73031	3.41278	3.71411	3.00695	5.34754	4.93943
839	ENSG00000068120	COASY	Coenzyme A synthase [Source:HGNC Symbol;Acc:HGNC:29932]	80347	.	63	25	38	.	.	5.26969	5.91572	5.99522	6.21937	5.96957	5.97167	5.68942	5.67509	5.3404	5.76215	6.12487	5.63344	6.13485	6.08826	6.48622	5.63418	5.64662	6.01237	5.31415	6.0216	5.88596	5.73669	5.83571	6.28137	6.10496	6.08922	6.29132	5.98305	6.24732	5.88101	5.88329	5.87676	6.48388	6.2684	5.59382	5.89153	5.88901	5.71581	5.97505
840	ENSG00000068137	PLEKHH3	pleckstrin homology, MyTH4 and FERM domain containing H3 [Source:HGNC Symbol;Acc:HGNC:26105]	79990	.	63	25	38	.	.	2.4796	2.20055	5.32505	4.40418	2.9331	3.36343	3.97319	3.31545	2.98797	3.38396	3.26131	2.44824	3.45303	3.84484	3.42769	2.44673	3.04539	3.03582	3.17588	3.48868	3.1099	2.33435	2.10377	4.08623	2.84739	3.94117	3.68438	4.0123	3.78174	2.86083	2.93599	3.70588	3.99234	3.753	3.10477	3.46088	3.94259	3.50409	3.57699
841	ENSG00000068305	MEF2A	myocyte enhancer factor 2A [Source:HGNC Symbol;Acc:HGNC:6993]	4205	.	63	25	38	.	.	5.24252	6.36046	4.14011	4.81375	6.12047	5.25309	5.48072	5.45198	6.53219	5.50713	5.43864	5.4682	5.24893	4.92137	5.05924	5.73466	5.83713	5.7333	5.87975	6.05632	5.62206	6.3326	6.35244	5.34506	5.85651	5.26576	4.70813	5.19431	4.66761	5.72761	5.69624	5.36123	5.54701	4.99206	5.57916	5.6707	5.23082	4.89607	6.34616
842	ENSG00000068308	OTUD5	OTU deubiquitinase 5 [Source:HGNC Symbol;Acc:HGNC:25402]	55593	.	63	25	38	.	.	6.02991	6.30216	6.31055	6.133	6.84108	6.13928	5.99442	6.45471	6.75124	6.93376	6.5096	6.45731	6.34124	6.92771	6.95219	6.52444	6.60702	6.79075	6.64122	6.62543	6.54671	6.50732	6.43686	6.50068	6.74079	6.85444	6.95311	6.66093	7.05891	6.72975	6.7826	6.86245	6.65944	6.79753	6.54859	6.74444	6.69559	6.55891	6.64004
843	ENSG00000068354	TBC1D25	TBC1 domain family member 25 [Source:HGNC Symbol;Acc:HGNC:8092]	4943	.	63	25	38	.	.	5.05562	5.22295	5.13954	4.38323	5.8805	4.07366	3.74331	5.29125	5.34624	5.6547	4.9645	5.11964	4.9622	5.48854	4.88985	5.21398	5.45766	5.14906	5.34191	4.52625	5.56636	5.42622	5.29398	4.03002	5.46228	5.24103	5.61154	5.04576	5.21475	4.93684	5.33264	4.50298	5.45821	5.55735	5.16356	4.86589	5.1734	4.60763	5.18766
844	ENSG00000068366	ACSL4	acyl-CoA synthetase long chain family member 4 [Source:HGNC Symbol;Acc:HGNC:3571]	2182	.	63	25	38	.	.	5.65078	6.85887	3.8222	5.00094	6.53675	4.84547	4.92631	5.19732	6.379	4.60763	5.167	5.912	4.55659	4.73197	4.32985	5.93801	4.95564	5.33559	5.46461	5.31363	5.70811	6.54503	6.56805	4.19632	5.74375	4.85145	3.73519	4.80708	4.27151	5.49486	4.55803	5.17181	4.19911	4.49535	5.60172	5.15428	5.12416	4.16809	5.8518
845	ENSG00000068383	INPP5A	inositol polyphosphate-5-phosphatase A [Source:HGNC Symbol;Acc:HGNC:6076]	3632	.	63	25	38	.	.	3.39383	3.73047	3.83622	4.28317	4.4103	3.63291	3.87198	4.08338	4.56723	4.85473	4.73089	4.65545	4.581	4.8512	5.17947	4.52893	5.3709	4.63623	4.12125	4.64256	4.32967	5.0552	5.06965	4.45494	5.49253	4.55701	5.57158	4.57894	4.97915	4.89199	5.36531	4.89213	4.82268	5.44816	5.17983	5.02264	4.83968	4.52648	4.342
846	ENSG00000068394	GPKOW	G-patch domain and KOW motifs [Source:HGNC Symbol;Acc:HGNC:30677]	27238	.	63	25	38	.	.	5.34824	5.73438	6.15715	5.56965	5.8304	5.70207	5.75831	6.32043	6.00069	6.4044	6.0384	6.39462	5.26304	6.4344	6.18383	5.91114	6.34765	6.22448	5.60496	5.79702	6.07322	5.65404	6.01592	5.61867	6.00638	6.20291	6.39439	6.27796	6.35372	6.32222	6.03635	6.3678	6.06249	6.68848	6.01691	6.08935	5.89417	6.88805	6.60822
847	ENSG00000068438	FTSJ1	FtsJ RNA 2'-O-methyltransferase 1 [Source:HGNC Symbol;Acc:HGNC:13254]	24140	.	62	24	38	.	.	6.17722	5.89257	6.3255	5.25068	5.46133	4.5536	5.64349	4.37281	5.29329	5.00235	5.18321	5.70934	4.75042	5.21084	4.57139	5.10132	5.7386	5.12351	4.92908	4.39167	5.28887	4.87336	5.36304	4.6649	5.20872	5.36614	6.05907	4.92867	5.28066	5.07872	4.63645	5.15847	5.33068	5.51186	5.15178	5.13159	4.7842	3.88015	4.77835
848	ENSG00000068615	REEP1	receptor accessory protein 1 [Source:HGNC Symbol;Acc:HGNC:25786]	65055	.	61	23	38	.	.	6.41904	6.77885	4.75136	4.29046	5.85488	4.64926	4.70492	5.218	5.73825	5.32736	4.82705	5.60106	4.70038	5.21168	4.0791	5.41956	5.20077	3.71154	5.18588	4.83496	4.68311	5.68408	4.78289	2.07868	5.03145	5.1785	4.91769	4.44493	4.232	5.27313	5.30149	4.77192	4.56569	4.29924	4.89746	5.29511	4.57379	4.01259	4.64356
849	ENSG00000068650	ATP11A	ATPase phospholipid transporting 11A [Source:HGNC Symbol;Acc:HGNC:13552]	23250	.	62	24	38	.	.	3.05283	2.7994	4.48748	2.7707	3.60349	2.23976	2.67671	2.45312	2.98263	3.72738	2.72527	3.75951	2.90274	2.99136	3.33611	2.46036	3.13142	3.48499	2.84529	3.54255	2.87477	3.15202	3.15059	3.71989	3.33919	3.51637	2.88717	1.66023	2.51221	2.71328	2.59384	2.45337	2.20726	3.26269	2.69566	3.91737	2.91465	3.59393	3.54076
850	ENSG00000068654	POLR1A	RNA polymerase I subunit A [Source:HGNC Symbol;Acc:HGNC:17264]	25885	.	63	25	38	.	.	3.48043	4.05636	4.49431	3.10528	5.22861	3.41104	3.23987	3.43487	4.24924	4.10608	3.2139	4.18617	3.14806	4.29478	3.88911	3.54695	3.96414	3.68897	4.42979	3.51476	3.35918	4.02134	4.10844	3.31343	4.40073	3.62375	4.34891	2.93677	4.09829	3.70207	4.05067	3.14708	3.27848	4.18691	3.6158	3.52227	3.37109	3.03221	3.62567
851	ENSG00000068697	LAPTM4A	lysosomal protein transmembrane 4 alpha [Source:HGNC Symbol;Acc:HGNC:6924]	9741	.	63	25	38	.	.	7.80898	7.76187	9.04667	7.98892	7.14927	7.9744	8.26473	7.58347	6.99765	7.29051	7.06935	7.22798	8.15859	7.35956	7.93295	7.32993	7.67897	7.55268	7.73895	7.576	7.50914	6.92566	7.06643	8.34599	7.69493	7.10049	7.18475	7.56413	7.8244	7.69347	7.87533	7.52842	7.14965	8.20226	7.43579	7.36612	7.6415	8.36713	8.31004
852	ENSG00000068724	TTC7A	tetratricopeptide repeat domain 7A [Source:HGNC Symbol;Acc:HGNC:19750]	57217	.	63	25	38	.	.	4.02199	3.87549	4.23316	4.02923	3.41924	4.128	3.73449	3.55582	4.17336	4.20503	4.2489	4.37582	4.05439	3.23962	4.44061	4.09128	3.89561	3.54389	4.26404	4.00825	4.03074	3.2986	3.19445	4.14343	3.32309	3.42621	3.7279	3.86249	4.18351	2.92396	2.82243	3.88298	3.83399	4.1457	3.73422	3.86431	4.17984	3.91533	4.0383
853	ENSG00000068745	IP6K2	inositol hexakisphosphate kinase 2 [Source:HGNC Symbol;Acc:HGNC:17313]	51447	.	63	25	38	.	.	7.72689	7.5748	7.68659	7.58703	7.0477	6.58401	6.60646	6.30396	6.46202	6.55217	6.17659	6.31723	6.00062	6.61428	6.17906	6.3313	6.1058	6.45005	6.29811	6.6345	6.42987	5.93855	6.37079	6.376	6.45434	6.36447	6.18127	6.21823	6.57825	6.47682	6.50657	6.5154	6.57353	6.09113	6.34424	6.34288	6.62981	6.31015	6.55527
854	ENSG00000068781	STON1-GTF2A1L	STON1-GTF2A1L readthrough [Source:HGNC Symbol;Acc:HGNC:30651]	286749	.	55	20	35	.	.	1.91454	2.39585	1.53949	0.814571	2.07995	0.837411	1.05528	1.02322	1.26742	0.43799	0.906666	1.07056	1.13119	0.935708	1.14492	1.37949	0.91942	0.577999	0.746809	0.678572	0.744249	0.389036	0.935545	0.918702	1.05642	0.294718	NA	0.743684	0.640703	0.44222	0.515059	NA	0.518537	0.51707	0.424472	NA	0.553368	0.693302	1.31155
855	ENSG00000068784	SRBD1	S1 RNA binding domain 1 [Source:HGNC Symbol;Acc:HGNC:25521]	55133	.	63	25	38	.	.	2.38404	1.91098	1.25804	2.24756	2.61664	2.02011	2.10341	1.70835	2.28048	1.1606	1.36762	1.63615	1.97347	1.84568	1.20957	1.88871	1.32317	1.55536	2.13967	1.39231	1.91445	1.34933	1.78957	1.87914	1.58409	2.26582	1.63031	1.78641	0.760738	1.99286	1.89974	1.95326	2.26358	1.61189	2.39306	1.66538	1.87132	2.38454	1.78712
856	ENSG00000068793	NA	NA	NA	.	63	25	38	.	.	5.86367	6.29314	6.94032	5.78833	6.38269	5.80741	6.28468	5.50999	5.8512	5.64932	5.13525	4.87045	6.27593	5.42248	6.08486	5.08417	6.32643	5.37639	5.4428	4.98033	5.45292	5.29873	5.07697	5.62447	5.38137	4.98336	5.48611	5.3656	5.70369	5.32442	5.31198	5.40659	5.38297	6.25862	5.22704	5.1899	5.15935	5.77339	6.68126
857	ENSG00000068831	RASGRP2	RAS guanyl releasing protein 2 [Source:HGNC Symbol;Acc:HGNC:9879]	10235	.	63	25	38	.	.	5.85873	7.07486	5.3899	6.15901	6.78335	5.25511	5.59727	4.91556	4.7666	4.88509	4.7868	4.26739	4.5656	4.77425	4.61935	4.41588	4.304	3.98675	4.47678	4.37585	4.3649	4.21773	4.4146	4.598	4.601	5.01775	4.82557	4.97504	4.14862	4.16996	4.2806	5.07062	5.34038	4.7798	4.68122	4.2278	4.78275	4.37287	4.85878
858	ENSG00000068878	PSME4	proteasome activator subunit 4 [Source:HGNC Symbol;Acc:HGNC:20635]	23198	.	63	25	38	.	.	4.0808	3.41968	3.16676	4.1081	3.93053	3.50717	3.47615	3.68447	3.60651	3.54411	3.61355	4.31489	2.87308	2.9293	2.93485	3.76	3.18072	3.35773	3.08247	3.03575	3.41585	4.10741	4.10642	3.20909	3.58498	3.33453	2.84431	2.64604	2.70214	3.80671	3.04001	3.07297	3.45596	2.32414	3.65598	3.69716	3.54903	3.07885	3.26876
859	ENSG00000068885	IFT80	intraflagellar transport 80 [Source:HGNC Symbol;Acc:HGNC:29262]	57560	.	63	25	38	.	.	3.60658	4.1064	1.31521	3.55318	2.86459	3.80879	4.21241	3.90331	4.06883	2.41586	4.10973	4.30051	3.40806	2.85767	2.54816	4.13877	2.37064	4.07189	4.02756	4.08615	3.99029	4.40118	4.52002	3.47641	3.0148	3.55411	2.55048	4.08821	2.70645	4.01484	2.45025	4.1383	4.07833	2.03237	4.35606	4.35229	4.04753	3.19683	3.85751
860	ENSG00000068903	SIRT2	sirtuin 2 [Source:HGNC Symbol;Acc:HGNC:10886]	22933	.	63	25	38	.	.	6.15642	6.08076	7.01006	6.18465	6.52336	6.85398	6.32765	6.55414	6.2396	7.16321	6.66846	7.25243	6.88276	6.54637	6.45399	6.2285	6.47395	6.9848	6.36603	6.64849	6.16039	6.01562	6.05474	6.37084	6.19776	6.53389	6.60857	6.38889	6.55224	6.00879	6.48159	5.96815	6.79847	6.29243	6.35125	6.82859	6.58784	6.11093	7.12687
861	ENSG00000068912	ERLEC1	endoplasmic reticulum lectin 1 [Source:HGNC Symbol;Acc:HGNC:25222]	27248	.	63	25	38	.	.	5.35091	5.86309	4.83047	4.9709	5.08108	5.66669	5.67613	6.29325	6.25232	5.64665	6.01297	6.78966	5.99812	5.47479	5.49734	6.87258	6.33641	6.16586	6.74422	6.80309	6.96793	7.06923	6.99785	6.19076	6.6394	6.45679	5.93265	6.54715	5.5129	7.22949	6.54607	6.7896	6.64366	5.79566	7.18088	6.99928	6.55139	6.35135	6.44112
862	ENSG00000068971	PPP2R5B	protein phosphatase 2 regulatory subunit B'beta [Source:HGNC Symbol;Acc:HGNC:9310]	5526	.	63	25	38	.	.	6.55682	6.91334	6.06875	6.87653	7.46833	6.78689	6.47471	6.68455	6.56008	6.98921	7.01058	6.64409	6.69422	6.79519	6.61149	6.33962	6.03982	6.33425	6.38157	6.71765	6.33729	6.6249	6.52639	6.69126	6.62926	6.6308	6.85262	6.5733	6.73516	6.62517	6.15625	6.56297	6.91409	6.38191	6.54696	6.59862	6.54971	5.88863	6.3697
863	ENSG00000068976	PYGM	glycogen phosphorylase, muscle associated [Source:HGNC Symbol;Acc:HGNC:9726]	5837	.	63	25	38	.	.	2.12187	2.32089	2.11017	2.15209	3.60463	4.89894	5.02247	4.69031	2.80813	2.97913	4.32928	2.16001	5.41565	5.55463	4.98522	4.4415	4.41828	4.68657	3.79962	4.39413	3.12851	2.30385	2.18551	4.68308	3.85881	3.50675	5.18334	4.68256	5.18537	3.9846	3.99488	2.78487	4.31064	4.29152	3.19627	2.55211	4.61217	3.16595	3.22823
864	ENSG00000069020	MAST4	microtubule associated serine/threonine kinase family member 4 [Source:HGNC Symbol;Acc:HGNC:19037]	375449	.	63	25	38	.	.	2.93642	2.67965	2.17974	1.25811	3.10856	2.13469	2.25391	2.26574	2.24876	2.18169	1.40655	2.22073	1.73346	2.50922	2.74744	2.27455	3.1455	1.86576	2.37116	2.07025	2.63348	3.04399	2.93592	2.44414	3.11232	2.88171	2.97454	1.30504	2.67033	2.48799	3.02655	1.78851	1.06942	2.84592	2.28266	2.35426	2.31199	1.43958	2.44288
865	ENSG00000069122	ADGRF5	adhesion G protein-coupled receptor F5 [Source:HGNC Symbol;Acc:HGNC:19030]	221395	.	63	25	38	.	.	1.57423	3.00663	2.88598	2.24444	3.85482	4.2049	4.12158	4.09496	5.31515	4.03723	4.34392	4.08037	4.43942	3.85529	5.06946	4.61828	4.69981	5.04581	4.88948	4.42784	4.99973	4.49662	5.06965	4.98718	4.57894	3.60195	3.8344	4.41519	3.80893	4.27241	4.19848	4.39155	3.50506	4.86736	4.23806	4.15111	3.94609	3.80781	4.54601
866	ENSG00000069188	SDK2	sidekick cell adhesion molecule 2 [Source:HGNC Symbol;Acc:HGNC:19308]	54549	.	63	25	38	.	.	4.74832	3.40896	3.9322	2.5422	4.27715	2.24648	2.25702	2.03582	3.16191	4.30606	2.54012	3.86234	2.49477	3.53983	2.88739	2.82398	3.86834	2.62914	2.18147	2.07599	2.11335	2.71298	2.45649	1.2669	2.79684	2.7432	2.85302	1.72686	3.23338	2.29548	2.48297	1.20653	1.60796	3.21877	2.13719	2.08588	2.02483	1.99472	2.2771
867	ENSG00000069248	NUP133	nucleoporin 133 [Source:HGNC Symbol;Acc:HGNC:18016]	55746	.	63	25	38	.	.	3.33027	4.21112	3.54091	3.89017	3.99094	3.69736	3.57849	3.73656	3.76737	3.45778	3.59957	4.00394	3.99363	3.58172	3.37738	3.95631	4.18392	3.77328	3.89583	4.15434	3.73872	4.08068	3.96596	3.83145	3.91405	3.90447	3.54449	3.91526	3.1577	3.9881	3.82953	3.86688	3.71375	3.016	3.89971	3.92852	3.7679	4.11849	3.98641
868	ENSG00000069275	NUCKS1	nuclear casein kinase and cyclin dependent kinase substrate 1 [Source:HGNC Symbol;Acc:HGNC:29923]	64710	.	63	25	38	.	.	6.66548	6.59898	6.53715	6.35782	6.05964	6.34913	6.85811	7.03535	7.08381	5.97008	6.25228	6.62461	6.75309	5.8053	6.02066	6.61107	6.31208	7.08462	6.9673	6.50817	6.68339	7.03203	6.95324	6.73992	6.47436	6.32037	5.73692	6.63545	5.64294	6.75141	6.31019	6.46936	6.55013	6.05301	6.72501	6.73878	6.39051	6.24311	6.93798
869	ENSG00000069329	VPS35	VPS35 retromer complex component [Source:HGNC Symbol;Acc:HGNC:13487]	55737	.	63	25	38	.	.	6.38514	6.65031	5.67786	6.16225	6.02213	6.32373	6.24605	6.65478	6.69075	6.12319	6.71839	7.06181	6.79463	5.93835	5.83165	6.96879	6.67825	6.6287	6.71861	7.00218	7.32469	7.35367	7.29413	6.73195	6.99385	6.95185	6.10796	6.89846	5.88068	7.42667	6.72097	7.05848	6.86754	5.93658	7.48028	7.18845	7.01186	6.4964	6.88688
870	ENSG00000069345	DNAJA2	DnaJ heat shock protein family (Hsp40) member A2 [Source:HGNC Symbol;Acc:HGNC:14884]	10294	.	63	25	38	.	.	7.01073	6.73581	5.91904	7.26995	6.01293	6.84889	6.80731	7.00292	6.948	6.75456	6.95406	6.92001	6.94744	6.20009	6.542	7.42664	7.01932	6.63159	7.24589	6.95948	7.35102	7.42401	7.39352	7.14828	7.21668	7.16805	6.86466	7.17906	6.15541	7.44941	7.18528	6.99891	7.214	6.54096	7.26858	7.22962	7.11983	6.6646	6.76986
871	ENSG00000069399	BCL3	BCL3 transcription coactivator [Source:HGNC Symbol;Acc:HGNC:998]	602	.	63	25	38	.	.	3.40988	2.23281	5.23401	3.1338	2.70609	3.7073	2.54908	2.21137	1.62806	2.29926	2.89777	1.96279	3.20467	2.24505	2.88346	1.71819	2.76191	1.69269	1.73515	2.9024	2.73462	2.18827	1.90746	4.38785	2.41989	3.92207	3.13875	2.09922	5.06765	2.12731	4.31978	4.01147	3.13405	4.18013	1.85862	2.50724	2.62997	5.18968	3.38914
872	ENSG00000069424	KCNAB2	potassium voltage-gated channel subfamily A regulatory beta subunit 2 [Source:HGNC Symbol;Acc:HGNC:6229]	8514	.	63	25	38	.	.	5.25029	5.0327	4.48037	4.68428	6.17384	5.4624	5.68751	6.48518	7.30666	7.38445	6.86688	7.08677	7.22243	7.62711	7.88418	7.43826	7.90309	8.04264	7.66688	8.05111	7.91523	7.92856	8.21943	7.87199	8.27253	7.78482	8.40361	7.19688	8.31672	8.20941	8.25369	8.02426	8.02762	8.29038	8.18731	7.96052	8.0617	7.3653	7.62074
873	ENSG00000069431	ABCC9	ATP binding cassette subfamily C member 9 [Source:HGNC Symbol;Acc:HGNC:60]	10060	.	63	25	38	.	.	0.240828	1.06684	2.1972	0.966273	2.21521	1.53793	1.98897	1.54179	1.10255	1.32819	0.443961	0.787012	2.30232	0.710129	0.969587	0.469296	0.66059	1.04854	0.526329	1.59586	1.10167	1.07006	0.947548	2.31001	0.708908	0.84241	0.659462	1.09413	1.27008	0.781214	0.524895	0.757395	1.02797	1.0324	0.800413	0.748425	1.06766	1.79253	1.618
874	ENSG00000069509	FUNDC1	FUN14 domain containing 1 [Source:HGNC Symbol;Acc:HGNC:28746]	139341	.	63	25	38	.	.	5.0037	4.59394	3.80799	5.70487	3.27503	5.41019	5.90075	4.76821	4.48705	4.32839	5.02099	5.11703	4.26202	4.68832	4.71934	5.88444	4.36862	4.13664	4.96734	5.0532	5.23993	4.92805	4.66876	5.45294	4.83614	5.43878	5.21065	6.03216	4.08188	5.7341	5.20868	5.88283	5.93001	3.36565	5.84922	5.18052	5.68626	5.7429	5.21885
875	ENSG00000069535	MAOB	monoamine oxidase B [Source:HGNC Symbol;Acc:HGNC:6834]	4129	.	63	25	38	.	.	4.80775	5.25992	6.24478	5.04518	6.11803	5.45752	5.15842	5.33046	5.4241	5.83037	5.69846	5.66121	6.76437	6.02622	5.77897	5.89824	6.19266	6.66314	6.24411	7.1977	6.19024	6.20058	6.51645	7.42302	6.56687	6.10666	6.68456	6.44389	6.77285	6.94258	6.56815	6.65708	5.64521	6.88711	6.77703	6.58755	6.7573	8.07916	7.67167
876	ENSG00000069667	RORA	RAR related orphan receptor A [Source:HGNC Symbol;Acc:HGNC:10258]	6095	.	62	24	38	.	.	1.47057	1.76472	0.93457	1.34348	2.24039	1.4194	1.92614	1.82011	2.45181	1.06061	1.39916	2.1438	2.015	2.23322	1.70768	1.50762	1.30489	2.16956	1.33871	1.83217	1.10762	2.21356	2.66063	2.19144	2.32178	0.633945	1.9247	1.50721	2.23903	1.32152	1.65631	1.87576	1.13108	1.27235	1.48229	1.80296	1.718	2.09499	2.16116
877	ENSG00000069702	TGFBR3	transforming growth factor beta receptor 3 [Source:HGNC Symbol;Acc:HGNC:11774]	7049	.	63	25	38	.	.	0.438166	2.0334	1.64941	1.67025	2.34213	1.93234	3.00555	2.23217	1.55009	1.25902	1.97243	1.05064	2.5294	1.96003	1.73084	1.34316	2.41801	2.33643	1.95883	2.57245	1.98216	1.69245	1.05624	3.73742	1.77787	0.417649	1.56263	1.79337	1.62691	1.61652	2.68939	1.27819	0.868605	3.22316	1.68452	1.50781	2.24273	3.05862	3.49225
878	ENSG00000069712	NA	NA	NA	.	63	25	38	.	.	6.01019	5.29547	1.74155	5.88792	5.31501	5.37824	5.64253	5.59565	6.33978	4.14965	6.05508	5.87467	5.99716	4.89998	4.62059	6.29145	4.49263	5.52454	6.29573	6.16351	6.21217	6.6041	6.73437	5.66574	5.20965	5.95905	4.49016	5.84632	4.57075	5.77134	5.18576	5.74888	5.93296	3.94875	6.29859	5.86807	5.9548	4.67365	6.40765
879	ENSG00000069849	ATP1B3	ATPase Na+/K+ transporting subunit beta 3 [Source:HGNC Symbol;Acc:HGNC:806]	483	.	63	25	38	.	.	6.58893	6.87729	6.3445	7.46959	6.17813	6.65618	7.32038	6.7896	6.47627	6.02403	6.50616	6.56541	6.22283	5.65085	6.15612	6.55046	6.03823	5.83502	6.55076	6.35169	6.50327	6.17467	6.19917	6.3216	6.44544	6.70303	6.34881	6.75679	6.66899	6.60935	7.0845	6.77601	6.92573	6.58298	6.93543	6.85762	6.42187	6.59928	6.22815
880	ENSG00000069869	NEDD4	NEDD4 E3 ubiquitin protein ligase [Source:HGNC Symbol;Acc:HGNC:7727]	4734	.	60	24	36	.	.	0.578475	0.82148	0.856172	1.32651	1.09332	0.878805	1.39452	0.664947	1.23927	0.553591	0.815757	0.176608	0.77953	0.560533	1.60272	0.730207	0.734481	1.51828	0.872248	0.92375	0.662336	1.00178	0.849546	1.42005	0.883894	NA	NA	0.946856	0.350012	0.587128	0.586627	0.497054	0.807971	0.257184	0.906736	0.176669	0.428878	1.61703	1.16969
881	ENSG00000069943	PIGB	phosphatidylinositol glycan anchor biosynthesis class B [Source:HGNC Symbol;Acc:HGNC:8959]	9488	.	63	25	38	.	.	3.78026	4.0463	2.57521	4.30861	2.65396	5.06582	4.98971	4.72753	3.89192	3.36684	4.52007	4.23873	4.36328	3.27245	3.56946	4.35052	3.33479	3.59189	4.25884	4.2116	4.25624	4.0104	3.9189	4.57293	3.39458	3.87536	3.232	4.91362	3.76552	4.16829	3.91066	4.97412	5.01229	3.01859	4.57323	4.21312	4.31068	4.49653	3.95419
882	ENSG00000069966	GNB5	G protein subunit beta 5 [Source:HGNC Symbol;Acc:HGNC:4401]	10681	.	63	25	38	.	.	5.27779	5.70944	4.77925	4.7128	6.11418	5.39314	5.33728	5.43455	6.60578	6.05941	5.78988	6.10788	5.37666	6.28426	6.08987	6.44438	6.46716	5.90617	6.32865	6.02213	6.15671	6.95753	6.82782	5.26434	6.52289	5.94471	6.17761	6.07583	5.71754	6.13293	6.09871	5.87472	6.01057	5.95197	6.24915	6.41634	5.82736	4.72912	5.58839
883	ENSG00000069974	RAB27A	RAB27A, member RAS oncogene family [Source:HGNC Symbol;Acc:HGNC:9766]	5873	.	60	24	36	.	.	2.5234	2.192	3.25921	3.77454	1.95609	2.58607	3.1312	3.05128	1.76938	2.39352	2.72527	1.94002	3.02658	1.92142	1.77827	2.7294	1.91663	2.9079	2.3911	2.31193	2.66562	2.14025	2.06809	2.19567	2.05104	2.57126	NA	2.15144	2.65567	1.86235	2.7601	2.76511	NA	2.7246	1.54761	1.73786	1.83854	3.51978	2.70292
884	ENSG00000069998	HDHD5	haloacid dehalogenase like hydrolase domain containing 5 [Source:HGNC Symbol;Acc:HGNC:1843]	27440	.	63	25	38	.	.	5.79351	6.09683	6.59529	5.77415	6.18931	6.19908	6.06785	6.08369	5.84066	6.13787	6.26725	5.58183	6.02225	6.38899	5.86199	5.85533	5.76284	5.76819	5.64913	5.18235	5.77781	5.45158	5.14406	5.21272	5.66879	5.85197	5.77307	5.81848	5.59696	5.36112	5.60621	5.18249	5.91002	5.64172	5.34433	5.50329	5.6152	5.42489	5.60119
885	ENSG00000070010	UFD1	ubiquitin recognition factor in ER associated degradation 1 [Source:HGNC Symbol;Acc:HGNC:12520]	7353	.	63	25	38	.	.	5.30537	5.52562	5.85844	5.86964	5.394	5.80671	5.1817	5.43964	4.79053	5.35273	5.39685	5.40109	4.88185	5.63229	5.25595	5.24314	5.041	5.26583	4.74577	4.96777	4.53245	4.53992	4.71856	5.57403	5.21024	5.51118	5.21515	5.0735	5.56946	4.99323	5.06572	5.46097	5.32511	5.54639	5.33736	5.27864	4.84628	5.82736	4.62677
886	ENSG00000070018	LRP6	LDL receptor related protein 6 [Source:HGNC Symbol;Acc:HGNC:6698]	4040	.	63	25	38	.	.	4.06888	3.47541	3.19996	2.72492	3.74152	2.6826	3.21616	3.02065	3.39058	2.32555	2.62812	2.86569	2.3293	2.87922	2.58435	2.91583	2.74386	3.41491	3.41084	3.26574	3.05496	3.62353	3.31206	2.30019	2.88296	2.64658	2.65957	2.44349	1.75004	2.45587	2.63051	2.22115	2.31393	2.51209	2.64194	2.91516	3.06501	2.26666	3.0031
887	ENSG00000070047	PHRF1	PHD and ring finger domains 1 [Source:HGNC Symbol;Acc:HGNC:24351]	57661	.	63	25	38	.	.	5.4787	4.97568	5.99941	5.431	5.51405	5.18579	5.3865	5.07567	5.2175	5.38256	5.30804	5.17862	5.32475	5.47888	5.3427	4.95193	4.90638	5.01234	4.73873	5.07028	4.91838	4.47802	4.77252	5.12843	4.81434	5.0607	5.15622	4.5722	5.16366	4.60182	4.88234	4.73518	4.76238	5.24301	4.42643	4.6471	5.00408	4.87789	4.91768
888	ENSG00000070061	ELP1	elongator acetyltransferase complex subunit 1 [Source:HGNC Symbol;Acc:HGNC:5959]	8518	.	63	25	38	.	.	4.55352	4.3462	3.40815	4.3623	3.70795	4.00943	4.2737	4.10384	4.11418	3.6272	4.49178	4.5741	4.19116	3.28802	3.54948	4.43819	3.76326	3.99071	4.25294	4.38915	4.55321	4.50558	4.53061	4.46117	4.06195	3.98204	3.57974	5.00292	3.32843	4.1219	3.65597	3.81941	4.6156	3.18198	4.2364	4.03506	4.35257	2.72114	4.19448
889	ENSG00000070081	NUCB2	nucleobindin 2 [Source:HGNC Symbol;Acc:HGNC:8044]	4925	.	63	25	38	.	.	3.71374	3.63839	2.51283	3.97207	3.47214	3.91858	4.65047	4.10923	3.7984	2.29926	3.42531	4.03152	3.11143	2.59149	2.26616	3.94524	3.04384	3.80772	3.88642	3.29016	3.8948	3.74144	3.4024	3.3707	2.79987	3.30629	3.13642	3.6112	3.17146	4.03039	3.13018	3.63458	3.79967	3.0984	3.66672	3.45529	3.46975	4.27734	2.9522
890	ENSG00000070087	PFN2	profilin 2 [Source:HGNC Symbol;Acc:HGNC:8882]	5217	.	63	25	38	.	.	9.72979	9.89178	10.1267	9.67665	9.11733	10.0263	10.0373	10.391	10.1979	10.0575	9.85536	9.95654	9.7663	9.14094	9.78529	10.1744	9.88333	10.186	10.3249	9.93008	10.2993	10.4036	10.535	10.0452	10.2575	10.1053	10.0851	10.349	9.48892	10.5523	10.1746	10.5697	10.4719	9.56077	10.5209	10.3643	10.2993	9.78345	9.87632
891	ENSG00000070159	PTPN3	protein tyrosine phosphatase non-receptor type 3 [Source:HGNC Symbol;Acc:HGNC:9655]	5774	.	62	24	38	.	.	1.74595	1.61437	0.891732	0.267461	2.43014	1.38694	1.6203	2.49058	3.11521	2.85329	2.87924	3.28985	2.17083	2.42923	2.77639	3.20524	3.57691	2.07941	3.08983	2.53293	3.24573	3.45025	3.52433	2.35276	3.23623	2.6071	3.69939	2.83516	2.92628	3.42025	2.93097	3.22716	2.18241	2.27203	3.01437	2.67187	2.81577	1.79253	2.17269
892	ENSG00000070182	SPTB	spectrin beta, erythrocytic [Source:HGNC Symbol;Acc:HGNC:11274]	6710	.	63	25	38	.	.	3.93912	4.93022	3.745	3.47628	5.92861	4.36175	4.12614	5.51534	6.10217	5.16813	5.04819	5.2811	4.5871	5.8482	5.82096	5.34074	5.88723	4.87807	5.09018	4.24409	5.36054	5.41781	5.44598	3.95729	5.69838	4.75418	5.50393	3.94427	5.7658	5.17578	5.43612	3.89646	4.86196	5.58425	4.78919	4.35388	4.33376	3.3903	4.77087
893	ENSG00000070214	SLC44A1	solute carrier family 44 member 1 [Source:HGNC Symbol;Acc:HGNC:18798]	23446	.	63	25	38	.	.	3.82409	2.94332	4.66951	3.01849	3.54119	4.20778	3.36506	3.79007	3.08713	5.28103	4.08893	6.38422	3.78836	3.90829	3.86722	3.67114	3.97541	4.90349	3.62747	4.98871	3.85784	4.16775	3.45402	3.91236	4.59105	5.13194	4.53937	4.04314	3.90131	4.68916	4.29504	3.96501	5.14163	4.1792	5.2736	6.53227	4.75417	4.13619	3.42908
894	ENSG00000070269	TMEM260	transmembrane protein 260 [Source:HGNC Symbol;Acc:HGNC:20185]	54916	.	63	25	38	.	.	2.67692	3.03834	2.58985	2.76884	2.40181	2.45891	2.56676	3.16697	2.94361	2.17651	2.74252	3.242	2.33937	1.75769	2.22574	2.34533	2.64541	2.56643	2.8541	3.21631	2.73671	3.15769	3.09727	2.29686	2.71134	2.00784	2.31184	2.28656	2.57078	3.00366	2.33377	2.77914	2.79336	1.70043	2.93933	2.88668	2.96724	2.34955	2.47359
895	ENSG00000070366	SMG6	SMG6 nonsense mediated mRNA decay factor [Source:HGNC Symbol;Acc:HGNC:17809]	23293	.	63	25	38	.	.	4.64931	5.0752	5.37791	4.1922	5.46448	4.32701	4.00134	4.00626	4.20908	4.58032	4.15838	4.20251	4.35758	4.87378	4.3681	4.04681	4.82985	4.62719	4.28329	4.69774	4.10624	4.37601	4.41959	4.97986	4.84459	4.57239	4.5637	4.22078	4.96431	4.53791	4.72692	4.39155	4.46544	5.24936	4.38837	4.45006	4.56285	4.81637	5.08479
896	ENSG00000070367	EXOC5	exocyst complex component 5 [Source:HGNC Symbol;Acc:HGNC:10696]	10640	.	63	25	38	.	.	5.18847	4.14948	3.56783	4.08017	4.28394	4.06076	4.32012	4.3923	4.89453	3.14463	4.10578	4.40058	4.21383	3.62299	3.54639	4.32029	3.44878	4.30293	4.64035	4.11526	4.43943	4.71009	4.66753	4.38413	4.20437	3.89493	2.96201	3.8467	3.17146	4.46329	3.80535	4.17317	3.51243	2.65404	4.11426	4.15892	3.87948	3.48037	4.64743
897	ENSG00000070371	CLTCL1	clathrin heavy chain like 1 [Source:HGNC Symbol;Acc:HGNC:2093]	8218	.	63	25	38	.	.	2.62548	2.73524	2.98181	2.39583	2.59148	1.26388	1.89313	1.71154	1.37857	2.84295	1.94688	1.92664	1.7533	2.33155	2.05666	1.16872	2.21553	2.10442	2.12677	1.79235	1.64047	2.03946	1.51615	1.60549	2.32642	2.63584	1.3907	1.71789	2.50729	1.64694	1.76338	1.97222	2.47417	2.53584	2.07739	2.70213	2.10997	1.52152	1.53953
898	ENSG00000070388	FGF22	fibroblast growth factor 22 [Source:HGNC Symbol;Acc:HGNC:3679]	27006	.	59	23	36	.	.	NA	2.29924	2.23314	1.26302	2.34547	4.19092	2.70545	2.90023	1.87718	3.89019	4.75916	2.84544	2.26949	4.09612	4.21114	3.61611	1.61962	1.97577	2.53817	3.81824	2.12921	2.27034	2.18163	3.17409	3.1879	4.37592	NA	3.79695	1.99423	2.71041	2.52738	5.2799	2.84848	1.80987	3.3006	3.78471	3.29485	4.59152	0.914637
899	ENSG00000070404	FSTL3	follistatin like 3 [Source:HGNC Symbol;Acc:HGNC:3973]	10272	.	60	23	37	.	.	2.51747	2.05246	5.48069	2.97271	2.52385	3.9792	2.05087	2.94958	2.95674	3.08951	4.66685	3.06582	3.59086	3.49948	2.97031	2.94344	2.55596	2.73416	2.77365	4.32185	2.32375	1.71401	1.65434	3.41479	NA	3.73668	2.41206	3.73245	3.92544	1.73976	2.22407	3.99335	3.04989	3.46757	1.85394	3.83497	4.2252	4.81519	1.69297
900	ENSG00000070413	DGCR2	DiGeorge syndrome critical region gene 2 [Source:HGNC Symbol;Acc:HGNC:2845]	9993	.	63	25	38	.	.	6.23477	6.85296	6.75789	5.66361	7.5534	6.03155	5.99386	6.27697	6.36425	6.89265	6.44909	6.40283	6.20073	7.02765	6.41094	6.51133	6.83616	6.30309	6.28674	6.77577	6.52109	6.83827	6.71371	6.40939	7.01341	6.9621	7.03338	6.23619	7.05997	6.87545	6.88063	6.73455	6.22191	7.06286	6.56005	6.57312	6.74387	6.27323	6.6852
901	ENSG00000070423	RNF126	ring finger protein 126 [Source:HGNC Symbol;Acc:HGNC:21151]	55658	.	63	25	38	.	.	5.54937	5.40105	6.50168	6.37859	6.13139	6.48057	6.05752	6.41377	6.01471	6.56824	6.61656	6.0618	5.22266	6.76012	6.17689	5.80884	6.35007	5.80094	6.0116	6.21239	6.07383	5.88303	5.86148	5.94024	5.75812	6.64266	6.27334	6.15791	6.38682	5.73641	6.0162	6.93894	6.22906	6.09665	6.21621	6.33302	6.45743	6.53694	5.35763
902	ENSG00000070444	MNT	MAX network transcriptional repressor [Source:HGNC Symbol;Acc:HGNC:7188]	4335	.	63	25	38	.	.	5.24383	5.02356	4.92526	3.76413	5.80757	4.25437	4.18273	4.38948	5.78113	5.29156	4.27128	4.7224	4.49027	5.41107	4.72328	4.9234	5.07934	4.89645	4.73334	5.30554	4.89736	5.0521	5.00128	4.99404	5.16656	5.01143	5.09625	4.1783	5.44534	4.93444	5.34275	4.67493	4.43353	5.44265	4.52394	4.81232	4.97324	4.62395	5.26907
903	ENSG00000070476	ZXDC	ZXD family zinc finger C [Source:HGNC Symbol;Acc:HGNC:28160]	79364	.	63	25	38	.	.	5.20991	4.89515	5.30622	4.66606	4.86463	4.36788	4.7336	3.98897	4.57023	4.55329	3.92034	4.32015	3.81022	4.09348	4.12515	4.08467	4.56285	4.10217	4.32352	4.38207	4.02551	4.16225	4.15409	4.15269	3.97647	3.87178	4.38296	4.16677	4.45257	3.69267	4.1817	3.68113	3.79545	4.73896	3.78588	4.33554	4.4625	4.30081	4.47479
904	ENSG00000070495	JMJD6	jumonji domain containing 6, arginine demethylase and lysine hydroxylase [Source:HGNC Symbol;Acc:HGNC:19355]	23210	.	63	25	38	.	.	5.20082	4.39069	5.92851	5.74935	4.32516	4.18155	4.41381	3.72799	4.07865	4.69495	4.16777	4.56197	5.0244	4.51823	4.53847	4.01665	4.18666	4.03824	3.69542	4.29131	4.34506	3.62109	4.26757	5.23627	4.41963	4.67998	4.6039	4.52931	5.48307	4.4665	4.6282	4.39459	3.82367	4.73251	3.86393	3.92544	3.96408	4.93658	4.35481
905	ENSG00000070501	POLB	DNA polymerase beta [Source:HGNC Symbol;Acc:HGNC:9174]	5423	.	63	25	38	.	.	5.91798	5.46224	5.04259	6.54316	4.04599	6.29987	5.65358	5.9786	5.63865	5.01026	5.01641	4.84396	5.49756	4.99697	5.29785	5.31728	4.76339	5.01746	4.99822	4.47539	5.2078	4.85096	5.0594	5.23111	4.62891	5.25611	4.88601	5.50881	5.28357	5.16049	4.89471	5.37556	5.67393	4.67828	5.40452	5.32929	5.12238	5.24643	4.6152
906	ENSG00000070526	ST6GALNAC1	ST6 N-acetylgalactosaminide alpha-2,6-sialyltransferase 1 [Source:HGNC Symbol;Acc:HGNC:23614]	55808	.	62	25	37	.	.	0.681803	2.0334	NA	1.02803	2.0293	2.94382	2.48463	1.82679	2.83275	3.36684	1.54074	1.98278	2.36424	3.7654	3.80752	2.7655	3.43174	1.85133	3.50334	2.39321	3.41086	1.98191	2.16641	2.59815	2.47417	2.98504	1.93254	2.97975	2.75492	2.50077	2.4679	2.97907	2.37528	3.65046	2.81126	1.36487	2.74551	0.899222	2.4519
907	ENSG00000070540	WIPI1	WD repeat domain, phosphoinositide interacting 1 [Source:HGNC Symbol;Acc:HGNC:25471]	55062	.	63	25	38	.	.	2.54498	3.91063	3.87055	3.82106	3.85482	4.74002	4.45032	3.83846	3.50569	4.44404	4.35723	3.69718	4.7616	4.35665	4.49883	4.2228	4.31764	3.52666	3.89376	4.18252	2.75991	3.93097	3.90233	5.01796	4.14125	4.03734	4.1916	5.16042	4.74447	4.32432	4.65344	4.43097	4.43473	4.46153	3.98723	4.17023	4.23921	5.03485	4.7531
908	ENSG00000070601	FRMPD1	FERM and PDZ domain containing 1 [Source:HGNC Symbol;Acc:HGNC:29159]	22844	.	63	25	38	.	.	1.06875	1.57037	1.51143	2.59261	2.56807	2.24648	2.14823	1.46574	2.69511	3.22795	2.55917	2.64414	2.64403	3.29959	3.10342	2.45042	2.8166	2.98598	2.37116	1.92009	2.10615	2.50316	2.51205	2.36326	2.62044	2.95919	3.36938	2.92202	3.03095	2.5396	2.39684	1.72657	3.32753	2.77075	2.34327	2.40547	2.24876	1.65557	1.46765
909	ENSG00000070610	GBA2	glucosylceramidase beta 2 [Source:HGNC Symbol;Acc:HGNC:18986]	57704	.	63	25	38	.	.	7.20392	6.79069	6.55198	6.85657	6.81708	6.74765	7.21982	7.12378	6.87424	6.63359	6.80908	6.75288	6.84846	6.79896	6.98735	6.81785	6.59141	6.86062	6.70694	6.70584	6.77327	6.77801	6.84397	6.8541	6.9388	6.53456	7.00946	6.85382	6.86287	6.69174	6.68887	6.68891	7.17134	6.8116	6.91488	6.61385	6.79162	6.44995	6.35664
910	ENSG00000070614	NDST1	N-deacetylase and N-sulfotransferase 1 [Source:HGNC Symbol;Acc:HGNC:7680]	3340	.	63	25	38	.	.	5.59124	6.26669	6.28129	4.97184	7.21047	5.23653	5.75179	5.51112	6.01709	6.34762	5.31889	5.81477	6.05306	6.16589	6.31828	5.59071	6.44844	6.06885	5.453	5.82954	5.79236	5.79961	5.9536	5.75471	6.13739	5.48497	5.9741	4.93686	6.34967	5.39806	6.12471	5.42677	4.77715	6.27404	5.25818	5.87438	5.57826	5.34182	5.92729
911	ENSG00000070669	ASNS	asparagine synthetase (glutamine-hydrolyzing) [Source:HGNC Symbol;Acc:HGNC:753]	440	.	63	25	38	.	.	7.31493	6.43685	5.62875	7.3736	6.0443	7.12707	6.91498	7.08511	6.52725	6.60551	6.9043	6.61729	6.54166	6.4905	6.23799	6.93241	6.45782	6.00531	6.91618	6.58039	6.91541	6.68506	6.89818	6.54828	6.88631	6.97613	6.7865	6.78488	6.31147	7.01159	6.64527	7.06469	7.38073	6.18206	7.26055	6.75459	6.87669	6.52962	6.31054
912	ENSG00000070718	AP3M2	adaptor related protein complex 3 subunit mu 2 [Source:HGNC Symbol;Acc:HGNC:570]	10947	.	63	25	38	.	.	5.01502	5.4417	4.44358	4.45097	5.83437	4.08206	4.71565	5.46231	5.76645	5.91935	5.73867	6.03631	5.6174	5.67399	5.63617	6.0396	6.3571	5.76226	5.85205	5.86664	6.15312	6.52879	6.70971	5.17516	6.72654	5.92878	6.05601	5.30126	5.66237	6.47598	6.5163	5.79488	5.68523	6.1964	6.14052	6.36553	6.037	4.64521	5.92103
913	ENSG00000070756	PABPC1	poly(A) binding protein cytoplasmic 1 [Source:HGNC Symbol;Acc:HGNC:8554]	26986	.	63	25	38	.	.	9.26474	8.8496	8.63049	7.94192	7.49859	7.19531	7.13718	6.93708	7.32835	6.45411	6.62107	6.54684	7.23686	5.76112	6.42483	6.42099	6.50915	7.51822	6.60516	6.61563	6.74054	6.34714	6.29035	6.57728	6.50232	6.15672	6.17514	6.40789	6.19219	6.22796	6.43212	6.47402	6.31164	6.68764	6.27188	6.63446	6.14044	7.22655	7.74231
914	ENSG00000070759	TESK2	testis associated actin remodelling kinase 2 [Source:HGNC Symbol;Acc:HGNC:11732]	10420	.	63	25	38	.	.	2.21649	3.70087	2.44667	2.44357	3.351	3.69736	3.4573	4.14034	2.28228	3.18081	3.39017	4.00003	3.14322	2.92094	2.48215	2.16172	3.09542	2.93616	2.6982	3.1579	3.28894	2.84156	2.41564	3.97751	2.7252	3.62268	3.39823	2.85409	3.71653	3.0007	2.52738	3.34109	3.42916	3.27211	3.55471	3.76512	3.01697	3.7786	3.30684
915	ENSG00000070761	CFAP20	cilia and flagella associated protein 20 [Source:HGNC Symbol;Acc:HGNC:29523]	29105	.	63	25	38	.	.	6.85597	6.77623	6.49365	7.07779	6.98937	6.96746	6.8056	6.72542	6.72332	7.0261	6.45194	6.84017	6.56167	6.82505	6.30329	6.70025	6.76136	6.20097	6.44296	6.51444	6.6608	6.43104	6.295	6.11579	6.64418	6.65498	6.60023	6.6565	6.65585	6.73694	6.4997	6.54277	6.61294	6.39494	6.75385	6.7688	6.62484	6.61913	6.21889
916	ENSG00000070770	CSNK2A2	casein kinase 2 alpha 2 [Source:HGNC Symbol;Acc:HGNC:2459]	1459	.	63	25	38	.	.	5.69532	5.7917	5.1696	5.83201	5.27894	5.06546	5.12774	5.41667	5.05756	5.42454	4.42643	5.18283	4.84137	5.29205	5.35736	5.22227	5.12712	5.52892	5.35827	4.96255	5.18221	5.60548	4.95232	5.49958	5.755	5.35364	5.36792	5.03614	5.39466	5.50827	5.30817	5.36928	4.76394	5.69719	4.99138	5.416	4.94492	5.06603	5.03933
917	ENSG00000070778	PTPN21	protein tyrosine phosphatase non-receptor type 21 [Source:HGNC Symbol;Acc:HGNC:9651]	11099	.	63	25	38	.	.	3.26207	3.24891	4.42224	2.99287	3.13808	2.64149	3.07576	3.07612	2.60229	2.72924	2.35306	2.21201	2.6328	2.30091	2.7794	2.26804	3.03794	2.94708	2.74593	3.03094	2.235	2.57509	2.19986	3.2268	2.37902	1.79432	2.4906	2.42286	2.53186	2.44093	2.65101	2.69375	2.08664	3.0235	2.81904	2.71342	3.07198	2.43571	2.79826
918	ENSG00000070785	EIF2B3	eukaryotic translation initiation factor 2B subunit gamma [Source:HGNC Symbol;Acc:HGNC:3259]	8891	.	63	25	38	.	.	5.36054	5.31358	4.73986	5.22353	5.15835	5.36007	5.44654	5.3788	5.25778	5.62701	5.10621	5.62597	5.07679	5.27008	4.62345	5.54196	5.475	4.96755	5.34053	5.07463	5.42194	5.41098	5.19704	5.08302	5.7044	5.90388	5.52737	5.18486	5.51409	5.99684	5.9144	5.82523	5.80396	5.11666	5.77576	5.76579	5.3899	5.36306	4.65869
919	ENSG00000070808	CAMK2A	calcium/calmodulin dependent protein kinase II alpha [Source:HGNC Symbol;Acc:HGNC:1460]	815	.	63	25	38	.	.	5.50094	7.36303	3.39209	5.45403	8.07021	7.30475	7.38497	8.30126	9.37438	8.69628	8.69463	8.66069	8.72594	8.57614	9.5576	9.01186	9.49176	9.39795	9.17845	9.39271	9.20376	9.70357	9.8532	9.37167	9.64041	8.80089	9.43258	7.84465	9.66544	8.85869	9.57769	8.80284	8.12899	9.36104	8.89656	8.62072	8.70424	7.78194	9.41476
920	ENSG00000070814	TCOF1	treacle ribosome biogenesis factor 1 [Source:HGNC Symbol;Acc:HGNC:11654]	6949	.	63	25	38	.	.	4.93096	4.46651	4.99016	4.58742	5.19213	4.78848	4.60634	4.74779	4.96807	4.89496	4.98237	4.94039	4.82563	5.23975	5.09563	4.89658	4.81603	4.38483	4.91915	4.74097	4.89603	4.95846	4.91624	4.92167	5.1008	5.12591	5.45592	4.85456	5.11893	5.02369	4.88695	4.81101	5.17972	5.28666	5.22907	4.9298	5.02085	4.63808	4.35176
921	ENSG00000070831	CDC42	cell division cycle 42 [Source:HGNC Symbol;Acc:HGNC:1736]	998	.	63	25	38	.	.	7.95145	8.27201	7.51775	7.7948	7.12665	7.50569	7.28501	7.35582	7.21188	7.28219	6.79134	7.46258	6.89075	6.64696	6.80051	7.4844	7.10677	6.97008	7.30141	6.92226	7.2951	7.27838	7.19642	6.60289	6.95112	6.97699	6.50473	6.96461	6.4213	7.19054	7.05148	6.91101	6.88718	6.5094	7.05677	7.17611	6.71864	6.83135	6.83799
922	ENSG00000070882	OSBPL3	oxysterol binding protein like 3 [Source:HGNC Symbol;Acc:HGNC:16370]	26031	.	63	25	38	.	.	1.79529	2.45894	1.07058	3.27952	2.27719	1.65054	2.67952	2.95175	2.98499	2.99143	2.76734	3.05501	2.51394	2.62161	2.84766	2.81397	2.33415	2.78417	3.03492	2.20699	3.10014	3.45223	3.50591	2.15744	3.36268	2.81143	2.74951	3.59251	2.15198	2.83447	2.96729	2.66407	2.98343	2.43898	2.48145	2.92916	2.69979	1.84661	2.50095
923	ENSG00000070886	EPHA8	EPH receptor A8 [Source:HGNC Symbol;Acc:HGNC:3391]	2046	.	61	23	38	.	.	1.67596	2.66604	2.63443	3.55157	3.70971	2.64723	1.78306	1.39697	2.06984	1.9956	1.81796	1.93196	1.54567	2.7698	1.93474	1.99991	2.13684	1.59844	1.31664	1.38702	1.09457	1.37838	1.54644	0.976231	2.64582	2.21089	2.40295	1.64306	2.69625	2.17945	1.97547	2.51814	1.34241	2.18634	1.83461	1.78409	2.08558	1.97466	1.98049
924	ENSG00000070950	RAD18	RAD18 E3 ubiquitin protein ligase [Source:HGNC Symbol;Acc:HGNC:18278]	56852	.	55	19	36	.	.	1.97864	1.66558	0.994969	0.695621	1.2646	1.08891	0.840387	0.943009	NA	0.865876	1.34355	1.35979	0.814119	0.777736	0.471492	1.3146	1.62846	1.07685	0.639358	1.20111	0.701146	1.58798	1.82427	0.539546	1.63735	0.706668	0.90525	0.991275	NA	1.18932	0.711054	1.68218	1.67528	1.0619	1.10241	1.03472	1.09942	0.965272	0.919243
925	ENSG00000070961	ATP2B1	ATPase plasma membrane Ca2+ transporting 1 [Source:HGNC Symbol;Acc:HGNC:814]	490	.	63	25	38	.	.	6.3706	6.7856	3.23563	5.36731	6.95224	5.62515	6.19048	6.64754	7.35659	5.89545	7.03854	7.46696	6.76998	6.03815	5.71212	7.48988	6.54884	7.03393	7.26196	7.72054	7.7798	8.54499	8.33661	6.41183	7.43489	6.79128	5.84416	6.47467	6.13081	7.60669	6.75898	7.06257	6.79925	6.26971	7.61615	7.36971	6.94751	5.89281	7.31968
926	ENSG00000071051	NCK2	NCK adaptor protein 2 [Source:HGNC Symbol;Acc:HGNC:7665]	8440	.	63	25	38	.	.	7.94957	6.707	7.30142	6.84344	6.42618	6.83026	6.26694	6.74859	6.61069	6.62531	6.77914	6.46435	6.61285	6.68734	6.64418	6.50413	6.51936	6.39571	6.21471	6.73865	6.23187	6.45111	6.47465	6.36988	6.70946	6.68208	6.55991	6.44035	6.29076	6.46522	6.40834	6.54657	6.1539	6.39368	6.13718	6.37831	6.83944	6.33671	6.52825
927	ENSG00000071054	MAP4K4	mitogen-activated protein kinase kinase kinase kinase 4 [Source:HGNC Symbol;Acc:HGNC:6866]	9448	.	63	25	38	.	.	7.91719	6.98264	7.45825	6.35011	6.77464	6.03969	6.48972	6.03442	6.16069	6.00701	5.89275	7.31585	6.44785	5.08565	5.53563	5.75517	5.64492	6.67163	5.94697	6.36534	5.54583	6.17218	5.99923	6.5201	5.81619	5.57286	5.24709	5.72091	4.67543	5.5308	5.43138	5.44666	6.26555	5.20256	6.18419	6.58278	6.22552	5.599	6.5744
928	ENSG00000071073	MGAT4A	alpha-1,3-mannosyl-glycoprotein 4-beta-N-acetylglucosaminyltransferase A [Source:HGNC Symbol;Acc:HGNC:7047]	11320	.	63	25	38	.	.	2.96062	3.13702	1.37975	3.14084	2.7695	2.03324	2.07407	2.87015	3.38336	2.6196	3.24557	3.41986	3.65323	2.99862	3.47375	4.03265	3.84856	2.78958	2.95695	3.06992	3.45895	4.03851	4.05795	2.93055	3.44623	3.18181	2.89909	2.9319	3.38268	3.85096	3.21272	3.19204	2.83581	3.13561	3.11463	3.45529	3.05584	3.67859	4.26983
929	ENSG00000071082	RPL31	ribosomal protein L31 [Source:HGNC Symbol;Acc:HGNC:10334]	6160	.	63	25	38	.	.	11.4268	10.638	10.9959	11.3843	8.0187	11.1671	10.7515	10.4736	10.4034	10.3234	10.132	10.223	10.7304	9.66945	10.4434	10.4303	9.96311	10.2999	10.4745	10.2586	10.1742	10.0996	10.0048	10.9982	9.59788	10.8119	9.67789	10.7914	10.5664	10.244	10.3511	10.9724	10.5186	9.52905	10.1982	10.7731	10.3244	10.7717	10.4305
930	ENSG00000071127	WDR1	WD repeat domain 1 [Source:HGNC Symbol;Acc:HGNC:12754]	9948	.	63	25	38	.	.	7.34583	8.00502	8.46624	7.8155	8.52486	7.39937	7.76252	7.39358	7.44582	7.68959	6.83498	7.48338	7.20666	7.41403	7.3561	7.07812	7.6608	7.04781	7.0237	6.798	7.05831	6.76518	6.65044	7.13203	6.99481	6.46388	6.74431	6.49397	7.40629	6.61829	7.16211	6.54989	6.08926	7.98002	6.57807	6.40794	6.67933	7.67996	7.8655
931	ENSG00000071189	SNX13	sorting nexin 13 [Source:HGNC Symbol;Acc:HGNC:21335]	23161	.	63	25	38	.	.	2.8855	2.71495	2.06141	3.02256	3.07614	3.00224	3.09576	3.10461	3.24774	2.49323	2.79128	3.3576	3.12185	2.53057	2.16896	3.3717	2.45645	3.25655	3.15193	2.95523	2.86858	3.54366	3.52771	3.15727	2.61075	3.06075	1.88953	2.48206	1.97815	3.06666	2.81641	3.0787	3.02063	1.46122	3.19389	3.16739	3.3471	2.63226	2.79062
932	ENSG00000071205	ARHGAP10	Rho GTPase activating protein 10 [Source:HGNC Symbol;Acc:HGNC:26099]	79658	.	63	25	38	.	.	1.00934	2.59726	2.5318	2.53342	2.56032	3.93157	4.49858	5.36229	4.70009	3.41439	4.64472	4.38204	4.0224	4.30162	4.0929	4.95514	4.30818	2.43783	4.67381	2.80095	4.92418	4.0558	4.14168	2.81074	4.42959	3.45117	3.51033	3.60238	3.91733	3.25315	3.9227	3.06387	3.79286	4.06743	2.95619	2.40547	2.77177	3.27501	4.29376
933	ENSG00000071243	ING3	inhibitor of growth family member 3 [Source:HGNC Symbol;Acc:HGNC:14587]	54556	.	63	25	38	.	.	3.40738	3.69217	2.25223	3.47435	2.95924	3.77241	3.83104	3.71023	3.49037	2.29546	2.89499	3.53233	3.64447	3.00517	2.94195	3.59601	3.11196	4.00765	3.06358	3.02538	3.66936	3.59931	3.68378	2.33626	2.66247	3.56364	3.27296	3.53283	3.21733	3.5156	2.35265	3.31869	3.37603	3.03474	3.05653	3.56255	3.43453	3.56584	3.33236
[truncated: 11,624 more rows]
[truncated: 39 more columns]
