# Supplementary material for: Cntnap2-dependent molecular networks in autism spectrum disorder revealed through an integrative multi-omics analysis
Source: Mol Psychiatry. 2022 Oct 17;28(2):810–21. doi: 10.1038/s41380-022-01822-1 (PMC9908544; doi:10.1038/s41380-022-01822-1)
Supplement: Supplementary file 6 — Supplementary Table 6 [file 41380_2022_1822_MOESM6_ESM.xlsx]

## Sheet: Sheet1
S6. Metabolome profiling to identify ASD dependent metabolite alteration in human PFC											.	Subject Info	Normalized sample expression (Quantile normalization)
											.	STATUS	Healthy	Healthy	Healthy	Healthy	Healthy	Healthy	Healthy	Healthy	Healthy	Healthy	Healthy	Healthy	Healthy	Healthy	Healthy	Healthy	Healthy	Healthy	Healthy	Healthy	Healthy	Healthy	Healthy	Healthy	Healthy	Healthy	Healthy	Healthy	Healthy	Healthy	Healthy	Healthy	Healthy	Healthy	Healthy	Healthy	Healthy
Peak information			.	Peak Annotation			.	Number of quantified samples			.	AGE (Youth only)	1	1	1	1	1	1	1	1	2	2	3	3	5	5	5	8	9	9	11	12	14	15	16	18	20	21	21	23	25	28	29	30	37	37	40	42	51
			.				.				.	SEX	M	M	F	F	M	M	M	M	M	M	F	F	F	M	F	M	M	F	F	F	M	M	M	M	M	F	F	M	M	M	F	M	M	F	M	M	M
Index	Peak IDs	MODE	.	Annotated? (Y/N)	HMDB ID	LIPID MAPS ID	.	# of Subject	# of ASD patients	# of Healthy humans	.	Sample ID	human_1	human_2	human_3	human_4	human_5	human_6	human_7	human_8	human_9	human_10	human_11	human_12	human_13	human_14	human_15	human_16	human_17	human_18	human_19	human_20	human_21	human_22	human_23	human_24	human_25	human_26	human_27	human_28	human_29	human_30	human_31	human_32	human_33	human_34	human_35	human_36	human_37
1	sm_neg_1	Negative	.	N	NA	NA	.	72	32	40	.	.	9.75697	11.4025	9.18189	10.6882	7.99224	10.4336	11.4953	10.5576	7.42687	11.3098	9.25961	10.3704	11.6618	8.58119	10.588	11.9286	11.5652	12.3809	10.9891	10.7768	11.9021	12.2268	12.8276	11.8228	12.2268	11.86	10.9919	11.515	12.0483	11.9117	11.5101	10.9486	11.7338	11.839	12.4933	11.9354	12.0483
2	sm_neg_2	Negative	.	Y	HMDB00288;HMDB01271;HMDB11641;HMDB60282	NA	.	72	32	40	.	.	13.8824	12.7711	13.0211	11.7186	7.99224	8.18707	11.5742	10.8924	9.2841	7.86264	9.25961	8.05192	10.9278	8.58119	7.8254	9.91236	9.91825	11.3856	7.36129	12.5525	7.65044	10.8853	11.6479	10.836	13.1008	11.4193	10.4273	8.8861	10.748	12.1881	10.8646	11.2104	12.0871	10.9069	12.0809	8.2134	12.0027
3	sm_neg_7	Negative	.	N	NA	NA	.	72	32	40	.	.	7.27025	7.19331	10.038	9.34224	10.8504	9.43579	8.8861	8.81124	12.9018	8.40692	7.50856	7.05894	9.99917	12.0597	8.18707	7.38176	6.68406	8.97985	10.2387	7.27025	10.6468	9.55576	7.83476	8.63964	7.84608	11.5742	9.11514	8.69582	7.47897	10.8876	7.9575	12.3115	7.13563	9.05353	11.4757	10.2695	12.7333
4	sm_neg_8	Negative	.	N	NA	NA	.	72	32	40	.	.	16.3893	15.6976	14.3784	13.4001	7.99224	8.18707	12.4275	13.4708	9.55056	13.5329	9.25961	13.6327	7.70244	8.58119	12.8345	12.2023	13.7269	13.2217	7.36129	9.00554	11.7729	13.165	8.8929	10.6707	11.48	10.6681	12.4394	9.88729	11.1118	13.9543	7.65044	11.6833	11.3526	10.043	12.5551	12.2356	12.1664
5	sm_neg_9	Negative	.	N	NA	NA	.	72	32	40	.	.	15.2143	15.1932	13.9543	13.4353	7.99224	8.18707	13.0652	13.3551	11.7338	13.2969	9.25961	13.3429	10.2133	8.58119	12.9859	12.8623	13.4556	13.1291	9.372	11.3394	12.6304	12.8953	11.3048	12.2356	12.4991	12.2831	12.7502	11.8228	12.3063	13.4488	10.5656	12.2942	12.6376	11.9787	12.8623	12.965	12.8953
6	sm_neg_10	Negative	.	N	NA	NA	.	72	32	40	.	.	8.47625	9.51569	9.71799	9.76252	11.2147	9.32051	8.26227	8.83075	11.1421	8.34242	8.49099	7.55731	9.45915	11.1792	8.35782	8.69582	7.89313	8.85854	9.05933	7.9994	9.62886	8.78653	8.39301	8.29252	8.41257	10.4442	8.49099	8.26564	7.71251	9.39525	8.62985	10.0456	8.33336	9.11514	10.2799	9.91825	10.8711
7	sm_neg_13	Negative	.	N	NA	NA	.	72	32	40	.	.	14.9698	14.8768	14.094	13.6213	12.8813	9.14476	13.4281	13.4556	12.2676	13.3964	9.25961	13.3359	10.9668	8.58119	13.1954	12.737	13.5175	12.7578	10.4442	11.9759	13.0691	12.3215	11.1295	12.5974	12.3458	12.8276	12.3691	12.535	12.6918	12.9174	9.41315	12.6784	13.0289	12.402	12.5551	13.2263	12.6506
8	sm_neg_14	Negative	.	N	NA	NA	.	72	32	40	.	.	12.0777	13.2026	11.5797	10.8272	7.99224	8.18707	10.7123	10.7264	9.57403	10.6493	9.25961	10.4212	7.70244	8.58119	10.4714	9.75971	10.883	10.9408	7.36129	9.16414	10.2133	10.2695	7.12103	9.70296	9.18776	10.1974	10.6373	9.76533	9.94629	9.86026	7.65044	9.66412	10.027	9.6825	9.76252	10.4714	10.8128
9	sm_neg_15	Negative	.	N	NA	NA	.	72	32	40	.	.	17.9362	17.8251	16.9572	16.8071	7.99224	11.4391	16.2883	16.3504	14.8267	16.4904	9.25961	16.3504	13.5329	8.58119	16.2221	15.9509	16.5951	16.3287	13.1921	14.8999	15.6755	16.1781	14.3885	15.4143	15.4851	15.5997	15.9339	15.254	15.3599	16.4091	13.1732	15.5509	15.6976	15.0034	15.6344	15.8604	15.8291
10	sm_neg_16	Negative	.	Y	HMDB01227	NA	.	72	32	40	.	.	13.0766	12.0537	11.0639	10.4336	7.99224	8.18707	8.95001	10.3357	7.42687	10.2433	9.25961	10.7768	7.70244	8.58119	9.62231	8.21017	10.2483	8.81124	7.36129	7.84968	8.34581	9.3369	7.12103	7.76051	9.32722	7.24083	7.71251	7.15978	8.28003	10.3918	7.65044	8.09563	8.08942	7.81553	8.59256	8.83706	7.33585
11	sm_neg_17	Negative	.	N	NA	NA	.	72	32	40	.	.	11.5691	12.8877	10.8218	11.1792	12.3215	10.9225	6.68406	9.58015	10.8646	12.5604	9.99917	7.58364	13.4353	13.5022	12.352	10.0082	11.3098	10.8973	11.8441	10.9069	12.7167	8.97172	10.5207	12.0153	12.516	10.0654	13.165	9.0627	8.8745	8.73976	10.2483	9.81454	9.71799	10.883	12.0433	11.0992	12.2942
12	sm_neg_18	Negative	.	Y	HMDB02335;HMDB11737;HMDB28761;HMDB29013;HMDB29756;HMDB31701;HMDB39110;HMDB42036	NA	.	72	32	40	.	.	11.2125	9.77649	10.003	10.616	7.99224	11.8544	10.6345	11.2195	11.0697	12.4867	9.25961	12.7641	11.1042	8.58119	11.932	11.2083	12.4593	11.6226	13.4865	10.2387	12.6647	12.4249	12.9364	12.3995	11.8085	12.7227	11.0083	11.9529	14.3482	10.6079	12.29	12.29	11.0109	11.3856	11.4953	12.9433	11.749
13	sm_neg_19	Negative	.	Y	HMDB00094;HMDB00193;HMDB01874;HMDB06511;HMDB14836;HMDB33717;HMDB33845;HMDB41862	LMFA01060195	.	72	32	40	.	.	14.1716	14.2419	13.0875	13.1121	7.99224	9.10039	12.4223	12.4694	11.0256	12.3115	9.25961	12.4394	9.61693	8.58119	12.1149	11.9557	12.4867	12.3167	8.78653	10.7412	11.8441	11.9176	10.4029	11.432	11.8706	11.6297	11.8441	11.0943	11.5203	12.5469	9.20033	11.7294	11.8969	11.2894	11.9076	12.0707	11.9926
14	sm_neg_20	Negative	.	N	NA	NA	.	72	32	40	.	.	11.678	10.4385	11.2614	12.4394	7.99224	8.18707	11.3098	11.8871	9.29493	11.5494	9.25961	11.7511	7.70244	8.58119	10.7412	9.18776	11.0896	9.08035	7.36129	8.23354	10.4608	9.96711	7.12103	10.5452	8.15742	8.52679	8.96493	8.37203	10.5316	11.2223	7.65044	10.2133	10.5133	9.76533	9.83842	10.2898	7.33585
15	sm_neg_21	Negative	.	N	NA	NA	.	72	32	40	.	.	9.05933	8.99709	9.24476	8.78374	11.5691	8.18707	9.59286	7.771	7.42687	7.86264	9.25961	7.41622	7.70244	8.58119	7.8254	7.80156	7.39743	10.0483	7.36129	7.84968	7.65044	12.1385	12.5048	8.31854	11.2037	7.24083	8.07483	7.15978	8.28003	12.744	10.0785	8.64724	8.10129	7.81553	11.9926	7.54276	11.1042
16	sm_neg_22	Negative	.	Y	HMDB01163;HMDB01178;HMDB03351;HMDB12276	NA	.	72	32	40	.	.	15.1406	15.0272	14.7085	14.6126	7.99224	14.3688	14.3273	14.3351	12.5551	13.5253	9.25961	13.1811	13.3359	8.58119	13.6289	13.6289	14.094	13.9015	13.1732	14.7085	12.831	12.3001	13.1291	12.9935	15.3394	13.6365	12.4797	14.139	13.7918	14.8768	13.3298	13.8278	14.1593	13.025	13.4708	13.5022	13.4353
17	sm_neg_24	Negative	.	N	NA	NA	.	72	32	40	.	.	9.38364	11.515	11.3666	11.5605	13.8589	10.9379	10.2236	11.7707	13.7733	7.02632	7.28975	12.535	9.43579	12.1412	9.45451	10.8272	8.04549	10.4608	9.11514	8.74587	8.6096	13.0289	10.3304	8.70271	8.39301	13.0875	8.51887	11.3048	6.98001	14.6026	11.6432	13.8737	10.8646	11.2942	10.7239	9.2324	9.83842
18	sm_neg_25	Negative	.	Y	HMDB01090;HMDB01981	NA	.	72	32	40	.	.	11.4561	14.1678	12.6647	13.1356	15.0034	12.5713	14.481	13.0367	13.7918	10.4336	12.144	13.4865	12.5525	13.4708	12.2268	12.1149	10.869	11.9982	12.0433	11.7777	11.6203	13.3429	11.4992	11.783	11.8441	12.9716	11.7294	12.8623	7.62413	14.6496	12.9301	13.963	12.3691	12.7004	12.0924	11.6388	12.8478
19	sm_neg_36	Negative	.	N	NA	NA	.	72	32	40	.	.	9.14476	9.51078	9.10039	9.37667	10.9947	10.529	8.49686	9.17065	9.483	9.65256	9.25961	10.104	7.70244	8.58119	11.1792	8.67854	10.836	8.36108	8.24008	8.8236	10.3749	7.95057	7.95057	7.9994	7.9575	10.9719	8.17235	11.0845	9.73715	9.6825	8.03576	8.736	9.22971	8.93619	7.9994	12.9097	7.33585
20	sm_neg_37	Negative	.	Y	HMDB01176	NA	.	72	32	40	.	.	12.3427	12.3583	11.7979	12.2921	7.99224	12.0537	11.2846	11.3666	11.3752	11.8916	9.25961	12.0726	10.9748	8.58119	11.7729	11.1095	12.0229	11.0896	11.2942	11.2476	11.9117	11.8131	11.4847	11.7753	10.9847	12.1021	10.6416	11.4342	12.8953	11.7186	12.8556	11.4711	11.0896	11.5453	12.5115	12.2611	12.0597
21	sm_neg_39	Negative	.	Y	HMDB14335	NA	.	72	32	40	.	.	10.1618	11.174	9.90768	10.5452	7.99224	11.0748	10.0011	9.97017	10.4608	10.1618	9.25961	10.6468	9.52144	9.78619	11.5494	10.0596	11.2804	10.1247	9.2351	10.003	10.7861	9.15744	9.35337	9.51078	9.34812	11.5101	9.98399	11.4271	10.3455	10.9462	9.56085	9.70296	10.2634	9.82639	9.53367	13.2659	9.20033
22	sm_neg_42	Negative	.	Y	HMDB28750;HMDB28771;HMDB33350	NA	.	72	32	40	.	.	9.69175	11.0639	9.48903	10.1398	7.99224	10.5452	9.30135	9.45451	9.45683	9.39854	9.25961	9.92788	7.70244	8.58119	10.8043	10.0867	10.4544	10.1188	8.36433	8.99996	10.1188	9.0159	9.04653	8.37203	8.97578	10.6859	9.95285	10.8218	9.68692	10.8151	9.51078	8.99422	9.38364	8.78046	9.33236	12.5974	9.05933
23	sm_neg_44	Negative	.	N	NA	NA	.	72	32	40	.	.	10.6468	11.6203	11.0056	9.05353	7.99224	13.3139	10.9021	9.2351	8.5565	10.4929	9.25961	10.192	8.95685	8.58119	11.7979	9.60805	10.7619	8.46953	8.79653	7.84968	10.7319	7.6724	9.08035	7.76051	8.85854	11.3604	7.15978	10.8646	10.1089	9.96151	8.6096	7.9744	8.92292	7.81553	7.76468	13.5818	7.33585
24	sm_neg_46	Negative	.	Y	HMDB00089;HMDB15122;HMDB60478	NA	.	72	32	40	.	.	10.4869	12.1207	11.0748	11.2539	7.99224	12.3611	10.563	11.4847	10.1694	11.9658	9.25961	12.3115	10.2589	8.58119	11.9658	10.7214	12.0379	11.2894	10.2534	9.84787	11.3752	12.1021	11.8183	11.7013	9.6373	11.2037	10.1869	10.1869	10.9278	10.3304	11.6833	10.2079	10.0326	9.96431	10.588	11.9228	11.3436
25	sm_neg_47	Negative	.	Y	HMDB00132;HMDB00403;HMDB00542	NA	.	72	32	40	.	.	8.60624	8.99709	8.40692	8.78374	10.529	9.56757	7.33585	9.08035	8.58437	9.21146	9.25961	8.18707	7.70244	8.58119	7.9994	8.04549	9.8176	7.9994	7.36129	7.84968	9.12033	9.44956	9.79951	9.38364	7.79434	8.78653	7.69021	7.15978	9.483	7.38176	9.64775	8.03576	7.92624	8.44893	8.2279	8.70271	7.81553
26	sm_neg_48	Negative	.	N	NA	NA	.	72	32	40	.	.	12.0777	13.1291	12.13	12.634	12.9935	11.6833	11.4521	12.2212	12.3995	11.1985	12.3063	11.5957	11.6525	13.9381	11.2168	12.0273	11.5203	11.9076	11.7907	12.1496	11.8492	11.6733	12.0323	12.1664	11.5361	12.7641	11.5203	12.2323	8.8175	11.7383	11.828	11.9557	12.2831	12.1664	11.7236	12.0124	11.9759
27	sm_neg_53	Negative	.	N	NA	NA	.	72	32	40	.	.	8.92292	9.492	8.49099	9.12033	8.63288	8.39301	8.01299	8.40692	8.50578	7.51965	8.86542	7.56636	7.41622	9.34812	7.49274	7.41622	7.25113	8.07771	7.58364	8.13046	8.29642	7.76468	7.76468	7.80156	7.55731	8.23354	6.93871	8.04549	8.2134	7.68824	7.9444	7.77613	8.02944	8.28862	7.634	8.04549	7.91611
28	sm_neg_57	Negative	.	Y	HMDB00044;HMDB06355;HMDB31193;HMDB39585	NA	.	72	32	40	.	.	13.0944	13.5742	12.2388	11.699	7.99224	11.7134	10.782	10.5133	10.5547	10.1553	9.25961	10.2133	10.148	8.58119	10.0763	10.3557	10.2106	10.0682	9.67983	9.01264	10.4499	9.98953	10.3482	9.87406	8.8175	9.79703	9.62231	9.81454	10.3918	10.3967	9.87406	8.95343	9.39248	9.79951	10.0082	10.3967	9.64981
29	sm_neg_58	Negative	.	N	NA	NA	.	72	32	40	.	.	11.0056	12.2766	10.9437	10.7861	11.86	10.5526	11.1118	10.4212	11.6297	10.333	9.90231	10.2387	11.3565	8.58119	10.3357	10.133	10.0918	10.8924	11.2993	10.5975	11.02	9.98399	10.3866	10.7587	10.1453	11.2328	10.8272	11.1942	10.8072	9.41581	10.9323	9.85065	10.6932	11.5494	10.1398	10.6318	11.447
30	sm_neg_62	Negative	.	N	NA	NA	.	72	32	40	.	.	13.4708	14.9458	13.9381	14.3124	14.9566	13.8824	14.121	13.7819	14.5545	12.8877	10.1356	13.4425	13.4425	15.8986	12.9935	14.121	13.0582	13.7918	13.4945	13.8278	13.362	13.6213	13.8393	13.5742	13.4556	14.5021	13.2792	13.7819	7.84608	13.9193	13.7776	14.0753	14.1865	13.8004	13.8357	13.9881	14.0854
31	sm_neg_67	Negative	.	N	NA	NA	.	72	32	40	.	.	13.8278	15.0935	14.5131	14.8999	15.1684	14.5185	14.9698	14.0445	15.0935	13.3718	8.71106	14.215	13.9802	16.2221	13.3359	14.8131	13.349	14.481	13.8737	14.0753	13.7051	14.215	14.3962	13.761	13.7468	15.3129	13.4708	14.5292	7.82888	14.6656	14.2972	14.4402	14.5736	14.0656	14.1754	13.9802	14.2864
32	sm_neg_70	Negative	.	N	NA	NA	.	72	32	40	.	.	11.9286	12.4933	12.6575	13.0071	13.108	12.2323	12.5974	11.5907	13.3787	11.0459	8.62985	12.5115	11.8228	14.3273	11.2942	12.6753	10.5714	12.3583	12.0871	11.543	11.7532	11.8916	12.1829	11.4823	11.1594	13.2263	11.2223	12.0183	7.77356	12.6918	12.3063	12.3063	12.1829	11.678	11.8969	11.48	12.0433
33	sm_neg_72	Negative	.	Y	HMDB15186;HMDB29404;HMDB31768	NA	.	72	32	40	.	.	10.9791	11.3338	11.9354	10.3612	7.99224	9.98399	7.33585	8.09563	7.42687	8.578	9.25961	8.40067	7.70244	8.58119	8.19219	7.80156	7.39743	9.15022	7.36129	7.90669	7.65044	8.72332	8.40692	7.76051	9.03189	7.24083	7.84608	7.15978	9.02556	7.84608	8.85854	7.41622	8.46157	9.94031	8.24606	8.5565	7.33585
34	sm_neg_74	Negative	.	N	NA	NA	.	72	32	40	.	.	12.4724	12.4335	11.6226	12.0707	12.084	11.4588	11.3415	10.7214	11.3098	11.5629	9.71799	11.1421	12.0379	13.4281	11.3713	11.3338	10.6345	11.5203	12.1664	11.7186	12.0809	10.0654	11.3565	11.9557	11.405	11.1392	11.3264	10.9529	8.52679	10.2898	11.2666	9.97886	10.7861	10.7042	10.9748	10.4049	10.9225
35	sm_neg_76	Negative	.	Y	HMDB00296;HMDB00767;HMDB15188	NA	.	72	32	40	.	.	11.4419	11.8969	12.8556	11.2894	7.99224	10.4188	8.71106	9.51078	7.62943	9.51569	9.25961	9.13822	9.03903	13.4038	9.15022	8.23354	8.81124	9.55316	8.46953	9.55576	9.372	9.31324	8.95001	8.89631	9.43579	8.39301	8.46953	9.12736	10.1247	8.53626	9.48903	8.23354	9.25961	11.1895	8.73224	9.66953	8.54612
36	sm_neg_81	Negative	.	N	NA	NA	.	72	32	40	.	.	15.7454	15.9136	15.5231	15.6344	7.99224	15.8986	15.4419	15.1283	14.3835	14.8131	9.25961	14.8558	15.7152	8.58119	15.2143	15.3655	15.2033	14.8768	14.5443	15.5357	14.8131	14.4489	14.5845	15.0935	15.4419	14.9815	14.5443	15.3462	14.7183	15.0723	14.2548	15.0461	15.8291	14.781	14.9566	15.0373	14.781
37	sm_neg_83	Negative	.	N	NA	NA	.	72	32	40	.	.	11.9147	12.5576	11.5847	11.8131	7.99224	11.635	11.5257	11.3436	10.9168	11.0177	9.25961	10.8314	11.7777	8.58119	11.0256	11.7089	11.0845	11.48	10.9145	11.4711	10.9748	10.782	11.2993	11.2614	11.8762	11.314	11.2453	11.2666	10.836	11.4711	11.0308	10.8646	11.8228	11.2714	11.5579	11.1213	11.4872
38	sm_neg_84	Negative	.	N	NA	NA	.	72	32	40	.	.	13.4865	14.1298	13.1811	13.6526	13.8866	13.108	13.3359	12.3809	13.0582	12.7711	9.65532	12.7991	13.6289	15.1878	12.7471	13.3551	12.5115	13.1195	13.4127	13.3551	13.4556	11.8871	12.9301	13.2459	13.1501	13.0149	12.8813	12.9018	8.44296	12.4275	12.9244	12.1085	12.8953	12.4223	12.7106	12.4867	12.7921
39	sm_neg_87	Negative	.	Y	HMDB00544;HMDB01014;HMDB02320;HMDB29436	NA	.	72	32	40	.	.	8.60624	8.99709	9.17642	9.93385	7.99224	9.82639	7.33585	9.02236	7.42687	9.70296	9.25961	10.1553	7.70244	8.58119	9.34812	8.578	8.27247	9.77649	7.61411	7.9444	10.0405	10.3357	10.1842	9.50054	7.79434	7.38176	9.30704	7.15978	10.3111	9.47751	9.71799	7.96446	8.33904	9.02556	9.34224	9.27844	9.29493
40	sm_neg_88	Negative	.	N	NA	NA	.	72	32	40	.	.	10.6416	10.6835	10.1398	10.3918	7.99224	10.306	10.1247	9.92788	8.73976	9.47751	12.3995	9.36594	10.4029	10.3967	9.47128	9.96711	9.46223	9.34812	8.95685	9.74346	9.27219	8.79653	9.30704	9.2841	9.77649	9.56085	8.97985	9.61693	9.53921	9.59833	9.06607	9.20619	10.2509	9.51324	9.73715	9.68933	9.22971
41	sm_neg_89	Negative	.	Y	HMDB00122;HMDB00143;HMDB00169;HMDB00211;HMDB00346;HMDB00516;HMDB00660;HMDB01151;HMDB01266;HMDB01292;HMDB03224;HMDB03345;HMDB03418;HMDB03449;HMDB06088;HMDB12141;HMDB12326;HMDB12485;HMDB29576;HMDB32222;HMDB33704;HMDB34220	LMFA01050384	.	72	32	40	.	.	15.1534	15.5357	14.6026	15.0833	14.5545	15.0884	14.8131	14.4489	13.8908	14.215	14.7183	14.1298	14.8867	10.4869	14.3688	14.836	14.5545	14.8558	13.9193	14.8037	14.0854	14.2592	14.0445	14.3273	15.0159	14.2331	14.5736	14.4489	14.0854	14.7751	14.2794	14.2794	15.0322	14.0238	14.5345	14.3076	14.6863
42	sm_neg_92	Negative	.	Y	HMDB00190;HMDB00613;HMDB00700;HMDB00943;HMDB01051;HMDB01311;HMDB01882;HMDB29580;HMDB31232;HMDB31825;HMDB41929	NA	.	72	32	40	.	.	19.4089	19.1152	17.731	18.4282	18.0537	17.4473	18.5287	16.7245	17.4833	18.2619	16.1592	17.223	18.7364	19.7539	18.353	18.1845	17.5916	17.9362	18.6251	18.4282	18.5287	16.8071	17.8702	18.353	18.1845	17.7775	18.2619	17.8251	15.4251	16.7835	18.1164	16.6492	17.4088	16.9855	17.057	17.0184	17.8251
43	sm_neg_93	Negative	.	N	NA	NA	.	72	32	40	.	.	10.7971	11.7089	10.0867	10.5943	11.3924	9.90231	10.2433	9.55056	9.92292	9.95528	9.66711	9.28678	10.8314	11.6297	10.0178	9.55056	9.67717	9.53921	10.1133	10.0807	10.2433	8.74587	9.64293	9.76252	10.0326	9.67983	10.1133	10.071	8.46953	8.70271	9.73129	8.69582	9.56421	9.82639	9.22453	9.708	9.73715
44	sm_neg_95	Negative	.	N	NA	NA	.	72	32	40	.	.	13.657	14.6237	13.5818	13.7468	10.6569	13.8509	13.6803	13.293	12.8276	12.9333	9.25961	12.9433	13.8278	8.58119	12.9716	13.0801	13.0289	13.4556	12.9364	13.6117	13.0944	12.581	12.5281	13.3139	13.0652	13.2858	13.158	13.4038	12.9859	12.4933	13.0443	13.0149	13.8141	13.165	12.9174	13.2858	13.4038
45	sm_neg_96	Negative	.	N	NA	NA	.	72	32	40	.	.	15.9339	16.436	16.7245	17.223	16.6238	16.436	16.9003	15.6839	17.2518	15.2935	8.67464	16.6731	15.9509	18.7364	15.6839	17.152	15.0833	16.7245	16.3504	16.0207	16.0001	16.436	16.3893	15.8604	15.5357	17.731	15.5904	16.1592	7.80792	16.8675	16.4904	16.5666	16.2883	15.7454	15.9136	15.7454	16.2221
46	sm_neg_98	Negative	.	N	NA	NA	.	72	32	40	.	.	11.9759	12.3332	11.7186	12.01	7.99224	11.8916	11.5907	11.4992	10.5343	11.0896	9.25961	11.0256	11.8871	9.71314	11.243	11.5049	11.2993	11.2274	10.8668	11.5554	10.9947	10.4818	11.1343	11.3098	11.6163	11.2761	10.9168	11.3436	10.9045	11.3752	10.7526	11.1451	12.0681	11.2846	11.4561	11.2453	11.2223
47	sm_neg_99	Negative	.	N	NA	NA	.	72	32	40	.	.	12.4797	13.4038	13.0582	13.308	13.689	12.6575	13.293	12.5632	13.5089	11.611	8.66864	12.6918	12.3032	14.5845	11.8033	12.8689	11.6965	12.7921	12.4335	12.5902	12.3552	12.4162	12.581	12.3638	11.9529	13.5818	11.8809	12.7991	7.80156	12.9244	12.6103	12.8589	12.8276	12.3638	12.4335	12.3332	12.5469
48	sm_neg_101	Negative	.	Y	HMDB02818	NA	.	72	32	40	.	.	11.945	12.1723	11.2037	11.5907	12.1542	10.7861	10.662	10.0975	10.9021	11.238	9.73129	10.588	12.1237	12.8749	11.3856	10.7971	10.351	10.8072	11.8809	10.9869	11.9557	9.71799	10.5088	11.3946	11.2761	10.2695	11.4847	10.5819	8.53928	9.91236	11.1295	9.75971	10.869	10.8504	11.0256	10.2387	10.9168
49	sm_neg_102	Negative	.	N	NA	NA	.	72	32	40	.	.	12.7711	13.9712	12.3265	12.958	13.5253	12.1021	12.958	11.625	12.0351	12.4455	9.68692	11.7907	13.2596	14.2065	12.4593	12.1881	12.3167	12.1829	12.6039	12.4797	12.6237	11.082	12.1572	12.4664	12.8408	12.0483	12.7711	12.3995	8.483	11.4419	12.1723	11.2104	12.2268	12.2144	11.8916	12.0971	12.3265
50	sm_neg_103	Negative	.	N	NA	NA	.	72	32	40	.	.	10.6979	11.655	10.1133	10.5088	11.5049	9.95043	10.6345	9.6825	10.043	9.86824	9.63165	9.40183	10.8549	11.5257	9.94031	9.91825	9.52763	9.6825	10.0763	10.1507	10.2589	8.85854	9.65532	9.99457	9.95528	9.85065	9.89738	10.1553	8.42721	9.17642	9.80554	8.88033	9.61693	10.1356	9.64569	9.8091	9.91236
51	sm_neg_104	Negative	.	N	NA	NA	.	72	32	40	.	.	8.60624	8.99709	9.58015	10.1618	7.99224	9.76533	8.05192	9.25378	8.84447	9.50054	9.25961	9.86339	9.10879	8.58119	9.36018	8.56685	8.59256	9.34224	8.96493	8.75382	10.1356	9.63443	9.43089	9.79703	7.79434	9.05353	8.89971	8.73224	10.2079	8.65074	9.30704	8.33904	8.70271	9.52763	8.79653	9.48903	9.25378
52	sm_neg_109	Negative	.	N	NA	NA	.	72	32	40	.	.	14.0445	8.99709	13.293	11.2083	12.4933	8.18707	10.6219	10.6733	7.42687	7.86264	10.6932	7.41622	9.79703	8.58119	7.8254	7.80156	7.95057	9.22971	7.36129	12.3001	7.65044	9.77649	9.66113	10.6569	10.4273	11.4001	9.18776	8.15108	9.37433	11.0943	9.34812	10.6007	10.5235	9.83842	10.0542	7.54276	10.0178
53	sm_neg_110	Negative	.	N	NA	NA	.	72	32	40	.	.	14.1865	11.1594	13.3218	11.2274	11.2714	8.18707	10.7214	10.883	7.60826	7.86264	9.25961	7.41622	10.4242	8.58119	7.8254	9.67196	8.70271	11.5742	8.16504	12.4724	7.65044	11.4992	11.4757	10.8758	12.271	11.2804	10.9819	9.44956	10.1305	12.737	11.1343	10.8733	11.02	10.4273	11.86	7.54276	11.7437
54	sm_neg_112	Negative	.	N	NA	NA	.	72	32	40	.	.	13.214	10.7319	12.5844	10.2898	7.99224	8.18707	9.98399	9.65532	8.62099	7.86264	11.2476	7.41622	9.18189	8.58119	7.8254	8.51887	7.39743	10.1815	7.36129	11.3946	7.65044	10.043	10.9122	9.93385	10.8196	10.7264	9.72106	8.08058	9.33236	11.252	9.78186	9.78186	9.57403	9.59833	10.7412	7.54276	10.6517
55	sm_neg_113	Negative	.	N	NA	NA	.	72	32	40	.	.	14.7401	11.6273	14.1112	12.449	7.99224	8.18707	11.9228	10.9891	10.9561	7.86264	11.8916	7.41622	11.3238	8.58119	7.8254	9.39525	8.86198	11.3436	9.91236	13.0149	7.65044	10.748	11.678	11.7532	11.3856	12.4394	11.1792	10.4499	10.6416	11.8544	11.4847	11.0845	11.1213	11.6009	10.8876	7.54276	11.9633
56	sm_neg_114	Negative	.	N	NA	NA	.	72	32	40	.	.	17.2877	14.7693	16.6492	15.3206	7.99224	8.18707	14.8867	14.6126	13.5418	7.86264	9.25961	11.2714	14.5131	8.58119	7.8254	14.224	13.3687	14.9815	13.1356	16.2453	9.56757	15.0536	15.2143	15.0272	15.5509	15.4851	14.5933	13.7269	14.1678	16.1592	14.5933	14.8676	14.9815	14.3962	15.1684	11.9117	15.2143
57	sm_neg_116	Negative	.	N	NA	NA	.	72	32	40	.	.	10.9225	9.85714	10.7093	10.4385	7.99224	8.36433	10.3198	7.771	10.7264	8.23354	10.2695	7.57439	10.4544	8.58119	8.28862	8.02944	7.39743	8.58437	9.70296	8.22092	9.43089	7.88664	7.73088	8.61296	7.79434	9.48903	9.04278	9.16414	9.09493	7.38176	9.43579	7.74211	7.92624	9.75422	7.60528	8.53928	9.55831
58	sm_neg_117	Negative	.	N	NA	NA	.	72	32	40	.	.	11.4711	8.99709	10.3357	8.78374	7.99224	8.18707	7.33585	8.41257	7.42687	7.86264	9.25961	7.41622	7.70244	8.58119	7.8254	7.80156	7.39743	7.62943	7.36129	10.0483	7.65044	8.15108	8.35782	7.76051	8.73224	8.53928	7.15978	7.15978	8.28003	10.0918	7.65044	8.49099	8.20104	7.81553	9.03189	7.54276	7.33585
59	sm_neg_120	Negative	.	N	NA	NA	.	72	32	40	.	.	10.9592	11.2761	11.2558	11.7929	11.8916	10.8594	10.869	10.662	11.9608	9.79193	8.62985	11.2274	10.7861	12.8813	9.82639	10.9748	9.20619	11.0639	11.1295	10.6104	10.5032	10.498	10.5943	10.241	9.8091	11.7576	9.98953	10.9225	7.77356	11.0668	11.1792	11.4614	10.2236	10.6681	10.409	10.1218	10.8711
60	sm_neg_123	Negative	.	N	NA	NA	.	72	32	40	.	.	10.2133	11.0004	10.6882	10.8876	11.5554	9.99917	10.5819	9.95528	11.0639	8.93008	8.60316	10.0132	10.2509	11.9815	9.20619	10.3866	8.60624	9.90231	9.39525	10.2133	9.58667	9.84787	9.63443	9.31324	8.67464	11.0748	8.84447	10.3749	7.76051	10.748	10.0178	10.1947	9.47128	9.881	9.37667	9.41847	9.59286
61	sm_neg_125	Negative	.	Y	HMDB37548;HMDB37549	NA	.	72	32	40	.	.	12.2579	13.4945	12.0871	12.8877	13.0801	12.1956	11.4295	10.3749	11.9228	12.4394	9.75971	11.828	13.2858	14.1298	12.3938	12.0183	11.8466	12.1723	12.0483	11.4614	11.6646	10.4869	11.9982	11.8706	12.8478	11.678	12.3215	11.9286	8.5565	10.7557	12.1774	10.5425	11.7628	11.7013	11.7294	11.4686	11.7929
62	sm_neg_126	Negative	.	N	NA	NA	.	72	32	40	.	.	14.3885	14.9566	15.1141	15.4251	15.3206	14.8999	13.9381	13.9015	15.6839	13.5818	8.6886	14.9298	14.4489	16.7527	13.8737	15.1932	13.2459	14.8867	14.7281	14.139	14.3076	14.6544	14.5394	14.0753	14.0502	15.7605	13.7468	14.491	7.81219	14.8267	14.8131	14.6768	14.3482	13.9802	14.2918	14.0656	14.5345
63	sm_neg_127	Negative	.	N	NA	NA	.	72	32	40	.	.	10.3111	8.99709	9.79193	10.0483	7.99224	12.6103	10.5088	12.1881	8.51887	12.1053	9.25961	12.3265	11.3338	8.58119	12.3115	12.413	12.6237	12.1956	11.4521	12.0406	12.535	11.7186	12.29	11.7628	12.6972	12.0052	11.7628	12.0124	12.7167	13.0071	12.2082	12.3332	12.6972	11.6525	12.7578	12.8478	11.6163
64	sm_neg_128	Negative	.	N	NA	NA	.	72	32	40	.	.	13.6442	10.6007	13.2659	12.0655	7.99224	8.18707	11.8441	13.0149	10.5656	7.86264	9.25961	7.86533	11.5652	8.58119	7.8254	12.3458	11.7383	13.1195	10.8876	14.2864	7.65044	13.9238	14.224	13.5964	14.1499	13.5964	12.8689	11.6913	12.9273	15.2271	13.0582	13.4214	13.293	12.4305	14.2331	10.2311	13.7316
65	sm_neg_129	Negative	.	N	NA	NA	.	72	32	40	.	.	13.3007	13.7819	13.8509	14.4601	14.5131	13.8589	11.5408	12.9795	14.7183	12.6304	8.64344	13.9193	13.362	15.6839	12.6972	13.9465	12.3115	13.8652	13.9062	12.7641	13.5022	13.4317	13.4248	13.1954	13.108	14.4277	13.025	13.4248	7.79203	13.2459	13.8737	13.6803	12.9301	12.9935	13.1121	13.2459	13.819
66	sm_neg_132	Negative	.	N	NA	NA	.	72	32	40	.	.	9.55576	10.1553	9.84508	10.1089	11.0109	9.27219	9.64981	9.20619	10.1453	8.2279	8.61296	9.05003	9.38364	10.9645	8.36433	9.34812	8.07483	8.8895	8.60624	9.13822	8.72778	8.93008	8.69582	8.22441	8.05192	10.1553	7.86533	9.32722	7.76468	9.77649	9.11514	9.10039	8.6886	9.03189	8.33904	8.51239	8.67464
67	sm_neg_136	Negative	.	N	NA	NA	.	72	32	40	.	.	10.662	10.1247	10.285	11.7464	12.0537	11.02	8.8175	10.6785	13.7666	9.17065	7.54276	11.2993	7.56636	12.6784	8.70271	9.93708	8.13046	11.0591	11.4364	6.8949	9.90231	12.2212	10.0918	9.91531	8.37876	12.5405	10.6055	9.64017	7.49274	8.19219	11.6297	13.0944	7.23054	10.2287	11.0109	11.0004	12.6819
68	sm_neg_137	Negative	.	N	NA	NA	.	72	32	40	.	.	17.223	17.5916	16.436	17.731	17.3697	17.057	14.5845	16.1414	17.152	17.0885	10.8973	16.5451	17.223	19.1152	16.836	16.6238	16.6492	17.3697	17.8702	16.5451	17.6367	16.7527	17.057	17.3276	17.1872	16.6238	17.731	16.5205	9.72413	14.9698	17.6367	16.6731	16.5666	16.436	16.8675	16.5205	17.5468
69	sm_neg_138	Negative	.	N	NA	NA	.	72	32	40	.	.	15.4143	16.0825	15.7605	16.9305	16.836	16.2004	12.8067	15.6672	17.2877	14.9914	8.54996	16.1007	15.1534	17.731	14.8676	15.845	14.7493	16.436	16.1503	14.781	15.9509	16.8675	15.845	15.7605	15.3599	17.152	15.9827	16.0001	7.74211	15.3462	16.3718	17.152	15.6672	15.9827	15.9509	16.0825	16.8675
70	sm_neg_139	Negative	.	Y	HMDB00725;HMDB00766;HMDB00783;HMDB02039;HMDB02104;HMDB02113;HMDB06055;HMDB36576;HMDB59659;HMDB60427;HMDB60460	LMFA01100055	.	72	32	40	.	.	12.4394	13.4425	13.3429	14.265	14.6237	13.819	10.9379	12.8345	15.0611	12.1956	8.50578	13.7666	12.5115	15.4419	11.932	13.5175	11.7929	13.7223	13.5673	11.6597	13.1162	14.0343	13.4425	12.6819	12.6721	14.3351	13.073	13.3892	7.72307	13.1954	13.9543	14.4697	13.1501	13.3359	13.5999	13.4425	14.3482
71	sm_neg_144	Negative	.	N	NA	NA	.	72	32	40	.	.	8.60624	8.99709	8.40692	8.78374	7.99224	8.18707	7.33585	11.0992	7.42687	12.1412	9.25961	11.945	7.70244	8.58119	12.0206	11.48	12.5048	11.5957	10.7365	9.79703	12.1723	12.8877	12.8408	10.1815	11.8871	10.6416	11.5847	11.3752	12.5048	13.0801	12.5902	11.2558	9.85065	9.87406	12.7921	13.0443	11.5797
72	sm_neg_145	Negative	.	N	NA	NA	.	72	32	40	.	.	9.51569	8.99709	8.578	9.80199	7.99224	12.9859	10.8128	13.1227	10.9225	13.6962	9.25961	13.657	11.6273	8.58119	13.9108	13.2596	14.1635	13.2217	13.2107	13.0367	13.9671	13.4599	13.7223	13.5628	13.3007	13.4353	13.2263	13.4708	14.2331	13.6613	13.4038	13.3687	13.5673	12.8877	13.55	14.1754	13.158
73	sm_neg_146	Negative	.	N	NA	NA	.	72	32	40	.	.	11.1617	11.6388	11.6163	13.3749	7.99224	16.1592	14.4697	16.3718	14.2331	16.9305	9.25961	16.9003	15.2935	8.58119	17.057	16.0445	17.2518	16.1781	16.3092	16.4091	16.9855	16.6731	16.4904	16.7003	16.0001	17.0184	16.1781	17.0184	17.152	16.6731	16.3092	16.7681	16.8675	16.1893	16.2004	17.3697	16.1007
74	sm_neg_147	Negative	.	N	NA	NA	.	72	32	40	.	.	15.2675	14.8558	13.3964	15.845	14.9815	15.2143	6.79549	12.8517	14.5933	15.5096	9.98953	14.3076	14.3351	16.7245	14.4601	13.293	13.7666	15.1684	16.1781	12.5281	16.3893	14.3962	14.5076	15.7152	15.1047	13.1426	16.7835	13.2628	8.84447	9.81454	15.6976	14.1593	13.0003	13.1291	14.8558	13.8393	15.3326
75	sm_neg_149	Negative	.	N	NA	NA	.	72	32	40	.	.	12.5576	13.2392	11.6388	13.0211	13.0512	12.4097	9.20033	11.314	12.2831	12.2178	9.71314	11.7437	12.4335	14.094	11.8762	11.5629	11.6704	12.3215	13.0211	11.3238	13.0838	11.5338	12.0871	12.6506	12.3001	11.7929	13.0617	11.5877	8.51239	10.0298	12.4559	11.7236	11.7089	11.7437	12.144	11.7576	12.6173
76	sm_neg_150	Negative	.	Y	HMDB01067;HMDB14561	NA	.	72	32	40	.	.	19.7539	19.7539	17.5145	19.972	19.1152	18.7364	13.7666	17.0184	18.5287	19.5864	9.87406	17.6756	18.8512	21.4681	18.7364	17.8251	18.4282	18.8512	19.7539	17.6756	19.7539	18.1164	18.5287	19.4089	18.9585	17.9362	20.2032	17.9952	8.71703	15.3206	19.5864	18.2619	17.4833	17.731	18.4282	18.1164	19.4089
77	sm_neg_152	Negative	.	N	NA	NA	.	72	32	40	.	.	11.1141	11.9354	11.6646	12.7106	13.2425	12.0183	9.25113	11.2195	13.5253	10.6681	8.49686	12.1664	11.0109	13.7355	10.351	11.6674	10.0132	12.1774	11.9176	10.0132	11.48	12.3395	11.7628	11.0459	10.8272	12.8689	11.5257	11.7013	7.71863	11.7063	12.3458	12.9244	11.5453	11.9557	12.0229	11.9076	12.7991
78	sm_neg_153	Negative	.	N	NA	NA	.	72	32	40	.	.	12.9859	13.4281	12.6918	13.9671	14.6331	13.5418	8.20104	13.3218	14.6544	12.4524	8.5565	13.1227	12.4455	15.1534	12.144	12.6376	12.2268	13.5628	13.9062	11.8033	13.578	13.963	13.0003	13.4425	12.7502	14.0343	13.3551	13.308	7.75061	11.7294	13.7223	14.3962	12.3583	13.349	13.2858	13.4556	14.4601
79	sm_neg_154	Negative	.	N	NA	NA	.	72	32	40	.	.	16.7835	18.6251	17.152	18.1845	12.6972	18.9585	18.4282	18.6251	18.0537	19.7539	12.3215	19.1152	18.2619	10.748	19.5864	19.4089	19.4089	19.5864	19.1152	19.5864	19.5864	19.5864	19.7539	19.5864	18.8512	19.5864	19.2631	19.4089	19.2631	19.4089	19.7539	19.2631	19.7539	18.9585	19.4089	19.7539	19.2631
80	sm_neg_158	Negative	.	Y	HMDB60524	NA	.	72	32	40	.	.	10.8014	11.4271	11.1985	12.2454	12.8478	11.405	8.35212	11.2942	13.1162	10.1133	8.41257	11.625	10.2079	13.0512	9.57403	10.9529	9.47751	11.5691	10.8668	9.40756	10.1553	12.0537	11.2476	10.5371	9.91236	12.6575	10.6932	11.3585	7.68439	11.0379	11.8131	12.7296	10.782	11.3482	11.5315	11.4686	11.8441
81	sm_neg_161	Negative	.	Y	HMDB12285	NA	.	72	32	40	.	.	14.3688	15.4552	14.3885	15.2805	15.4991	14.7232	13.3687	14.3885	15.3206	13.9283	11.9501	14.3482	14.094	16.3504	13.8004	14.481	13.7819	14.6981	14.759	14.0559	14.6448	14.836	14.4601	14.6026	14.2592	15.2033	14.7281	14.846	9.11774	13.8092	14.6448	14.9123	14.5443	14.5443	14.4489	14.6496	15.0935
82	sm_neg_173	Negative	.	N	NA	NA	.	72	32	40	.	.	9.01917	8.99709	8.69582	8.78374	7.99224	8.18707	7.33585	8.10857	7.42687	7.86264	9.25961	7.41622	7.70244	8.58119	7.8254	7.80156	7.39743	8.0326	7.36129	9.12736	7.65044	8.6239	10.3967	8.77718	7.87418	9.24847	7.70676	7.15978	9.14749	9.06607	7.88664	9.59833	7.92624	9.27844	9.10459	7.54276	10.4029
83	sm_neg_174	Negative	.	N	NA	NA	.	72	32	40	.	.	12.1829	13.5329	12.4524	13.158	13.4353	12.4664	11.6297	12.634	13.3687	11.4561	8.69582	12.2831	11.839	14.224	11.5361	12.3265	11.6885	12.6376	12.1601	11.8572	11.9476	12.4664	12.6039	12.2082	11.5797	13.4214	11.9286	12.8345	7.81553	12.3332	12.5082	12.8345	12.6237	12.6784	12.5048	12.3995	12.4991
84	sm_neg_175	Negative	.	N	NA	NA	.	72	32	40	.	.	10.5235	8.99709	10.411	12.0745	12.1601	11.6388	11.635	10.9021	11.4212	10.9278	11.0697	10.5133	10.6373	8.58119	10.3159	9.70296	8.95001	9.71799	10.411	8.83706	10.306	9.88729	9.36594	11.0109	9.64981	8.99996	9.85714	9.03903	10.7154	9.00554	8.38635	9.26297	10.2509	10.9437	9.64981	8.77718	9.11514
85	sm_neg_176	Negative	.	N	NA	NA	.	72	32	40	.	.	10.3668	8.99709	10.3866	10.8218	10.7587	10.81	11.4094	10.9168	11.9403	11.2168	11.3526	10.7526	11.86	8.58119	11.0992	11.1343	10.6345	11.5554	11.9076	11.1295	11.6163	11.0639	10.7651	11.405	10.6569	11.828	11.7361	11.5605	11.4614	10.1133	11.9403	10.3135	11.3212	11.9711	10.782	11.4001	12.1829
86	sm_neg_178	Negative	.	Y	HMDB39523;HMDB40681	NA	.	72	32	40	.	.	8.60624	8.99709	9.38364	8.78374	7.99224	8.18707	7.33585	9.22971	7.42687	7.86264	9.67196	7.41622	7.70244	8.58119	7.8254	7.80156	7.39743	9.91825	7.36129	10.8014	7.65044	10.2287	10.7707	9.78619	10.8997	9.13822	7.71863	7.15978	10.1815	11.9501	9.84508	10.1553	8.94326	8.60008	10.3225	7.54276	9.51569
87	sm_neg_179	Negative	.	N	NA	NA	.	72	32	40	.	.	12.1267	9.97324	10.8314	11.4521	7.99224	8.18707	11.4364	11.4953	9.20619	7.86264	9.25961	7.41622	10.8646	8.58119	7.8254	9.60805	8.90798	10.9691	8.45581	11.5652	7.65044	13.0003	13.8234	12.958	11.828	11.9021	9.63443	7.15978	13.0582	11.5021	12.2212	11.7929	10.9668	10.784	12.7167	7.54276	13.2107
88	sm_neg_181	Negative	.	N	NA	NA	.	72	32	40	.	.	12.6237	8.99709	12.4045	10.3704	7.99224	8.18707	10.1089	10.6442	7.42687	7.86264	10.5943	7.41622	9.86339	8.58119	7.8254	9.69175	7.39743	10.3918	8.14471	10.9869	7.65044	10.1769	11.0748	10.0483	12.1412	10.4212	9.17642	7.15978	10.4212	11.9176	10.4818	9.71314	9.66113	10.1894	10.529	7.54276	11.1141
89	sm_neg_182	Negative	.	Y	HMDB01397;HMDB11670;HMDB59639	NA	.	72	32	40	.	.	16.2221	8.99709	16.1781	14.9698	7.99224	8.18707	14.7085	14.6768	13.4038	7.86264	11.1594	11.238	14.2108	8.58119	7.8254	14.2065	13.3139	14.491	13.3218	15.4552	9.05353	14.3585	14.8768	14.6981	15.6672	14.6768	13.6442	13.4641	14.6331	15.4552	14.3885	14.3784	14.6331	14.265	14.3482	11.9982	14.9815
90	sm_neg_183	Negative	.	Y	HMDB00189	NA	.	72	32	40	.	.	13.4556	8.99709	13.3551	11.4614	7.99224	8.18707	11.3752	11.4145	9.9433	7.86264	11.7532	7.41622	11.0943	8.58119	7.8254	10.071	8.78932	10.3812	9.44956	12.0076	7.65044	10.1161	11.3946	11.314	12.402	11.3946	8.82055	9.48601	11.3604	11.8893	10.5316	10.7924	10.9045	11.0639	10.7042	7.54276	11.3666
91	sm_neg_184	Negative	.	Y	HMDB42038	NA	.	72	32	40	.	.	8.60624	8.99709	8.40692	8.78374	7.99224	8.18707	7.33585	10.8218	7.42687	9.71799	9.25961	11.2804	7.70244	8.58119	11.425	10.9645	12.7296	11.6226	7.36129	11.4973	10.7365	11.0256	8.94326	10.0596	10.9069	10.8457	10.4714	10.9486	8.28003	12.6972	9.86824	11.02	10.3252	10.5656	11.6163	11.2846	10.7794
92	sm_neg_185	Negative	.	Y	HMDB36264;HMDB36319;HMDB38809	NA	.	72	32	40	.	.	10.4685	8.99709	10.3686	8.78374	7.99224	8.18707	7.33585	9.0735	7.42687	7.86264	9.25961	7.85994	7.70244	8.58119	7.8254	8.12326	10.2172	9.68692	7.36129	10.8272	7.65044	7.69021	7.12103	7.76051	10.748	7.24083	7.15978	7.15978	8.28003	12.0996	7.65044	8.24307	7.92624	7.81553	8.85111	7.54276	7.33585
93	sm_neg_186	Negative	.	Y	HMDB00426;HMDB00428;HMDB00606;HMDB00694;HMDB01900;HMDB11676;HMDB31646;HMDB59655	LMFA01050398;LMFA01060002;LMFA01060003;LMFA01060190;LMFA01060193	.	72	32	40	.	.	10.5547	8.99709	10.2172	10.7214	11.432	9.72413	9.62231	9.76533	9.58015	9.16414	11.6618	9.41315	9.99457	9.62231	9.25961	9.06607	9.65532	9.70548	9.20033	9.61693	9.57403	9.9433	9.55056	9.64017	9.708	10.043	9.62886	10.0763	10.1553	9.73129	10.038	9.28127	10.1305	9.71799	9.43579	10.2311	10.2236
94	sm_neg_187	Negative	.	Y	HMDB35435	NA	.	72	32	40	.	.	10.0178	8.99709	10.7651	10.2133	10.7365	8.18707	8.06696	11.8809	10.0918	9.38971	12.4394	12.0726	7.70244	10.285	12.2942	12.4724	14.1911	13.2392	7.36129	13.5022	10.1398	10.3727	7.12103	9.09493	12.5713	11.0697	11.0943	11.5877	8.28003	13.8357	8.54229	11.9076	10.7526	11.405	12.2113	11.7294	11.515
95	sm_neg_188	Negative	.	N	NA	NA	.	72	32	40	.	.	9.67196	8.99709	10.1769	10.0204	7.99224	8.18707	7.33585	11.6432	9.40756	8.61296	9.25961	11.7338	7.70244	8.58119	12.2082	11.1042	13.8318	12.0655	7.36129	13.2026	9.38364	8.76037	7.12103	8.38635	11.5605	10.8876	9.48903	11.0896	8.28003	12.958	7.65044	11.6432	10.306	10.8973	11.3048	11.3098	10.0405
96	sm_neg_189	Negative	.	Y	HMDB00014	NA	.	72	32	40	.	.	7.47897	7.21531	6.40889	7.25113	10.7093	8.72332	8.54996	8.52679	11.6833	8.05192	7.60229	7.12103	6.40889	9.48903	7.12103	9.12736	6.79549	7.61411	6.8949	7.19331	7.32725	7.80792	6.68406	6.8949	7.28975	10.2898	6.68406	8.5565	7.60229	7.85994	7.25113	7.90024	7.32725	8.81124	7.27025	8.3754	8.28003
97	sm_neg_190	Negative	.	N	NA	NA	.	72	32	40	.	.	10.8549	8.99709	11.1792	10.7707	7.99224	8.44893	9.86339	11.4898	10.9891	10.3179	11.7576	11.4271	8.83706	8.58119	11.6009	11.7628	12.4933	12.9097	7.36129	12.2296	10.8314	11.3164	9.12033	10.4818	11.7804	11.423	12.0483	11.5049	8.28003	12.2023	11.0256	11.1815	11.1213	11.5338	11.5907	11.5797	12.2212
98	sm_neg_191	Negative	.	N	NA	NA	.	72	32	40	.	.	11.2993	8.99709	11.5742	11.5049	7.99224	9.372	10.5975	11.9982	11.515	10.7861	9.25961	11.8809	9.34812	12.1333	12.0076	11.5453	13.0367	11.678	7.36129	12.9514	11.1838	9.99917	8.65425	11.0771	11.5847	11.9711	10.8549	12.1496	9.14749	12.0229	9.73715	11.9021	11.8415	11.945	11.2168	12.1085	11.0896
99	sm_neg_192	Negative	.	N	NA	NA	.	72	32	40	.	.	15.6839	8.99709	15.9827	16.0618	7.99224	14.3416	15.274	16.3287	15.7781	15.4197	10.9122	16.2453	14.2864	8.58119	16.5666	16.8518	17.3697	16.9572	12.6972	17.3697	15.7152	15.7454	14.4697	15.7949	16.6238	16.3893	16.1007	16.4626	14.0656	16.9572	15.1824	16.3893	16.2634	16.1592	16.1414	16.3893	16.2883
100	sm_neg_193	Negative	.	N	NA	NA	.	72	32	40	.	.	12.8749	11.2993	13.4083	13.232	10.9891	11.3526	12.6506	13.7051	13.4353	12.7035	10.3866	13.6803	11.6807	8.58119	14.1032	14.1754	14.6981	14.121	9.51078	14.6981	13.1732	12.6647	11.8131	13.1356	14.139	13.7468	13.1888	14.0343	11.2476	14.1957	12.3115	13.4556	13.6696	13.5964	13.6696	13.8824	13.6526
101	sm_neg_194	Negative	.	N	NA	NA	.	72	32	40	.	.	12.6173	11.8544	13.0944	12.8556	7.99224	10.8337	12.0537	13.4389	12.8556	12.2518	9.25961	13.2894	10.9529	8.58119	13.6526	14.4171	14.5443	14.4402	8.54996	14.4601	12.7641	12.958	11.8572	12.644	14.2972	13.3892	13.4782	13.6289	10.7042	14.5845	12.6103	13.199	13.1888	13.2596	13.8824	13.4641	13.8357
102	sm_neg_195	Negative	.	N	NA	NA	.	72	32	40	.	.	9.2351	8.99709	9.95043	9.64569	7.99224	8.94664	8.02944	10.0807	9.84508	9.00554	9.25961	9.881	7.70244	8.58119	10.3455	10.5767	11.1042	10.8272	7.36129	10.869	9.44242	9.16414	7.75361	8.42413	10.9691	9.86824	9.70548	10.2983	8.28003	11.2011	8.79653	9.58015	9.43089	9.97886	10.5088	10.0654	10.0542
103	sm_neg_196	Negative	.	N	NA	NA	.	72	32	40	.	.	9.74938	8.99709	10.0107	9.483	7.99224	8.18707	8.8929	10.3304	9.89338	9.04278	9.25961	10.1453	7.70244	8.58119	10.4029	10.6245	11.2476	10.4714	7.36129	11.0406	9.65532	8.65425	7.12103	9.08762	10.2133	10.2335	9.13822	10.4869	8.28003	10.7651	8.22092	9.79193	9.86824	10.2236	9.92788	10.3159	9.61036
104	sm_neg_197	Negative	.	N	NA	NA	.	72	32	40	.	.	10.4685	8.99709	10.5399	10.3866	7.99224	8.56685	9.04653	11.02	10.529	9.80199	9.25961	10.748	7.70244	8.58119	11.2037	10.7707	11.8706	11.8441	7.36129	11.828	10.3111	10.1618	7.12103	10.0132	10.6733	10.9379	10.8174	11.3366	8.28003	10.9323	10.003	10.4413	10.4336	11.2558	10.616	10.9529	11.2761
105	sm_neg_198	Negative	.	N	NA	NA	.	72	32	40	.	.	10.5088	7.05894	10.2236	10.8571	11.0697	11.003	9.10879	8.96493	14.7693	10.2236	7.41622	9.17065	9.35337	12.761	8.06696	11.8969	8.64724	10.8174	10.9618	8.38635	9.10039	7.93715	9.82067	8.46953	7.15024	14.0445	6.56056	9.91531	7.36129	8.24008	7.91611	11.7338	6.79549	9.21146	7.74761	12.2178	11.9711
106	sm_neg_201	Negative	.	Y	HMDB00072;HMDB00958;HMDB01264;HMDB59784	NA	.	72	32	40	.	.	14.7493	8.99709	13.4556	13.5708	10.7264	14.0394	12.3265	11.0109	11.678	10.588	10.5133	12.0076	11.9403	8.58119	11.1392	12.1542	12.1601	11.9787	11.4661	11.2614	11.4193	11.515	12.0809	12.0027	11.3098	11.5408	10.869	11.6058	11.828	11.5847	11.6058	10.8973	11.0794	11.635	11.8492	11.2804	11.4364
107	sm_neg_202	Negative	.	N	NA	NA	.	72	32	40	.	.	13.8908	8.99709	12.7711	12.8623	7.99224	13.1195	11.5957	10.1377	11.0308	9.69747	10.192	11.1141	11.243	8.58119	10.2106	10.8973	11.2168	10.563	10.7924	10.3384	10.8128	10.2335	10.8014	11.1641	9.78619	10.6318	9.53921	10.9069	10.9869	10.0763	10.3749	9.99205	10.192	10.9819	10.4793	10.6219	10.2079
108	sm_neg_204	Negative	.	Y	HMDB00721;HMDB03764;HMDB06248;HMDB11178;HMDB28872;HMDB29040;HMDB36301	NA	.	72	32	40	.	.	11.1392	8.99709	12.0971	12.5115	7.99224	11.9608	11.8308	11.7294	9.91825	11.1095	9.25961	11.1792	11.4025	8.58119	11.4973	11.5101	11.7236	11.8085	10.3918	12.3583	10.8973	10.6859	10.619	11.5101	13.2726	11.0256	10.8504	11.2223	11.6646	12.8139	11.0639	11.8228	12.0379	11.3856	11.6674	11.3752	11.4686
109	sm_neg_205	Negative	.	Y	HMDB00289;HMDB29572;HMDB31157;HMDB31708;HMDB31872;HMDB33552;HMDB41492	NA	.	72	32	40	.	.	13.214	8.99709	13.4865	14.3482	7.99224	12.0323	10.6882	10.7042	10.7619	9.89537	9.25961	9.15744	11.9228	8.58119	9.59286	11.1985	9.50592	11.9117	10.0107	9.93385	9.32722	9.84787	11.3604	9.73129	10.5088	10.1133	10.2433	10.8549	10.8807	12.8029	10.0596	11.7576	10.588	10.153	10.9379	10.9122	9.60574
110	sm_neg_206	Negative	.	Y	HMDB00094;HMDB00193;HMDB00208;HMDB01874;HMDB06511;HMDB13701;HMDB33717;HMDB33845;HMDB33966;HMDB41390;HMDB41393;HMDB41862	LMFA01060195	.	72	32	40	.	.	11.2274	8.99709	11.0256	11.1918	10.616	11.7576	11.1118	10.0596	9.88415	10.5399	10.9919	10.0975	12.271	8.58119	13.8866	11.2894	10.6104	11.0351	11.6525	9.13379	9.78403	10.2634	12.5632	10.003	9.3369	11.9379	11.3338	10.7861	12.8067	9.13379	10.616	9.36018	10.4608	10.748	11.3604	10.8314	9.50592
111	sm_neg_218	Negative	.	N	NA	NA	.	72	32	40	.	.	9.61693	13.5818	11.4992	12.4097	12.761	11.033	7.12103	10.5088	10.8128	11.8871	13.5055	11.0505	12.3638	13.6365	12.5776	10.8733	11.7338	11.6058	12.1237	11.4001	13.0149	10.3612	11.3338	12.3115	12.7296	9.56757	13.2659	10.9021	13.2107	9.98399	12.0971	10.585	10.8973	11.3604	12.1601	10.5656	11.7089
112	sm_neg_219	Negative	.	Y	HMDB00190;HMDB00613;HMDB00700;HMDB00943;HMDB01051;HMDB01311;HMDB01882;HMDB29580;HMDB31232;HMDB41929	NA	.	72	32	40	.	.	16.7245	17.4088	16.3092	17.057	16.6731	16.1007	15.9673	15.5231	16.0825	16.3718	18.9585	16.0825	16.8675	18.2619	16.7245	16.4091	16.0618	16.4904	17.4088	16.7245	17.152	15.6755	15.9339	16.8675	16.6731	15.6755	16.9855	15.9673	18.1845	15.3844	16.5951	15.7781	15.8604	15.7064	16.2634	15.3326	16.2004
113	sm_neg_223	Negative	.	N	NA	NA	.	72	32	40	.	.	10.1507	8.99709	10.5207	10.9645	10.8784	11.6479	10.7971	11.243	10.7093	11.3565	10.9379	11.4025	11.329	8.58119	11.1895	11.1792	11.2558	11.6885	11.1838	10.7587	11.5049	11.5847	11.828	11.678	10.498	11.329	11.3482	11.02	11.9202	11.6941	11.5797	10.8457	11.4342	11.447	11.6575	11.5691	11.699
114	sm_neg_224	Negative	.	N	NA	NA	.	72	32	40	.	.	11.7979	13.7051	13.4708	13.7316	14.9356	12.5405	8.43114	13.55	14.5736	11.4992	11.945	13.5022	12.644	15.0272	12.3332	13.2392	11.8085	13.1426	13.2172	12.4664	13.1426	13.8048	12.6972	12.6647	12.3583	13.9381	12.7641	13.4556	8.96089	14.2065	13.5253	14.5131	12.7502	13.3551	13.3359	13.0801	14.0656
115	sm_neg_225	Negative	.	Y	HMDB00157;HMDB00613;HMDB00943;HMDB01970;HMDB01973;HMDB03099;HMDB11107;HMDB14581;HMDB31160;HMDB33053;HMDB33054	NA	.	72	32	40	.	.	15.7781	17.057	15.4251	16.0825	16.1592	14.9914	13.5582	14.4601	14.481	15.9339	11.314	14.9298	17.152	17.4088	16.6492	15.0833	15.5509	15.3997	15.9339	15.7295	16.7835	14.5736	15.0373	16.3092	16.4626	13.6033	17.1872	15.0373	11.5453	13.8429	15.9339	14.6544	14.8768	14.9566	15.7605	14.4601	15.4991
116	sm_neg_227	Negative	.	N	NA	NA	.	72	32	40	.	.	12.8067	8.99709	13.4641	14.1593	7.99224	15.0034	13.9881	14.2864	13.7355	14.5736	9.25961	14.5634	14.3585	8.58119	14.5021	13.8589	14.5736	14.1032	14.3885	14.0343	14.6981	14.2065	14.2864	14.8558	12.9514	14.2864	13.6033	14.1112	15.1283	13.9381	13.9015	14.1911	14.5345	14.224	14.0445	14.759	14.094
117	sm_neg_229	Negative	.	N	NA	NA	.	72	32	40	.	.	11.314	8.99709	11.828	12.3876	7.99224	13.2726	12.271	12.7471	12.0124	12.7856	9.25961	12.8478	12.6575	8.58119	12.5405	11.678	12.7167	13.0211	12.6721	12.1829	13.0289	12.8813	12.3748	13.1811	10.7292	12.7711	12.6721	12.5204	13.2392	12.0745	12.7641	12.4593	12.9474	12.6376	12.3395	13.0582	13.0512
118	sm_neg_230	Negative	.	N	NA	NA	.	72	32	40	.	.	7.7039	9.76533	8.54996	9.05933	8.97172	8.41257	9.39525	8.54996	8.75382	7.47897	8.75382	7.82888	7.15024	9.58667	7.43751	8.08942	8.05192	7.91611	6.98001	7.81219	7.69021	7.771	7.76051	7.21531	7.76468	8.75382	6.98001	8.28003	7.85328	7.74211	7.87418	7.78467	7.9744	8.33336	7.54276	8.07483	7.85328
119	sm_neg_231	Negative	.	Y	HMDB00296;HMDB00767	NA	.	72	32	40	.	.	11.3752	8.99709	11.4145	11.1451	7.99224	11.6297	10.6733	10.7154	9.03903	9.98953	9.25961	9.90231	9.55576	8.58119	9.6825	9.12033	9.46223	9.13601	8.54229	8.43507	9.2841	9.36306	8.92292	9.17353	8.62099	8.91111	8.28003	8.34581	10.2433	9.29493	9.09128	8.75382	9.52763	9.30704	8.93008	9.73129	8.34897
120	sm_neg_232	Negative	.	Y	HMDB38441	NA	.	72	32	40	.	.	8.60624	8.99709	8.40692	9.54551	7.99224	10.6373	8.05996	9.68933	7.42687	10.7319	9.25961	10.7971	7.85994	8.58119	9.82067	8.46157	9.66412	9.45451	9.76533	7.84968	10.3252	11.0943	10.3557	10.4656	7.79434	8.36818	8.3362	8.25203	12.1956	10.1356	9.92292	9.18776	9.11514	8.95685	9.42533	10.5605	9.05353
121	sm_neg_240	Negative	.	N	NA	NA	.	72	32	40	.	.	11.0591	13.0512	12.1956	11.9557	13.8652	11.1985	8.40692	12.3364	12.9244	9.91236	13.6442	12.0027	12.1085	13.5893	11.6575	11.423	9.79703	11.1367	11.3902	11.2993	11.699	12.6506	11.5257	10.9408	10.8758	12.1542	11.0004	11.4342	10.8924	13.2596	11.8643	13.1008	12.9795	13.3139	13.1291	10.9069	11.7729
122	sm_neg_241	Negative	.	N	NA	NA	.	72	32	40	.	.	12.2643	8.99709	13.3007	14.1957	7.99224	14.481	13.3139	13.4214	12.9615	14.2331	9.25961	14.3171	13.2107	8.58119	13.9332	13.214	13.5582	13.6696	14.1754	13.4522	14.3585	14.2419	13.8695	14.3962	13.1291	13.2514	12.9795	13.1501	15.3326	13.4782	13.689	13.6117	13.4641	13.3892	13.1391	14.0445	13.4171
123	sm_neg_244	Negative	.	N	NA	NA	.	72	32	40	.	.	9.372	8.99709	9.99457	10.4714	11.9711	10.7503	9.83282	10.2001	9.62886	10.8408	13.8908	10.8174	10.1769	8.58119	10.4608	10.2509	9.96151	10.6979	11.003	9.77649	10.9486	11.1792	11.2104	11.0256	10.1947	9.85714	10.0763	9.57403	11.9354	10.8151	10.6733	10.038	9.89033	10.301	10.4164	10.6932	10.351
124	sm_neg_249	Negative	.	Y	HMDB05765;HMDB28805;HMDB29015;HMDB29031;HMDB29157	NA	.	72	32	40	.	.	10.7319	8.99709	11.1095	8.78374	7.99224	10.6007	10.2695	11.6885	10.4869	10.1769	9.25961	9.55056	10.3252	8.58119	9.53921	9.33463	11.4757	11.4734	9.43089	10.3111	9.708	8.63964	8.99119	8.68552	11.1918	10.3812	7.74761	9.91531	10.1507	9.47128	9.25378	9.18189	10.4049	9.75971	9.58667	10.306	8.81437
125	sm_neg_253	Negative	.	Y	HMDB06744	NA	.	72	32	40	.	.	8.60624	8.99709	10.3278	9.881	7.99224	11.7979	14.5345	11.6833	14.781	12.7921	16.2004	12.9716	14.1298	8.58119	14.5443	11.6388	14.2065	13.963	11.7294	16.0618	12.8478	13.2392	14.781	14.491	13.1162	14.9458	13.8737	14.2864	9.77097	12.7167	8.53626	13.7316	14.0559	14.3076	14.0559	14.2864	13.6289
126	sm_neg_254	Negative	.	Y	HMDB02070;HMDB60466	NA	.	72	32	40	.	.	11.0794	11.1141	10.3686	9.66113	12.084	8.66132	6.40889	8.47625	6.68406	10.8646	10.0596	7.28975	11.0154	11.9982	10.407	8.00586	9.19356	9.44956	9.25961	9.77097	10.3357	7.36129	10.2799	11.6618	11.7294	8.07483	11.2714	8.28862	8.93008	6.84483	9.27219	6.79549	9.708	11.1838	11.1594	11.0406	11.8183
127	sm_neg_255	Negative	.	N	NA	NA	.	72	32	40	.	.	8.60624	8.99709	8.76037	9.72413	7.99224	10.0082	9.41315	7.99224	9.31324	9.03189	9.25961	7.5936	10.3612	8.58119	9.20033	10.2898	10.748	10.7768	10.8733	8.84447	9.91825	10.3668	11.2223	9.95528	9.20326	10.023	10.2133	10.4029	12.535	9.15744	9.0735	8.60008	10.043	11.0748	10.5235	10.5032	9.35075
128	sm_neg_259	Negative	.	N	NA	NA	.	72	32	40	.	.	12.0537	8.99709	11.7729	8.78374	7.99224	11.0896	9.81182	12.1542	10.3111	12.2579	9.25961	11.0845	9.17642	8.58119	11.5361	9.95285	12.8103	9.26926	7.36129	11.1545	11.243	7.6724	10.411	10.2874	7.79434	12.2942	7.15978	11.3366	9.16414	10.5133	9.54551	9.96711	8.8175	10.4954	8.51887	12.5525	7.33585
129	sm_neg_260	Negative	.	N	NA	NA	.	72	32	40	.	.	14.2707	8.99709	14.0656	11.0406	7.99224	13.7316	12.3691	14.2419	12.5551	14.4697	9.25961	13.4782	12.1542	8.58119	14.0753	13.1954	15.0034	12.7333	10.8948	13.3749	13.6749	11.2804	13.5089	12.7785	10.5819	14.4489	11.515	13.7051	11.7885	13.5742	12.3638	12.4664	11.9354	12.737	12.4045	14.5443	10.7861
130	sm_neg_261	Negative	.	Y	HMDB39421	NA	.	72	32	40	.	.	16.6731	8.99709	16.8071	14.6768	7.99224	16.2883	15.3326	16.6731	15.4991	17.2877	17.5916	16.2004	15.3712	14.9914	16.6731	16.1592	17.5468	15.9339	14.3171	16.3718	16.3287	14.9123	16.2883	15.837	14.5239	17.4088	15.1047	16.3893	14.836	16.3893	15.8291	15.3712	14.9566	15.7295	15.2675	17.057	14.759
131	sm_neg_267	Negative	.	N	NA	NA	.	72	32	40	.	.	13.3687	13.5673	12.3691	13.091	13.3892	12.0971	12.5576	12.4694	12.9935	11.9176	15.4991	11.9982	12.4593	14.3351	11.4823	12.6237	11.7532	12.5019	12.2178	12.8276	12.3395	12.1542	12.3809	12.7502	11.8337	13.3687	11.5691	12.4097	11.0432	12.5974	12.1956	12.1601	12.7641	12.3748	12.3115	12.4223	12.5974
132	sm_neg_270	Negative	.	N	NA	NA	.	72	32	40	.	.	9.05353	12.7578	11.2223	11.9982	12.5902	11.2223	7.02632	10.5235	11.2894	12.8408	12.535	10.5032	12.5713	13.5742	12.0483	10.6442	10.9278	11.5049	12.8877	11.1792	12.958	10.3812	11.1695	12.3332	11.9894	11.0845	12.2643	11.3098	8.578	9.95528	11.4521	11.0256	10.9351	10.8876	11.5579	11.5652	11.716
133	sm_neg_271	Negative	.	Y	HMDB00590;HMDB00894;HMDB01138;HMDB14491;HMDB31574;HMDB32161;HMDB32499;HMDB61082	NA	.	72	32	40	.	.	12.3063	8.99709	13.1541	13.7223	7.99224	14.6863	13.9283	14.2592	13.4945	14.6448	15.0373	14.5736	13.6962	8.58119	14.6126	14.1112	14.7281	14.6237	14.0343	14.3351	14.5239	14.781	14.2065	14.4079	14.6768	14.3076	13.5818	14.1593	15.0159	14.4489	14.3171	13.8589	14.265	14.0753	13.8509	14.7183	14.1957
134	sm_neg_272	Negative	.	N	NA	NA	.	72	32	40	.	.	10.2509	8.99709	10.7389	11.0896	7.99224	12.0379	11.3807	11.7089	11.0992	12.1053	9.25961	12.0898	11.2804	8.58119	11.8871	11.4898	12.2082	12.0707	11.5691	11.6009	12.0004	12.0124	11.7511	11.9403	12.1267	11.9557	11.1069	11.6479	12.5713	12.1956	11.8969	11.4992	11.8033	11.8871	11.4614	12.352	11.7236
135	sm_neg_273	Negative	.	N	NA	NA	.	72	32	40	.	.	7.66887	11.1695	10.8646	11.2539	12.3115	10.4869	8.2279	10.2133	11.9501	9.66113	11.9076	10.3781	10.4656	12.7035	10.0132	10.2287	8.65425	10.6882	11.7186	9.74938	11.1594	10.8733	10.3411	10.6932	9.72413	11.9379	9.97324	10.9323	7.72656	10.9225	10.8408	11.828	10.3557	9.90499	10.6835	11.2354	11.423
136	sm_neg_275	Negative	.	N	NA	NA	.	72	32	40	.	.	8.60624	8.99709	8.40692	10.071	7.99224	10.9069	8.03576	9.59833	7.42687	9.58015	9.25961	9.88729	7.70244	8.58119	9.13822	7.80156	8.89971	8.49099	8.15742	7.88664	9.3369	10.023	8.53626	9.66711	7.79434	7.95057	8.18014	7.15978	10.5819	8.8236	8.59256	8.68244	9.64569	8.62682	9.09128	9.17915	8.10857
137	sm_neg_276	Negative	.	N	NA	NA	.	72	32	40	.	.	9.88729	8.99709	9.28947	10.407	7.99224	10.9947	9.79193	10.1553	8.77718	10.1247	9.25961	10.2755	10.1133	8.58119	10.003	11.0896	9.83282	11.3187	9.59286	9.483	10.3533	11.6388	11.4391	10.3781	10.301	9.708	11.0794	9.45915	10.7861	11.3338	11.243	9.40756	10.3967	10.0353	11.4898	10.1947	11.3238
138	sm_neg_280	Negative	.	N	NA	NA	.	72	32	40	.	.	9.04653	12.9018	10.8876	11.5797	11.9862	11.5075	7.05894	9.92292	11.7532	11.6183	11.6297	10.9645	12.4797	13.1162	11.6058	11.405	10.9021	11.1695	12.7405	10.7707	12.6173	10.5505	9.97886	11.238	10.9947	8.72017	12.8139	10.588	8.56992	9.89338	10.9847	10.6681	9.95043	9.62886	10.518	10.3304	11.0109
139	sm_neg_281	Negative	.	N	NA	NA	.	72	32	40	.	.	9.54551	8.99709	9.98399	9.47751	7.99224	9.89033	7.33585	9.78619	7.42687	10.2133	9.25961	10.5343	7.70244	8.58119	9.3369	7.80156	9.708	7.62943	7.36129	8.42106	10.2387	9.46531	7.70097	9.30135	8.31212	8.97172	7.90024	8.79653	8.28003	10.4336	8.91625	8.96493	9.15022	7.81553	9.27844	10.4499	9.78186
140	sm_neg_282	Negative	.	N	NA	NA	.	72	32	40	.	.	9.12033	12.2579	9.8091	10.6104	11.405	10.3111	6.93871	8.10129	10.5505	10.9891	10.8072	9.75422	11.8033	11.9117	10.869	10.0807	10.1694	9.8296	10.9529	8.78932	10.9278	9.28678	8.63964	9.15383	10.3304	7.98374	12.1021	9.73129	8.68244	8.37876	9.89338	9.22453	9.05933	9.00554	9.26633	9.69747	10.1247
141	sm_neg_284	Negative	.	N	NA	NA	.	72	32	40	.	.	9.09493	12.4524	10.1668	10.9791	11.5983	10.7503	6.98001	9.43089	11.1695	11.2104	11.252	10.3411	12.0655	12.4455	11.0896	10.7412	10.3704	10.4304	12.2518	10.2695	12.2023	9.881	9.21146	10.588	10.4632	8.2589	12.4335	9.97324	8.64724	8.98817	10.3704	9.92292	9.28947	9.15022	9.85714	9.74031	10.3198
142	sm_neg_285	Negative	.	N	NA	NA	.	72	32	40	.	.	7.68439	13.0801	11.8544	12.5281	13.0944	12.1664	8.13046	11.423	13.7135	11.3482	12.6575	12.3332	12.3809	13.9543	11.5907	12.535	11.0968	12.0433	13.1811	11.2223	12.6784	12.3332	10.9645	11.3048	11.1695	11.635	12.4724	12.0971	7.77956	12.3265	11.9557	12.7578	11.2274	11.1343	11.3415	11.7186	12.3876
143	sm_neg_286	Negative	.	N	NA	NA	.	72	32	40	.	.	12.9244	12.0183	13.4425	13.2693	10.9225	13.362	11.8085	13.2596	12.5281	13.3585	13.8737	13.5175	12.1881	8.58119	12.8345	11.7134	13.199	12.6647	11.749	13.1227	13.6213	13.1008	12.9097	13.3824	13.2858	13.2107	12.965	13.1811	11.8006	13.6526	13.1888	12.9018	13.2356	12.2082	13.3298	13.5329	13.7666
144	sm_neg_287	Negative	.	N	NA	NA	.	72	32	40	.	.	7.39743	10.6416	10.1974	10.7794	11.0748	10.2361	8.60008	8.59256	12.6647	7.15024	10.8272	10.8504	9.74938	11.9228	8.85854	10.8853	8.08058	10.1553	11.1392	8.06696	10.4929	11.3604	8.12326	8.01299	7.41622	8.81124	10.0082	9.64981	7.57439	11.3713	9.93385	11.8969	9.10879	8.8745	9.372	9.45915	9.98399
145	sm_neg_288	Negative	.	N	NA	NA	.	72	32	40	.	.	7.6724	11.4145	10.192	10.7093	11.7929	10.3304	8.22092	8.31212	11.9658	9.21749	11.0482	10.4869	10.7093	11.8643	9.64569	10.5343	9.36018	10.1618	10.2433	7.34446	10.0867	10.5088	8.8745	8.02154	9.05353	9.881	10.7971	10.5235	7.73088	10.5371	10.0975	11.0553	9.21146	8.85854	9.54551	10.133	10.9069
146	sm_neg_301	Negative	.	N	NA	NA	.	72	32	40	.	.	12.4335	12.9364	12.5902	12.7035	14.0445	12.0052	12.7296	12.0379	12.6575	11.945	15.7295	11.8706	12.9859	14.9458	11.86	12.8345	12.0626	12.0971	12.4425	12.7106	12.4162	11.5494	12.7227	12.5405	12.737	12.8139	12.2268	12.7578	12.2579	12.0707	12.1021	11.9608	12.7167	12.5902	12.3215	12.2831	12.4394
147	sm_neg_304	Negative	.	Y	HMDB12710;HMDB29171;HMDB59927	NA	.	72	32	40	.	.	7.70097	9.91236	9.32051	9.47128	11.2761	9.08399	8.08058	8.95001	9.51569	7.98374	10.4608	8.6886	9.44242	10.8733	8.31212	8.99422	7.19331	8.326	8.71703	8.31212	8.83706	8.69582	9.03903	7.84608	8.34581	9.61036	8.42106	8.67464	7.84114	8.72332	9.05933	8.38635	9.79193	9.42533	9.15744	9.42533	9.52144
148	sm_neg_306	Negative	.	Y	HMDB13856;HMDB13861;HMDB60433;HMDB60588	LMPK12010002	.	72	32	40	.	.	12.7856	8.99709	12.13	14.3962	7.99224	14.6331	14.0138	13.8509	13.3109	13.6613	13.6526	13.5964	12.965	8.58119	13.0477	13.073	13.0003	12.958	12.8276	12.4524	13.2514	13.0652	12.8212	13.8278	11.9529	12.352	12.9018	12.3638	13.3429	13.55	11.6618	12.958	13.5459	13.0512	13.073	12.8408	12.0871
149	sm_neg_307	Negative	.	N	NA	NA	.	72	32	40	.	.	11.8492	8.99709	11.1495	13.1888	7.99224	13.1291	12.8689	12.6918	12.1601	12.4335	12.6304	12.3638	11.9711	8.58119	11.7383	11.7013	11.9286	11.3338	11.7338	11.1594	12.1881	11.6674	11.611	12.737	10.5819	11.1942	11.3666	11.2558	12.3638	12.3191	10.2725	11.9117	12.4797	12.0996	11.7338	11.7089	10.627
150	sm_neg_308	Negative	.	N	NA	NA	.	72	32	40	.	.	10.2335	8.99709	9.41315	11.1392	7.99224	11.3856	10.9168	10.9719	10.4768	10.6219	10.7924	10.4768	10.071	8.58119	10.0298	10.588	9.96711	10.5156	9.64017	8.89971	10.1974	10.6394	10.5032	10.8218	9.38364	8.93008	10.4442	9.0735	10.3704	11.3666	9.30135	9.68692	10.3198	10.2001	10.7768	9.66953	9.55831
151	sm_neg_311	Negative	.	N	NA	NA	.	72	32	40	.	.	10.6318	8.99709	10.7768	10.2172	7.99224	10.8272	9.27219	10.2387	9.9433	9.59833	10.662	9.708	12.7641	8.58119	12.8845	9.21749	9.44956	13.3749	8.8236	9.98953	9.51078	8.88033	8.26564	10.3111	9.32051	10.4768	9.55056	9.6825	9.35678	9.49497	8.91111	9.50835	9.96711	11.1641	9.44599	11.8762	8.91625
152	sm_neg_312	Negative	.	N	NA	NA	.	72	32	40	.	.	7.60229	10.3411	9.91236	10.1356	11.3752	9.71799	8.38635	8.326	10.7707	7.16932	10.5656	10.1276	9.06607	10.3035	8.38635	9.20619	6.98001	8.88033	8.34581	7.81553	8.35212	9.97886	8.62682	7.12103	7.56636	10.0542	7.70953	8.41257	7.66476	11.2614	9.79193	10.5656	8.23072	8.68244	8.69926	8.41257	8.483
153	sm_neg_313	Negative	.	N	NA	NA	.	72	32	40	.	.	14.4079	8.99709	14.4697	14.9914	7.99224	14.6126	14.139	13.8589	13.6117	13.9108	14.3171	13.9283	13.165	8.58119	13.2425	13.4556	13.1291	13.3551	13.073	13.2026	13.578	13.3551	12.9018	13.9504	12.8877	12.9859	12.9935	12.8813	13.6365	13.5582	12.6237	13.1356	13.7918	13.3749	13.1501	13.091	12.3809
154	sm_neg_314	Negative	.	N	NA	NA	.	72	32	40	.	.	7.38176	12.8345	11.7089	11.6203	14.1678	11.033	8.75382	11.8643	12.8623	8.41257	11.9608	11.9286	11.2037	12.3876	10.7768	11.0505	9.38364	10.7924	11.329	10.662	10.8408	12.1496	10.2755	10.4954	10.2509	12.4162	10.5399	11.3666	7.53338	13.4248	11.6479	13.0003	9.13822	11.8916	10.3533	11.749	12.352
155	sm_neg_315	Negative	.	N	NA	NA	.	72	32	40	.	.	11.1319	8.99709	11.2761	11.4757	7.99224	11.1392	10.5133	10.6132	10.1276	10.4869	11.0308	10.4164	9.87406	8.58119	9.9254	8.95685	9.60574	10.301	9.63443	9.30419	10.2335	10.351	8.73224	10.4499	9.94629	9.32051	10.1089	9.22971	10.3866	9.53921	9.91825	9.38364	10.0542	10.153	9.49776	9.71314	9.36018
156	sm_neg_316	Negative	.	N	NA	NA	.	72	32	40	.	.	11.6674	8.99709	11.8674	11.9759	7.99224	11.3924	11.252	11.152	10.8293	10.9618	11.4779	10.93	10.3812	8.58119	10.3749	10.8457	10.1507	10.9225	10.1089	9.96711	10.7768	10.869	10.585	10.9769	10.104	9.89537	10.627	9.92788	10.6219	11.3436	10.411	10.1008	10.7214	10.6055	10.8733	9.98399	9.66113
157	sm_neg_317	Negative	.	N	NA	NA	.	72	32	40	.	.	9.30704	12.6173	11.3902	12.3638	13.2425	12.4867	6.84483	10.6318	11.5579	12.9547	13.7051	11.8969	14.1032	13.1463	13.5418	11.0056	11.611	12.0124	13.3329	12.2942	12.5974	10.9561	12.2643	12.4223	12.9174	11.3338	13.5582	11.6525	8.76037	8.61697	11.3565	10.5425	14.3171	12.2023	13.2459	10.8646	10.5656
158	sm_neg_318	Negative	.	N	NA	NA	.	72	32	40	.	.	14.4277	8.99709	13.3359	13.8908	7.99224	14.7909	14.0753	13.7223	13.4214	14.2419	14.9566	13.4556	13.657	8.58119	13.7468	13.963	14.2864	13.4708	14.094	12.4365	13.8695	13.3359	13.6442	13.5253	13.6696	13.5628	12.6647	13.689	14.6768	13.2392	13.0003	13.3824	14.3585	13.4038	13.6803	14.3351	13.3824
159	sm_neg_319	Negative	.	N	NA	NA	.	72	32	40	.	.	11.1838	8.99709	9.79703	10.2695	7.99224	11.3048	10.1815	10.2777	9.53921	10.5714	11.1189	9.95528	9.85065	8.58119	10.1064	9.32051	10.6517	10.3668	10.4336	7.99224	10.2027	10.4499	9.46223	9.50592	9.13822	9.66711	9.483	9.56085	11.2993	9.20326	10.2335	9.21146	10.6468	9.82639	10.1869	10.8014	10.3159
160	sm_neg_320	Negative	.	N	NA	NA	.	72	32	40	.	.	7.56636	8.33336	10.7264	11.329	13.0289	11.2498	8.44893	10.7365	12.9301	9.63443	12.7711	11.6456	11.4541	12.1149	10.9947	10.6318	8.94326	10.869	11.9711	10.4273	10.3704	11.783	11.2405	9.83282	9.44599	13.0652	10.7526	11.7089	7.64268	9.16414	10.1869	11.8183	13.4425	12.3167	12.3583	10.8128	10.0654
161	sm_neg_321	Negative	.	N	NA	NA	.	72	32	40	.	.	16.2453	8.99709	15.3206	15.7605	7.99224	16.5951	15.7781	15.3712	14.8999	16.0618	16.5951	15.2033	15.2143	8.58119	15.5509	15.4143	16.0445	15.4143	15.5997	14.0656	15.3997	15.4419	15.2994	15.2271	15.2395	15.1684	14.6126	15.3712	16.3718	15.0159	14.8617	15.1047	15.9827	15.0884	15.3206	16.0445	15.1047
162	sm_neg_324	Negative	.	Y	HMDB00840;HMDB01229;HMDB02016;HMDB02404;HMDB04067;HMDB06116;HMDB13678;HMDB30726;HMDB37548;HMDB37549;HMDB38055;HMDB39119;HMDB60602	NA	.	72	32	40	.	.	7.54276	8.42721	10.1247	9.85714	10.6835	9.17642	8.49099	8.50578	11.2804	8.13696	10.4768	9.45451	7.36129	10.8973	7.92258	10.104	6.84483	8.93008	8.19219	7.25113	8.66864	9.68692	9.62886	6.93871	7.49274	10.8272	8.15108	8.70271	7.63799	9.52144	8.8861	9.86824	12.3809	9.41847	8.8929	9.03903	9.6825
163	sm_neg_326	Negative	.	Y	HMDB13220	NA	.	72	32	40	.	.	19.1152	8.99709	18.8512	17.4473	7.99224	16.8675	16.4626	15.4681	14.6126	15.6477	15.8604	15.1932	14.3688	9.70296	14.9356	14.9512	15.1283	14.836	14.3273	14.5131	14.7493	15.0935	14.6331	15.1534	15.1141	15.0935	14.4601	14.9815	15.8796	14.8037	15.2271	14.5736	14.846	14.836	14.6026	15.3462	15.1141
164	sm_neg_327	Negative	.	N	NA	NA	.	72	32	40	.	.	16.8071	8.99709	16.7003	15.3997	7.99224	15.1534	14.7183	13.6442	12.5115	13.6526	13.8357	13.3218	12.2643	8.58119	12.8478	13.3139	13.1162	13.1044	12.271	12.535	12.782	13.293	13.2217	13.1888	13.7051	13.1227	12.7856	12.8067	14.1865	13.2263	13.6289	12.6237	12.9097	12.9364	13.1391	13.4782	13.4641
165	sm_neg_329	Negative	.	N	NA	NA	.	72	32	40	.	.	11.4271	8.99709	9.09493	9.82067	7.99224	14.2864	11.9076	12.4097	9.43579	12.3001	11.0351	11.8033	8.94326	8.58119	12.0809	8.17235	11.9815	9.86026	9.56757	8.94326	10.3533	15.1534	10.6416	10.5262	8.84447	11.5877	10.3225	11.3238	13.108	10.8594	11.8871	10.5207	11.1545	10.0867	11.8183	12.3167	10.3612
166	sm_neg_330	Negative	.	N	NA	NA	.	72	32	40	.	.	9.25961	12.8212	9.97324	11.5742	13.4214	10.0654	6.8949	9.30704	10.2387	11.6456	11.5652	9.05003	10.6219	12.6103	10.038	9.78619	9.483	10.6932	12.3583	9.2351	12.1267	9.18189	10.8128	11.3752	11.0572	9.65532	13.0944	10.1305	8.72332	7.02632	9.881	9.12033	10.848	10.7365	11.1042	11.269	13.1954
167	sm_neg_331	Negative	.	N	NA	NA	.	72	32	40	.	.	12.5281	8.99709	11.7037	11.2614	7.99224	12.7641	12.1601	11.9117	11.3526	12.0124	12.8067	11.7576	11.4271	8.58119	12.0379	11.4094	12.0076	11.6009	11.4193	11.1236	11.6733	13.362	12.1085	11.7576	11.7013	12.4593	11.635	12.3332	12.634	11.7063	12.3809	11.412	12.1267	11.6058	12.2643	12.4797	12.2518
168	sm_neg_332	Negative	.	N	NA	NA	.	72	32	40	.	.	7.64583	11.6674	10.2387	11.3666	13.7666	10.071	8.29642	8.80424	11.7437	9.20619	11.4094	10.3967	8.78932	12.0971	8.04063	9.92292	7.79203	10.5156	11.1942	7.32725	10.1618	10.5819	10.2483	8.59256	8.8236	11.5203	10.81	10.1133	7.70676	8.78932	10.3159	11.2168	10.6882	10.8457	10.9251	11.3482	13.4556
169	sm_neg_333	Negative	.	N	NA	NA	.	72	32	40	.	.	15.0667	8.99709	13.9712	14.1678	7.99224	16.0001	15.1878	14.9458	14.1754	14.9815	15.6672	14.6331	14.0059	8.58119	15.0417	14.7341	14.9356	14.9123	14.2707	14.1112	14.4697	16.9305	15.0461	14.6237	14.6126	15.1047	15.0935	15.1824	15.4419	14.7909	15.6672	14.2592	14.8867	14.2504	15.3053	15.0723	15.254
170	sm_neg_334	Negative	.	Y	HMDB00884;HMDB01067;HMDB02331;HMDB04813	NA	.	72	32	40	.	.	16.5205	8.99709	15.7949	16.2634	7.99224	17.6367	17.1872	16.7003	15.9827	16.9855	17.731	16.5951	15.8604	8.58119	16.8071	16.0916	16.836	16.3504	15.8986	15.9827	16.2221	18.1845	16.4626	16.4626	15.845	17.057	16.3718	16.9003	17.057	16.1781	16.9855	16.3092	16.7003	16.1204	16.6492	16.7245	16.5205
171	sm_neg_336	Negative	.	Y	HMDB00267;HMDB00805;HMDB01369;HMDB01843;HMDB02234;HMDB60262;HMDB61093	NA	.	72	32	40	.	.	7.67667	8.41257	8.66864	9.34812	11.1985	8.40692	8.2134	8.08942	9.22453	7.43751	8.8745	8.01726	6.93871	9.52763	7.28975	7.95057	7.16932	8.02154	8.13696	7.38176	7.54276	8.18014	7.89313	7.16932	7.46042	8.60624	7.82192	8.22092	7.73632	7.72085	8.08942	8.326	8.42721	8.5565	8.2589	8.483	10.2799
172	sm_neg_337	Negative	.	Y	HMDB14010;HMDB14012;HMDB14013;HMDB15465;HMDB61091	NA	.	72	32	40	.	.	10.7214	8.99709	10.0596	13.1227	7.99224	13.7394	12.29	12.6237	10.7154	12.0483	10.3411	12.2323	10.4336	8.58119	11.174	10.027	10.5425	9.70548	9.83282	9.04653	10.7264	10.7093	9.54551	11.9862	8.07483	7.24083	10.1453	8.40692	11.3946	12.1207	7.65044	10.8245	11.4001	10.8272	10.4656	9.99917	7.33585
173	sm_neg_339	Negative	.	N	NA	NA	.	72	32	40	.	.	13.9967	8.99709	13.8393	15.3712	7.99224	15.3997	15.1047	14.759	14.2864	14.5021	14.846	14.5239	14.2592	8.58119	14.3962	14.5021	13.9671	14.224	13.9881	13.7733	14.2592	14.275	14.0559	14.836	13.6962	13.3749	14.1032	13.5175	14.5021	14.7401	13.1426	13.9881	14.5589	14.1112	14.1957	13.7431	13.4708
174	sm_neg_340	Negative	.	N	NA	NA	.	72	32	40	.	.	12.8408	8.99709	12.7956	13.9967	7.99224	13.9881	13.7554	13.4945	13.1426	13.0944	13.7135	13.1732	13.073	8.58119	12.8953	13.308	12.737	12.744	12.7296	12.7785	13.1044	12.5204	12.8139	13.5818	12.3395	12.2766	12.6854	12.4275	13.1162	13.3964	11.7186	12.8478	13.3824	13.0944	12.9433	12.7502	12.0924
175	sm_neg_341	Negative	.	N	NA	NA	.	72	32	40	.	.	11.3187	8.99709	11.1451	12.2766	7.99224	12.3691	12.0745	11.8916	11.5797	11.5742	11.9403	11.6525	11.515	8.58119	11.4364	10.8128	10.9529	11.7437	11.1236	10.6932	11.3098	11.447	10.4741	12.0153	9.74938	10.5235	11.5408	10.6835	11.4847	11.3048	10.5714	10.9045	11.699	11.5742	11.2476	10.8457	10.9645
176	sm_neg_342	Negative	.	N	NA	NA	.	72	32	40	.	.	11.2168	8.99709	10.9168	12.084	7.99224	12.2268	11.9711	11.7134	11.4588	11.412	11.8441	11.4419	11.3902	8.58119	11.2614	12.0707	10.9069	11.9658	11.0697	10.4929	11.0697	11.7929	11.8085	11.8033	11.033	10.3918	11.8108	10.2287	11.2894	12.6173	10.7738	10.7993	11.6297	11.4734	12.0537	10.7042	11.243
177	sm_neg_354	Negative	.	N	NA	NA	.	72	32	40	.	.	11.8415	8.99709	12.1496	8.78374	7.99224	11.5315	10.6416	12.7106	10.2612	12.3938	12.5844	9.83562	10.7319	8.58119	11.3946	7.80156	12.6972	9.2841	9.50323	11.8706	10.498	10.2027	10.0178	9.67196	11.0131	11.174	7.15978	10.869	9.27219	8.2279	11.4711	9.34224	8.98817	11.6163	7.60528	12.2766	10.1618
178	sm_neg_355	Negative	.	N	NA	NA	.	72	32	40	.	.	13.1162	8.99709	13.3892	10.4212	7.99224	12.8813	11.9286	13.819	12.0183	13.6803	14.0854	11.5453	12.3364	8.58119	12.7641	13.0944	13.8429	12.9935	11.4992	13.4214	12.1085	12.6854	13.7733	11.7929	14.5545	12.5576	11.4193	12.4867	11.0177	13.1356	13.6613	11.2894	11.6479	12.744	12.9683	13.4281	13.108
179	sm_neg_356	Negative	.	N	NA	NA	.	72	32	40	.	.	15.0461	8.99709	15.254	12.9097	7.99224	14.846	14.2592	15.5357	14.2419	15.4681	16.0825	13.657	14.486	16.9855	14.8037	14.6331	15.7295	14.2592	13.7007	15.3326	14.2419	14.139	15.1141	13.9381	15.5811	14.5933	13.108	14.6076	13.3298	14.491	14.8267	13.4708	13.8141	14.6981	14.224	15.1932	14.5076
180	sm_neg_357	Negative	.	Y	HMDB03337;HMDB36254;HMDB36255	NA	.	72	32	40	.	.	17.152	8.99709	17.4833	15.6205	7.99224	16.9305	16.5951	17.6367	16.6731	17.8702	18.7364	16.0207	16.7245	8.58119	17.0885	16.7527	17.9362	16.7003	16.1503	17.7775	16.5951	16.5951	17.1872	16.3504	17.6756	17.2877	15.6839	17.1229	15.8291	16.7003	17.3077	16.0445	16.1414	16.9003	16.2453	17.4473	16.6492
181	sm_neg_362	Negative	.	Y	HMDB06488;HMDB38441	NA	.	72	32	40	.	.	10.1453	8.99709	9.75971	10.6569	7.99224	11.2223	10.8272	11.5691	9.77917	10.8174	11.7885	11.2328	10.9592	8.58119	11.2223	11.0992	11.4953	10.836	10.6882	11.0459	10.8876	10.4544	10.1769	11.2168	11.3264	11.0004	10.4656	11.0131	10.9719	11.2942	10.3557	11.3565	12.3167	10.5452	11.0943	10.8594	10.6104
182	sm_neg_366	Negative	.	N	NA	NA	.	72	32	40	.	.	10.6569	9.99687	11.8916	11.2846	7.99224	13.5708	11.625	12.2454	11.2011	12.8689	11.5474	12.4933	12.0809	8.58119	12.0433	14.4601	13.4708	11.828	16.2453	13.2486	13.0443	12.5974	11.5453	12.2268	15.6976	10.5714	10.285	14.0705	16.6238	12.9935	15.4143	11.405	11.9658	12.8139	12.9018	13.3749	14.2065
183	sm_neg_374	Negative	.	Y	HMDB00939;HMDB29541;HMDB30618;HMDB30621;HMDB30771;HMDB33315;HMDB33801;HMDB33901;HMDB34041;HMDB34087;HMDB34914;HMDB35373;HMDB35479;HMDB36281;HMDB37920;HMDB38396;HMDB38874;HMDB38902;HMDB38950;HMDB39617;HMDB39634;HMDB40134;HMDB40813;HMDB40837;HMDB40934	NA	.	72	32	40	.	.	7.62413	11.0794	11.7134	12.0027	11.9926	10.9691	8.31854	10.2236	13.2392	10.2589	8.44296	11.839	9.26297	13.8549	10.2695	11.7338	8.49099	11.7532	12.0971	10.7365	10.9529	11.7979	11.0992	9.97324	9.41581	12.737	10.1668	10.6707	7.69631	10.4656	11.2894	11.7383	10.4273	10.7679	11.1695	11.2274	11.4419
184	sm_neg_379	Negative	.	N	NA	NA	.	72	32	40	.	.	12.0004	8.99709	13.1356	12.3938	7.99224	10.3918	12.7167	13.4127	11.8441	12.0567	12.7333	7.41622	11.8466	8.58119	10.2755	11.6009	11.7729	11.1594	10.4768	12.7578	9.70022	10.4212	10.5425	10.8504	12.8345	10.7947	8.83075	11.329	9.92292	10.5767	11.0109	10.5207	11.6084	11.2453	11.02	8.96493	9.77097
185	sm_neg_383	Negative	.	Y	HMDB00050;HMDB00085;HMDB00830;HMDB14340;HMDB14638;HMDB37842	NA	.	72	32	40	.	.	14.0897	8.99709	13.819	11.5101	7.99224	8.18707	8.28003	10.9122	10.7971	7.92258	10.588	8.2279	9.64017	8.58119	7.8254	11.174	11.7777	8.82717	8.44893	11.5907	9.61036	9.51078	11.5315	7.87004	7.79434	12.3001	8.13371	11.0004	8.33336	11.6297	10.6318	9.15022	7.92624	9.24106	7.60528	13.9712	7.33585
186	sm_neg_387	Negative	.	Y	HMDB01487	NA	.	72	32	40	.	.	12.7578	13.3359	11.3831	13.5964	10.6104	16.4904	16.5205	16.9855	16.2883	16.6492	18.0537	17.3276	16.0207	8.58119	17.1872	17.0885	17.152	16.2883	15.6976	17.1872	16.8071	16.6238	16.0825	17.1229	14.7183	16.9003	16.2453	16.1414	15.5509	17.223	15.753	17.1229	17.2877	16.5951	16.5666	16.1592	16.0445
187	sm_neg_392	Negative	.	N	NA	NA	.	72	32	40	.	.	12.7785	8.99709	10.627	8.78374	7.99224	12.6237	10.529	12.3215	7.42687	11.8518	10.6373	11.5652	7.70244	8.58119	12.1829	8.28003	12.7578	8.65425	8.71106	9.42533	9.75422	9.05933	7.12103	9.51569	12.644	9.0735	7.15978	11.0459	12.4593	7.70676	7.65044	10.8174	11.329	7.81553	7.82192	11.4521	7.33585
188	sm_neg_393	Negative	.	N	NA	NA	.	72	32	40	.	.	13.6846	8.99709	11.2894	9.67717	7.99224	13.6655	11.2558	13.308	7.42687	12.8176	11.635	12.4524	7.70244	8.58119	13.2969	9.69747	13.9015	10.2755	10.3111	10.4499	11.2328	10.1305	7.12103	10.7365	13.293	9.52453	7.15978	11.9117	13.308	8.46953	9.45915	11.635	12.1664	9.30135	9.1674	12.4097	7.85994
189	sm_neg_395	Negative	.	N	NA	NA	.	72	32	40	.	.	11.6388	8.99709	10.2562	8.78374	7.99224	11.9403	7.33585	10.8272	9.52763	11.8033	11.7729	11.5797	7.70244	8.58119	11.9557	10.2335	12.4335	10.2957	10.153	8.51239	11.238	8.92292	7.12103	8.24008	10.023	8.24606	7.15978	11.0379	11.9862	7.9994	10.043	8.39684	7.92624	9.45915	7.60528	12.271	7.33585
190	sm_neg_396	Negative	.	N	NA	NA	.	72	32	40	.	.	12.1956	8.99709	10.5819	9.52144	7.99224	11.8492	10.8014	11.749	9.09493	11.3946	11.5742	10.869	8.8861	8.58119	11.5101	9.2351	11.9926	9.84508	9.87115	9.96151	10.529	9.52763	7.85328	10.2534	11.5907	9.41315	8.05996	10.8272	11.6833	8.61697	9.10039	10.3357	10.9045	9.77097	8.88322	11.0459	8.24008
191	sm_neg_397	Negative	.	N	NA	NA	.	72	32	40	.	.	11.2083	8.99709	9.92292	8.78374	7.99224	10.6733	10.0763	10.6007	7.42687	9.54551	10.5399	9.52144	7.70244	8.58119	10.0542	10.0132	10.5133	9.17915	8.49099	9.20619	9.19694	8.95001	8.41257	9.69747	11.8916	8.49686	7.15978	9.93385	10.6493	9.24106	8.95001	9.79703	10.1507	8.39301	8.93619	9.92788	8.30792
192	sm_neg_399	Negative	.	N	NA	NA	.	72	32	40	.	.	12.7296	8.99709	11.3187	9.66711	7.99224	12.6647	11.447	12.3876	10.0654	12.0433	11.9982	11.8762	9.28947	8.58119	12.2579	11.4847	12.6304	11.7186	10.7214	10.518	11.2714	11.2274	9.99917	11.0553	13.3298	10.2534	9.10039	11.6833	12.4524	10.784	11.0505	11.1141	11.8544	10.3159	11.1141	11.9403	10.6416
193	sm_neg_400	Negative	.	N	NA	NA	.	72	32	40	.	.	12.3583	8.99709	11.2476	9.2841	7.99224	12.9935	9.83842	11.7037	10.5819	12.6647	12.8478	12.5048	7.70244	8.58119	12.7785	11.1392	13.2172	10.7619	11.6058	10.3384	12.4335	9.66711	7.92258	10.2957	10.7651	10.6007	8.25547	12.1881	12.8719	9.97605	10.5088	9.6825	9.483	11.0943	7.77613	13.1162	7.33585
194	sm_neg_401	Negative	.	N	NA	NA	.	72	32	40	.	.	7.23054	7.12103	11.8809	11.4271	12.3552	11.1495	9.02556	8.90485	14.8617	10.6569	11.5101	10.616	10.1305	13.7918	9.08762	11.9982	6.56056	11.0794	11.8916	8.00586	9.32051	12.2454	11.7383	6.56056	7.74211	14.8037	9.55576	10.3866	7.43751	8.16504	10.8072	12.2766	13.0875	12.7856	12.2323	13.1501	11.8916
195	sm_neg_402	Negative	.	Y	HMDB60904	NA	.	72	32	40	.	.	14.759	8.99709	13.5022	11.7236	7.99224	15.1283	12.352	14.0559	12.6039	14.9356	15.0723	14.6863	10.8646	8.58119	15.3326	13.3964	15.5997	13.0512	13.6213	12.7035	14.491	12.0458	11.0505	13.0003	13.1227	12.707	11.3394	14.1957	15.0723	11.9926	12.6972	12.3938	12.3748	12.8067	10.5133	15.1141	10.3727
196	sm_neg_403	Negative	.	N	NA	NA	.	72	32	40	.	.	13.8429	8.99709	12.6376	11.5203	7.99224	13.9015	12.6575	13.4488	11.314	13.1426	13.5418	12.9301	10.7526	8.58119	13.3298	12.3748	13.7554	12.5204	12.0153	12.1881	12.6039	12.1149	11.2405	12.3265	14.1593	12.3332	11.1189	12.9859	13.4488	11.86	12.0027	12.6575	12.9935	11.611	11.9427	13.1732	11.5315
197	sm_neg_404	Negative	.	N	NA	NA	.	72	32	40	.	.	15.9509	8.99709	14.481	13.4425	7.99224	16.0825	14.8676	15.6477	13.1888	15.5357	15.6344	15.1283	12.8689	8.58119	15.9673	14.3885	16.3287	14.5345	14.1298	14.3962	14.7134	14.1865	12.9615	14.4545	15.8112	13.819	12.958	15.2271	15.7605	13.4945	13.9802	14.5845	15.0723	13.5893	13.8004	15.2143	13.6365
198	sm_neg_405	Negative	.	N	NA	NA	.	72	32	40	.	.	10.9847	8.99709	10.2133	9.77649	7.99224	10.5088	9.73129	10.3704	9.64569	9.90231	11.243	9.82639	9.2841	8.58119	10.023	10.5452	10.2236	10.306	9.45915	9.67196	10.2079	9.87406	9.58015	9.61693	11.1545	9.70296	9.39248	10.1188	10.4499	9.75422	10.1247	9.32722	10.1668	9.72413	10.1356	10.071	10.1133
199	sm_neg_406	Negative	.	N	NA	NA	.	72	32	40	.	.	11.6833	8.99709	10.9592	10.5032	7.99224	11.3394	11.0154	11.252	10.4929	10.9225	12.2082	10.8072	10.5605	8.58119	11.0591	10.8594	11.2942	10.9408	10.6318	10.6318	10.883	10.4442	10.2001	10.89	11.6733	10.518	10.1815	11.2125	11.2223	10.3179	10.7214	10.3781	11.0154	10.6907	10.7319	11.0351	10.6835
200	sm_neg_407	Negative	.	N	NA	NA	.	72	32	40	.	.	7.65928	15.9673	16.8675	16.6238	17.2518	16.3092	13.8737	14.7493	18.1845	16.3504	17.4088	15.6672	16.0001	18.5287	15.5997	17.0184	14.4079	16.2004	16.9572	15.6205	15.5997	16.7835	16.5451	14.9123	15.2033	18.4282	15.8796	16.5666	7.70953	14.3351	16.0445	16.8071	17.6367	17.152	16.8071	16.9572	16.9003
201	sm_neg_408	Negative	.	Y	HMDB41831;HMDB60274	NA	.	72	32	40	.	.	12.3167	8.99709	11.6479	11.2804	7.99224	12.2388	11.7954	11.9815	11.1594	11.7437	12.9301	11.6757	11.1545	8.58119	11.8518	12.2643	12.0626	12.2799	11.4847	11.3856	11.7383	11.6525	11.5957	11.6432	13.0071	11.3779	11.4953	11.9926	12.1385	11.7656	11.9658	11.4757	12.0229	11.3526	11.8544	11.8033	11.9529
202	sm_neg_409	Negative	.	N	NA	NA	.	72	32	40	.	.	14.6126	8.99709	13.7316	13.1426	7.99224	14.6237	13.8908	14.1032	13.0652	14.0238	15.0034	13.8652	13.0071	8.58119	14.2065	14.8558	14.3124	14.7085	13.5329	13.6442	13.8278	14.3784	14.0238	13.7316	15.3997	13.4488	13.9465	14.0854	14.2864	13.9802	14.3784	13.3892	14.0753	13.2858	14.3076	13.963	14.4489
203	sm_neg_410	Negative	.	N	NA	NA	.	72	32	40	.	.	11.7707	8.99709	11.3713	10.043	7.99224	12.3458	9.88729	11.2125	11.3394	12.2643	12.9935	12.1829	10.1089	8.58119	12.2643	12.3063	12.4425	11.9711	11.6733	10.3967	12.3779	11.0351	10.9168	10.8758	11.0459	10.9168	11.0256	11.8969	12.3265	11.1042	12.0183	9.46531	9.73129	11.3946	10.1815	12.7921	10.5452
204	sm_neg_411	Negative	.	N	NA	NA	.	72	32	40	.	.	17.5468	8.99709	16.7835	16.3893	7.99224	17.2877	17.152	17.1229	16.2221	17.223	18.353	16.9305	16.0618	8.58119	17.4473	17.1872	17.4833	17.1229	16.7245	16.9855	16.836	16.7245	16.3092	16.6731	17.5468	16.6492	16.2883	17.4088	17.1872	16.3092	16.8071	16.7245	17.0885	16.3504	16.3504	16.8518	16.6238
205	sm_neg_412	Negative	.	Y	HMDB00133;HMDB03333	NA	.	72	32	40	.	.	7.58364	14.2592	16.2634	15.2935	15.2675	14.8314	8.41257	13.2263	15.9673	15.1047	16.3287	13.8589	13.6696	16.1204	13.2969	13.9193	13.8004	13.3824	14.1112	13.5329	12.8139	15.9339	13.9543	13.073	13.4281	16.436	13.7394	15.9509	7.65469	13.6696	14.3076	16.7003	15.5673	16.0618	13.9712	15.4851	15.1283
206	sm_neg_413	Negative	.	N	NA	NA	.	72	32	40	.	.	9.01264	13.0582	12.4867	12.9301	13.5742	12.7262	7.09154	10.7526	12.6753	13.3218	13.55	11.3504	13.5818	14.6026	12.6304	12.7035	11.5742	12.3691	13.7135	12.9097	13.1888	11.2083	12.7676	12.5525	12.516	12.6506	13.025	12.3115	8.53928	8.326	12.1601	10.9891	13.2356	12.7921	12.8212	12.8877	12.5204
207	sm_neg_414	Negative	.	Y	HMDB03335;HMDB60600	NA	.	72	32	40	.	.	13.1008	8.99709	12.9514	12.1412	7.99224	13.7776	11.8033	12.634	12.9514	13.55	14.6981	13.4708	11.5605	8.58119	13.6365	13.4214	13.6403	12.8212	13.2263	12.2212	13.7554	11.7383	11.7729	12.4335	11.9711	12.6237	12.0655	13.3429	13.5022	12.1496	12.6721	11.5257	11.5101	12.7785	11.0639	14.0059	11.3752
208	sm_neg_415	Negative	.	N	NA	NA	.	72	32	40	.	.	15.8796	8.99709	15.4552	15.0935	7.99224	15.9827	15.6344	15.5997	14.7909	15.5509	16.9154	15.254	14.8768	8.58119	15.7605	15.6976	15.7949	15.6976	15.1534	15.4419	15.3462	15.2033	15.0034	15.3997	16.2634	15.1932	15.0272	15.7295	15.6839	14.9356	15.353	15.1534	15.7152	14.9458	15.0723	15.4991	15.2935
209	sm_neg_416	Negative	.	N	NA	NA	.	72	32	40	.	.	13.5329	8.99709	13.0801	12.7641	7.99224	13.6033	13.2726	13.2792	12.4664	12.9795	14.4171	12.9018	12.581	8.58119	13.0003	12.5115	13.1227	13.3007	12.7641	13.108	13.0582	12.5469	12.01	13.0875	13.158	12.8953	12.5204	13.3139	13.2596	12.0027	12.8276	12.7167	13.3218	12.6506	12.5776	13.1044	13.0289
210	sm_neg_417	Negative	.	N	NA	NA	.	72	32	40	.	.	12.0379	8.99709	11.6297	11.3098	7.99224	11.6646	11.86	11.5605	11.0943	11.1695	12.7991	10.9691	11.0004	8.58119	11.287	11.7684	11.3526	11.6432	11.2894	11.3565	11.3394	11.2476	11.3098	11.5554	12.6506	11.4992	10.8924	11.9403	11.6479	11.447	11.3713	11.3366	11.9021	11.4145	11.4661	11.314	11.4757
211	sm_neg_418	Negative	.	N	NA	NA	.	72	32	40	.	.	14.4446	8.99709	13.9802	13.8092	7.99224	14.4277	14.3962	14.0656	13.5582	13.9381	15.3053	13.7394	13.6165	8.58119	14.0854	14.3688	13.8908	14.1298	13.7554	14.0445	13.9881	13.5329	13.6962	13.963	14.836	13.8092	13.4865	14.1678	14.1754	13.5818	13.9283	13.6365	14.2794	13.5818	13.8278	13.9108	14.0394
212	sm_neg_433	Negative	.	Y	HMDB00459;HMDB00959;HMDB14755;HMDB38440	NA	.	72	32	40	.	.	8.78932	8.99709	8.92292	9.10039	7.99224	9.45451	8.09846	9.42533	7.42687	8.94326	9.25961	8.19662	7.70244	8.58119	8.05996	7.80156	8.18707	8.07771	7.36129	8.53626	7.69631	8.41257	7.88664	8.12326	9.0735	7.24083	7.68824	7.15978	9.61693	8.09563	7.93715	7.79203	8.2134	8.30372	8.25203	8.59256	8.56378
213	sm_neg_434	Negative	.	Y	HMDB00536;HMDB59653	NA	.	72	32	40	.	.	9.60574	8.99709	8.91625	8.78374	7.99224	8.18707	7.33585	7.95057	7.42687	7.86264	9.25961	7.41622	7.70244	8.58119	7.8254	7.80156	7.39743	7.62943	7.36129	7.84968	7.65044	7.6724	8.2134	7.76051	7.98374	7.24083	7.15978	7.15978	13.0405	7.38176	7.65044	7.41622	7.92624	7.81553	7.60528	7.54276	7.33585
214	sm_neg_436	Negative	.	Y	HMDB15168	NA	.	72	32	40	.	.	9.89738	11.8085	10.662	10.8646	11.3924	10.2287	10.7768	10.6569	11.3187	10.027	12.0273	9.81454	10.9486	12.3089	9.68692	10.5505	9.74938	10.1377	10.3812	10.2483	10.2172	10.0807	10.0483	10.2589	10.662	11.2223	10.2957	10.7365	10.0654	10.351	10.4656	10.0011	10.4656	10.574	10.2335	10.0326	10.3612
215	sm_neg_442	Negative	.	Y	HMDB00299	NA	.	72	32	40	.	.	10.3159	8.99709	11.9735	11.3187	7.99224	11.0845	9.9254	10.351	9.97017	10.9529	10.2027	10.2433	10.0542	8.58119	9.96711	9.99917	10.4212	10.1305	9.89984	9.14749	11.2037	11.7532	10.8646	10.8571	8.76858	9.73715	10.1553	9.69747	12.144	8.81124	10.9225	9.52144	10.3135	11.4661	9.83282	12.0745	11.0553
216	sm_neg_445	Negative	.	N	NA	NA	.	72	32	40	.	.	12.1664	13.1356	11.0992	11.6618	12.9018	11.5075	11.4898	11.2328	11.3666	11.7954	13.2459	10.93	11.8337	13.3007	11.5769	11.4521	11.945	11.5101	11.3666	11.7437	11.7316	10.301	11.3238	11.7338	11.3264	11.5494	12.0483	11.9759	12.5844	10.6517	11.543	10.6932	11.7294	11.9862	11.2614	11.2993	11.6885
217	sm_neg_446	Negative	.	Y	HMDB29992;HMDB33108;HMDB38970	NA	.	72	32	40	.	.	11.0639	8.99709	11.5554	11.8415	7.99224	12.3876	11.0553	11.9608	10.2079	11.6674	11.783	11.1236	10.6733	8.58119	11.02	10.4336	11.252	10.4818	10.3252	10.5088	11.2804	10.9947	10.1553	10.8408	10.2755	10.8408	10.498	10.7154	11.839	11.3604	10.5452	10.619	11.0004	11.2328	11.2037	11.432	11.174
218	sm_neg_448	Negative	.	N	NA	NA	.	72	32	40	.	.	11.0992	8.99709	12.754	13.199	7.99224	13.158	11.6913	11.8706	9.81454	11.6941	10.3812	11.6137	7.70244	8.58119	10.9847	8.8861	10.3967	8.43507	9.03903	10.3482	10.411	9.97324	7.7039	11.3902	8.77718	7.24083	8.47625	8.13696	10.6979	10.8784	7.65044	10.2589	10.9196	10.869	9.2841	9.39525	7.33585
219	sm_neg_449	Negative	.	N	NA	NA	.	72	32	40	.	.	10.3252	8.99709	10.7947	11.0697	7.99224	10.7042	10.3533	10.2335	9.70548	9.84508	10.7093	9.83562	9.48903	8.58119	9.64981	9.6825	9.32051	9.64569	9.06607	9.372	9.68692	9.8091	9.42533	9.9433	9.6373	8.66132	9.53367	8.85483	9.91236	10.2755	9.21749	9.21749	9.81454	10.0204	9.69175	9.31324	8.69582
220	sm_neg_450	Negative	.	N	NA	NA	.	72	32	40	.	.	10.9122	8.99709	11.3482	11.4661	7.99224	11.2993	11.087	10.782	10.4442	10.5006	11.3666	10.4656	10.2261	8.58119	10.2799	11.0351	10.071	10.9947	9.94629	10.3482	10.4385	10.9748	10.8504	10.6007	10.9323	9.17065	10.6681	9.36594	10.5656	11.7929	10.2079	9.77097	10.5656	10.7768	10.9529	9.71799	9.91825
221	sm_neg_451	Negative	.	N	NA	NA	.	72	32	40	.	.	12.5974	8.99709	13.349	13.5253	7.99224	13.4281	13.1162	12.8623	12.3001	12.4933	13.165	12.6039	12.3966	8.58119	12.29	12.4867	12.2388	12.2023	11.9228	12.5204	12.3638	12.1267	12.1774	12.7991	12.4724	11.6941	12.0229	11.7437	12.4664	12.7711	11.3902	12.1237	12.8067	12.4724	12.1207	11.8308	11.2586
222	sm_neg_452	Negative	.	N	NA	NA	.	72	32	40	.	.	13.9881	8.99709	14.759	15.2033	7.99224	15.0272	14.6448	14.2331	13.7051	14.1754	14.6026	14.0656	13.7223	8.58119	13.9712	13.9283	13.5964	13.6213	13.4038	13.9712	13.7666	13.7316	13.4556	14.1499	13.7918	12.9244	13.5175	13.1888	13.9015	14.1112	12.7785	13.4353	14.1298	13.8357	13.5999	13.3298	12.8749
223	sm_neg_453	Negative	.	N	NA	NA	.	72	32	40	.	.	7.53338	12.3458	11.8441	11.3732	13.4945	10.7619	12.2579	10.0763	12.2579	8.88322	11.6479	11.5847	11.2666	12.5844	10.6219	10.9069	8.53626	10.4499	10.3704	10.2079	9.86581	11.6941	10.1507	7.76051	9.75971	11.9982	9.67717	10.6373	7.63172	12.7502	11.4992	12.2388	9.67196	11.3436	10.7619	10.5133	11.4094
224	sm_neg_454	Negative	.	N	NA	NA	.	72	32	40	.	.	11.6941	8.99709	12.2454	12.5469	7.99224	12.3191	12.0597	11.7628	11.3807	11.635	12.1053	11.5907	9.58976	8.58119	11.3436	10.2079	11.1451	11.2614	11.0351	11.3807	11.2274	11.1295	9.89537	11.8337	10.1745	10.5032	10.9819	10.5943	11.4757	10.8314	10.4929	10.9748	11.635	11.6941	10.869	10.782	10.4768
225	sm_neg_455	Negative	.	N	NA	NA	.	72	32	40	.	.	8.60624	8.99709	8.40692	8.78374	7.99224	8.18707	7.33585	7.771	7.42687	7.92989	9.25961	7.9994	7.84114	8.58119	8.2134	7.80156	8.40692	7.62943	8.39301	7.84968	8.39301	9.64775	8.02944	9.10879	7.79434	8.70271	8.73976	9.21146	10.2695	8.47625	9.00554	8.8929	8.58119	7.81553	10.4869	9.19356	9.99457
226	sm_neg_460	Negative	.	Y	HMDB41031	NA	.	72	32	40	.	.	8.72017	8.99709	8.86542	10.1553	7.99224	10.7093	9.00554	10.1089	9.95043	10.883	10.5547	10.7412	9.8091	8.58119	10.4273	9.73129	10.4656	10.2483	10.5399	8.90485	10.9437	10.192	10.4212	11.3604	8.02944	10.4544	9.12033	9.21749	11.3504	9.55056	10.1507	9.48903	9.17642	10.8314	9.49776	10.7412	10.0763
227	sm_neg_462	Negative	.	N	NA	NA	.	72	32	40	.	.	15.254	8.99709	15.5509	15.2395	7.99224	15.5096	14.7493	13.9108	13.232	13.8652	14.4697	13.6442	13.108	8.58119	13.3687	12.8408	13.5329	13.7093	12.7711	12.8877	14.0099	13.3298	13.5673	13.8589	13.5022	13.0766	12.8478	12.9244	14.275	13.2792	13.3824	13.0367	13.689	15.1283	13.4425	13.7051	13.7051
228	sm_neg_463	Negative	.	N	NA	NA	.	72	32	40	.	.	12.7991	8.99709	13.1541	12.8345	7.99224	13.1426	12.2113	11.5361	10.883	11.423	11.9759	11.1641	10.7587	8.58119	11.0056	10.8853	11.0308	11.7753	10.3198	10.1618	11.5203	11.423	11.7576	11.4734	11.5049	10.5547	10.7214	10.2725	11.9286	11.5315	11.4364	10.3252	11.1042	12.6721	11.4847	11.269	11.7684
229	sm_neg_464	Negative	.	N	NA	NA	.	72	32	40	.	.	11.2666	8.99709	8.97172	11.02	7.99224	11.447	10.4544	9.90768	9.00554	9.61365	9.25961	9.51078	8.84447	8.58119	9.28947	7.80156	9.30704	9.44242	8.47625	8.28862	9.94031	9.32051	8.15742	9.46531	8.03576	8.578	8.23681	8.49686	10.3278	8.06346	9.38364	8.54229	9.16414	11.2666	9.01917	9.57709	9.24847
230	sm_neg_465	Negative	.	Y	HMDB00912;HMDB33374	NA	.	72	32	40	.	.	11.7383	8.99709	11.9286	12.4162	7.99224	12.5974	11.3526	12.2323	11.252	12.8623	13.5253	12.5551	12.5974	8.58119	12.3215	12.3265	12.7106	11.8228	12.6103	12.0924	12.3332	12.4559	11.8762	12.1085	11.2354	12.29	11.86	11.9228	14.6544	11.9403	11.9759	11.8706	12.7035	12.3115	12.3719	13.1044	12.0971
231	sm_neg_473	Negative	.	N	NA	NA	.	72	32	40	.	.	7.61411	10.529	10.3557	10.0569	11.5101	9.59833	9.77649	8.78932	10.0298	8.12326	8.42721	10.1398	6.68406	10.2236	8.483	9.22971	7.05894	8.59256	8.66864	8.34581	8.44296	9.61036	8.38635	7.23054	8.04549	9.90768	7.6724	8.33904	7.69021	10.8924	9.74938	10.1453	8.04549	9.0735	8.16504	8.31212	8.08942
232	sm_neg_474	Negative	.	N	NA	NA	.	72	32	40	.	.	11.4898	8.99709	10.1507	11.9711	7.99224	12.5281	11.8786	11.7361	11.0459	11.5453	11.839	11.4953	11.1473	8.58119	11.3187	10.9947	11.0351	11.4001	10.5714	10.9145	11.1641	11.2223	10.3111	11.611	10.411	10.3455	11.0697	10.409	11.3856	11.48	10.3612	10.8072	11.2168	11.4094	11.1189	11.1717	10.104
233	sm_neg_475	Negative	.	N	NA	NA	.	72	32	40	.	.	11.9815	8.99709	10.6681	12.6721	7.99224	13.0003	12.4045	12.2082	11.4898	11.9228	12.3167	11.9711	11.5847	8.58119	11.699	11.9117	11.6618	11.8809	11.0529	11.4271	11.611	11.6833	11.2274	12.1829	11.4496	10.782	11.4561	10.8314	11.8085	12.3115	10.8997	11.4419	11.8643	11.8337	11.6479	11.7437	10.7042
234	sm_neg_484	Negative	.	Y	HMDB11745	NA	.	72	32	40	.	.	10.616	8.99709	10.9225	12.5713	7.99224	12.5525	12.2643	12.0809	11.238	11.9501	11.7037	11.9354	10.6104	8.58119	11.152	10.3411	10.6007	10.782	11.003	10.2534	11.1295	10.836	10.003	11.839	9.45915	9.67983	10.4869	9.82639	11.678	10.9618	9.96431	10.8408	11.3048	11.0896	10.3433	10.4273	10.4471
235	sm_neg_487	Negative	.	N	NA	NA	.	72	32	40	.	.	7.65257	11.3504	10.7587	10.836	12.6039	9.8091	10.616	9.82639	11.7777	9.0735	10.7154	9.64293	10.5819	12.0351	9.70296	10.407	8.31854	9.93385	10.3612	9.26633	10.2799	10.0763	9.99457	9.29493	9.21749	10.5943	9.84508	10.1769	9.17065	10.411	10.3866	10.0132	11.1451	11.423	10.6569	10.9869	11.3164
236	sm_neg_488	Negative	.	Y	HMDB15252	NA	.	72	32	40	.	.	11.7532	8.99709	9.53367	12.9364	7.99224	9.86824	10.023	11.2761	9.89738	10.5656	11.1895	8.16504	10.2433	8.58119	9.06607	9.56757	9.17065	9.46531	10.0483	10.0625	9.73129	9.86026	10.5505	10.1398	9.38971	9.18483	9.28947	9.41315	10.4818	9.17065	10.588	9.00554	9.79703	10.4413	9.76252	9.47128	9.56757
237	sm_neg_508	Negative	.	N	NA	NA	.	72	32	40	.	.	9.15022	8.99709	9.17065	8.78374	10.4768	8.64724	8.69582	8.73224	9.68692	7.96446	10.7214	7.84114	8.83075	8.58119	8.20693	7.80156	8.37876	8.44296	9.14476	8.19219	8.70271	8.02944	7.12103	7.90024	7.9744	8.8175	8.74587	8.54612	8.6096	7.38176	8.49686	8.12326	8.52679	7.81553	8.54229	8.28862	9.22453
238	sm_neg_513	Negative	.	Y	HMDB14384	NA	.	72	32	40	.	.	11.5554	8.99709	11.6009	10.8733	12.2971	10.6681	11.5408	10.7768	11.8085	11.0406	13.0071	10.3198	11.8969	8.58119	11.0004	11.6058	10.8457	11.3098	11.3752	11.447	10.7587	9.9433	10.8758	10.6569	11.7013	11.6432	11.6833	11.2301	10.9869	10.9379	11.5315	10.8549	11.405	11.5907	10.8314	11.2168	11.9403
239	sm_neg_514	Negative	.	Y	HMDB31070	NA	.	72	32	40	.	.	7.60826	10.9529	10.2695	10.2589	11.8085	9.17065	8.37876	8.30372	11.0004	7.19331	8.79653	8.71106	11.0794	10.5656	7.23054	8.66864	8.41257	9.11774	9.47751	7.49274	8.68244	8.46953	8.60008	9.65256	8.51563	10.7707	10.2335	10.7651	7.66887	9.8296	9.95528	8.8236	9.41847	8.84447	9.13058	8.28003	11.1189
240	sm_neg_515	Negative	.	Y	HMDB01199;HMDB12161;HMDB28695;HMDB28766;HMDB28873;HMDB29010;HMDB29062;HMDB29123;HMDB29393	NA	.	72	32	40	.	.	11.8706	8.99709	11.1641	11.9228	12.9716	12.1149	11.6479	11.5957	11.6575	11.6456	12.4455	11.2223	11.9354	8.58119	11.4521	11.8643	11.1895	12.0379	11.5907	11.4661	11.9076	11.5257	12.29	11.8085	11.4757	10.8128	10.4336	11.4953	11.9076	11.8131	11.1838	10.9045	11.4094	11.8706	11.7554	11.4757	11.6058
241	sm_neg_520	Negative	.	N	NA	NA	.	72	32	40	.	.	12.9174	8.99709	12.4223	13.2858	14.2065	13.1195	12.5204	12.958	12.4162	12.6918	13.7554	12.5974	12.7956	8.58119	12.3265	13.3007	12.4275	13.165	12.4724	13.0003	12.8556	12.1632	13.0071	12.6721	12.3115	12.3809	11.2037	12.7035	12.9433	12.644	11.314	12.3638	13.1227	12.5974	12.7035	13.0367	12.7502
242	sm_neg_522	Negative	.	Y	HMDB31070	NA	.	72	32	40	.	.	7.63799	11.9286	10.9791	9.46531	12.8953	9.66113	10.9847	9.71799	11.0154	7.25113	10.5343	9.36018	6.84483	10.407	9.43579	8.21017	8.99996	9.47128	10.9145	9.89338	9.85714	9.708	9.38364	10.2287	9.12385	11.1213	10.0867	9.80554	9.34224	8.93619	9.81454	9.80199	10.3749	9.64569	9.35337	9.84508	8.05192
243	sm_neg_523	Negative	.	N	NA	NA	.	72	32	40	.	.	7.57439	13.3892	13.9465	14.0343	14.7493	12.8877	14.4601	10.9947	15.0272	11.9862	12.0483	13.1008	11.0845	15.2033	12.4724	14.0138	6.8949	13.2107	14.0445	9.92788	13.4708	13.3964	13.1732	11.9354	10.8043	13.3824	11.678	12.9097	9.55056	13.4248	13.5673	14.0854	13.5893	12.9716	12.9097	12.3938	8.20693
244	sm_neg_524	Negative	.	Y	HMDB31350	NA	.	72	32	40	.	.	17.1872	8.99709	17.1872	17.3276	17.9952	17.9362	17.4473	17.2518	16.7003	17.152	18.1845	17.057	17.2518	8.58119	16.9003	17.4833	16.9438	17.731	16.9855	17.5916	17.3276	17.6367	17.4833	17.5145	16.8675	16.8216	17.0885	17.3276	17.4473	16.9855	17.6756	16.836	17.4473	17.2518	17.1229	17.3276	17.057
245	sm_neg_528	Negative	.	N	NA	NA	.	72	32	40	.	.	21.4681	8.99709	21.4681	21.4681	21.4681	21.4681	21.4681	20.9517	20.9517	21.4681	21.4681	20.2032	21.4681	13.689	20.9517	21.4681	20.9517	20.9517	20.9517	21.4681	20.9517	21.4681	21.4681	21.4681	20.9517	20.9517	20.9517	20.9517	21.4681	20.9517	21.4681	20.9517	21.4681	21.4681	20.9517	20.9517	20.9517
246	sm_neg_529	Negative	.	N	NA	NA	.	72	32	40	.	.	15.0833	8.99709	14.6448	14.9458	15.9827	15.8796	15.0723	15.0611	14.0753	14.9123	15.4419	14.6544	14.9356	8.58119	14.6656	15.7295	14.759	15.4552	14.5131	15.2935	15.0373	15.4991	15.9136	15.4419	15.0833	13.8824	14.7085	14.7401	15.3844	15.5294	15.3997	14.3351	15.254	15.2468	15.2395	15.0611	14.5845
247	sm_neg_531	Negative	.	N	NA	NA	.	72	32	40	.	.	8.91625	18.1845	16.5666	17.152	17.223	16.2453	17.0184	15.2994	16.4091	16.7527	17.3276	15.7949	17.3276	18.4282	16.9305	16.7245	16.0825	16.6731	17.3697	16.8675	17.1872	15.5357	16.6238	16.7835	16.8071	16.0207	16.9003	16.2453	16.4091	15.2088	16.5205	15.7605	16.6238	16.3092	16.1007	16.1309	16.1414
248	sm_neg_532	Negative	.	N	NA	NA	.	72	32	40	.	.	7.69631	16.4904	16.2453	16.4626	16.7245	15.8112	16.4904	14.6863	16.7835	15.0611	16.4626	15.6477	15.845	17.5916	15.5811	16.5205	14.6331	16.2221	15.9827	15.3844	15.8112	15.6205	15.9509	15.6101	15.1932	16.1204	15.4552	15.7605	14.7973	15.7605	16.0618	15.9827	16.0825	15.7781	15.4991	15.5811	15.3997
249	sm_neg_536	Negative	.	N	NA	NA	.	72	32	40	.	.	13.8141	8.99709	13.7554	14.1499	14.9914	14.224	14.0854	13.7316	13.6365	13.7316	14.9182	13.4641	13.9381	8.58119	13.362	13.7051	13.6403	14.0559	13.7316	14.1298	13.8695	13.5742	13.5175	14.0854	13.4425	13.7868	13.7135	13.8092	13.9543	13.0512	13.9967	13.2858	14.0854	13.9108	13.819	13.819	13.9423
250	sm_neg_537	Negative	.	Y	HMDB03312;HMDB04195;HMDB14376;HMDB14493;HMDB29492;HMDB29676;HMDB30617;HMDB30659;HMDB30667;HMDB30699;HMDB30874;HMDB32695;HMDB32696;HMDB33153;HMDB33321;HMDB33720;HMDB33760;HMDB34443;HMDB36619;HMDB37339;HMDB37441;HMDB42024	LMPK13040006	.	72	32	40	.	.	16.436	8.99709	16.4904	16.6492	17.4088	16.9572	16.6492	16.4626	16.2634	16.5451	17.8702	16.3718	16.5205	8.58119	16.3504	16.6731	16.4626	17.057	16.2883	16.9003	16.7003	16.9572	16.7835	16.8071	16.2004	16.3504	16.6365	16.3718	16.5951	16.2883	17.1229	16.2004	16.836	16.6492	16.7527	16.5666	16.5666
251	sm_neg_541	Negative	.	Y	HMDB14533;HMDB29674;HMDB33163;HMDB34633	NA	.	72	32	40	.	.	7.61939	8.28862	9.54551	9.27844	10.9486	8.70688	10.3252	10.306	9.46531	7.23054	8.51887	7.95057	6.79549	10.1356	8.05192	8.94326	8.16504	7.50856	9.24847	7.30553	7.50856	8.45581	8.74587	7.09154	7.93715	9.96711	8.77718	8.33336	7.83476	9.32387	8.39301	8.62099	8.55323	8.60624	8.54996	8.25203	8.08058
252	sm_neg_548	Negative	.	N	NA	NA	.	72	32	40	.	.	7.66476	8.42106	8.78374	9.71799	11.0845	8.65425	9.708	9.91236	10.1553	8.20104	9.82067	8.49099	6.8949	10.2483	8.39301	8.83706	7.15024	8.49686	8.64724	8.3362	9.483	8.8895	8.56378	7.15024	7.43751	9.67196	6.84483	8.24008	8.40067	8.89971	8.33904	8.39684	8.93619	8.50132	8.07483	8.17235	8.00586
253	sm_neg_551	Negative	.	Y	HMDB41837	NA	.	72	32	40	.	.	7.634	11.5494	10.5767	10.7526	12.0379	10.2534	8.31212	8.25203	11.8254	9.7518	10.6835	10.4544	9.91236	12.0124	9.53367	10.7264	9.18776	10.2898	9.69747	8.66132	9.13601	9.78403	10.6007	7.98374	8.95001	11.1985	8.98817	10.8784	9.80199	10.869	10.4714	10.4768	9.55056	10.5133	9.15022	10.0178	8.15742
254	sm_neg_553	Negative	.	N	NA	NA	.	72	32	40	.	.	12.5632	8.99709	11.2846	13.5329	13.0443	11.9021	11.0748	10.6055	10.662	10.1453	11.8969	11.0109	11.2223	8.58119	10.5656	11.6432	10.9592	11.1985	10.2898	11.0845	11.1942	10.2079	11.0943	11.0056	10.7924	10.3866	10.3704	11.0308	10.9145	11.3436	10.869	10.1869	11.3482	11.2614	10.9251	11.2037	9.84508
255	sm_neg_557	Negative	.	N	NA	NA	.	72	32	40	.	.	9.50054	11.0748	8.76858	9.22453	10.6318	9.64981	8.11633	9.13379	7.42687	8.53626	9.25961	8.63964	7.70244	8.58119	8.22441	8.24008	8.51239	8.33336	8.30007	8.27247	8.83075	8.56378	8.70271	8.93314	7.79434	7.24083	7.9444	7.15978	9.39525	8.44296	8.52679	7.88664	8.8236	8.94326	8.41681	8.52283	7.33585
256	sm_neg_558	Negative	.	Y	HMDB14447;HMDB33433	NA	.	72	32	40	.	.	9.86824	8.99709	8.47625	10.627	7.99224	10.4499	10.3612	10.301	8.60624	8.88322	9.25961	9.03903	9.29493	8.58119	8.80424	8.78932	8.8929	8.46157	9.54551	8.24904	8.47625	8.44893	7.72307	8.63288	8.26564	7.24083	8.46157	8.05192	9.90768	9.97605	7.65044	8.63964	9.49497	8.37876	9.05353	7.54276	7.33585
257	sm_neg_559	Negative	.	Y	HMDB29165;HMDB30330;HMDB31174;HMDB31342;HMDB31351;HMDB31476;HMDB31477;HMDB31593;HMDB31681;HMDB32460;HMDB33838;HMDB38271;HMDB40214	LMFA01170001	.	72	32	40	.	.	8.88322	12.0655	10.748	10.7651	11.8441	10.0867	10.5505	9.93708	10.0763	10.2874	10.8218	9.69747	11.2942	12.0076	10.6681	10.043	10.192	9.78186	10.4164	10.616	10.5399	9.33236	9.98399	10.3918	10.3135	10.071	10.6979	10.9323	10.8314	8.97172	10.192	9.11197	10.1398	10.6416	9.79703	10.2957	11.7532
258	sm_neg_560	Negative	.	Y	HMDB01896;HMDB13067;HMDB32775;HMDB33560	NA	.	72	32	40	.	.	10.0326	8.99709	10.836	11.0591	7.99224	10.4544	10.3998	10.2777	7.64583	8.8929	9.25961	9.09493	9.18776	8.58119	9.14476	8.78374	8.71404	8.22092	9.03189	9.11514	8.40692	8.33336	7.12103	8.60008	9.29493	7.24083	8.10857	7.96446	9.2351	10.0298	7.65044	8.80774	9.75422	8.98817	8.91625	7.54276	7.33585
259	sm_neg_561	Negative	.	Y	HMDB14559;HMDB15336;HMDB15428;HMDB31787	NA	.	72	32	40	.	.	13.0367	8.99709	11.0004	13.2693	11.6575	10.9486	10.6104	12.2643	10.1842	11.828	11.1838	11.3187	9.92292	8.58119	10.0975	10.1792	11.423	10.2133	9.46531	11.5257	11.749	11.3164	11.6432	10.023	9.26633	9.69175	9.82639	9.97886	10.3967	9.95043	11.6009	9.372	9.83282	10.574	9.72413	10.3612	9.47751
260	sm_neg_563	Negative	.	Y	HMDB11717;HMDB31293;HMDB31343;HMDB31352;HMDB35422;HMDB36233;HMDB37630;HMDB38310;HMDB40212;HMDB40215;HMDB59814	LMFA01170054	.	72	32	40	.	.	9.66412	13.1954	12.9244	12.2921	12.7502	11.3338	11.8228	11.238	11.3713	11.7037	13.0944	11.1189	12.2388	13.1008	11.7628	11.611	11.6163	11.3048	11.7777	12.0597	11.7929	10.5943	11.3394	12.0298	11.8228	11.3666	12.144	12.1802	12.3489	10.4164	11.5629	10.6394	11.4661	11.6885	11.0308	11.2614	13.3687
261	sm_neg_564	Negative	.	Y	HMDB00753;HMDB01318;HMDB02939;HMDB05842;HMDB05846;HMDB31220;HMDB31503;HMDB31578;HMDB39407;HMDB40254	LMFA01050395;LMFA06000109	.	72	32	40	.	.	7.5936	8.21716	10.0107	9.94836	10.6394	9.20033	8.40067	8.35212	10.306	8.29642	8.68244	9.38364	6.56056	10.4499	7.21531	7.36129	6.93871	8.30792	6.93871	7.28975	7.49274	8.40692	8.04549	6.98001	7.38176	10.6055	6.79549	8.43507	7.65928	8.39301	8.93619	9.50054	8.8745	10.2387	7.39743	10.1643	8.37876
262	sm_neg_569	Negative	.	Y	HMDB41407	NA	.	72	32	40	.	.	11.3436	8.99709	11.02	11.0845	12.4045	11.625	10.8174	11.269	10.588	10.7412	9.91531	10.8594	10.8504	12.1601	10.411	10.7861	10.7319	11.0308	10.1869	11.1451	11.0553	10.8646	11.0794	11.2558	9.87406	10.306	10.3557	10.285	11.0591	10.4273	11.1985	9.78619	11.206	11.1295	10.9592	10.93	10.3455
263	sm_neg_571	Negative	.	Y	HMDB30006;HMDB30994;HMDB32463;HMDB36191;HMDB37388;HMDB37829;HMDB38005;HMDB40595	NA	.	72	32	40	.	.	10.2387	12.6237	11.6733	12.271	12.744	11.5652	12.5405	12.1333	12.1723	10.9791	13.3551	11.3807	11.4973	13.362	10.9891	11.5203	11.5554	11.7628	12.2052	12.0971	12.0433	11.3098	11.7338	12.1881	11.0131	12.3719	11.1392	11.7383	9.38364	11.6733	11.6674	11.6941	11.9176	11.8809	11.5049	11.4193	11.7979
264	sm_neg_572	Negative	.	Y	HMDB29177	NA	.	72	32	40	.	.	7.69021	12.6721	11.7929	12.3779	12.7167	11.699	8.46157	12.3995	12.8212	10.8072	8.70271	11.6388	11.5361	13.4556	10.8594	11.8441	10.5032	11.8995	12.0597	12.144	11.9476	11.5691	11.8033	12.0298	10.9278	12.6173	11.1451	11.7885	7.82192	12.0323	11.7576	11.9815	12.2549	12.0745	11.699	11.7532	11.9354
265	sm_neg_576	Negative	.	N	NA	NA	.	72	32	40	.	.	8.77718	14.481	12.831	13.2792	14.0559	12.8589	13.232	12.6721	12.8067	12.7167	10.498	12.2023	13.4708	14.6126	12.6647	12.7106	12.6784	12.7641	12.9716	13.2172	13.1291	11.9354	12.7956	13.1008	13.2596	12.9018	13.0512	13.165	8.40692	12.2113	12.5576	12.2579	12.8689	12.9174	12.4867	12.8556	13.0003
266	sm_neg_580	Negative	.	N	NA	NA	.	72	32	40	.	.	7.68824	11.1495	10.883	11.3545	11.6733	10.027	9.96711	11.1165	10.8594	9.483	11.5554	10.038	9.92788	11.9076	9.04653	9.53921	8.51887	9.58015	10.5767	10.6835	10.6569	10.0867	9.85714	10.6416	9.36018	11.3526	9.15744	10.3411	7.79665	10.0132	10.3357	10.9529	10.2799	10.6104	9.55056	10.411	10.3866
267	sm_neg_587	Negative	.	N	NA	NA	.	72	32	40	.	.	8.70271	13.4522	13.4214	12.4335	14.5239	13.2596	13.6442	11.6163	14.491	11.8643	15.2143	12.0809	12.2082	13.214	11.7294	14.2419	11.9076	13.55	10.6219	11.0004	10.4714	12.9935	13.2726	10.4164	11.9021	13.6962	12.1207	13.4488	7.65044	14.121	13.9712	12.271	12.7296	13.4214	12.7296	13.293	13.4281
268	sm_neg_589	Negative	.	Y	HMDB06468;HMDB41939	NA	.	72	32	40	.	.	7.46042	10.4576	10.5032	9.44242	11.749	10.038	10.3035	8.56378	11.6941	8.38635	12.0924	8.8745	9.13379	9.46531	8.37203	10.8668	8.24606	10.2695	6.84483	7.15024	7.30553	10.0107	9.96711	6.84483	8.326	10.7011	8.35782	10.3252	7.5936	11.4001	10.9668	8.85111	9.17065	10.6007	9.47128	10.2079	10.4164
269	sm_neg_590	Negative	.	Y	HMDB37820;HMDB40178	NA	.	72	32	40	.	.	7.41622	9.53367	9.78619	8.64724	11.2037	9.38364	9.3369	8.56992	10.8293	7.79665	11.447	8.02944	7.57439	7.61939	7.77613	10.038	7.23054	9.33236	6.79549	7.12103	7.28975	9.06978	9.11514	6.79549	7.54276	9.78619	7.72656	9.49497	7.58364	10.3557	10.1305	8.10129	8.47625	9.68692	8.42721	9.38971	9.41847
270	sm_neg_592	Negative	.	Y	HMDB05783;HMDB34779;HMDB36221;HMDB36640;HMDB40646	NA	.	72	32	40	.	.	11.174	15.2395	15.1534	14.094	15.6672	14.9241	15.0461	13.232	15.7295	13.4865	17.0885	13.6327	14.0753	15.0159	13.4522	15.7152	13.4641	15.2935	12.5576	12.5405	12.4045	14.7183	14.8867	12.535	13.8589	15.1141	13.819	15.1534	8.39301	15.4251	15.7152	13.6696	14.3736	14.9123	14.3273	14.7085	15.0034
271	sm_neg_600	Negative	.	Y	HMDB30174	NA	.	72	32	40	.	.	14.5021	14.9757	16.2221	15.7152	17.0885	15.3462	13.4488	14.5845	16.836	13.8908	16.3092	14.5933	15.5096	17.223	15.1141	15.8201	13.2263	15.0034	15.3599	13.6696	15.0461	16.5205	14.598	14.2794	14.3784	15.9673	14.9566	14.6237	13.6962	15.9339	16.2453	16.8675	13.7093	14.215	15.1047	13.6213	14.7909
272	sm_neg_601	Negative	.	N	NA	NA	.	72	32	40	.	.	18.0537	19.972	17.9952	18.6251	16.4091	19.7539	17.9362	18.5287	17.9362	19.1152	20.2032	18.9585	17.731	20.9517	19.2631	19.1152	19.1152	18.7364	18.4282	19.1152	18.7364	19.4089	18.4282	19.2631	18.353	18.5287	18.353	18.4282	19.4089	18.353	19.2631	18.9585	18.7364	18.7364	18.6251	18.8512	18.7364
273	sm_neg_609	Negative	.	Y	HMDB14018;HMDB14862;HMDB32567;HMDB34450;HMDB38292;HMDB40439;HMDB41610	NA	.	72	32	40	.	.	8.76037	12.1267	10.5133	11.0992	12.0124	10.5133	10.6681	10.285	10.7214	10.3812	9.58667	10.043	11.252	12.3395	10.2957	10.6007	10.1792	10.9891	10.5032	10.4164	10.6956	9.53367	10.4741	10.518	10.6104	10.5133	10.7365	10.8504	10.6493	9.88415	10.4768	9.61036	10.3918	10.8784	10.2483	10.5767	10.7264
274	sm_neg_626	Negative	.	N	NA	NA	.	72	32	40	.	.	8.74587	11.6034	9.881	10.3668	11.515	9.89738	10.0132	9.75971	9.95528	9.56757	9.57403	9.13379	10.5912	11.238	9.65532	9.58667	9.54551	9.56085	9.89338	9.86824	10.0569	8.84447	9.71799	9.77649	9.881	9.83282	9.88729	10.0807	8.37203	9.05353	9.55576	8.90228	9.51078	10.0353	9.48026	9.8091	9.76533
275	sm_neg_629	Negative	.	Y	HMDB14903;HMDB29217;HMDB30175;HMDB39662;HMDB40016;HMDB40029;HMDB40043;HMDB40047;HMDB40050;HMDB40051;HMDB41943;HMDB60065;HMDB60351	NA	.	72	32	40	.	.	9.48903	15.3326	13.689	14.4402	14.5845	13.349	13.4983	13.6613	13.0367	14.2707	14.7493	12.8345	14.6656	15.5509	13.6962	12.8067	13.4782	13.308	14.2065	14.5545	14.4277	12.4559	13.3928	14.4545	14.3171	13.3258	14.139	13.8589	14.4277	12.1774	13.4488	12.9795	13.6526	13.8141	13.0367	13.6962	13.8509
276	sm_neg_644	Negative	.	Y	HMDB14798;HMDB31770;HMDB33701	NA	.	72	32	40	.	.	8.81124	11.9839	10.2755	10.9168	11.8131	10.0512	10.2133	10.2589	10.1188	10.2755	10.172	9.483	11.0591	11.8492	10.0867	9.75422	10.0011	9.92292	10.4576	10.5343	10.5452	9.24106	10.023	10.3967	10.2387	10.0947	10.3455	10.5343	10.3357	9.22453	10.0785	9.37667	10.023	10.6468	9.85714	10.301	10.4471
277	sm_neg_653	Negative	.	N	NA	NA	.	72	32	40	.	.	10.8711	13.165	11.9202	12.965	13.2659	11.6009	12.737	11.839	12.2766	11.0591	14.1032	11.5338	11.7729	14.3962	11.6432	12.1496	11.625	11.6941	11.741	11.9021	11.6913	12.0004	11.2037	11.9926	11.243	13.1162	11.432	12.2942	12.3215	12.0996	12.0597	12.3001	12.4559	12.3458	11.8337	11.5101	12.7578
278	sm_neg_684	Negative	.	N	NA	NA	.	72	32	40	.	.	7.25113	11.8706	13.3139	11.6432	14.7281	12.4524	11.9839	12.9433	15.3326	9.708	7.49274	11.2125	11.2328	14.481	11.3565	13.6846	8.77718	13.158	13.4641	9.76533	12.4275	13.5818	13.1121	12.0707	10.6785	13.55	13.349	12.0537	10.003	13.8509	13.1162	13.6033	8.44893	11.4734	12.9795	11.7929	13.6962
279	sm_neg_686	Negative	.	N	NA	NA	.	72	32	40	.	.	15.3462	16.7527	15.0461	16.0001	15.0833	15.8291	15.2935	15.9339	15.3712	15.8796	17.223	16.2221	15.6839	16.7835	16.5951	16.5451	17.4088	16.5666	15.845	17.5145	15.9339	17.0184	16.8071	16.3893	16.9154	16.2221	16.5451	15.5509	16.8071	16.4765	17.0184	16.9003	16.9305	16.4904	16.6238	15.9827	16.4904
280	sm_neg_687	Negative	.	Y	HMDB05030	NA	.	72	32	40	.	.	14.5443	15.845	13.1227	14.0138	14.2864	14.3273	15.0373	15.8986	14.8617	15.3462	15.2033	15.5163	14.8558	15.845	16.2453	15.9827	16.8675	16.0001	15.3206	16.836	14.9566	16.1007	15.8796	15.8112	15.8986	15.5673	15.7152	14.4601	16.4626	15.5673	15.9673	16.0825	15.8986	15.8112	15.3326	15.0272	15.5357
281	sm_neg_689	Negative	.	Y	HMDB40888	LMFA01170029	.	72	32	40	.	.	11.8762	12.6039	11.8033	11.4025	12.8877	11.9711	11.8183	11.4661	12.0971	11.6618	9.69747	11.4541	12.352	8.58119	11.7186	12.5048	11.4193	11.6297	12.1085	11.8183	11.9658	10.6733	12.3664	11.9228	12.2178	12.0124	11.3902	12.1333	11.9658	11.9839	11.447	10.9819	12.0027	12.1542	12.1021	11.9176	12.3001
282	sm_neg_690	Negative	.	N	NA	NA	.	72	32	40	.	.	7.28975	10.9748	11.9815	10.5685	13.7135	11.1838	10.9095	11.1095	14.1032	8.34242	7.51965	9.89338	10.9122	13.073	10.5526	12.4223	7.80792	11.4953	11.5742	8.17235	10.5235	12.3611	11.4001	9.86339	8.81124	12.144	11.1236	11.2083	8.51887	12.4664	12.1149	12.0433	7.16932	9.84508	11.2714	10.0596	10.2695
283	sm_neg_694	Negative	.	N	NA	NA	.	72	32	40	.	.	16.1204	16.9855	16.0825	16.0207	16.3718	16.1414	15.3206	14.7693	15.8112	15.7781	16.3718	14.5021	16.7835	17.6756	16.2883	16.2453	15.1932	16.2634	16.6492	15.7949	16.5205	15.1824	16.0207	16.3718	16.1007	15.1824	16.5951	15.7781	15.7781	14.7751	16.0207	15.0034	14.1112	15.4251	16.0001	15.1534	15.2805
284	sm_neg_696	Negative	.	N	NA	NA	.	72	32	40	.	.	13.8737	13.5253	12.13	12.3364	13.1008	11.6733	11.9839	11.515	11.7186	11.6009	11.9354	11.4898	12.6784	13.4641	11.7134	11.4001	11.4271	11.7684	11.9658	11.9557	12.0153	10.9486	12.3395	12.2518	12.1412	11.783	12.2023	12.2082	12.3395	10.8973	11.7361	11.0943	11.9501	12.0076	11.6226	11.6965	11.945
285	sm_neg_699	Negative	.	N	NA	NA	.	72	32	40	.	.	8.60624	8.99709	8.40692	8.78374	7.99224	8.18707	10.9769	12.7578	9.58667	11.839	9.25961	13.2596	9.66711	8.58119	11.8916	11.5361	13.9967	9.87406	10.0178	13.3824	12.29	12.271	11.8337	12.4455	12.7641	10.9069	10.0326	10.627	12.3995	12.7106	11.2354	13.2107	12.5048	12.0871	12.1664	12.0871	11.432
286	sm_neg_706	Negative	.	N	NA	NA	.	72	32	40	.	.	11.1189	14.6026	10.7861	9.30135	12.0597	11.6525	12.5525	14.0854	13.2172	15.3326	12.5525	15.6976	11.0505	15.4143	15.1283	14.275	16.5451	14.5131	14.1865	15.2805	15.8291	16.5451	15.0611	15.9591	13.9108	14.2707	14.9356	14.2285	16.5205	15.1754	15.8986	15.3053	14.9241	15.9509	15.2271	15.4552	14.9241
287	sm_neg_715	Negative	.	N	NA	NA	.	72	32	40	.	.	7.16932	11.635	12.2643	12.2212	14.4171	10.8174	9.77097	13.3359	14.2592	9.12736	13.4127	9.07692	9.40756	14.1593	9.78186	10.6882	9.71799	11.6597	12.7578	8.10129	12.9433	13.819	12.0229	12.5115	11.1189	11.2274	13.9381	11.3856	9.45915	14.215	12.0537	14.8867	6.68406	12.1207	14.1112	8.80424	13.8278
288	sm_neg_718	Negative	.	N	NA	NA	.	72	32	40	.	.	14.8768	15.1824	14.2707	8.78374	15.1932	14.4697	15.5357	12.0924	14.6284	15.1932	17.6367	13.7819	13.9193	14.0445	14.224	13.4281	13.7269	14.3171	16.1204	15.1406	13.7394	12.6753	13.963	14.7183	14.7033	13.7868	14.7183	15.1283	14.8267	13.6442	13.8004	12.8953	14.1754	14.2864	13.7394	12.7991	14.0394
289	sm_neg_719	Negative	.	N	NA	NA	.	72	32	40	.	.	17.3276	17.2877	15.8527	15.9673	16.4626	16.1204	15.6205	14.9698	15.5811	15.9673	15.8796	14.6981	17.0885	17.5468	16.436	16.1414	15.6477	16.5205	16.7527	16.3287	16.6238	14.8867	16.0618	16.436	16.3504	15.3462	16.7527	16.5451	16.4904	14.3482	15.7949	14.7232	14.3962	15.3712	14.9698	15.3206	15.5673
290	sm_neg_721	Negative	.	Y	HMDB05030	NA	.	72	32	40	.	.	8.60624	13.9283	8.40692	9.16414	11.4391	8.71703	12.3458	14.1593	13.3109	14.836	9.25961	14.7909	7.70244	14.2972	14.1298	13.2026	15.3129	13.1954	13.0149	13.7666	14.6656	14.5443	14.0138	14.1678	12.29	12.9364	12.7921	12.6575	14.9815	13.5022	13.8589	13.4824	13.4488	14.6181	13.2726	14.4079	13.1356
291	sm_neg_722	Negative	.	N	NA	NA	.	72	32	40	.	.	8.60624	8.99709	8.40692	8.78374	7.99224	8.18707	7.33585	8.67464	7.42687	11.6885	9.25961	12.1774	7.70244	8.58119	11.0553	8.60008	12.7471	8.70271	9.44242	11.2037	12.8212	13.232	10.7264	12.4097	9.22453	9.483	10.681	10.3942	13.8652	11.3924	12.0229	11.3098	10.8245	12.5048	12.1723	13.0071	11.1895
292	sm_neg_731	Negative	.	N	NA	NA	.	72	32	40	.	.	8.60624	8.99709	8.40692	8.78374	7.99224	8.18707	9.74938	12.4455	10.9645	14.0343	9.25961	13.9015	7.70244	8.58119	12.6721	11.4193	14.1112	10.8014	11.8643	12.5469	14.1957	13.2596	12.644	13.3749	10.5605	11.1095	11.0992	11.635	14.4697	12.4832	12.5204	12.2082	11.6885	13.4945	12.1774	13.9015	11.783
293	sm_neg_733	Negative	.	N	NA	NA	.	72	32	40	.	.	9.12736	15.7454	9.13822	11.243	11.4847	9.79703	13.3892	14.481	13.349	14.8558	9.25961	15.0373	12.4724	14.265	14.9458	14.0656	15.8986	13.4281	13.963	14.5933	14.8867	14.9407	13.7554	14.7401	13.0875	14.4079	13.0875	14.9458	15.3053	14.481	14.0854	13.7666	14.3736	14.6863	13.7819	14.9566	13.3749
294	sm_neg_735	Negative	.	N	NA	NA	.	72	32	40	.	.	8.60624	8.99709	8.40692	8.78374	7.99224	8.18707	9.01264	10.7651	10.3278	9.67717	9.25961	9.41847	7.70244	8.58119	11.6297	10.411	10.7738	11.1213	9.25378	12.3115	9.47751	11.1641	11.3482	10.1305	11.8131	10.1247	11.2083	8.66864	12.29	10.7264	11.9117	10.5032	12.2549	11.3098	11.5652	10.5943	11.2666
295	sm_neg_744	Negative	.	Y	HMDB30019;HMDB39044;HMDB41826	NA	.	72	32	40	.	.	7.50856	11.699	10.9351	11.6859	15.8112	13.5329	11.5671	11.6502	13.4556	11.8108	8.84447	14.0059	12.0707	13.3429	10.89	12.7578	10.0082	10.5793	10.8196	10.6373	11.8033	13.689	12.4275	9.24847	8.95685	12.9433	14.2419	18.353	14.9356	15.9827	12.737	15.2271	10.5343	9.35678	10.4029	8.8861	9.65532
296	sm_neg_748	Negative	.	N	NA	NA	.	72	32	40	.	.	13.1227	12.6918	12.8139	12.6854	7.99224	14.9356	12.4455	13.3824	12.4335	12.8176	9.25961	13.165	12.1664	8.58119	13.308	13.4945	13.7733	13.6442	12.4797	13.4641	12.744	14.2864	13.5253	13.3892	13.3824	12.5115	13.3749	12.2023	14.4402	12.5525	13.7431	13.1227	13.9283	13.1811	13.0875	12.5776	13.1501
297	sm_neg_759	Negative	.	N	NA	NA	.	72	32	40	.	.	8.60624	8.99709	8.40692	10.3967	7.99224	9.44242	10.7264	12.3638	10.1356	11.4614	9.25961	12.2082	9.09493	8.58119	12.1664	11.4992	12.6854	11.86	9.62231	12.8781	10.1668	12.6575	11.2894	11.6575	11.8544	10.8646	11.1343	9.53921	12.9174	10.8218	11.8183	11.5957	12.2323	10.862	11.9815	9.82639	11.2918
298	sm_neg_764	Negative	.	N	NA	NA	.	72	32	40	.	.	14.0897	12.0379	13.5582	14.4277	7.99224	15.6839	14.1957	14.9914	13.9881	15.0373	17.2518	15.7605	13.6033	8.58119	15.4681	15.5231	16.5666	14.846	14.2548	16.1414	15.3129	16.1204	15.3599	15.5811	15.3053	14.4171	14.9815	14.7693	16.0618	15.1932	15.2805	15.7295	15.7781	15.5231	15.3997	15.1684	14.8999
299	sm_neg_765	Negative	.	N	NA	NA	.	72	32	40	.	.	15.1283	14.3482	15.8291	15.5357	15.5673	14.8558	13.3298	13.5022	15.3462	12.8749	14.8131	15.2994	12.5281	16.1007	12.9514	14.2972	12.0273	13.9543	13.7819	12.965	13.1811	15.4851	13.8695	12.8953	13.4782	16.2883	13.6962	13.158	12.7856	14.3273	15.4851	14.8999	14.3885	13.8824	13.5673	14.1032	14.5076
300	sm_neg_766	Negative	.	N	NA	NA	.	72	32	40	.	.	8.85111	14.2972	12.5776	13.4488	14.1911	12.5632	13.0367	12.5938	12.6506	13.0652	14.4277	13.1541	13.3824	15.8291	12.6237	12.7502	12.7227	12.782	13.0944	13.362	13.3329	12.0379	14.0059	13.5418	13.3359	12.6647	13.293	12.5405	13.2514	11.9557	12.8749	12.1829	12.9244	13.3964	12.8139	12.7262	12.965
301	sm_neg_770	Negative	.	N	NA	NA	.	72	32	40	.	.	10.9168	16.7003	11.839	11.6297	13.819	13.3359	14.0059	14.8999	14.2504	15.845	9.25961	15.5742	13.657	13.6696	15.2675	15.1047	16.1592	14.094	14.846	14.7183	15.6344	15.1684	14.6656	14.9815	12.9097	14.4601	14.1298	15.0461	15.9509	14.6981	14.3585	13.8004	14.7134	15.2468	14.3351	15.5231	14.2504
302	sm_neg_787	Negative	.	N	NA	NA	.	72	32	40	.	.	7.55731	11.6163	11.9735	11.7885	13.9193	10.9168	11.8706	10.9437	12.8781	8.74587	8.37876	11.3713	11.1343	13.3218	10.6882	11.4953	8.71404	11.3689	11.4419	9.22971	11.1695	12.2579	11.48	10.104	10.003	12.0052	11.611	11.0553	9.71314	13.1463	12.1333	12.6945	10.4049	13.0071	12.3458	9.6825	11.0056
303	sm_neg_788	Negative	.	N	NA	NA	.	72	32	40	.	.	13.4214	15.3997	13.1888	14.3784	10.8072	14.759	13.4425	14.094	13.3964	14.3171	9.25961	14.4601	13.2659	8.58119	13.9543	14.5634	14.8676	14.0059	13.5582	14.5634	14.3962	14.6656	14.215	14.215	14.0238	13.4865	13.7554	13.4248	15.1684	13.9967	14.4079	13.8908	14.5845	14.1754	13.8429	14.094	13.8962
304	sm_neg_791	Negative	.	N	NA	NA	.	72	32	40	.	.	16.2634	18.7364	17.4088	14.579	15.0723	17.731	17.4833	15.5096	15.6672	16.1781	18.4282	15.7781	15.9827	16.3718	15.5357	16.0207	14.3688	16.1204	16.6731	14.8867	15.6976	14.9914	15.4419	15.2935	14.8267	15.5509	14.8933	17.3697	15.2935	14.2794	14.9123	12.6304	15.5163	16.2453	14.1298	15.1283	13.8429
305	sm_neg_794	Negative	.	N	NA	NA	.	72	32	40	.	.	11.1942	10.1815	8.40692	11.5691	7.99224	9.15022	12.01	13.6365	12.1829	13.2392	9.25961	14.139	10.2799	12.8345	12.1267	13.6075	15.0272	13.091	11.1451	13.8652	13.4214	14.1754	12.8953	12.9683	12.7785	12.0681	13.3892	11.6913	13.2459	13.2107	13.5329	13.5742	13.2659	12.8556	12.9935	11.7236	12.0707
306	sm_neg_811	Negative	.	N	NA	NA	.	72	32	40	.	.	9.34224	8.99709	9.18776	11.1918	7.99224	12.6972	9.32051	11.0351	10.4818	11.7511	9.25961	11.9403	10.0483	8.58119	10.7093	11.2993	11.4614	10.8408	10.4714	11.02	11.8228	11.9862	10.8594	10.8571	10.2236	9.08035	10.5605	9.83562	12.8517	11.1367	11.3856	10.3998	11.447	11.8544	11.2223	11.1295	11.0256
307	sm_neg_812	Negative	.	N	NA	NA	.	72	32	40	.	.	7.64268	14.9914	15.0723	14.8267	16.8675	14.0238	15.4251	13.8737	15.6274	12.9333	13.9881	14.0343	15.1932	16.2453	14.4171	15.4335	12.4223	14.4079	14.6863	12.7296	14.3688	14.8768	14.094	13.6442	14.1678	14.7909	15.2271	14.5545	12.7035	15.3712	14.8867	15.2935	13.7316	15.6672	14.9914	13.6117	14.8558
308	sm_neg_813	Negative	.	N	NA	NA	.	72	32	40	.	.	16.0618	17.152	15.9339	17.4088	12.7035	17.9952	16.5451	17.2877	16.3893	17.6367	9.25961	17.4833	16.1204	8.58119	17.1229	17.8702	17.9952	17.5145	16.836	17.8251	17.3697	18.7364	17.4473	17.4473	17.223	16.5205	17.3276	16.4091	18.5287	17.2877	18.353	17.4088	17.7775	17.5468	17.2877	16.9003	17.4989
309	sm_neg_814	Negative	.	N	NA	NA	.	72	32	40	.	.	7.51965	12.5713	13.1732	13.091	15.1406	12.2144	13.9062	11.9176	14.4277	10.5452	7.60826	12.5405	12.4223	14.759	11.9176	13.6962	10.0975	12.6972	12.9097	9.45915	12.4593	13.3858	12.3995	11.5671	11.432	13.4425	12.8212	11.9529	9.73129	14.3688	13.2596	13.8357	11.9117	13.9015	13.7699	10.3918	12.2268
310	sm_neg_815	Negative	.	N	NA	NA	.	72	32	40	.	.	11.1895	15.3462	15.6976	15.4552	16.9003	14.7232	15.8112	14.4079	16.1414	13.1732	13.7394	14.759	15.0272	16.8675	14.6026	15.4335	12.8749	14.9698	15.0723	13.3429	14.6768	15.5096	14.598	14.121	14.4489	15.7152	15.4251	14.4697	13.0003	16.0618	15.6344	15.9339	14.3076	15.6839	15.4681	13.7316	14.8867
311	sm_neg_817	Negative	.	N	NA	NA	.	72	32	40	.	.	16.0207	17.9362	16.6238	15.8112	18.7364	15.9136	15.7152	14.2972	16.0001	15.8986	15.4681	14.8867	19.4089	17.8251	18.1845	18.1164	15.3844	16.5951	16.4091	15.5811	16.6492	14.9815	16.2634	16.2634	17.3697	14.8131	18.5287	16.4904	16.9003	14.3885	16.7003	14.6448	15.4681	15.2675	16.7835	16.2004	16.8071
312	sm_neg_821	Negative	.	Y	HMDB05030	NA	.	72	32	40	.	.	12.4867	15.7152	14.1754	13.9671	15.8604	14.3076	13.2659	12.7888	14.1593	14.0059	12.1664	12.744	16.3718	16.1592	15.3997	15.6672	13.0944	14.2972	14.491	13.963	14.5345	13.2514	14.1678	14.1112	14.7281	12.6972	16.0207	14.7033	14.7973	13.0367	14.5845	12.7641	12.8877	13.5628	14.6331	13.7666	14.2419
313	sm_neg_826	Negative	.	N	NA	NA	.	72	32	40	.	.	8.60624	8.99709	8.40692	8.78374	7.99224	8.18707	9.03903	12.7641	11.7089	14.1865	9.25961	13.9465	7.70244	11.0845	10.883	12.0924	14.1911	12.0537	10.4818	11.7885	13.9332	13.8824	12.1385	12.5902	9.25378	10.7526	12.5082	11.1838	13.4281	12.5115	13.4353	12.1385	10.9748	12.8478	11.5822	12.1881	10.9748
314	sm_neg_834	Negative	.	N	NA	NA	.	72	32	40	.	.	10.2001	10.1453	9.05933	8.78374	11.4661	9.71314	9.80199	9.372	9.41581	9.66953	9.95528	8.20693	9.76533	10.2898	8.09846	8.19219	8.44296	9.54551	9.21749	8.47625	9.38971	7.96446	8.44296	9.66113	9.2841	9.69747	8.27247	10.0405	9.13822	7.46042	8.8929	7.41622	9.55576	9.10039	7.78467	8.40067	9.43334
315	sm_neg_840	Negative	.	N	NA	NA	.	72	32	40	.	.	13.0071	14.3688	12.5632	14.5131	7.99224	15.2935	14.3688	15.2143	13.55	15.1534	15.3326	16.0532	13.963	8.58119	15.7781	15.9136	16.8071	15.3053	14.0804	16.6365	15.7295	16.5666	15.2333	16.0207	15.8291	14.7232	15.254	15.2143	16.1592	16.1007	15.5357	16.3287	16.3287	15.6477	15.845	15.5357	15.4419
316	sm_neg_841	Negative	.	N	NA	NA	.	72	32	40	.	.	7.43751	12.535	13.0367	12.9174	14.846	12.1774	8.56992	11.635	14.8768	10.4029	8.72332	13.0367	12.6304	15.0833	12.1542	14.0059	10.2387	13.0801	13.3687	10.3918	12.8813	13.4782	13.0801	12.1496	11.3946	13.6289	12.6376	12.3001	10.1356	13.3007	13.1356	13.6289	9.82067	11.1792	13.2792	10.9379	12.8556
317	sm_neg_853	Negative	.	Y	HMDB37820;HMDB40178	NA	.	72	32	40	.	.	10.1356	11.2476	9.83282	9.13822	7.99224	9.83842	9.68692	9.52763	9.74938	9.26633	9.25961	9.21146	10.2172	8.58119	9.25378	9.89537	9.13379	9.35337	9.66711	9.43089	9.21749	8.5565	9.91825	9.41315	9.62231	9.71314	9.40756	9.52144	9.99457	9.50592	9.69175	8.70271	9.40469	9.98953	9.67717	9.53921	9.12033
318	sm_neg_855	Negative	.	N	NA	NA	.	72	32	40	.	.	16.6492	17.9952	17.3697	16.5451	18.5287	16.6492	16.2634	15.4991	16.6238	16.3893	17.1872	15.1534	18.5287	17.9362	17.8251	17.731	15.8604	16.9305	17.0885	16.2221	16.7245	16.0001	16.6731	16.7245	17.3276	15.8527	18.4282	17.057	16.8675	15.0461	17.3077	15.3997	15.4851	15.7605	16.5205	16.2453	16.4091
319	sm_neg_856	Negative	.	N	NA	NA	.	72	32	40	.	.	7.32725	10.8876	11.7858	10.027	14.4601	10.5714	9.74346	10.023	13.3007	8.14471	7.55731	9.74938	11.7929	12.0809	11.0697	12.6918	7.02632	10.8646	10.5819	6.93871	9.0735	11.839	10.6318	8.00586	8.66864	11.945	11.7186	11.0379	8.41257	11.5203	11.9076	10.7794	8.24008	8.96493	10.2027	10.7768	10.8924
320	sm_neg_857	Negative	.	N	NA	NA	.	72	32	40	.	.	10.5943	11.238	8.40692	12.2023	7.99224	10.1247	12.2766	13.349	12.0924	12.2738	11.0845	12.9859	11.174	8.58119	13.2026	11.9633	14.0343	12.8408	11.86	14.1957	11.9403	13.158	12.4394	13.4782	12.5844	12.6721	12.5902	11.4757	14.5443	11.9049	12.8813	13.5964	13.9108	13.0149	12.3063	12.4629	12.1085
321	sm_neg_858	Negative	.	N	NA	NA	.	72	32	40	.	.	8.60624	8.99709	8.40692	9.70296	7.99224	8.18707	8.83706	11.287	8.64724	9.2841	9.25961	10.6517	7.70244	8.58119	10.7214	10.665	11.9117	11.515	8.483	11.7112	9.39525	11.7576	10.6468	11.2223	11.8809	9.53921	11.5957	7.15978	12.5281	9.78186	12.0871	11.4193	11.5408	10.6318	10.8784	9.89338	10.616
322	sm_neg_862	Negative	.	N	NA	NA	.	72	32	40	.	.	13.165	14.5634	12.0537	14.2972	12.1723	14.7401	13.7051	14.5933	13.3429	14.7281	9.25961	14.7281	13.4127	14.3171	14.1499	14.6863	15.1609	14.5021	13.6117	14.6544	14.5545	15.5509	14.3482	14.6656	14.7693	13.5893	14.3688	13.5582	15.6477	14.2592	15.1684	14.5345	14.8037	15.0461	14.6544	14.2419	14.66
323	sm_neg_863	Negative	.	Y	HMDB05030	NA	.	72	32	40	.	.	10.9748	12.8953	9.7518	12.4275	7.99224	12.3115	11.3604	12.6854	11.1295	12.4162	9.25961	12.4867	11.4419	8.58119	12.0323	11.3752	13.0652	11.8492	11.3604	12.4223	12.3552	12.5902	11.839	12.5281	11.5494	11.515	12.0871	11.0591	13.4945	11.2301	12.3995	12.5019	12.6721	12.5844	11.9202	12.449	12.1333
324	sm_neg_865	Negative	.	N	NA	NA	.	72	32	40	.	.	10.5452	10.6681	9.98953	9.30704	11.4561	9.64569	8.56378	9.15022	7.61939	8.95685	10.3085	8.01726	10.9225	9.708	10.518	8.22092	9.49497	9.80199	9.91825	9.78186	10.2483	7.70097	8.27247	9.62231	11.425	6.93871	11.4711	8.94664	13.9802	7.65928	8.66864	7.77956	8.38635	8.69582	9.99687	9.56757	9.98953
325	sm_neg_866	Negative	.	N	NA	NA	.	72	32	40	.	.	11.0697	11.7729	9.86824	8.78374	11.7777	8.18707	11.2405	10.5576	9.75971	11.1545	11.7383	9.50054	11.9097	11.1695	10.301	8.33336	7.39743	8.37203	9.98953	10.9437	8.51239	9.36306	9.16414	10.5714	8.37203	10.7947	9.05353	11.1042	10.4869	10.1745	9.01264	10.7861	10.4929	11.5605	9.77097	7.54276	9.708
326	sm_neg_871	Negative	.	Y	NA	LMPK06000001	.	72	32	40	.	.	15.3053	15.6672	15.3712	8.78374	15.5811	13.2263	15.8604	14.8676	13.6803	15.1141	16.4091	14.2707	15.1283	17.2877	14.8199	13.2659	12.271	13.2825	14.2548	16.2883	10.6882	14.6448	13.8092	15.3206	13.7223	15.6755	13.8092	15.5231	15.2143	15.0272	13.9151	15.7152	14.491	16.2883	14.1593	12.9859	14.9123
327	sm_neg_875	Negative	.	N	NA	NA	.	72	32	40	.	.	11.4001	15.0034	13.7223	12.6237	16.2221	11.884	12.3809	11.1265	12.7296	12.6103	13.5964	11.1095	14.7693	14.8999	13.9015	14.275	11.0748	12.782	13.2792	12.5632	13.3139	11.3902	12.6647	12.4275	13.232	11.0505	15.5096	11.9862	13.1227	11.1792	13.3218	11.699	11.9076	14.5736	14.3688	11.1141	12.3611
328	sm_neg_891	Negative	.	N	NA	NA	.	72	32	40	.	.	9.49497	13.7135	13.8824	13.9543	15.5096	12.5844	13.1888	13.0211	14.3482	11.2782	15.2805	12.6376	13.158	15.0373	12.644	13.4865	11.6388	12.7711	13.2693	10.836	13.4281	14.2331	12.8813	12.9273	12.9795	13.362	13.9283	12.7167	11.1295	13.6251	13.6696	14.2707	12.0076	13.9543	14.5545	11.7383	13.4171
329	sm_neg_894	Negative	.	N	NA	NA	.	72	32	40	.	.	13.9757	15.1283	13.2107	14.7085	7.99224	15.6976	14.4402	15.2271	14.5131	16.3092	9.25961	16.0001	14.5736	8.58119	15.5673	15.6839	16.3893	15.7295	15.0611	15.7152	16.3504	17.1872	15.5357	16.1204	15.0611	14.5443	15.6672	15.1047	17.0885	15.5096	16.3287	15.3844	15.6344	16.2634	15.6477	16.0207	15.8604
330	sm_neg_899	Negative	.	N	NA	NA	.	72	32	40	.	.	8.60624	8.99709	8.40692	10.7264	12.2643	8.35782	11.1617	13.1954	12.3638	13.9193	9.25961	13.6696	7.70244	18.1845	12.7856	12.7856	13.9465	13.2825	11.945	13.2026	13.3551	13.9238	13.4708	13.4281	12.7197	11.828	12.9174	11.5361	14.5239	12.9859	14.1032	12.8589	12.7227	13.5022	13.0443	13.0512	12.9135
331	sm_neg_901	Negative	.	Y	HMDB00572;HMDB00739	NA	.	72	32	40	.	.	9.03189	16.3092	15.8891	15.5096	16.4904	15.2395	14.2419	13.9802	14.9698	14.9698	16.7245	13.7468	16.6731	17.152	16.0825	15.2935	14.6026	15.0272	15.6477	14.8768	15.9136	14.846	14.5736	15.3844	15.6839	13.4001	16.4904	15.4681	15.5673	13.7051	15.8796	14.6126	13.8824	14.1957	14.7909	14.2331	14.8131
332	sm_neg_931	Negative	.	N	NA	NA	.	72	32	40	.	.	10.9437	10.3942	10.3918	8.78374	11.4094	8.18707	11.0591	9.81454	9.06607	9.89537	11.2967	9.46531	8.86542	10.8218	9.86339	8.54612	8.17235	8.86542	9.85065	10.8314	7.70097	9.28678	9.2351	9.53921	8.8861	10.7768	10.3918	11.0992	10.0326	9.24847	8.8236	10.285	9.73715	11.8033	9.0627	8.06696	10.5714
333	sm_neg_941	Negative	.	N	NA	NA	.	72	32	40	.	.	16.9855	15.9914	13.1291	12.084	17.4473	12.3191	11.4638	11.2011	13.3359	12.6972	14.1112	9.96151	16.5666	16.3893	15.8986	15.3326	12.144	13.6117	14.139	13.6526	14.846	11.5742	13.7051	13.6033	14.6237	10.3727	16.6365	11.6757	13.4641	10.0298	13.8357	10.7154	8.37203	12.3001	14.4079	11.0845	13.073
334	sm_neg_952	Negative	.	N	NA	NA	.	72	32	40	.	.	11.6432	12.3063	10.6569	10.2287	12.1207	10.3812	10.3749	10.2172	10.518	10.6882	10.8408	9.38971	10.8218	11.5605	11.2301	10.6373	10.3668	11.1942	11.3098	10.4385	11.3807	9.30135	10.748	11.0154	11.2614	10.023	11.3946	10.4929	11.7013	9.03189	9.79703	10.0011	9.67717	9.372	10.883	9.96431	11.2037
335	sm_neg_959	Negative	.	Y	NA	LMPK06000001	.	72	32	40	.	.	15.0034	14.5345	13.9283	8.78374	15.8291	12.4162	15.2143	14.3736	12.4933	14.846	15.2395	14.0445	14.4171	16.6238	14.481	13.165	11.174	12.7502	13.5418	15.6344	10.1507	14.0559	13.9842	14.481	13.7819	15.4143	13.4983	15.4251	14.6181	14.7085	13.8429	15.2468	14.4277	15.2805	13.9881	12.5713	14.7493
336	sm_neg_967	Negative	.	N	NA	NA	.	72	32	40	.	.	10.407	11.447	9.45915	9.50054	11.423	9.56085	8.46953	8.8861	9.36018	10.2387	9.97324	8.91625	9.881	11.1985	9.11514	8.2589	9.24847	9.32387	9.28947	9.90768	9.44956	8.95685	7.9744	9.42533	9.86339	8.62985	10.2612	8.80424	10.3749	7.81386	8.01299	7.771	9.40469	8.73224	9.79193	8.35212	8.03576
337	sm_neg_968	Negative	.	N	NA	NA	.	72	32	40	.	.	8.8745	9.94031	8.82055	8.78374	11.02	9.16414	9.62886	8.95685	7.66476	8.66132	9.25961	8.41257	7.70244	10.9379	8.56992	8.71703	7.39743	8.01299	8.42106	9.08035	8.63964	8.07483	8.05192	8.15108	8.49686	9.11514	8.5565	9.01264	8.6886	8.34581	9.2841	7.84608	8.53626	8.36433	7.88185	7.54276	8.40692
338	sm_neg_969	Negative	.	N	NA	NA	.	72	32	40	.	.	10.3557	11.3902	9.35337	9.91825	11.3807	10.1815	8.23354	8.76858	7.634	8.56992	9.84508	8.04549	9.71314	9.65256	10.306	8.35212	8.63288	7.90669	8.95001	8.62682	10.3198	7.92989	7.96446	8.84447	8.16504	8.69582	10.2236	8.20104	9.89338	7.05894	8.07483	7.21531	8.44296	8.95001	8.56378	8.24606	6.56056
339	sm_neg_983	Negative	.	N	NA	NA	.	72	32	40	.	.	9.881	11.2274	9.04653	9.15744	10.8408	8.54229	7.15024	8.35782	9.12736	8.83706	9.85065	7.92989	10.5399	9.66412	9.71314	8.26564	8.8745	9.50592	8.2279	9.50592	9.53921	7.39743	8.33336	8.93314	8.36433	7.05894	9.77917	8.02154	9.20883	7.71251	8.10857	7.72307	8.20693	8.34581	7.91611	8.58437	7.8254
340	sm_neg_995	Negative	.	N	NA	NA	.	72	32	40	.	.	9.11514	11.5605	9.76533	10.5343	11.0351	9.69747	8.72332	9.20033	9.54551	8.97172	11.238	8.60008	10.7971	9.64569	9.37667	8.82717	9.12033	9.75697	9.37667	9.89738	9.83282	8.22092	10.4273	10.1089	10.4544	8.97985	9.99687	9.38364	10.5767	7.98374	8.88033	8.46157	9.22453	9.18776	10.3433	8.83075	8.54612
341	sm_neg_1003	Negative	.	N	NA	NA	.	72	32	40	.	.	8.90485	9.45915	8.34581	9.36594	10.5399	9.47751	7.16932	7.72656	7.02632	8.30372	9.66113	7.27025	9.0735	9.35337	7.91611	7.87418	7.82192	7.82888	7.02632	8.12326	8.28003	7.50856	8.24606	7.91611	9.58015	7.02632	8.326	8.24606	9.88729	7.69631	7.92258	7.28975	8.05996	7.78467	7.771	8.11633	6.93871
342	sm_neg_1012	Negative	.	N	NA	NA	.	72	32	40	.	.	11.9228	12.9301	11.8969	12.5405	13.5893	12.0707	12.3748	11.8544	12.0726	11.7089	14.1754	11.5021	12.4867	13.7666	11.6618	11.9815	11.9658	12.0251	11.8969	12.0406	12.2212	11.4364	11.7134	12.1207	12.0183	12.4045	12.3265	12.2388	11.9202	11.6674	12.2023	11.6084	12.2212	12.1149	11.9021	12.0458	12.3691
343	sm_neg_1016	Negative	.	Y	HMDB08951;HMDB08952;HMDB08983;HMDB09048;HMDB09081	NA	.	72	32	40	.	.	17.2518	20.2032	17.5468	17.5468	16.1781	13.2026	15.6477	14.7085	11.8643	17.731	15.8986	14.1499	17.7775	14.2504	16.3092	10.2755	15.9827	11.152	17.4833	16.5666	16.4626	12.8212	15.9827	17.0184	19.5864	13.4281	16.836	15.9136	20.2032	15.4851	11.8006	14.9241	15.5357	16.4626	15.5509	15.3599	16.836
344	sm_neg_1020	Negative	.	N	NA	NA	.	72	32	40	.	.	11.0748	12.644	10.6979	10.0132	12.5281	9.95528	10.4714	9.67717	10.5032	10.9748	11.4145	9.34812	11.7338	11.6388	10.1553	9.33463	10.8272	10.5235	10.192	11.783	10.6416	9.51569	8.00586	10.351	10.9225	9.66113	12.3332	9.71314	11.3338	8.95001	9.32979	9.27219	10.0596	10.0918	10.9947	10.0542	9.80199
345	sm_neg_1026	Negative	.	N	NA	NA	.	72	32	40	.	.	16.1414	18.5287	15.7454	15.7949	16.5808	16.7245	16.1781	15.2805	15.254	17.4833	17.8251	14.3351	18.6251	18.9585	18.4282	16.5951	18.2619	17.3276	17.9952	18.1845	18.0537	14.5545	15.6344	17.6756	18.1164	15.2935	19.1152	16.9305	18.9585	14.0753	15.0935	15.0159	16.0001	15.8986	17.0885	17.2518	16.4626
346	sm_neg_1028	Negative	.	N	NA	NA	.	72	32	40	.	.	9.77097	11.4364	8.71703	8.78374	12.6575	8.83706	8.91111	8.68244	8.69582	7.9444	10.1769	8.39301	8.80424	13.3551	8.93619	7.88664	7.39743	7.92989	7.36129	8.05996	7.65044	7.87418	7.82888	8.33336	9.19356	9.03903	8.13371	8.13046	8.59256	7.77356	8.15742	7.95057	8.91111	8.46953	9.00554	7.54276	9.41315
347	sm_neg_1041	Negative	.	Y	HMDB09347;HMDB09348;HMDB09380;HMDB09381;HMDB09412;HMDB09445;HMDB09609	NA	.	72	32	40	.	.	20.2032	21.4681	18.7364	19.1152	19.7539	17.5916	19.5864	17.3276	17.6367	18.7364	18.6251	16.9572	19.2631	20.2032	19.1152	17.6756	18.9585	18.0537	18.7364	19.972	18.8512	17.152	19.1152	19.972	19.2631	18.0537	19.5864	19.5864	19.1152	17.152	18.1845	17.8702	17.8251	18.5287	17.8251	17.8251	17.9952
348	sm_neg_1043	Negative	.	N	NA	NA	.	72	32	40	.	.	10.2001	11.9759	10.1618	11.1545	7.99224	11.9286	9.75697	11.48	10.8784	11.8441	10.7319	11.5338	9.71799	9.89338	10.9486	11.4686	11.6525	10.7619	10.5479	10.0082	11.0845	11.625	11.9354	10.7924	9.37667	10.0542	10.4869	9.65822	12.3167	10.7557	11.7628	9.708	9.71314	11.252	10.3225	10.5452	10.2287
349	sm_neg_1047	Negative	.	N	NA	NA	.	72	32	40	.	.	9.79703	12.5242	10.023	9.29493	12.5405	8.93314	9.85065	7.22292	10.7619	8.49099	10.3252	6.98001	15.3997	13.2792	14.1678	12.7227	8.74587	10.3304	10.2133	10.0204	10.8196	7.30553	8.83706	10.0178	11.7804	6.56056	15.0159	9.35337	10.1008	6.56056	10.9947	6.84483	9.24106	7.73088	10.0737	10.172	11.157
350	sm_neg_1057	Negative	.	N	NA	NA	.	72	32	40	.	.	8.99996	10.7154	8.97985	9.17353	10.7526	8.8236	8.71703	8.8745	7.64268	8.92292	9.72413	8.5565	9.30135	9.50835	8.46555	8.40692	8.66864	8.483	8.49686	8.93008	8.89971	7.51965	9.09493	9.36594	8.96493	8.08058	8.24606	8.94664	9.45451	7.25113	8.14471	7.27025	8.09563	7.771	9.08035	7.36129	8.07483
351	sm_neg_1069	Negative	.	N	NA	NA	.	72	32	40	.	.	10.7707	11.9476	9.26633	9.60574	11.6163	9.51569	9.44242	9.37667	8.85111	10.2695	10.8151	8.42106	11.2558	10.5714	9.69175	8.42106	9.95043	9.29493	9.80199	9.62886	9.79703	8.40067	7.90024	9.58667	10.529	8.09563	10.7707	9.36018	12.5437	7.92258	8.68552	8.34897	9.32979	9.63443	9.51078	8.68552	8.42721
352	sm_neg_1071	Negative	.	N	NA	NA	.	72	32	40	.	.	9.16079	10.5505	8.95001	9.08035	10.883	8.73976	8.52679	8.71703	7.65044	8.76037	10.7526	7.54276	9.62886	10.1869	8.44296	7.9994	8.34581	8.0326	8.31533	8.78374	9.37667	7.47897	8.0709	8.90485	9.31014	8.03576	7.98374	8.58437	9.97605	7.6724	7.9994	7.16932	8.11633	8.54996	8.34581	7.62413	7.88664
353	sm_neg_1083	Negative	.	N	NA	NA	.	72	32	40	.	.	8.8236	11.4992	9.49497	10.1305	11.2894	9.55056	9.881	9.24847	9.42533	9.32051	11.3924	8.69582	10.4869	10.6219	9.24106	9.42533	9.41847	9.20033	9.71314	9.60574	9.93086	8.37203	9.16414	9.48903	9.46531	8.99422	9.69747	9.59286	9.98399	8.41257	9.34224	8.14471	9.10039	9.74938	9.24847	9.44956	9.52763
354	sm_neg_1093	Negative	.	N	NA	NA	.	72	32	40	.	.	9.93385	13.2659	10.172	9.3369	13.6365	9.11514	10.5547	7.05894	9.79703	9.43579	10.4212	6.93871	16.2883	11.8871	15.1824	12.8813	8.73976	8.24904	10.0542	9.01917	10.6373	7.27025	9.52453	9.01917	12.9433	6.40889	15.9509	10.748	11.8006	6.40889	10.8151	6.40889	8.65425	7.63799	8.85854	10.1815	10.1398
355	sm_neg_1095	Negative	.	N	NA	NA	.	72	32	40	.	.	9.20033	13.8278	12.4933	13.0443	14.8267	12.2052	13.4641	11.7707	11.6674	12.7405	13.2459	11.5554	13.4281	14.0656	13.0367	12.0027	12.1267	12.1207	13.0443	11.8871	13.3824	11.5907	12.1207	12.8478	12.9969	10.8043	14.0559	11.5742	12.8813	12.144	12.9097	11.884	11.0943	13.9881	13.2263	10.8504	11.8033
356	sm_neg_1096	Negative	.	N	NA	NA	.	72	32	40	.	.	12.5204	13.4353	11.7294	14.2864	7.99224	13.7051	12.6304	13.3007	12.7856	12.5713	9.25961	13.1291	12.0597	11.1451	12.3995	13.1426	13.3749	12.4097	11.9354	12.9018	12.7227	12.7785	12.7578	12.8345	12.2388	12.3395	12.1496	11.9608	13.4782	12.4097	12.3691	12.5713	12.9174	12.5525	12.2023	12.2611	12.1207
357	sm_neg_1097	Negative	.	N	NA	NA	.	72	32	40	.	.	9.10039	17.3276	16.2883	16.5205	17.7775	15.845	17.2877	15.3997	15.3053	16.4626	17.1229	15.2675	16.9855	17.6367	16.7527	15.6205	15.7152	15.9061	16.9003	15.9509	16.8675	15.4681	15.6976	16.5666	16.7527	14.7493	17.4833	15.5811	16.3893	15.6839	16.6492	15.6907	15.1824	17.4473	16.4091	14.6981	15.4251
358	sm_neg_1132	Negative	.	N	NA	NA	.	72	32	40	.	.	9.31324	10.9486	9.14476	9.41315	10.8876	8.49686	8.44296	8.74985	8.81124	9.43579	9.81454	7.83476	10.3533	9.8091	8.90228	7.92989	8.6886	8.82717	8.8861	9.35337	9.06607	7.71251	7.90669	7.82888	9.56757	8.91625	8.92292	8.14471	10.4336	7.12103	8.24606	7.87418	8.50578	8.38635	8.06696	8.10129	6.84483
359	sm_neg_1136	Negative	.	N	NA	NA	.	72	32	40	.	.	11.7707	8.99709	11.4614	12.7711	7.99224	14.1957	11.4193	12.8276	11.9557	12.6039	9.25961	12.8953	11.7979	8.58119	12.2144	13.7666	13.158	12.8623	11.783	12.2831	12.5713	13.3749	13.1501	12.4867	11.9982	11.7885	12.4045	11.2804	13.4425	12.6237	12.744	12.1956	12.4991	12.1881	12.6506	11.8518	12.4335
360	sm_neg_1138	Negative	.	N	NA	NA	.	72	32	40	.	.	16.7527	18.1164	16.1414	16.3718	17.8702	15.8604	17.6367	15.254	15.3997	16.7003	17.5145	14.9458	17.8702	17.9952	17.3276	15.8796	16.0207	15.7605	16.9305	16.1007	17.0184	15.5997	15.3997	16.6492	17.0885	14.7693	17.8251	15.6976	16.3092	15.3599	16.5666	15.8604	15.0833	16.7527	16.0207	14.781	15.7152
361	sm_neg_1139	Negative	.	Y	HMDB13058;HMDB13062;HMDB13063	NA	.	72	32	40	.	.	9.40756	14.5545	12.1881	12.7471	14.6026	12.1385	13.4127	11.3238	11.412	13.3585	13.4248	10.9168	14.5239	14.491	14.0445	12.2579	12.2144	11.9501	13.1921	11.8492	13.6117	11.412	11.5494	13.1291	13.5089	10.1815	14.6448	11.2918	12.9018	11.4271	12.958	11.8131	10.6517	13.108	12.958	10.5505	11.6323
362	sm_neg_1179	Negative	.	N	NA	NA	.	72	32	40	.	.	9.43579	15.1141	13.4782	13.4001	15.254	13.0149	13.5964	12.2268	12.0273	14.2504	14.0343	11.3713	13.2459	15.7152	13.5582	12.3638	12.7856	13.2459	14.215	13.5175	14.8037	12.0183	13.232	13.8357	13.9802	11.3238	15.845	12.1021	14.2419	10.5526	13.9151	12.0871	10.5088	14.265	14.0854	10.3252	9.79193
363	sm_neg_1207	Negative	.	N	NA	NA	.	72	32	40	.	.	9.22453	13.2172	10.5605	10.4029	12.2766	10.3866	9.20619	11.1895	10.5088	11.7338	12.2831	9.69175	11.8466	9.67983	11.1141	9.48903	9.63165	11.2476	11.3436	11.9076	11.5408	8.10129	10.9486	11.3394	13.1732	9.36018	11.9228	10.3704	11.5408	8.35212	9.97886	8.50578	10.6219	10.627	7.92624	10.7154	11.4271
364	sm_neg_1263	Negative	.	N	NA	NA	.	72	32	40	.	.	14.3273	14.0238	9.52763	14.4489	10.6219	12.7136	6.56056	8.66132	8.56378	15.8291	13.9712	13.2659	17.5145	11.9862	14.3273	13.9712	10.1974	9.12736	15.0833	12.7227	12.831	13.1291	12.0681	12.9827	14.0502	7.9994	11.5494	10.0569	10.2172	10.9021	13.3964	6.56056	13.3139	12.5281	14.2065	10.351	9.18776
365	sm_neg_1278	Negative	.	Y	HMDB31146	NA	.	72	32	40	.	.	9.06607	11.1189	8.33904	9.03903	10.5943	8.47625	8.86542	8.99996	6.84483	9.49497	9.8296	7.23054	8.92292	9.56421	7.9744	7.90024	9.08399	8.28003	8.38635	8.62099	8.483	7.46042	7.88185	8.26227	10.8504	8.89971	8.58847	8.15742	9.44956	7.15024	8.02944	7.09154	8.13696	8.97985	7.84114	8.39301	8.18707
366	sm_neg_1319	Negative	.	Y	HMDB31146	NA	.	72	32	40	.	.	9.2841	10.9122	9.64569	8.78374	7.99224	9.00554	7.33585	7.771	7.65469	7.86264	10.2106	8.25203	7.70244	11.2083	8.46555	7.80156	7.39743	7.62943	8.75382	7.84968	7.65044	7.91611	8.99996	8.09846	7.99224	7.92989	7.9744	8.37876	8.97985	7.66887	9.47128	7.71863	7.92624	9.58341	8.08942	7.54276	7.93715
367	sm_neg_1322	Negative	.	N	NA	NA	.	72	32	40	.	.	8.60624	17.4473	12.29	8.78374	10.5505	13.4214	14.224	7.771	7.42687	13.0149	10.407	7.88424	7.70244	8.58119	8.8929	7.80156	7.39743	15.2805	7.36129	7.84968	8.60008	15.2675	12.5525	8.51887	13.0367	7.24083	7.76051	9.99917	8.28003	8.88033	7.65044	11.9926	13.362	7.81553	7.60528	8.24008	9.82067
368	sm_neg_1324	Negative	.	N	NA	NA	.	72	32	40	.	.	9.53921	16.2004	11.423	8.78374	12.7106	11.7294	12.9795	7.771	7.42687	11.7628	9.25961	9.19356	7.70244	8.58119	8.97985	7.80156	8.43507	14.1754	7.36129	7.84968	9.34812	13.5253	10.7526	7.76051	12.2178	7.24083	10.3612	8.40067	9.64981	7.38176	7.65044	11.515	12.8139	8.91111	7.60528	9.25961	7.33585
369	sm_neg_1327	Negative	.	Y	HMDB15358;HMDB15502	NA	.	72	32	40	.	.	10.6104	14.7493	13.8908	14.0238	14.6981	13.7554	10.8218	14.8131	14.2707	12.7785	15.1684	13.5628	13.5673	15.7781	12.9174	13.8357	12.8556	13.6803	14.8558	14.9974	14.8267	13.6613	13.7316	14.8676	13.4945	14.759	13.1008	13.9381	13.073	13.4353	13.7554	13.4127	14.0138	13.6033	13.4353	13.4127	13.7918
370	sm_neg_1332	Negative	.	N	NA	NA	.	72	32	40	.	.	15.1932	18.2619	14.8867	13.349	17.5145	15.9339	16.5666	7.771	11.0794	9.58667	16.9154	14.7085	15.9339	16.9572	14.6331	14.6544	15.3326	12.1881	14.0013	11.0591	15.2033	11.7089	14.8037	7.76051	17.2877	15.0611	17.5468	7.15978	15.9339	7.38176	16.2221	16.5205	16.7245	15.3462	7.60528	15.7152	7.33585
371	sm_neg_1334	Negative	.	N	NA	NA	.	72	32	40	.	.	9.90231	16.5666	11.3098	11.0459	12.8276	11.7707	14.2331	8.85111	7.42687	12.2831	10.8337	8.99119	10.2387	11.4711	8.95001	7.80156	9.21146	15.6755	8.31533	8.36433	8.77718	15.3206	10.5767	9.14476	12.7921	9.00554	11.1295	7.15978	10.3612	7.38176	8.78374	12.9399	12.7785	9.33957	7.60528	9.53065	7.33585
372	sm_neg_1347	Negative	.	Y	HMDB14334	NA	.	72	32	40	.	.	10.1398	12.8589	10.6932	11.7089	10.7651	12.4724	9.26633	11.3752	10.9748	10.5006	9.25961	11.8085	11.0056	8.58119	11.033	11.8871	11.7684	11.0553	10.8594	11.1695	11.3436	11.1895	12.3063	10.4714	11.4001	10.1453	10.9437	10.3198	12.1496	11.2894	11.6137	9.73715	10.7319	11.3338	11.2274	11.4271	10.9021
373	sm_neg_1366	Negative	.	N	NA	NA	.	72	32	40	.	.	9.62558	8.99709	11.3526	9.51078	11.1392	13.3551	14.9566	10.8314	7.42687	13.2596	9.25961	10.9437	7.70244	8.58119	9.44242	7.80156	7.39743	12.9244	8.18707	11.1495	7.65044	13.8652	10.5714	7.9444	11.86	7.24083	8.81124	12.9364	11.3504	12.4724	11.314	13.4425	13.1008	14.3784	7.60528	8.08058	7.33585
374	sm_neg_1368	Negative	.	N	NA	NA	.	72	32	40	.	.	13.8509	15.7295	14.4489	8.99996	15.3844	15.2033	14.6237	14.8558	14.836	17.1229	17.3697	14.0753	14.0059	14.4601	14.4402	15.3462	15.845	16.0618	15.9136	14.8267	14.5021	11.5101	15.1932	14.5443	15.4681	13.963	15.2935	15.4991	16.6492	15.0833	15.0417	14.4601	13.3359	15.3599	14.0705	14.3585	13.3218
375	sm_neg_1369	Negative	.	N	NA	NA	.	72	32	40	.	.	15.7152	17.3697	12.7856	13.7554	14.3962	12.352	10.407	12.5242	12.3265	13.9802	15.1534	11.3946	15.5997	15.5811	16.1781	13.4488	12.9301	14.2065	14.5021	14.8676	13.8004	10.1247	14.8676	15.254	14.9566	10.9592	16.3504	13.4127	16.0445	13.108	12.644	8.18707	14.2331	12.6918	8.17235	14.5131	12.9716
376	sm_neg_1376	Negative	.	N	NA	NA	.	72	32	40	.	.	13.9193	16.4626	10.5547	11.8492	13.6962	9.39525	13.3824	10.5399	9.32051	13.5022	11.9021	9.71314	13.4782	15.2935	12.4991	11.9403	9.44242	11.3187	13.9757	11.9658	14.598	7.34446	13.5022	13.308	15.0935	13.1008	15.3712	12.271	14.8722	6.68406	8.29642	11.6479	12.5204	12.3938	11.7134	11.8871	10.285
377	sm_neg_1394	Negative	.	Y	HMDB09347;HMDB09348;HMDB09380;HMDB09381;HMDB09412;HMDB09445;HMDB09609	NA	.	72	32	40	.	.	14.8617	14.3885	11.5101	11.4025	14.2707	11.8734	13.7733	11.86	11.9926	13.8092	12.7333	9.57709	13.9465	14.6331	12.9244	10.5547	12.8953	11.8544	13.6033	13.9802	13.9332	11.252	12.4664	14.759	13.5175	11.7576	13.8589	13.5089	13.6613	10.9462	12.49	9.92292	11.9711	12.4455	12.29	10.9225	11.0432
378	sm_neg_1397	Negative	.	N	NA	NA	.	72	32	40	.	.	17.428	19.4089	14.4601	16.6731	18.1845	15.6672	17.5916	14.3171	14.5443	16.6731	16.9572	13.6213	16.1414	16.436	16.4091	16.5666	16.2634	15.3326	15.7949	15.3997	17.8702	13.0211	16.7527	16.1781	19.7539	17.4653	18.1164	16.0618	16.9305	13.0289	14.9914	13.7135	15.2271	16.5205	15.5997	15.7781	16.1592
379	sm_neg_1398	Negative	.	N	NA	NA	.	72	32	40	.	.	11.3394	13.3218	10.6318	11.2476	11.4898	11.5494	8.24008	7.19331	10.301	10.748	10.1618	9.14476	13.5175	12.2323	10.1188	7.96446	7.88185	11.5361	7.60826	8.29642	9.53367	8.33904	11.2737	10.9691	10.4714	6.68406	11.9954	8.90228	13.3824	8.99996	8.8745	8.29642	11.7437	9.20033	8.26906	10.9645	6.40889
380	sm_neg_1400	Negative	.	N	NA	NA	.	72	32	40	.	.	14.8314	14.4489	13.7699	12.3779	15.4419	12.4797	14.1678	11.945	12.3167	14.481	12.5469	12.1496	14.6331	13.9015	14.121	12.9333	12.6918	11.7089	13.7918	13.2392	14.9566	10.8549	13.073	12.6103	13.8278	12.0433	15.2395	10.9748	14.1499	8.51887	12.5469	13.2263	10.1188	13.6117	12.7578	12.4629	12.1496
381	sm_neg_1401	Negative	.	N	NA	NA	.	72	32	40	.	.	11.0943	11.6618	9.94629	11.2942	11.9286	10.4029	11.0639	11.0432	11.2476	9.73715	11.9147	10.071	10.5032	12.5281	9.93385	10.782	10.4273	10.2534	10.7093	10.748	10.5943	10.0596	10.4499	10.5032	9.74346	11.252	10.038	10.616	9.82067	9.90768	10.6859	10.3918	10.5943	11.0131	10.6245	10.6442	9.97324
382	sm_neg_1404	Negative	.	N	NA	NA	.	72	32	40	.	.	10.3967	10.8784	8.91111	10.6835	11.8969	8.56685	9.08035	7.5936	7.09154	9.22453	9.88729	7.19331	10.2664	9.73715	10.4442	7.91611	7.76784	8.29252	8.23354	8.03576	9.02556	7.70533	8.50578	10.1974	9.14476	6.8949	10.6007	10.782	10.6785	7.72656	8.42721	7.98374	8.19219	8.35782	7.95057	8.35782	9.15022
383	sm_neg_1405	Negative	.	N	NA	NA	.	72	32	40	.	.	13.55	8.99709	12.9097	8.78374	14.5021	12.8212	13.9712	12.3583	13.158	12.8478	14.2592	12.0153	12.8749	9.87406	13.1008	12.7296	12.9514	13.5418	13.6442	13.4865	13.2425	12.9716	13.1121	13.5089	13.0582	13.9465	12.9301	13.8004	13.4556	13.1811	12.9174	12.6506	13.9881	13.5742	13.3007	12.2971	13.7554
384	sm_neg_1407	Negative	.	N	NA	NA	.	72	32	40	.	.	13.6213	14.3124	13.0003	12.5776	13.9802	12.4223	11.6674	10.2898	11.5691	12.5604	13.7666	11.2539	13.7316	11.2168	13.5253	12.3115	12.5974	11.4614	13.1008	11.3604	13.6442	10.1356	10.9891	12.7921	13.0443	11.8762	13.4488	11.5315	14.0559	7.77956	12.1664	12.0924	12.1542	12.1774	12.5844	12.1829	12.4223
385	sm_neg_1430	Negative	.	N	NA	NA	.	72	32	40	.	.	14.0559	14.8676	14.4277	13.6803	14.2419	12.8689	12.4394	12.1085	12.3458	13.2263	14.3885	12.3938	13.3007	14.781	13.55	11.8033	11.8621	12.2082	12.2831	13.3298	12.4991	12.6237	11.9117	12.7578	14.1298	12.3215	13.4983	11.5797	13.1391	8.91111	13.9465	11.8033	13.6365	12.271	7.90669	12.3809	13.6213
386	sm_neg_1442	Negative	.	N	NA	NA	.	72	32	40	.	.	15.1047	15.9339	12.737	10.8973	14.3585	13.0875	13.7961	13.4281	12.8781	14.3784	14.836	12.1359	14.6768	14.836	13.3429	7.9444	14.0059	13.7819	14.1593	15.0159	13.3749	12.2144	12.0458	14.3885	15.0461	10.9323	15.5509	13.6749	15.2033	11.9228	11.7236	9.87406	13.4824	13.2026	13.7223	12.6611	12.6071
387	sm_neg_1451	Negative	.	N	NA	NA	.	72	32	40	.	.	14.9356	16.6238	10.4385	14.9241	15.0272	13.1771	14.3482	14.4171	11.412	13.8004	14.139	11.6137	13.8092	17.4473	13.7316	12.5776	13.9881	13.3359	12.5204	14.5736	15.1684	10.2433	13.8908	14.1754	15.0272	14.1635	14.4079	14.5736	15.7295	11.7576	10.3668	11.4541	12.0777	12.0996	14.139	14.1112	12.8067
388	sm_neg_1459	Negative	.	N	NA	NA	.	72	32	40	.	.	16.3504	17.4833	16.4626	18.5287	17.1229	14.3585	15.9509	14.9356	16.436	16.5951	15.3462	15.0723	16.9305	16.836	17.8702	16.9305	16.5205	16.8071	15.7605	15.845	16.1781	13.6696	17.4088	16.5205	16.1781	14.121	17.6367	16.2004	17.223	15.2935	16.3893	13.7468	16.6731	16.0207	14.3171	15.6344	15.0322
389	sm_neg_1493	Negative	.	N	NA	NA	.	72	32	40	.	.	15.1684	8.99709	14.3076	8.78374	15.3712	10.8668	15.5509	13.2392	14.224	14.2972	15.2271	13.8004	15.2271	8.58119	14.0343	16.0618	13.5089	15.4851	15.8604	13.689	12.5844	14.6863	16.2004	12.0483	16.5666	16.1781	13.2858	12.0707	15.0373	15.254	13.7135	14.3585	9.50592	13.963	15.0373	13.5673	15.9673
390	sm_neg_1508	Negative	.	N	NA	NA	.	72	32	40	.	.	11.6618	13.4641	14.7909	12.2518	15.4197	13.5253	13.1426	12.1664	15.1047	10.5767	14.1546	13.349	13.3551	13.4782	11.252	14.6981	11.0256	13.8509	13.0289	11.423	12.4394	13.9381	14.2794	12.3876	12.2942	13.9015	12.1542	14.4402	12.8276	11.8441	13.6442	13.5175	12.6506	12.1601	12.6611	11.0256	13.8004
391	sm_neg_1522	Negative	.	N	NA	NA	.	72	32	40	.	.	13.6696	14.2864	12.965	11.3732	13.55	11.1236	10.9437	10.027	10.7924	12.5902	13.6117	10.7239	12.7785	9.7518	13.0149	11.9176	12.3748	9.96151	12.8517	10.409	13.2726	8.71703	9.67717	12.3167	12.402	11.8131	13.1259	11.1545	13.0289	6.98001	10.9529	11.2558	11.238	11.5797	12.3167	10.8272	12.4797
392	sm_neg_1535	Negative	.	N	NA	NA	.	72	32	40	.	.	12.8276	12.0809	10.1188	9.83842	11.3666	9.83282	8.77718	8.18707	7.05894	10.6759	11.6388	9.10039	11.1695	9.82353	11.3526	9.79703	10.1356	8.39301	10.0807	8.79653	11.4145	7.38176	8.085	10.4336	10.1553	9.84508	11.8916	9.10879	10.7971	6.93871	9.58015	9.44242	9.32979	10.0975	10.3704	9.01264	9.92292
393	sm_neg_1542	Negative	.	N	NA	NA	.	72	32	40	.	.	9.44956	13.1426	13.1008	10.8924	13.293	11.2846	11.5847	9.47128	9.66113	10.5605	13.6033	9.67196	13.5089	9.96711	13.1888	12.5974	11.3565	9.63443	12.6918	10.027	12.7921	7.49274	10.2261	12.1149	11.7885	11.0154	13.1259	8.578	13.5418	6.79549	11.1042	11.2223	9.12033	10.4768	12.7227	9.70296	10.7794
394	sm_neg_1603	Negative	.	N	NA	NA	.	72	32	40	.	.	11.6525	11.2223	11.0308	11.5983	12.4335	11.4757	11.2666	11.2993	11.2761	11.2666	13.0443	11.0748	11.5716	8.58119	11.2301	10.5133	11.2666	11.1367	11.5579	11.839	11.3526	11.1042	11.0845	11.86	10.9529	11.9257	11.2993	11.7265	11.423	10.662	10.748	11.1042	11.5957	11.5408	11.3119	11.3394	11.9076
395	sm_neg_1620	Negative	.	N	NA	NA	.	72	32	40	.	.	13.3359	13.5089	11.4001	12.3115	12.7711	11.2942	12.7711	10.6835	11.749	11.8337	13.6613	10.8457	12.581	13.7468	11.7777	11.0591	11.4419	11.7383	11.1895	11.6369	11.0992	10.2755	11.7437	11.4614	11.0572	10.9891	12.2212	11.7929	12.8623	10.7971	11.6388	10.6785	12.2454	11.8228	11.4364	11.5554	11.9147
396	sm_neg_1626	Negative	.	N	NA	NA	.	72	32	40	.	.	9.46531	10.4442	8.79653	9.77097	10.8733	8.43507	9.18776	8.15742	6.98001	8.2589	9.98399	7.25113	9.08762	10.071	8.50578	7.89313	8.15742	7.87418	8.46157	8.56992	8.56992	7.83476	7.85994	7.80792	7.87004	6.98001	8.65425	6.68406	9.63443	7.23054	8.41257	7.83182	8.25203	8.483	7.80792	8.33336	8.81437
397	sm_neg_1652	Negative	.	N	NA	NA	.	72	32	40	.	.	9.94629	10.4929	9.88729	9.20033	7.99224	9.75971	9.18776	9.36594	10.071	9.37667	10.4273	9.43089	9.78186	9.92788	9.24847	9.11514	8.45581	8.51239	10.104	8.92292	9.52144	8.8236	8.97985	8.99422	8.80424	9.10039	7.68439	9.85065	9.76533	8.8745	9.64775	7.90669	9.24847	9.69175	9.04653	9.74938	9.12736
398	sm_pos_17	Positive	.	Y	HMDB29165;HMDB30330;HMDB31174;HMDB31342;HMDB31351;HMDB31476;HMDB31477;HMDB31593;HMDB31681;HMDB32460;HMDB38271;HMDB40214	NA	.	72	32	40	.	.	11.5408	12.1723	11.2666	11.8337	13.2107	11.1695	11.7684	11.6941	12.1085	10.9351	12.0379	11.5257	11.9658	11.1594	11.0639	11.3713	11.1189	11.6733	11.7134	11.3732	11.6525	10.6932	11.4094	11.447	11.3436	11.7236	11.6479	11.783	11.1594	11.3565	11.2761	10.9437	11.6009	11.6432	11.2846	11.5847	11.7628
399	sm_pos_25	Positive	.	Y	HMDB36213;HMDB36396;HMDB40165;HMDB40202;HMDB40203;HMDB59936;HMDB59937;HMDB60287	NA	.	72	32	40	.	.	10.8504	11.0697	9.62231	10.1247	13.7819	10.1869	10.4608	10.411	10.8174	9.08762	11.2037	9.99687	10.2957	9.80199	9.09493	10.2509	9.78906	10.1133	10.2483	10.563	10.6132	10.0483	9.59286	10.1133	10.4049	10.2236	9.82067	10.3942	10.2589	9.64569	9.89338	8.36433	9.34224	9.708	9.58015	10.4793	10.192
400	sm_pos_168	Positive	.	N	NA	NA	.	72	32	40	.	.	11.5338	10.071	8.99996	6.84483	12.3458	11.4094	9.36594	8.578	10.1694	8.18707	11.2274	9.372	7.19331	7.65469	8.27625	10.5819	8.01299	12.4867	8.84447	10.627	9.31324	10.8272	8.40067	8.66132	10.8314	8.77718	8.71106	11.2037	9.79193	7.09154	8.08058	8.61296	7.634	7.09154	8.13046	12.7785	9.15744
401	sm_pos_178	Positive	.	N	NA	NA	.	72	32	40	.	.	11.1319	12.9244	13.5964	14.0753	12.9795	11.5203	13.1954	10.3455	13.2026	14.094	11.6674	12.3876	13.2026	13.0289	13.8278	12.4335	13.2514	10.0807	13.308	12.3265	11.1236	11.3565	13.3687	12.6575	11.4094	12.7856	12.5844	13.0875	10.5714	10.0542	13.2459	14.4171	13.0944	10.5547	10.3812	11.9926	11.8643
402	sm_pos_179	Positive	.	N	NA	NA	.	72	32	40	.	.	15.5231	15.4851	15.8891	14.8131	16.1414	16.3504	15.7295	14.9566	15.9509	14.7909	15.6976	15.0833	15.2607	15.9339	14.6815	16.4904	15.4991	14.6126	15.7454	16.1592	15.254	15.8796	15.6839	15.2033	15.5673	15.8291	15.3844	16.5951	15.0034	13.689	14.2065	15.2033	14.6544	12.2579	13.7051	14.6331	14.6026
403	sm_pos_180	Positive	.	N	NA	NA	.	72	32	40	.	.	15.5997	15.5997	16.1007	15.0373	16.2634	16.5666	16.0445	14.9815	16.1007	15.0159	15.845	15.3326	15.4681	16.0825	14.8999	16.6492	15.8112	14.5239	16.0825	16.3092	15.3712	16.0207	15.9673	15.5096	15.7454	15.9339	15.6976	16.9855	15.0833	13.5175	14.4277	15.5096	14.8131	12.4933	13.3429	14.9407	14.5933
404	sm_pos_181	Positive	.	Y	HMDB03070;HMDB12149	NA	.	72	32	40	.	.	11.635	12.6376	9.87406	11.1189	9.76815	11.8131	12.1267	13.1008	12.3691	12.2738	11.3048	12.6506	11.8085	12.8478	12.0745	12.6753	13.0071	12.9859	12.6506	13.0582	12.6103	12.9174	12.9514	13.2392	13.1811	12.0183	12.7106	12.0076	13.5818	12.8029	13.108	12.8212	13.3551	13.0875	13.5253	12.2023	13.2172
405	sm_pos_182	Positive	.	N	NA	NA	.	72	32	40	.	.	13.3749	12.5525	13.108	11.4925	14.0238	13.9802	11.8786	13.2459	12.3809	11.0256	13.2026	11.7236	11.8916	12.2082	11.8085	12.271	11.8205	11.7753	12.4193	12.2296	13.3687	11.828	12.4455	12.5469	12.413	12.4097	12.4223	12.8953	11.9711	12.7641	10.7971	11.5652	11.515	8.29642	10.9462	11.1213	11.8969
406	sm_pos_184	Positive	.	N	NA	NA	.	72	32	40	.	.	13.9283	14.1072	12.7167	14.1298	12.1829	14.8131	15.0272	15.7781	15.2033	15.1406	13.5055	15.4681	14.5545	15.4921	14.9815	15.2675	15.9136	16.1007	15.5231	15.8112	15.3129	16.6492	15.8604	16.0618	16.3287	14.5545	15.7454	14.8867	16.3504	15.6976	16.2004	15.6907	16.1204	15.9339	16.7245	14.846	16.3504
407	sm_pos_185	Positive	.	N	NA	NA	.	72	32	40	.	.	14.8617	13.8737	14.6656	13.2514	15.2271	15.2607	13.7179	14.5443	14.0238	12.6854	14.5131	13.4281	13.7666	13.6117	13.6803	13.9543	13.4945	13.2596	14.2419	13.8004	14.7693	13.2459	14.1032	14.1865	13.9504	13.8318	14.1112	14.3784	13.2792	14.224	12.49	13.3007	13.2514	11.174	12.3938	13.073	13.362
408	sm_pos_189	Positive	.	Y	HMDB32739	NA	.	72	32	40	.	.	13.2514	13.1195	11.9076	13.362	11.6203	14.121	14.215	15.0461	14.4489	14.4489	12.7167	14.7693	13.7819	14.4697	14.3171	14.1593	15.2935	14.7493	14.7909	15.254	14.6331	15.3712	14.8267	15.3462	15.2143	13.8908	14.4697	14.0238	15.5811	14.4601	15.0723	14.9815	15.4335	15.2033	15.4552	14.1499	15.1932
409	sm_pos_190	Positive	.	N	NA	NA	.	72	32	40	.	.	13.5418	13.3687	12.5048	13.7051	11.9658	14.5345	14.6768	15.2994	14.7085	14.6863	13.232	15.0935	14.1957	14.5933	14.6981	14.3962	15.5357	15.0833	15.1406	15.5096	14.9815	15.8604	15.0272	15.7454	15.4552	14.215	14.8722	14.3482	15.8986	14.7493	15.4991	15.3462	15.7454	15.5811	15.6839	14.4489	15.4143
410	sm_pos_191	Positive	.	N	NA	NA	.	72	32	40	.	.	11.7236	10.8668	11.5361	7.34446	11.635	12.5576	9.55576	10.3198	10.5605	8.97985	12.1723	8.61296	7.25113	11.3526	8.13696	11.8205	10.9791	8.73224	10.6373	11.2558	10.6517	11.5957	10.5343	9.58015	11.4561	10.411	8.56378	11.8544	11.0083	7.66476	8.30372	9.13601	8.34581	7.19331	7.50856	8.95001	8.74587
411	sm_pos_192	Positive	.	Y	HMDB29716	NA	.	72	32	40	.	.	8.06696	7.77784	7.78211	8.02549	9.76815	9.63443	8.93314	10.6373	8.04549	9.83842	7.92624	10.0512	8.31533	10.0596	9.48026	8.85111	10.6759	9.62886	9.50323	10.3704	10.172	10.7214	9.98953	10.7412	10.4632	7.70097	9.22971	8.64724	11.3238	9.54551	10.4442	10.0785	10.6835	10.7214	11.0004	9.20619	10.5605
412	sm_pos_193	Positive	.	N	NA	NA	.	72	32	40	.	.	11.9147	12.4223	13.2858	13.2107	13.3359	11.7437	12.0229	11.749	12.2454	12.5405	11.7037	11.7186	12.737	11.5384	13.4945	10.8784	12.1542	10.627	12.4933	11.0794	12.1774	10.0918	12.5713	12.7167	10.7292	12.1601	12.5082	11.8786	10.4273	12.8345	12.2388	13.165	12.6854	8.43507	10.748	11.0697	11.8809
413	sm_pos_194	Positive	.	N	NA	NA	.	72	32	40	.	.	11.8415	12.1601	12.6039	11.2037	12.6647	13.1501	12.1664	11.0748	11.9759	11.252	12.3748	11.3856	11.5257	12.7167	10.7971	12.9433	12.0433	10.2027	12.2643	12.4933	11.2993	12.0004	12.2421	11.7383	11.9403	11.9759	11.6034	13.2026	11.2761	9.01264	10.5576	11.6009	10.7924	7.68824	8.78374	10.9748	10.6373
414	sm_pos_195	Positive	.	Y	HMDB31303;HMDB31306;HMDB31847;HMDB33285;HMDB33517;HMDB38072;HMDB38442;HMDB40594;HMDB40732	NA	.	72	32	40	.	.	12.9514	14.7909	14.9865	15.4991	14.5933	14.4171	14.8267	12.6575	15.0611	15.6205	13.6962	14.1865	15.0935	15.3599	15.3129	14.8999	14.8999	12.4724	14.9356	14.4277	13.232	13.2858	14.8131	14.139	13.5291	14.7401	14.2972	15.4851	12.6506	12.535	14.7693	15.9136	14.6712	12.7227	12.5632	13.689	13.9108
415	sm_pos_198	Positive	.	Y	HMDB41066	NA	.	72	32	40	.	.	12.1385	11.9117	10.9645	12.0948	9.76815	12.7921	12.9273	13.8004	13.0801	13.1227	11.7929	13.5089	12.6138	12.9018	12.7991	12.5497	13.8092	13.073	13.4425	13.8092	13.5089	13.7051	13.2858	13.9881	13.7666	12.7502	12.8276	12.8212	14.4489	12.8749	13.4281	13.5253	14.1032	13.8429	13.9802	12.9301	13.6803
416	sm_pos_200	Positive	.	N	NA	NA	.	72	32	40	.	.	9.86339	10.8948	11.2104	11.7684	10.8973	9.94031	10.1133	9.28947	10.2236	11.432	10.1974	10.023	11.3048	10.1974	12.3001	8.80424	10.4413	8.15108	10.883	8.5565	9.67196	7.9994	10.6932	10.8973	8.08942	10.2433	10.7619	9.86339	8.67464	10.883	11.3482	11.8544	10.7412	8.67464	9.18776	9.79703	10.2387
417	sm_pos_203	Positive	.	Y	HMDB41810	NA	.	72	32	40	.	.	14.3482	13.2726	14.0804	12.5974	14.9458	14.8037	13.0944	14.0238	13.4708	12.0567	13.9193	12.7921	13.0003	13.018	12.8689	13.362	12.7471	12.6271	13.4782	13.349	14.3351	12.6918	13.4782	13.5628	13.4708	13.1921	13.4127	13.7918	12.8139	13.6803	11.9228	12.644	12.6173	10.4164	11.7979	12.3458	12.7333
418	sm_pos_207	Positive	.	N	NA	NA	.	72	32	40	.	.	12.9097	11.7383	12.7035	10.498	13.2026	13.3429	11.1895	12.5405	11.7037	9.97886	12.6103	10.6932	11.1985	11.3807	11.1695	11.5877	10.9891	11.2761	11.6297	11.4419	12.6408	11.2666	11.7684	12.0379	11.7684	11.4953	11.9354	12.0379	11.4686	12.0153	9.05353	10.3998	10.4544	7.66887	9.88729	9.62231	10.9819
419	sm_pos_208	Positive	.	N	NA	NA	.	72	32	40	.	.	13.2596	13.018	13.362	11.6163	14.215	14.4601	13.073	12.4593	13.3787	11.9815	13.5673	12.1601	12.2579	13.8737	11.5554	14.1344	12.8443	11.7037	13.1291	13.8589	12.9018	13.4214	13.1291	12.4724	13.6289	13.0367	12.535	14.2065	12.744	10.3866	11.2558	12.1723	11.6618	9.03903	10.2957	11.783	11.6733
420	sm_pos_209	Positive	.	N	NA	NA	.	72	32	40	.	.	9.75697	11.3073	11.749	12.3167	11.4757	9.62886	11.2328	8.39684	11.5742	12.4724	10.2172	10.306	11.6575	11.447	12.0273	10.3252	11.4561	7.60826	11.4561	10.4442	9.21146	9.41315	11.4193	10.4442	9.35337	10.8784	10.6733	11.1392	8.78374	7.85328	11.699	12.7035	11.2714	8.62099	8.02154	9.65532	9.32051
421	sm_pos_211	Positive	.	N	NA	NA	.	72	32	40	.	.	8.06696	8.44594	7.78211	8.02549	9.76815	9.66711	9.27844	10.8973	8.86198	9.8176	7.92624	10.1133	8.31533	10.2695	9.60574	9.44956	11.0056	9.79703	9.77097	10.5032	10.1133	10.6979	10.3159	11.0351	10.6681	8.53928	9.35337	8.56378	11.4953	9.84508	10.5235	10.306	11.0591	11.1392	11.1545	9.4391	10.662
422	sm_pos_212	Positive	.	N	NA	NA	.	72	32	40	.	.	10.4608	11.2083	11.8492	12.535	11.7684	10.0326	10.2799	9.98142	10.7319	11.9608	10.2957	10.3781	11.7037	7.63799	13.0801	7.28975	10.8571	8.18014	11.3164	8.60316	10.4818	8.13046	11.2328	11.5361	8.42721	10.4929	11.3752	9.39248	8.85111	11.7885	11.4072	12.7227	11.6733	8.71703	8.6886	9.4391	10.748
423	sm_pos_219	Positive	.	N	NA	NA	.	72	32	40	.	.	9.55056	9.55576	8.5565	7.39743	10.6055	8.40067	8.10857	9.33236	8.76858	7.34446	10.2483	8.31854	7.60229	6.8949	7.36129	8.13046	7.74211	8.93619	8.28003	7.41622	8.66132	7.76051	7.81219	7.88185	8.17235	8.31212	7.89313	6.79549	9.51569	8.33336	7.9744	7.25113	8.00586	8.80424	8.36433	8.49099	8.71703
424	sm_pos_223	Positive	.	N	NA	NA	.	72	32	40	.	.	15.7605	15.5231	15.3844	16.836	15.9061	16.5451	16.9855	16.5951	16.8675	16.2634	15.2675	16.6492	15.8986	15.6274	15.9509	15.6477	15.5096	15.7949	16.436	15.2271	16.1414	15.7781	15.4991	16.3287	15.254	15.2143	16.1414	15.5096	15.6976	16.4765	14.6981	16.1414	16.2453	16.2221	15.9339	15.0991	15.3778
425	sm_pos_224	Positive	.	N	NA	NA	.	72	32	40	.	.	11.243	11.7294	11.7684	11.6575	12.4724	10.3967	11.4001	9.89338	11.86	10.782	12.1881	10.306	11.6885	10.9529	10.6517	11.243	9.93385	11.3187	11.7979	11.243	11.7885	10.8314	11.1895	11.4419	11.3187	12.0924	11.8762	11.611	11.1189	10.7093	10.8876	10.7526	11.1495	11.329	11.2354	11.678	10.8784
426	sm_pos_225	Positive	.	Y	HMDB00162;HMDB00214;HMDB03374;HMDB03411;HMDB12880;HMDB30409;HMDB32455;HMDB34208;HMDB40966	NA	.	72	32	40	.	.	11.7089	12.965	11.2301	13.0149	13.346	12.737	12.3995	11.8441	12.2082	12.1829	11.1017	12.5551	12.5576	11.7885	11.4193	12.5873	11.3732	11.9403	13.819	11.9354	12.7035	12.0809	12.9859	12.3489	11.635	11.749	12.0707	11.2168	12.1693	12.8443	11.1942	11.6388	10.6707	12.0183	12.2942	11.8706	11.6323
427	sm_pos_226	Positive	.	N	NA	NA	.	72	32	40	.	.	9.51078	9.90768	9.24476	7.09154	12.2023	10.627	9.45451	8.31854	8.70271	7.53338	9.60805	8.27247	9.65532	10.7971	8.02154	10.8924	8.63964	9.15744	9.36018	9.49497	9.99917	9.34812	10.104	9.3369	9.483	8.95001	8.23681	9.51324	8.94326	7.78467	7.57439	9.08762	7.43751	7.55731	7.34446	11.8205	9.10879
428	sm_pos_227	Positive	.	Y	HMDB01256	NA	.	72	32	40	.	.	11.3238	11.287	10.0326	7.12103	12.6103	12.9174	9.16414	8.78046	10.9278	9.41847	11.3187	9.59286	8.89971	11.1095	9.27532	11.8762	10.4869	13.1888	10.3357	11.1985	10.0483	11.4561	10.1247	9.00275	11.0845	10.0807	8.2279	12.4797	10.9645	7.70097	7.87004	9.12736	9.27219	7.56636	9.48903	11.423	10.3357
429	sm_pos_232	Positive	.	N	NA	NA	.	72	32	40	.	.	11.1695	12.7167	11.9117	11.3946	14.139	12.2942	12.3638	13.8908	11.7134	9.31014	12.29	10.4029	12.7296	11.3436	9.78619	11.7729	10.6569	11.6525	11.7013	11.4169	11.7236	11.4001	11.4898	11.1042	12.051	12.1085	10.8218	11.238	11.8183	9.89738	11.8786	10.7365	10.7365	12.0597	11.8762	13.0289	10.6219
430	sm_pos_233	Positive	.	N	NA	NA	.	72	32	40	.	.	11.1095	9.80199	10.5505	9.20619	11.1495	9.94629	10.5235	8.19219	8.96833	8.64724	11.5361	8.08942	10.1247	10.2534	9.02556	10.306	8.2589	9.17065	10.5156	10.9225	10.5605	10.574	10.2387	9.22971	9.92788	10.4164	9.86824	11.4638	10.0082	9.26926	8.72332	8.53626	9.3369	7.634	7.85994	11.1495	9.96711
431	sm_pos_235	Positive	.	Y	HMDB00379;HMDB03518;HMDB06471;HMDB14312;HMDB59932	LMFA01130001	.	72	32	40	.	.	10.3411	11.7954	10.4471	10.3304	13.3687	11.515	11.3048	10.1377	10.869	8.83075	10.9592	9.27219	11.7134	10.8571	8.78046	11.0004	9.27844	10.1668	10.6517	10.498	10.7971	10.285	10.8272	9.63443	10.7154	11.0943	9.24847	10.7707	10.518	9.27844	10.8733	9.82067	10.2755	10.7526	10.7093	11.9735	10.6318
432	sm_pos_236	Positive	.	N	NA	NA	.	72	32	40	.	.	14.7693	14.1499	15.2935	15.0272	13.963	13.4389	14.1298	14.846	13.9967	13.2459	15.6477	13.1356	15.1684	13.819	13.4865	14.3076	14.3962	14.7281	14.8999	14.9123	14.0238	14.3171	12.9935	14.579	14.5933	14.6026	14.846	13.9712	14.3076	13.3139	13.6526	13.9423	12.737	13.8509	13.7468	14.0343	13.5964
433	sm_pos_237	Positive	.	N	NA	NA	.	72	32	40	.	.	15.2805	14.7401	15.5811	15.4851	14.7085	14.2331	14.9298	14.8867	14.6863	14.1072	15.9827	13.8429	15.6976	14.4402	14.1957	15.0723	14.8314	15.2271	15.4143	15.3712	14.6126	14.9241	13.9842	15.0611	15.0373	15.2395	15.3206	14.9356	14.6863	14.0445	14.2331	14.6656	13.9015	14.3585	14.2794	14.6126	14.2972
434	sm_pos_242	Positive	.	Y	HMDB60363	NA	.	72	32	40	.	.	15.6672	15.4419	14.3171	14.8558	14.1911	15.4251	13.349	14.1298	13.2858	13.073	13.9015	14.121	14.3076	13.2894	12.737	14.6656	13.819	14.7909	12.8749	15.2143	13.1044	13.4599	13.7819	13.9802	13.5418	13.232	13.8824	13.3359	13.0944	13.2726	14.9512	13.5418	14.0059	15.1534	14.5933	13.8004	14.6981
435	sm_pos_243	Positive	.	N	NA	NA	.	72	32	40	.	.	14.4697	14.139	14.3273	14.224	14.6656	15.1047	14.7281	15.4419	14.7401	15.1824	14.215	15.7295	15.1047	15.2271	15.3599	14.9123	15.5673	15.4991	15.3053	14.5345	15.6477	15.2805	15.4143	14.9974	15.1684	15.4251	15.1406	15.3599	15.4991	16.0001	14.5345	15.3599	15.4552	14.486	15.1982	15.9673	14.7401
436	sm_pos_244	Positive	.	N	NA	NA	.	72	32	40	.	.	9.96431	10.6979	10.4212	8.02549	9.76815	12.0124	11.7037	13.2726	11.5579	13.2026	10.5605	13.4353	11.7684	13.2026	12.958	12.1774	13.4865	13.0582	12.9935	9.91825	13.7223	13.2726	13.4127	12.4933	13.0944	13.1356	12.3748	12.9174	13.689	14.2864	11.6885	13.0211	13.0801	10.027	12.9333	13.9283	11.8131
437	sm_pos_245	Positive	.	N	NA	NA	.	72	32	40	.	.	14.9914	14.0059	15.3997	14.836	12.965	13.0512	13.8509	14.8768	13.8589	12.9716	16.1007	13.0149	15.0723	13.4865	13.0211	14.1344	14.434	14.9356	14.8768	15.0611	13.9543	14.6768	12.5469	14.8267	14.6863	14.5239	14.9914	13.4945	14.5589	12.9433	13.0875	13.5541	11.8157	13.4556	13.6365	13.8652	12.958
438	sm_pos_247	Positive	.	N	NA	NA	.	72	32	40	.	.	14.8131	13.6117	15.1878	14.5933	12.4275	12.3995	13.6213	12.1021	13.2514	12.5469	15.7454	12.5204	14.7085	12.9897	13.0875	13.8908	14.121	14.4277	14.7493	14.6237	13.55	14.3076	12.1956	14.6331	14.4697	14.1032	14.8037	13.2459	14.275	12.7262	12.9433	13.362	11.48	13.3298	13.1008	13.4945	12.7641
439	sm_pos_248	Positive	.	N	NA	NA	.	72	32	40	.	.	14.7909	13.8908	15.1406	14.7281	13.6033	13.2392	13.8393	12.0745	13.8509	13.0838	15.5673	12.9795	14.9241	13.5818	13.1501	14.1865	14.215	14.5845	14.8131	14.836	13.9108	14.4171	12.4991	14.5131	14.5021	14.3924	14.7693	13.8908	14.4601	13.232	13.308	13.7394	12.3938	13.55	13.578	13.7733	13.349
440	sm_pos_249	Positive	.	N	NA	NA	.	72	32	40	.	.	14.9458	14.3351	14.5443	14.4171	14.9241	15.3599	14.8037	15.4143	14.8867	15.0272	14.4601	15.5997	15.3462	14.9566	15.1534	14.8676	15.4681	15.4419	15.2033	14.9815	15.4143	15.1141	15.2675	15.0723	14.9356	15.3129	15.0723	15.3206	15.3712	15.7295	14.6237	15.3326	15.4335	14.9914	15.1534	15.7949	14.7693
441	sm_pos_250	Positive	.	N	NA	NA	.	72	32	40	.	.	14.6237	13.9465	15.0373	14.7693	13.9108	13.4865	14.3076	12.0076	14.0445	13.3718	15.1932	13.2107	15.1141	13.8357	13.5132	14.3351	14.1754	14.4489	14.8676	14.7281	13.9967	14.1032	13.4905	14.2707	14.3482	14.4402	14.7401	14.1298	13.9967	13.4641	13.6803	14.0559	13.158	13.7051	13.5022	13.9543	13.6442
442	sm_pos_251	Positive	.	N	NA	NA	.	72	32	40	.	.	14.9123	14.0445	15.0833	14.6863	13.8278	13.7666	14.5736	10.5819	14.1298	13.6117	15.3997	13.3585	15.3053	14.1112	13.7179	14.5933	14.2972	14.6026	15.0159	15.1534	14.2707	14.5933	13.4641	14.5021	14.5443	14.7085	14.759	14.4277	14.215	13.6251	13.7431	14.2331	13.2459	13.6365	13.5329	14.2972	13.9924
443	sm_pos_252	Positive	.	N	NA	NA	.	72	32	40	.	.	13.2792	13.1501	13.2596	12.8244	12.7296	14.2592	13.2026	14.224	13.1291	13.9543	12.6721	14.4697	13.7135	13.9881	13.9967	13.9108	14.4171	14.3351	13.6365	13.4281	14.1865	14.0753	14.1911	13.689	13.9193	13.9193	13.7733	13.8824	14.1957	14.5021	13.5175	13.9193	14.139	13.308	14.1499	14.6237	13.5418
444	sm_pos_255	Positive	.	N	NA	NA	.	72	32	40	.	.	14.8037	14.2504	14.2331	14.2419	14.3482	15.1684	14.1865	15.0034	14.3835	14.6026	14.0559	15.2395	14.8676	14.5634	14.6815	14.6448	15.1406	15.1534	14.6237	14.6863	14.8676	14.7693	14.9241	14.7085	14.6331	14.6544	14.6237	14.836	14.846	15.1047	14.4601	14.8509	14.9698	14.6656	14.846	15.2395	14.5736
445	sm_pos_256	Positive	.	N	NA	NA	.	72	32	40	.	.	14.6656	14.1911	14.0138	13.8589	14.0753	15.0723	13.8393	14.7401	13.9108	14.2794	13.7223	14.8676	14.4601	14.2794	14.1865	14.4277	14.781	14.9512	14.1032	14.4697	14.4171	14.4697	14.5239	14.2419	14.2829	14.1635	14.3273	14.1499	14.481	14.6237	14.3688	14.481	14.7134	14.4224	14.6448	14.8867	14.3351
446	sm_pos_257	Positive	.	N	NA	NA	.	72	32	40	.	.	13.6289	14.094	12.4305	12.6575	9.76815	14.1112	9.73715	12.4524	8.04549	10.4188	11.3565	12.2738	11.9982	11.3856	9.39525	13.2514	12.3611	13.5742	8.51239	13.3007	8.85111	11.8706	12.144	12.0433	11.3545	10.4656	12.0745	10.8433	10.0178	10.5235	13.8509	11.5605	11.2558	13.1356	13.4038	11.3048	13.1227
447	sm_pos_258	Positive	.	N	NA	NA	.	72	32	40	.	.	14.0897	14.0854	12.3876	12.7578	9.76815	14.0854	8.80424	11.5797	8.93008	9.75971	11.6941	10.9869	11.8131	10.4741	8.79653	12.9716	11.4496	13.232	7.82192	13.2726	7.9444	11.2993	11.6058	11.4193	10.7042	9.62886	11.8871	7.76784	8.49099	7.60229	13.6962	10.8876	11.4614	13.1501	12.9244	9.59833	12.9935
448	sm_pos_259	Positive	.	N	NA	NA	.	72	32	40	.	.	14.9566	15.2271	14.6237	15.0611	15.6477	15.1406	15.2395	15.3462	15.4851	14.8676	14.781	15.4419	15.4552	15.3206	15.0723	15.3053	15.2805	15.7152	15.5509	15.0272	15.5096	15.0373	15.4681	15.2143	15.3206	15.8112	15.4991	15.4419	15.1534	15.7152	15.1141	15.4851	15.2805	14.8867	15.3712	15.5509	15.3053
449	sm_pos_261	Positive	.	N	NA	NA	.	72	32	40	.	.	13.9015	13.9283	12.3167	12.8244	11.9076	13.6365	10.5343	11.783	10.411	10.306	11.8762	11.5691	11.9839	11.0639	9.83282	12.5281	11.5049	12.6854	9.55576	13.1888	9.84508	11.1594	11.3713	11.7684	10.8549	10.5767	11.5742	10.6882	10.5111	10.2957	13.0512	10.9122	11.678	13.2659	12.6886	11.0639	12.7227
450	sm_pos_263	Positive	.	N	NA	NA	.	72	32	40	.	.	13.4353	13.7223	11.7858	12.2082	9.76815	13.55	7.7336	10.1247	8.04549	8.95001	10.6681	9.35337	10.6907	7.23054	7.6724	12.3265	9.98676	12.5974	7.82192	12.6647	7.9444	8.483	8.84447	10.3686	7.66887	8.33336	11.405	8.30372	8.77718	7.60229	13.0211	8.13046	9.74938	12.4097	12.3995	7.79434	12.6918
451	sm_pos_264	Positive	.	N	NA	NA	.	72	32	40	.	.	13.5893	12.4162	14.0343	13.0003	11.7338	10.7619	11.9501	16.3893	11.699	10.4442	15.3599	11.0697	12.8623	11.0896	10.8128	11.9711	12.6376	13.3964	13.0875	13.0944	12.1149	12.7167	9.15022	13.5329	13.4127	12.5525	13.5329	11.0056	13.349	10.6345	11.2083	11.1189	7.30553	11.86	11.8033	12.0458	10.4385
452	sm_pos_265	Positive	.	N	NA	NA	.	72	32	40	.	.	14.7281	14.5736	13.2291	13.5418	12.8067	14.5021	11.7554	12.8781	11.7684	11.7684	12.644	12.7227	12.9364	12.1085	11.4001	13.5673	12.5525	13.6289	11.252	13.9193	11.3713	12.1333	12.4933	12.7106	12.1542	11.7294	12.7296	11.8183	11.7134	11.8706	14.0059	12.1496	12.5873	13.9712	13.6213	12.535	13.5175
453	sm_pos_266	Positive	.	N	NA	NA	.	72	32	40	.	.	13.6962	14.0138	12.1723	12.4867	9.76815	13.7918	8.98817	11.6203	8.04549	10.1507	11.6009	11.0794	11.4872	10.7154	7.6724	12.4797	10.8924	12.9364	7.82192	13.0211	8.88033	11.003	11.4661	11.0697	10.8646	9.25961	11.8183	9.39248	9.62231	9.60574	13.3007	10.2458	10.9437	13.0652	12.7785	10.2133	12.7711
454	sm_pos_267	Positive	.	N	NA	NA	.	72	32	40	.	.	13.108	13.6696	11.4419	12.1601	9.76815	13.8004	8.12326	11.7929	8.04549	10.7768	10.4164	11.9759	11.611	11.1236	9.95285	12.9514	11.8131	13.4425	7.82192	12.1956	7.9444	11.8809	12.3115	11.8492	10.8594	10.588	12.0273	9.77097	8.76858	8.71106	13.4127	11.2037	11.1985	12.0655	13.0944	11.1451	12.8877
455	sm_pos_268	Positive	.	N	NA	NA	.	72	32	40	.	.	14.5239	12.2454	14.8999	12.8813	11.0896	9.64017	12.0323	16.1781	11.3048	10.2335	16.436	10.3455	13.0367	10.9323	10.5714	12.0655	13.2792	13.7468	13.7007	13.3139	12.4455	13.5964	8.72017	14.3784	14.121	12.4455	14.6981	10.3612	14.3273	10.5452	10.8014	10.7292	6.56056	11.783	11.6525	12.9174	9.70296
456	sm_pos_269	Positive	.	N	NA	NA	.	72	32	40	.	.	15.0159	15.254	14.9241	14.8867	14.836	15.6477	15.254	16.1204	15.2935	15.9509	14.3784	16.3992	15.5673	15.9827	16.0001	15.8604	16.1105	16.5451	15.7781	15.0461	16.2634	16.2883	16.4091	15.6976	16.0445	16.0618	16.1592	15.8112	16.2004	16.9305	15.7295	16.0207	15.9339	14.8267	16.1592	16.4626	15.7949
457	sm_pos_270	Positive	.	N	NA	NA	.	72	32	40	.	.	12.0707	12.6304	12.0726	12.0483	12.0483	12.9057	12.3215	13.3298	12.2268	12.9859	11.7338	13.4488	12.6972	13.4353	12.9097	12.9827	13.2726	13.5818	12.9935	11.9202	13.5253	13.2263	13.5582	12.7641	13.3687	13.0944	13.1501	12.9514	13.4708	13.963	12.7106	13.0652	13.1732	12.0707	13.4556	13.6442	13.0443
458	sm_pos_271	Positive	.	N	NA	NA	.	72	32	40	.	.	13.7468	13.2792	14.3351	13.7733	12.4455	11.7037	12.6039	16.3092	12.5632	11.6058	15.4251	11.8916	13.7733	12.4045	11.8969	12.8749	13.1732	13.9842	13.6696	13.7468	12.9795	13.2107	11.1942	13.7051	13.8357	13.5089	13.8652	12.2643	13.6213	11.8809	12.0809	12.3395	10.518	12.6575	12.7405	12.6854	11.9286
459	sm_pos_272	Positive	.	N	NA	NA	.	72	32	40	.	.	14.139	12.9474	14.5239	13.55	11.7134	11.4992	12.3907	15.3599	12.1021	11.2301	15.7949	11.5101	13.6403	11.9354	11.625	12.6972	13.1356	14.0343	13.8092	13.8429	12.8067	13.3139	9.44956	14.0059	13.9924	13.3429	14.0445	11.5691	13.8549	11.699	11.749	11.9286	8.77288	12.3583	12.6408	12.6039	11.2586
460	sm_pos_273	Positive	.	N	NA	NA	.	72	32	40	.	.	14.7134	14.0559	15.2207	14.6656	13.4782	12.8478	13.5742	16.5451	13.689	12.5776	16.0207	12.7578	14.7281	13.1732	12.8345	13.9967	14.0238	14.7641	14.481	14.6448	13.8357	14.0656	12.3938	14.3171	14.5736	14.3585	14.6656	13.2514	14.3688	12.8443	13.0652	13.3429	12.0298	13.4865	13.7316	13.5253	12.9514
461	sm_pos_275	Positive	.	Y	HMDB13010;HMDB31341;HMDB38972	LMFA01060168	.	72	32	40	.	.	12.0924	12.7296	11.3946	11.3807	10.9748	12.3332	10.8973	12.0229	10.8408	11.4419	10.9437	11.9176	10.2664	11.4638	10.8733	11.1295	11.243	11.2942	11.0459	10.0542	10.8504	10.3252	10.9719	10.5605	10.1356	10.2483	10.4576	9.79193	10.6882	11.3831	10.4273	10.172	10.2589	10.0654	10.4608	10.8549	10.6932
462	sm_pos_276	Positive	.	N	NA	NA	.	72	32	40	.	.	14.6026	13.6251	14.6544	13.9283	12.644	12.29	13.1227	13.2172	13.0875	12.0323	15.9509	12.1085	14.2419	12.737	12.4933	13.7554	13.6289	14.3482	14.1499	14.4489	13.3218	13.9967	11.4953	14.029	14.4601	14.0238	14.3482	12.6721	14.2592	12.5242	12.4097	12.8877	10.9351	12.7296	13.1811	13.3551	12.4867
463	sm_pos_277	Positive	.	N	NA	NA	.	72	32	40	.	.	14.5345	12.8813	14.6981	13.5089	11.5257	11.1594	12.3141	13.5673	12.2388	11.2614	16.0618	11.174	13.5893	11.9176	11.8518	12.965	13.4425	14.1499	14.0804	13.8824	12.8408	13.7135	8.24008	14.1032	14.094	13.2596	14.2504	11.6203	14.0753	11.405	11.9021	12.0597	8.61697	12.2643	12.4593	12.7035	11.2993
464	sm_pos_278	Positive	.	N	NA	NA	.	72	32	40	.	.	13.2858	13.3007	11.635	12.0537	10.4929	13.0652	9.53065	11.1838	9.76533	10.8457	11.7037	11.1343	11.3394	10.0155	9.38364	11.7013	11.1594	11.8916	8.85854	12.6173	10.9323	10.0178	10.3198	11.3856	9.69747	10.3612	11.0083	10.6979	10.5316	7.73632	12.4394	10.4899	10.5399	12.7641	11.8441	9.64981	11.9529
465	sm_pos_282	Positive	.	N	NA	NA	.	72	32	40	.	.	15.3326	14.8267	15.7295	15.4143	14.491	13.9712	14.7693	16.6492	14.6448	13.7223	16.5451	13.6117	15.5509	14.2331	14.0559	14.9241	14.8131	15.5096	15.3712	15.4251	14.598	15.0034	13.6117	15.1932	15.2935	15.3844	15.4419	14.3885	14.9458	13.8652	14.0343	14.4079	13.1426	14.2331	14.3585	14.4402	14.0238
466	sm_pos_284	Positive	.	N	NA	NA	.	72	32	40	.	.	14.2864	13.4865	14.2972	13.8737	12.9433	12.5115	13.1356	14.1865	13.1954	12.1207	15.4552	12.0483	14.1112	12.8877	12.2831	13.5418	13.5022	14.1957	13.9757	14.3222	13.293	13.6117	11.9403	13.7394	14.0656	13.8318	13.8429	13.1008	13.8234	12.5713	12.5525	12.8408	11.6084	12.831	13.0512	13.2514	12.5672
467	sm_pos_285	Positive	.	N	NA	NA	.	72	32	40	.	.	11.8337	11.4638	12.1085	11.5494	12.4394	12.6854	12.6854	13.6075	12.8689	13.4522	12.0183	13.8234	12.9935	13.1954	13.689	12.1085	13.6117	12.9301	13.7223	11.945	14.224	12.9514	13.3178	13.0801	13.0512	13.6442	12.6784	13.4782	14.1032	14.0559	11.783	13.3964	13.6117	11.9787	12.8953	14.2794	12.1956
468	sm_pos_286	Positive	.	N	NA	NA	.	72	32	40	.	.	14.1298	13.308	14.3533	13.8357	12.4664	11.8033	12.6103	14.781	12.6376	11.625	15.5509	11.4711	13.8357	12.4365	11.9021	13.1811	13.3007	14.1112	13.8429	13.9332	13.0367	13.4945	10.8457	13.7223	14.0753	13.7135	13.689	12.3809	13.8357	12.0379	12.0323	12.4275	10.104	12.6304	12.8781	12.7856	12.1881
469	sm_pos_287	Positive	.	N	NA	NA	.	72	32	40	.	.	9.85714	9.71799	9.40756	8.02549	9.76815	10.7768	8.26227	12.8781	8.83075	12.3552	7.92624	12.958	10.8174	12.7227	12.6854	11.2714	13.1426	12.7035	12.3691	8.2134	13.2425	12.7856	13.158	11.3264	12.6103	12.6819	12.2323	12.0871	13.4038	13.7223	11.0845	12.5632	12.5632	9.34812	12.4097	13.5418	11.3164
470	sm_pos_288	Positive	.	N	NA	NA	.	72	32	40	.	.	11.6733	11.6885	12.2113	12.0948	11.4992	10.2634	11.1617	14.2794	11.1766	10.3918	12.9174	10.3918	12.0871	10.9095	10.6569	10.9592	11.2083	11.7929	11.6479	11.5605	11.0056	11.0896	10.2634	11.635	11.4193	11.7437	11.7037	10.8973	11.252	10.1815	10.6569	10.7707	9.92292	11.4271	10.8408	10.869	10.588
471	sm_pos_289	Positive	.	N	NA	NA	.	72	32	40	.	.	14.481	12.7921	14.4079	13.3218	11.6388	10.9437	12.6376	8.33904	12.2212	11.3482	15.7152	11.3238	13.6403	12.1267	11.6525	12.9174	13.4353	14.0238	13.8908	14.0238	13.1356	13.6442	9.20619	13.819	14.1032	13.349	14.0059	12.29	13.963	11.6137	11.5049	12.1021	7.34446	12.1085	12.1542	12.6506	11.4973
472	sm_pos_291	Positive	.	N	NA	NA	.	72	32	40	.	.	15.9136	15.6477	16.3893	16.2221	15.4552	14.9698	15.6839	16.8071	15.6274	14.7641	16.9855	14.7183	16.3893	15.2675	14.9914	15.7605	15.7605	16.3092	16.2221	16.2634	15.5673	15.9673	14.9356	15.9827	15.9136	16.2453	16.2221	15.6672	15.5357	14.9566	15.1406	15.6205	14.5589	15.3206	15.254	15.4143	15.1406
473	sm_pos_292	Positive	.	N	NA	NA	.	72	32	40	.	.	13.2263	11.3415	13.2291	10.8314	6.68406	8.88033	9.64017	13.7733	10.1842	8.81437	14.5494	8.81124	11.447	10.351	8.49099	11.6733	11.749	12.0871	12.1237	12.4991	11.0459	12.4455	8.578	11.6226	12.1956	11.2558	11.6388	8.65425	13.0211	9.11514	9.77097	9.19356	7.62413	7.57439	9.6825	9.34812	8.98817
474	sm_pos_293	Positive	.	N	NA	NA	.	72	32	40	.	.	11.6575	11.8916	12.1021	11.2147	11.3048	13.4038	12.4097	13.7666	12.5048	13.6442	11.7294	14.0854	12.9244	13.8549	13.8357	13.1501	13.8781	13.8824	13.2693	12.271	14.1032	13.8357	13.8824	13.2107	13.689	13.4945	13.4425	13.362	14.1593	14.5345	12.6647	13.5818	13.7666	12.0323	13.7135	14.3962	12.9244
475	sm_pos_294	Positive	.	N	NA	NA	.	72	32	40	.	.	13.3429	13.5964	13.6696	14.7541	14.4079	13.5175	14.6126	7.71863	14.3962	14.5545	12.8556	13.3139	14.9815	14.5345	14.5736	14.094	13.5253	12.965	14.4402	13.8737	13.3429	13.0149	14.4402	13.4214	12.8623	14.0854	13.7223	15.1141	12.4867	14.139	14.5239	15.0373	14.836	13.9283	13.0801	14.0559	14.7183
476	sm_pos_295	Positive	.	N	NA	NA	.	72	32	40	.	.	11.2714	10.411	11.5203	11.0154	11.2804	12.8589	12.1496	13.5089	12.1385	13.2107	11.4521	13.7051	12.6039	13.232	13.3928	12.2323	13.6033	13.2026	13.2026	11.7576	13.8429	13.1291	13.4488	12.8877	13.1426	13.4641	12.7785	13.2263	13.8429	14.1754	11.7777	13.308	13.5022	11.6226	12.6237	14.1678	12.0351
477	sm_pos_296	Positive	.	N	NA	NA	.	72	32	40	.	.	14.9241	13.8509	15.2675	14.781	13.4488	13.1954	14.3171	12.1149	13.9504	13.3429	15.5357	13.1954	15.0611	13.8004	13.4641	14.2592	14.224	14.5545	15.0272	15.0935	14.0343	14.5634	12.6854	14.5933	14.5845	14.579	14.8722	13.9465	14.3962	13.2514	13.6033	14.0343	12.352	13.4353	13.4641	13.7918	13.4488
478	sm_pos_298	Positive	.	N	NA	NA	.	72	32	40	.	.	10.4273	10.0596	10.9947	12.5576	11.7885	10.6835	12.5844	7.61939	11.432	12.8067	7.30553	10.9486	12.5405	12.29	12.6138	10.8014	10.9748	7.41622	11.9982	10.4656	9.98953	9.54551	12.7785	10.7319	8.28862	10.5343	11.3436	12.6647	9.18189	11.9354	12.7227	13.1291	13.3892	11.9354	8.10129	12.0251	12.5082
479	sm_pos_299	Positive	.	N	NA	NA	.	72	32	40	.	.	14.7134	13.2263	14.2592	13.9193	13.8866	14.0559	14.7859	10.8504	13.963	13.4214	14.5933	13.3585	14.7401	14.1716	13.3551	14.5239	13.689	13.7666	14.836	14.6126	13.9465	14.481	14.1593	13.8092	13.9381	13.9543	14.1865	14.9632	13.6289	13.6033	13.4782	13.9712	13.8652	12.8813	12.4664	14.3273	13.8737
480	sm_pos_300	Positive	.	N	NA	NA	.	72	32	40	.	.	10.9278	10.2957	11.4193	9.25378	9.76815	12.8408	11.6733	13.5418	11.641	13.4708	10.003	13.9381	12.0183	13.7051	13.6213	12.5873	13.8509	13.6365	13.1162	11.5203	13.8092	13.7554	13.7135	12.8556	13.6033	13.308	13.2172	13.0211	13.9712	14.3962	12.2643	13.4281	13.4556	9.70296	13.6117	14.1593	12.2579
481	sm_pos_301	Positive	.	N	NA	NA	.	72	32	40	.	.	11.4757	11.5315	11.4094	12.8408	12.737	11.7576	12.9514	7.64268	12.644	13.165	10.285	11.1594	13.2514	13.308	12.9018	12.2388	11.5257	9.88729	12.4275	11.7112	11.3946	10.9168	13.0875	11.087	10.3357	12.1774	11.8492	13.6365	10.3411	12.8276	12.965	13.5673	13.8278	11.7885	10.6882	12.4335	13.3892
482	sm_pos_302	Positive	.	N	NA	NA	.	72	32	40	.	.	13.6846	11.3565	12.9364	10.8807	11.0639	8.8861	10.2387	8.70271	10.8218	8.46157	14.8267	8.8175	11.4025	10.3159	9.17915	11.5742	11.8033	12.4933	12.0379	12.6854	11.4711	12.8689	8.58437	11.7753	13.0149	11.7361	11.9608	10.8433	13.1888	9.82067	8.97578	8.99996	6.84483	6.79549	10.1089	10.3557	9.68692
483	sm_pos_303	Positive	.	N	NA	NA	.	72	32	40	.	.	13.5742	10.5399	11.5257	10.0204	7.19331	11.1042	11.8441	8.46953	11.2104	9.76533	13.0801	8.50578	11.5049	11.5494	8.94326	12.1723	10.784	11.6163	11.8706	12.8556	11.8809	12.7578	10.8549	10.9122	12.1693	11.2894	11.0591	11.625	12.4724	10.7768	8.20693	10.2335	8.84447	7.32725	9.66953	11.9735	11.157
484	sm_pos_304	Positive	.	N	NA	NA	.	72	32	40	.	.	13.3178	12.6854	13.5089	13.1121	14.121	14.2065	13.689	14.5131	13.9283	14.2864	13.1732	14.7401	14.1865	14.0238	14.4277	13.5582	14.5845	14.0854	14.6656	13.4708	14.759	13.8908	14.139	14.0445	13.9712	14.3924	13.6289	14.2794	14.6448	14.8131	13.0976	14.3171	14.5021	13.4425	13.9238	14.9815	13.3298
485	sm_pos_305	Positive	.	N	NA	NA	.	72	32	40	.	.	12.8556	11.0109	12.0027	10.4499	6.98001	9.81454	8.93314	8.60624	10.1507	7.93715	14.5845	8.70271	10.8784	9.78186	8.42721	10.4793	10.8128	12.4394	10.3668	12.4593	10.2957	12.1723	8.45869	8.71106	12.413	11.7089	10.7154	9.02556	12.6575	8.56685	7.96446	8.54996	7.09154	7.02632	9.98399	10.0082	7.90024
486	sm_pos_306	Positive	.	N	NA	NA	.	72	32	40	.	.	12.2144	12.3876	12.4097	13.6613	13.3007	12.4045	13.5818	7.67667	13.3551	13.8357	11.2125	11.9501	13.8589	13.7819	13.6442	12.8953	12.3691	11.405	13.346	12.8139	12.1829	11.7777	13.5999	12.0971	11.2894	13.0443	12.4933	13.9967	11.0794	13.308	13.7918	14.2864	14.1678	12.5405	11.749	13.165	13.9924
487	sm_pos_307	Positive	.	N	NA	NA	.	72	32	40	.	.	13.4127	9.98399	11.699	9.32722	8.63964	11.839	12.1881	8.45581	11.2846	10.038	12.4724	8.47625	11.828	11.625	9.17915	12.0433	10.7526	11.5315	12.1149	13.0875	11.8762	12.737	10.8758	11.2942	12.2579	11.4521	10.4385	12.2579	12.1021	10.9847	9.18189	10.4413	9.91236	7.36129	9.24106	10.2534	11.1792
488	sm_pos_309	Positive	.	N	NA	NA	.	72	32	40	.	.	12.4664	11.0109	12.0433	10.1869	11.243	11.3666	11.1392	8.22092	10.8876	9.45451	13.1008	8.14083	11.6479	11.1594	9.17065	11.3187	9.74346	10.7861	10.7319	11.7929	11.5932	11.9097	11.5652	9.49497	11.7186	11.4561	11.0639	12.4335	10.4029	11.5257	8.68552	10.1815	9.13379	9.15022	8.40692	11.2354	10.4714
489	sm_pos_311	Positive	.	N	NA	NA	.	72	32	40	.	.	13.5175	12.9859	13.5418	13.1008	13.5089	14.3835	13.6327	14.5634	13.8737	14.3273	13.2459	14.781	14.1635	13.9967	14.4079	13.6442	14.6544	14.215	14.2972	13.6803	14.5685	13.8737	14.1754	14.0559	13.9504	14.2794	13.6696	14.2592	14.5845	14.6496	13.3359	14.3024	14.4697	13.6442	13.9381	14.9061	13.4865
490	sm_pos_312	Positive	.	N	NA	NA	.	72	32	40	.	.	12.3265	11.7684	12.352	11.7464	11.4614	10.8218	11.2614	11.4193	11.3604	10.3533	13.2659	10.2172	12.2212	11.314	10.3686	11.625	11.3415	11.945	12.0273	12.1774	11.3187	11.7338	10.4413	11.7211	11.9815	11.9815	11.7858	11.3713	11.783	10.6219	10.7042	10.8504	9.92292	10.6907	10.8174	11.4847	11.0943
491	sm_pos_313	Positive	.	N	NA	NA	.	72	32	40	.	.	13.2726	8.326	12.4664	10.1507	7.43751	10.8973	11.1838	8.51887	10.2433	10.0975	13.6289	8.60624	11.5797	11.3713	9.69747	12.2212	11.0639	11.1792	11.6575	12.6103	11.7576	12.8749	10.6373	10.1356	12.5938	11.3565	9.70548	11.9354	12.5902	10.5032	10.498	9.83842	9.49497	7.21531	9.59286	10.9592	11.1236
492	sm_pos_314	Positive	.	N	NA	NA	.	72	32	40	.	.	16.1781	15.5811	16.0618	15.8796	15.8796	15.6344	16.2453	14.5021	15.9339	15.0461	16.7003	14.8768	16.436	15.6976	15.1684	16.3504	15.6839	16.1592	16.4904	16.4904	15.8604	16.1414	15.6672	15.837	15.9339	16.3092	16.0618	16.2883	15.5997	15.5294	15.3844	15.845	15.3462	14.8131	14.9458	15.845	15.7454
493	sm_pos_315	Positive	.	N	NA	NA	.	72	32	40	.	.	13.4038	10.3557	11.6575	10.5547	7.16932	11.1641	10.9645	8.483	10.8549	9.77097	13.158	8.53626	11.4661	11.6733	8.99709	12.0971	10.9437	11.7236	11.9117	12.7502	11.9862	12.8345	8.44893	10.6468	12.3332	11.243	11.2894	12.1572	12.7578	11.1189	9.24106	10.1668	8.59256	8.65074	9.34812	10.3781	11.0432
494	sm_pos_316	Positive	.	N	NA	NA	.	72	32	40	.	.	12.6506	12.4593	12.6784	12.6039	12.5844	11.7186	12.2113	12.965	12.2023	11.3187	13.4488	11.0591	12.7956	12.1412	11.405	12.3552	12.0745	12.535	12.5632	12.8478	12.1333	12.0971	11.625	12.2023	12.3876	12.6918	12.352	12.3583	12.2212	11.6369	11.6203	11.86	11.3807	11.8108	11.7186	12.0183	11.9021
495	sm_pos_317	Positive	.	N	NA	NA	.	72	32	40	.	.	12.7167	11.9658	12.2831	11.6479	12.3063	11.9759	12.2388	8.02154	11.9176	11.2301	13.0512	10.3612	12.5902	12.2766	10.9645	12.4664	11.678	12.0745	12.3995	12.8345	12.0076	12.2388	11.9815	11.8643	12.2766	12.3995	11.7858	12.6972	11.9815	11.5797	11.2168	11.7134	11.2942	10.3411	10.8646	11.8916	12.0153
496	sm_pos_318	Positive	.	N	NA	NA	.	72	32	40	.	.	14.781	13.55	14.8037	14.3273	13.5418	13.3964	14.1032	12.4867	13.6696	13.158	15.0272	13.0944	14.9123	13.6962	13.1227	14.2864	14.139	14.0656	14.7693	14.759	13.7468	14.4079	13.2792	14.094	14.215	14.224	14.3885	14.0059	14.0445	13.165	13.1954	13.9015	12.8813	13.0367	12.7991	14.0753	13.5175
497	sm_pos_320	Positive	.	N	NA	NA	.	72	32	40	.	.	12.413	11.783	12.271	11.7338	11.9759	11.423	11.8643	8.05996	11.5907	10.6932	13.1162	10.1188	12.3691	11.7707	10.5526	12.1601	11.3666	12.0809	12.2579	12.5115	11.635	12.0898	11.329	11.5474	11.945	12.1664	11.3807	12.2454	11.635	11.1265	10.8504	11.4364	10.7042	10.1894	10.8072	11.625	11.7338
498	sm_pos_321	Positive	.	N	NA	NA	.	72	32	40	.	.	12.6103	12.5242	12.5437	12.5019	13.0582	11.945	12.4694	12.144	12.3938	11.5554	13.1356	11.423	12.8478	12.3001	11.515	12.413	12.0124	12.4335	12.5902	12.7405	12.2942	12.0458	12.0681	12.144	12.3748	12.6408	12.2388	12.6918	12.1881	11.9049	11.7134	12.0027	11.884	11.7777	11.7037	12.1723	12.1723
499	sm_pos_322	Positive	.	N	NA	NA	.	72	32	40	.	.	16.0825	15.8291	16.1204	16.1592	16.3287	15.7949	16.4091	15.9673	16.5451	15.2805	16.7835	15.3599	16.5951	15.7605	15.4251	16.3893	15.7781	16.3893	16.5951	16.436	16.0618	16.0618	15.7781	15.9339	16.0618	16.4904	16.2004	16.3092	15.7152	15.7454	15.6205	15.8796	15.6477	15.4851	15.4419	15.8986	16.0001
500	sm_pos_323	Positive	.	N	NA	NA	.	72	32	40	.	.	13.5022	10.9592	12.5576	10.2079	6.79549	10.4413	8.99422	8.65425	10.3612	9.12033	14.1957	8.75382	11.1641	10.5343	8.90228	11.2476	11.0553	12.1496	12.1881	12.3995	11.5932	12.5713	8.52283	11.5671	12.8139	11.4757	12.0809	10.498	12.737	10.2079	9.64017	9.01917	6.8949	8.37203	9.90499	9.2841	9.38971
501	sm_pos_324	Positive	.	N	NA	NA	.	72	32	40	.	.	14.8314	13.5022	14.5845	14.139	13.6289	13.8429	14.6981	11.6704	13.8652	13.3892	14.7693	13.2726	15.0097	14.0138	13.232	14.5736	13.9671	14.0445	14.9698	14.8558	14.094	14.6026	13.6803	14.0656	14.4171	14.1754	14.3962	14.5845	13.9381	13.5673	13.5818	14.2065	13.3687	13.1162	12.8067	14.2592	13.9283
502	sm_pos_328	Positive	.	N	NA	NA	.	72	32	40	.	.	14.491	13.0367	14.0445	13.2263	12.0707	12.4455	13.2459	8.13046	12.5902	12.0971	15.1406	11.8492	13.8004	12.8212	11.9787	13.6526	13.0443	13.8234	13.8824	14.3885	13.2263	13.9881	11.7236	13.4708	13.9283	13.7051	13.362	13.0003	13.8234	12.5632	12.271	12.782	11.4145	11.7576	12.5713	12.958	12.5902
503	sm_pos_329	Positive	.	N	NA	NA	.	72	32	40	.	.	14.8999	13.7468	14.6331	14.5021	13.9283	13.9967	14.5933	8.00586	14.1678	13.6289	15.0611	13.2263	15.1824	14.1499	13.4782	14.6768	14.2419	14.2707	14.9914	15.0373	14.139	14.5845	13.8393	14.2331	14.4402	14.3482	14.6331	14.6331	14.2504	13.7733	13.8824	14.224	13.5329	13.293	13.3218	14.4171	14.0138
504	sm_pos_330	Positive	.	N	NA	NA	.	72	32	40	.	.	10.7924	10.9069	11.0896	11.238	9.76815	11.0639	10.0947	10.5767	9.47128	10.1188	9.86339	10.662	9.82067	10.5819	9.91236	10.5399	10.023	10.2204	9.18776	9.73129	10.1089	9.91236	10.0542	10.2725	9.83282	8.8861	10.2695	9.11514	10.0837	11.0109	10.0326	9.83842	9.69747	10.3252	10.5343	10.0918	9.89537
505	sm_pos_331	Positive	.	N	NA	NA	.	72	32	40	.	.	13.6365	13.9543	11.7532	12.3215	9.76815	13.5055	8.00586	11.1392	8.04549	7.68042	11.4419	10.498	11.4872	9.41315	7.96446	12.2766	10.7154	12.6103	7.82192	12.8623	7.9444	10.027	10.407	10.89	10.1618	7.70097	11.0459	7.76784	8.22092	8.73224	13.073	9.88729	10.6132	12.9097	12.5405	8.75382	12.4724
506	sm_pos_333	Positive	.	N	NA	NA	.	72	32	40	.	.	11.1236	11.2125	11.0459	10.9122	12.2082	11.6646	11.2274	12.1956	11.9815	12.0379	11.8228	12.3583	11.9608	12.3332	11.9787	11.2223	12.0971	12.0924	12.2178	11.0992	12.5281	12.0229	12.3458	11.6226	12.0229	12.2549	11.828	12.2212	12.5604	12.9795	11.0406	11.8762	12.2388	11.7511	11.9982	12.737	11.3526
507	sm_pos_335	Positive	.	N	NA	NA	.	72	32	40	.	.	13.1954	6.40889	10.0807	6.40889	10.7924	13.2107	12.4867	8.84447	7.63799	8.33336	10.3668	8.96493	10.7924	11.0351	6.40889	12.1385	9.0735	7.65928	12.0707	10.9769	10.9379	12.3748	13.308	9.25961	10.1869	9.35337	9.27844	12.5525	11.6733	10.2287	7.36129	8.42106	11.0056	6.40889	6.40889	12.3664	10.5547
508	sm_pos_337	Positive	.	N	NA	NA	.	72	32	40	.	.	8.06696	7.77784	7.78211	8.02549	9.76815	8.35212	7.7336	8.54229	8.04549	8.99996	7.92624	8.89971	8.31533	10.5088	9.36594	7.65469	9.35337	7.98374	7.82192	7.6724	9.95043	10.2483	9.10039	7.62413	9.82067	7.70097	7.57038	7.99224	11.1343	11.9982	7.76468	7.64583	8.16504	8.0709	7.68922	10.7971	7.67064
509	sm_pos_339	Positive	.	N	NA	NA	.	72	32	40	.	.	8.06696	7.77784	7.78211	8.02549	9.76815	8.79653	7.7336	9.70296	8.04549	10.5547	7.92624	10.3357	8.31533	11.6885	10.627	7.65469	10.6442	10.0178	8.15108	7.6724	11.1838	11.174	11.174	7.62413	10.9122	7.70097	10.192	7.76784	11.6525	12.7035	7.76468	9.67717	9.52144	8.0709	8.91625	11.0308	7.67064
510	sm_pos_340	Positive	.	N	NA	NA	.	72	32	40	.	.	13.1888	10.6932	11.238	9.79703	12.3167	13.3787	13.2263	8.2589	11.4521	10.836	12.0809	8.79653	12.3032	12.5974	10.2483	12.958	11.1343	10.104	12.5281	12.5713	12.2831	12.7921	13.3359	11.0406	11.8033	11.2614	11.0896	13.8234	12.0124	11.9711	10.4869	11.4898	12.1385	7.5936	7.89313	12.5115	12.2643
511	sm_pos_341	Positive	.	N	NA	NA	.	72	32	40	.	.	8.06696	7.77784	7.78211	8.02549	9.76815	8.93314	7.7336	10.1668	8.04549	10.4188	7.92624	10.6007	8.31533	11.2498	10.5235	9.45915	10.6007	10.5793	9.77649	7.6724	10.869	10.7154	10.9819	9.13601	10.5819	9.89537	10.1974	9.19694	11.329	12.0153	8.96493	9.94031	9.92292	8.0709	10.4442	11.0794	9.09493
512	sm_pos_344	Positive	.	N	NA	NA	.	72	32	40	.	.	12.1723	10.8314	10.9278	9.49497	11.9815	12.144	11.9403	8.14471	11.0109	10.1398	11.7236	9.32051	11.4094	11.678	9.73715	11.8572	10.1305	10.4608	11.6369	11.7628	11.2942	11.7684	12.0597	10.241	10.9168	11.0109	10.6318	12.6376	11.0845	10.7412	10.2172	10.3557	11.2614	7.66476	9.12033	11.6618	11.3338
513	sm_pos_345	Positive	.	N	NA	NA	.	72	32	40	.	.	8.06696	7.77784	7.78211	8.02549	9.76815	8.76037	7.7336	9.73715	8.04549	10.5133	7.92624	9.6825	8.31533	10.0867	10.3198	8.28862	10.662	8.80424	9.0735	7.6724	11.5101	10.5425	9.84508	9.22453	9.39525	9.92292	7.68042	9.55576	10.8014	10.9769	7.76468	9.69747	8.41257	8.0709	9.1674	9.86339	7.88185
514	sm_pos_351	Positive	.	N	NA	NA	.	72	32	40	.	.	11.4823	7.77784	10.2898	8.02549	9.76815	10.8527	7.7336	9.26633	8.04549	10.3411	11.2558	10.306	10.3866	10.8733	10.4954	7.65469	10.6442	9.85065	7.82192	11.2274	10.0807	10.9847	11.2846	9.83842	10.5452	9.51078	7.88664	9.51324	10.9145	12.4425	7.76468	9.3369	10.071	11.5847	7.80156	11.5742	7.67064
515	sm_pos_354	Positive	.	N	NA	NA	.	72	32	40	.	.	13.158	12.2323	12.4991	11.9476	13.1162	13.073	13.158	8.02944	12.3215	11.7576	13.108	11.432	13.0211	12.7991	11.4661	13.1732	12.1333	12.2942	13.1162	13.1501	12.5902	12.7296	13.0976	12.1601	12.634	12.6039	12.271	13.5373	12.3583	12.3063	11.86	12.3265	12.5525	10.9323	11.1942	12.9018	12.7106
516	sm_pos_355	Positive	.	N	NA	NA	.	72	32	40	.	.	12.352	11.287	11.4898	10.4929	11.9427	11.8621	12.2023	8.08058	11.2967	10.4273	12.1237	10.2027	11.9501	11.9759	10.1133	12.0871	10.9976	11.1895	12.0809	12.1723	11.5579	11.9735	11.783	10.8314	11.4847	11.6388	10.7292	12.6103	11.4094	11.269	10.4499	11.0992	11.1717	7.69021	10.0155	11.7037	11.5742
517	sm_pos_360	Positive	.	N	NA	NA	.	72	32	40	.	.	14.0343	12.1496	13.7468	12.644	7.25113	10.172	12.4694	8.42413	11.625	10.6493	15.0935	8.44296	13.0875	11.7186	11.2666	12.6039	12.6506	13.1811	13.4556	13.5818	12.4832	13.4127	9.47751	13.4865	13.5929	12.9547	13.5253	11.4847	13.5964	10.8549	10.9278	11.3713	7.28975	10.9225	11.5822	12.6376	11.0004
518	sm_pos_363	Positive	.	N	NA	NA	.	72	32	40	.	.	13.0875	11.5797	12.4394	10.411	11.3482	11.9529	12.4933	8.2134	11.0896	10.8594	13.6803	8.88033	12.0971	12.0537	10.3252	12.6854	11.0968	11.8033	11.5049	12.8781	12.0153	12.6039	12.0183	11.6163	12.1207	12.0871	10.9561	12.7502	12.1693	11.5361	10.5943	10.8128	10.0867	7.7039	10.2695	11.5361	11.6525
519	sm_pos_365	Positive	.	N	NA	NA	.	72	32	40	.	.	14.0138	11.8492	12.744	11.7979	11.8871	12.2643	12.0681	8.28003	12.0537	10.5819	14.1865	10.6979	12.4275	12.1496	10.89	12.9244	12.3063	12.8719	13.346	13.6365	12.4933	12.9301	9.50054	11.4001	13.2792	12.8877	12.5632	12.5048	13.0405	11.839	11.2037	11.839	10.4714	8.33904	10.4714	12.3583	11.8762
520	sm_pos_366	Positive	.	Y	HMDB42052	NA	.	72	32	40	.	.	10.3357	9.79193	10.0918	9.86824	8.61296	9.31324	9.30704	9.84508	9.02556	8.63964	11.0553	7.92258	10.2027	9.43334	8.42106	9.24106	8.79653	9.08762	9.60574	9.71057	9.17065	9.47751	8.93619	8.8745	9.01917	9.40756	9.19356	9.59833	9.28947	8.15742	8.5565	8.5565	8.483	8.63288	8.01299	8.98817	8.71106
521	sm_pos_368	Positive	.	N	NA	NA	.	72	32	40	.	.	13.1291	11.5101	12.831	11.3338	8.59256	8.67464	9.86824	8.38635	10.3159	8.72332	14.4489	8.42721	11.8809	10.782	9.56757	11.4757	10.7389	12.5115	11.0896	12.7921	10.9891	12.5525	8.71106	12.1542	12.6237	11.839	11.2804	9.82067	12.7921	9.51569	8.23354	10.0654	8.10857	9.32051	10.8014	10.2172	8.99996
522	sm_pos_370	Positive	.	N	NA	NA	.	72	32	40	.	.	10.4029	10.192	9.13058	11.1985	9.76815	11.611	10.7123	11.287	10.3749	10.2957	9.74938	11.0004	9.56085	10.4385	9.89338	10.1974	9.69747	10.5505	8.91111	9.51078	10.0132	10.1161	9.53644	10.627	9.09766	8.47289	10.3668	9.05353	10.0596	10.2483	9.78619	10.0456	10.5576	10.4499	10.9645	9.24106	10.2172
523	sm_pos_371	Positive	.	N	NA	NA	.	72	32	40	.	.	9.13379	7.77784	7.78211	10.3411	9.76815	11.0591	10.3866	11.1594	9.64981	10.6104	7.92624	11.2476	8.93619	10.7214	10.2236	9.82639	9.97886	10.529	8.91625	8.6886	10.3304	10.2387	9.8091	10.3455	9.20326	8.13696	10.3967	9.18776	10.2957	10.784	9.04653	10.2027	10.6373	9.43334	10.6932	9.74031	9.78619
524	sm_pos_372	Positive	.	N	NA	NA	.	72	32	40	.	.	8.06696	7.77784	7.78211	8.02549	9.76815	7.76784	7.7336	7.86264	8.04549	7.68042	7.92624	8.58437	8.31533	9.26633	8.16504	7.65469	8.72332	8.63964	7.82192	7.6724	8.65425	11.2037	8.47289	10.9769	9.10879	9.50592	10.5819	9.34224	10.8128	9.94629	10.5576	10.3781	9.94031	8.91625	12.5469	10.3866	12.5281
525	sm_pos_373	Positive	.	N	NA	NA	.	72	32	40	.	.	8.06696	7.77784	7.78211	8.02549	9.76815	7.76784	7.7336	7.86264	8.04549	7.68042	7.92624	8.03576	8.31533	7.23054	7.90669	7.65469	8.20693	7.7626	8.21017	7.6724	8.2589	9.35337	7.59794	10.1453	7.66887	9.13379	8.72778	9.04653	10.2027	7.88185	8.70271	9.63443	9.30704	8.65074	10.7365	9.60574	10.9323
526	sm_pos_375	Positive	.	N	NA	NA	.	72	32	40	.	.	9.29493	10.4336	9.30704	9.17353	10.8272	9.42533	8.578	8.8236	8.88033	7.99224	9.86824	7.9575	9.94629	9.42533	7.94749	9.21146	8.05996	8.72332	8.73976	8.80774	8.76858	8.8175	8.93008	7.90669	8.74587	9.10879	7.87004	9.15022	8.96089	7.90669	8.58437	8.19219	8.51887	7.77613	8.03576	9.05353	7.771
527	sm_pos_376	Positive	.	Y	HMDB00194;HMDB00745;HMDB05769	NA	.	72	32	40	.	.	12.6784	10.8668	8.74587	8.62682	11.7383	11.0553	10.0011	9.38971	8.91625	8.75382	10.4499	8.77288	9.89033	11.3604	7.15024	11.3902	7.86769	9.52453	8.6886	10.038	9.60574	9.69747	9.40756	8.73224	10.2509	9.86339	8.03576	10.4608	12.3691	8.83706	8.40067	8.8861	8.30372	7.61411	8.37203	9.98953	8.8929
528	sm_pos_377	Positive	.	N	NA	NA	.	72	32	40	.	.	8.93008	10.3612	9.10879	8.94326	10.6882	9.05353	8.08942	9.63443	9.13379	7.38176	10.2433	7.89313	9.52763	7.76051	7.38176	8.81124	7.73632	9.16414	8.27247	8.40067	9.00554	8.56992	7.80156	7.87418	8.91111	9.20619	7.77613	8.60624	8.64724	8.1198	8.13046	7.81219	7.61939	7.74761	8.58437	8.60624	6.98001
529	sm_pos_378	Positive	.	N	NA	NA	.	72	32	40	.	.	8.06696	7.77784	7.78211	8.02549	9.76815	7.76784	7.7336	8.58437	8.63288	9.22971	7.92624	10.7042	10.3704	11.3187	10.0483	9.66711	10.4714	11.0943	10.9486	8.52679	10.8072	12.9244	10.9278	12.6376	11.2666	11.8033	12.5713	11.6674	12.6205	12.0871	12.3907	12.1829	12.0597	11.3565	14.2592	12.2268	14.3784
530	sm_pos_379	Positive	.	N	NA	NA	.	72	32	40	.	.	11.329	11.7777	9.83842	9.18189	12.2144	12.4335	8.64724	11.447	10.0178	7.32725	11.8544	8.54229	9.27219	10.7093	10.2534	11.0154	9.56085	7.6824	11.5797	10.3198	10.0654	10.7679	11.2942	11.152	9.79193	10.3455	10.2172	9.86824	9.12736	7.16932	9.63165	8.02154	8.85111	7.28975	7.75361	8.84447	8.27247
531	sm_pos_380	Positive	.	N	NA	NA	.	72	32	40	.	.	11.0505	11.2168	8.93619	6.98001	12.2579	12.8345	8.59256	8.43507	9.64017	7.41622	10.8457	8.45581	7.83476	10.6785	9.55576	10.9225	9.89738	7.6824	11.2328	9.94629	9.71556	10.4164	11.5361	10.7123	8.483	9.28947	10.2483	10.1815	9.01917	7.21531	9.58667	7.50856	9.18483	7.41622	7.96446	8.78374	8.28862
532	sm_pos_382	Positive	.	N	NA	NA	.	72	32	40	.	.	9.483	10.3159	8.736	7.21531	11.6833	11.314	9.11514	8.20693	8.52679	8.45581	8.8929	8.10857	9.41315	11.4638	7.16932	11.3098	7.85994	8.20693	8.56378	9.71799	9.13601	9.37667	10.2695	8.07483	9.65822	8.98817	8.02944	10.6932	8.79653	7.92989	7.68439	8.78374	7.9994	7.61939	7.46042	9.58667	8.95685
533	sm_pos_385	Positive	.	N	NA	NA	.	72	32	40	.	.	12.8877	12.2831	12.3063	11.447	12.1085	12.271	11.9759	10.4818	11.8337	11.3048	13.1227	10.172	12.6138	12.4162	11.2804	12.6304	12.352	12.1085	12.4193	13.1426	11.8916	12.6103	11.6297	11.5203	12.2454	12.4524	12.1601	13.1954	12.2766	11.5101	10.6859	11.7885	11.0256	11.7684	11.1236	12.5019	12.1412
534	sm_pos_386	Positive	.	N	NA	NA	.	72	32	40	.	.	10.9891	6.98001	8.81124	7.41622	7.36129	9.46531	9.25961	8.26564	6.8949	8.37203	9.8296	8.2134	7.85328	7.74761	7.94749	8.90798	8.12326	7.70244	9.15022	9.34812	8.90485	9.56085	9.44242	8.18963	8.71106	8.00586	8.20693	9.61036	9.54551	7.30553	7.28975	8.56992	8.02154	7.58364	7.23054	8.54996	9.27219
535	sm_pos_387	Positive	.	N	NA	NA	.	72	32	40	.	.	13.3858	11.2539	12.0626	11.9862	11.1695	12.1881	12.6972	8.86198	11.8254	11.8518	12.7856	11.6674	12.1149	11.8544	11.4614	12.144	11.8871	11.2993	12.965	12.9244	12.3458	12.644	12.7035	12.4593	12.3063	11.9176	12.7578	12.7711	12.4305	10.7154	9.77649	12.5019	11.1838	7.68042	7.36129	8.30372	12.7785
536	sm_pos_390	Positive	.	N	NA	NA	.	72	32	40	.	.	7.65257	8.31212	8.60008	9.10879	8.96493	8.42721	8.17235	7.74761	8.66132	7.9744	7.53338	7.53338	9.36306	7.66476	8.23681	8.01299	7.21531	7.60229	7.5936	7.44897	7.57439	7.41622	8.13046	7.19331	7.47897	8.01299	7.27025	8.42721	7.75061	7.72085	8.85111	7.93352	8.66864	8.73976	7.81219	7.34446	7.87004
537	sm_pos_392	Positive	.	N	NA	NA	.	72	32	40	.	.	12.0124	11.749	12.0229	11.314	11.4391	10.8733	11.0351	12.2942	11.2274	10.7214	12.9244	9.77649	11.9557	11.3924	10.5767	11.3856	12.0183	11.8131	11.7089	12.2518	10.9847	11.7037	10.0975	11.2737	11.7338	11.9862	11.9658	11.749	11.4561	10.518	10.1815	10.9819	9.61036	12.0537	10.9791	11.405	11.1495
538	sm_pos_397	Positive	.	N	NA	NA	.	72	32	40	.	.	14.6448	14.3124	14.1957	13.4214	12.5204	11.174	12.7856	12.7991	11.5453	9.31014	10.3704	11.783	12.0924	12.8276	9.91825	12.2971	11.7979	13.0652	11.243	12.0273	9.96711	11.4419	13.0652	11.7437	12.0655	11.6183	11.2539	10.6517	11.8871	12.7856	12.0745	11.9759	11.9286	11.9076	12.0483	11.4898	12.3115
539	sm_pos_398	Positive	.	N	NA	NA	.	72	32	40	.	.	9.68692	8.37876	10.6416	9.55056	8.58437	8.81124	8.18014	12.5497	7.12103	8.08058	11.4193	7.9744	9.82639	7.73088	7.34446	8.77718	8.52679	9.01917	8.37876	9.71057	8.31212	9.27844	7.87004	7.95057	8.78374	9.26633	7.83476	8.62682	9.24476	7.77356	8.2134	8.2589	7.57439	8.78046	8.89971	9.04653	6.68406
540	sm_pos_399	Positive	.	N	NA	NA	.	72	32	40	.	.	10.8997	9.97886	11.2104	9.98399	8.91958	10.2695	10.0542	10.8594	8.92292	8.91111	11.9711	8.32968	10.9668	10.241	8.5565	10.4471	9.8176	9.97886	9.97324	10.8408	9.03903	10.5343	9.64293	9.32979	10.027	10.3455	9.2841	10.518	10.1453	8.9265	9.21146	9.26297	8.96493	9.36594	9.57403	10.7892	8.79653
541	sm_pos_401	Positive	.	N	NA	NA	.	72	32	40	.	.	15.0272	14.4277	14.3962	16.4904	15.4681	16.4626	16.9572	16.5666	16.9003	16.2221	15.1283	16.836	15.4419	15.5997	15.7949	15.4991	15.3462	15.9061	15.5673	15.1824	15.8796	15.6477	15.1406	16.2883	14.8768	14.846	16.0445	15.5673	15.4143	15.9509	14.7085	16.1007	16.3092	15.845	16.0445	14.9698	15.4681
542	sm_pos_402	Positive	.	Y	HMDB00011;HMDB00023;HMDB31212;HMDB59748	LMFA01050004;LMFA01050005;LMFA01050006;LMFA01050243;LMFA01050342;LMFA01050382;LMFA01050417	.	72	32	40	.	.	11.6163	10.8549	8.326	8.99422	11.3238	8.58437	11.4145	13.5964	11.783	11.5049	10.0326	11.0943	9.33236	10.9592	7.6724	8.15742	12.1774	7.88664	10.1453	9.14749	10.7526	7.9575	8.28003	8.29252	8.46157	7.70097	7.57038	8.50578	8.70271	7.60229	12.7035	7.64583	9.35337	10.8151	8.75382	7.79434	8.56992
543	sm_pos_403	Positive	.	N	NA	NA	.	72	32	40	.	.	14.1957	13.9881	15.1283	15.254	15.0461	14.7693	15.1878	14.836	15.0611	14.5634	14.0059	15.1141	14.4697	14.5021	14.6237	14.6026	14.3885	14.2331	14.6981	13.819	14.9123	14.121	14.2419	14.9974	14.3585	14.2419	14.6863	14.2972	14.5589	15.1141	13.963	14.8037	14.6026	14.3885	14.7085	14.6496	14.1754
544	sm_pos_404	Positive	.	N	NA	NA	.	72	32	40	.	.	12.3215	13.349	13.0652	13.7666	13.6442	12.5405	13.3964	10.1305	13.5893	13.689	12.5405	12.4991	14.121	13.3718	13.5893	12.8953	13.6749	12.5604	14.0238	13.3687	12.4832	12.29	13.293	12.8212	12.3809	13.4556	13.4353	13.9802	11.8228	12.8877	13.5964	14.121	13.6962	14.0138	12.6784	13.6803	13.5022
545	sm_pos_405	Positive	.	N	NA	NA	.	72	32	40	.	.	11.087	8.46157	10.5452	9.372	7.39743	10.2957	9.25113	9.31324	8.74587	8.54229	11.8085	8.18014	10.518	9.93385	8.08942	10.351	10.6007	9.79193	10.306	10.9769	8.50578	10.8853	8.75382	8.39301	10.1305	10.104	9.51078	10.836	10.1398	8.8175	7.99224	9.06607	7.98374	9.09493	8.78932	10.8196	9.03546
546	sm_pos_406	Positive	.	N	NA	NA	.	72	32	40	.	.	10.8314	11.1421	8.8929	7.19331	7.28975	11.7089	8.51887	8.33336	9.10879	9.08035	10.5767	8.38256	10.8646	10.529	10.1398	10.3668	10.5207	7.71251	11.48	11.3098	11.314	10.9122	8.54996	10.6785	10.0596	9.64775	11.1141	9.99457	8.99996	7.27025	7.43751	10.0867	7.36129	7.44897	7.15024	8.72017	10.1618
547	sm_pos_408	Positive	.	Y	HMDB00122;HMDB00143;HMDB00169;HMDB00211;HMDB00346;HMDB00516;HMDB00660;HMDB01151;HMDB01266;HMDB01860;HMDB01889;HMDB02825;HMDB03345;HMDB03418;HMDB03449;HMDB06088;HMDB12326;HMDB32222;HMDB33704;HMDB34220	NA	.	72	32	40	.	.	14.1593	15.0723	14.7183	15.5811	14.8768	13.9543	14.7401	13.9712	15.1684	14.9458	14.5634	14.1032	15.6672	14.5736	15.1047	14.5131	15.4851	14.6544	15.4681	14.9698	14.0559	13.9802	14.1499	14.5545	14.2504	15.2675	15.3997	15.3997	13.7316	14.3076	15.0034	15.6672	14.6237	16.3287	14.6863	15.0991	14.8722
548	sm_pos_410	Positive	.	N	NA	NA	.	72	32	40	.	.	10.2236	11.3946	10.306	11.4561	12.1021	12.2052	12.7502	14.2707	13.8824	14.3076	13.9465	15.0034	14.0445	14.6863	14.0138	14.2504	14.1298	14.2419	14.2864	12.9795	14.8768	15.4251	14.7183	15.4552	15.0723	14.8267	15.4681	14.9914	15.2805	14.846	15.5509	15.0272	14.9914	14.3273	16.4626	15.0833	16.0618
549	sm_pos_413	Positive	.	N	NA	NA	.	72	32	40	.	.	11.3666	12.3748	10.0542	10.3749	14.1112	13.232	12.0433	9.50592	11.405	10.6759	11.3098	10.2799	11.5716	13.108	9.27532	13.4038	9.28947	11.252	11.2714	11.5797	11.4614	11.5652	12.1723	11.2476	11.9658	11.6183	9.90231	12.4223	11.3436	10.2695	10.6785	11.0109	10.8876	7.6724	10.3357	12.2518	11.4193
550	sm_pos_414	Positive	.	N	NA	NA	.	72	32	40	.	.	8.06696	7.77784	7.78211	8.02549	9.76815	9.25961	9.97324	11.5257	10.6932	11.4953	11.5315	12.2454	11.3436	11.1392	10.9691	9.96151	11.4898	10.1453	11.4025	10.0625	12.0323	11.3902	10.9225	12.7856	11.033	12.0745	11.6297	12.1385	12.7711	10.8408	11.9354	12.4724	12.4394	11.8108	12.8556	12.5902	12.2323
551	sm_pos_417	Positive	.	Y	HMDB00001;HMDB00479;HMDB04193;HMDB04194;HMDB29709;HMDB30346	NA	.	72	32	40	.	.	10.2898	10.3812	11.1594	9.82639	10.7768	9.03903	10.192	7.86264	8.04549	7.9994	9.67717	7.84608	8.31533	10.2335	9.30135	9.38364	10.9225	10.9122	7.82192	8.13696	8.5565	9.21749	11.2539	10.5262	10.1668	11.3779	9.94629	11.0723	10.1618	10.6882	10.1618	9.35075	11.252	10.3455	9.89738	9.57709	11.716
552	sm_pos_424	Positive	.	N	NA	NA	.	72	32	40	.	.	11.5494	10.027	11.8337	9.56085	7.21531	10.7971	11.611	8.46157	9.492	10.2287	12.2388	8.49686	11.5203	10.2152	8.86996	10.4656	10.9379	9.8296	12.0229	11.9501	12.0537	11.6479	8.67854	9.56421	11.4953	10.4029	12.4991	9.13379	9.8091	9.6373	7.16932	10.6594	7.55731	7.34446	7.09154	8.81124	9.96151
553	sm_pos_426	Positive	.	Y	HMDB32927	NA	.	72	32	40	.	.	13.1732	12.0323	12.7227	12.1774	11.8033	10.7924	12.9018	10.9529	11.5847	11.5629	13.4782	10.0178	12.4664	12.6039	11.8131	13.0071	11.9735	11.7979	12.2766	12.2766	12.5776	12.4867	11.3807	12.5844	11.9608	12.1855	11.9815	11.9076	11.6646	11.7777	8.97578	11.1545	10.8245	7.72481	7.47897	8.20104	12.8212
554	sm_pos_427	Positive	.	N	NA	NA	.	72	32	40	.	.	12.7227	13.158	12.5115	14.265	14.8676	13.3218	14.7859	13.8429	13.6962	14.0445	13.308	14.491	14.5345	14.7493	13.8429	15.0215	13.5893	16.1414	13.4708	15.6976	14.8558	15.0159	13.5818	14.8999	16.9572	15.3712	16.4091	15.7152	15.6344	16.0825	15.8112	14.5443	15.9673	15.2143	16.3893	14.9914	15.6672
555	sm_pos_429	Positive	.	N	NA	NA	.	72	32	40	.	.	11.523	11.1236	12.6506	10.6318	7.46042	10.5656	11.5203	11.3713	10.4385	11.0083	12.7035	8.07483	12.0273	10.5032	9.76533	10.6245	11.5361	11.0154	12.4097	12.3167	12.3265	11.635	8.05996	10.9847	11.9176	11.2083	12.8408	8.93008	10.6007	10.1643	8.74282	11.5453	8.06696	7.64268	7.28975	8.42106	10.3967
556	sm_pos_430	Positive	.	N	NA	NA	.	72	32	40	.	.	6.8949	9.89338	8.84447	11.8871	8.73976	7.05894	9.22453	7.16932	9.38364	11.678	6.98001	9.96711	10.7412	7.81553	11.9228	7.05894	9.64981	7.02632	9.09766	6.98001	7.12103	7.05894	9.92788	6.68406	7.05894	8.51239	8.83706	7.51965	6.93871	8.42106	10.8594	12.0379	10.4164	12.7711	8.50578	7.38176	8.84447
557	sm_pos_433	Positive	.	N	NA	NA	.	72	32	40	.	.	13.8141	14.215	13.4945	13.2425	13.5964	13.8278	12.7227	13.1811	12.6237	12.0871	12.3583	13.1426	12.6647	12.8408	12.0206	13.0652	12.5902	13.1501	12.3638	11.8441	12.3141	11.6885	12.581	11.9021	11.1392	12.1267	12.4275	11.8643	11.2558	12.0537	12.5378	11.625	11.1942	12.1267	12.4724	11.9557	12.6304
558	sm_pos_434	Positive	.	N	NA	NA	.	72	32	40	.	.	8.06696	10.2755	8.53626	10.0326	9.76815	11.8228	11.9658	13.9423	12.6173	13.9015	13.0582	14.7493	13.293	14.3835	13.2858	13.7819	13.9381	13.9381	13.5175	12.3215	14.3171	15.3599	14.3688	15.1406	14.6544	14.0559	15.0833	14.1032	15.0935	14.4697	15.3206	14.6981	14.7401	13.7223	16.3092	14.836	15.6205
559	sm_pos_437	Positive	.	Y	HMDB03841;HMDB06273;HMDB12268;HMDB14975;HMDB41705;HMDB41707;HMDB41709;HMDB60573;HMDB60991	NA	.	72	32	40	.	.	11.9608	9.58667	11.3565	9.63443	6.84483	10.5343	10.2898	9.19356	9.25961	9.95043	12.4223	8.74587	10.6835	10.023	8.17235	10.2799	10.7924	9.00554	12.3001	11.6833	12.2518	11.8762	8.49686	9.95043	11.7729	9.38971	12.744	8.71703	11.0697	8.52679	6.68406	10.574	6.93871	6.84483	6.79549	9.25378	10.2133
560	sm_pos_440	Positive	.	Y	HMDB34034;HMDB40869	NA	.	72	32	40	.	.	13.0443	7.15024	9.15744	10.192	7.15024	10.5767	10.0625	8.51239	10.3411	10.0867	11.8706	10.8733	8.8745	9.83282	9.61693	10.2027	9.48903	8.60624	11.4145	11.174	11.3238	11.9286	11.5125	11.6733	11.3021	9.91825	12.1267	10.8128	12.0273	7.67667	7.12103	10.9225	8.13046	7.25113	7.02632	8.91625	11.3856
561	sm_pos_442	Positive	.	N	NA	NA	.	72	32	40	.	.	6.93871	9.85065	9.0735	10.0867	8.76037	7.16932	9.52144	7.27025	9.86026	11.5408	7.02632	8.95001	11.48	7.79203	12.2454	7.09154	10.8043	7.05894	10.529	7.02632	7.21531	7.09154	9.76533	8.79653	7.34446	8.65425	10.9486	8.52679	7.46042	10.1869	10.5819	11.7186	11.5049	13.4708	8.44893	10.7707	9.92788
562	sm_pos_443	Positive	.	N	NA	NA	.	72	32	40	.	.	7.05894	9.75422	8.63288	10.4608	8.80038	7.23054	8.24606	7.39743	9.18189	10.9618	7.15024	9.11514	9.60574	7.72656	10.8408	7.16932	9.55576	7.16932	8.67854	7.16932	7.34446	7.16932	8.63288	7.02632	7.16932	8.40974	8.66132	7.56636	7.15024	8.18014	9.89338	10.5316	9.80199	13.2792	8.31212	8.97578	8.53626
563	sm_pos_445	Positive	.	Y	HMDB33339;HMDB33340;HMDB40673	NA	.	72	32	40	.	.	9.22971	9.66711	9.80199	8.62099	7.49274	9.84508	8.30372	8.72332	9.6825	8.35212	11.152	8.06696	7.53338	7.85328	8.09846	8.49686	10.7738	10.0918	10.662	10.529	8.52679	9.82639	7.9575	8.17235	10.2634	9.5956	10.409	10.3812	9.82067	7.96446	7.54276	8.62985	7.53338	10.8151	8.8236	10.0867	8.8745
564	sm_pos_446	Positive	.	N	NA	NA	.	72	32	40	.	.	8.8929	10.043	8.66132	9.14476	9.76815	9.35337	8.25203	9.03189	8.04549	8.22092	7.92624	8.67464	8.31533	9.91825	8.30372	8.45581	8.09252	7.87004	7.82192	7.6724	9.40756	8.34897	7.72656	7.78467	8.35782	7.70097	7.73088	10.2634	10.6681	8.1479	8.11633	7.64583	8.81124	8.0709	9.56085	8.08942	11.699
565	sm_pos_447	Positive	.	N	NA	NA	.	72	32	40	.	.	7.12103	9.64981	9.22453	10.2335	8.83075	7.28975	9.41847	7.50856	9.11514	11.2223	7.19331	6.84483	10.2509	7.68824	10.9069	7.23054	8.88033	7.27025	10.0654	7.21531	8.62682	7.25113	6.56056	8.16504	7.21531	8.326	10.6882	7.58862	7.25113	8.07483	8.47289	11.3856	8.15108	8.86542	8.24008	7.05894	8.38635
566	sm_pos_448	Positive	.	N	NA	NA	.	72	32	40	.	.	8.80424	9.94629	9.69747	12.0323	8.70688	6.98001	10.0326	7.12103	10.7794	12.0229	6.93871	10.2335	11.1042	7.85994	12.0597	7.02632	9.86339	7.65469	9.43579	6.84483	7.15024	6.98001	10.1618	8.26227	6.98001	8.56378	9.29814	7.62176	7.70097	9.53065	11.7532	12.1333	11.2328	13.7819	9.0735	9.53065	9.3369
567	sm_pos_450	Positive	.	N	NA	NA	.	72	32	40	.	.	17.0184	16.5451	17.4473	16.4091	16.436	13.963	16.7527	15.9509	15.8986	12.8877	13.7316	14.9815	15.7454	15.8604	13.6696	15.3655	14.8314	15.9827	15.4991	15.1141	13.7733	14.5239	16.1592	15.1684	15.3712	15.6205	14.5021	14.7909	15.1406	16.0326	14.6863	15.4251	15.3206	14.8999	14.8768	14.8558	15.3599
568	sm_pos_453	Positive	.	N	NA	NA	.	72	32	40	.	.	7.02632	9.78619	9.00554	10.5547	8.78374	7.21531	9.13822	7.34446	9.21146	10.883	7.09154	9.78186	10.3533	7.75361	10.9791	7.15024	9.22971	7.12103	8.99422	7.09154	7.25113	7.15024	9.51569	7.81386	7.12103	8.42721	8.70271	7.55731	7.05894	8.23354	10.6468	10.6835	9.98399	13.0582	8.35212	8.44296	8.60624
569	sm_pos_455	Positive	.	Y	HMDB00187;HMDB03406;HMDB11111;HMDB40261	LMFA01060077	.	72	32	40	.	.	14.224	14.3273	14.2419	15.4419	15.5231	15.3326	15.5997	15.3844	16.0445	15.2395	14.6544	15.6839	14.9566	15.1878	15.0833	15.2143	14.486	15.1283	15.5357	13.5964	15.1406	14.7085	14.9458	15.1141	14.2419	14.2592	15.2805	14.5131	14.5736	15.3053	14.1678	14.5589	14.8558	14.6181	14.8037	14.3482	14.6126
570	sm_pos_464	Positive	.	N	NA	NA	.	72	32	40	.	.	12.9716	11.269	11.174	11.412	10.9592	11.6941	11.2942	10.104	11.7929	11.174	11.9926	11.9076	11.3187	11.0723	10.6373	11.3482	11.314	10.0542	11.8871	11.7294	11.0505	11.0992	12.3332	10.8668	10.8043	10.6932	11.0177	11.828	11.9021	9.59286	9.32051	11.8337	10.2957	7.68439	7.38176	8.27247	11.6833
571	sm_pos_465	Positive	.	Y	HMDB00816;HMDB60148	NA	.	72	32	40	.	.	9.97324	11.1545	9.44956	7.51965	12.1385	11.6163	8.45581	9.36018	10.3668	6.98001	11.1792	8.29642	9.53367	9.95528	7.09154	10.3967	7.90669	10.038	8.60008	9.85714	9.93086	10.3411	8.51239	8.24606	10.6245	9.99687	8.25547	10.6785	10.588	9.28947	8.94326	7.75361	9.05353	9.22712	10.6031	11.3314	7.81006
572	sm_pos_466	Positive	.	N	NA	NA	.	72	32	40	.	.	9.27219	9.95043	10.7214	13.073	8.70688	7.39743	10.6835	7.09154	11.1766	12.8877	6.8949	10.9592	12.0323	7.86533	12.8212	6.98001	11.2354	8.11633	10.5088	6.79549	7.02632	6.93871	11.4561	8.71703	6.93871	8.56992	10.2027	9.44242	8.49686	10.1507	12.7578	13.5089	12.3995	15.0611	9.56757	10.6733	9.71799
573	sm_pos_473	Positive	.	Y	HMDB02040;HMDB02205;HMDB30903;HMDB31055;HMDB33248;HMDB37192;HMDB38712;HMDB38965;HMDB39471;HMDB60804	NA	.	72	32	40	.	.	11.5021	12.0871	11.4661	11.9286	11.7037	12.4593	12.0971	12.3364	11.8033	11.8809	11.2614	12.8276	11.4973	12.4275	11.6941	12.0597	12.644	12.2454	11.9608	9.55056	12.2268	11.2614	12.2518	11.4145	9.90768	11.2476	12.0597	10.7768	11.3098	11.9608	11.5932	10.8245	10.2874	11.0845	11.783	11.0748	11.8871
574	sm_pos_474	Positive	.	Y	HMDB12156;HMDB29169;HMDB31712	LMFA01170081;LMFA01170083	.	72	32	40	.	.	8.06696	10.1188	7.78211	8.63288	9.76815	10.351	8.65425	10.5656	9.28947	10.9069	10.748	8.44893	9.15744	7.43751	9.77649	9.24847	9.40183	8.53626	9.42533	7.6724	10.5133	7.68042	7.59794	9.05933	7.66887	7.70097	8.97172	7.76784	8.03576	7.60229	7.90669	7.64583	7.74761	8.72332	7.68922	9.43089	7.67064
575	sm_pos_478	Positive	.	Y	HMDB12127;HMDB29185;HMDB33329;HMDB34315;HMDB36055;HMDB37308;HMDB38510;HMDB39209;HMDB40892;HMDB41461;HMDB41692	NA	.	72	32	40	.	.	12.0655	12.5974	12.3215	12.9514	12.3265	13.3687	12.8478	13.1356	12.5713	12.4045	11.6432	13.2459	11.6163	12.9433	12.1956	12.5497	11.8916	12.3938	12.3748	9.66113	12.0229	11.3048	12.1149	11.6859	9.91825	10.7861	12.2082	10.6569	10.7319	12.2549	11.1165	10.8594	10.5032	10.9021	11.6297	10.7526	11.4001
576	sm_pos_481	Positive	.	N	NA	NA	.	72	32	40	.	.	12.1021	10.7412	12.3063	10.9508	11.3713	11.314	10.1643	11.4364	11.3482	9.78186	12.5713	10.6835	11.4757	10.8433	9.15744	11.2147	11.1495	11.4193	10.7042	11.5691	9.92292	10.7924	10.5425	9.19356	10.8408	10.9225	9.68692	11.6009	11.7729	10.4929	10.301	10.351	9.44242	12.2212	11.828	11.3565	10.0867
577	sm_pos_482	Positive	.	Y	HMDB60397	NA	.	72	32	40	.	.	12.744	6.84483	10.81	9.84508	7.23054	11.3713	8.61296	8.44893	10.5235	9.34812	12.0052	11.1042	9.61036	9.59286	8.43507	10.4793	10.2612	8.76858	10.9278	11.0308	9.95528	10.9225	11.8916	8.40067	10.5714	9.15744	8.44296	11.2714	11.7576	8.08058	7.19331	10.2172	8.93008	7.38176	7.12103	8.79653	10.003
578	sm_pos_483	Positive	.	Y	HMDB03447;HMDB30267;HMDB40028;HMDB40042;HMDB40048	NA	.	72	32	40	.	.	16.2004	14.121	15.8112	15.0723	15.2395	11.678	15.8796	15.0833	13.4641	9.48903	10.8014	12.5469	14.836	14.846	10.285	13.7394	12.958	15.1406	14.0013	14.9356	10.1842	14.8676	14.6237	14.6448	15.3844	14.481	13.8278	13.55	14.8999	15.4991	13.9381	15.8112	16.4091	13.9193	15.7949	12.8176	15.5904
579	sm_pos_484	Positive	.	Y	HMDB00026;HMDB00168;HMDB11733;HMDB12265;HMDB29721;HMDB29728;HMDB31541;HMDB33780;HMDB40277;HMDB40278	NA	.	72	32	40	.	.	13.4782	13.0443	12.8877	13.9465	14.2592	14.1865	14.6026	14.121	14.6284	13.6696	13.1811	14.1112	13.4641	13.2726	12.8139	13.4641	12.9364	13.0071	13.6289	11.9202	13.7819	12.6972	13.2026	13.7468	12.4223	12.965	13.4281	13.232	13.073	12.9716	12.2268	13.0801	13.8509	13.2172	13.4488	12.6103	12.6972
580	sm_pos_485	Positive	.	N	NA	NA	.	72	32	40	.	.	12.5469	10.351	10.5207	10.2799	7.47897	11.884	10.93	8.17235	11.1942	9.98399	12.2766	10.6318	10.4499	10.7651	9.51569	10.9891	10.1618	10.4768	11.523	11.7684	11.1189	11.9097	11.1545	10.6979	11.6674	10.9719	11.0553	11.8871	11.9759	9.74346	7.34446	10.4656	9.32051	7.64583	7.30553	8.40692	11.3604
581	sm_pos_486	Positive	.	Y	HMDB00191;HMDB06483;HMDB11753	NA	.	72	32	40	.	.	14.2504	14.2707	13.9015	15.4681	15.9061	16.2634	16.6238	16.436	17.4088	17.0184	16.3893	17.5306	16.6492	16.2004	16.4904	17.2518	16.7527	16.836	18.0537	15.3053	17.8251	17.4473	17.731	17.2518	15.6344	17.2518	17.2877	17.2518	17.8251	16.7527	17.152	16.5951	17.2518	16.7245	17.2518	16.8518	16.9855
582	sm_pos_488	Positive	.	N	NA	NA	.	72	32	40	.	.	6.98001	9.82067	9.7518	11.3604	8.77718	7.19331	9.58015	7.32725	9.2351	11.1141	7.05894	10.2562	10.5912	7.771	10.5133	7.12103	8.7571	7.09154	8.76037	7.05894	7.23054	7.12103	9.9584	7.92989	7.09154	8.44893	6.8949	7.54276	7.02632	8.2589	11.5847	10.7412	10.9947	13.4281	8.38635	9.54551	8.63626
583	sm_pos_491	Positive	.	Y	HMDB30809	NA	.	72	32	40	.	.	12.7641	13.3749	13.4281	14.0559	14.094	13.3892	13.6696	9.82067	14.094	14.1072	12.8408	13.2514	14.3784	13.7223	14.094	13.5893	14.3784	13.2514	14.4489	13.4127	12.3691	12.4933	13.5999	13.2659	12.8689	13.8429	13.7666	14.7183	12.5204	13.362	14.2419	14.5239	14.4171	16.5666	14.5131	15.3053	13.6696
584	sm_pos_492	Positive	.	N	NA	NA	.	72	32	40	.	.	15.6976	15.5509	15.3326	15.0159	14.8558	15.5231	15.4991	15.845	14.215	13.7051	14.224	14.2864	15.0417	14.6448	14.3076	15.1283	13.9802	15.845	13.1615	15.9339	13.5893	14.7493	14.1161	14.9241	16.2883	15.4991	15.7781	15.5997	13.3964	16.3718	15.2395	16.2221	16.1781	15.4143	16.1781	15.1406	16.3092
585	sm_pos_493	Positive	.	Y	HMDB15471;HMDB30582;HMDB30831;HMDB30858;HMDB30871;HMDB31760;HMDB31898;HMDB33088;HMDB33096;HMDB33911;HMDB38677;HMDB40407	NA	.	72	32	40	.	.	11.3482	12.2212	10.9122	12.1333	12.0971	13.7776	13.3218	13.4641	13.4782	13.3824	12.5776	14.6126	12.7578	13.7733	12.7711	14.0445	13.2628	13.4865	13.8509	10.9691	14.1112	13.308	14.1298	13.362	11.4711	12.9935	13.5893	12.8408	13.293	12.8212	13.2858	12.0483	12.8212	12.4394	13.6962	12.9364	13.2659
586	sm_pos_494	Positive	.	N	NA	NA	.	72	32	40	.	.	19.972	18.9585	20.2032	19.2631	20.2032	18.1164	20.2032	16.7527	19.2631	18.5287	19.7539	18.6251	19.5864	18.8512	19.4089	19.5864	18.7364	18.4282	19.4089	18.7364	19.4089	19.2631	19.4089	18.9585	18.6251	19.2631	18.8512	18.9585	18.2619	18.6251	17.8702	18.8512	18.9585	16.1414	16.4904	17.731	19.7539
587	sm_pos_495	Positive	.	N	NA	NA	.	72	32	40	.	.	15.8604	15.9509	15.9673	15.6672	15.9339	15.5673	15.7454	15.5997	15.7152	14.6237	14.9356	15.6205	15.2607	15.1345	14.846	15.1824	15.0611	15.1824	15.4419	14.1635	15.1047	13.7819	14.7909	14.3076	13.7316	14.9356	14.6768	14.8037	13.9283	14.2331	14.3482	14.2504	13.8737	14.2065	14.4277	14.3784	14.7085
588	sm_pos_496	Positive	.	N	NA	NA	.	72	32	40	.	.	9.62558	8.44594	9.94031	10.6979	10.498	7.43751	10.4929	7.71251	8.93619	10.5235	9.79193	8.73976	10.4608	10.2799	10.8997	9.34224	9.25961	7.54276	9.48903	8.24904	9.15022	8.28003	9.28947	9.68471	7.88185	8.90485	8.86542	8.93619	8.36433	9.2351	8.76037	9.56757	9.78403	8.50132	7.93715	7.32725	10.6882
589	sm_pos_500	Positive	.	Y	HMDB15229;HMDB33718;HMDB40694;HMDB60945	NA	.	72	32	40	.	.	13.8357	11.0896	12.3938	11.9021	8.56992	10.2172	13.0003	8.15108	11.1895	11.86	13.2596	10.836	11.5494	12.0433	11.9862	12.4455	11.5691	10.563	12.3938	12.1333	12.8749	12.7676	11.7063	13.1008	12.0379	11.4847	12.3809	11.314	12.0971	10.5714	7.38176	11.4953	9.76252	7.65928	7.32725	8.34581	13.2726
590	sm_pos_502	Positive	.	Y	HMDB06478;HMDB30124;HMDB31206;HMDB31259;HMDB31525;HMDB31526;HMDB31604;HMDB31605;HMDB33854;HMDB34465;HMDB39779	LMFA12000003	.	72	32	40	.	.	16.0445	16.7245	17.0184	16.1007	18.1164	17.0885	16.1007	16.7835	17.223	14.224	17.5468	16.3992	16.4904	16.4091	15.4851	17.5468	14.9566	17.152	15.9509	16.5205	16.436	16.9855	17.0885	16.0001	16.9855	17.3276	15.5673	17.5916	16.6731	16.5951	16.8675	16.4626	16.7835	17.5145	17.6367	18.9585	16.3718
591	sm_pos_503	Positive	.	Y	HMDB30580;HMDB30752;HMDB31610;HMDB31623;HMDB32018;HMDB32583;HMDB32591;HMDB35275;HMDB35873;HMDB35894;HMDB37277;HMDB37877;HMDB40268;HMDB40446;HMDB41007;HMDB41481;HMDB41807	NA	.	72	32	40	.	.	12.2082	12.7856	12.1774	11.9403	11.4711	11.9982	12.0379	11.8762	11.2328	11.1189	10.4544	11.8441	11.02	12.1956	10.8043	11.1165	10.9645	11.432	11.1594	8.18707	10.6733	9.71314	10.9379	9.30704	7.66887	9.40183	11.2125	9.03189	9.55576	12.1149	9.82639	9.62231	8.54229	8.0709	10.8272	9.68933	10.306
592	sm_pos_505	Positive	.	N	NA	NA	.	72	32	40	.	.	11.1617	10.1507	11.4953	6.68406	6.8949	11.9354	8.97985	8.63964	9.59833	8.69582	12.3691	8.73224	10.043	9.49497	6.79549	9.85714	8.38635	9.41315	10.8784	11.6226	11.6479	11.7437	8.49099	8.74282	11.9286	10.0763	11.4001	8.72332	10.9529	9.61693	6.79549	9.05353	7.00317	6.8949	6.84483	9.2324	9.28947
593	sm_pos_508	Positive	.	N	NA	NA	.	72	32	40	.	.	14.1716	15.0159	14.0804	13.9108	14.7183	14.781	14.2864	14.6544	14.9123	14.5185	14.8676	14.9698	14.5634	14.4277	14.7134	14.5845	14.6126	14.9512	15.1283	14.094	14.9914	14.4601	14.7493	14.579	14.224	14.6448	14.7909	14.9241	14.6981	14.5239	14.6331	14.3273	14.5239	14.6448	14.7183	15.0461	14.836
594	sm_pos_509	Positive	.	Y	HMDB40546;HMDB61041	NA	.	72	32	40	.	.	13.1811	11.1641	13.5964	10.7587	7.34446	8.62099	13.6327	8.29252	10.3704	11.9117	13.5893	8.34242	12.2323	11.8228	11.5453	12.1664	12.2023	10.2311	12.8517	12.5048	14.1678	12.5576	8.91625	12.9018	12.2831	11.1042	13.3178	6.40889	10.7264	11.3924	7.23054	11.2737	7.41622	7.53338	7.21531	8.64724	12.271
595	sm_pos_510	Positive	.	Y	HMDB60455	NA	.	72	32	40	.	.	13.7051	13.2555	13.4488	12.6972	14.9123	14.5634	13.108	12.1723	14.0059	11.7134	14.5345	13.073	13.0582	13.0582	11.7576	13.7733	12.5844	13.7554	13.293	13.55	12.7991	13.5022	13.2659	12.6972	13.8737	13.7223	12.5525	14.3273	13.8824	13.3749	12.5713	12.4223	13.2726	14.1593	15.0833	14.8768	13.1162
596	sm_pos_511	Positive	.	N	NA	NA	.	72	32	40	.	.	15.5811	13.6251	14.9698	13.8509	13.3551	11.3585	15.5231	10.836	12.9615	13.9465	15.1141	12.2388	13.9543	14.5443	14.7401	15.1684	13.6749	12.6721	13.9332	13.4353	15.2143	14.434	13.2596	15.1047	13.6526	13.3007	13.8004	13.0149	13.165	13.4708	8.54996	12.5525	12.5281	7.70676	7.43751	8.23354	15.2675
597	sm_pos_514	Positive	.	N	NA	NA	.	72	32	40	.	.	12.7035	11.2037	12.1664	10.0763	13.4556	12.8953	10.9095	9.21749	12.1881	10.0654	12.7106	11.5021	12.0027	11.7979	8.93008	12.4045	10.5343	11.4847	11.1042	12.2113	10.8594	11.678	12.4867	8.41257	11.6388	11.1545	7.9994	12.958	12.7502	11.4661	11.3946	11.329	11.828	12.5115	12.4455	12.7711	11.2125
598	sm_pos_515	Positive	.	Y	HMDB05897;HMDB29631;HMDB30873;HMDB31824;HMDB33308;HMDB33928;HMDB34002;HMDB34105;HMDB37254;HMDB38549;HMDB38926;HMDB41656;HMDB41698;HMDB41704;HMDB41857	LMPK12140001	.	72	32	40	.	.	13.3298	13.8652	13.6117	13.6696	12.8689	14.6981	14.094	14.7232	14.0656	14.121	13.5818	15.2805	13.6165	14.8267	14.2504	14.5545	14.5634	14.6448	14.4079	12.6376	14.5845	13.8278	14.4277	13.6962	12.8556	13.9283	14.0804	13.5673	13.3892	13.8737	13.9881	13.5022	13.0367	12.7106	13.9015	13.7554	14.0059
599	sm_pos_516	Positive	.	Y	HMDB00982;HMDB14643;HMDB32129;HMDB32130;HMDB32559;HMDB33610;HMDB36738;HMDB39229;HMDB39612	NA	.	72	32	40	.	.	18.5287	17.0885	17.6756	17.6367	16.0001	17.3697	18.2619	18.0537	15.7454	15.5997	15.7781	15.9509	16.3504	15.9136	15.7152	16.2221	15.6976	17.5916	13.9543	18.0537	15.0272	16.4904	15.3462	16.5451	18.2619	17.1229	17.223	16.9572	13.8737	17.8702	16.6238	17.9952	18.1164	16.3893	17.4088	16.2221	17.4473
600	sm_pos_517	Positive	.	Y	HMDB00725;HMDB00766;HMDB00783;HMDB02104;HMDB02113;HMDB06055;HMDB31859;HMDB36576;HMDB59659;HMDB60460;HMDB60461	LMFA01100055	.	72	32	40	.	.	12.737	12.9474	12.7106	12.4045	13.8737	12.1542	12.3364	11.6388	11.8492	11.4898	10.7971	11.3902	10.6907	11.0459	10.836	10.5605	10.5656	10.5399	11.0943	9.06607	11.1069	10.2236	10.8218	9.55056	8.64724	9.94031	9.94031	9.60574	9.881	11.1265	8.71106	9.39854	10.2874	9.43334	9.94629	10.5714	9.38364
601	sm_pos_521	Positive	.	Y	HMDB00167;HMDB00719;HMDB04041;HMDB31646;HMDB61148	LMFA01050398;LMFA01060002;LMFA01060003;LMFA01060190;LMFA01060193	.	72	32	40	.	.	15.0667	14.759	14.5345	15.7295	15.7295	15.4851	16.3893	15.6344	16.1204	15.2271	14.7085	16.1204	14.8131	15.2805	14.9698	15.2395	14.8558	14.8084	15.6672	13.9108	15.5509	15.2143	15.0159	15.5357	14.6026	14.5131	15.4143	14.781	14.9123	15.8112	14.0238	15.1824	14.8999	14.846	15.0461	14.8267	14.491
602	sm_pos_522	Positive	.	Y	HMDB29468;HMDB29866;HMDB30610;HMDB34026;HMDB34214;HMDB37247;HMDB37585;HMDB37916;HMDB38755;HMDB40306;HMDB41251	NA	.	72	32	40	.	.	12.29	11.4953	13.0289	10.2534	7.30553	11.9176	12.2831	8.37876	11.641	11.5361	13.293	8.35782	12.6918	11.7294	10.0807	11.8916	11.3415	11.2223	13.3139	13.3964	13.9015	12.6173	10.4608	11.0968	12.9244	11.8466	13.4038	9.63443	11.9608	11.0992	9.01917	11.9982	7.46042	7.50856	7.16932	8.66864	11.6226
603	sm_pos_527	Positive	.	N	NA	NA	.	72	32	40	.	.	8.06696	11.1095	10.0975	10.3198	9.76815	10.3179	10.588	10.8043	8.97985	10.0132	7.92624	10.8924	11.0351	11.1895	10.6007	10.6055	11.1392	11.749	8.90485	10.8151	10.627	9.70296	11.003	10.4385	10.8457	10.6733	10.3812	10.7526	11.0308	12.1333	10.9437	10.6055	9.86339	10.5605	11.3482	11.4561	10.8876
604	sm_pos_532	Positive	.	N	NA	NA	.	72	32	40	.	.	15.4552	15.1534	15.0272	14.0445	16.3092	15.5357	14.5545	13.9881	15.5673	13.7394	16.1414	14.3784	15.6344	15.1684	13.073	15.8986	13.55	15.3206	15.4552	16.2004	15.7605	15.803	15.4552	13.4556	15.5096	15.641	15.0461	15.9339	15.1932	14.5736	15.3712	14.8267	15.2033	13.862	14.7447	15.6672	15.0322
605	sm_pos_539	Positive	.	N	NA	NA	.	72	32	40	.	.	17.8702	17.6756	18.2619	18.9585	19.2631	19.5864	19.972	20.2032	20.2032	20.2032	19.972	20.9517	20.2032	19.4089	20.2032	19.7539	19.7539	19.7539	20.2032	19.2631	20.2032	20.2032	20.2032	20.2032	19.1152	20.2032	19.7539	20.2032	19.5864	19.7539	19.972	20.2032	20.2032	19.7539	19.7539	19.972	20.2032
606	sm_pos_542	Positive	.	N	NA	NA	.	72	32	40	.	.	16.9305	16.3287	16.7527	17.1229	17.8251	17.1872	17.057	16.1007	17.3276	15.8112	17.057	17.0885	17.057	16.4904	15.6205	17.4473	15.3129	16.8675	17.1872	17.0184	16.9003	17.223	17.6367	16.0825	17.2518	17.5145	16.2634	18.0537	17.3276	17.057	17.5145	16.0618	16.9572	15.6344	16.7003	16.6492	16.7835
607	sm_pos_545	Positive	.	N	NA	NA	.	72	32	40	.	.	7.19331	10.2079	11.945	12.7785	8.65074	6.93871	11.0004	6.56056	9.78619	14.5845	6.40889	6.56056	11.5907	9.30704	14.2419	6.56056	11.0505	6.56056	11.515	8.50578	10.3866	6.56056	8.85111	9.69175	6.56056	8.84447	12.6237	7.37153	6.40889	8.97985	10.2236	14.2419	7.96446	9.40756	8.88322	6.40889	9.21749
608	sm_pos_547	Positive	.	N	NA	NA	.	72	32	40	.	.	11.2942	10.5235	8.96493	9.708	10.5605	12.0745	8.88033	8.49686	8.65425	6.79549	11.8131	8.56378	7.28975	10.9791	8.00586	11.1545	8.46157	11.0845	8.72332	10.862	12.6721	9.75697	8.81437	8.47625	10.1398	9.98399	8.49686	10.2172	12.0076	14.0656	9.53065	6.93871	7.27025	10.2755	10.5452	8.86996	10.071
609	sm_pos_549	Positive	.	N	NA	NA	.	72	32	40	.	.	11.9021	12.6506	12.4724	11.7383	12.6784	12.8749	11.7294	12.9244	12.5204	12.0809	14.9458	11.1942	12.4097	12.6886	13.7554	13.0582	12.1207	13.0003	11.8363	12.9433	15.1824	13.2792	11.5742	15.0461	13.5818	12.6408	15.4851	12.4962	12.0027	10.285	11.0896	12.7711	9.77097	11.0131	9.80199	11.3187	13.7733
610	sm_pos_550	Positive	.	Y	HMDB00043;HMDB00883;HMDB01382;HMDB02141;HMDB02167;HMDB13716;HMDB15550;HMDB29599;HMDB31178;HMDB31598;HMDB31648;HMDB32351;HMDB32385;HMDB33840;HMDB33978;HMDB35143	LMFA01100040	.	72	32	40	.	.	12.7106	14.836	14.6768	16.0445	15.5509	14.9458	15.3053	15.4851	14.7281	15.4419	13.689	15.1406	13.9881	15.5357	14.2707	14.7341	15.2395	15.2143	15.0373	14.7693	15.0034	14.9407	15.1824	14.781	13.6365	14.9698	15.6205	15.0833	16.0207	16.7245	14.4489	14.7232	14.8267	15.1047	14.9241	15.6839	14.5443
611	sm_pos_551	Positive	.	Y	HMDB60816	NA	.	72	32	40	.	.	11.5101	12.3995	11.8205	12.1149	12.3719	11.5907	12.0871	12.4991	12.352	11.9076	13.3824	11.2037	12.29	12.1829	12.6575	12.0229	12.1149	12.2518	11.8033	11.8762	13.4945	11.9815	10.8924	13.9712	12.2323	12.1723	13.7051	11.86	11.2168	10.6468	11.4193	12.4867	9.6825	11.2083	10.0737	10.8733	12.6721
612	sm_pos_553	Positive	.	Y	HMDB00062;HMDB01988;HMDB31176;HMDB36594;HMDB40433	NA	.	72	32	40	.	.	14.2331	15.0611	13.9881	14.8768	15.2033	15.3844	14.9298	15.7152	14.9458	15.7454	13.9967	15.8796	14.759	15.0935	14.9566	14.4079	15.0373	14.6863	14.7183	14.3688	15.2395	15.1406	14.5394	14.9458	14.9458	14.836	14.8933	15.0723	15.1141	16.5451	14.6026	14.9356	14.9356	13.862	14.8867	15.5096	14.9698
613	sm_pos_554	Positive	.	Y	HMDB00904;HMDB03148;HMDB31670;HMDB34580;HMDB37856;HMDB37857;HMDB37862;HMDB37872;HMDB37873;HMDB37874;HMDB37875;HMDB37876;HMDB37878;HMDB37879;HMDB37880;HMDB37881;HMDB37882	NA	.	72	32	40	.	.	12.144	12.0726	11.5049	12.8067	13.4038	12.9795	12.5902	12.535	12.9174	12.8276	11.6575	13.0211	12.707	12.8556	11.329	12.2082	12.2831	12.9174	13.1501	11.6226	13.5673	14.0445	13.0149	13.6696	10.7587	11.6885	14.3351	12.3265	14.139	13.0652	11.9926	13.108	13.349	14.2794	13.2172	12.9716	12.9433
614	sm_pos_562	Positive	.	Y	HMDB00508;HMDB00568;HMDB01851;HMDB02917;HMDB33730	NA	.	72	32	40	.	.	10.8876	11.5554	10.6104	10.7794	10.8174	11.0256	9.67196	10.8457	9.59286	10.1089	10.027	10.6219	10.9791	10.4656	10.2335	10.4029	9.90231	10.6007	9.95528	9.99917	10.9592	10.8457	10.585	10.2725	10.7389	10.1089	11.0845	10.4212	10.848	11.0896	10.8807	10.133	10.8733	11.4898	11.6833	10.9437	11.3394
615	sm_pos_564	Positive	.	Y	HMDB00574;HMDB03417	NA	.	72	32	40	.	.	8.06696	7.77784	7.78211	9.76252	10.6979	7.76784	10.2287	11.1451	9.22971	10.7011	10.1668	13.7733	9.89033	13.4127	11.7532	11.5797	11.9862	12.6506	8.94326	10.862	11.6913	11.9501	8.20693	11.9658	11.1141	12.8408	13.1954	11.4898	11.0943	13.7394	10.8997	13.8429	13.108	10.9278	13.4127	12.4933	13.6117
616	sm_pos_571	Positive	.	Y	HMDB03269;HMDB29430;HMDB32055;HMDB41912;HMDB59766	NA	.	72	32	40	.	.	8.06696	10.4029	7.78211	8.02549	9.76815	8.83075	9.22971	9.74938	8.04549	7.68042	7.92624	7.7039	8.31533	9.22971	7.6724	7.65469	7.64814	12.0251	7.82192	10.4544	7.9444	11.3436	7.59794	10.4212	11.6226	11.699	12.8345	10.5605	8.03576	10.1398	7.89313	12.9097	9.97886	8.0709	12.1496	9.12736	11.4686
617	sm_pos_577	Positive	.	Y	HMDB30277;HMDB31772;HMDB38319;HMDB39127;HMDB40352	NA	.	72	32	40	.	.	8.06696	7.77784	8.62682	9.62886	9.76815	10.1643	10.0837	11.3946	8.04549	11.0529	8.46157	7.7039	10.8876	9.39248	9.66113	9.83842	9.06607	10.192	7.82192	10.0204	9.85065	9.12736	8.90485	10.2133	11.0639	7.70097	10.0596	9.19694	9.18776	10.2172	10.9891	9.93385	10.3357	10.6373	9.44599	8.90485	9.83282
618	sm_pos_579	Positive	.	Y	HMDB11163;HMDB28749;HMDB31722;HMDB41560;HMDB41679;HMDB41727;HMDB60736	NA	.	72	32	40	.	.	11.7186	10.9791	10.351	12.0229	10.4818	12.7578	12.8813	12.8953	11.8544	11.7511	11.4711	12.2212	11.4711	11.783	11.8183	11.0109	11.1295	10.9645	10.8504	10.7042	11.174	10.5425	11.02	11.2737	10.0654	10.9791	11.2168	11.1189	10.782	11.5691	10.5767	11.5049	12.2144	10.4632	11.1295	10.9021	9.82639
619	sm_pos_581	Positive	.	N	NA	NA	.	72	32	40	.	.	14.5131	14.7183	14.9123	14.6237	14.781	14.8867	14.3885	15.2675	14.5239	15.0723	14.2504	15.3462	15.2033	14.8676	15.0417	14.846	15.0723	15.6344	15.1824	15.2675	15.4419	15.4552	15.0935	15.2395	15.2675	15.254	15.6344	15.4143	15.3462	16.2453	15.254	15.5997	15.7605	15.2935	15.5673	16.0001	15.3462
620	sm_pos_583	Positive	.	N	NA	NA	.	72	32	40	.	.	11.2558	6.79549	10.7707	7.32725	12.413	13.2514	8.73224	10.6681	10.4029	8.8236	12.3638	8.59256	11.3752	11.3752	10.6318	11.8363	10.285	10.8549	11.0845	12.8212	12.4524	11.3666	10.7068	10.3304	11.6226	11.0896	11.7112	10.5714	10.9379	9.85065	10.1133	8.8745	9.76252	7.27025	9.43089	12.29	10.1305
621	sm_pos_584	Positive	.	N	NA	NA	.	72	32	40	.	.	8.06696	7.77784	7.78211	8.02549	9.76815	7.76784	7.7336	7.86264	8.04549	7.68042	7.92624	7.7039	8.31533	7.39743	7.6724	8.29642	9.34224	9.73715	7.82192	7.6724	7.9444	9.40756	7.59794	7.62413	9.99457	11.5957	9.50592	10.0326	11.2301	9.04653	9.56757	9.09493	8.78932	8.0709	10.6493	10.4656	7.8254
622	sm_pos_588	Positive	.	Y	HMDB33062;HMDB36372;HMDB36373;HMDB38968	NA	.	72	32	40	.	.	10.6373	9.66113	9.6825	8.65425	9.76815	11.2223	8.74282	10.7093	8.04549	11.8734	12.1149	12.3001	8.96493	9.82353	11.0505	8.96493	9.10879	10.6468	12.2421	7.6724	11.6009	10.8924	8.22092	11.7885	8.01726	9.51569	11.3545	7.76784	11.7383	10.6345	10.3304	11.6733	11.3689	10.3304	10.4793	10.6569	10.7587
623	sm_pos_589	Positive	.	Y	HMDB14797	NA	.	72	32	40	.	.	18.353	19.5864	19.7539	20.2032	19.972	18.6251	19.7539	18.9585	19.5864	18.9585	19.2631	18.7364	19.972	18.6251	18.8512	19.2631	18.8512	19.4089	19.5864	18.9585	18.9585	18.5287	19.2631	18.8512	18.7364	19.4089	18.6251	19.2631	18.353	18.9585	18.9585	19.4089	19.2631	19.972	19.5864	19.2631	19.1152
624	sm_pos_590	Positive	.	Y	HMDB00079;HMDB04230;HMDB29874;HMDB31547;HMDB38175;HMDB59810;HMDB59851;HMDB59905;HMDB59924	NA	.	72	32	40	.	.	11.3526	13.0071	12.6972	12.5204	13.2172	14.5443	13.5089	14.9123	14.3273	14.9566	14.0445	15.5163	14.6544	14.9241	14.9123	14.491	14.9241	15.0159	14.3482	15.4143	15.0935	15.1047	14.6815	15.5509	15.1534	14.6237	14.5131	14.5292	15.1047	15.6205	14.9512	14.8768	14.4489	15.5673	15.5231	14.9241	14.8037
625	sm_pos_593	Positive	.	N	NA	NA	.	72	32	40	.	.	10.1089	13.1008	12.3638	14.4697	14.0059	10.518	13.0149	8.16504	13.1771	13.0512	11.0591	12.6784	14.139	12.4097	13.4281	10.7924	12.0483	11.1295	12.6237	10.1247	10.4242	9.62886	13.0512	11.7979	10.1247	12.3719	11.7628	11.7532	10.5605	12.4593	14.5736	13.9967	14.4079	14.7183	13.6613	14.215	11.2274
626	sm_pos_594	Positive	.	N	NA	NA	.	72	32	40	.	.	14.6863	10.2799	9.21146	9.94031	13.0652	13.5055	15.0159	12.1207	10.2133	6.56056	13.8652	9.82067	11.1141	12.5525	6.68406	13.9881	10.9486	10.6373	11.4953	11.2328	8.42106	12.9859	12.4524	12.1021	11.4364	11.0639	9.09128	12.9935	13.7135	11.783	11.625	10.3433	10.8571	10.5399	9.78186	9.50054	10.5943
627	sm_pos_596	Positive	.	Y	HMDB01413;HMDB30106;HMDB33324;HMDB33325	NA	.	72	32	40	.	.	14.8867	10.7557	14.5634	11.6525	6.93871	12.2454	13.0211	8.63288	6.56056	11.2782	15.254	8.72332	10.148	12.3089	12.0027	13.2263	13.362	7.85328	13.3858	13.2263	14.1254	12.2082	8.483	12.5048	12.4275	9.79193	14.0343	10.7587	14.0238	11.423	6.84483	11.0406	7.00317	6.93871	6.8949	9.22453	12.1542
628	sm_pos_599	Positive	.	N	NA	NA	.	72	32	40	.	.	6.79549	11.5652	10.071	13.1291	11.1545	7.47897	10.8853	7.02632	9.69747	11.5877	6.84483	10.1618	12.1496	9.60574	12.0924	8.07483	9.64293	7.57439	10.2777	6.68406	6.98001	6.8949	10.529	9.2351	6.8949	8.60008	9.71314	7.49274	7.85994	9.41581	12.9859	12.4455	12.3638	13.1426	10.6245	11.635	8.93619
629	sm_pos_600	Positive	.	Y	HMDB11162;HMDB11667;HMDB14989;HMDB28683;HMDB28746;HMDB29456;HMDB31700;HMDB32607;HMDB33394;HMDB36522;HMDB37641;HMDB38354;HMDB59891	NA	.	72	32	40	.	.	11.8916	9.96151	9.36018	13.0582	11.1236	12.644	13.55	12.9301	12.0726	11.9954	11.611	12.3427	10.8128	12.0273	11.1343	10.7651	10.027	10.6569	12.2296	9.38971	10.3159	9.80199	8.37876	11.1838	10.8128	9.22971	10.7619	8.10857	11.6885	10.0654	9.70296	11.9427	12.9716	10.2001	7.68922	8.91111	7.99224
630	sm_pos_601	Positive	.	Y	HMDB00230;HMDB00773;HMDB28831;HMDB29104	NA	.	72	32	40	.	.	14.5933	14.7085	14.8131	14.2065	13.9967	14.2707	13.4038	13.8824	13.3298	13.2759	12.8953	13.8509	13.3139	13.55	13.2726	13.9381	13.8589	13.5628	13.689	12.6918	13.4488	13.0071	13.5893	12.8408	13.4865	13.1501	13.2596	13.1162	13.0149	13.1227	14.3962	12.744	13.6033	13.158	14.1678	12.6918	13.5673
631	sm_pos_602	Positive	.	Y	HMDB32472	NA	.	72	32	40	.	.	13.9108	11.678	13.9967	12.5844	15.0159	15.2271	13.657	12.5497	13.7223	12.3332	14.6656	10.782	14.1499	14.1957	12.965	14.7909	13.3429	13.8234	13.9465	15.1684	14.2864	14.3351	13.5742	13.4127	14.3076	14.1298	13.3687	14.2419	13.8004	13.3218	13.0149	12.7921	13.3964	11.9954	13.2514	14.5545	13.5329
632	sm_pos_603	Positive	.	Y	HMDB06488;HMDB13105;HMDB28697;HMDB29054;HMDB31412;HMDB32219;HMDB32313;HMDB33700;HMDB34452;HMDB35714;HMDB39222;HMDB40639	LMFA01170102	.	72	32	40	.	.	10.2957	11.2328	12.1601	11.8183	10.9168	12.4933	12.5469	12.4797	12.1207	12.5204	12.3809	13.4945	12.9795	13.2659	13.5818	13.7223	13.4214	12.352	13.55	11.3187	13.4782	12.2942	12.6138	13.0512	12.2082	12.2113	12.4162	13.1426	13.6117	12.965	12.3001	12.5115	12.535	11.8183	11.5691	12.3876	12.3611
633	sm_pos_605	Positive	.	N	NA	NA	.	72	32	40	.	.	20.9517	20.9517	20.9517	20.9517	20.9517	20.9517	20.9517	21.4681	21.4681	20.9517	20.9517	21.4681	20.9517	19.972	21.4681	20.9517	21.4681	21.4681	21.4681	20.9517	21.4681	20.9517	20.9517	20.9517	21.4681	21.4681	21.4681	21.4681	20.9517	21.4681	20.9517	21.4681	20.9517	20.9517	21.4681	21.4681	21.4681
634	sm_pos_606	Positive	.	N	NA	NA	.	72	32	40	.	.	16.9572	14.1911	16.836	15.9339	17.0184	16.836	16.8071	14.3273	16.7527	16.0001	17.152	15.7454	16.9572	16.1414	15.9339	17.223	16.1414	16.6492	17.057	17.2877	16.1592	17.1229	16.836	16.1592	16.836	17.1872	16.3092	17.6367	16.2221	16.3504	15.753	16.5451	16.5951	15.0723	15.8291	16.9855	16.5451
635	sm_pos_607	Positive	.	Y	HMDB29778;HMDB31758;HMDB39025	NA	.	72	32	40	.	.	15.1824	16.3718	15.7781	15.6839	15.6839	16.0326	15.9339	16.6238	15.5096	14.8037	16.3504	14.6768	15.7781	15.4552	14.7693	16.2634	15.6344	15.8796	16.3718	15.5997	15.8986	15.3326	15.3712	16.1007	15.5231	15.7949	15.2088	15.8291	15.7454	15.4419	14.7281	14.8131	15.0935	15.9136	15.8112	15.2675	15.6839
636	sm_pos_609	Positive	.	Y	HMDB00048;HMDB00055;HMDB00163;HMDB00186;HMDB00258;HMDB00740;HMDB00975;HMDB02923;HMDB05826;HMDB06603;HMDB06792;HMDB11740;HMDB11742;HMDB14610;HMDB29461;HMDB29880;HMDB29882;HMDB29898;HMDB29902;HMDB29919;HMDB29933;HMDB30575;HMDB31289;HMDB31992;HMDB32736;HMDB33368;HMDB34182;HMDB38489;HMDB39237;HMDB39727;HMDB39876;HMDB41627;HMDB59746;HMDB60068	NA	.	72	32	40	.	.	14.121	14.846	13.963	13.2172	15.0611	14.4489	13.8092	13.8278	14.2065	12.7405	14.9815	12.737	14.4277	14.139	12.271	14.9356	12.9018	13.9283	14.4171	14.7447	14.7281	14.1499	13.9712	13.232	14.2065	14.0753	13.1732	14.5634	14.1298	14.4079	13.7776	13.2459	13.8589	13.8908	14.0059	14.121	14.0559
637	sm_pos_611	Positive	.	N	NA	NA	.	72	32	40	.	.	6.68406	12.958	10.3612	13.5708	11.4271	7.54276	11.2125	7.74211	11.0505	12.644	8.82055	10.0082	12.5048	11.2614	12.9301	9.41315	10.2335	8.8745	10.8314	7.36129	8.54996	7.73632	10.5605	10.0763	8.12326	9.97324	9.60805	9.13822	9.05353	11.4847	13.4214	13.2356	12.5974	13.2726	12.4162	11.4614	9.47128
638	sm_pos_612	Positive	.	Y	HMDB00162;HMDB03411;HMDB12880;HMDB13742;HMDB29609;HMDB30409;HMDB34208;HMDB40145	NA	.	72	32	40	.	.	17.0885	16.9572	17.2518	18.2619	17.4833	18.1845	17.8251	17.8702	17.6756	17.5468	16.1781	17.731	17.1229	16.9003	17.0184	17.6367	16.9003	17.4833	17.3077	16.1781	17.2877	17.3697	17.3276	17.2877	15.7605	16.4091	17.4088	16.3504	16.5451	17.9362	16.2883	17.2877	17.0184	16.8675	17.223	16.3504	16.436
639	sm_pos_613	Positive	.	N	NA	NA	.	72	32	40	.	.	6.40889	14.6448	11.48	15.1932	11.9117	10.043	12.3364	10.0011	13.7554	14.1499	10.7651	10.9529	13.5582	12.9514	14.759	11.0943	11.839	10.9486	12.0924	10.2335	10.6219	8.51887	11.5907	11.4823	9.76533	12.6304	11.3545	11.3504	10.172	13.1463	14.7183	14.5589	13.5253	14.8617	14.094	12.5469	12.0809
640	sm_pos_614	Positive	.	Y	HMDB33359;HMDB38584	NA	.	72	32	40	.	.	18.1164	17.6367	18.4282	18.353	18.8512	18.353	18.8512	18.2619	18.7364	17.6756	19.1152	17.2518	18.1845	17.5145	17.5916	18.6251	18.0537	18.6251	18.9585	18.5287	18.1164	18.2619	18.353	18.1845	18.0537	18.7364	17.6756	18.6251	17.9952	17.9952	17.7775	18.353	18.2619	18.0537	18.1845	18.353	18.4282
641	sm_pos_615	Positive	.	N	NA	NA	.	72	32	40	.	.	17.3697	18.0537	17.7775	17.8702	18.2619	17.5468	18.1164	18.353	18.1164	17.3276	18.1164	17.1872	18.0537	17.1872	17.2518	18.4282	17.731	18.353	18.1845	17.9952	17.9952	17.5916	17.9952	17.9362	17.731	18.353	17.5145	18.1845	17.6367	17.5916	17.5916	17.6367	17.3697	17.9362	17.7775	17.5468	18.1164
642	sm_pos_619	Positive	.	Y	HMDB00839;HMDB30019;HMDB31744;HMDB33310;HMDB39044;HMDB41298	NA	.	72	32	40	.	.	13.1501	13.7733	12.9174	13.5582	14.3171	14.8768	13.4983	13.9967	13.2596	12.9935	11.4779	13.5329	12.6721	12.6647	12.0871	13.6696	11.3314	12.6918	11.6369	11.0639	12.9273	12.6304	13.1426	13.1501	9.62231	9.04653	13.0003	11.1141	11.5847	13.2858	12.1085	11.5847	12.1496	12.8408	12.9333	10.6442	10.2755
643	sm_pos_627	Positive	.	Y	HMDB06831;HMDB29165;HMDB30330;HMDB31174;HMDB31342;HMDB31351;HMDB31476;HMDB31477;HMDB31593;HMDB31681;HMDB32460;HMDB38271;HMDB40214	NA	.	72	32	40	.	.	11.447	10.2287	11.1295	10.3557	12.0924	11.2761	10.8646	10.9645	9.97886	9.8176	12.3395	9.9433	10.1974	11.02	8.04063	11.447	10.5207	9.69461	9.7518	11.4364	10.4442	10.4029	10.7924	9.89338	10.1507	9.91236	9.43579	11.9176	11.0351	9.92788	10.8314	10.498	10.0807	10.7093	11.1095	12.0924	12.0351
644	sm_pos_629	Positive	.	Y	HMDB15322;HMDB28744;HMDB29122	NA	.	72	32	40	.	.	8.06696	7.77784	7.78211	8.02549	9.76815	7.76784	7.7336	10.6132	8.04549	11.9354	7.92624	12.6647	11.7089	12.2942	11.3807	11.6163	12.2643	11.9354	11.4614	11.6432	12.7502	12.581	11.7777	13.0652	13.1921	12.5204	12.6304	12.6304	13.1501	12.6784	13.0801	12.9859	12.7711	12.5469	13.9967	12.3063	13.6613
645	sm_pos_634	Positive	.	Y	HMDB61104	NA	.	72	32	40	.	.	8.06696	11.0505	7.78211	8.02549	9.76815	8.8175	7.7336	7.86264	8.04549	7.68042	7.92624	7.7039	8.31533	7.23054	7.6724	7.65469	7.64814	10.883	7.82192	7.6724	7.9444	7.85994	11.1792	7.62413	10.9592	7.70097	7.57038	7.76784	8.03576	10.4843	10.8807	7.64583	7.74761	8.0709	8.13696	8.73224	7.67064
646	sm_pos_635	Positive	.	Y	HMDB29171;HMDB29423;HMDB33747	LMFA01170098	.	72	32	40	.	.	11.7885	10.5088	11.8871	12.0433	12.3876	11.5797	11.1343	9.69747	11.5101	10.133	10.1305	8.56992	11.635	10.3668	9.85714	10.7319	8.7571	11.0748	10.9791	10.1305	8.97172	9.32722	11.9228	7.62413	10.9645	10.2172	10.529	9.28947	10.8973	9.53065	9.68692	9.1674	10.4385	10.3357	9.38364	9.75422	9.87406
647	sm_pos_638	Positive	.	Y	HMDB00884;HMDB02331;HMDB04813;HMDB05766;HMDB11738	NA	.	72	32	40	.	.	12.1496	13.8589	13.7394	13.3298	13.7051	14.1678	14.1112	13.4038	13.7355	13.8824	12.8749	13.8824	13.3749	13.6213	13.7733	13.3258	14.7183	14.3636	12.1021	12.3691	13.4353	13.0582	14.3585	12.6918	14.5345	14.9566	13.232	13.9238	13.7733	14.1593	14.0138	13.7733	12.965	12.9018	14.1865	15.0159	13.3007
648	sm_pos_639	Positive	.	Y	HMDB06095;HMDB39828	NA	.	72	32	40	.	.	9.69747	11.5877	10.2433	11.4847	11.3585	9.55576	10.7587	10.9486	11.0553	10.3252	10.6979	9.52763	10.0178	9.85065	10.0918	9.52453	10.1089	9.37667	11.0992	9.44956	10.4869	8.76858	9.33236	10.4954	9.28947	9.63443	9.77917	9.50054	9.59286	10.1305	10.1769	9.89738	10.2079	11.2223	10.0596	9.64569	10.8174
649	sm_pos_640	Positive	.	N	NA	NA	.	72	32	40	.	.	13.4488	13.8357	12.644	12.8139	12.1956	15.0461	14.6544	14.6448	12.1496	14.4601	13.1954	15.7152	15.2805	14.6237	14.5634	14.1499	14.6448	15.0461	15.0461	13.4945	14.9566	15.0833	15.1047	15.0159	14.3351	14.8867	14.6026	13.6484	14.8722	15.1345	14.0559	14.7909	14.6712	13.7316	15.3844	14.4697	15.1684
650	sm_pos_641	Positive	.	N	NA	NA	.	72	32	40	.	.	14.3076	14.2794	13.5329	13.5818	14.0138	15.4552	15.353	15.1406	13.819	15.1684	14.3076	16.436	15.8291	15.3053	15.2935	14.8867	15.3655	15.5997	15.8112	14.3222	15.7454	15.6755	15.5673	15.7781	14.7909	15.9136	15.3053	14.759	15.4681	15.7949	14.4697	15.5673	15.4143	14.5634	15.8986	15.2033	15.7781
651	sm_pos_643	Positive	.	Y	HMDB00078;HMDB28775;HMDB28838;HMDB36181	NA	.	72	32	40	.	.	8.06696	9.55056	7.78211	8.02549	9.76815	7.76784	7.7336	7.86264	8.04549	8.08942	7.92624	11.7294	8.31533	10.5156	11.3338	10.104	11.7628	9.99917	7.82192	7.6724	10.1276	7.61939	7.59794	7.62413	8.45581	11.7134	9.78619	11.2476	8.03576	12.654	7.76468	8.98817	7.74761	8.0709	7.68922	13.8589	7.80156
652	sm_pos_644	Positive	.	Y	HMDB03764;HMDB06248;HMDB28872;HMDB29040;HMDB36226;HMDB36301;HMDB37725	NA	.	72	32	40	.	.	10.883	9.6825	7.78211	11.1495	9.76815	10.2361	12.4524	11.5554	12.0871	10.0178	11.4898	10.2695	11.641	11.5125	9.62886	10.3111	11.2761	9.36594	12.5744	11.4757	10.192	10.3159	9.91236	11.9176	12.634	8.38635	9.67196	8.88033	9.48903	9.73715	10.104	10.2634	13.1162	12.3265	11.3946	7.79434	11.1641
653	sm_pos_645	Positive	.	N	NA	NA	.	72	32	40	.	.	9.19356	9.98953	8.54229	9.19356	8.66132	8.63288	8.07483	9.61693	9.12033	7.46042	8.78374	7.87004	7.81553	6.93871	7.40683	8.34581	7.72656	8.33904	8.25203	8.05192	9.24847	7.90024	7.77613	7.85328	8.11633	7.9744	8.085	8.18014	8.44893	8.56685	7.55731	7.36129	7.61411	7.76468	7.55731	8.15742	8.35782
654	sm_pos_646	Positive	.	Y	HMDB29891	NA	.	72	32	40	.	.	11.4521	13.9967	13.073	11.7576	14.4277	15.0159	13.2107	13.689	12.8478	10.4714	14.1546	12.1237	13.0443	13.2894	10.4336	14.3273	12.1829	14.2504	13.7394	13.5253	13.2026	14.3688	13.4353	13.1008	14.491	13.1732	12.1333	13.5742	13.761	11.3436	11.8006	11.2666	12.8478	10.3812	12.4394	13.5964	11.4145
655	sm_pos_647	Positive	.	Y	HMDB31522;HMDB32930	NA	.	72	32	40	.	.	11.3338	11.86	10.4768	13.0801	12.271	13.308	12.7785	13.3964	13.6613	13.3109	12.2212	14.1678	12.7502	12.7856	12.9399	13.0211	12.8443	13.4353	12.7167	12.0027	13.6962	13.199	13.3824	13.5022	11.1042	12.7785	13.2425	13.108	13.1811	13.4865	12.9935	12.9174	13.2263	13.2291	13.6289	13.4865	13.1811
656	sm_pos_648	Positive	.	N	NA	NA	.	72	32	40	.	.	15.8112	15.8604	15.2805	17.6756	16.6492	17.4088	17.731	17.8251	18.4282	18.1164	16.836	18.8512	17.4473	17.0184	17.9362	17.7775	17.4473	18.2619	17.6756	16.9305	18.1845	17.9952	18.1164	18.1164	15.7781	17.8702	17.9362	17.8702	17.731	18.1845	17.9952	17.9362	18.0537	17.9952	18.1164	17.9362	17.8702
657	sm_pos_651	Positive	.	Y	HMDB29592	NA	.	72	32	40	.	.	8.06696	10.0654	7.78211	8.02549	9.76815	10.8457	11.2714	12.6647	9.03189	12.2268	10.9069	10.2236	11.9176	11.6058	11.6885	11.2147	11.4661	11.9257	11.5652	10.4818	11.4094	11.1343	11.314	11.7211	10.529	10.883	11.3048	11.1095	11.2083	11.5453	11.432	11.3504	11.1717	11.4193	11.7383	11.6009	11.4973
658	sm_pos_652	Positive	.	Y	HMDB11164;HMDB30254;HMDB30413;HMDB30419;HMDB38627;HMDB41756	NA	.	72	32	40	.	.	12.3809	12.3809	11.5957	13.4127	11.5361	13.9193	14.5021	13.963	12.7167	12.7106	11.9658	13.2792	12.1802	13.2459	12.4455	13.0149	12.4991	12.4559	12.2052	11.4823	12.3001	12.1085	12.3664	12.29	12.0707	11.2993	12.2454	10.8733	12.4962	12.8953	11.8544	12.7991	13.5459	10.7319	12.4797	12.1021	11.611
659	sm_pos_657	Positive	.	Y	HMDB01180;HMDB40705	NA	.	72	32	40	.	.	8.06696	7.77784	7.78211	9.11514	9.76815	7.76784	11.5605	9.46531	10.1769	7.68042	9.78186	7.7039	11.7576	10.4273	7.6724	9.45451	9.01264	8.42106	12.29	10.7971	7.9444	9.59286	8.42721	10.9069	12.4664	7.70097	8.63288	7.76784	8.69582	7.91611	9.43089	8.02944	12.9018	11.7383	11.243	7.79434	10.411
660	sm_pos_662	Positive	.	Y	HMDB00742;HMDB02108;HMDB39786	NA	.	72	32	40	.	.	10.8218	10.782	9.41847	9.90768	9.76815	9.77097	9.59833	9.43579	8.04549	9.13379	9.78619	10.2079	9.53921	10.3455	10.4188	10.3198	9.82639	10.5714	8.8929	8.69582	10.7679	9.58667	9.83842	10.0326	9.84175	9.45915	10.9691	9.77649	10.8668	11.1641	11.3238	9.47128	10.1133	9.55056	10.6416	10.3357	10.4336
661	sm_pos_663	Positive	.	Y	HMDB29418	NA	.	72	32	40	.	.	12.0273	12.1149	12.0323	10.7412	13.4641	12.0871	11.3187	12.7167	11.7885	9.88729	12.1385	10.351	12.0745	12.3995	9.99917	12.5405	10.9976	10.3411	10.9021	11.1918	11.86	10.9069	11.9711	11.3187	11.2104	11.5257	10.9748	12.2766	11.2083	11.6137	11.8786	11.1641	11.0845	13.9967	12.1881	13.2107	11.1451
662	sm_pos_669	Positive	.	Y	HMDB00459;HMDB00959;HMDB03357;HMDB14755;HMDB28854;HMDB29127;HMDB30893;HMDB31854;HMDB32120;HMDB32242;HMDB32536;HMDB34365;HMDB36044;HMDB36598;HMDB37010;HMDB37024;HMDB37280;HMDB39008;HMDB39816;HMDB59761;HMDB59827	NA	.	72	32	40	.	.	8.06696	7.77784	11.329	8.02549	9.76815	7.76784	7.7336	7.86264	8.04549	8.03576	7.92624	7.98374	8.31533	10.4188	8.47625	7.65469	9.26633	10.1745	7.82192	7.6724	7.9444	8.25203	9.55831	7.62413	7.66887	7.70097	9.47751	8.483	10.3198	11.4757	10.7587	7.64583	9.45915	8.0709	10.9847	8.52283	8.2134
663	sm_pos_674	Positive	.	Y	HMDB03045	NA	.	72	32	40	.	.	8.06696	9.72413	10.0763	12.3063	9.76815	11.3807	11.3902	10.8549	11.4271	11.8183	8.52679	12.4664	11.0748	13.4214	12.7167	11.635	12.5713	12.8953	12.5405	13.9465	12.782	12.2831	12.3167	12.271	12.1881	11.2846	11.8643	12.0229	12.7785	13.8278	11.5629	12.5902	10.0178	11.5338	14.3784	13.9381	13.1888
664	sm_pos_680	Positive	.	N	NA	NA	.	72	32	40	.	.	11.0379	11.4847	9.2841	6.8949	12.8408	12.6506	9.85714	8.89971	11.0351	8.05996	11.678	8.51239	9.49497	10.6835	9.51078	10.9408	7.9575	7.6824	10.9323	10.3612	10.4336	10.627	12.7167	11.0308	10.2898	9.80554	9.44242	10.9168	10.2755	7.70953	9.24847	8.34897	9.63443	9.12736	9.03903	12.6237	9.37667
665	sm_pos_682	Positive	.	N	NA	NA	.	72	32	40	.	.	7.62943	9.67196	9.60574	11.5983	8.8236	7.27025	10.3135	7.49274	9.24847	10.2534	7.36129	6.79549	12.324	7.69631	10.506	7.21531	9.25378	7.64583	9.79193	7.44897	7.43751	7.23054	9.0735	9.16414	7.19331	8.34581	10.5656	7.58862	7.23054	8.08942	11.4419	11.48	9.82639	13.073	9.52144	9.35337	9.85065
666	sm_pos_691	Positive	.	Y	HMDB00095;HMDB11640;HMDB11692	NA	.	72	32	40	.	.	12.3938	11.4094	11.0109	10.1815	12.5048	11.8734	11.1545	10.043	11.4212	9.69175	12.8623	8.78932	11.0697	11.9633	9.48903	12.4593	10.4768	10.2433	9.99457	11.7532	11.9815	11.4757	11.8674	10.6055	11.174	11.48	11.8544	12.1267	12.0323	10.4212	8.44893	10.1188	7.39743	7.49274	8.91625	8.68552	12.449
667	sm_pos_692	Positive	.	Y	HMDB03269;HMDB32055;HMDB41912;HMDB59766	NA	.	72	32	40	.	.	16.836	15.2143	17.057	14.0854	15.2143	13.6117	13.7179	11.3048	11.4992	12.1412	10.627	11.8871	10.9069	11.8441	11.287	13.108	11.5877	10.2589	11.0154	11.6369	11.515	10.1815	10.869	11.4561	11.7628	11.1617	11.8995	10.9691	11.6058	12.6039	11.5716	10.6468	11.287	12.0124	12.6173	13.2392	11.3807
668	sm_pos_696	Positive	.	Y	HMDB11691	NA	.	72	32	40	.	.	9.08762	11.1838	7.78211	8.02549	9.76815	7.76784	7.7336	7.86264	8.04549	7.68042	7.92624	7.7039	8.31533	10.5399	7.6724	8.93314	9.14476	7.7626	7.82192	7.6724	7.9444	9.93385	8.64724	7.62413	10.3866	9.33236	8.76037	7.76784	8.03576	10.4714	7.92989	10.2458	7.74761	8.0709	10.6318	7.79434	10.6055
669	sm_pos_700	Positive	.	N	NA	NA	.	72	32	40	.	.	8.06696	11.7134	10.411	12.8689	12.3638	12.9514	11.0308	12.4045	10.7794	12.3748	11.2328	14.224	12.2518	12.271	12.535	12.0323	11.9608	12.7167	13.2514	11.1095	13.3329	13.2659	13.1888	13.3298	13.4488	12.2212	12.8953	11.7777	13.2263	13.9283	12.3748	12.9399	13.1291	13.1008	13.3551	12.8623	12.3332
670	sm_pos_703	Positive	.	N	NA	NA	.	72	32	40	.	.	10.6245	10.2562	9.73129	12.449	10.5547	11.9862	12.644	12.0323	11.8183	11.699	10.3455	11.7907	8.31533	11.8809	10.5399	10.8408	9.33236	10.6055	11.741	8.3362	10.0405	10.4304	8.19219	10.2079	9.61036	7.70097	9.881	7.76784	10.9947	11.625	8.81124	10.2261	10.7587	8.0709	9.59833	7.79434	7.98374
671	sm_pos_708	Positive	.	Y	HMDB36394;HMDB40334;HMDB40335;HMDB40336;HMDB40337;HMDB59767	NA	.	72	32	40	.	.	11.5605	11.4734	11.0591	9.91236	12.7991	12.0809	11.329	8.98817	10.9847	8.13046	11.3807	10.3304	11.1473	11.9926	7.50856	12.0745	9.68692	9.96711	9.18189	10.9645	11.0591	10.8043	11.5203	10.7264	9.96711	11.0591	11.1838	12.2831	10.8733	9.91825	10.3455	9.72413	11.0505	7.67667	9.69747	11.3879	10.9122
672	sm_pos_711	Positive	.	Y	HMDB00721;HMDB11178;HMDB31570;HMDB31613;HMDB32063;HMDB32213;HMDB32626;HMDB33544	LMPR0102090020	.	72	32	40	.	.	10.7768	11.243	11.2168	13.7135	12.5974	14.6026	13.9193	14.0059	13.293	13.4127	11.7628	13.8737	11.9839	12.958	12.5576	12.3691	12.1664	12.5604	12.3395	10.9592	12.7106	12.5115	11.8572	13.1426	10.2957	11.02	12.6918	11.405	12.7227	13.0211	11.3436	12.352	12.5576	12.2421	12.8478	11.5494	11.5494
673	sm_pos_712	Positive	.	Y	HMDB29282;HMDB34364;HMDB38943	NA	.	72	32	40	.	.	14.0897	10.3668	13.8737	11.9117	7.12103	12.2212	12.8877	8.53626	10.0298	10.0596	14.7281	12.0597	7.23054	11.2666	11.3098	11.7777	7.99224	10.1869	11.2223	12.8408	12.1601	12.8408	8.34897	10.0542	13.1921	11.0459	12.3583	12.4559	13.9108	9.94031	7.09154	9.33236	10.3304	7.16932	9.71314	9.03189	12.1021
674	sm_pos_716	Positive	.	Y	HMDB00290;HMDB13112;HMDB60522	LMSL01010002	.	72	32	40	.	.	15.7949	12.5632	14.9512	12.4797	7.27025	14.0656	13.9967	9.13822	12.0027	11.243	15.7605	8.66864	11.2476	13.3964	12.3458	14.3482	13.073	12.271	13.5818	14.481	14.3482	14.5131	11.7186	12.6039	14.2331	12.3638	14.3784	13.8357	13.9193	12.2766	7.02632	11.0459	7.25113	7.12103	6.98001	9.11514	13.3964
675	sm_pos_728	Positive	.	N	NA	NA	.	72	32	40	.	.	12.0871	12.2388	13.6213	14.121	12.2518	12.7748	12.8749	11.9894	13.9193	12.3063	12.2643	12.9244	14.2331	12.8067	13.8652	11.9926	12.6611	11.5453	13.6613	11.1641	12.965	11.0591	12.4045	13.7918	12.5576	13.5742	13.5742	12.1085	11.0505	13.7135	12.6784	14.4277	12.744	13.7554	13.5418	13.6526	13.8652
676	sm_pos_733	Positive	.	N	NA	NA	.	72	32	40	.	.	10.7651	10.5943	9.99917	12.7167	11.783	12.6784	13.2514	12.8212	12.4593	12.1149	11.5257	12.3809	10.4818	12.535	11.2476	11.6525	10.2799	11.425	12.8623	10.071	10.7214	10.9645	9.12736	11.0968	10.2433	7.70097	10.3225	9.12033	12.0433	12.3966	9.74346	11.5408	11.9926	9.51324	10.8457	9.85065	9.57403
677	sm_pos_734	Positive	.	Y	HMDB01180;HMDB40705	NA	.	72	32	40	.	.	9.90768	10.4499	8.8861	7.27025	11.828	10.411	8.50578	8.88033	8.51239	6.8949	10.4843	8.36433	7.34446	9.67983	7.02632	9.90231	7.92989	7.69326	8.63964	9.54236	9.2351	9.22971	10.7154	8.31212	8.66132	9.3369	8.31212	10.1668	8.98817	7.68439	7.21531	6.68406	7.38176	13.4782	11.3666	13.1227	8.83075
678	sm_pos_736	Positive	.	Y	HMDB00904;HMDB03148;HMDB31670;HMDB34580;HMDB37856;HMDB37857;HMDB37862;HMDB37872;HMDB37873;HMDB37874;HMDB37875;HMDB37876;HMDB37878;HMDB37879;HMDB37880;HMDB37881;HMDB37882	NA	.	72	32	40	.	.	10.1553	10.3455	9.19356	7.16932	11.8643	10.3749	10.2027	9.02236	7.65928	8.04549	10.9323	8.15108	11.0553	10.0763	8.15742	10.2695	8.25203	8.16504	8.52679	9.92292	9.24106	9.39525	10.6681	8.13696	8.83706	8.29642	8.09563	10.2433	9.97605	7.79665	8.36433	8.37203	8.31854	7.71863	8.28003	11.0591	8.92292
679	sm_pos_737	Positive	.	Y	HMDB00014;HMDB31813;HMDB40046	NA	.	72	32	40	.	.	10.7587	10.9351	11.8762	9.69747	11.8762	10.4818	11.1189	11.2476	9.86026	9.79703	10.0918	8.10129	10.1356	11.4193	9.35337	11.6297	9.17642	7.70676	8.97985	10.1869	10.6132	9.86026	9.62231	8.06696	10.1188	9.87406	8.02154	6.56056	9.69747	7.90024	12.4045	8.52679	9.44956	7.62413	9.45451	9.82067	8.26564
680	sm_pos_745	Positive	.	N	NA	NA	.	72	32	40	.	.	8.06696	7.77784	8.67464	9.61036	9.76815	9.79193	7.7336	9.06607	8.04549	7.68042	7.92624	7.90024	8.31533	7.69021	7.92989	8.36818	7.75061	8.08942	10.5943	7.6724	7.9444	8.44296	7.79203	7.82192	9.47751	7.70097	8.37203	7.76784	9.75422	10.6759	7.76468	10.0785	8.88033	8.79653	10.1507	7.79434	8.85111
681	sm_pos_746	Positive	.	Y	HMDB00288;HMDB01271;HMDB11641;HMDB15380;HMDB60282;HMDB61101	NA	.	72	32	40	.	.	11.8643	11.0256	10.8457	8.02549	9.76815	7.76784	7.7336	7.86264	8.04549	7.68042	7.92624	7.7039	8.31533	11.3098	7.6724	7.65469	7.64814	9.98399	7.82192	9.47128	7.9444	9.58015	10.3704	7.62413	11.6297	7.70097	8.95685	7.76784	8.03576	10.9618	9.47751	7.64583	7.74761	8.0709	11.1641	7.79434	10.9529
682	sm_pos_747	Positive	.	Y	HMDB12150;HMDB29052;HMDB29136;HMDB30006;HMDB32463;HMDB33891;HMDB36191;HMDB37388;HMDB37829;HMDB38005;HMDB39948;HMDB40595	NA	.	72	32	40	.	.	10.3749	8.23681	7.78211	9.9584	9.76815	10.0763	11.1792	11.0256	11.5494	9.99457	10.4336	11.0896	9.64569	11.4847	10.1974	10.5714	9.98676	10.3111	10.2777	10.0763	8.73976	9.95285	9.79951	10.6104	10.518	8.36818	10.0483	9.17353	8.03576	10.6416	9.15744	10.4818	11.3946	11.0256	10.7619	7.79434	9.89537
683	sm_pos_748	Positive	.	Y	HMDB60015	NA	.	72	32	40	.	.	12.6918	13.8092	12.5281	13.8004	11.0553	13.7468	15.1406	14.215	11.8916	14.5345	13.8589	14.3688	15.2395	14.4171	14.139	15.3997	15.1141	15.8604	14.781	14.1865	15.4851	15.5673	16.3504	15.0373	15.4143	15.3997	14.4171	15.1932	15.1824	15.5509	14.6768	14.781	14.9123	15.1932	16.0825	15.3997	15.1824
684	sm_pos_750	Positive	.	Y	HMDB01199;HMDB12161;HMDB12245;HMDB28766;HMDB28873;HMDB29062;HMDB29123;HMDB29393;HMDB32871;HMDB33102;HMDB37135;HMDB37642;HMDB37816;HMDB41573	NA	.	72	32	40	.	.	8.06696	10.7365	7.78211	8.02549	9.76815	11.1792	7.7336	12.8517	11.9862	13.0211	12.0229	14.094	12.9716	13.3298	13.3824	13.8004	13.9543	13.6033	12.3809	12.9935	13.819	14.224	13.3178	13.8737	13.9924	13.165	13.8908	13.2969	14.3171	13.9712	14.1112	13.7223	13.9193	13.3824	15.5811	13.8737	14.5634
685	sm_pos_752	Positive	.	N	NA	NA	.	72	32	40	.	.	10.0132	12.1829	11.2714	13.4782	12.29	14.4021	11.945	13.8357	10.5452	14.2011	12.0745	15.5509	13.308	13.1811	13.963	12.7167	13.1888	13.5214	13.5893	11.6885	14.1499	12.7471	12.2766	13.4488	15.7949	12.1855	13.308	12.4045	13.55	14.1298	13.293	13.199	14.7281	13.5253	13.3139	13.5582	13.7135
686	sm_pos_753	Positive	.	Y	HMDB60459;HMDB60518	NA	.	72	32	40	.	.	8.98817	10.104	9.77649	10.6493	10.748	8.91111	9.90231	7.70097	9.85065	11.0697	10.3159	8.30792	7.55731	10.6007	10.7924	8.98817	8.68244	8.2279	9.97324	9.51569	8.84447	9.13822	9.25378	8.46157	8.71703	10.1507	9.66412	10.104	7.61939	7.81386	10.5156	9.31324	10.8014	9.53921	8.99996	11.0004	10.4656
687	sm_pos_754	Positive	.	N	NA	NA	.	72	32	40	.	.	11.7576	11.0992	10.4929	10.4544	9.76815	7.76784	8.28862	9.98142	8.04549	9.61365	7.92624	10.0807	8.31533	9.92292	8.83706	8.53626	9.77917	9.24847	7.82192	7.6724	7.9444	8.60624	7.59794	7.62413	7.90024	7.70097	8.93008	7.76784	8.03576	9.44956	7.76468	7.64583	7.74761	8.0709	8.68244	8.09563	8.96493
688	sm_pos_755	Positive	.	Y	HMDB00156;HMDB00744;HMDB31518;HMDB32872	NA	.	72	32	40	.	.	11.0553	12.3395	12.4593	13.3824	12.8623	10.782	12.831	7.7039	12.6886	13.5742	11.8492	11.5605	11.2846	12.5713	13.5132	11.329	11.7037	11.2083	12.958	11.8809	11.447	11.3526	12.3583	11.9501	11.3394	12.4867	12.7035	12.3167	9.78186	10.2634	13.2107	12.5776	13.7468	12.4832	11.7885	13.349	12.581
689	sm_pos_756	Positive	.	N	NA	NA	.	72	32	40	.	.	10.81	10.5714	10.301	9.52763	11.7294	10.2799	10.3357	8.03576	10.6007	9.43579	11.5847	8.00586	7.5936	10.6373	9.48026	10.3159	8.49686	10.027	10.3159	10.6416	10.7679	10.8408	9.53644	8.97985	10.883	10.4385	10.104	10.7971	9.31324	8.04063	8.95685	8.01299	10.2387	7.71251	9.68692	11.0553	10.3612
690	sm_pos_762	Positive	.	N	NA	NA	.	72	32	40	.	.	15.0373	12.4097	12.7956	11.4992	9.76815	7.76784	9.14476	11.8492	8.04549	11.3394	7.92624	12.1723	8.31533	11.4541	11.1141	8.49099	12.0924	9.30704	7.82192	7.6724	7.9444	9.50054	7.59794	7.62413	7.66887	7.70097	8.37876	7.76784	8.03576	11.2804	7.76468	8.07771	7.74761	8.0709	8.76037	7.79434	7.67064
691	sm_pos_763	Positive	.	N	NA	NA	.	72	32	40	.	.	17.1229	14.5021	15.2033	13.7819	9.76815	7.76784	12.8623	14.5239	8.04549	14.0138	7.92624	14.846	8.31533	13.8908	13.3218	11.5629	14.6656	12.5776	7.82192	7.6724	11.6432	11.9926	7.59794	7.62413	9.89537	7.70097	12.0183	7.76784	8.23072	13.819	7.76468	11.9658	9.46531	8.0709	12.1085	12.2356	11.641
692	sm_pos_764	Positive	.	Y	HMDB00044;HMDB06355;HMDB31193	NA	.	72	32	40	.	.	17.428	16.4091	16.3718	16.1781	11.6297	10.4768	15.845	16.4091	15.0159	15.9827	14.2918	16.6238	13.1008	15.9509	15.9136	15.5096	16.3092	16.2453	12.9433	14.121	15.4991	15.7295	14.2504	14.8131	14.9914	15.0723	15.8604	14.8768	14.7401	16.5666	12.8345	15.5231	15.1141	14.5545	15.6672	15.5673	15.5231
693	sm_pos_765	Positive	.	N	NA	NA	.	72	32	40	.	.	9.45451	10.2483	10.4544	10.5399	11.0154	9.02556	10.3998	7.51965	11.4419	13.2659	10.9486	6.8949	7.27025	12.3638	12.8845	9.17642	7.77956	9.26926	10.5343	11.0131	9.52763	10.9379	6.79549	7.05894	10.285	11.8544	10.5032	11.7013	7.27025	8.06346	10.306	7.9994	12.8345	8.85111	10.0326	12.6304	12.1267
694	sm_pos_766	Positive	.	N	NA	NA	.	72	32	40	.	.	13.362	11.8131	12.2212	11.8809	9.76815	7.76784	11.2083	11.9286	8.56992	11.5203	7.92624	12.0379	8.31533	11.0154	11.3238	9.78186	11.9982	10.1507	7.82192	7.93715	10.5714	9.64775	7.59794	9.35337	8.47625	9.44242	9.75422	8.2134	9.46531	10.7214	7.76468	10.4273	10.0654	8.76037	10.025	10.8973	9.75971
695	sm_pos_768	Positive	.	Y	HMDB39585	NA	.	72	32	40	.	.	8.97578	9.56085	10.6373	11.625	8.86542	8.53626	11.0943	7.60826	10.0596	12.761	10.3749	8.05996	7.32725	11.1594	12.5082	8.67854	9.15383	7.65044	10.9437	9.97324	8.8175	9.66113	9.79193	9.08035	9.09766	10.7093	10.9225	10.5767	7.41622	7.9575	12.0655	9.45915	12.5405	8.99996	8.14471	12.3215	11.1343
696	sm_pos_769	Positive	.	N	NA	NA	.	72	32	40	.	.	10.6681	12.4664	12.2766	13.199	12.8139	10.6442	12.8408	7.63799	12.744	14.5443	12.1601	10.1668	7.39743	13.3824	14.3351	11.5957	10.9168	11.0697	12.7502	12.644	11.3482	12.2023	11.5847	10.8128	12.0809	13.0512	12.5405	13.0944	7.56636	7.89313	13.3749	11.7684	14.2419	10.9486	11.7628	14.1957	13.2858
697	sm_pos_770	Positive	.	N	NA	NA	.	72	32	40	.	.	9.56085	10.6468	10.6468	11.828	11.2846	8.98817	11.0697	7.65928	11.2223	12.1267	10.2799	9.67717	7.43751	10.8314	12.0124	8.73224	9.85714	9.03189	11.1545	9.881	9.61693	9.44242	10.3668	10.1618	9.24106	10.5505	10.883	10.3159	7.54276	7.86533	11.8916	10.6882	12.1333	10.7412	9.92788	11.6163	10.8646
698	sm_pos_772	Positive	.	N	NA	NA	.	72	32	40	.	.	14.5845	12.3691	12.9935	12.5019	9.76815	7.76784	11.6163	12.7035	8.04549	12.0027	7.92624	12.8212	8.31533	11.4541	11.6203	9.64017	12.4664	10.411	7.82192	7.6724	10.7042	9.83842	7.59794	8.44893	7.90669	7.70097	9.59833	7.76784	9.05933	11.3187	7.76468	10.4212	9.47751	8.0709	10.0654	10.7365	9.69175
699	sm_pos_774	Positive	.	Y	HMDB11737;HMDB32796;HMDB42036	NA	.	72	32	40	.	.	14.2972	12.7471	12.958	13.3359	14.6768	14.8676	13.8824	14.6981	14.6981	15.6839	14.4966	16.4626	14.2972	14.5131	15.3129	14.9698	15.7454	15.254	17.152	13.2792	15.9673	15.9827	16.5951	15.3712	15.1283	16.0445	14.6544	15.3326	16.9572	14.5443	15.7781	15.8291	14.1499	14.3171	15.1406	16.1007	15.0833
700	sm_pos_777	Positive	.	Y	HMDB14336;HMDB28864;HMDB29439;HMDB38894;HMDB60565;HMDB60920;HMDB60921	NA	.	72	32	40	.	.	10.8646	10.8151	10.9351	13.3429	11.7729	13.0211	13.2792	13.0443	13.0071	12.5048	11.3482	12.6237	10.104	12.2212	11.5957	11.2614	10.3918	11.4419	12.0537	9.36594	11.423	11.6575	10.5547	11.749	10.3812	7.70097	10.8784	7.76784	11.625	12.2268	9.94031	11.2846	12.2643	9.78619	10.7154	10.2483	9.31014
701	sm_pos_779	Positive	.	N	NA	NA	.	72	32	40	.	.	12.958	13.2459	13.0512	13.9802	13.2263	14.3835	13.862	14.1754	13.8357	13.6033	12.4524	14.2972	13.232	13.7554	13.165	13.7223	13.108	13.689	13.3858	12.3876	13.4865	13.5089	13.55	13.6213	12.9301	12.5902	13.6613	12.5115	13.3139	14.6126	12.5632	13.1732	13.4708	13.1888	13.9108	13.0149	13.0367
702	sm_pos_780	Positive	.	Y	HMDB00043;HMDB00883;HMDB01382;HMDB02141;HMDB02167;HMDB13716;HMDB15550;HMDB29599;HMDB31178;HMDB31598;HMDB31648;HMDB32351;HMDB32385;HMDB33840;HMDB33978;HMDB35143	LMFA01100040	.	72	32	40	.	.	17.057	16.7835	17.223	18.1164	17.2877	18.2619	18.1845	18.1164	17.9952	17.8251	16.6492	18.4282	17.5468	17.3276	17.6367	17.9952	17.2877	17.9952	17.8251	16.7835	17.5468	17.8702	17.9362	17.731	17.057	16.9855	17.9952	17.0885	17.3697	18.4282	17.057	17.7775	17.6756	17.3697	17.9362	17.0885	17.2518
703	sm_pos_781	Positive	.	N	NA	NA	.	72	32	40	.	.	12.2766	12.4394	11.2967	9.99917	14.5634	13.4488	12.535	13.362	11.5957	8.56378	12.5576	9.73129	11.9759	12.0229	7.90024	12.7921	9.51569	11.152	10.7412	11.8131	12.0273	12.1632	12.2082	9.47128	12.4425	11.4295	8.67854	11.5554	12.2323	9.45915	11.5257	9.48026	10.7679	8.61296	10.1769	11.8643	9.16414
704	sm_pos_785	Positive	.	Y	HMDB29171;HMDB29423;HMDB33747	LMFA01170098	.	72	32	40	.	.	13.5964	13.6526	12.8408	12.5902	11.3436	13.8092	13.3551	13.2107	12.9755	12.7991	12.5082	13.689	12.5469	13.6526	13.3139	13.7468	14.8768	13.8737	13.2858	13.4425	13.5582	13.9465	13.9283	13.3429	14.5131	14.579	13.6213	13.8234	13.8092	14.2707	13.3687	14.1678	13.9967	13.5329	14.6981	14.6656	14.4079
705	sm_pos_796	Positive	.	Y	HMDB28741;HMDB28806;HMDB29037;HMDB29053;HMDB29056;HMDB29158	NA	.	72	32	40	.	.	8.06696	7.77784	7.78211	8.02549	9.76815	11.1545	10.627	13.9543	11.839	14.2592	12.7502	14.2065	12.7711	13.3718	12.6784	13.0875	13.2392	13.293	12.5974	12.6972	13.9802	14.8037	13.3007	13.9283	13.8509	13.1291	13.9108	13.0582	14.8867	14.759	14.121	13.9283	13.9465	12.8749	16.0618	14.5736	14.3171
706	sm_pos_798	Positive	.	Y	HMDB02335;HMDB15627;HMDB28761;HMDB29013;HMDB29756;HMDB29867;HMDB29872;HMDB30150;HMDB30197;HMDB30681;HMDB31469;HMDB31701;HMDB33778;HMDB34991;HMDB35224;HMDB38604;HMDB39110;HMDB40218;HMDB40225;HMDB41411	NA	.	72	32	40	.	.	11.4271	11.7236	12.0153	9.08762	10.6733	11.1895	10.498	11.0591	9.82067	10.627	10.3085	10.0654	9.89738	10.4336	10.148	10.1618	10.0785	9.94836	9.29493	8.73224	9.66113	9.57403	10.0326	9.17353	9.71314	8.15108	9.36306	8.99996	10.2634	10.1643	9.61036	8.76858	9.20033	9.38364	10.5605	9.99457	9.28127
707	sm_pos_799	Positive	.	Y	HMDB03764;HMDB06248;HMDB28872;HMDB29040;HMDB36226;HMDB36301;HMDB37725	NA	.	72	32	40	.	.	10.023	10.1305	10.2957	9.89338	9.76815	10.1188	9.28947	9.34812	8.04549	9.62231	7.92624	9.64981	8.78374	9.79193	9.42533	8.71106	10.8272	9.30135	7.82192	7.6724	7.9444	9.22453	10.0082	7.62413	9.02556	10.172	8.51239	8.53626	9.84508	10.6569	8.66132	9.75422	7.74761	8.0709	10.2898	10.5547	8.29642
708	sm_pos_804	Positive	.	N	NA	NA	.	72	32	40	.	.	9.43089	9.73422	8.85854	7.05894	10.6681	11.2125	9.57403	8.29252	8.83706	6.93871	9.64017	8.34242	7.38176	10.5943	7.05894	10.665	7.91611	9.09493	8.62682	9.54236	8.41257	9.82067	8.33904	8.27247	9.21146	7.99224	8.28862	9.71799	8.95001	7.73088	7.95057	11.174	8.15742	9.88729	10.1974	11.9862	7.79665
709	sm_pos_807	Positive	.	Y	HMDB06024;HMDB29449;HMDB31214;HMDB31216;HMDB31218;HMDB33286;HMDB33302;HMDB33453;HMDB33698;HMDB41602;HMDB59876;HMDB61157	LMFA01060007;LMFA01060008	.	72	32	40	.	.	10.306	10.2433	9.51324	10.6007	10.8594	11.0697	9.09493	9.41315	8.04549	9.51078	10.0178	9.27844	9.51569	10.1426	9.88415	9.43089	8.93008	9.67717	8.33904	9.25378	8.98817	8.93619	9.05933	7.99224	8.72332	8.04549	8.54229	8.03576	9.36594	9.79448	9.80554	8.30372	9.41315	8.0709	9.62231	9.95043	9.08035
710	sm_pos_812	Positive	.	Y	HMDB32867	NA	.	72	32	40	.	.	14.2794	14.9241	14.4171	14.4079	13.0367	15.9509	14.759	15.0322	15.7605	15.2033	14.5239	16.2883	13.9015	14.9123	16.6238	15.5357	16.4904	15.7454	14.6126	14.846	15.9827	14.3482	14.7693	14.224	14.7401	16.6731	15.5231	16.7003	15.0461	16.836	14.5634	15.1932	15.3712	14.6544	15.1824	18.4282	14.3076
711	sm_pos_821	Positive	.	Y	HMDB00721;HMDB11178;HMDB31570;HMDB31613;HMDB32063;HMDB32213;HMDB32626;HMDB33544	LMPR0102090020	.	72	32	40	.	.	9.84508	9.87115	9.46531	11.2666	11.1617	11.5605	11.6058	11.5847	10.748	11.3338	11.0748	11.7979	11.1594	11.2993	10.6055	10.8218	10.0785	10.7503	13.3964	9.68933	10.4544	9.89338	9.372	10.3411	10.2589	8.68244	10.027	10.4336	12.1085	11.4561	10.2027	9.99205	11.749	10.4544	10.6373	9.45451	10.0807
712	sm_pos_822	Positive	.	Y	HMDB01199;HMDB12161;HMDB12245;HMDB28766;HMDB28873;HMDB29062;HMDB29123;HMDB29393;HMDB32871;HMDB33102;HMDB37135;HMDB37642;HMDB37816;HMDB41573	NA	.	72	32	40	.	.	9.82353	7.77784	7.78211	10.003	9.76815	9.73715	11.0992	10.3411	10.6517	9.53921	10.5262	9.76252	9.46531	10.8504	9.22712	10.1247	9.37667	9.55316	10.5547	9.84787	9.10879	9.77097	9.02236	10.2172	11.0992	7.9444	9.60805	8.8236	9.86339	9.79448	9.6825	9.54551	11.3856	10.9947	10.8504	7.79434	10.172
713	sm_pos_823	Positive	.	Y	HMDB31293;HMDB31343;HMDB31352;HMDB35422;HMDB37630;HMDB38310;HMDB40212;HMDB40215	NA	.	72	32	40	.	.	9.85065	10.285	9.70296	9.97324	11.2223	9.2841	9.44956	9.48903	9.99917	8.68244	10.616	9.06607	10.6681	9.74346	8.59256	8.93314	8.66132	9.04653	9.22971	9.30419	9.49497	8.326	9.13822	8.74282	8.90485	9.43579	9.04278	9.2841	9.22971	9.01917	9.2351	8.79653	8.95001	9.64981	8.95685	9.36018	9.32979
714	sm_pos_829	Positive	.	Y	HMDB29165;HMDB30330;HMDB31174;HMDB31342;HMDB31351;HMDB31476;HMDB31477;HMDB31593;HMDB31681;HMDB32460;HMDB38271;HMDB40214	NA	.	72	32	40	.	.	12.1149	12.8408	12.6304	12.1412	12.6854	12.1496	12.0924	12.7711	11.7628	11.9403	12.0537	11.5742	12.2831	11.8108	11.5652	11.5257	11.4145	12.0183	11.6432	11.405	11.5847	10.7768	11.3187	11.2894	11.6597	11.5877	11.5021	11.2918	11.1838	12.654	11.2476	11.3187	11.0308	11.7134	11.5257	11.7134	11.4872
715	sm_pos_831	Positive	.	Y	HMDB00089;HMDB01904;HMDB14798;HMDB15122;HMDB31770;HMDB33701;HMDB60478	NA	.	72	32	40	.	.	13.9381	15.0461	14.9356	14.6448	14.2794	16.0326	14.8558	15.8796	14.6656	16.2004	14.9698	16.9855	14.1754	15.4681	16.2004	15.2271	16.2004	15.5811	14.6768	13.9543	15.6755	16.2453	16.1007	15.6672	14.0138	15.4552	14.5239	14.3585	14.7281	15.2088	15.6839	14.9458	14.215	14.0343	15.0272	16.0618	15.2033
716	sm_pos_832	Positive	.	Y	HMDB31871;HMDB32547;HMDB33047;HMDB39524;HMDB40239	NA	.	72	32	40	.	.	9.45915	9.69747	14.1499	10.748	10.7971	7.49274	10.3455	7.43751	9.16414	14.3482	9.91531	7.09154	10.3179	7.70953	14.1112	7.27025	10.1453	7.36129	11.1495	10.7651	7.38176	7.19331	6.84483	8.23354	7.92624	8.37876	8.50578	9.25378	7.55731	11.7236	15.5231	12.3809	11.4973	14.5345	9.97324	12.4394	8.47625
717	sm_pos_833	Positive	.	Y	HMDB06695;HMDB28734;HMDB28735;HMDB28810;HMDB28871;HMDB28902;HMDB28924;HMDB29018;HMDB29125;HMDB29141;HMDB29162;HMDB29828;HMDB29875;HMDB30268;HMDB40573	NA	.	72	32	40	.	.	8.06696	7.77784	7.78211	8.02549	9.76815	7.76784	10.8527	10.038	10.4164	8.43507	10.1133	9.12736	8.31533	10.4818	8.33336	9.03189	8.15108	8.95685	9.483	9.03903	7.9444	8.18707	8.29642	8.91111	9.86824	7.70097	8.72778	8.19219	8.03576	9.21749	7.76468	8.74587	10.7154	10.1453	8.74587	7.79434	7.92258
718	sm_pos_835	Positive	.	Y	HMDB00132;HMDB00156;HMDB00403;HMDB00542;HMDB00744;HMDB31518;HMDB32872;HMDB38974;HMDB39789;HMDB39790	NA	.	72	32	40	.	.	11.2476	12.0924	10.782	11.3482	9.76815	13.4389	12.0483	13.6526	13.6033	13.761	13.0367	13.2172	10.7768	13.1463	12.1601	12.6506	14.5021	12.8139	12.4664	11.9711	13.7135	13.6033	14.2972	13.9193	11.425	13.5253	12.3141	12.3215	13.3749	12.4223	13.819	13.0443	11.6575	13.0443	13.3892	13.3824	12.4933
719	sm_pos_837	Positive	.	Y	HMDB00079;HMDB03464;HMDB29874;HMDB31547	NA	.	72	32	40	.	.	11.5957	12.6575	11.6885	10.7993	12.6173	10.9122	11.3666	10.3668	11.5257	9.64569	11.6733	11.314	11.2168	12.5048	8.84447	12.6647	8.60008	10.4188	11.1792	11.0896	11.3666	10.9323	12.8345	9.72413	11.2274	10.9947	9.42811	13.2969	11.8492	10.4843	10.9592	13.1811	10.7679	10.351	10.3304	11.0505	11.5847
720	sm_pos_838	Positive	.	Y	HMDB14515;HMDB28916;HMDB28938;HMDB29042;HMDB29043;HMDB29074;HMDB29137;HMDB30867;HMDB31030;HMDB32331;HMDB32901;HMDB33675;HMDB34903;HMDB41313	NA	.	72	32	40	.	.	10.3866	9.70296	7.78211	9.35337	9.76815	10.1643	11.7954	11.3098	11.5049	10.2001	10.9168	10.9069	10.1398	11.7929	10.2589	10.9145	10.301	10.3179	10.8408	10.3252	10.2898	10.0107	10.1694	10.5371	11.0943	9.80554	10.409	9.89338	9.75971	11.0845	9.85714	10.364	11.7236	11.3238	10.8218	8.74587	10.0975
721	sm_pos_840	Positive	.	N	NA	NA	.	72	32	40	.	.	10.4442	10.4576	10.2027	10.9691	10.5133	9.96711	9.66711	9.11774	9.93385	8.51563	8.78932	9.10879	9.86824	7.7991	8.91625	9.84508	9.21749	8.76037	9.31324	9.43579	9.51569	8.6886	8.5565	9.05353	7.9444	9.02556	9.83842	9.43089	10.5111	9.45451	9.36594	9.2351	9.54236	9.39525	10.285	9.93385	8.79653
722	sm_pos_841	Positive	.	Y	HMDB00095;HMDB11640;HMDB11692	NA	.	72	32	40	.	.	10.1247	9.75971	10.588	8.02549	9.76815	7.76784	7.7336	9.96151	8.04549	7.68042	7.92624	7.7039	8.31533	9.53367	7.6724	7.65469	8.67464	9.90768	7.82192	7.6724	7.9444	10.1668	7.59794	7.62413	10.2027	11.0406	9.95285	7.76784	10.5547	11.7979	9.98953	10.7993	9.89033	8.0709	10.8128	8.13696	10.5793
723	sm_pos_851	Positive	.	Y	HMDB11635;HMDB34782	NA	.	72	32	40	.	.	11.0256	7.16932	8.94326	6.93871	12.2323	13.0328	8.60624	8.44296	10.0082	6.84483	11.1141	8.46157	7.30553	10.0056	8.27625	10.3704	8.19219	7.6824	9.81454	10.8784	10.5547	11.0154	12.1572	9.89984	10.2695	6.84483	8.43114	9.09493	9.57403	7.19331	10.6104	7.83182	10.172	7.39743	7.9575	11.6203	9.45451
724	sm_pos_854	Positive	.	Y	HMDB14589	NA	.	72	32	40	.	.	11.3879	11.5408	13.0149	11.2993	9.76815	10.7707	7.7336	10.0011	8.04549	10.0737	7.92624	10.5605	8.31533	10.3612	9.50054	9.67717	8.42721	10.7264	7.82192	8.95685	9.63443	10.4608	10.7214	9.21749	9.42533	7.70097	10.1247	8.91625	10.5943	10.306	10.6007	7.79665	9.58667	11.6297	10.6493	10.1769	10.0483
725	sm_pos_855	Positive	.	Y	HMDB00296;HMDB00767;HMDB02056;HMDB06794;HMDB13247;HMDB29226;HMDB29470;HMDB30725;HMDB31668;HMDB33776;HMDB34056;HMDB37130;HMDB37681;HMDB38563;HMDB41379	NA	.	72	32	40	.	.	12.1542	12.8589	13.5673	12.0597	11.3338	11.3238	9.98953	10.8876	8.95001	10.5316	9.89738	10.8272	10.1869	10.6104	10.3612	10.6442	9.881	11.6597	8.73224	10.2287	10.5343	10.8128	11.0406	9.84787	11.6058	9.30704	10.5343	10.0483	10.5235	11.252	11.0771	9.65532	10.627	11.9176	11.2761	10.6979	10.7319
726	sm_pos_857	Positive	.	Y	HMDB00497;HMDB11160;HMDB28754;HMDB30680;HMDB30703;HMDB32552;HMDB32663;HMDB36203;HMDB40629;HMDB40890	NA	.	72	32	40	.	.	10.7503	11.4898	11.447	10.4656	9.76815	9.92292	7.7336	9.32722	8.04549	8.78932	7.92624	8.2589	8.31533	7.72085	8.35212	8.52679	7.71863	9.41847	7.82192	7.6724	7.9444	9.10879	9.20033	7.86533	9.36897	7.70097	8.35212	7.76784	9.15744	9.08762	9.17642	7.64583	8.58119	9.78186	9.13822	8.92292	8.30792
727	sm_pos_860	Positive	.	Y	HMDB02028;HMDB05897;HMDB29631;HMDB30873;HMDB31824;HMDB33308;HMDB33928;HMDB34002;HMDB34105;HMDB37131;HMDB37254;HMDB38549;HMDB41656;HMDB41698;HMDB41704	LMPK12140001	.	72	32	40	.	.	11.9076	11.9711	11.5474	11.7294	11.699	12.0655	11.9021	12.2023	11.2614	11.3856	11.0154	12.3691	12.3364	11.6525	11.5691	11.4145	11.8466	12.0597	11.238	11.3459	11.6833	11.412	11.0459	11.5847	11.8183	11.5453	11.7753	11.4145	11.5315	11.9658	11.423	11.9427	12.4867	11.2804	11.9117	12.0323	11.7383
728	sm_pos_865	Positive	.	N	NA	NA	.	72	32	40	.	.	9.26633	13.4782	11.432	14.7401	12.8556	9.60574	9.96151	9.05933	13.5673	13.2514	8.54229	10.4608	12.7167	12.4832	14.3885	9.99457	10.6219	9.2351	11.0406	9.12033	9.18776	9.15022	11.3713	10.1769	8.92292	12.707	9.03189	11.5474	8.91625	12.0809	16.1414	14.7693	13.9802	12.9795	13.232	12.1496	12.5405
729	sm_pos_866	Positive	.	N	NA	NA	.	72	32	40	.	.	9.52144	13.5175	11.1236	13.9881	13.2726	9.89033	9.63443	9.41847	13.6251	12.4275	9.55056	10.0512	12.2144	12.5469	13.5673	10.3357	10.1398	9.61962	10.616	9.59286	9.72413	9.52144	10.9323	9.71556	9.30135	12.7578	8.44893	11.7729	9.26633	12.1085	15.2935	13.9543	13.3429	12.3215	13.1121	11.523	12.4593
730	sm_pos_868	Positive	.	N	NA	NA	.	72	32	40	.	.	12.8623	13.018	12.9018	12.9755	13.308	12.8103	13.1732	13.4782	12.8877	12.0655	13.5329	11.7089	13.4945	12.7711	12.1207	13.1227	12.6173	12.7991	13.3551	12.7405	12.9514	12.0898	12.7106	12.8139	12.6039	13.108	12.9399	13.1291	12.9273	12.7785	12.4455	12.2144	12.4455	12.2323	12.4275	12.7262	12.6647
731	sm_pos_871	Positive	.	N	NA	NA	.	72	32	40	.	.	9.27844	8.38635	9.21749	10.588	10.8314	7.46042	8.97172	8.71106	9.75422	8.73976	8.44893	7.16932	10.306	7.51965	9.43089	8.13696	8.46953	7.88185	9.30135	8.71703	8.78932	7.9444	8.78932	8.02944	8.06696	8.40067	8.93619	8.18707	8.23072	8.24606	8.73224	8.97985	8.64724	9.56757	7.88664	8.10857	8.22092
732	sm_pos_872	Positive	.	N	NA	NA	.	72	32	40	.	.	12.9301	13.3964	12.8689	12.7921	14.1499	12.7856	13.2172	13.073	13.5742	12.1881	12.7921	12.9514	13.5418	12.4832	12.3583	12.3809	12.5281	13.1356	13.0801	12.8029	12.9273	11.9501	12.1333	12.6271	12.4524	13.0289	12.8623	13.0652	12.3938	12.5048	12.5844	12.6784	13.0149	12.8212	12.5204	12.9514	12.9135
733	sm_pos_875	Positive	.	N	NA	NA	.	72	32	40	.	.	9.24106	8.36818	9.31324	10.038	8.95685	7.50856	9.10039	7.9744	9.10039	8.98817	7.43751	7.21531	10.2755	7.62943	9.34224	7.9744	8.326	7.55731	8.85111	8.24008	8.67464	7.77613	8.02154	8.05996	7.83476	8.05192	8.64724	7.62176	7.7039	8.04063	9.03189	8.84447	8.74587	9.47751	7.87418	7.28975	7.9444
734	sm_pos_890	Positive	.	N	NA	NA	.	72	32	40	.	.	11.9501	7.77784	10.6031	8.02549	9.76815	7.76784	7.7336	7.86264	8.04549	7.68042	7.92624	7.7039	8.31533	7.68042	7.6724	7.65469	7.64814	8.24904	7.82192	8.08058	7.9444	8.16504	7.74761	7.62413	8.01726	7.70097	7.72307	7.76784	8.03576	9.12385	8.18707	7.64583	7.74761	8.0709	7.99224	7.79434	7.9744
735	sm_pos_892	Positive	.	N	NA	NA	.	72	32	40	.	.	12.4524	7.77784	11.3604	8.02549	9.76815	7.76784	7.7336	7.86264	8.04549	7.68042	7.92624	7.7039	8.31533	9.55576	7.6724	7.65469	7.64814	8.05192	7.82192	9.65532	7.9444	7.61939	7.59794	7.62413	8.93008	7.70097	7.57038	7.76784	8.03576	10.1745	7.76468	7.73088	7.74761	8.0709	8.65425	7.79434	8.09846
736	sm_pos_894	Positive	.	N	NA	NA	.	72	32	40	.	.	12.8689	7.77784	12.3395	9.87406	9.76815	7.76784	10.104	9.98953	8.578	7.68042	7.92624	7.7039	9.95285	7.88664	7.6724	7.65469	7.64814	7.81219	8.22092	10.782	7.9444	7.81553	8.0709	9.708	8.46953	10.2106	7.57038	8.23354	8.83706	9.40183	8.02154	9.77649	9.65532	9.8539	8.20104	7.79434	8.06696
737	sm_pos_897	Positive	.	N	NA	NA	.	72	32	40	.	.	11.9711	7.77784	11.252	9.01917	9.76815	7.76784	8.85111	7.86264	8.04549	7.68042	7.92624	7.7039	8.31533	9.37667	7.6724	7.65469	7.64814	8.04549	7.82192	9.73715	7.9444	7.87004	8.37203	7.79665	8.99996	9.20033	7.771	7.76784	8.03576	9.61036	8.00586	8.41257	8.60008	8.6886	8.64724	7.79434	8.66132
738	sm_pos_900	Positive	.	Y	HMDB00045;HMDB01044;HMDB03540;HMDB11617;HMDB11680;HMDB14821;HMDB14910;HMDB30643;HMDB41395;HMDB41396;HMDB59594;HMDB59997	NA	.	72	32	40	.	.	19.5864	16.1007	18.9585	17.0885	15.6344	13.5893	17.0885	17.057	16.4904	13.5418	13.9381	15.3844	16.7527	17.3697	14.1754	16.7835	16.3718	17.8251	16.0445	18.1164	15.0723	17.5145	17.7775	16.9572	17.8251	17.9952	17.2518	16.1105	16.2634	18.8512	17.4473	17.6756	17.152	16.7003	17.8702	15.2271	17.7775
739	sm_pos_901	Positive	.	N	NA	NA	.	72	32	40	.	.	8.06696	7.77784	9.82067	10.7042	9.76815	10.89	7.99224	11.0308	9.74346	11.4757	8.59256	12.3427	9.90231	10.0975	11.1042	8.66132	10.4164	9.86026	10.8128	10.1553	11.8085	9.81454	10.3918	11.4734	7.66887	10.7651	9.51857	10.2387	11.4992	9.80199	9.75971	10.1769	10.2695	11.02	9.81454	11.1985	9.69747
740	sm_pos_908	Positive	.	N	NA	NA	.	72	32	40	.	.	12.3748	7.77784	11.6226	8.02549	9.76815	7.76784	7.7336	10.4869	8.04549	7.68042	7.92624	7.7039	8.31533	11.3565	7.6724	9.82067	7.64814	10.0326	7.82192	11.6297	7.9444	9.95285	10.8408	9.90768	11.1792	10.8973	9.27219	7.76784	8.47625	12.2971	10.1356	11.0351	10.2172	8.0709	11.3119	7.79434	10.6707
741	sm_pos_913	Positive	.	N	NA	NA	.	72	32	40	.	.	8.06696	7.77784	7.78211	8.02549	9.76815	7.76784	7.7336	7.86264	8.04549	7.68042	7.92624	7.7039	8.31533	9.57403	7.6724	7.65469	7.64814	8.06696	7.82192	9.24847	7.9444	8.04549	7.59794	7.62413	8.20693	7.70097	7.57038	7.76784	8.03576	10.7365	7.76468	7.84114	7.74761	8.0709	9.17642	7.79434	7.67064
742	sm_pos_929	Positive	.	N	NA	NA	.	72	32	40	.	.	10.0975	10.9437	10.2634	11.8415	11.0256	9.69175	11.1942	7.73088	10.7365	11.2918	10.782	10.1276	11.6674	10.2027	10.8997	9.57403	9.94031	9.61962	11.2274	10.563	9.28947	9.56757	11.003	10.4273	9.56085	10.6219	10.4212	10.9122	9.50592	10.3411	10.3967	11.5361	11.4898	11.1042	10.2079	10.8384	11.0308
743	sm_pos_937	Positive	.	N	NA	NA	.	72	32	40	.	.	17.5145	18.4282	17.5916	18.7364	17.731	19.2631	19.2631	19.972	19.7539	19.972	19.5864	19.972	19.7539	19.2631	19.972	19.972	19.972	19.972	19.972	19.7539	19.972	19.972	19.972	19.7539	19.972	19.972	19.972	19.972	19.7539	19.972	20.2032	19.972	19.972	20.2032	20.2032	20.2032	19.972
744	sm_pos_939	Positive	.	Y	HMDB00034;HMDB32593;HMDB60459;HMDB60518	LMFA01170082	.	72	32	40	.	.	14.5634	15.4143	15.1878	16.7835	15.2935	14.6768	16.3287	12.6103	15.845	16.4091	15.0833	15.3206	16.6238	15.0723	16.0445	15.0536	15.1824	14.9914	16.2634	15.6839	14.4601	14.8131	16.0445	15.5673	14.8131	15.8986	15.7949	15.9827	14.2065	15.6477	15.5811	16.6238	16.5451	15.9673	15.2805	15.8796	15.9339
745	sm_pos_941	Positive	.	Y	HMDB00191;HMDB06483;HMDB11753	NA	.	72	32	40	.	.	14.3585	15.2675	15.0159	16.5951	15.3326	14.5736	16.0618	12.4223	15.6976	16.2453	14.8999	15.1684	16.4091	14.9356	15.8796	14.8037	14.9698	14.781	15.9827	15.4991	14.2794	14.6331	15.7949	15.3326	14.7033	15.7781	15.5357	15.8796	14.0138	15.4143	15.5096	16.4904	16.3718	15.7949	15.0034	15.6976	15.6344
746	sm_pos_943	Positive	.	Y	HMDB38858	NA	.	72	32	40	.	.	15.3778	14.4079	13.4353	14.5345	14.6448	15.0611	15.3844	8.05192	15.5997	14.0656	15.6205	14.1593	15.5231	13.8824	13.4708	14.6126	13.2628	15.0723	15.4851	15.9673	14.7401	15.9136	15.3844	14.6126	15.6477	15.0034	14.2592	15.7949	15.0611	14.9815	11.6757	14.6237	15.1684	12.965	14.3885	14.7493	14.9566
747	sm_pos_944	Positive	.	Y	HMDB01104;HMDB29071;HMDB38440	NA	.	72	32	40	.	.	12.7502	13.5418	12.8478	14.3885	13.158	12.1333	13.963	9.5708	14.0854	13.8429	12.8276	12.8813	14.1635	12.6173	13.2514	12.6575	12.4524	12.8345	13.7468	13.6613	12.5115	12.7035	13.689	13.2026	12.9969	13.5022	13.0617	13.8509	12.1542	13.2172	12.4335	14.1754	14.2065	13.362	13.0211	13.3964	13.232
748	sm_pos_945	Positive	.	Y	HMDB01274	NA	.	72	32	40	.	.	13.9757	14.7281	14.139	15.5231	15.1283	13.8908	15.1141	12.644	15.4251	14.7183	14.4079	14.3585	15.4851	14.0854	14.781	14.0559	13.8781	14.3784	15.1684	14.5845	14.3273	13.7666	14.9123	14.3688	14.4277	14.7232	14.5634	15.0935	13.5582	14.5933	14.215	15.0611	15.3053	14.7541	14.4171	14.6768	14.8722
749	sm_pos_963	Positive	.	N	NA	NA	.	72	32	40	.	.	12.8212	13.6962	13.3298	14.3351	14.5345	12.9433	13.7961	9.62886	14.3585	13.7733	13.3928	13.0443	14.4402	13.5175	13.4038	13.4425	12.8212	13.3429	13.8589	13.5742	13.0149	12.3063	13.6696	13.0149	13.2514	13.9712	12.9514	13.7135	12.6721	13.5089	13.1501	14.094	14.2918	13.8278	13.9238	13.9193	13.689
750	sm_pos_964	Positive	.	Y	HMDB13880;HMDB13881;HMDB13882;HMDB13883;HMDB13884;HMDB13885;HMDB13886;HMDB30717;HMDB33189;HMDB33996;HMDB38128;HMDB41296;HMDB41297;HMDB41653	NA	.	72	32	40	.	.	15.6344	15.8986	14.8267	14.8037	17.152	16.7527	16.2221	13.8652	15.6477	13.5089	15.6839	14.6656	16.1592	15.254	12.8749	16.2004	14.1032	15.5231	15.5811	16.1204	15.1534	16.4091	16.5205	14.7693	16.2221	15.8527	14.481	16.3287	15.4851	14.0986	14.0445	14.9566	15.6839	12.6039	14.5634	15.8112	14.4171
751	sm_pos_965	Positive	.	N	NA	NA	.	72	32	40	.	.	11.2846	12.2518	11.5907	11.5554	9.76815	7.76784	7.7336	12.3063	12.0655	8.19219	8.73224	7.7039	8.31533	11.5691	9.45915	11.432	12.2518	11.3807	7.82192	12.0809	8.38635	7.61939	7.59794	7.62413	10.3252	7.70097	7.57038	10.6468	8.03576	11.8643	7.90024	8.22092	8.24606	11.3713	9.09128	7.79434	7.67064
752	sm_pos_968	Positive	.	N	NA	NA	.	72	32	40	.	.	10.2755	10.2387	10.1089	12.0379	11.1895	12.1207	11.6388	12.0655	11.6733	11.6183	10.862	12.2144	10.836	10.6468	11.1838	10.0542	11.2223	10.3749	11.1343	9.99457	11.5315	10.3557	10.2534	11.8183	9.06607	10.2957	10.5505	10.3557	11.5257	10.9278	9.65822	11.1594	11.5257	11.4521	10.7924	10.6517	9.36594
753	sm_pos_969	Positive	.	Y	HMDB00696;HMDB14997;HMDB33951;HMDB59667	NA	.	72	32	40	.	.	15.8986	16.1781	16.0445	17.7775	16.5205	18.0537	17.8702	17.9362	17.731	17.7775	16.2883	18.353	17.0184	17.057	17.5145	17.5916	17.1872	17.8702	17.731	16.3893	17.731	17.7775	17.5916	17.7775	16.4091	16.7527	17.5916	16.836	17.5916	18.1164	16.7835	17.5916	17.5916	17.3276	17.5916	16.7527	16.7527
754	sm_pos_973	Positive	.	Y	HMDB30988;HMDB30992	NA	.	72	32	40	.	.	13.7776	15.1047	14.3533	14.5634	14.7693	14.6544	13.308	14.0138	13.2107	14.6656	13.2726	13.6033	14.5021	13.5673	13.9802	13.8278	13.9193	15.1047	10.6979	13.1356	12.7711	14.6237	14.3222	13.0211	13.8429	13.689	14.0804	13.6117	12.9514	15.9673	13.7316	13.0582	13.2858	13.9381	14.2918	13.7431	13.293
755	sm_pos_976	Positive	.	N	NA	NA	.	72	32	40	.	.	10.5343	14.4171	11.4847	13.2425	9.76815	15.1878	14.4079	15.8604	14.8131	15.6976	14.9182	16.3287	15.0833	15.7454	15.9827	16.0916	16.2221	15.9673	15.9827	15.3462	16.2883	15.7064	16.1204	15.9136	15.5997	16.1007	16.0001	16.0445	15.845	16.436	15.9827	15.9673	15.9509	15.7064	16.2221	16.3287	15.9509
756	sm_pos_981	Positive	.	Y	HMDB06348;HMDB06548;HMDB28690;HMDB28691;HMDB28900;HMDB28922;HMDB31181;HMDB38108	NA	.	72	32	40	.	.	11.0004	9.91825	11.0553	7.23054	11.6479	11.1095	9.54551	10.4929	9.34812	8.31854	11.8643	8.38256	8.90485	10.5605	9.40756	10.8668	8.33336	8.71106	10.9719	11.2168	10.9069	10.5133	10.4899	10.4818	9.97605	9.29493	10.616	11.4419	10.1769	8.25203	10.2287	9.62886	10.0082	7.44897	7.98374	10.7319	9.54551
757	sm_pos_982	Positive	.	N	NA	NA	.	72	32	40	.	.	13.4945	6.56056	9.13058	6.56056	6.40889	13.4708	9.2841	8.8175	10.0542	6.40889	10.2755	8.93008	7.05894	10.0512	6.56056	10.8314	8.06696	7.66476	9.12033	12.5902	8.43507	13.7468	8.76858	9.15383	12.4593	8.2134	9.20619	11.6388	11.4193	6.8949	6.40889	7.89313	6.40889	6.56056	6.56056	9.55576	9.53644
758	sm_pos_984	Positive	.	Y	HMDB00175;HMDB11681;HMDB12152;HMDB29199	NA	.	72	32	40	.	.	14.4446	11.1042	9.02556	11.0553	12.761	14.4021	12.7921	10.2534	11.6058	10.3533	12.2579	12.6575	9.94031	11.5847	10.2387	12.4275	11.2846	10.8314	11.8205	13.0512	11.0639	14.0238	12.5115	12.6173	13.362	11.405	13.3178	13.0071	12.4455	8.31212	9.90768	10.6318	7.05894	6.98001	6.93871	9.18776	11.9147
759	sm_pos_985	Positive	.	N	NA	NA	.	72	32	40	.	.	15.4251	11.6833	9.01264	12.1956	7.02632	13.8652	13.4782	8.60008	12.0076	11.7777	12.9716	10.6681	11.3831	11.7576	10.4954	13.1323	12.7641	11.2666	13.4281	15.2033	12.3141	14.3885	12.271	12.2579	13.3749	10.9122	13.9015	13.5022	13.7394	10.5656	6.93871	12.1542	7.13563	7.05894	9.41847	9.17065	12.0153
760	sm_pos_986	Positive	.	Y	HMDB00301;HMDB02730;HMDB31338;HMDB34174	NA	.	72	32	40	.	.	9.18483	9.71314	10.3159	9.78619	12.0183	9.24847	8.34581	7.86264	9.60805	9.82639	10.0082	8.80424	8.97985	9.97886	9.9254	9.10039	7.64814	9.66113	14.5239	10.2957	9.03189	8.06696	9.95043	8.11633	10.0178	7.70097	9.26633	9.22453	9.58667	8.79653	9.02556	11.1495	7.74761	9.8091	8.94326	8.78932	8.578
761	sm_pos_988	Positive	.	Y	HMDB33548;HMDB59611	NA	.	72	32	40	.	.	8.06696	8.43507	9.25378	11.1617	9.76815	7.76784	10.2079	10.407	8.04549	10.6373	7.92624	12.7711	8.31533	12.4664	9.99205	10.6733	13.0149	9.69461	8.92292	10.043	13.0149	12.535	13.7394	11.4898	9.67196	10.9645	9.75971	8.74282	12.6854	13.0149	10.4608	11.0056	7.74761	10.8072	11.8228	11.543	11.5361
762	sm_pos_989	Positive	.	Y	HMDB01049;HMDB04148;HMDB06275;HMDB15497;HMDB15575;HMDB29818;HMDB32217;HMDB34118;HMDB34257;HMDB34270;HMDB37667	LMPK13090005	.	72	32	40	.	.	8.06696	11.7338	11.5408	10.5235	9.76815	10.2106	9.21146	11.0794	10.6681	11.0771	10.9529	13.1162	9.58015	12.1207	12.2023	11.2037	12.8276	13.0328	8.40692	10.5547	11.932	12.6376	10.6835	12.3063	11.749	12.9174	13.2026	12.3748	12.1237	12.8813	11.8441	12.8749	12.0777	12.352	13.689	13.1954	13.5818
763	sm_pos_990	Positive	.	N	NA	NA	.	72	32	40	.	.	8.06696	7.77784	12.1149	8.02549	9.76815	7.76784	7.7336	12.0433	8.04549	7.68042	7.92624	7.7039	8.31533	12.2023	7.6724	9.37667	10.2287	11.3604	10.1974	11.5315	7.9444	10.7861	11.1165	11.5257	12.4797	11.6575	10.071	7.76784	11.5957	12.6721	11.4145	12.1149	11.7979	8.0709	11.1392	7.79434	11.6009
764	sm_pos_991	Positive	.	Y	HMDB01545;HMDB01587;HMDB04290;HMDB31515;HMDB32598;HMDB32612;HMDB34887;HMDB34889;HMDB40528;HMDB60374	NA	.	72	32	40	.	.	9.37667	11.2539	9.50323	8.97172	9.76815	11.2614	8.68552	10.1869	10.2612	11.2476	10.6468	11.7134	9.77649	10.0654	11.1942	10.5943	11.1641	11.2328	11.0794	8.70271	11.3048	10.4714	10.3749	9.65256	8.30372	10.7214	10.8733	11.3902	11.9427	11.2125	11.6525	8.71404	10.3411	11.1594	9.96151	12.8067	9.55056
765	sm_pos_992	Positive	.	Y	HMDB01397;HMDB11670;HMDB59639;HMDB61089;HMDB61090	NA	.	72	32	40	.	.	16.6238	15.3053	16.6731	15.2143	14.1754	7.76784	15.2271	15.5997	14.4171	7.68042	7.92624	12.2643	14.9914	15.9673	7.6724	15.0935	13.6613	15.6755	14.224	15.7454	7.9444	15.0723	15.7605	15.1824	16.3718	15.4681	14.9458	14.0705	14.9914	16.8071	15.4552	15.4552	15.1345	15.0373	15.5096	12.7106	15.845
766	sm_pos_993	Positive	.	N	NA	NA	.	72	32	40	.	.	12.9018	10.7924	13.1426	10.8457	9.76815	7.76784	11.0794	11.8131	8.04549	7.68042	7.92624	7.7039	9.74346	11.4001	7.6724	9.72413	7.64814	9.45915	7.82192	12.1385	7.9444	8.66132	11.0615	11.087	11.7383	11.4145	8.22092	7.76784	10.7651	11.6058	10.023	11.5203	11.0406	10.9645	10.5399	7.79434	11.0748
767	sm_pos_996	Positive	.	N	NA	NA	.	72	32	40	.	.	9.6825	10.6219	8.93008	13.3139	8.69582	7.51965	10.9691	6.98001	10.3278	13.8589	6.79549	10.0326	10.6517	9.90231	13.7051	8.05996	10.4929	6.93871	10.7154	9.45451	8.64724	7.70953	10.0867	10.3252	7.25113	8.8236	11.4661	9.74938	6.84483	8.5565	11.7929	13.6526	7.9575	9.21749	8.66864	6.79549	11.3048
768	sm_pos_1000	Positive	.	N	NA	NA	.	72	32	40	.	.	8.06696	7.77784	7.78211	8.02549	9.76815	7.76784	7.7336	10.4608	8.04549	9.41315	7.92624	12.4797	8.31533	11.4973	11.5605	10.3304	13.165	11.4094	7.82192	11.0697	9.77097	9.75697	7.59794	7.62413	10.0867	9.76533	9.72106	10.9323	8.03576	11.8762	8.06696	11.5101	10.411	8.0709	10.9045	11.8518	10.0132
769	sm_pos_1001	Positive	.	Y	HMDB00125;HMDB15141;HMDB15166;HMDB29826;HMDB30177;HMDB33247;HMDB38641;HMDB41121	NA	.	72	32	40	.	.	18.7364	19.2631	19.4089	18.8512	17.5468	16.9855	18.9585	19.5864	19.972	18.353	19.4089	19.7539	17.6756	19.5864	19.7539	20.2032	20.2032	20.2032	16.4626	20.2032	19.1152	18.9585	18.2619	18.5287	20.2032	19.7539	19.4089	19.7539	16.7527	20.2032	18.7364	19.7539	19.4089	19.4089	19.972	19.5864	19.5864
770	sm_pos_1002	Positive	.	N	NA	NA	.	72	32	40	.	.	8.06696	12.4275	7.78211	8.02549	9.76815	7.76784	7.7336	11.2614	8.04549	7.68042	7.92624	12.352	8.31533	14.5239	11.9476	13.2792	14.5131	14.2864	7.82192	12.7856	7.9444	11.2714	7.59794	7.62413	13.2263	9.14749	11.8706	10.1453	8.03576	14.8999	8.78932	11.6618	8.78374	8.0709	13.308	11.2894	12.29
771	sm_pos_1003	Positive	.	Y	HMDB59780	NA	.	72	32	40	.	.	8.06696	9.52144	9.12033	8.02549	9.76815	7.76784	7.7336	8.97172	8.68244	7.68042	7.92624	8.8929	8.31533	10.0918	8.51887	8.14471	10.0011	9.48903	7.82192	9.05353	8.28862	7.92258	7.59794	7.62413	8.68244	7.70097	8.15742	8.44296	8.03576	9.88415	8.13696	8.67464	8.36433	8.0709	8.04549	7.79434	8.13046
772	sm_pos_1004	Positive	.	Y	HMDB34633	NA	.	72	32	40	.	.	9.59286	10.4656	9.85714	9.92292	9.76815	7.76784	7.7336	10.5316	9.83562	8.96493	10.0807	10.8408	8.31533	10.6932	10.4544	9.49497	11.5797	10.2634	7.82192	10.8151	9.08762	8.54996	7.59794	8.35782	9.62231	10.003	8.85111	10.1356	8.03576	10.5526	8.10129	10.2898	9.74346	9.91531	9.91825	10.4608	8.94326
773	sm_pos_1005	Positive	.	Y	HMDB31304;HMDB32992	NA	.	72	32	40	.	.	8.06696	7.77784	8.56992	8.02549	9.76815	7.76784	7.7336	9.24106	9.25378	8.47625	10.0483	9.93385	8.31533	10.662	9.58015	8.92292	10.1694	8.8175	7.82192	8.97578	8.6886	8.31212	7.59794	7.62413	9.36897	8.76858	9.13379	8.74282	8.03576	8.578	7.76468	8.66864	8.35212	8.51887	8.62682	8.66132	9.04653
774	sm_pos_1007	Positive	.	N	NA	NA	.	72	32	40	.	.	9.52763	9.84508	9.77097	12.9935	8.76037	7.15024	11.8969	7.28975	9.30704	14.3351	10.8549	8.92292	9.54551	10.7971	12.8556	7.32725	12.0537	8.5565	11.5579	9.27844	7.58364	7.21531	6.40889	9.60574	7.27025	8.49099	12.1085	7.53338	7.39743	8.36433	8.65425	8.18014	10.7093	9.06607	8.44296	6.98001	11.5554
775	sm_pos_1008	Positive	.	Y	HMDB12468	NA	.	72	32	40	.	.	10.498	11.3073	11.0943	10.3455	9.76815	7.76784	9.70296	11.8183	11.8131	10.0737	11.7777	12.0655	8.31533	11.5315	11.8441	10.6569	12.6039	11.1451	7.82192	12.4365	10.836	8.73976	7.59794	10.2287	10.4499	11.7037	10.0807	11.9711	8.03576	11.2761	7.76468	11.6203	11.314	11.8762	10.4954	11.7656	10.4929
776	sm_pos_1009	Positive	.	Y	HMDB00078;HMDB28775;HMDB28838;HMDB36181	NA	.	72	32	40	.	.	11.152	11.5742	11.3238	11.3394	9.76815	9.30704	10.6569	12.1829	11.5652	10.662	11.749	12.3215	9.32722	12.0351	11.7885	10.9791	12.965	11.783	7.82192	12.3638	11.0896	9.99457	8.85854	10.782	11.1343	11.8643	10.662	11.8706	9.20033	12.1829	9.82067	12.0076	11.625	11.7236	11.4094	12.1385	10.9278
777	sm_pos_1015	Positive	.	Y	HMDB01199;HMDB12161;HMDB12245;HMDB28766;HMDB28873;HMDB29062;HMDB29123;HMDB29393;HMDB32871;HMDB33102;HMDB37135;HMDB37642;HMDB37816;HMDB41573	NA	.	72	32	40	.	.	9.83562	10.9891	11.1695	9.90231	9.76815	10.8337	9.37667	10.3812	8.04549	10.8973	9.708	11.4661	9.16414	11.003	11.3394	9.98676	11.9501	9.99205	11.5101	7.96446	11.0794	10.5547	10.8997	9.74938	9.05933	11.4364	9.24106	9.90231	12.2454	11.3238	10.4029	11.5769	8.76037	9.38971	10.7924	12.4275	10.5343
778	sm_pos_1019	Positive	.	N	NA	NA	.	72	32	40	.	.	10.3455	11.0591	10.3812	11.7037	8.76037	7.12103	9.87406	7.25113	9.80199	10.2079	7.56636	9.44242	12.0076	7.7991	11.7929	7.90669	9.13822	7.95057	9.26633	7.79665	7.19331	7.69631	9.22453	9.82067	7.51965	10.2634	9.54551	8.59256	9.27844	10.627	11.9815	12.5469	10.1453	12.7578	8.46157	6.93871	8.73976
779	sm_pos_1020	Positive	.	N	NA	NA	.	72	32	40	.	.	10.5399	11.3504	10.1356	11.7134	8.74587	7.09154	9.66113	7.22292	10.4212	9.20033	8.39301	9.18776	11.783	7.81219	11.7684	8.30372	8.90798	8.24008	8.80424	7.88185	7.16932	7.72656	8.89971	9.55576	7.82192	10.6859	9.32051	9.01917	9.56085	11.1141	11.9862	12.4097	9.89738	12.6173	8.47963	6.8949	8.76037
780	sm_pos_1023	Positive	.	N	NA	NA	.	72	32	40	.	.	8.06696	10.1133	9.53921	11.0004	9.76815	11.5453	9.38364	11.1792	11.48	12.9097	7.92624	13.3964	10.3357	10.5547	11.9076	11.1695	11.9228	11.5629	11.828	7.6724	13.9671	12.9795	13.6613	13.6117	8.10129	11.8871	11.7361	10.6007	13.3687	11.9759	12.2454	10.4714	7.74761	12.5632	11.3856	13.4353	12.1149
781	sm_pos_1027	Positive	.	Y	HMDB03764;HMDB06248;HMDB28872;HMDB29040;HMDB36226;HMDB36301;HMDB37725	NA	.	72	32	40	.	.	13.963	12.2268	13.3749	12.1267	13.9015	11.4145	13.9465	10.9225	12.0433	12.29	13.3928	9.78906	13.1888	13.349	12.5974	13.8092	12.3395	11.1213	13.0071	13.232	13.8824	12.8623	12.4223	13.1732	12.6173	12.0273	12.4664	12.0483	12.2942	12.4524	11.0351	11.412	11.4757	9.35678	11.1473	12.4724	12.7856
782	sm_pos_1030	Positive	.	Y	HMDB00139;HMDB06372;HMDB31818	NA	.	72	32	40	.	.	11.4364	12.0971	11.4364	11.9926	11.5315	12.7262	11.7885	12.0971	11.8809	11.8969	11.5605	12.4097	11.7383	11.8762	11.8337	12.0483	12.1956	12.4455	12.8813	11.7236	12.0726	11.9228	12.2421	11.8786	12.6647	11.6833	11.5453	12.0433	12.9935	12.4162	12.0924	11.7729	11.9815	11.9403	12.352	12.3748	12.1601
783	sm_pos_1031	Positive	.	Y	HMDB01406;HMDB31861	NA	.	72	32	40	.	.	15.4681	15.7605	15.5673	16.1204	15.4851	16.6238	16.1204	16.2634	16.3504	16.1414	15.3844	16.7003	15.9136	15.6672	16.1414	16.2883	16.436	16.7527	17.1229	15.8986	16.2453	16.3504	16.3718	16.0445	16.5451	16.0001	15.9136	16.1781	16.7245	16.6365	16.1592	16.1781	16.0207	16.0001	16.3287	16.4091	16.2634
784	sm_pos_1032	Positive	.	Y	HMDB00289	NA	.	72	32	40	.	.	14.215	14.0343	14.3688	15.1534	13.9881	12.958	11.9176	12.0273	12.2144	10.9847	11.5408	10.7093	13.0801	10.8876	10.7292	12.1956	10.8571	12.9018	11.447	10.8504	10.7924	10.588	12.4162	10.9278	11.5315	11.4898	11.5629	12.0027	11.8969	14.0138	11.0968	13.073	11.8762	11.5554	12.2212	12.1956	10.9947
785	sm_pos_1034	Positive	.	Y	HMDB00094;HMDB00193;HMDB01874;HMDB06511;HMDB33717;HMDB41862	LMFA01060195	.	72	32	40	.	.	12.2518	6.8949	11.2804	6.79549	7.05894	11.9658	8.91625	13.3687	9.17642	6.68406	12.4797	9.76252	7.16932	6.79549	6.8949	8.31212	8.02154	7.6724	8.86542	8.09563	8.40067	9.05353	8.43507	11.5049	9.51569	9.49497	8.90485	8.31854	11.0004	9.33957	6.98001	7.15024	7.19331	10.6569	11.0591	9.15383	11.5605
786	sm_pos_1035	Positive	.	N	NA	NA	.	72	32	40	.	.	10.043	9.63443	11.5652	11.9354	8.83706	9.24106	9.31324	10.1769	10.7412	10.4608	9.64981	10.7319	10.9379	7.67667	10.7707	7.25113	9.67196	7.30553	9.09766	7.23054	7.46042	7.43751	9.39248	11.4364	7.76051	9.71799	10.3866	7.60826	8.35212	9.86824	8.44296	11.8441	10.529	14.2419	12.0597	10.5399	12.2766
787	sm_pos_1036	Positive	.	N	NA	NA	.	72	32	40	.	.	11.2761	10.7768	11.4561	10.9508	8.91111	10.2236	8.74282	11.405	11.9354	9.50592	11.0482	10.5943	10.3967	9.30135	10.172	8.64724	9.11514	8.29252	8.58437	8.93619	8.71106	8.60008	8.96493	11.3526	9.2324	11.4614	10.1769	9.50592	9.98953	11.2993	8.31854	11.3366	10.003	13.6613	12.8877	9.94629	13.0582
788	sm_pos_1037	Positive	.	N	NA	NA	.	72	32	40	.	.	10.9486	9.50054	11.3338	11.1838	8.89971	9.78619	9.03189	10.8733	11.2666	9.83282	10.518	10.4714	10.407	7.62413	9.87115	7.30553	9.03189	7.43751	8.2589	8.01299	7.51965	8.19219	8.42106	11.2125	8.73976	10.8218	10.2079	7.61411	9.61036	10.6835	8.326	11.3604	9.87406	13.7135	12.2388	9.95528	12.6237
789	sm_pos_1039	Positive	.	Y	HMDB28739;HMDB29012	NA	.	72	32	40	.	.	10.8408	9.95528	9.78186	11.8969	11.1792	12.2766	12.6173	12.7888	11.635	11.4001	11.2168	12.144	11.2083	11.828	11.1985	11.2301	11.4364	11.0505	11.9759	10.9323	10.9021	10.6031	10.2261	11.7089	10.7389	10.301	11.174	10.9592	11.6009	12.3691	10.172	12.0745	12.4664	11.4364	12.2113	10.2027	10.8504
790	sm_pos_1060	Positive	.	N	NA	NA	.	72	32	40	.	.	10.7093	13.9108	13.0071	15.1141	14.1032	11.5361	12.4593	8.97985	14.139	13.9967	11.5691	12.4394	14.6448	13.9283	14.5131	12.3395	12.1021	11.9176	13.1426	12.2579	11.6646	11.5049	13.3298	12.0076	11.5691	13.657	11.3098	13.3218	10.9225	12.9301	14.836	15.1141	14.6981	13.5175	13.293	13.4038	12.9795
791	sm_pos_1061	Positive	.	Y	HMDB00174;HMDB00849;HMDB02249;HMDB02712;HMDB03081;HMDB05876;HMDB10207;HMDB12327;HMDB14685;HMDB29196;HMDB33050;HMDB33051;HMDB33821;HMDB39783;HMDB59624;HMDB59625;HMDB60267	NA	.	72	32	40	.	.	10.5505	11.611	10.4471	10.4768	11.7628	11.5257	10.8924	11.432	11.3856	11.2558	11.4364	11.6203	11.5957	11.6203	11.3482	11.1594	11.2037	11.6833	11.8085	10.5819	11.5797	10.9437	11.9176	11.5769	10.9379	11.5605	11.2539	10.883	11.7338	11.749	11.4271	11.0896	11.4342	11.7729	11.7753	11.6674	11.86
792	sm_pos_1064	Positive	.	N	NA	NA	.	72	32	40	.	.	8.51239	10.4714	9.67717	11.1095	11.1295	8.96493	9.12033	7.65044	10.2957	9.78619	8.60316	9.01917	10.9437	10.241	10.1064	8.89971	8.76858	8.20104	9.51569	8.95001	8.6096	8.30007	9.56757	8.50908	8.18014	10.1398	8.00586	9.78619	8.46157	8.85111	10.9122	10.6733	10.6007	10.1305	9.20619	10.0456	9.39854
793	sm_pos_1065	Positive	.	N	NA	NA	.	72	32	40	.	.	16.3092	16.0445	16.3504	15.2271	17.5916	17.2518	15.9136	15.1141	16.6492	14.1298	17.4833	15.8986	16.5451	16.3092	14.6448	17.5145	15.2271	16.7835	16.8071	17.1229	16.5666	17.6756	17.0019	15.6839	17.1374	16.8216	14.9123	17.4833	16.836	15.8986	15.3326	15.4681	16.1592	13.8737	15.7295	17.1872	15.5904
794	sm_pos_1067	Positive	.	N	NA	NA	.	72	32	40	.	.	12.1601	12.4724	12.2942	11.86	13.4281	12.3809	11.741	11.329	12.7921	10.5943	12.6506	11.9815	12.3876	11.8969	11.1236	12.0076	11.2125	12.3115	12.3063	12.1021	12.5405	12.0273	12.4593	11.5474	12.6854	12.0379	11.4145	12.6237	12.4223	11.6885	11.3526	11.432	11.9982	10.862	11.405	12.5405	11.5957
795	sm_pos_1068	Positive	.	Y	HMDB00459;HMDB00959;HMDB03357;HMDB14755;HMDB28854;HMDB29127;HMDB30893;HMDB31854;HMDB32120;HMDB32242;HMDB32536;HMDB34365;HMDB36044;HMDB36598;HMDB37010;HMDB37024;HMDB37280;HMDB39008;HMDB39816;HMDB59761;HMDB59827	NA	.	72	32	40	.	.	9.91236	7.77784	7.78211	10.6493	9.76815	9.34224	10.7365	10.0132	9.50054	9.10879	9.89338	9.91236	8.31533	10.4741	8.22441	10.1668	7.72307	9.19356	10.1188	8.35212	7.9444	8.2134	7.59794	8.53153	10.3918	7.70097	7.57038	7.76784	8.03576	9.33236	9.03903	8.26564	11.6432	8.78932	8.69926	7.79434	8.63626
796	sm_pos_1071	Positive	.	Y	HMDB38441;HMDB40275	NA	.	72	32	40	.	.	8.06696	7.77784	7.78211	10.1974	9.76815	11.7383	11.3415	12.3001	8.04549	9.52144	7.92624	11.0056	10.4242	9.90768	10.1643	10.023	9.92788	9.14476	7.82192	8.02944	7.9444	8.53626	7.77956	7.81386	10.3533	7.93715	7.92258	9.40183	8.62682	10.529	8.25203	10.748	11.0639	8.0709	10.4499	7.79434	8.42106
797	sm_pos_1074	Positive	.	N	NA	NA	.	72	32	40	.	.	7.68042	12.0433	10.6219	12.6103	12.2454	9.33236	9.89338	7.30553	11.8969	11.7954	7.58364	9.9433	12.2268	11.8183	12.2518	9.79703	9.16414	8.2589	10.1398	9.66711	9.29493	8.91625	11.0308	9.39525	8.58437	11.2125	6.40889	10.529	7.6724	10.1553	13.3892	12.8067	12.6647	12.7167	11.1473	11.6525	8.73224
798	sm_pos_1076	Positive	.	Y	HMDB01555;HMDB28827;HMDB29016	NA	.	72	32	40	.	.	9.44242	11.3238	10.7319	11.8916	10.5767	13.2659	10.9891	12.4335	10.848	13.0289	10.1815	14.0138	11.432	13.1259	12.5525	12.9827	12.4097	13.7093	12.7921	10.9379	13.2659	14.6126	14.5634	13.3218	12.1774	11.4711	12.8749	11.1895	14.5933	14.5131	13.6117	12.8276	11.9427	12.0229	13.9543	13.3043	13.165
799	sm_pos_1077	Positive	.	N	NA	NA	.	72	32	40	.	.	8.06696	7.77784	8.33336	9.12736	9.76815	9.36594	7.7336	8.6886	8.04549	9.0627	7.92624	9.78906	8.31533	7.73632	8.69582	8.47625	8.2279	9.03903	9.28127	7.91611	9.45915	9.12033	9.483	9.02556	8.43901	7.70097	8.40692	7.76784	10.5452	9.0735	9.22453	8.49686	8.31212	8.51239	8.8175	9.05933	8.86542
800	sm_pos_1079	Positive	.	N	NA	NA	.	72	32	40	.	.	13.4641	14.224	14.4402	15.3053	15.1534	15.4143	14.836	15.0159	14.9914	15.3778	14.2065	16.1592	14.8999	14.7401	15.1932	15.1141	14.9914	15.8112	15.8291	14.5443	15.7781	15.845	15.7152	15.7295	15.0034	14.6981	15.2088	14.7281	16.2453	15.7781	15.5997	15.5357	14.759	14.9757	15.2935	15.4681	15.2395
801	sm_pos_1080	Positive	.	N	NA	NA	.	72	32	40	.	.	13.6117	15.6344	15.3599	16.3287	16.7835	13.8737	15.4851	13.7394	16.2004	15.5673	13.6365	15.0461	16.2221	15.3712	16.1007	14.9815	14.6815	13.6613	15.1141	14.2331	14.5443	13.8048	15.6205	15.0833	13.8908	15.1406	14.4277	14.6448	12.9716	14.5545	17.0885	16.3504	16.3893	17.223	15.7454	16.5451	14.0753
802	sm_pos_1081	Positive	.	N	NA	NA	.	72	32	40	.	.	8.6886	10.8218	10.2335	11.6369	11.6525	8.51887	10.1507	8.01299	10.4544	10.7707	7.47897	9.53367	11.4145	10.192	11.2761	8.86542	9.3369	7.49274	9.67983	8.20693	8.71703	7.9744	10.4818	9.64569	7.95057	9.2351	8.82055	8.78932	7.68042	8.99422	12.1207	11.243	11.4973	12.6103	10.5547	11.3314	8.25547
803	sm_pos_1082	Positive	.	N	NA	NA	.	72	32	40	.	.	9.91825	11.8033	11.7628	12.9433	11.5408	13.5964	11.7338	12.6506	11.9117	13.7135	11.2714	14.5545	11.7294	12.352	13.1426	12.3552	12.8656	12.6271	14.1678	11.8916	14.1593	12.6753	13.3551	13.8429	12.5315	11.9608	11.9176	11.5203	15.0272	13.0875	12.4991	13.4641	12.29	12.4593	12.6721	13.5742	12.2454
804	sm_pos_1083	Positive	.	N	NA	NA	.	72	32	40	.	.	8.06696	9.74938	9.61036	10.9891	9.76815	11.3924	8.96089	10.0483	8.04549	11.6525	7.92624	12.6854	9.12033	11.329	10.9592	11.1641	10.411	12.4797	11.625	9.17642	11.7777	13.073	12.9244	11.7013	11.6058	8.45869	11.447	8.2589	13.6033	12.8623	12.3395	11.2804	9.29814	10.0542	11.9427	11.3666	11.699
805	sm_pos_1084	Positive	.	N	NA	NA	.	72	32	40	.	.	7.49274	10.5819	10.2799	11.8762	11.4953	7.34446	10.2172	7.66476	10.2287	11.0639	7.21531	9.62231	11.6203	9.96151	11.6479	8.59256	9.09493	7.28975	9.53921	7.39743	8.33904	7.75361	10.5207	9.68471	7.30553	8.71106	8.41257	7.58862	7.28975	8.05192	12.4724	11.5907	11.5629	13.1954	10.2287	11.8308	8.37203
806	sm_pos_1087	Positive	.	N	NA	NA	.	72	32	40	.	.	12.5713	14.9123	14.781	16.2453	15.7781	12.5776	15.1534	12.6972	15.2805	15.4991	12.4991	14.6237	15.9673	14.5545	16.0618	13.9015	14.3482	12.5525	14.8037	13.1691	13.5329	12.4991	15.2805	14.6768	12.7578	14.1865	14.0656	13.6033	11.8916	13.7819	16.9572	16.2453	16.0618	17.1229	14.8999	16.2634	13.2263
807	sm_pos_1088	Positive	.	N	NA	NA	.	72	32	40	.	.	8.78374	11.3415	11.314	13.6117	11.9608	8.50578	11.4638	8.24008	11.1641	12.6173	7.46042	10.8646	12.8276	11.1189	13.2596	9.00909	10.7239	7.58364	11.1095	8.37203	8.93008	8.10857	11.7294	10.9947	7.92624	9.99687	10.4576	9.30704	7.78467	9.57403	14.094	13.2172	13.0443	14.4697	11.3526	12.8689	8.75382
808	sm_pos_1097	Positive	.	Y	HMDB05765	NA	.	72	32	40	.	.	13.5582	14.5933	14.1593	11.432	13.3787	14.0138	13.6117	15.1824	14.1957	13.5929	13.6696	13.6962	13.689	14.8768	13.0071	13.5964	14.9458	15.1932	13.5253	13.5418	13.2596	12.2643	13.349	12.4991	14.8558	13.9108	12.3638	13.5373	13.3007	13.9015	13.0367	13.2596	13.9543	13.0801	13.963	13.8393	13.0652
809	sm_pos_1100	Positive	.	Y	HMDB29285;HMDB29295;HMDB29296;HMDB31942;HMDB37475;HMDB60825	NA	.	72	32	40	.	.	10.588	12.0273	11.7361	9.41847	9.76815	11.243	10.8594	11.9228	11.0748	10.7971	10.6007	7.7039	11.3831	9.94031	9.33236	10.5207	10.2612	10.351	10.4576	10.409	8.58119	9.47128	11.9501	8.54229	9.84175	7.70097	8.12326	9.31324	9.06607	9.58015	11.7885	7.64583	9.29814	10.0596	9.60574	8.85854	7.67064
810	sm_pos_1107	Positive	.	N	NA	NA	.	72	32	40	.	.	9.56757	10.518	9.30135	9.81454	11.2993	9.20619	9.47128	9.64569	10.1133	8.84447	9.96711	9.20619	10.027	9.59833	9.03189	8.8745	8.56992	9.57403	9.38364	8.60316	9.58015	8.2589	9.01264	8.8236	8.578	9.74938	8.95001	9.67196	9.10879	9.03903	9.13379	8.62985	9.12736	10.1089	9.28947	9.27219	9.71314
811	sm_pos_1108	Positive	.	N	NA	NA	.	72	32	40	.	.	8.06696	7.77784	7.78211	8.02549	9.76815	7.76784	10.5714	7.86264	11.9286	7.68042	11.6525	7.7039	10.301	7.23054	10.8174	7.65469	10.5605	9.37667	7.82192	12.6575	7.9444	8.17235	10.8876	10.6707	7.75361	11.7186	9.58015	10.5032	8.03576	7.60229	7.76468	9.89338	8.95685	11.4001	9.95285	10.6079	8.02154
812	sm_pos_1112	Positive	.	N	NA	NA	.	72	32	40	.	.	8.06696	7.77784	7.78211	8.02549	9.76815	7.76784	12.6647	7.86264	13.9381	9.56085	13.1888	10.5767	12.3458	11.9286	12.7296	10.836	12.7035	13.4945	7.82192	14.3482	7.9444	12.3611	14.2331	12.8276	12.1496	13.3551	13.3394	12.6784	8.03576	12.4045	7.76468	12.3719	12.1085	12.8623	13.7918	12.7578	13.0211
813	sm_pos_1113	Positive	.	Y	HMDB00725;HMDB00766;HMDB00783;HMDB02104;HMDB02113;HMDB06055;HMDB31859;HMDB36576;HMDB59659;HMDB60460;HMDB60461	LMFA01100055	.	72	32	40	.	.	11.523	9.45451	9.38971	7.43751	12.0027	12.1267	10.5452	12.4394	9.05353	8.07483	10.9769	9.42533	8.8929	12.4524	7.46042	12.9333	8.58437	8.50578	8.97172	9.56757	8.32227	8.47625	10.0737	9.10039	8.89971	8.14471	7.91611	10.4544	10.4385	8.02154	10.3198	8.2279	8.8929	8.42721	8.90485	9.24847	8.49686
814	sm_pos_1116	Positive	.	Y	HMDB28736;HMDB28946;HMDB33481;HMDB40694	NA	.	72	32	40	.	.	8.06696	7.77784	7.78211	8.02549	9.76815	7.76784	7.7336	9.72771	8.04549	10.407	7.92624	10.6569	9.22453	10.6468	9.74938	8.63288	10.2106	9.39525	7.82192	7.6724	10.6681	11.2942	10.1089	10.5526	9.27219	9.50054	10.7042	8.76858	11.2083	11.1895	10.7738	10.1618	10.2027	9.86824	11.9286	11.4992	10.5032
815	sm_pos_1119	Positive	.	Y	HMDB01199;HMDB12161;HMDB12245;HMDB28766;HMDB28873;HMDB29062;HMDB29123;HMDB29393;HMDB32871;HMDB33102;HMDB37135;HMDB37642;HMDB37816;HMDB41573	NA	.	72	32	40	.	.	8.06696	10.498	9.97886	9.9584	9.76815	11.4711	11.0256	13.1888	12.4097	12.4097	11.7684	13.5742	12.3583	12.7785	12.3115	12.0379	12.5576	11.9608	11.5957	13.0071	12.8953	12.8478	13.2392	12.9474	13.4353	12.4933	12.3063	12.4559	13.2026	13.073	12.0707	12.2518	12.144	12.4664	14.0343	12.8176	12.8813
816	sm_pos_1120	Positive	.	N	NA	NA	.	72	32	40	.	.	13.3178	13.819	13.4083	11.2147	10.9021	12.7748	11.8893	14.0753	12.8408	13.7468	13.0149	13.3007	12.0537	13.3359	13.1291	13.0477	14.0854	12.644	11.7729	12.6039	13.349	11.1141	13.0405	12.2454	11.5203	13.9881	11.9117	13.2858	11.432	13.3892	12.3167	12.2831	11.6674	12.3809	12.6304	14.0238	11.5907
817	sm_pos_1123	Positive	.	N	NA	NA	.	72	32	40	.	.	13.7666	15.8112	13.8652	9.58976	9.76815	13.3787	11.3946	14.6237	12.8139	14.4277	13.2172	14.0238	11.4541	14.9815	13.9881	14.5345	15.2143	14.8676	8.578	12.9301	13.5964	13.4038	14.8558	12.1333	12.7856	14.3171	13.8357	13.4865	11.3048	15.3326	14.3351	12.4797	10.5767	12.5776	14.2462	14.7909	13.5175
818	sm_pos_1124	Positive	.	N	NA	NA	.	72	32	40	.	.	10.3704	10.1618	11.2301	14.3688	8.66864	6.68406	11.716	6.79549	9.73715	13.5175	10.7412	11.0351	10.4385	9.27219	14.3482	6.79549	10.3455	7.5936	10.1769	9.19066	6.79549	8.01726	8.25203	10.5819	7.85328	8.76037	12.0027	7.39743	9.37433	8.76037	9.483	10.619	12.4335	9.33957	8.81124	6.56056	9.17642
819	sm_pos_1125	Positive	.	N	NA	NA	.	72	32	40	.	.	9.66412	10.0763	10.7947	13.8429	8.68244	6.84483	11.2405	6.8949	9.60805	13.0071	9.99457	10.6394	10.6468	9.24106	13.4127	6.8949	9.92292	6.84483	9.73715	8.46157	6.8949	7.68824	7.98374	10.038	7.36129	8.67164	11.425	7.46042	8.6096	8.66864	10.3918	10.7587	12.1207	9.24847	8.73976	6.84483	9.10039
820	sm_pos_1126	Positive	.	N	NA	NA	.	72	32	40	.	.	15.6205	16.1204	15.6672	13.6289	13.0875	15.1141	14.5131	16.2883	15.2395	16.1204	15.1824	15.8112	14.5845	15.7295	15.6344	15.4552	16.7245	15.6205	13.8357	14.9458	15.6205	14.121	15.6477	14.5345	14.0854	16.3287	14.8131	15.6205	13.6696	16.2221	15.1932	14.6026	13.9712	14.7541	15.2143	16.3718	14.4277
821	sm_pos_1128	Positive	.	N	NA	NA	.	72	32	40	.	.	14.2419	12.9795	14.5021	16.436	11.7437	9.91236	15.0611	9.72771	13.6251	15.7152	14.5494	14.5131	14.0238	13.214	16.2634	12.1021	13.8318	13.0149	14.0138	13.5893	11.7684	12.4249	12.535	13.9504	12.5938	13.6696	15.2675	13.2107	13.5329	13.5964	13.5893	13.9423	15.0611	8.8175	11.3807	8.94326	12.7167
822	sm_pos_1129	Positive	.	Y	HMDB14763;HMDB15413;HMDB15621;HMDB30802;HMDB33648	NA	.	72	32	40	.	.	13.3964	14.3585	13.6289	11.0256	9.76815	12.9057	12.0681	14.0343	12.7641	13.8509	13.1501	13.5253	12.1723	13.7355	13.2263	13.3359	14.3273	13.3298	11.1141	12.6506	13.4127	11.828	13.4905	12.1956	11.7236	13.9802	12.4045	13.3687	11.2714	13.9108	12.7856	12.2212	11.4521	12.3876	13.0289	14.1865	12.2144
823	sm_pos_1134	Positive	.	Y	HMDB01913;HMDB05009;HMDB14874;HMDB31796	NA	.	72	32	40	.	.	12.4223	11.7628	12.8749	11.1343	9.76815	11.8085	10.2335	12.5115	10.6416	12.2178	10.6055	12.3167	10.627	11.7236	11.5257	11.0794	11.7089	11.2846	10.7861	9.98399	11.7037	11.3264	11.1236	10.5767	10.2172	10.7319	10.862	9.85714	11.0992	12.9364	10.9486	10.9645	10.4499	10.6835	11.329	11.8085	10.7214
824	sm_pos_1139	Positive	.	N	NA	NA	.	72	32	40	.	.	9.71314	8.47625	8.83075	7.36129	11.0943	8.95685	8.15108	9.40756	9.33236	7.27025	10.5262	7.96446	7.82888	7.84114	7.25113	8.65425	7.77613	8.47625	8.37203	8.16504	8.86542	8.15742	12.0537	7.92258	8.65425	8.26564	7.82888	9.43579	9.08035	7.84114	7.53338	7.19331	7.5936	7.70953	8.326	8.2279	8.05996
825	sm_pos_1141	Positive	.	Y	HMDB41448	NA	.	72	32	40	.	.	11.3048	11.269	10.8272	11.2714	10.7319	9.52144	7.7336	8.94326	8.04549	8.86542	7.92624	7.7039	9.77097	7.91611	7.6724	7.99224	7.86769	9.28947	7.82192	9.59286	7.9444	8.37876	8.2589	7.62413	10.3749	7.70097	8.91111	7.76784	9.30135	10.5819	7.76468	8.51887	8.75382	8.0709	9.86824	8.62099	7.83476
826	sm_pos_1145	Positive	.	Y	HMDB12150;HMDB29052;HMDB29136;HMDB30006;HMDB32463;HMDB33891;HMDB36191;HMDB37388;HMDB37829;HMDB38005;HMDB39948;HMDB40595	NA	.	72	32	40	.	.	9.16079	7.77784	7.78211	8.96493	9.76815	8.85111	10.4273	10.0918	9.77917	8.81437	7.92624	9.58667	9.19356	11.1295	8.78046	10.8174	9.51078	8.42721	9.32051	10.1815	9.01264	8.75382	8.66864	9.24106	10.8196	8.25203	8.61296	8.75382	8.03576	10.1247	9.3369	9.64017	10.9668	10.104	9.90499	7.79434	8.83075
827	sm_pos_1146	Positive	.	Y	HMDB00590;HMDB01138;HMDB31574;HMDB32499	NA	.	72	32	40	.	.	16.4904	15.3599	15.4851	15.5509	16.1204	15.7152	16.0207	14.6026	15.7949	14.781	17.0184	15.4851	15.7949	15.4921	15.2395	16.1781	15.0159	15.3712	16.2004	16.7003	15.5231	16.2004	16.0001	15.6101	15.9673	15.9827	16.0825	16.0207	15.5231	15.1754	15.0417	15.1406	16.0445	15.0159	14.7693	15.9509	16.1204
828	sm_pos_1147	Positive	.	N	NA	NA	.	72	32	40	.	.	13.7554	13.7394	13.7918	15.1824	14.481	12.6173	14.4171	11.8228	14.4649	14.3885	13.9802	13.9802	14.7909	13.6289	14.7493	13.4353	13.4127	12.7333	14.6448	14.2419	13.2172	13.0405	14.2707	13.8004	13.55	13.7733	14.3171	13.5964	12.7106	13.349	14.4171	14.6331	15.0322	14.5021	13.1888	14.1298	14.2794
829	sm_pos_1148	Positive	.	Y	HMDB00152;HMDB00397;HMDB01856;HMDB02099;HMDB11599;HMDB11600;HMDB11614;HMDB12289;HMDB13676;HMDB13677;HMDB29666;HMDB34299	NA	.	72	32	40	.	.	10.8784	10.8151	10.4029	11.4925	11.329	9.67196	10.7319	8.62099	10.6569	10.9021	11.3604	10.1507	11.3526	10.627	11.152	9.88729	9.95528	8.94326	10.9847	10.8218	9.64017	9.65532	10.7319	10.192	9.59286	10.4869	10.5088	10.4413	9.64569	9.90231	11.0056	10.8924	11.4711	11.2011	9.66113	10.6859	11.0154
830	sm_pos_1153	Positive	.	Y	HMDB30560	NA	.	72	32	40	.	.	8.06696	7.77784	7.78211	8.02549	9.76815	11.1141	8.83075	11.6297	8.04549	11.9557	7.92624	12.6304	8.31533	11.0943	11.4898	10.133	12.2323	11.5629	9.99917	10.3839	11.4364	11.7236	11.1594	10.8072	11.515	10.8043	9.39248	10.2027	12.4071	12.3809	11.1495	10.6979	10.3812	10.662	10.5767	12.2454	10.3812
831	sm_pos_1160	Positive	.	N	NA	NA	.	72	32	40	.	.	8.06696	7.77784	7.78211	10.518	9.76815	11.7885	9.84508	11.7361	8.04549	11.6833	7.92624	12.4045	10.0837	10.3839	11.238	9.62886	11.5101	10.6416	10.6932	10.1356	11.4992	10.7042	10.3812	11.4271	9.59833	10.5399	9.58976	9.53367	12.2831	11.0004	10.4544	11.1295	11.1343	10.7679	10.5714	11.6733	10.2027
832	sm_pos_1161	Positive	.	Y	HMDB14600;HMDB29227;HMDB29545;HMDB29547;HMDB29979;HMDB30095;HMDB31955;HMDB32809;HMDB33275;HMDB36335;HMDB37571;HMDB38630;HMDB40722	NA	.	72	32	40	.	.	11.8033	12.3141	11.5605	12.4593	9.76815	12.9244	11.8893	12.3167	11.2011	12.2023	11.3314	12.6972	11.3666	12.1881	12.1333	11.6575	12.3458	12.0076	11.4711	10.0867	12.1207	11.4898	11.9021	12.1774	10.7794	10.8733	10.8014	10.8594	11.7294	12.352	11.4898	11.4661	10.8174	11.1189	11.3415	12.0626	11.1942
833	sm_pos_1162	Positive	.	N	NA	NA	.	72	32	40	.	.	11.5742	11.329	11.9608	9.50592	13.6526	14.2794	11.0406	10.6517	11.1042	8.326	12.6376	8.86542	11.9286	12.2518	8.98817	13.3749	10.2755	11.4145	11.8363	12.4455	12.0871	13.4488	12.0996	9.98399	12.9859	11.4661	9.02556	12.0809	12.1829	9.44242	11.8706	9.36594	10.9486	9.18189	10.8973	13.9967	9.00909
834	sm_pos_1163	Positive	.	N	NA	NA	.	72	32	40	.	.	12.8813	12.3938	12.3063	11.0639	14.3688	13.7135	12.5672	12.1496	12.9433	10.2483	13.3218	11.4614	12.6376	12.5776	10.4869	13.2792	11.635	12.4162	12.8689	13.1691	13.3043	13.3858	12.5405	12.0537	13.5708	12.4275	11.1963	12.8478	12.8345	11.3119	12.2766	10.7042	11.9759	11.0308	12.0323	13.5175	11.3902
835	sm_pos_1164	Positive	.	N	NA	NA	.	72	32	40	.	.	9.0735	11.9403	11.3831	13.7394	12.1664	9.70296	11.3338	8.37203	12.0809	12.6575	8.94326	10.5714	13.1811	11.8916	13.2425	10.003	11.0794	9.18776	11.7576	9.69747	9.79193	8.89971	11.4295	10.9891	8.88033	11.5671	10.7924	10.6104	8.88033	10.6759	14.6656	13.6213	12.9859	13.6526	11.8131	12.5019	10.7389
836	sm_pos_1166	Positive	.	N	NA	NA	.	72	32	40	.	.	9.57403	12.5115	12.0483	13.7918	13.165	10.5819	11.9926	9.86339	12.5844	12.7502	10.3918	11.2804	13.55	12.4365	13.108	11.1165	11.6432	10.407	12.3115	10.5714	10.8014	9.90768	12.01	11.6859	10.0107	12.0971	11.3187	11.2301	10.043	11.8033	14.6126	13.6442	13.1811	13.689	12.3876	13.0003	11.5691
837	sm_pos_1167	Positive	.	Y	HMDB14515;HMDB28916;HMDB28938;HMDB29042;HMDB29043;HMDB29074;HMDB29137;HMDB30867;HMDB31030;HMDB32331;HMDB32901;HMDB33675;HMDB34903;HMDB41313	NA	.	72	32	40	.	.	10.1745	7.77784	7.78211	8.63964	9.76815	9.04653	9.38971	9.54551	8.86198	8.51563	7.92624	9.25113	8.31533	10.6569	8.40067	10.192	8.44893	8.41257	8.24606	8.47625	7.9444	8.05192	7.771	8.30372	10.3135	7.70097	9.00554	8.00586	8.03576	9.31324	7.76468	8.97172	10.0918	9.08035	8.60624	7.79434	7.78467
838	sm_pos_1168	Positive	.	Y	HMDB11166;HMDB11172;HMDB28756;HMDB28757;HMDB28903;HMDB28925;HMDB29670;HMDB59717	NA	.	72	32	40	.	.	8.06696	7.77784	7.78211	8.02549	9.76815	7.76784	7.7336	10.518	9.45683	11.4711	10.0542	12.644	12.4933	12.5204	11.828	11.4419	12.7991	12.4664	12.535	11.2894	12.5632	14.2504	12.6237	13.6289	12.744	12.5844	13.7819	13.0766	13.5893	13.4425	13.1291	13.4488	12.8623	11.9954	14.8267	13.3359	14.7281
839	sm_pos_1169	Positive	.	N	NA	NA	.	72	32	40	.	.	9.64569	10.407	7.78211	10.6707	9.76815	10.8668	10.2634	10.4714	8.80424	9.85065	8.38635	10.6055	10.5111	10.6468	9.90499	10.7123	9.56757	10.662	10.1668	9.3369	10.5819	10.1869	10.8997	10.411	9.52763	9.77097	10.6517	9.52763	10.7093	10.4385	10.4164	9.98399	10.6569	10.2509	11.2894	10.027	10.6569
840	sm_pos_1171	Positive	.	Y	HMDB31237;HMDB33865;HMDB34777;HMDB39082	NA	.	72	32	40	.	.	8.06696	7.77784	7.78211	8.02549	9.76815	9.62231	7.7336	9.95043	8.04549	10.003	7.92624	10.0867	8.31533	9.77649	9.97605	8.51239	9.47128	9.3369	7.82192	8.80774	9.83842	11.405	9.3369	10.5943	9.80199	7.70097	9.15022	9.14476	10.1008	11.238	10.3111	9.28127	10.2335	9.71314	11.1895	10.104	10.5399
841	sm_pos_1178	Positive	.	N	NA	NA	.	72	32	40	.	.	12.0433	12.8689	11.9202	13.3892	13.6803	10.8408	13.0512	11.3565	12.6103	13.3109	12.0433	11.5408	13.7051	12.4593	12.6138	11.7186	12.3809	11.7294	12.8176	12.7167	11.5652	11.6009	12.7296	11.3264	11.2168	12.2268	11.1495	12.8689	10.9486	11.4145	12.8478	12.6647	13.3298	12.4991	11.174	11.7729	12.1774
842	sm_pos_1179	Positive	.	N	NA	NA	.	72	32	40	.	.	13.0547	13.8429	13.165	14.5239	14.5736	11.9926	14.1499	12.5938	14.0138	14.3962	13.0211	12.7106	14.8267	13.4488	14.0059	13.0289	13.5818	12.8845	14.0559	13.7554	12.9935	12.7106	13.9465	12.5204	12.6575	13.3359	12.3876	13.9881	12.1237	12.5776	14.0753	13.7918	14.4402	13.5089	12.2268	13.1888	13.308
843	sm_pos_1180	Positive	.	Y	HMDB59741	NA	.	72	32	40	.	.	13.1356	11.8183	10.1815	10.2027	12.7921	11.0794	11.741	11.5203	10.9486	10.4544	12.8212	8.64724	11.7511	11.5453	9.32722	11.828	11.1792	11.635	11.2804	13.293	11.2894	12.8556	11.7885	8.10857	11.5257	10.662	8.0487	13.0289	11.5742	9.22971	9.39525	8.71404	10.836	7.60826	8.33336	9.67717	10.4869
844	sm_pos_1182	Positive	.	N	NA	NA	.	72	32	40	.	.	11.6479	11.0351	12.6854	12.0183	9.76815	12.1829	8.19219	12.9935	11.4757	13.0003	10.6416	14.1754	9.81454	12.4724	12.2212	9.26926	12.7748	11.1838	9.13379	11.5361	13.4038	11.86	11.6525	12.3938	12.1085	12.3938	11.6733	12.1956	9.17642	13.7316	12.0433	12.5576	12.3063	10.2433	12.8781	13.4214	12.9018
845	sm_pos_1184	Positive	.	Y	HMDB34453	NA	.	72	32	40	.	.	11.8085	12.6647	11.7437	13.3007	13.362	10.5526	12.8212	11.1265	12.3332	13.1888	11.8337	11.3098	13.5253	12.3167	12.4797	11.5361	12.3332	11.3946	12.7035	12.3938	11.3565	11.3338	12.6721	11.1213	10.7794	12.0323	10.8876	12.7296	10.6932	11.1594	12.7167	12.6039	13.2172	12.2831	11.0056	11.6479	12.0251
846	sm_pos_1186	Positive	.	N	NA	NA	.	72	32	40	.	.	10.0763	10.9021	9.92788	11.5847	11.4001	8.66864	10.8853	8.62682	10.192	11.48	10.0975	9.08762	11.7236	10.4188	10.784	9.15744	10.1188	8.74282	10.6733	10.2236	8.85854	9.14476	10.5133	8.42413	8.31854	9.82067	8.36433	10.5111	8.8861	8.38635	11.0697	10.585	11.3338	10.506	8.29642	9.47751	9.43334
847	sm_pos_1189	Positive	.	Y	HMDB06049;HMDB13926;HMDB41200	NA	.	72	32	40	.	.	8.06696	7.77784	8.88033	8.02549	9.76815	7.76784	7.7336	7.9994	8.04549	10.3866	7.92624	8.15742	8.31533	9.21749	8.62099	7.65469	10.0483	9.38971	8.44296	7.6724	8.58119	10.9278	11.2539	9.03903	9.82639	9.78186	9.80199	7.76784	10.7587	9.38971	10.9748	8.15108	7.74761	9.86339	11.0351	10.529	11.6479
848	sm_pos_1190	Positive	.	N	NA	NA	.	72	32	40	.	.	10.0082	11.3807	11.1343	8.02549	9.76815	10.6932	9.17642	11.3807	8.59256	10.9691	8.81124	11.7628	9.50592	11.5957	11.1295	10.8549	11.783	12.0027	10.1247	9.94031	10.1842	11.0308	11.1495	8.86542	11.9228	10.8527	10.9278	10.192	11.4271	11.9286	11.4757	10.3135	9.25378	10.1618	11.5203	11.7885	11.2328
849	sm_pos_1191	Positive	.	Y	HMDB14543	NA	.	72	32	40	.	.	8.91111	7.77784	7.78211	10.2387	9.76815	10.4714	11.087	11.6009	8.04549	10.9462	7.92624	7.7039	10.7011	9.36594	8.71703	8.88033	9.34812	10.0867	10.3411	7.6724	10.285	11.082	10.9719	10.8272	7.66887	7.70097	9.57403	7.76784	11.2301	9.6373	10.6055	7.74761	10.8314	8.70271	11.635	7.79434	9.64569
850	sm_pos_1192	Positive	.	N	NA	NA	.	72	32	40	.	.	10.003	11.4193	11.8205	9.24847	11.6941	10.9869	9.76533	12.1774	10.7861	12.9547	11.1236	12.0153	11.4364	11.7532	11.783	10.9408	12.9716	12.4559	12.2421	10.5399	12.1496	13.4317	13.8234	12.2643	12.8813	12.8749	12.5776	11.7576	13.3551	12.5242	13.5742	12.0323	10.6979	12.7004	13.6526	13.3139	14.1298
851	sm_pos_1194	Positive	.	Y	HMDB60641;HMDB60726;HMDB61102	NA	.	72	32	40	.	.	10.9947	11.6273	10.9069	12.3995	12.2212	9.61036	12.01	9.77097	11.2714	12.6506	10.8784	10.5819	12.9174	11.2498	11.6733	10.4212	11.405	9.92788	11.7236	11.6009	10.2534	10.3918	11.8228	10.4029	9.55576	10.6569	10.2898	11.8466	9.74346	9.92292	12.0433	11.6674	12.5744	11.6674	9.881	10.8196	11.238
852	sm_pos_1198	Positive	.	N	NA	NA	.	72	32	40	.	.	8.06696	7.77784	11.86	9.39525	9.76815	7.76784	8.15742	8.12326	8.04549	8.2134	7.92624	7.7039	8.31533	9.98399	7.6724	9.18189	9.97324	7.7626	12.0027	7.6724	9.35337	10.104	12.7856	7.62413	9.2324	7.70097	7.57038	7.76784	14.759	10.2534	9.29493	7.99224	7.74761	8.0709	10.3668	7.79434	10.1089
853	sm_pos_1206	Positive	.	Y	HMDB33044;HMDB33045	NA	.	72	32	40	.	.	10.4929	10.8408	9.45451	9.64981	11.8228	9.53367	10.1974	9.85714	10.6219	9.19356	10.8876	9.33236	10.5235	10.3839	9.22712	10.1398	8.95685	9.21749	10.3557	10.0326	9.89338	8.70271	10.038	9.61036	9.78186	10.4499	9.77097	10.2236	9.95528	9.20326	10.027	9.55056	9.62886	10.411	9.89338	9.90231	9.75422
854	sm_pos_1212	Positive	.	N	NA	NA	.	72	32	40	.	.	8.95001	9.88729	9.43579	8.02549	9.76815	8.80424	7.7336	7.98374	8.04549	8.80424	7.92624	7.7039	8.31533	9.881	9.08035	9.41847	10.7239	9.47751	10.3304	8.71106	8.96493	8.578	9.24106	7.62413	11.1473	11.6479	9.37667	10.0082	10.3159	10.7042	8.56378	9.53921	9.51569	8.0709	9.95285	12.0537	8.60008
855	sm_pos_1214	Positive	.	Y	HMDB14515;HMDB28916;HMDB28938;HMDB29042;HMDB29043;HMDB29074;HMDB29137;HMDB30867;HMDB31030;HMDB32331;HMDB32901;HMDB33675;HMDB34903;HMDB41313	NA	.	72	32	40	.	.	11.8809	10.9891	9.05353	10.104	9.76815	10.3179	12.1542	11.5101	11.7383	10.0807	10.6569	11.1545	10.3749	11.839	10.4656	10.0918	10.1792	11.4561	9.84508	10.4608	8.80424	10.3455	9.90231	10.8174	11.02	10.4714	10.836	10.662	9.79703	11.1545	9.83562	10.9379	11.5554	11.2453	11.1343	7.79434	10.5505
856	sm_pos_1220	Positive	.	N	NA	NA	.	72	32	40	.	.	9.95528	11.5049	10.7389	8.02549	9.76815	10.5943	7.7336	11.3604	8.04549	10.5088	9.61693	11.6885	9.97886	11.48	11.3752	10.9278	11.6009	11.9557	9.69175	10.1089	10.518	11.003	11.1641	8.67464	12.1021	11.0553	11.0505	10.3482	11.8544	11.8228	11.7729	10.4336	10.038	10.0763	11.6226	11.9286	11.678
857	sm_pos_1223	Positive	.	Y	HMDB00172;HMDB00453;HMDB00557;HMDB00687;HMDB03640;HMDB03843;HMDB13773;HMDB29168;HMDB29487;HMDB31491;HMDB31492;HMDB31559;HMDB33568;HMDB33923;HMDB36382;HMDB60476;HMDB60650	LMFA01100042	.	72	32	40	.	.	16.7003	16.9305	16.3287	18.0537	17.1872	18.5287	18.353	18.1845	18.2619	17.9952	16.6238	18.5287	17.4833	17.2518	17.7775	18.0537	17.3276	18.1845	17.9362	16.5951	17.5916	17.9362	17.8251	17.9952	16.7245	16.9438	17.7775	17.1872	17.2518	18.2619	16.9305	17.8251	17.8702	17.4833	17.9952	17.1229	17.1872
858	sm_pos_1225	Positive	.	N	NA	NA	.	72	32	40	.	.	11.5338	11.9049	10.411	9.36018	14.2331	12.5204	11.174	12.1267	11.02	7.30553	12.0871	9.60574	11.4614	10.883	6.98001	11.2539	8.39301	10.4304	9.21146	10.8072	11.1141	11.1095	11.4521	8.68552	11.6432	10.7365	8.53626	10.8924	11.5101	8.77718	10.6956	8.80774	10.2287	7.23054	9.52763	11.02	7.77613
859	sm_pos_1229	Positive	.	Y	HMDB37638	NA	.	72	32	40	.	.	7.36129	9.68692	9.36594	10.8571	8.81437	7.25113	9.49497	7.47897	10.8043	10.8014	12.0971	7.15024	11.8643	7.7039	11.6833	7.19331	9.59833	7.24083	10.1356	8.40692	8.91625	7.84608	8.83075	9.12033	7.50856	8.35212	8.60008	7.58862	7.21531	8.1198	11.3666	12.0707	10.5452	10.3918	8.26906	9.13379	8.43507
860	sm_pos_1230	Positive	.	Y	HMDB01250;HMDB10715;HMDB32628;HMDB32630;HMDB32929;HMDB37071;HMDB37072;HMDB40008;HMDB40013;HMDB40222;HMDB40223;HMDB40224	NA	.	72	32	40	.	.	10.8924	13.3551	12.5204	14.0059	14.6544	11.4925	12.9433	11.3902	13.0443	12.8556	11.1942	11.8205	14.0559	12.8689	12.6506	12.0124	12.1723	10.8733	12.4045	11.6163	11.4541	10.563	12.8623	11.7294	11.0056	12.8478	11.7532	12.352	10.4442	11.3119	14.5443	13.7554	13.6213	12.0433	12.1829	11.7777	12.3995
861	sm_pos_1231	Positive	.	Y	HMDB00158;HMDB00205;HMDB01119;HMDB01713;HMDB02035;HMDB02184;HMDB02641;HMDB03831;HMDB06050;HMDB12225;HMDB30677;HMDB31629;HMDB41592;HMDB59720;HMDB60280	NA	.	72	32	40	.	.	18.9585	17.5468	19.972	19.7539	18.4282	18.8512	19.1152	18.8512	18.9585	18.4282	17.6756	19.2631	17.9952	17.4833	18.2619	18.353	18.1845	18.5287	18.2619	17.731	18.4282	18.0537	18.1845	18.4282	17.5145	18.2619	18.0537	17.9362	18.1164	18.5287	17.8251	18.7364	18.6251	18.353	18.353	17.8702	17.3276
862	sm_pos_1232	Positive	.	Y	HMDB12243;HMDB12244	NA	.	72	32	40	.	.	12.9364	12.7641	12.535	11.5408	15.1047	13.4782	13.1008	13.0875	12.6972	10.3749	12.958	11.9021	12.8845	12.4933	9.97605	13.158	11.5957	11.7885	12.6575	13.1008	13.1501	12.7991	12.7956	11.945	13.3892	12.3458	11.5554	12.644	12.3748	10.3749	12.3265	11.1895	12.1774	8.92292	11.4193	11.9815	11.6226
863	sm_pos_1235	Positive	.	Y	HMDB00725;HMDB00766;HMDB00783;HMDB02104;HMDB02113;HMDB06055;HMDB31859;HMDB36576;HMDB59659;HMDB60460;HMDB60461	LMFA01100055	.	72	32	40	.	.	11.9403	12.1385	12.0924	12.1519	11.8337	12.1723	11.716	12.2799	11.5315	11.7265	11.1367	12.1542	11.2714	11.9021	11.3666	11.515	11.3807	11.5847	11.0308	10.285	11.3338	11.1695	11.4614	11.3666	10.4336	10.6517	11.425	10.6707	11.1042	11.8492	10.627	11.0154	11.3415	11.0697	11.8871	10.93	10.7093
864	sm_pos_1236	Positive	.	N	NA	NA	.	72	32	40	.	.	13.5673	13.6613	14.1032	15.9136	15.4197	13.1888	15.5096	10.498	14.9356	15.6344	13.5582	15.1047	16.0445	14.8867	15.0935	14.2331	14.0753	13.3218	15.2143	14.2972	13.6749	12.3458	15.0723	14.8037	13.1356	14.5634	15.1824	14.481	13.073	14.2419	14.491	15.1283	15.3599	17.2877	14.836	15.7295	14.1865
865	sm_pos_1237	Positive	.	N	NA	NA	.	72	32	40	.	.	12.2323	10.5133	9.81454	8.91111	13.8509	13.0071	11.7554	8.61296	9.83562	8.02154	12.7227	8.76037	11.7628	12.0655	6.84483	12.7641	8.03576	9.61036	9.67196	12.2643	11.2846	11.287	11.8871	8.72332	11.4992	10.748	8.78374	11.5652	11.6388	8.44893	6.8949	7.82192	9.19356	9.66711	10.301	11.4953	9.08762
866	sm_pos_1238	Positive	.	N	NA	NA	.	72	32	40	.	.	15.9673	16.0207	15.1684	15.5673	15.9509	16.3287	16.0825	16.0532	15.8291	16.0445	15.3206	15.9827	15.6205	15.5673	15.8112	15.7454	16.3504	16.0825	16.3893	14.1032	16.0207	15.4143	15.8112	15.2805	15.4991	15.7454	15.1932	15.6477	16.2883	15.8796	15.4419	15.7949	16.2221	15.5357	16.1204	16.436	15.5096
867	sm_pos_1239	Positive	.	N	NA	NA	.	72	32	40	.	.	11.8871	12.1956	7.78211	9.83282	9.76815	12.3748	9.78186	10.5714	8.04549	11.1838	7.92624	9.92292	8.31533	11.3482	10.2634	10.9847	12.0809	10.6517	10.8196	7.6724	10.0569	10.7264	11.5797	7.62413	10.89	7.70097	7.74211	8.01299	12.3332	11.0668	10.0132	10.0596	10.7768	8.0709	12.0124	11.9658	10.4544
868	sm_pos_1241	Positive	.	N	NA	NA	.	72	32	40	.	.	10.192	9.61036	10.5714	12.9244	11.5453	8.76858	12.0004	7.58364	10.8973	12.4991	9.90768	11.4025	12.9514	11.4757	11.8674	9.50054	10.3159	8.78932	11.5361	10.192	9.47128	7.77956	11.5605	11.2666	8.40067	10.4273	11.6941	10.1974	9.25961	10.5088	11.1641	11.7532	12.1149	14.7085	11.447	12.4162	9.95528
869	sm_pos_1246	Positive	.	N	NA	NA	.	72	32	40	.	.	15.6477	15.5096	15.6839	14.5545	14.8037	14.2972	14.3351	13.5893	12.9097	13.1291	12.3115	13.5418	12.144	13.0003	12.5082	13.1008	12.8345	13.0443	12.1723	11.9815	12.654	12.3691	13.1291	12.7711	13.3429	12.9795	12.6575	12.5776	13.4865	13.3824	13.2026	12.6173	12.6304	12.9244	13.362	13.3218	13.3551
870	sm_pos_1247	Positive	.	N	NA	NA	.	72	32	40	.	.	15.4851	14.6768	15.4419	13.0652	9.76815	13.2792	11.8441	11.4094	8.04549	11.4661	7.92624	11.515	8.31533	10.8272	9.74346	9.58015	9.05353	11.5907	7.82192	7.6724	7.9444	11.7729	10.1356	8.578	10.0542	7.70097	10.2387	7.76784	10.6055	12.2388	11.1165	8.20104	7.74761	8.0709	10.662	9.20033	9.39854
871	sm_pos_1256	Positive	.	N	NA	NA	.	72	32	40	.	.	10.2079	10.7651	10.8504	12.1881	8.85854	7.41622	10.2509	7.60229	9.27844	11.8734	8.85854	9.74346	11.6058	9.77097	11.7338	8.97985	11.0109	7.56636	10.8549	8.35782	7.53338	8.66864	10.3357	10.9529	8.40692	10.1305	10.3749	9.79703	8.58437	9.10039	11.7037	11.1942	11.2666	14.4224	9.97886	9.91002	10.1815
872	sm_pos_1257	Positive	.	N	NA	NA	.	72	32	40	.	.	19.2631	18.8512	19.1152	17.4833	16.9855	16.9003	16.8675	16.2453	15.5509	15.8604	14.6863	16.1414	14.846	15.3844	15.3462	15.4851	15.4552	16.0445	14.9241	14.5239	15.2675	15.7064	15.5509	15.2675	15.6205	15.641	15.5904	15.3844	15.9827	16.0326	16.0825	15.3206	15.1047	15.3844	15.7152	15.9339	16.0825
873	sm_pos_1262	Positive	.	N	NA	NA	.	72	32	40	.	.	12.4593	12.7106	12.4162	13.0367	12.6376	10.3357	12.2268	9.27219	12.1956	12.4664	12.2268	11.6456	12.8985	12.0707	12.4335	11.3807	12.5405	11.2037	12.4524	11.515	11.2558	11.3902	12.2268	12.5776	11.4419	12.3265	12.1881	12.4962	10.8594	11.8183	12.2831	12.1829	12.5115	15.1141	12.1956	11.7979	12.3458
874	sm_pos_1263	Positive	.	N	NA	NA	.	72	32	40	.	.	12.6647	13.2555	13.2514	14.1754	12.8212	10.5235	13.0838	9.44956	12.7785	13.819	12.3489	12.6173	13.9108	12.5115	13.8866	11.7554	13.3964	11.4364	13.4488	11.7979	11.5257	11.699	12.9716	13.4353	11.6941	12.7921	13.0443	12.8749	11.1895	12.3876	13.3429	13.3551	13.4945	16.1007	12.7578	12.8345	13.0875
875	sm_pos_1264	Positive	.	N	NA	NA	.	72	32	40	.	.	11.783	12.2023	12.1542	13.1501	11.678	9.41315	11.7804	7.6724	11.611	12.7262	11.4001	11.243	12.8345	11.3924	12.6376	10.4544	12.3938	9.95528	12.1774	10.6468	10.1769	10.4656	11.8674	12.3215	10.1745	11.6733	11.7929	11.8337	9.99917	11.0154	12.2518	12.2454	12.3876	15.5096	11.4271	11.5957	11.7777
876	sm_pos_1265	Positive	.	N	NA	NA	.	72	32	40	.	.	12.5115	11.5257	10.8733	8.98817	11.0794	10.7412	8.99996	8.27247	9.53367	8.54996	12.8139	8.24008	9.21146	10.7707	8.34581	11.0723	10.4499	10.7971	10.8072	10.2755	10.411	11.1942	10.027	11.1295	10.7861	10.9021	10.3111	11.7979	11.8337	10.192	7.27025	7.05894	8.90485	11.9501	10.6785	9.56085	10.8337
877	sm_pos_1267	Positive	.	Y	HMDB33136	NA	.	72	32	40	.	.	10.0483	10.662	10.3278	11.3048	8.91958	7.32725	9.71314	7.64583	9.30135	10.8924	10.2106	9.17642	11.0432	9.44956	10.9437	8.6886	10.2433	7.86533	10.285	8.30372	8.46953	8.54229	9.90768	10.2799	8.23354	9.45451	9.64981	9.78186	8.63288	8.60316	10.4212	10.301	10.3668	13.3687	9.61036	9.61693	10.1453
878	sm_pos_1269	Positive	.	Y	HMDB11170;HMDB11171;HMDB29073;HMDB29115;HMDB36456;HMDB59732;HMDB59772;HMDB61146	NA	.	72	32	40	.	.	8.83706	8.29642	7.78211	8.02549	9.76815	8.99996	10.6785	10.2483	11.1189	8.42721	10.0682	9.55576	9.39525	11.0406	10.3411	10.7365	10.6882	8.23354	10.6007	10.3159	8.37876	8.11633	9.74346	9.00275	10.9486	7.70097	7.92989	8.2279	9.70296	10.3455	9.13822	9.39854	9.36018	10.407	8.12326	8.15108	7.67064
879	sm_pos_1272	Positive	.	Y	HMDB01199;HMDB12161;HMDB12245;HMDB28766;HMDB28873;HMDB29062;HMDB29123;HMDB29393;HMDB32871;HMDB33102;HMDB37135;HMDB37642;HMDB37816;HMDB41573	NA	.	72	32	40	.	.	11.2223	9.59286	8.95685	12.1723	11.0056	11.8183	13.1732	12.7785	11.4001	11.3689	11.0056	11.4145	10.6785	12.2518	10.7651	11.3048	9.86824	10.3455	10.1815	10.7319	9.56085	9.48601	8.31854	10.027	11.1985	7.70097	9.99687	9.33236	9.53367	11.5524	8.84447	11.1392	12.8749	9.17642	10.1305	8.89971	8.89971
880	sm_pos_1276	Positive	.	N	NA	NA	.	72	32	40	.	.	13.7316	13.2107	13.1162	12.4664	10.9278	13.0582	12.0809	11.6575	8.04549	11.2714	7.92624	11.6297	8.31533	9.71799	10.2433	9.01917	10.6956	8.74282	7.82192	7.6724	9.76533	9.78403	9.34812	9.81182	9.41581	10.3967	8.8745	10.1398	11.749	10.0596	10.3411	9.51569	9.08035	9.45451	10.0947	11.1942	9.97886
881	sm_pos_1279	Positive	.	N	NA	NA	.	72	32	40	.	.	16.5951	17.1229	16.0207	16.2883	16.3504	17.8251	17.5468	17.4473	17.0184	17.1872	16.2634	17.3697	16.3092	16.5666	17.152	16.8518	17.057	17.4473	17.0184	16.0001	16.7527	18.8512	17.3697	16.6238	16.5951	17.6367	17.3697	17.4473	17.2877	17.4088	18.0537	17.0184	16.9855	16.6238	17.6756	17.4088	17.6756
882	sm_pos_1281	Positive	.	N	NA	NA	.	72	32	40	.	.	8.06696	10.6517	7.78211	8.02549	9.76815	13.1008	9.32979	11.611	8.04549	11.1295	7.92624	11.0553	8.31533	10.2755	10.7292	7.65469	10.5767	9.36018	7.82192	7.6724	7.9444	13.5673	10.4899	7.62413	8.49099	9.93385	10.1398	8.85483	11.9982	10.2589	11.5932	7.9575	8.86542	8.0709	12.2454	10.9869	10.7651
883	sm_pos_1283	Positive	.	N	NA	NA	.	72	32	40	.	.	13.1426	14.1754	12.2023	14.9566	11.7576	14.0394	12.8556	7.69631	13.165	13.761	12.9097	12.1237	13.8652	11.7112	13.7666	10.4899	11.9403	11.6674	13.7666	14.1754	10.8549	12.4365	13.165	12.9827	12.0076	13.2659	12.8556	14.7493	11.7532	12.3748	8.8175	13.3749	13.963	14.2972	13.3964	13.8278	14.846
884	sm_pos_1289	Positive	.	Y	HMDB15142;HMDB34852	NA	.	72	32	40	.	.	14.6331	14.9757	13.8004	14.1865	15.0373	15.5509	15.353	15.4251	15.1141	15.0034	14.5736	15.4552	14.6863	14.6656	15.0215	14.7493	15.0935	14.7641	14.9458	14.1635	14.8999	15.3462	14.9815	14.7493	14.5634	15.4419	14.9698	15.4552	15.2675	14.9914	15.0611	14.8509	15.0461	14.7693	15.3462	15.2935	15.0159
885	sm_pos_1291	Positive	.	N	NA	NA	.	72	32	40	.	.	10.518	9.83842	8.72332	7.28975	7.41622	10.6785	8.326	8.20104	7.62413	7.09154	11.1367	8.09563	7.47897	6.56056	7.19331	7.39743	7.85328	8.75382	8.51887	9.31324	8.33336	9.10039	8.01299	8.05192	8.52679	8.44296	8.01299	10.0569	9.95043	7.82192	7.32725	6.98001	7.49274	7.62943	8.11633	8.45581	9.50592
886	sm_pos_1292	Positive	.	N	NA	NA	.	72	32	40	.	.	11.2328	11.9557	9.58667	10.529	9.76815	13.0801	11.8308	12.5048	10.7526	12.0076	10.6219	12.0229	9.5708	10.8733	11.7236	9.71556	11.8544	10.5547	10.498	9.53367	10.8457	12.144	10.9529	11.1213	10.071	11.7361	10.6219	11.5101	12.5115	10.9947	11.5494	10.9592	11.0748	10.2589	11.6733	12.2971	11.0794
887	sm_pos_1298	Positive	.	N	NA	NA	.	72	32	40	.	.	8.06696	7.77784	7.78211	8.02549	9.76815	12.3938	10.3035	11.8033	8.04549	11.2993	7.92624	10.6733	8.31533	7.23054	10.9225	7.65469	10.784	7.7626	7.82192	7.6724	8.79653	10.0975	8.60624	7.62413	7.66887	10.3557	7.95403	10.3482	11.5797	7.60229	9.98399	8.85854	10.1869	8.0709	9.85714	11.2125	8.45869
888	sm_pos_1300	Positive	.	Y	HMDB00172;HMDB00453;HMDB00557;HMDB00687;HMDB03640;HMDB03843;HMDB13773;HMDB29168;HMDB29487;HMDB31491;HMDB31492;HMDB31559;HMDB33568;HMDB33923;HMDB36382;HMDB60476;HMDB60650	LMFA01100042	.	72	32	40	.	.	17.9952	17.731	18.0537	19.4089	18.353	19.4089	19.4089	19.1152	19.4089	18.6251	17.7775	19.4089	18.4282	18.1164	18.5287	18.7364	18.6251	19.2631	18.8512	17.8702	18.6251	19.1152	18.9585	18.7364	17.8702	18.1845	18.9585	18.1164	18.4282	19.5864	18.4282	19.1152	18.8512	18.6251	19.1152	18.6251	18.353
889	sm_pos_1301	Positive	.	N	NA	NA	.	72	32	40	.	.	12.5405	13.4127	12.3995	11.2328	15.3462	14.3416	13.2392	13.3139	12.6304	10.0082	12.8345	11.4757	13.4556	12.6972	9.52763	13.3258	11.2714	11.839	12.352	13.073	12.9097	12.8139	12.9615	11.5315	13.2459	12.535	10.862	12.8276	12.5437	10.7319	12.4559	11.5769	12.4223	10.2133	11.5101	12.9795	10.8337
890	sm_pos_1302	Positive	.	N	NA	NA	.	72	32	40	.	.	12.6039	13.1195	9.93385	11.2223	9.76815	15.4681	13.4865	14.3482	10.023	13.9881	11.2804	13.8234	8.31533	12.6237	13.5964	11.4561	13.7394	12.4275	11.2666	8.76037	12.1956	15.2935	13.0289	12.2831	11.8643	13.1921	12.7991	13.2172	14.5345	12.9514	13.8092	12.5405	12.7921	11.6733	14.1032	13.8908	12.9859
891	sm_pos_1309	Positive	.	Y	HMDB13163;HMDB32049;HMDB59802;HMDB59803	NA	.	72	32	40	.	.	8.06696	10.9278	9.95528	10.0654	9.76815	9.65532	7.7336	8.73976	8.04549	9.24847	7.92624	10.7154	8.31533	7.74211	10.6979	8.483	10.9847	8.2134	10.9618	8.8861	10.027	9.06978	8.97172	7.79203	8.27247	10.7587	7.79203	10.0405	10.9791	10.4544	8.83706	8.2134	7.74761	8.0709	9.19356	12.9244	8.14471
892	sm_pos_1311	Positive	.	Y	HMDB35174;HMDB37972;HMDB37984;HMDB37989;HMDB61021	NA	.	72	32	40	.	.	9.21749	10.0155	7.78211	8.02549	9.76815	8.31854	7.7336	7.86264	9.44956	7.68042	7.92624	7.7039	8.31533	11.2714	9.01917	9.51569	12.9795	10.003	7.82192	7.6724	7.9444	8.08942	9.10879	7.62413	10.529	12.5632	10.5452	10.2799	8.03576	10.3179	7.76468	11.4271	7.74761	8.0709	11.0748	11.7656	8.5565
893	sm_pos_1323	Positive	.	Y	HMDB15176;HMDB29395;HMDB29614;HMDB30391;HMDB32804;HMDB32909;HMDB33026;HMDB38322;HMDB39879;HMDB41450	NA	.	72	32	40	.	.	10.2799	10.7093	9.67196	8.02549	9.76815	10.6442	10.9225	11.7777	9.32722	10.616	11.2761	12.2579	10.8072	12.0027	11.8674	11.6833	11.7885	12.2579	10.4273	12.3809	11.252	11.7294	11.8809	11.8544	13.6803	12.4991	11.9403	12.5281	11.7929	13.1888	13.2659	12.2643	11.7186	12.8689	12.8689	12.3265	13.0944
894	sm_pos_1325	Positive	.	N	NA	NA	.	72	32	40	.	.	9.32051	10.7214	10.7154	10.7319	10.9095	11.2498	9.82639	11.0109	8.54229	11.5797	10.5452	12.7296	10.7651	11.2125	10.7365	10.1453	10.8174	11.2714	11.3565	9.24106	11.8183	11.48	8.91111	11.5408	10.9748	10.8924	11.0406	10.4714	12.4071	11.5524	11.9711	10.1089	11.6941	10.9691	11.432	11.2083	11.2476
895	sm_pos_1327	Positive	.	Y	HMDB11166;HMDB11172;HMDB28756;HMDB28757;HMDB28903;HMDB28925;HMDB29670;HMDB59717	NA	.	72	32	40	.	.	8.06696	7.77784	7.78211	8.02549	9.76815	9.74938	10.6979	10.4768	10.3482	9.27844	9.55576	10.3252	8.31533	10.7412	9.8091	9.66113	9.76533	9.49776	9.61036	8.85854	8.8861	8.99422	8.03576	9.53367	9.17065	7.70097	9.91236	9.37667	8.56378	9.71314	8.20104	8.83075	10.351	10.2509	8.72332	7.79434	7.67064
896	sm_pos_1342	Positive	.	N	NA	NA	.	72	32	40	.	.	13.0211	12.8276	13.5964	11.2761	13.3787	13.0944	12.7991	14.3076	13.5022	13.8278	13.3749	12.8408	13.2392	13.0875	13.0652	12.8556	14.0656	12.6784	12.8176	13.5673	13.1227	12.0076	13.3429	12.3691	13.6613	13.4001	11.7112	13.3749	11.8809	13.0003	13.0289	12.4524	12.3215	13.4488	13.0071	13.8509	12.9301
897	sm_pos_1343	Positive	.	N	NA	NA	.	72	32	40	.	.	14.3784	13.6033	15.6205	16.7003	11.5983	12.744	15.5811	11.269	13.9015	16.3287	14.2331	15.1824	15.1406	14.4079	16.1592	13.5329	15.0461	12.1359	15.2675	14.6656	13.6033	13.199	14.6496	14.6863	13.352	13.8652	15.6477	14.8267	13.5742	14.3171	12.2579	16.2883	15.0159	14.5131	13.4214	11.523	15.5509
898	sm_pos_1346	Positive	.	Y	HMDB11170;HMDB11171	NA	.	72	32	40	.	.	8.06696	9.708	7.78211	9.01917	9.76815	10.9645	8.8745	11.5453	8.96833	11.0771	10.7264	11.5203	10.4741	11.0505	10.7042	10.6517	11.02	10.6219	10.2311	10.2433	11.1451	10.7412	10.7587	10.748	10.9891	10.5605	10.8997	10.6416	11.5361	11.5021	10.8924	10.2534	10.6707	9.99917	12.0076	10.7214	10.8014
899	sm_pos_1348	Positive	.	N	NA	NA	.	72	32	40	.	.	8.06696	7.77784	7.78211	8.02549	9.76815	7.76784	7.7336	9.94629	8.04549	8.67464	7.92624	7.7039	8.31533	9.32722	7.6724	7.65469	9.20033	7.7626	7.82192	7.6724	7.9444	7.61939	10.1247	7.62413	11.1838	7.70097	7.57038	7.76784	8.03576	9.55831	8.19219	7.64583	7.74761	8.0709	7.68922	8.3754	7.67064
900	sm_pos_1349	Positive	.	N	NA	NA	.	72	32	40	.	.	8.06696	7.77784	7.78211	8.02549	9.76815	7.76784	7.7336	11.3504	8.04549	10.7365	7.92624	7.7039	8.31533	9.7518	7.6724	7.65469	11.7437	7.7626	7.82192	8.578	7.9444	7.79665	9.82067	7.62413	11.4145	7.70097	7.57038	7.76784	8.03576	9.18189	8.92292	7.64583	7.74761	8.0709	7.76051	8.18707	7.67064
901	sm_pos_1350	Positive	.	N	NA	NA	.	72	32	40	.	.	15.4991	15.3206	15.8527	12.6918	14.2504	15.2607	14.6656	17.1872	15.0034	16.6238	14.9914	14.4277	14.7493	15.8112	15.3712	15.3844	17.0885	15.5673	14.3784	15.8291	14.781	15.254	16.436	13.8509	16.9154	15.1283	14.121	15.1406	13.2858	16.2004	16.1204	14.1911	13.6442	15.4991	15.5357	16.2883	15.4552
902	sm_pos_1351	Positive	.	N	NA	NA	.	72	32	40	.	.	18.8512	18.353	19.5864	17.1872	18.6251	18.4282	18.6251	19.7539	19.1152	19.2631	18.5287	18.1164	18.353	18.353	18.6251	18.5287	19.2631	18.9585	18.353	18.8512	18.353	18.4282	19.5864	17.8702	19.4089	19.1152	17.8702	18.7364	17.1229	19.1152	19.1152	18.4282	17.731	18.8512	18.7364	19.4089	18.9585
903	sm_pos_1352	Positive	.	N	NA	NA	.	72	32	40	.	.	16.3718	16.2453	16.9305	15.0034	16.2453	16.3893	16.3718	17.7775	16.9305	17.3697	16.5205	16.1781	16.4626	16.5205	16.5205	16.7003	17.6367	16.9003	16.3287	17.057	16.3718	16.3893	17.2518	15.8796	17.4088	16.7835	15.8986	16.6492	15.2271	17.1229	17.3697	15.9509	15.5997	16.7835	16.836	17.152	16.6731
904	sm_pos_1353	Positive	.	Y	HMDB37058	NA	.	72	32	40	.	.	14.1112	6.68406	12.6173	9.21146	6.56056	10.7214	11.6913	8.76037	6.40889	8.93619	13.3139	11.3565	7.12103	9.65256	8.49686	10.1869	10.2898	7.66887	10.7587	11.9608	11.2223	12.0323	9.00554	11.0639	11.6597	6.79549	12.0379	10.8174	12.644	8.69582	6.56056	8.47625	8.01299	6.68406	6.68406	9.46531	10.2534
905	sm_pos_1354	Positive	.	N	NA	NA	.	72	32	40	.	.	11.749	10.9168	12.5525	8.02549	9.76815	11.5847	10.8527	14.1112	9.87406	13.2858	11.423	8.8236	9.03189	11.6833	11.4757	10.4164	14.0138	10.7707	7.82192	12.4097	10.3918	10.1974	11.9926	7.62413	12.7106	11.3459	7.57038	11.1617	8.03576	11.432	11.7089	9.01264	7.74761	11.8643	11.0529	13.0211	10.9891
906	sm_pos_1355	Positive	.	N	NA	NA	.	72	32	40	.	.	11.5797	9.69175	12.6103	13.8652	8.81437	9.2351	12.0183	7.46042	9.14149	13.349	11.405	11.2083	11.1236	11.2328	13.2107	8.91625	11.6704	7.24083	11.3048	11.6009	9.78403	9.53921	10.836	10.883	8.99422	8.96493	11.9711	11.5474	10.2133	10.9691	8.483	13.5893	11.2804	9.73422	8.66132	7.02632	13.2459
907	sm_pos_1356	Positive	.	Y	HMDB06032	NA	.	72	32	40	.	.	9.92788	9.99687	10.043	8.02549	9.76815	8.73224	7.7336	10.9592	8.04549	10.3111	9.56757	7.7039	8.31533	10.1089	9.2351	9.04653	10.5819	8.99422	7.82192	9.02556	7.9444	9.17642	10.301	7.62413	10.5399	7.70097	7.57038	7.76784	8.03576	9.71799	10.1668	7.64583	7.74761	8.44296	9.65532	10.2589	9.34224
908	sm_pos_1359	Positive	.	N	NA	NA	.	72	32	40	.	.	15.0935	10.8072	13.8278	12.1664	7.38176	12.1601	13.4556	9.708	11.1343	11.5315	14.3962	13.0801	10.9947	12.0183	11.4419	11.8809	12.5776	9.81454	12.9018	14.0138	13.0003	13.3218	12.3001	12.8689	13.2107	11.0351	13.5459	12.965	13.5253	11.515	7.30553	11.7979	10.9592	7.77956	9.96711	8.53928	13.1008
909	sm_pos_1364	Positive	.	Y	HMDB41052	NA	.	72	32	40	.	.	9.78403	9.61693	10.8594	11.0943	11.1189	8.52679	9.56757	7.56636	9.0735	10.7264	7.32725	9.47128	10.3455	10.9095	11.0459	9.19356	8.62099	7.33585	8.98817	8.10857	7.56636	7.32725	10.0737	7.25113	7.23054	8.27247	7.69631	8.84447	7.32725	8.00942	12.3907	10.1398	11.7383	13.0003	9.91236	9.83282	8.62099
910	sm_pos_1366	Positive	.	N	NA	NA	.	72	32	40	.	.	12.6304	12.2942	11.9894	12.1829	11.9176	11.4661	10.8733	11.3856	10.3967	11.314	10.4714	11.8572	10.6055	11.7777	10.8646	10.8072	10.7619	10.8784	10.0947	8.77288	11.0154	10.1553	10.6517	10.043	10.1089	9.61693	9.64569	9.47128	10.8408	11.3526	9.85065	9.94629	9.36594	9.31324	10.2236	10.3198	10.1974
911	sm_pos_1368	Positive	.	N	NA	NA	.	72	32	40	.	.	12.0597	11.4638	13.1954	13.4281	13.3218	10.6979	12.3583	8.91111	12.2942	12.9433	11.3856	12.4275	12.9301	12.9795	13.349	11.9862	11.515	9.94031	12.1542	11.2083	11.0308	9.74938	12.8067	11.174	9.85714	11.3713	11.4364	11.8033	10.0483	11.269	14.7493	12.9301	14.121	15.3326	12.4991	12.644	12.2082
912	sm_pos_1371	Positive	.	Y	HMDB38441;HMDB40275	NA	.	72	32	40	.	.	10.4336	10.1869	10.0178	10.8504	9.76815	11.6432	11.2894	12.3938	10.5767	11.3238	11.2846	12.2738	11.5408	12.5405	11.6674	12.0537	12.1085	11.8762	11.5315	11.2942	11.4847	11.3713	11.3526	11.6009	12.3691	11.611	11.6525	11.4638	11.3394	12.6854	11.2993	12.1237	12.644	11.0992	12.4223	11.515	11.641
913	sm_pos_1386	Positive	.	N	NA	NA	.	72	32	40	.	.	15.5357	11.9982	15.3462	11.5453	7.09154	12.9716	13.657	8.5565	11.9711	10.9947	14.0656	11.8337	12.7227	11.5797	10.0596	12.8212	13.4488	13.1732	12.4867	14.2707	14.0445	13.8429	14.846	13.7819	11.2846	10.5656	14.4402	13.9238	11.5554	13.1732	7.05894	13.3359	9.85714	7.15024	8.40067	13.1426	12.6575
914	sm_pos_1391	Positive	.	N	NA	NA	.	72	32	40	.	.	13.862	13.7554	13.55	13.9381	13.4865	14.8314	14.846	15.1047	13.4488	13.6365	13.5742	14.3885	14.0656	14.3585	14.215	14.3171	14.4601	14.5736	13.6526	14.5021	13.6613	13.4865	13.1811	13.8824	14.9123	14.1112	14.0138	14.7033	14.4171	15.4681	14.2548	14.9698	14.8676	13.6213	14.7447	13.8092	13.9193
915	sm_pos_1392	Positive	.	N	NA	NA	.	72	32	40	.	.	11.1451	11.1895	10.6733	11.0351	10.7412	11.7777	11.6432	12.2518	10.1089	10.5316	11.0794	11.1421	11.1189	11.5125	11.0748	11.1236	11.432	11.5257	10.4029	11.3732	10.662	10.411	9.93385	10.6882	11.9759	11.1141	10.9323	11.3946	11.447	12.4832	11.3338	11.884	12.0183	10.6979	11.9608	10.7587	10.8408
916	sm_pos_1393	Positive	.	N	NA	NA	.	72	32	40	.	.	13.232	12.8478	12.9433	13.1732	12.3938	14.3171	14.1754	14.6331	12.5405	13.0443	12.8877	13.8092	13.349	13.6613	13.5329	13.6365	13.7918	13.5964	12.9174	13.8962	13.0838	12.5281	12.2144	13.352	14.3273	13.5418	13.0071	14.0138	13.8549	14.7232	13.3139	14.3885	14.2918	12.9514	14.0705	13.2792	13.0071
917	sm_pos_1395	Positive	.	N	NA	NA	.	72	32	40	.	.	9.95043	10.588	11.0351	12.3458	10.5656	8.99422	11.1451	7.72307	10.498	11.783	10.7365	8.8861	12.1333	10.7042	11.9403	9.68692	11.1838	8.14471	11.7907	10.8876	10.3612	9.38667	11.0553	10.7861	9.12385	10.1188	10.9379	10.1089	8.85854	9.99457	10.5156	11.447	10.8571	11.3048	9.50592	11.0154	10.3918
918	sm_pos_1412	Positive	.	Y	HMDB39721	NA	.	72	32	40	.	.	10.6882	7.77784	10.3749	8.95001	9.76815	9.93385	7.7336	9.88729	8.04549	9.87406	7.92624	8.22092	10.0837	7.23054	8.96493	8.43507	8.92292	9.05933	7.82192	9.83842	7.9444	8.52679	9.94629	7.62413	11.4661	7.70097	7.57038	7.76784	8.54996	8.68244	9.40756	7.64583	8.8861	8.8236	9.25961	9.15383	8.68244
919	sm_pos_1415	Positive	.	Y	HMDB01564	NA	.	72	32	40	.	.	14.6768	15.6839	15.7152	14.846	13.4708	13.4641	15.7605	16.4904	15.4143	14.7641	14.481	11.6618	14.9698	15.0536	13.4353	15.3206	14.7693	15.0373	14.0656	15.3206	13.0691	14.0059	14.5076	13.9108	15.8796	14.094	13.5459	14.5443	12.7991	14.8867	14.6544	14.0445	14.481	14.0445	14.9123	12.6611	13.8824
920	sm_pos_1417	Positive	.	Y	HMDB30775;HMDB33132;HMDB34360;HMDB34725;HMDB35883;HMDB37362;HMDB37932;HMDB40478	NA	.	72	32	40	.	.	10.4768	12.7471	11.4757	10.6219	9.76815	7.76784	12.1829	12.737	12.1542	9.93385	11.1668	7.7039	10.3304	10.5235	8.62682	10.6785	10.1133	9.64981	9.58015	10.6785	7.9444	8.78653	9.49497	9.11514	11.7134	7.70097	7.57038	8.44893	8.03576	9.67196	9.95043	8.76037	9.54236	9.53367	10.1618	7.79434	9.74346
921	sm_pos_1418	Positive	.	Y	HMDB00389;HMDB12199;HMDB12283;HMDB33842;HMDB33893	NA	.	72	32	40	.	.	8.06696	7.77784	7.78211	8.02549	9.76815	7.76784	7.7336	7.86264	8.04549	8.15108	7.92624	7.7039	8.31533	7.23054	7.6724	7.65469	7.64814	7.93715	7.82192	7.6724	7.9444	7.79203	7.59794	7.62413	7.66887	7.70097	7.57038	7.76784	8.03576	7.60229	7.76468	7.64583	7.74761	8.0709	7.68922	7.79434	7.67064
922	sm_pos_1421	Positive	.	Y	HMDB01988;HMDB31176;HMDB36594;HMDB40433	NA	.	72	32	40	.	.	12.2942	12.3638	12.4797	12.2643	12.9174	11.2666	11.6575	11.678	12.1149	11.1236	11.6833	11.48	11.9097	11.4973	10.9529	11.0308	11.2614	11.4953	11.3807	11.252	11.625	11.1985	11.4711	11.423	11.2104	11.7729	11.4614	11.4094	11.1695	12.0076	11.3752	11.3504	11.243	11.7186	11.48	11.6297	11.5049
923	sm_pos_1423	Positive	.	N	NA	NA	.	72	32	40	.	.	9.36018	10.3225	9.89338	9.06607	9.76815	10.0807	7.7336	8.99422	8.04549	8.60316	7.92624	9.22971	8.31533	7.53338	8.75382	7.65469	10.3866	7.92258	7.82192	7.6724	9.34224	7.81219	7.59794	7.62413	7.66887	10.8594	7.7039	7.76784	9.03189	9.64981	7.76468	9.13601	7.74761	8.0709	7.68922	10.7651	7.67064
924	sm_pos_1424	Positive	.	Y	HMDB30989;HMDB30990;HMDB36715;HMDB60606	NA	.	72	32	40	.	.	10.1188	10.9891	9.90231	11.1617	11.5847	10.2433	10.0082	10.3918	9.47751	9.45915	9.85714	8.99119	10.8457	9.62886	8.68244	8.8175	9.40756	10.1974	7.82192	9.67717	7.9444	8.30007	10.4336	8.50908	8.54229	10.0867	8.58847	8.60008	8.03576	10.0011	8.12326	9.44956	9.27844	9.0159	8.76858	9.26633	7.67064
925	sm_pos_1428	Positive	.	Y	HMDB11170;HMDB11171	NA	.	72	32	40	.	.	8.06696	7.77784	7.78211	9.04653	9.76815	9.21146	10.1356	9.61036	8.63964	8.78374	10.1247	9.01264	8.31533	9.76533	8.13046	8.62099	8.26564	7.9744	10.038	8.28003	7.9444	8.26564	7.59794	8.5565	9.98399	7.70097	8.45581	7.76784	9.47128	8.37203	8.05192	8.42721	9.60574	9.44956	8.578	7.79434	7.90669
926	sm_pos_1434	Positive	.	Y	HMDB00050;HMDB00085;HMDB00830;HMDB14340;HMDB14638;HMDB28832;HMDB29126;HMDB37842;HMDB60861	NA	.	72	32	40	.	.	17.6756	17.1872	17.6367	15.1684	15.9673	11.1451	12.9174	15.4552	15.5357	12.1774	13.4353	13.2894	13.8429	14.0559	11.678	15.8201	15.9673	14.1678	13.362	15.7781	14.0099	13.8589	16.2453	12.7035	12.9364	16.5951	13.6803	15.5357	12.1601	16.6365	15.2033	14.1499	10.8128	13.6749	12.4524	18.1845	12.4664
927	sm_pos_1435	Positive	.	Y	HMDB00034;HMDB32593	NA	.	72	32	40	.	.	12.0004	11.4561	11.7361	9.88729	11.0505	7.76784	7.7336	9.67196	9.3369	7.68042	7.92624	7.7039	8.31533	7.23054	7.6724	8.70271	10.0178	7.7626	7.82192	9.52453	7.9444	7.74211	9.21749	7.62413	7.66887	10.498	7.57038	9.2351	8.03576	9.50054	8.578	8.16123	7.74761	8.0709	7.68922	12.3115	7.67064
928	sm_pos_1436	Positive	.	Y	HMDB01066;HMDB29330;HMDB31944	NA	.	72	32	40	.	.	12.5844	13.689	12.8623	10.9323	10.5714	9.68692	7.9994	12.3489	13.9712	10.2799	12.3332	11.6575	8.31533	13.018	10.8218	13.2792	10.588	13.9193	9.57403	10.6219	10.3455	9.26633	9.29493	10.7707	11.1918	12.8029	12.4593	13.6613	9.04653	13.1162	10.9168	10.2799	9.59286	11.8492	11.6432	10.5819	11.2168
929	sm_pos_1440	Positive	.	N	NA	NA	.	72	32	40	.	.	9.13822	8.483	9.34224	8.02549	9.76815	9.54551	8.62099	8.91625	8.04549	8.89971	7.92624	8.578	9.12736	9.81454	9.21146	9.30135	10.529	9.13601	10.0596	8.97578	8.99422	8.31854	8.80424	7.62413	10.6245	11.3856	8.99709	10.023	10.285	10.4768	8.34897	9.35075	9.34812	8.0709	9.71799	11.9608	8.61296
930	sm_pos_1441	Positive	.	Y	HMDB14258;HMDB14720;HMDB14854	NA	.	72	32	40	.	.	9.24847	7.77784	7.78211	8.02549	9.76815	7.76784	7.7336	8.07483	8.04549	7.68042	7.92624	7.7039	8.31533	7.23054	7.6724	7.65469	10.4336	7.7626	7.82192	7.6724	7.9444	7.61939	8.23354	7.62413	8.78932	9.68692	7.57038	7.76784	8.03576	7.60229	8.37876	7.64583	7.74761	8.0709	7.79665	9.08762	7.67064
931	sm_pos_1442	Positive	.	N	NA	NA	.	72	32	40	.	.	11.0109	9.86339	9.27219	8.02549	9.76815	9.98953	9.82067	10.4164	10.0132	9.68692	7.92624	7.7039	8.31533	9.85714	8.07483	8.74282	12.4724	8.77718	9.94031	7.6724	7.9444	8.98817	10.6882	7.62413	11.1095	11.8809	9.12736	9.10039	9.58015	8.74587	10.351	9.64981	7.74761	8.0709	10.1247	11.2761	8.72332
932	sm_pos_1443	Positive	.	Y	HMDB04193;HMDB04194;HMDB32931	NA	.	72	32	40	.	.	9.30135	11.6432	11.4521	11.0505	9.76815	8.97172	8.5565	7.86264	8.04549	8.18014	7.92624	7.7039	8.31533	7.23054	8.02944	8.46953	7.64814	10.4188	7.82192	9.50054	7.9444	8.09563	8.52283	7.62413	10.0918	8.13046	7.57038	7.76784	8.37876	9.62886	8.46157	8.07771	8.83075	12.5204	8.52679	7.79434	8.326
933	sm_pos_1445	Positive	.	Y	HMDB15084;HMDB28853;HMDB29105;HMDB29451;HMDB38990;HMDB38991;HMDB40833;HMDB40988	NA	.	72	32	40	.	.	10.1869	9.47751	9.33236	10.8128	10.5207	10.407	11.1495	10.6979	10.3866	9.62886	9.77649	9.99687	9.05353	10.1553	9.00909	9.35337	8.8861	9.40756	11.2125	9.21146	8.54229	10.574	8.10129	10.6219	11.4614	7.70097	9.56085	8.97985	11.5691	9.68692	9.44242	9.41315	11.7037	10.2957	11.6009	8.326	10.498
934	sm_pos_1449	Positive	.	Y	HMDB01066;HMDB29330;HMDB31944	NA	.	72	32	40	.	.	9.42533	11.0308	10.8174	8.02549	9.76815	7.76784	7.7336	9.15744	10.6759	7.80792	8.65425	7.7039	8.31533	7.23054	7.6724	8.50578	7.64814	8.13046	7.82192	7.6724	7.9444	7.61939	8.47289	7.62413	10.2079	7.70097	7.57038	8.02944	8.03576	7.60229	10.2957	7.64583	7.74761	9.22712	7.68922	7.79434	7.67064
935	sm_pos_1452	Positive	.	N	NA	NA	.	72	32	40	.	.	10.8594	11.6941	8.52679	12.1085	9.76815	14.5933	14.9458	15.7605	15.1406	14.491	14.6331	16.2634	14.6237	15.6274	15.2271	15.2805	15.5231	14.9241	14.4697	15.1047	15.2805	14.8267	14.7085	15.4251	13.308	15.1534	14.9241	14.6656	13.5089	16.2634	14.1499	15.6344	15.5509	15.0272	15.4251	14.3885	14.6237
936	sm_pos_1455	Positive	.	N	NA	NA	.	72	32	40	.	.	10.5714	10.5452	9.96711	9.53921	10.7861	9.77649	9.71799	9.91825	9.98953	9.36018	10.3557	9.59833	9.98953	9.84508	9.52144	9.55831	8.80424	9.51569	10.071	9.05933	9.82353	9.04653	9.37667	9.25378	10.0763	9.38364	9.41315	9.75971	9.91825	9.34812	9.45451	8.91111	9.64017	9.47128	9.78619	9.14476	9.66711
937	sm_pos_1456	Positive	.	N	NA	NA	.	72	32	40	.	.	10.1133	10.0326	10.3198	10.7924	8.6886	6.8949	10.3533	6.93871	9.55576	12.3215	10.2387	6.68406	7.02632	9.21146	11.4561	6.93871	7.09154	6.8949	6.68406	6.56056	6.93871	6.84483	7.70676	7.85994	6.84483	8.64724	10.7292	7.47897	6.79549	8.58437	8.90228	8.578	8.37876	13.7918	10.5819	8.57396	10.9408
938	sm_pos_1457	Positive	.	N	NA	NA	.	72	32	40	.	.	11.238	9.54551	10.7042	11.8544	8.8745	9.37667	11.4295	7.61411	8.99422	13.4281	10.7768	9.8091	10.9891	11.7338	12.7921	10.0483	11.6297	7.39743	11.3946	11.2846	9.6825	8.67464	10.192	11.4661	7.39743	9.58341	12.2579	10.6219	8.75382	7.95057	8.37203	11.2274	9.90231	14.0059	11.2083	12.1601	12.1412
939	sm_pos_1458	Positive	.	N	NA	NA	.	72	32	40	.	.	9.92292	10.2027	8.80424	12.2144	8.65074	6.56056	10.4869	6.68406	9.77097	14.1678	6.68406	7.02632	9.30704	10.8571	13.6117	6.68406	10.5032	6.68406	9.45451	7.9575	6.56056	6.68406	9.02236	10.2874	6.68406	8.83075	11.5361	7.37153	6.56056	8.80424	9.08035	11.0308	8.40067	14.9241	9.46531	11.1717	9.20619
940	sm_pos_1461	Positive	.	N	NA	NA	.	72	32	40	.	.	8.06696	7.77784	7.78211	8.02549	9.76815	13.6803	13.819	15.1684	13.3892	13.5673	13.3007	15.5357	12.744	15.3326	14.5933	14.9512	14.9815	14.7183	12.7991	14.0059	14.4079	14.7281	14.1161	14.3585	12.5048	13.8737	14.491	13.0766	12.1149	15.845	13.8652	14.7401	14.7693	13.4641	14.9356	13.3043	14.2707
941	sm_pos_1464	Positive	.	N	NA	NA	.	72	32	40	.	.	13.5818	13.6442	13.3824	12.9755	13.6696	13.4945	13.7394	13.8092	13.8004	13.2969	13.4708	13.7316	13.2759	13.1888	13.2792	13.55	13.3218	13.4083	13.8004	13.2858	13.5418	12.402	12.9174	13.2172	13.8092	13.2792	12.8877	13.9015	13.4353	13.1291	12.8623	13.349	13.5818	13.2291	13.4945	13.4708	13.3139
942	sm_pos_1466	Positive	.	N	NA	NA	.	72	32	40	.	.	12.3995	12.737	7.78211	8.02549	9.76815	12.3265	7.7336	11.9403	8.04549	11.7729	7.92624	11.3048	8.31533	10.1815	12.5713	9.43579	13.1008	11.4521	7.82192	7.6724	9.33236	9.96151	7.59794	7.62413	12.0924	7.70097	7.57038	10.3668	12.1333	8.28862	10.2589	7.64583	7.74761	8.0709	7.68922	11.6058	7.67064
943	sm_pos_1468	Positive	.	N	NA	NA	.	72	32	40	.	.	12.535	11.6733	7.78211	8.02549	9.76815	11.2037	7.7336	13.0652	8.04549	9.25378	7.92624	9.37667	8.31533	10.7861	11.0794	8.16504	11.7576	11.8706	7.82192	7.6724	7.9444	10.9791	7.59794	7.62413	14.3962	7.70097	7.57038	7.76784	10.8272	9.40756	10.0483	8.60624	8.26564	8.0709	10.8594	7.79434	10.1507
944	sm_pos_1472	Positive	.	N	NA	NA	.	72	32	40	.	.	12.413	12.4045	7.78211	8.02549	9.76815	11.8337	10.2957	12.8689	8.04549	11.0308	8.45581	11.0459	8.31533	11.7112	11.8228	11.0228	11.9735	12.0483	7.82192	8.68244	9.14476	11.4521	10.1133	7.62413	13.8908	7.90669	9.45915	10.8014	11.7437	10.9122	11.252	10.5943	10.5714	8.0709	11.515	9.89738	11.1838
945	sm_pos_1473	Positive	.	Y	HMDB00132;HMDB00156;HMDB00403;HMDB00542;HMDB00744;HMDB31518;HMDB32872;HMDB38974;HMDB39789;HMDB39790	NA	.	72	32	40	.	.	12.8139	12.7227	14.491	15.1047	11.9501	10.7365	14.0238	10.3111	12.3876	14.0559	13.8092	13.7918	13.6803	12.6506	14.0656	11.7294	12.3215	12.7227	12.5048	12.0483	11.9176	10.0326	13.9015	12.8067	11.0256	12.8813	13.5964	12.7921	12.4162	13.9881	13.165	14.1298	14.9458	15.3053	14.2707	13.0652	13.9712
946	sm_pos_1474	Positive	.	N	NA	NA	.	72	32	40	.	.	11.5847	10.9351	11.1189	12.2356	8.95001	10.1769	11.423	7.70676	10.407	12.2082	11.4588	10.4499	11.6807	11.6941	11.8809	10.498	11.3482	8.96833	11.4271	11.5049	10.6007	9.62231	10.8174	11.3713	9.43089	10.6468	11.9529	10.9645	9.89984	10.4029	8.16504	11.3436	10.883	13.2107	11.5494	11.5907	12.0745
947	sm_pos_1475	Positive	.	N	NA	NA	.	72	32	40	.	.	13.0289	13.3139	11.0406	8.02549	9.76815	13.4127	9.21749	13.1501	8.66864	13.0367	11.1017	13.232	8.31533	10.9847	13.4425	11.7383	13.9283	12.1601	11.3394	9.75971	12.2082	10.6681	9.46223	8.53153	12.1601	8.8929	8.79653	12.3427	13.1732	10.301	11.7294	9.15744	8.55323	9.17065	8.08058	13.55	7.67064
948	sm_pos_1476	Positive	.	N	NA	NA	.	72	32	40	.	.	10.4818	10.301	10.4608	10.9278	8.62099	6.40889	10.1453	6.40889	9.97017	13.5929	10.6882	6.40889	6.98001	10.7264	12.9399	6.40889	8.83706	6.40889	6.40889	7.80792	6.40889	6.40889	8.8861	9.44956	6.40889	8.95685	11.2453	7.34446	7.38176	9.32387	9.27844	10.5605	9.93385	15.0884	12.6103	10.038	12.535
949	sm_pos_1477	Positive	.	N	NA	NA	.	72	32	40	.	.	10.7503	10.1398	10.3455	11.412	8.94326	9.01264	10.5399	7.69021	8.78374	11.329	10.3612	9.16414	10.003	10.1507	10.5819	8.8929	9.78906	8.45581	10.8272	10.5767	9.18189	8.90485	9.75971	9.74346	8.38635	9.39525	10.5714	9.96711	8.8236	9.35678	8.17235	10.133	10.8408	12.0027	10.038	10.498	10.4608
950	sm_pos_1479	Positive	.	Y	HMDB13855	NA	.	72	32	40	.	.	12.3691	11.5957	12.2113	13.4983	8.93619	10.9561	12.965	7.68042	10.9379	14.0753	12.0707	11.635	12.8408	12.7106	13.7394	11.5877	12.8656	9.77097	12.9514	12.5776	11.4541	10.5235	12.0924	12.8813	10.2287	12.0597	13.3964	12.144	10.5505	12.0924	8.76858	12.965	12.0971	14.7281	12.8345	13.3687	13.3359
951	sm_pos_1481	Positive	.	N	NA	NA	.	72	32	40	.	.	10.9323	9.62231	11.8108	12.6647	8.84779	7.30553	11.405	7.55731	9.08035	12.0273	11.2967	10.5235	10.2898	9.99457	12.1723	8.38256	9.42533	7.9575	9.12736	8.91111	9.25378	7.28975	10.8072	10.301	7.53338	8.28433	11.6618	8.09563	9.66113	11.0379	8.42106	11.9501	12.0433	13.6749	12.0655	10.4164	11.839
952	sm_pos_1482	Positive	.	N	NA	NA	.	72	32	40	.	.	9.71799	10.1356	12.0379	12.7262	8.67464	6.79549	9.94836	6.84483	9.72413	9.2351	11.5203	9.70296	7.09154	9.25961	8.92292	6.84483	6.40889	9.31324	6.56056	6.40889	6.84483	6.79549	10.285	6.40889	6.79549	8.73224	9.34812	7.42687	9.38971	12.8689	8.99996	10.409	13.2026	12.9301	12.5281	6.68406	10.3252
953	sm_pos_1483	Positive	.	N	NA	NA	.	72	32	40	.	.	10.782	9.59833	10.4869	11.4364	8.93008	9.0735	11.2223	7.65469	8.8745	12.3638	10.5819	9.65532	11.0639	11.0723	11.9117	9.59286	11.1141	7.47897	10.9719	10.4336	9.45451	8.43507	10.1398	10.9645	8.10857	9.72413	11.6034	10.0867	8.90485	9.70296	8.28862	10.9323	9.77649	13.2459	10.9323	11.3713	11.7294
954	sm_pos_1484	Positive	.	N	NA	NA	.	72	32	40	.	.	12.1207	11.6479	12.9859	14.481	8.88322	10.6219	13.5253	7.62413	11.0591	14.5933	12.0124	12.5672	13.4488	12.744	14.5845	11.3394	13.1501	10.1377	13.2596	12.1178	11.2614	10.1089	12.737	13.3007	10.0807	11.8969	13.7918	11.7265	10.4544	12.2643	9.63165	13.7819	13.165	15.5509	13.2392	13.6696	13.5582
955	sm_pos_1486	Positive	.	Y	HMDB14582	NA	.	72	32	40	.	.	12.6376	10.9645	11.9658	13.6442	8.8929	10.81	13.0838	7.634	9.15022	14.5185	11.8006	11.1495	12.6506	12.9097	14.2331	11.2804	13.0211	8.36108	12.8345	12.958	11.3902	10.4304	11.635	12.9474	9.89537	11.6525	13.6365	11.6297	9.96151	11.5652	8.34897	12.8139	11.884	15.3997	12.9683	13.4488	13.8092
956	sm_pos_1488	Positive	.	N	NA	NA	.	72	32	40	.	.	10.7264	9.93385	11.1392	12.7991	8.71703	7.02632	10.9486	7.15024	9.43089	12.5115	11.0639	8.91111	9.6825	10.4442	12.2323	7.85994	8.24008	6.98001	8.67854	7.9744	7.05894	7.02632	10.2172	9.34518	7.02632	8.54996	11.2274	7.50856	6.8949	10.8504	8.77718	11.8492	11.2223	14.1499	12.0027	10.0807	11.5652
957	sm_pos_1489	Positive	.	N	NA	NA	.	72	32	40	.	.	11.9658	11.8871	10.8784	9.78186	9.76815	11.4391	11.5408	12.0871	9.15744	11.4521	11.1295	11.8643	9.85714	11.4271	11.4973	11.1942	11.1236	11.3752	10.588	10.4768	11.1343	10.2172	10.4413	10.6835	12.5632	9.22453	9.79703	11.2761	11.3902	10.9168	10.9668	11.2942	11.0553	10.2079	11.3713	11.1392	10.8457
958	sm_pos_1492	Positive	.	Y	HMDB11170;HMDB11171	NA	.	72	32	40	.	.	9.61036	7.77784	7.78211	9.56757	9.76815	10.2898	11.0505	10.8151	10.9095	9.85714	10.351	10.6104	9.70022	10.8646	9.708	9.2841	9.85065	9.94836	9.93385	8.98817	9.12736	9.20326	8.72017	9.99917	9.08035	9.43089	10.1305	9.90768	9.52144	9.76533	8.49099	9.69175	10.6132	10.616	9.36306	7.79434	8.18014
959	sm_pos_1502	Positive	.	Y	HMDB11648;HMDB30763;HMDB36046;HMDB36607;HMDB38218	NA	.	72	32	40	.	.	9.35337	9.92788	9.55056	11.8643	11.1343	16.1781	14.5443	15.0723	14.9566	15.254	13.7961	16.4904	14.6076	13.9465	15.254	14.781	14.5239	14.5933	15.2271	13.2486	16.5451	15.3844	15.2994	16.1414	11.7532	14.4697	15.3394	14.215	14.8131	14.9241	14.4402	15.2805	16.1007	14.8617	15.1141	15.6477	14.1499
960	sm_pos_1505	Positive	.	Y	HMDB06348;HMDB06548;HMDB28690;HMDB28691;HMDB28900;HMDB28922;HMDB31181;HMDB38108	NA	.	72	32	40	.	.	9.59833	8.35782	7.78211	9.28947	9.76815	9.21749	10.4818	10.172	10.6079	9.30135	8.8861	10.3557	9.36306	11.0553	9.372	9.20033	9.36594	11.2125	8.69926	9.75422	8.49099	11.0459	9.31324	10.5526	10.8758	9.60574	11.2328	9.95043	11.2614	10.1453	10.2387	10.071	10.7264	10.8549	11.3752	7.79434	10.9819
961	sm_pos_1512	Positive	.	Y	HMDB01013;HMDB12281	NA	.	72	32	40	.	.	11.1042	11.1942	10.9869	10.8807	10.9791	10.9278	10.2589	10.4029	8.72332	9.92292	7.92624	10.2483	9.00554	9.40756	9.38971	9.59833	9.89033	9.06607	10.8014	9.20033	9.77649	10.2898	9.05353	8.92292	9.53921	8.94326	9.47128	8.47625	11.5652	10.0178	10.2799	9.95528	9.84508	10.5235	11.4711	10.3111	9.59833
962	sm_pos_1513	Positive	.	Y	HMDB33172	NA	.	72	32	40	.	.	12.1333	11.8228	11.2967	10.2458	13.2792	12.0229	11.1985	11.9501	11.7729	9.04278	12.5204	10.7707	11.6941	10.9947	9.19356	11.9633	10.6759	11.9862	10.8948	11.3526	11.6575	11.1236	10.782	10.8457	11.5408	11.3048	10.6468	11.7134	12.2388	11.174	10.071	9.56085	9.56421	10.003	10.8549	11.1545	15.7295
963	sm_pos_1516	Positive	.	Y	HMDB32472	NA	.	72	32	40	.	.	10.027	10.2695	10.681	10.1188	10.5819	10.4273	9.46223	10.8784	10.003	10.7587	8.93008	10.4385	9.80199	10.3225	9.85065	8.63964	10.0654	11.0109	9.49497	10.2634	9.97324	11.1473	9.73422	9.52144	12.0273	10.3668	9.45451	9.69175	10.7707	11.329	9.67196	8.92292	9.03903	9.54551	10.6733	10.7093	10.5793
964	sm_pos_1517	Positive	.	Y	HMDB35174;HMDB37972;HMDB37984;HMDB37989	NA	.	72	32	40	.	.	11.3879	12.1881	11.6432	9.85065	10.5088	11.1189	9.81182	10.9719	10.3812	10.7093	10.9645	8.62099	9.64981	9.2841	8.71106	9.85065	9.8091	9.83842	9.35337	8.47625	10.0326	9.49497	9.61693	9.37667	8.05996	8.72017	7.70097	10.2133	9.52763	8.49686	10.5399	7.64583	8.28862	10.3866	9.2351	9.372	7.67064
965	sm_pos_1519	Positive	.	Y	HMDB02249;HMDB14685;HMDB38440;HMDB41026	NA	.	72	32	40	.	.	10.071	10.0975	9.91825	10.6055	11.0406	10.301	10.1643	11.1165	9.24106	10.133	10.2311	10.027	9.83842	10.3357	9.31324	8.95001	9.64293	9.8091	9.05353	10.2172	9.88415	9.74346	9.83282	9.78186	10.6055	9.97886	9.36306	8.99422	10.4929	10.2027	9.61693	9.58667	9.64981	9.93385	10.3866	10.2755	10.3304
966	sm_pos_1521	Positive	.	Y	HMDB29575;HMDB29774;HMDB33515;HMDB39506;HMDB41140	NA	.	72	32	40	.	.	8.06696	8.26564	8.8745	8.02549	9.76815	9.09493	7.7336	8.78046	8.04549	9.05353	8.37203	9.32722	8.31533	7.77613	9.21749	8.54612	9.05933	9.21146	8.88033	8.8929	9.27844	9.27219	9.39248	8.7571	9.15022	7.92258	8.88033	9.24847	9.87115	7.9744	9.71314	8.65425	9.21749	12.2421	9.55576	9.87753	8.90798
967	sm_pos_1522	Positive	.	Y	HMDB00536;HMDB59653	NA	.	72	32	40	.	.	11.611	12.2144	12.1829	10.869	9.76815	7.76784	11.6525	12.9174	9.90768	10.192	8.74587	7.7039	8.31533	11.611	7.6724	11.2846	10.3749	11.1042	7.82192	11.0056	7.9444	11.0748	11.7929	9.32979	13.2392	7.70097	9.89338	8.17235	13.9881	11.1473	9.91236	10.1507	9.90768	8.0709	12.5902	7.79434	11.4001
968	sm_pos_1537	Positive	.	Y	HMDB28765;HMDB29101;HMDB29234;HMDB33921;HMDB34132;HMDB40929	NA	.	72	32	40	.	.	11.5453	7.77784	8.98817	12.4933	10.7042	11.4588	12.9935	12.4162	11.3338	10.8504	10.9919	10.9122	10.0082	11.9633	10.3866	10.8504	10.0867	9.82067	11.02	10.301	9.59286	8.8745	7.9444	9.44242	10.6882	8.02154	8.85854	8.78374	9.22453	11.2846	8.47289	10.6594	12.4097	9.61693	9.30135	8.46953	7.67064
969	sm_pos_1538	Positive	.	Y	HMDB00299;HMDB31360	NA	.	72	32	40	.	.	12.0076	14.0753	14.121	13.4556	13.8092	13.6213	12.4335	13.1732	12.7711	13.4353	11.4992	13.55	12.5632	12.8953	12.7035	13.2459	13.1811	13.2693	12.6304	11.5742	13.8509	14.0854	13.8589	13.2858	12.0971	12.5713	13.0149	12.4162	14.2972	12.6376	13.5089	12.5974	12.8556	13.6289	13.349	14.3688	13.5893
970	sm_pos_1539	Positive	.	Y	HMDB30781;HMDB30782;HMDB30783;HMDB37298;HMDB39060	NA	.	72	32	40	.	.	8.06696	7.77784	7.78211	8.02549	9.76815	7.76784	10.6468	8.13696	8.04549	7.68042	7.92624	7.7039	11.9021	9.32051	7.6724	7.65469	11.2894	8.17235	9.08035	10.6055	7.9444	10.6104	10.0807	11.8786	11.0896	9.32722	7.81553	7.76784	10.1668	7.60229	9.25961	9.28947	12.1956	11.7628	11.2558	7.79434	10.3411
971	sm_pos_1542	Positive	.	Y	HMDB15510;HMDB33662	NA	.	72	32	40	.	.	10.3198	8.21716	7.78211	8.02549	9.76815	7.76784	8.54229	9.25961	8.78932	7.9575	9.64569	7.7039	8.31533	9.47751	8.74587	7.65469	9.15383	7.7626	7.82192	9.36018	7.9444	7.82888	7.59794	7.62413	8.25547	8.06346	7.57038	7.9994	8.03576	7.93715	7.76468	7.64583	7.74761	9.08762	8.19219	8.61296	7.67064
972	sm_pos_1543	Positive	.	Y	HMDB11166;HMDB11172;HMDB28756;HMDB28757;HMDB28903;HMDB28925;HMDB29670;HMDB59717	NA	.	72	32	40	.	.	8.99422	7.77784	9.61693	10.0569	10.9095	10.023	9.01917	9.56085	8.04549	9.27219	10.1188	9.98953	8.31533	7.90669	8.73976	8.58437	9.38971	8.13696	10.2311	7.79203	9.01917	9.45451	9.08762	8.91625	8.63964	8.33904	8.483	7.76784	10.2509	9.83842	8.28003	9.45451	9.09493	8.76858	9.30704	9.32722	8.41257
973	sm_pos_1545	Positive	.	Y	HMDB00684;HMDB00763;HMDB12948;HMDB35514;HMDB60400;HMDB60757	NA	.	72	32	40	.	.	13.7135	13.0944	14.1865	14.3585	12.7785	11.749	10.563	10.2433	9.69175	9.66953	10.8504	9.63443	10.662	10.8174	11.0154	10.5207	9.43579	12.3332	8.8745	11.7729	9.59833	9.86824	9.36018	9.45683	12.1829	9.53367	9.69175	9.0627	9.93385	12.1723	10.7154	9.67196	9.72413	13.3429	10.3967	10.7264	9.62886
974	sm_pos_1547	Positive	.	Y	HMDB15190;HMDB29539;HMDB34367;HMDB34992;HMDB37686;HMDB41678	NA	.	72	32	40	.	.	8.06696	7.77784	7.78211	9.24106	9.76815	9.80199	8.94326	9.14476	8.04549	9.33463	7.92624	9.51569	8.31533	7.61411	8.53626	7.88185	10.1247	7.90024	7.82192	7.6724	8.56378	9.03189	9.18776	7.96446	8.33904	9.05933	7.57038	7.76784	9.49776	8.59256	7.88185	8.66132	8.27247	8.58437	9.21749	9.02556	7.67064
975	sm_pos_1551	Positive	.	Y	HMDB37450;HMDB37568;HMDB38458	NA	.	72	32	40	.	.	8.06696	7.77784	7.78211	8.02549	9.76815	10.4656	10.7412	13.0512	9.62886	12.1542	9.59833	10.411	11.5315	11.0992	11.5049	9.83282	11.4711	10.5452	11.423	10.3839	11.4001	11.2354	11.7511	11.2083	10.6835	9.98953	10.5133	9.92292	11.0177	11.828	11.2846	9.90768	11.8085	11.5203	11.9557	11.4364	11.02
976	sm_pos_1552	Positive	.	N	NA	NA	.	72	32	40	.	.	11.86	10.748	10.8014	10.9748	9.76815	11.3436	11.3856	11.8085	10.6759	10.7651	11.828	12.0898	10.0654	11.5742	11.5847	11.1838	11.3604	10.6681	15.3326	11.2666	10.8784	10.3111	9.41315	11.5907	10.4385	10.5088	10.7412	10.7412	14.7693	11.8893	12.1267	11.6163	12.0298	11.5652	11.5453	10.4385	10.1618
977	sm_pos_1557	Positive	.	Y	HMDB14258;HMDB14720;HMDB29992;HMDB31753;HMDB32955;HMDB33108;HMDB34179;HMDB39610	NA	.	72	32	40	.	.	14.0238	14.8867	14.7493	14.7909	14.8131	15.4419	14.5634	15.5673	14.1865	14.8267	13.8429	15.0611	14.2504	14.2419	14.4697	14.4446	14.7085	14.4649	14.3962	13.9881	14.9241	14.5021	14.0854	14.1957	14.1957	14.3273	14.3076	14.2504	14.781	15.2805	14.224	14.4489	14.4601	14.4489	15.0611	14.8676	14.6768
978	sm_pos_1559	Positive	.	Y	HMDB01892;HMDB02302;HMDB14970;HMDB29738	NA	.	72	32	40	.	.	7.30553	10.8733	10.5656	10.9847	11.3585	8.78932	9.69747	8.49099	9.04653	9.86339	7.34446	8.12326	11.1838	10.1769	10.2027	8.82717	8.83075	7.46042	9.10879	8.39301	8.51887	7.71863	9.708	8.13046	7.32725	9.16414	8.14471	8.16504	7.50856	7.87418	12.0273	11.4541	10.3135	9.48903	8.37876	9.33957	8.17235
979	sm_pos_1561	Positive	.	N	NA	NA	.	72	32	40	.	.	9.02556	11.5877	10.616	11.1717	12.144	9.19356	9.75697	9.30135	10.2172	9.91825	7.5936	8.43507	11.3482	10.8433	10.4499	9.40183	9.08399	8.00586	9.16079	9.18189	9.62231	8.00586	9.78186	8.18963	8.08058	10.2027	8.40067	9.08035	8.34242	8.1479	12.1881	11.678	10.4212	9.73422	9.31324	9.32051	9.2351
980	sm_pos_1563	Positive	.	N	NA	NA	.	72	32	40	.	.	13.3551	15.9914	15.6344	16.2004	16.8071	14.2419	15.2033	14.3585	15.4681	15.1283	13.3359	13.9108	16.2634	15.6477	15.7454	15.0536	14.4697	13.5089	14.7401	14.6331	14.6863	13.2172	15.1283	13.8908	13.5708	15.5096	14.1499	14.6076	12.8877	13.8589	17.5468	16.9855	15.7295	14.7401	14.6237	14.5345	14.6331
981	sm_pos_1566	Positive	.	N	NA	NA	.	72	32	40	.	.	8.06696	7.77784	7.78211	8.02549	9.76815	7.76784	7.7336	8.18014	8.04549	7.68042	7.92624	9.47751	9.75971	9.31324	8.81124	8.09563	9.61693	8.54612	9.33236	7.6724	9.41847	10.619	9.78619	10.4576	8.13696	10.0542	10.1668	10.2898	10.848	10.0867	9.90231	10.5088	9.31324	8.0709	11.9354	10.3668	11.3098
982	sm_pos_1570	Positive	.	Y	HMDB01526;HMDB06878;HMDB37808;HMDB37809	NA	.	72	32	40	.	.	12.4045	13.232	14.0559	12.737	12.3995	12.7136	11.4711	12.9097	11.9021	12.1333	11.0256	12.8877	11.3946	11.3048	11.839	11.9076	13.0512	12.2212	11.6009	10.1668	12.737	12.2766	12.8556	12.0597	10.5656	12.2023	11.6432	12.6506	11.5605	12.5873	12.2323	11.7089	10.1356	12.2268	11.4992	13.6613	12.0251
983	sm_pos_1571	Positive	.	Y	HMDB11635;HMDB34782	NA	.	72	32	40	.	.	8.06696	7.77784	7.78211	9.03189	9.76815	8.90228	8.70271	10.9379	9.26633	11.3752	9.70296	8.32968	9.47751	9.50835	8.88033	9.64569	9.00554	8.99996	10.6835	8.04549	10.2236	10.0542	9.75422	10.0807	8.69582	9.01917	8.30007	9.29493	11.7236	9.14476	10.5032	8.17235	8.2589	10.3668	10.1188	9.83842	9.67717
984	sm_pos_1577	Positive	.	Y	HMDB14515;HMDB28916;HMDB28938;HMDB29042;HMDB29043;HMDB29074;HMDB29137;HMDB30867;HMDB31030;HMDB32331;HMDB32901;HMDB33675;HMDB34903;HMDB41313	NA	.	72	32	40	.	.	10.8174	10.6104	9.42533	10.5819	9.76815	10.9748	11.2476	11.2274	10.9561	9.72413	10.4413	10.9791	10.1553	11.5203	10.3812	11.2539	10.4413	10.7093	10.2957	10.2799	9.82353	9.69175	9.52453	10.5088	10.9791	10.0326	10.4499	10.7319	9.6825	11.1367	10.2433	10.3198	12.0483	10.9891	10.6031	8.99422	9.79703
985	sm_pos_1582	Positive	.	N	NA	NA	.	72	32	40	.	.	11.7437	10.0807	9.48026	12.3583	11.2083	11.9529	13.3007	13.0289	11.6618	11.6575	11.5957	11.9926	10.8973	12.6886	11.2125	11.6618	10.4818	10.6733	10.5656	11.1367	10.1276	9.67717	8.31212	10.1668	10.4164	8.6886	10.1356	9.40756	10.027	11.945	9.12736	11.3666	12.2942	9.04653	10.0155	9.63443	8.23354
986	sm_pos_1585	Positive	.	Y	HMDB29394;HMDB30171;HMDB39025;HMDB39424	NA	.	72	32	40	.	.	11.087	12.7035	11.9501	9.40183	9.76815	8.92292	7.7336	10.8646	12.4761	8.02944	11.5474	9.25113	8.31533	11.5554	9.46531	11.8131	8.97172	11.611	9.7518	9.97886	9.05933	8.03576	7.59794	10.0082	7.66887	12.5776	9.91825	12.5974	8.03576	11.6479	8.67464	8.93008	7.74761	10.4212	9.74346	9.37667	8.44296
987	sm_pos_1586	Positive	.	Y	HMDB11741;HMDB30019;HMDB39044	NA	.	72	32	40	.	.	9.32979	7.77784	10.9869	10.7365	9.76815	10.1426	8.67464	9.45915	8.04549	9.74346	9.59286	10.4442	8.31533	7.60229	9.10039	7.65469	9.61036	8.19219	9.95043	7.6724	10.0975	9.72413	9.22971	9.91531	7.66887	9.36897	7.99224	7.76784	10.3812	9.35678	8.86542	9.30419	8.56685	8.8929	8.61296	9.59286	7.67064
988	sm_pos_1587	Positive	.	Y	HMDB03070;HMDB12149;HMDB30800;HMDB59809	NA	.	72	32	40	.	.	9.77649	9.96711	9.11514	9.59833	11.2147	9.15744	9.05353	9.3369	10.2799	8.36433	9.881	9.03189	9.483	9.27844	8.31854	8.75382	8.47625	8.56378	9.22453	8.49686	9.36018	8.42106	8.54229	8.44296	8.83075	8.93619	8.43114	9.17353	9.29493	8.18707	8.74282	7.91611	8.49686	8.93008	8.71703	9.10039	8.65074
989	sm_pos_1596	Positive	.	Y	HMDB06348;HMDB06548;HMDB28690;HMDB28691;HMDB28900;HMDB28922;HMDB31181;HMDB38108	NA	.	72	32	40	.	.	9.99917	8.39301	7.78211	9.86339	9.76815	9.881	11.1295	10.6442	10.6318	9.18776	10.1553	10.1089	10.1618	11.0109	9.2841	10.3749	9.71799	9.53367	10.1618	9.8091	9.22453	9.38667	9.30135	10.2634	10.5547	9.34224	9.86339	9.70296	8.89971	10.2133	9.55056	9.52763	11.7858	11.0056	10.3533	7.79434	9.31014
990	sm_pos_1602	Positive	.	Y	HMDB02899;HMDB15039	NA	.	72	32	40	.	.	9.70296	11.314	11.5691	12.3691	12.1149	9.48903	10.1305	8.42413	11.7236	12.3842	8.71703	10.285	12.2454	10.8128	12.4097	9.74642	8.78374	9.20619	9.97324	9.72413	11.0748	9.59833	10.1247	9.98953	9.27844	10.627	11.5629	11.423	8.99422	8.85854	11.5176	11.0639	10.9278	11.8969	10.4212	10.662	10.5111
991	sm_pos_1603	Positive	.	N	NA	NA	.	72	32	40	.	.	7.15024	9.64569	10.498	11.7729	11.1118	7.36129	8.66864	7.57439	10.4656	12.0924	7.25113	8.99996	11.3713	9.61693	12.1496	7.46042	8.02944	7.33585	8.50578	7.78467	9.42533	7.86533	8.62099	8.60624	7.74761	8.63964	10.3357	10.0178	7.34446	8.00942	11.2223	10.3866	10.0975	11.4847	8.20693	9.64017	8.34897
992	sm_pos_1605	Positive	.	Y	HMDB12491;HMDB31794	NA	.	72	32	40	.	.	12.2831	11.2614	12.8212	12.3265	12.4797	12.4991	12.1149	11.6704	11.1838	11.1641	11.0406	11.4847	10.8876	10.8072	10.7154	10.2236	10.8504	10.8594	10.4212	9.90231	11.4757	10.1507	11.0697	11.1695	10.6373	10.4336	9.85065	10.2483	11.48	11.4094	10.6517	10.5505	10.848	12.644	11.2993	11.1343	10.883
993	sm_pos_1606	Positive	.	N	NA	NA	.	72	32	40	.	.	10.9645	10.8457	11.0697	10.6373	11.1617	10.662	10.2509	10.1188	9.50592	9.29493	9.62231	9.72413	9.22971	9.53921	9.0735	8.60624	9.2841	10.2311	8.66132	8.15108	9.89738	9.61693	9.61036	9.18189	9.03903	8.483	9.0735	8.51239	9.96711	9.46531	10.1188	8.51239	9.0735	11.0553	9.75422	9.51569	10.1188
994	sm_pos_1607	Positive	.	N	NA	NA	.	72	32	40	.	.	10.6007	12.1085	12.2579	13.0289	13.0071	10.3252	11.0459	9.68933	12.4991	12.9244	10.411	11.0992	12.958	11.5384	12.9795	10.6932	9.87406	10.5943	11.0591	10.6733	12.0004	10.4929	11.0351	11.0553	10.4212	11.8183	12.2942	12.3938	9.69175	10.1974	12.1829	11.9176	11.9427	12.4832	11.252	11.5315	11.5453
995	sm_pos_1608	Positive	.	Y	HMDB00210;HMDB12204;HMDB32306;HMDB33092;HMDB35175	NA	.	72	32	40	.	.	16.4091	15.3712	16.9855	16.5666	16.2004	16.6731	16.436	15.9827	15.5231	15.3599	14.6448	15.8604	15.0097	14.6981	15.1406	14.759	15.4251	15.7781	14.9123	14.3076	15.845	15.1283	15.4851	15.4991	15.1406	14.9123	14.836	14.9123	15.5096	15.6672	15.2675	15.0833	15.3326	16.8071	15.4851	15.4419	15.3778
996	sm_pos_1609	Positive	.	N	NA	NA	.	72	32	40	.	.	7.70676	10.1668	9.85065	10.5133	11.252	8.45581	8.04549	7.68824	10.2755	10.6055	7.38176	8.28003	10.5547	9.52144	10.6835	8.39301	7.12103	7.89313	7.60229	8.15742	9.94629	8.39301	7.71863	8.03576	8.00586	9.27219	9.51857	10.027	7.61411	7.82888	9.60574	8.72332	8.79653	10.071	8.60008	8.76858	8.6886
997	sm_pos_1611	Positive	.	N	NA	NA	.	72	32	40	.	.	13.2659	13.4214	13.5742	12.352	14.5443	13.4556	13.0071	13.578	13.362	11.5257	13.8509	12.8556	13.3964	12.7921	11.611	13.7223	12.0027	13.5022	12.8953	12.9364	13.2107	12.4365	12.6575	12.5713	13.0801	13.0766	12.6103	13.3824	13.761	12.9018	11.9608	12.0809	12.2766	12.0809	12.8276	12.6721	17.6367
998	sm_pos_1613	Positive	.	N	NA	NA	.	72	32	40	.	.	12.5776	11.3752	10.9508	13.689	12.1267	13.6442	14.6863	14.1957	13.4127	13.0838	12.4045	13.3687	12.0124	13.5329	12.3638	12.8953	11.716	12.29	12.7106	11.9403	11.6058	11.2354	10.2589	12.0229	12.051	10.6104	11.5797	11.1792	11.2666	13.2659	10.7319	12.7106	14.224	11.0351	11.5361	11.1866	10.1869
999	sm_pos_1615	Positive	.	Y	HMDB00671;HMDB04096;HMDB11621;HMDB28848;HMDB28995;HMDB30179;HMDB32755;HMDB35076;HMDB59765	NA	.	72	32	40	.	.	11.0379	11.1295	11.0505	10.662	13.2596	10.616	10.9947	10.4304	11.1545	9.94031	11.0109	9.30704	12.0483	11.405	9.79193	11.0459	10.7042	10.2079	11.0639	11.3048	11.3856	10.407	11.5049	11.1141	10.4768	10.1618	11.4094	10.4818	10.2335	9.2841	8.90228	10.9168	9.99917	7.74211	9.10459	10.5088	9.06607
1000	sm_pos_1619	Positive	.	Y	HMDB00912;HMDB40546	NA	.	72	32	40	.	.	14.6544	14.4402	14.8676	14.9356	15.3053	15.3206	14.491	15.5509	14.9815	15.9136	15.0461	16.0532	15.7295	14.7909	15.4419	15.5673	15.8291	15.0935	16.0207	15.0723	15.3844	15.5231	15.3206	14.9356	14.6656	15.5811	15.1684	15.2675	17.0184	15.5997	14.9757	15.1684	15.6205	15.4419	15.8796	16.1781	15.0461
1001	sm_pos_1620	Positive	.	N	NA	NA	.	72	32	40	.	.	9.73129	10.003	10.5088	10.4273	10.8646	8.60008	10.1188	7.68439	9.41581	9.24106	9.95043	8.483	10.285	11.2942	9.88415	9.95285	8.84779	7.70953	9.62886	9.44242	8.93619	8.24606	9.2841	9.20033	8.15108	8.88033	9.66412	9.62231	8.43507	10.6979	10.4385	9.8091	9.59833	13.2392	9.0627	10.2799	8.33904
1002	sm_pos_1632	Positive	.	Y	HMDB30984;HMDB30985;HMDB30986	NA	.	72	32	40	.	.	11.8131	12.0027	11.9894	11.4711	11.5605	10.3557	9.51569	10.7947	9.92788	11.423	10.8733	10.7861	11.2993	10.9891	10.1869	8.85854	9.69175	11.8183	7.82192	10.7526	8.8236	9.24847	9.87753	8.85111	11.3545	10.1668	10.043	10.2983	8.71106	13.7918	9.53921	10.3304	9.20619	9.60574	10.836	10.153	9.88415
1003	sm_pos_1634	Positive	.	Y	HMDB28920;HMDB28942;HMDB29130;HMDB29131;HMDB32215;HMDB39884	NA	.	72	32	40	.	.	9.17642	7.77784	7.78211	8.02549	9.76815	9.03189	10.4212	10.2079	9.91236	8.31212	9.63165	9.29814	9.43089	10.588	8.61296	8.76037	8.96493	9.76533	9.78403	10.0918	7.9444	9.40183	8.78374	9.81182	10.1133	8.86542	9.74031	9.72413	9.85065	9.66711	9.10879	9.49497	10.9196	10.4714	10.104	7.79434	9.40756
1004	sm_pos_1641	Positive	.	Y	HMDB11635;HMDB34782	NA	.	72	32	40	.	.	8.06696	7.77784	7.78211	9.55576	9.76815	9.74346	10.043	11.8995	10.3482	12.1723	10.883	9.40756	10.3179	10.027	10.071	10.4899	10.1553	9.86824	11.611	9.08762	11.2125	10.8504	10.6759	11.1392	9.58667	10.2387	9.38364	10.2335	12.7296	10.0975	11.3604	9.11197	9.01917	11.48	10.9122	10.6785	10.6007
1005	sm_pos_1643	Positive	.	Y	HMDB13940;HMDB13941;HMDB28699;HMDB29004;HMDB29046;HMDB29098;HMDB32776;HMDB33235;HMDB36155;HMDB37706	NA	.	72	32	40	.	.	9.89338	7.77784	7.78211	9.53367	9.76815	10.2483	11.02	10.7587	10.4499	9.34224	9.83842	10.3866	9.97324	10.9168	9.79703	10.4656	9.77097	9.37667	10.7651	9.82639	8.97985	8.8895	9.66711	10.172	10.5505	9.19356	9.2351	10.1618	8.8929	10.1089	9.1674	10.1133	11.0992	10.7264	9.82067	7.79434	8.33336
1006	sm_pos_1661	Positive	.	Y	HMDB00734;HMDB00929;HMDB13609;HMDB13840;HMDB14892;HMDB30396;HMDB33249;HMDB60533;HMDB60878;HMDB60967	NA	.	72	32	40	.	.	16.8675	16.1592	16.0001	17.5916	16.7527	17.8702	17.7775	17.731	17.5916	17.4473	16.5666	17.6367	17.1872	16.6492	17.2877	17.4088	16.9438	17.5468	17.2518	16.8071	17.223	17.0885	16.8675	17.223	16.7003	16.5666	17.1229	16.6731	16.7835	17.6756	16.436	17.3276	17.1229	17.0885	17.1872	17.223	16.2453
1007	sm_pos_1662	Positive	.	Y	HMDB33084;HMDB36765	NA	.	72	32	40	.	.	8.06696	11.1985	11.243	8.02549	9.76815	11.9076	7.7336	9.64017	10.0867	9.64017	11.2223	9.54551	8.31533	7.23054	11.0943	7.65469	9.84508	8.40379	9.13822	8.99422	10.2695	7.72307	7.59794	8.65425	7.66887	9.95043	7.57038	11.0639	8.03576	7.60229	8.56992	7.64583	7.74761	10.1769	7.68922	11.1594	7.67064
1008	sm_pos_1664	Positive	.	Y	HMDB01173;HMDB14802	NA	.	72	32	40	.	.	13.7223	11.3604	11.3436	9.68692	10.9379	8.5565	11.7804	9.10879	8.04549	7.68042	7.92624	7.7039	9.84508	7.88185	7.6724	7.65469	7.64814	7.7626	7.82192	10.1133	7.9444	7.61939	9.32722	7.62413	13.4038	7.70097	7.57038	7.76784	8.03576	10.3812	7.76468	8.16123	8.46953	8.0709	8.5565	7.79434	9.02556
1009	sm_pos_1666	Positive	.	Y	HMDB28827;HMDB29016	NA	.	72	32	40	.	.	13.4281	13.9283	14.6863	12.9859	15.1824	13.5818	13.362	13.7554	13.9802	11.9954	13.9283	13.4038	14.4079	13.0071	12.4867	13.8695	12.2766	13.5214	13.4353	13.2659	13.689	12.8276	13.2486	13.158	13.4214	13.4782	12.9097	13.7733	13.6803	13.0443	12.8877	13.1426	12.8408	13.7733	13.8737	14.2065	17.9362
1010	sm_pos_1674	Positive	.	Y	HMDB00706;HMDB11167;HMDB15058;HMDB28760;HMDB28991;HMDB30420;HMDB38614;HMDB38676	NA	.	72	32	40	.	.	11.6297	10.2335	9.40183	12.4223	11.3098	11.9815	13.1501	12.9364	11.2558	11.3902	11.3732	11.6757	10.5452	11.9711	10.5343	11.0845	10.104	10.7042	11.2846	10.4029	9.96151	9.34224	8.18707	9.92788	10.1815	8.67164	9.42811	9.84508	10.9437	11.5907	9.28947	11.3974	12.5744	9.65822	9.84508	10.023	9.13822
1011	sm_pos_1675	Positive	.	Y	HMDB14561	NA	.	72	32	40	.	.	14.4601	11.9202	11.1545	15.3599	14.3784	12.2579	10.2755	12.2799	11.6203	12.3395	11.7437	9.97886	12.0433	9.58015	10.6932	10.4385	9.30135	11.7576	12.6173	10.3557	11.0109	11.0529	9.94031	11.5769	9.00554	10.3111	11.5021	11.1236	11.7777	9.56757	12.4275	9.41847	12.1723	12.0273	11.1792	11.4094	10.7971
1012	sm_pos_1677	Positive	.	Y	HMDB11170;HMDB11171	NA	.	72	32	40	.	.	9.34812	10.0918	9.47128	10.6932	11.9021	11.2894	10.172	10.7319	10.4714	10.8314	11.4847	11.447	9.72413	9.66412	10.2106	9.71556	10.3557	9.74938	11.523	8.2279	10.7093	10.662	10.4164	10.9021	9.75422	9.41847	10.003	9.25961	11.5494	11.0572	9.50592	10.574	9.99457	10.4336	10.3918	10.4793	9.58667
1013	sm_pos_1678	Positive	.	N	NA	NA	.	72	32	40	.	.	12.0323	12.0597	10.9748	11.4212	12.5469	11.5554	11.6807	11.5742	11.5361	9.90768	12.6039	11.02	11.8183	11.6009	9.90499	11.7979	10.9323	12.1542	11.0748	11.432	11.329	10.9891	11.02	11.243	11.0004	11.5049	11.3604	11.48	11.5049	11.4364	11.0459	10.3433	11.2476	11.4973	11.9759	11.0896	11.4521
1014	sm_pos_1679	Positive	.	Y	HMDB11745	NA	.	72	32	40	.	.	11.5021	11.7186	12.0726	13.1811	12.3809	13.689	13.4708	13.6213	13.0512	13.1162	11.9257	13.7135	11.9926	12.5632	12.3748	11.7929	11.9557	12.3265	12.6376	11.3459	12.6918	11.9735	11.6941	12.9097	10.89	11.2168	12.3001	11.2846	12.7641	12.8556	11.3807	12.4933	12.6918	12.2766	12.271	11.8809	11.8085
1015	sm_pos_1683	Positive	.	Y	HMDB28920;HMDB28942;HMDB29130;HMDB29131;HMDB32215;HMDB39884	NA	.	72	32	40	.	.	9.67717	8.45581	7.78211	8.02549	9.76815	8.94664	10.7861	9.90231	9.52144	8.15742	8.62099	8.85854	9.96711	10.6882	8.2589	9.03903	8.33904	9.22453	9.41847	9.61036	7.9444	8.80424	9.24847	9.26926	10.6416	9.25378	9.33236	9.08762	8.03576	9.42533	8.71703	9.24106	11.3604	10.1398	9.36306	7.79434	8.70271
1016	sm_pos_1685	Positive	.	Y	HMDB00715;HMDB60331;HMDB60332	NA	.	72	32	40	.	.	10.5767	10.4212	11.8674	11.3238	11.3856	9.92788	8.76037	9.71314	8.54996	9.65256	10.4029	9.20033	10.0763	9.67196	9.40183	8.03576	8.86198	10.2204	9.08762	10.3749	9.40183	9.25378	7.87418	9.0735	9.60574	9.03189	7.78467	8.42106	9.19356	8.30372	9.69747	8.8175	8.56685	11.1695	8.63288	9.77097	8.01299
1017	sm_pos_1686	Positive	.	Y	HMDB14561	NA	.	72	32	40	.	.	15.5673	14.0656	13.6803	16.3092	15.845	14.094	14.5239	15.6976	14.759	14.6544	14.121	13.1888	14.6076	13.9712	13.6613	14.4446	13.6526	14.3962	14.8267	14.2548	14.215	14.3273	15.1684	14.5239	14.1754	13.8004	14.1678	13.963	14.3885	14.2504	15.0159	13.819	14.3273	14.8037	14.6768	14.0854	14.3585
1018	sm_pos_1687	Positive	.	Y	HMDB14342;HMDB15252	NA	.	72	32	40	.	.	8.79653	11.1792	10.529	11.6941	11.0004	9.6825	10.4385	9.10039	10.3557	11.1942	9.96151	9.02556	10.782	10.9437	10.9379	9.77649	10.3612	8.37876	10.9947	9.59286	9.26633	8.85111	10.3482	10.2027	8.60008	10.3727	9.49497	10.2725	8.91111	9.37667	11.0154	11.1815	10.1974	12.2518	10.9168	11.0109	11.1695
1019	sm_pos_1688	Positive	.	Y	HMDB37260;HMDB38347;HMDB41623	NA	.	72	32	40	.	.	10.0918	10.6294	11.0794	11.4419	12.4867	10.2755	10.1553	9.77917	10.9947	10.518	10.5714	9.66711	11.6009	11.0794	11.3604	10.153	9.53921	8.05996	9.86339	10.7264	10.6055	9.42533	11.02	9.54551	8.8929	10.5819	9.74031	11.1985	9.00554	9.25961	13.1227	11.5554	11.8157	12.144	10.0807	10.3411	10.8594
1020	sm_pos_1690	Positive	.	Y	HMDB14413	NA	.	72	32	40	.	.	13.0149	13.1811	15.2395	12.6784	14.7909	13.0328	12.8139	13.1162	13.2659	11.5125	13.3687	13.7554	13.819	12.3458	12.7471	13.0003	11.8621	12.8067	13.3749	12.7711	13.3043	12.3141	12.5974	12.7227	13.073	13.0071	12.4524	13.0443	12.8408	12.3966	12.8408	12.8813	12.4162	12.0379	12.0183	12.1774	17.223
1021	sm_pos_1691	Positive	.	Y	HMDB00594;HMDB01894;HMDB28875;HMDB29106;HMDB29562;HMDB36558;HMDB38514	NA	.	72	32	40	.	.	8.73224	7.77784	11.0845	10.4818	10.6517	10.3704	9.23808	9.39525	8.04549	9.60574	10.0763	10.3159	8.95001	7.64268	9.50592	8.10129	9.41315	8.44893	10.043	8.31854	9.91236	9.60574	9.14476	9.57403	8.56992	8.51887	8.2134	7.76784	10.1188	9.87406	8.63964	9.30419	9.01264	9.79193	8.84447	9.51078	7.77956
1022	sm_pos_1695	Positive	.	N	NA	NA	.	72	32	40	.	.	9.81454	10.3866	9.39525	11.4212	11.5797	10.4608	9.0735	10.5452	11.2168	11.2037	10.6785	10.1356	9.91825	7.78467	9.83842	9.89537	9.71799	8.91958	11.6941	8.08942	11.2168	9.45915	11.6704	10.1507	7.66887	8.11633	8.56992	8.63288	11.6432	8.6886	10.1553	7.7626	7.74761	10.8408	7.68922	10.4442	8.16504
1023	sm_pos_1697	Positive	.	Y	HMDB34851;HMDB36604	NA	.	72	32	40	.	.	9.64981	7.77784	9.44242	10.301	9.76815	10.1133	10.0837	10.4656	8.71106	8.70271	7.92624	9.53921	9.37667	9.73129	8.8175	8.90798	8.8236	8.30792	9.47128	8.26564	8.59256	8.20693	7.99224	8.66864	8.50578	7.96446	8.30007	8.08942	9.43334	10.6079	7.76468	8.83706	9.45451	8.59256	9.40183	8.05996	7.67064
1024	sm_pos_1699	Positive	.	Y	HMDB30994	NA	.	72	32	40	.	.	8.86542	8.35212	9.51324	8.02549	9.76815	7.76784	7.7336	7.86264	8.04549	7.68042	7.92624	7.7039	8.31533	7.23054	7.6724	7.65469	7.64814	7.7626	7.82192	7.6724	7.9444	7.61939	7.74211	7.62413	8.28003	7.70097	7.57038	7.76784	8.62099	7.80156	7.76468	7.64583	7.74761	8.0709	7.68922	7.79434	7.67064
1025	sm_pos_1701	Positive	.	N	NA	NA	.	72	32	40	.	.	11.7037	7.77784	7.78211	13.2596	11.7532	10.5006	8.89971	12.0124	8.04549	12.9018	10.9769	11.2804	11.4193	10.836	12.4275	8.99996	11.1695	11.3565	11.2586	11.0131	12.7296	12.5632	11.5408	12.1267	8.09563	10.407	11.238	9.30135	11.86	11.6369	11.1095	9.96151	11.5494	12.7991	12.1385	13.2596	12.5082
1026	sm_pos_1702	Positive	.	Y	HMDB15338;HMDB29830	NA	.	72	32	40	.	.	10.4499	7.77784	7.78211	11.6058	9.76815	9.01917	7.7336	10.2634	8.04549	11.1895	7.92624	9.77097	9.79193	7.87418	10.7526	7.65469	9.18189	9.27844	9.20619	8.88033	10.9225	10.9691	9.85065	10.1553	7.66887	7.70097	9.21749	7.76784	10.192	9.72413	9.09128	8.11633	9.42533	11.314	10.306	11.4419	10.6979
1027	sm_pos_1703	Positive	.	Y	HMDB00714;HMDB00992;HMDB02149;HMDB12884;HMDB29865;HMDB32398;HMDB32595	NA	.	72	32	40	.	.	11.2894	10.1769	9.59833	9.65532	10.836	8.90228	8.85854	8.8929	8.98817	8.35782	8.88033	8.23354	9.40183	7.77956	8.23681	8.61296	8.10129	9.10879	8.78653	8.61296	8.74587	8.05996	8.30372	8.14471	8.43901	8.85854	8.39301	8.86542	8.74282	11.243	8.62099	8.44893	9.04653	10.1247	8.80424	8.57396	8.78374
1028	sm_pos_1708	Positive	.	Y	HMDB28963;HMDB29110;HMDB31031;HMDB59915	NA	.	72	32	40	.	.	12.3427	12.4991	15.0034	11.9476	13.7918	12.3611	12.4991	11.9354	12.4867	10.3668	12.9433	12.5281	12.8139	11.7383	13.1356	12.2518	11.1942	12.2144	12.5497	11.8228	12.5576	11.4847	11.9557	12.0655	12.3167	12.2549	11.945	12.4425	12.0924	11.678	12.5281	12.6784	11.7576	11.1451	11.3238	11.1792	15.8112
1029	sm_pos_1709	Positive	.	N	NA	NA	.	72	32	40	.	.	10.1305	10.883	10.1869	11.1141	11.611	9.85065	10.3411	10.0542	10.4336	9.881	10.6517	9.71799	10.8408	10.0807	10.192	9.62231	9.66412	9.58667	10.7971	9.34224	9.80199	8.91111	9.88729	9.59833	9.08762	10.3159	10.518	9.98676	9.67196	9.8091	10.6219	9.43089	10.5819	10.4632	10.0947	10.518	10.2335
1030	sm_pos_1710	Positive	.	N	NA	NA	.	72	32	40	.	.	14.9815	15.5673	15.5357	15.6477	15.5997	15.1878	15.6976	15.7454	15.3599	14.8768	15.5811	14.6026	15.7605	15.2143	14.836	15.6344	15.3655	15.2395	15.8796	15.6477	15.3326	15.0536	15.2333	15.6344	15.2271	15.5357	15.1534	15.6344	14.9698	14.8676	14.9356	15.2143	15.2143	15.4552	15.0159	15.254	15.3206
1031	sm_pos_1711	Positive	.	N	NA	NA	.	72	32	40	.	.	11.4823	12.4455	11.7236	11.9076	12.3395	11.828	11.9557	12.29	11.6885	11.1495	12.4933	10.9748	12.1021	11.9403	10.9748	12.0809	11.48	11.7338	12.1956	11.8643	11.6297	11.243	11.5691	11.9076	11.5453	12.0809	11.2942	12.2518	11.6575	11.4521	11.2804	11.238	11.5361	11.9228	11.6618	11.5605	11.9633
1032	sm_pos_1712	Positive	.	N	NA	NA	.	72	32	40	.	.	13.5253	15.2033	14.8558	15.5997	14.8867	14.491	15.1684	14.6656	14.5634	14.9241	14.759	14.2592	15.4991	14.7183	14.8768	14.9974	14.7909	14.3273	15.4251	14.3585	14.2504	13.349	14.6496	14.9566	14.0059	15.0461	14.5845	15.1684	14.121	14.4171	15.0272	15.0935	15.0034	15.4681	14.781	14.7401	15.0723
1033	sm_pos_1723	Positive	.	N	NA	NA	.	72	32	40	.	.	11.7929	13.5893	13.2026	14.1112	13.1954	12.6304	13.4214	13.1291	12.7227	13.3298	13.073	12.4724	13.7918	13.0443	13.1811	13.1162	13.0801	12.5019	13.8652	12.8689	12.4694	11.8183	13.0211	13.3359	12.2023	13.3258	12.7227	13.2726	12.3115	12.6304	13.4865	13.4945	13.4248	13.8141	13.0652	13.1291	13.2596
1034	sm_pos_1725	Positive	.	Y	HMDB39933	NA	.	72	32	40	.	.	13.2026	13.9015	13.3687	12.2831	15.1141	13.9108	13.5329	13.7468	13.8278	13.1954	13.2107	13.8908	13.7394	12.8623	13.0289	13.0367	13.199	13.7733	13.5022	13.3218	13.8908	12.9097	13.4038	13.4945	12.5437	13.1811	13.4599	13.5253	13.4214	13.3429	13.6365	13.158	13.7223	13.7468	13.3824	13.6289	13.3429
1035	sm_pos_1727	Positive	.	Y	HMDB30106;HMDB33324;HMDB33325	NA	.	72	32	40	.	.	13.7918	14.4697	13.8092	13.5893	15.3997	14.1298	14.1593	14.1678	14.4649	13.6213	13.9108	14.2504	14.3482	13.4425	13.6033	13.8695	13.7051	14.4649	14.3351	13.8962	14.2331	13.5893	13.9108	13.9967	13.5929	13.9967	14.1957	14.094	13.7819	13.8004	14.1865	13.6613	14.094	14.121	13.9465	14.0138	14.1112
1036	sm_pos_1735	Positive	.	N	NA	NA	.	72	32	40	.	.	10.0867	10.0542	9.62886	9.25961	8.60624	9.58667	10.038	10.1507	7.61411	8.59256	10.301	7.91611	9.08035	9.54551	8.54229	9.08762	9.22453	8.91111	8.62099	9.56085	8.95685	9.55056	7.81553	9.26926	8.35212	8.92292	7.79665	9.27844	9.42533	7.79203	8.31212	8.46953	7.60826	8.578	8.56992	9.52144	7.84114
1037	sm_pos_1741	Positive	.	N	NA	NA	.	72	32	40	.	.	11.2804	11.9049	10.8924	12.5525	10.627	9.28947	11.1042	9.35337	10.4273	11.1343	10.3967	8.62682	11.1942	9.89738	11.1141	10.301	10.0596	7.64268	10.301	10.7184	9.88415	9.21146	9.57403	10.616	9.55056	9.27844	8.54996	9.48601	8.64724	9.48903	10.8218	11.5691	10.5505	11.7089	10.2634	10.0132	10.0405
1038	sm_pos_1752	Positive	.	N	NA	NA	.	72	32	40	.	.	11.4145	10.6882	10.4336	12.1207	12.6506	10.1553	10.836	11.4561	11.1495	10.4656	10.2236	9.24106	10.5343	9.63443	8.95685	9.25378	9.29493	9.40183	11.5494	8.54229	10.3812	9.43089	11.6388	9.52763	7.66887	8.12326	8.52679	7.98374	10.351	8.45581	10.2725	7.64583	8.08058	10.2799	8.83075	8.56378	8.09846
1039	sm_pos_1754	Positive	.	Y	HMDB29337;HMDB32805	NA	.	72	32	40	.	.	11.152	10.6373	10.2079	10.0918	11.6618	10.1089	9.99457	9.58667	10.104	9.25961	10.0132	9.86824	10.411	7.84608	9.58667	9.36018	8.98817	9.72413	9.53367	9.86339	9.22971	8.50908	8.79653	9.85714	8.33336	9.36897	8.80424	9.73715	9.41315	10.0298	9.94629	8.93619	8.71106	9.13379	8.62099	10.1089	9.44956
1040	sm_pos_1756	Positive	.	Y	HMDB15466;HMDB29556;HMDB30170	NA	.	72	32	40	.	.	9.79193	10.836	9.71314	8.02549	9.76815	9.29493	7.7336	10.588	11.6479	10.7924	11.4661	11.4364	8.31533	11.3338	10.9122	11.1451	11.0154	12.2643	7.82192	9.17065	11.2666	9.73715	7.59794	10.2287	7.66887	11.1617	11.7236	11.6618	10.1974	11.8337	7.76468	9.22971	9.00554	11.4614	11.0697	11.1095	10.5111
1041	sm_pos_1758	Positive	.	N	NA	NA	.	72	32	40	.	.	16.9003	16.2634	17.2877	15.9827	14.759	16.7003	16.1592	16.5205	16.4626	16.1592	15.4143	17.1229	15.5811	15.5096	16.3287	15.5509	16.6238	16.4626	12.644	15.8604	16.4091	16.2634	16.2221	16.4904	15.4251	16.0825	15.8112	16.0825	14.7493	16.9003	15.9136	16.3718	15.5811	16.5451	16.3718	16.8071	16.3287
1042	sm_pos_1759	Positive	.	Y	HMDB05790	NA	.	72	32	40	.	.	11.625	12.1021	12.754	13.8824	11.5652	11.2083	12.9097	9.483	12.7106	13.4522	12.1956	12.3748	12.3115	12.4223	13.5022	12.29	12.2212	10.4929	13.1162	11.9286	11.432	11.432	12.1664	11.8131	11.252	12.6819	12.4045	11.5257	8.35782	10.8043	13.4556	12.2296	13.2107	8.46157	9.63165	7.21531	11.4561
1043	sm_pos_1760	Positive	.	N	NA	NA	.	72	32	40	.	.	10.9529	11.3713	12.0153	13.293	11.6432	9.96151	11.9608	8.23354	12.6753	13.0582	11.5797	11.2539	11.2894	10.9021	12.4524	11.1495	10.5032	9.73129	11.5847	11.1189	10.2634	10.6031	10.6569	10.3866	9.64569	11.447	11.0308	10.5425	7.51965	7.87004	12.7296	10.8337	12.6575	8.63964	8.18014	7.09154	11.0505
1044	sm_pos_1761	Positive	.	N	NA	NA	.	72	32	40	.	.	18.2619	17.223	18.5287	17.2877	16.0825	17.6756	17.5145	17.5916	17.4473	17.4088	16.8071	17.9362	16.836	16.2634	17.4833	16.9003	17.6756	17.6367	15.2805	17.223	17.5145	17.2877	17.223	17.5916	16.5205	17.5468	16.8071	17.6756	16.0825	17.6367	17.223	17.5145	16.8071	17.6561	17.3697	18.2619	17.4989
1045	sm_pos_1762	Positive	.	N	NA	NA	.	72	32	40	.	.	17.731	16.6492	17.9362	16.8675	15.7605	17.223	16.9305	17.223	17.0885	16.836	16.1204	17.5306	16.2004	16.0001	16.9572	16.3287	17.1229	17.0184	14.5933	16.6365	17.0727	16.836	16.9003	17.057	16.0825	16.8675	16.3893	17.223	15.6205	17.3697	16.4091	17.0885	16.4626	16.9572	16.9572	17.6367	16.9305
1046	sm_pos_1763	Positive	.	N	NA	NA	.	72	32	40	.	.	18.4282	17.5145	18.6251	17.3697	16.0618	17.7775	17.6756	17.6756	17.5468	17.5145	16.8675	17.8702	16.9003	16.4626	17.5468	17.057	17.7775	17.7775	15.254	17.2518	17.6756	17.4833	17.5145	17.6367	16.7835	17.6756	17.057	17.5468	16.1007	18.0537	17.4833	17.5468	16.9003	17.7775	17.5468	18.5287	17.731
1047	sm_pos_1764	Positive	.	Y	HMDB60144	NA	.	72	32	40	.	.	13.657	14.3784	15.1047	15.7781	14.3273	13.9381	15.0034	13.4865	15.1534	15.3997	14.3688	14.4446	14.486	14.8037	15.7295	14.9974	14.1635	13.9967	15.1047	14.3784	13.8589	13.6803	14.3351	13.8652	14.1865	15.3599	14.5345	14.3962	12.2082	13.5418	15.5673	14.7493	15.3997	10.9168	13.0582	9.62886	14.481
1048	sm_pos_1765	Positive	.	N	NA	NA	.	72	32	40	.	.	17.8251	16.9003	18.1164	17.0184	15.6205	17.3276	17.1229	17.3697	17.1872	16.9003	16.2221	17.5916	16.3287	16.0618	16.9855	16.436	17.223	17.2518	14.6544	16.7527	17.2518	17.2518	17.1229	17.1872	16.2453	16.9438	16.4626	17.2877	15.6672	17.5468	16.7527	17.223	16.436	17.1872	17.152	17.6756	17.1229
1049	sm_pos_1766	Positive	.	N	NA	NA	.	72	32	40	.	.	18.1845	17.2518	18.353	17.2518	16.0207	17.5145	17.4088	17.5145	17.3697	17.2518	16.7527	17.8251	16.7003	16.2883	17.3697	16.9572	17.5145	17.6756	15.0034	17.152	17.4833	17.3276	17.2877	17.4833	16.6492	17.3697	16.8675	17.5145	16.0001	17.8251	17.2518	17.4473	16.7527	17.5916	17.4473	18.0537	17.5916
1050	sm_pos_1767	Positive	.	N	NA	NA	.	72	32	40	.	.	17.6367	16.8071	17.8702	16.7245	15.6976	17.152	16.7835	17.0885	17.057	16.7245	16.0445	17.4088	16.1007	16.0445	16.7835	16.3718	17.0184	17.0885	14.2794	16.4626	16.9305	16.9003	16.9305	16.9855	16.1204	16.7003	16.436	16.8675	15.4552	17.4473	16.5451	16.9305	16.3504	16.9305	16.9855	17.5145	17.0885
1051	sm_pos_1768	Positive	.	N	NA	NA	.	72	32	40	.	.	16.1007	16.3893	17.1229	17.9952	16.9572	15.7454	17.3276	15.1932	17.5145	17.5916	16.6731	16.8675	16.8071	16.5451	17.9952	17.1229	16.6731	16.4091	17.5145	16.9572	16.2004	16.4626	16.7003	16.2453	16.3092	17.4653	16.9305	16.7527	12.6205	16.1204	17.9362	17.057	17.5145	13.5418	15.6205	12.744	16.7245
1052	sm_pos_1769	Positive	.	N	NA	NA	.	72	32	40	.	.	13.2392	13.8824	14.2794	15.3844	13.8357	13.293	14.2794	12.8408	14.5021	14.7401	13.7961	13.9881	13.8824	14.265	15.0611	14.3585	13.6213	13.3892	14.3688	13.7918	12.9364	13.1888	13.7918	13.2726	13.3964	14.5345	13.963	13.6962	11.2804	12.7921	14.846	13.8509	14.7493	10.0204	11.6941	9.36594	13.7394
1053	sm_pos_1770	Positive	.	N	NA	NA	.	72	32	40	.	.	13.8004	14.3962	14.7281	15.8291	14.4489	13.9465	14.8999	13.2858	14.9241	15.3206	14.3273	14.4171	14.3222	14.7085	15.5231	14.7693	14.0445	13.8357	14.9566	14.2794	13.6526	13.6962	14.2592	13.7135	13.8908	15.0373	14.4489	14.1865	12.271	13.6365	15.3053	14.5021	15.2675	11.432	12.535	8.60008	14.4697
1054	sm_pos_1771	Positive	.	N	NA	NA	.	72	32	40	.	.	15.2395	15.6205	15.9509	16.9572	15.7152	14.9566	15.9827	14.4402	16.5951	16.5666	15.5231	15.5742	15.6477	15.7949	16.5451	15.9673	15.407	15.2675	16.1007	15.7605	15.0833	15.2395	15.5096	15.1283	15.3394	16.2004	15.8291	15.6839	12.3876	14.8558	16.3504	15.7454	16.4904	11.9286	14.3962	10.4929	15.6477
1055	sm_pos_1772	Positive	.	N	NA	NA	.	72	32	40	.	.	13.0003	13.7316	14.2504	15.2675	13.7316	12.7991	14.3585	12.0597	14.4402	14.7033	13.7819	13.9543	14.0343	13.9802	15.2033	14.0238	13.5673	12.9795	14.5545	13.7819	13.1954	12.9364	13.8004	13.3687	13.2659	14.1499	13.9193	13.4353	9.34812	12.7262	14.8617	14.0138	14.6863	9.65822	12.2799	8.49686	13.4782
1056	sm_pos_1773	Positive	.	Y	HMDB08918;HMDB08919	NA	.	72	32	40	.	.	14.1499	14.491	14.9865	15.8604	14.7401	13.6526	15.0884	13.165	15.2675	15.4197	14.6126	14.5345	14.781	14.6768	15.8291	14.8267	14.3124	14.0138	15.2935	14.8131	14.0656	13.9543	14.4171	14.029	14.2829	15.2271	14.5545	14.5933	10.4741	13.7666	15.6477	14.6863	15.5163	10.1188	13.158	9.12033	14.3962
1057	sm_pos_1774	Positive	.	N	NA	NA	.	72	32	40	.	.	16.5666	15.7949	16.9003	15.7454	14.6126	16.3718	15.8291	16.2221	15.8796	15.7295	15.1047	16.7835	15.3206	15.0034	15.845	15.1406	16.1781	15.8291	12.6647	15.5509	16.0445	15.6344	15.5811	16.2221	14.9241	15.8796	15.1141	15.845	14.6026	16.3287	15.4251	15.8986	15.1932	16.0445	15.8604	16.5951	15.6976
1058	sm_pos_1775	Positive	.	N	NA	NA	.	72	32	40	.	.	12.3115	12.9716	13.6613	14.5443	12.8345	12.3001	13.3749	11.6502	13.8092	14.139	12.9514	13.0512	13.1501	13.3139	14.2972	13.346	12.9244	12.3876	13.6803	13.1162	12.1412	12.3265	13.0405	12.5576	12.2518	13.5175	13.0801	12.5902	10.0763	12.0458	14.0656	13.0512	14.0238	8.56685	10.9691	7.25113	12.5525
1059	sm_pos_1776	Positive	.	N	NA	NA	.	72	32	40	.	.	15.1141	13.3298	15.2207	13.9015	12.1774	14.6448	13.9543	14.5345	14.121	13.963	13.3298	14.836	13.4214	13.3892	13.2659	13.6213	14.4489	13.9712	10.2079	13.6213	14.3784	13.5582	13.7468	14.3351	13.3218	13.8509	13.2726	13.8652	12.8517	14.3784	13.1811	13.8652	13.1356	14.1032	14.0238	14.6863	13.8962
1060	sm_pos_1777	Positive	.	N	NA	NA	.	72	32	40	.	.	15.2033	14.2331	15.3053	14.0656	11.9982	14.7085	14.0445	14.5736	14.1112	13.9712	13.4865	14.9123	12.7856	13.5582	13.8509	13.5818	14.2794	14.0753	10.627	13.7394	14.4489	13.6289	13.8509	14.4402	13.2107	13.5329	13.3007	14.121	12.634	14.6863	13.4983	14.0238	13.4248	14.0559	14.481	14.8037	14.3688
1061	sm_pos_1778	Positive	.	N	NA	NA	.	72	32	40	.	.	12.6972	12.8749	15.5997	12.3364	13.6613	13.1356	12.9364	12.5713	12.8953	10.6318	13.7733	12.7035	13.1732	12.1542	14.4489	12.8139	11.6203	12.8478	12.7405	12.3063	12.9174	11.9633	12.4097	12.4162	12.8029	12.6103	12.5469	12.9301	12.5525	12.29	12.8176	13.2726	12.1021	11.515	11.678	11.4145	14.9356
1062	sm_pos_1781	Positive	.	Y	HMDB00244;HMDB33300;HMDB33301;HMDB40600	NA	.	72	32	40	.	.	10.7365	12.2643	11.8108	12.6173	12.8749	10.6882	11.5494	9.66113	12.3395	11.8228	11.6203	11.0308	12.9433	11.2274	12.0707	10.7768	11.0697	10.7412	11.2761	11.4169	10.8924	10.4768	11.3713	10.8668	10.7214	11.9117	10.8408	11.4711	10.2287	11.1942	13.2514	11.9862	12.6784	12.0924	12.3719	12.5844	11.1985
1063	sm_pos_1782	Positive	.	Y	HMDB29999;HMDB30490;HMDB38878	NA	.	72	32	40	.	.	12.9795	9.881	7.78211	16.1414	12.958	9.91825	11.314	13.3749	8.04549	13.4945	12.2454	14.6448	11.699	13.5253	14.0238	12.5576	13.2107	14.139	10.5156	13.0443	14.1754	14.1593	11.2104	14.2592	10.7971	13.5628	14.1593	12.5844	13.2172	14.4402	12.0433	14.0059	14.0445	13.9465	14.4402	13.9465	14.5545
1064	sm_pos_1783	Positive	.	N	NA	NA	.	72	32	40	.	.	12.3876	11.9608	13.7051	14.6026	11.9427	12.1085	13.4353	10.9323	14.0559	13.1811	13.1291	13.0652	12.4045	12.5902	14.5345	12.4991	12.1881	12.7106	13.232	12.6753	12.3063	12.1207	13.0976	12.1723	12.5315	13.0003	13.0367	12.4724	7.67667	11.9839	14.1957	12.8689	14.0656	9.79951	11.423	7.23054	12.6376
1065	sm_pos_1784	Positive	.	N	NA	NA	.	72	32	40	.	.	16.3287	15.0833	16.5451	14.7541	13.5582	15.2805	14.2707	15.0322	14.6768	14.7493	14.0238	15.6344	14.224	14.121	14.7281	14.1957	15.407	14.6656	10.0326	14.2548	15.2935	14.434	14.7401	15.3053	13.8652	14.6863	13.8509	14.8676	10.9592	15.3997	14.1298	14.3024	13.7394	14.9356	14.4601	15.6205	14.4402
1066	sm_pos_1785	Positive	.	N	NA	NA	.	72	32	40	.	.	14.3351	13.6803	15.4991	16.3504	14.1593	14.215	15.4143	14.2065	16.1592	15.2675	14.8037	14.9914	14.3885	14.6544	16.1204	15.0215	13.8652	14.5443	15.2395	14.6026	14.4402	14.5345	14.9914	14.0138	14.6448	15.9509	15.1283	14.3171	11.7089	14.0854	15.9509	14.7085	15.845	11.8441	13.5893	8.44893	14.9458
1067	sm_pos_1786	Positive	.	N	NA	NA	.	72	32	40	.	.	16.0001	15.1406	16.2004	14.3124	12.5525	15.0373	13.6033	14.7232	14.2972	14.4079	13.4945	15.3712	13.7554	13.8092	14.491	13.6613	15.1047	14.3885	9.708	13.7223	15.0611	13.9108	14.3784	14.8768	13.6213	14.2065	13.5089	14.3076	10.7214	14.9458	13.8278	13.8824	12.958	14.5933	14.121	15.3712	14.1678
1068	sm_pos_1787	Positive	.	N	NA	NA	.	72	32	40	.	.	11.8969	11.3666	13.2172	14.2794	11.8492	11.0943	12.7641	9.62231	13.8429	12.761	12.4664	12.4223	11.7437	11.7628	14.1593	11.8205	11.7294	12.1149	12.5744	12.3458	11.6388	11.4614	12.352	11.5957	11.7979	11.9501	12.6039	11.3187	7.63172	10.5371	13.8908	12.3583	13.6613	8.52679	10.2433	7.15024	12.0076
1069	sm_pos_1788	Positive	.	N	NA	NA	.	72	32	40	.	.	12.0483	11.4734	13.6365	14.6331	11.8183	11.7707	13.2858	11.9076	14.0343	13.7819	12.8813	12.9935	12.1601	12.6304	14.2864	12.9097	11.8786	12.6173	13.2459	12.6304	11.839	12.1829	13.0582	11.9982	12.4335	13.6803	12.9244	11.9021	10.1133	12.1267	14.139	12.7502	14.0343	8.47625	10.8924	7.19331	12.8623
1070	sm_pos_1789	Positive	.	N	NA	NA	.	72	32	40	.	.	11.5652	10.7042	13.0443	13.819	11.447	11.0154	12.6721	10.7446	13.3218	13.1008	12.0655	12.4394	11.7885	11.7707	13.8589	11.8085	11.1545	11.6479	12.3167	11.8572	11.4271	11.4271	12.2023	11.4992	11.6807	12.8556	12.2831	11.6163	7.64583	10.9529	13.7051	12.0971	13.3749	8.49099	10.409	7.16932	12.2831
1071	sm_pos_1790	Positive	.	N	NA	NA	.	72	32	40	.	.	16.4626	15.4251	16.5951	14.8676	13.3964	15.4991	14.2504	15.2033	14.7493	14.8867	14.1678	15.8291	14.2707	14.3482	15.0215	14.1678	15.6672	15.0611	10.4385	14.4171	15.4251	14.759	15.0833	15.4681	13.963	14.8768	13.9757	15.0611	11.4145	15.6344	14.5545	14.3482	13.7733	15.1684	14.759	15.9136	14.66
1072	sm_pos_1791	Positive	.	N	NA	NA	.	72	32	40	.	.	13.6033	12.9935	15.0935	15.8986	13.2858	13.6289	14.8768	13.5175	15.4419	14.8999	14.3482	14.4446	13.8737	14.0753	15.4991	14.215	13.2858	13.9842	14.5634	14.224	13.7918	13.6365	14.4079	13.4641	14.1112	14.9914	14.2065	13.8429	10.407	13.5329	15.353	14.1112	15.3844	10.2695	12.7711	7.27025	14.2331
1073	sm_pos_1792	Positive	.	N	NA	NA	.	72	32	40	.	.	11.252	10.3727	12.5713	13.4641	10.9529	10.3411	12.2942	9.66711	13.0289	12.1496	11.8809	11.7729	11.5554	11.243	13.4214	11.0228	10.6835	11.425	11.6885	11.2804	10.3967	10.7365	11.4391	10.0892	10.2799	10.285	11.9529	9.54551	7.60826	10.8457	12.9795	12.0229	12.9474	8.56685	9.63165	7.12103	11.0992
1074	sm_pos_1793	Positive	.	Y	HMDB02248;HMDB04985;HMDB04987;HMDB28758;HMDB28947	NA	.	72	32	40	.	.	9.98953	10.2172	9.96151	11.0056	11.3187	9.25378	10.411	10.1815	10.5943	8.85854	10.7707	9.68692	10.4741	11.1141	9.64017	10.7587	9.12736	10.043	10.2589	10.8457	9.55576	9.25961	10.043	9.97886	10.4899	10.5452	10.2612	10.2079	9.44242	10.6932	10.0542	10.3704	10.0763	10.6785	10.1668	9.40756	9.85714
1075	sm_pos_1795	Positive	.	N	NA	NA	.	72	32	40	.	.	12.1881	12.5405	14.836	12.01	13.1732	12.4394	12.6237	12.1601	12.5469	10.3455	12.965	12.0996	12.9097	11.749	14.5545	12.2831	11.3732	12.3001	12.0745	11.749	12.654	11.5338	12.0458	12.0871	12.2643	12.1385	12.1149	12.4664	11.9926	11.7729	12.6304	13.2659	11.7684	11.2168	11.2804	10.9691	13.1291
1076	sm_pos_1806	Positive	.	N	NA	NA	.	72	32	40	.	.	9.20619	8.46953	7.78211	9.61962	9.76815	8.33336	8.483	9.00554	9.00554	7.68042	8.95001	7.85328	8.85854	9.45915	7.9575	8.18707	8.23354	8.34581	8.56992	8.86542	7.9444	8.42721	7.92258	8.54996	9.69175	8.16504	8.10129	8.20693	8.03576	8.13046	8.35782	8.43507	9.15744	9.25961	9.13058	7.79434	8.39301
1077	sm_pos_1810	Positive	.	N	NA	NA	.	72	32	40	.	.	11.9862	11.02	9.2324	7.02632	10.5343	11.2714	9.32979	9.8091	11.3238	7.21531	12.2023	9.18189	9.63443	10.3304	7.89313	10.6835	8.54996	10.8876	9.71799	11.1918	12.3779	9.89738	9.48903	8.62099	8.42106	9.09493	9.16414	10.3111	12.4305	9.96711	8.26564	7.80156	8.35782	7.47897	7.63799	8.69582	10.3727
1078	sm_pos_1814	Positive	.	Y	HMDB29944;HMDB60842	NA	.	72	32	40	.	.	10.6835	7.77784	7.78211	8.02549	9.76815	7.76784	11.4992	10.0178	11.7576	7.68042	9.80199	7.7039	10.0326	10.0353	7.6724	7.65469	8.2134	7.7626	10.2634	9.8176	7.9444	7.82192	9.16414	9.34518	9.01264	7.70097	7.77956	7.76784	8.03576	8.40067	8.51887	7.86533	10.8072	10.7971	7.77956	7.79434	7.67064
1079	sm_pos_1816	Positive	.	N	NA	NA	.	72	32	40	.	.	8.06696	10.7861	7.78211	10.172	10.9323	11.7576	12.1359	11.2083	11.447	12.3458	12.6854	12.8067	13.1954	13.6442	12.3395	13.5022	14.434	13.5329	9.78403	12.6237	14.3885	13.4708	14.0753	13.0289	9.71799	14.3784	10.9919	14.3688	11.3565	14.1499	12.4223	12.3458	11.8337	14.1678	13.1954	14.224	13.5742
1080	sm_pos_1817	Positive	.	N	NA	NA	.	72	32	40	.	.	8.69582	10.8948	7.78211	10.0082	9.76815	11.5957	12.2212	11.1343	11.4847	12.3167	12.6647	12.8139	13.0944	13.6803	12.3691	13.5175	14.2592	13.5893	9.72771	12.4045	14.2972	13.3687	13.9193	12.8623	9.94629	14.3688	11.3856	14.1754	11.4391	14.0238	12.352	12.5204	11.7777	14.094	13.2596	14.2707	13.55
1081	sm_pos_1819	Positive	.	N	NA	NA	.	72	32	40	.	.	9.38971	10.7264	8.65425	10.4869	11.2558	12.0483	12.5115	11.3504	11.945	12.6376	13.1426	13.1541	13.4038	14.0343	12.5844	13.8429	14.6815	13.8004	9.66113	12.8953	14.6544	13.7733	14.3222	13.1162	10.3612	14.8676	11.48	14.6544	11.8643	14.4277	12.654	12.6103	12.1601	14.5239	13.4865	14.5239	13.7819
1082	sm_pos_1826	Positive	.	Y	HMDB15090	NA	.	72	32	40	.	.	12.3332	12.5048	14.9512	12.0273	13.1356	12.6039	12.6784	12.271	12.5776	10.4818	13.0875	12.0323	13.2263	11.6432	14.8558	11.9021	11.2354	12.2799	12.0153	11.7013	12.5469	11.5605	11.945	11.9815	12.4867	12.1149	12.1956	12.3691	12.0537	11.7338	12.7502	13.2356	11.9228	11.1236	11.1985	10.9791	12.3167
1083	sm_pos_1829	Positive	.	N	NA	NA	.	72	32	40	.	.	8.73976	9.57403	7.78211	8.92292	9.76815	11.4847	11.7089	10.7707	11.6163	12.4797	12.9859	13.108	13.5022	14.0059	12.8067	14.0343	14.7401	14.1865	10.2236	13.3892	14.9356	14.094	14.759	13.2596	10.6517	15.3326	11.7437	15.0159	12.0183	14.9123	12.7991	12.737	11.5629	14.6768	13.4281	14.9407	14.121
1084	sm_pos_1830	Positive	.	N	NA	NA	.	72	32	40	.	.	8.06696	8.27247	7.78211	8.02549	9.76815	11.1295	11.4419	10.192	11.4661	12.1664	12.4867	12.8623	13.0512	13.5089	12.3809	13.4708	14.2707	13.6962	9.64569	12.9174	14.5131	13.55	14.3076	12.9683	9.90231	14.781	11.0748	14.5021	11.4001	14.3585	12.4664	12.2296	11.2993	14.1298	12.9514	14.491	13.7468
1085	sm_pos_1831	Positive	.	Y	HMDB37515;HMDB37525;HMDB37526	NA	.	72	32	40	.	.	8.06696	7.77784	7.78211	8.02549	9.76815	11.0406	11.2168	10.1453	11.2967	12.2942	12.6945	12.9364	13.2759	13.8429	12.4394	13.7918	14.5933	13.9465	10.2172	13.158	14.836	13.8509	14.491	13.165	10.2335	15.0833	11.3713	14.8999	11.6163	14.6768	12.6376	12.5281	11.1641	14.4079	13.1227	14.7693	13.9543
1086	sm_pos_1835	Positive	.	Y	HMDB15024	NA	.	72	32	40	.	.	13.293	13.4522	12.7641	14.215	14.4402	13.3298	12.9273	13.5329	13.0149	12.5844	12.6237	13.4214	12.8845	12.9301	12.3876	13.1323	12.8845	13.3139	13.0512	13.0652	13.3964	13.1291	13.6365	13.2263	12.9716	12.8029	12.9716	13.0512	13.1954	13.3359	13.2172	12.782	13.3007	13.1732	13.7554	13.1811	13.2792
1087	sm_pos_1838	Positive	.	Y	HMDB30988;HMDB30992	NA	.	72	32	40	.	.	10.0807	9.492	9.55576	10.8072	10.6785	10.8014	10.9769	11.2011	9.56085	9.36594	8.77718	10.0596	10.038	10.0353	9.49497	9.31324	9.57709	9.17915	10.6468	8.83075	8.94326	8.86542	8.61296	9.43579	8.7571	8.28433	9.32722	8.71106	10.411	11.02	7.86533	9.66412	10.301	9.37667	10.2755	8.47625	7.84608
1088	sm_pos_1845	Positive	.	Y	HMDB41421	NA	.	72	32	40	.	.	12.2268	12.352	14.5545	11.9633	13.0003	12.2518	12.5672	12.2144	12.4455	10.1815	12.7502	11.7383	13.3429	11.3238	14.8867	11.8706	10.7971	11.9926	11.9557	11.329	12.271	11.1545	11.7063	11.9759	12.7197	11.8085	12.1385	12.2144	11.8131	11.5605	12.5776	13.0071	11.9557	11.1545	11.0992	10.9168	11.828
1089	sm_pos_1848	Positive	.	N	NA	NA	.	72	32	40	.	.	11.7294	12.1333	11.678	11.6369	13.346	11.2804	11.4847	11.7186	12.1267	10.411	12.0597	11.1895	11.5453	11.4145	10.9225	11.3585	12.0871	11.7134	11.6163	11.314	11.9926	10.8784	11.5125	11.2993	11.5742	11.6034	11.6163	11.7338	11.1985	11.2168	10.836	10.7794	11.3689	11.3666	11.2666	11.3436	11.9862
1090	sm_pos_1860	Positive	.	N	NA	NA	.	72	32	40	.	.	12.0183	11.8643	14.0059	11.48	12.5576	11.8621	12.3141	11.7236	12.0229	9.8091	12.4275	10.9869	13.2172	10.9225	14.6544	11.314	10.2027	11.447	11.3482	11.1141	11.7186	10.6543	11.1042	11.2804	12.3638	11.4419	11.8108	11.6575	11.4391	10.9769	12.2144	12.6376	11.5315	10.8218	10.7239	10.6007	11.4001
1091	sm_pos_1864	Positive	.	Y	HMDB30108;HMDB30401;HMDB30687	NA	.	72	32	40	.	.	14.2592	14.8037	13.9151	12.9018	12.6304	9.44956	11.2761	12.7296	14.3076	8.00586	11.9147	8.68244	10.192	12.0871	8.86996	13.3892	7.64814	12.3458	11.4025	13.2596	8.53626	7.80156	9.58667	10.0975	8.20104	14.139	10.748	11.9658	8.03576	10.7707	9.83562	13.1501	9.881	9.74346	11.9202	7.79434	10.8218
1092	sm_pos_1866	Positive	.	N	NA	NA	.	72	32	40	.	.	8.06696	9.50592	9.03189	9.48903	9.76815	10.8527	9.89738	10.9847	8.04549	10.6416	10.1507	12.7167	9.55056	10.498	11.7063	10.172	10.8876	9.59286	10.003	9.48903	11.4661	10.529	11.1165	10.9225	8.62682	10.7412	7.96446	9.708	10.8218	11.1695	10.2534	12.0273	9.98953	9.99457	10.4385	11.6965	9.67196
1093	sm_pos_1867	Positive	.	Y	HMDB14559;HMDB15428	NA	.	72	32	40	.	.	10.3918	10.5605	9.59286	10.1769	11.8809	10.0512	8.39301	12.9514	9.05933	12.1601	8.82055	12.9097	9.11514	12.2518	9.10879	9.52453	12.2579	9.67196	8.28862	12.1267	12.8623	11.9021	12.6376	8.58437	8.60624	9.12736	9.3369	9.64569	9.3369	9.77097	12.4797	8.86542	8.63964	9.62231	8.83706	9.91002	7.89313
1094	sm_pos_1869	Positive	.	Y	HMDB13067;HMDB29467;HMDB29473;HMDB32775;HMDB41442	NA	.	72	32	40	.	.	10.4164	9.82639	11.1042	11.1717	9.76815	10.7264	10.93	11.0004	9.35337	9.33463	9.79703	9.97324	10.0918	10.1247	9.55056	9.372	9.31324	9.02556	10.027	9.52453	8.76037	8.68244	8.17235	9.12736	9.88729	8.19219	9.25378	8.6886	9.59833	10.9069	8.27247	9.53367	10.3612	9.27219	10.0483	8.36433	7.81006
1095	sm_pos_1873	Positive	.	Y	HMDB14559;HMDB15428	NA	.	72	32	40	.	.	15.5096	14.2065	13.5175	15.3462	14.6863	13.6655	13.5175	15.0935	13.6526	14.3585	12.6784	14.5443	12.8556	14.1716	12.7227	13.4127	14.1499	13.3687	13.0367	14.2065	14.5685	13.9015	14.481	13.0071	12.6784	12.8623	13.1162	13.1227	12.958	13.3298	14.3273	12.6945	13.0582	13.3007	13.2659	13.232	12.8139
1096	sm_pos_1876	Positive	.	N	NA	NA	.	72	32	40	.	.	11.7628	12.0229	12.2518	11.7628	11.2274	10.2589	9.93385	9.08762	11.6009	10.2172	11.4953	10.2898	10.7154	7.64583	10.4818	9.87406	12.3265	11.2168	10.7707	9.83282	11.405	11.1473	12.2323	11.4953	8.25547	9.14749	9.31324	11.4541	12.6647	10.5605	10.8272	9.03903	8.326	11.9021	9.98953	11.5049	9.86824
1097	sm_pos_1882	Positive	.	N	NA	NA	.	72	32	40	.	.	11.3565	12.3141	9.372	10.2236	9.76815	13.7223	14.0656	14.5545	14.5845	14.4171	14.0753	15.2271	14.3222	14.1865	13.9193	14.4697	14.8037	14.1593	14.5345	14.491	15.4552	14.8558	14.6815	14.846	11.1473	13.7394	13.3394	15.7454	14.9566	14.7232	14.2864	13.5329	15.1345	15.2271	15.1982	14.5634	13.4425
[truncated: 269 more rows]
[truncated: 51 more columns]
