# Supplementary material for: Cntnap2-dependent molecular networks in autism spectrum disorder revealed through an integrative multi-omics analysis
Source: Mol Psychiatry. 2022 Oct 17;28(2):810–21. doi: 10.1038/s41380-022-01822-1 (PMC9908544; doi:10.1038/s41380-022-01822-1)
Supplement: Supplementary file 7 — Supplementary Table 7 [file 41380_2022_1822_MOESM7_ESM.xlsx]

## Sheet: Sheet1
S7. Lipidome profiling to identify ASD dependent metabolite alteration in human PFC - DS1										.	Subject Info
										.	STATUS	Healthy	Healthy	Healthy	Healthy	Healthy	Healthy	Healthy	Healthy	Healthy	Healthy	Healthy	Healthy	Healthy	Healthy	Healthy	Healthy	Healthy	Healthy	Healthy	Healthy	Healthy	Healthy	Healthy	Healthy	Healthy	Healthy	Healthy	Healthy	Healthy	Healthy	Healthy	Healthy	Healthy	Healthy	Healthy	Healthy	Healthy	Healthy
Peak information			.	Peak Annotation		.	Number of quantified samples			.	AGE (Youth only)	2	2	2	2	3	3	3	4	5	5	5	5	5	5	6	7	7	8	9	10	10	10	11	14	16	16	17	17	17	17	18	18	18	18	19	19	21	21
			.			.				.	SEX	M	M	F	F	M	M	F	M	M	M	M	F	M	F	M	M	M	M	F	M	M	M	F	M	M	F	F	F	M	M	M	M	M	M	M	F	M	F
Index	Peak IDs (Mode_MZ_RT)	MODE	.	Annotated? (Y/N)	LIPID MAPS ID	.	# of Subject	# of ASD patients	# of Healthy humans	.	Sample ID	DS1_001	DS1_002	DS1_003	DS1_004	DS1_005	DS1_006	DS1_007	DS1_008	DS1_009	DS1_010	DS1_011	DS1_012	DS1_013	DS1_014	DS1_015	DS1_016	DS1_017	DS1_018	DS1_019	DS1_020	DS1_021	DS1_022	DS1_023	DS1_024	DS1_025	DS1_026	DS1_027	DS1_028	DS1_029	DS1_030	DS1_031	DS1_032	DS1_033	DS1_034	DS1_035	DS1_036	DS1_037	DS1_038
1	neg_1000.538_10.945	Negative	.	N	NA	.	419	17	402	.	.	12.1213	12.3492	12.1408	10.8624	11.9181	12.1732	12.6533	11.5011	11.4056	11.2587	11.8842	11.681	11.7201	12.0711	11.7963	11.9048	11.6588	12.4926	11.3706	12.4117	12.1441	10.5006	8.48977	10.7631	10.3576	11.8638	12.3181	11.8182	11.3991	11.4863	11.6004	11.566	11.5459	NA	12.149	11.535	12.2016	11.4549
2	neg_1000.582_11.252	Negative	.	N	NA	.	362	16	346	.	.	7.53737	7.8423	NA	10.4181	8.54733	NA	NA	0.285371	8.62137	6.05936	6.77736	6.00023	NA	7.10617	NA	NA	NA	NA	10.5631	NA	6.58573	10.1235	NA	9.4505	10.6272	5.37162	7.87069	9.90043	8.32987	NA	-1.73817	6.43131	9.24645	NA	NA	9.2362	-1.46831	NA
3	neg_1000.586_10.17	Negative	.	N	NA	.	380	14	366	.	.	12.6766	11.5451	11.9491	8.96655	10.837	11.0062	11.849	11.5102	10.9528	10.7209	10.744	10.3414	11.4259	10.4701	12.257	11.4828	11.854	11.1218	8.68112	11.6859	10.9722	NA	NA	9.29342	7.66812	11.6615	11.3363	10.5414	9.13847	11.9159	11.8521	9.05842	9.26073	9.06831	11.0815	9.22369	11.4753	11.295
4	neg_1000.675_12.737	Negative	.	N	NA	.	385	16	369	.	.	3.35732	11.4897	NA	7.69486	11.3511	5.86696	NA	5.76131	12.3569	11.7129	12.5935	10.4099	9.47505	9.50319	6.39536	11.9775	6.58321	7.02238	12.1368	11.127	10.3311	9.46108	12.898	9.02138	9.84209	11.0207	8.37009	13.007	11.6906	9.46575	8.28148	12.7141	11.4425	NA	10.8069	11.9872	12.4896	11.0744
5	neg_1002.502_8.299	Negative	.	N	NA	.	386	17	369	.	.	NA	7.34557	6.53746	7.53122	7.62948	8.43509	6.03502	7.57763	7.09883	6.19096	7.62796	7.54571	7.07038	5.7146	7.8594	7.82009	8.26372	9.15199	7.06231	4.93819	8.61765	NA	NA	7.35363	5.31736	8.63768	7.40801	8.87757	7.88344	8.47972	8.35628	7.80447	8.13719	NA	7.92223	6.98703	8.55117	7.7615
6	neg_1002.541_8.349	Negative	.	N	NA	.	395	17	378	.	.	NA	10.513	9.54248	9.92091	9.67528	10.4824	9.66964	10.7295	9.0846	9.46067	8.90488	10.4546	10.1422	9.94061	9.69365	9.12953	9.89477	10.7924	8.50579	8.81797	10.9205	6.95068	NA	8.55197	8.38563	10.6244	8.31905	9.61461	8.09589	10.2827	7.62711	10.1026	8.74274	NA	8.39652	8.37292	9.59916	9.58281
7	neg_1002.563_7.745	Negative	.	Y	LMGP15010002	.	397	16	381	.	.	12.5959	7.13351	6.69347	8.99377	7.49253	8.31223	10.4118	11.2032	9.16314	9.9776	9.49107	7.37564	6.39644	7.86174	11.3192	NA	9.6954	6.16553	7.15291	7.70701	9.00451	6.42844	7.66254	9.07823	5.34318	8.27492	8.54495	6.47858	7.41951	9.42346	8.58223	8.96302	7.69504	NA	9.5869	7.98849	8.98592	8.58993
8	neg_1002.598_12.115	Negative	.	N	NA	.	346	15	331	.	.	NA	6.675	NA	10.1127	7.98361	7.28035	5.87272	NA	4.62378	7.53008	7.06632	7.70885	NA	6.58558	NA	5.62873	6.54185	NA	8.58664	5.42134	5.62717	8.21642	NA	9.10775	8.02275	6.22299	NA	7.40422	7.52581	NA	NA	7.83137	8.21225	NA	NA	8.00032	7.67554	NA
9	neg_1002.651_10.658	Negative	.	N	NA	.	360	17	343	.	.	8.39626	4.37832	NA	7.82536	8.54017	NA	NA	1.02402	9.51659	9.09774	9.94016	9.316	6.2293	NA	NA	9.71524	NA	-0.896502	12.1213	NA	7.52506	10.2692	NA	10.6142	11.6221	8.75158	9.01144	10.2608	10.0028	7.84068	8.0393	9.05539	10.8568	NA	7.77632	9.82137	7.27316	8.35768
10	neg_1004.535_8.158	Negative	.	Y	LMGP13010016,LMGP13010023,LMGP13010031,LMGP13010004	.	419	17	402	.	.	10.1442	11.6836	11.2996	10.1988	10.9171	10.4244	11.8443	12.1493	11.313	11.1152	11.3036	10.8214	11.0451	11.185	10.7033	11.2755	11.8749	11.2105	10.9024	12.0298	11.2437	10.7831	0.2059	11.2996	9.64428	11.5476	11.9422	11.6179	10.6761	11.8679	12.3954	11.0528	11.1	NA	11.929	11.0728	12.0835	12.2302
11	neg_1004.58_8.434	Negative	.	N	NA	.	419	17	402	.	.	14.204	15.1283	15.2222	13.6592	14.546	14.5197	15.2567	15.3673	14.6035	14.2379	14.5638	14.2104	15.0429	14.2446	14.5492	15.1831	15.0023	15.0734	13.9879	14.992	14.5376	14.0441	10.7079	14.6076	13.4338	14.9589	15.1756	14.7088	13.6012	14.99	15.6553	14.6041	14.1847	NA	15.0065	14.1007	15.3885	15.2454
12	neg_1004.61_10.438	Negative	.	N	NA	.	348	15	333	.	.	NA	10.5685	10.1834	8.47131	9.66526	9.87049	10.4918	10.6797	10.3042	9.0702	9.89947	8.67807	10.3578	NA	9.13225	10.1509	10.0309	11.5493	NA	11.3179	10.0079	NA	NA	10.5242	9.95505	9.9802	9.39335	8.24509	8.96498	10.3092	11.9824	9.27164	9.22519	NA	10.6891	9.88215	11.5846	10.6905
13	neg_1006.536_10.572	Negative	.	N	NA	.	394	15	379	.	.	8.66742	9.8094	8.96591	9.11729	8.90455	10.636	8.59346	8.30499	8.81463	8.51057	9.16657	9.35203	9.64671	10.0009	10.4037	9.06078	9.73275	10.459	8.69395	8.23428	10.0127	NA	NA	7.56214	7.15174	9.79105	8.42493	9.06112	8.95543	8.82567	9.40526	8.74469	9.36167	NA	NA	8.11087	8.74225	8.29318
14	neg_1006.553_8.671	Negative	.	Y	LMGP13010014,LMGP13010015,LMGP13010022,LMGP13010030	.	414	17	397	.	.	8.99113	10.1899	9.41359	8.44883	10.0685	8.94155	9.44584	11.0036	9.01938	8.58192	9.47536	9.19293	9.91471	8.89134	9.6945	9.06549	9.90065	9.51097	8.25985	10.5356	9.37226	9.59447	8.70664	9.82442	8.5146	9.32775	9.59865	9.26324	6.42969	10.0365	10.6433	8.80562	8.33927	NA	10.0968	7.94796	10.3633	10.1486
15	neg_1006.594_8.707	Negative	.	N	NA	.	416	17	399	.	.	11.0371	10.7105	12.3685	11.3025	10.8605	12.217	12.3474	12.2336	11.0966	10.59	11.5407	11.6573	11.5799	11.8376	10.9188	11.4837	10.6806	10.8777	11.0099	12.6795	11.874	10.9823	NA	11.0576	10.6186	11.3201	12.4045	10.4607	11.6643	11.1313	12.0914	11.2639	11.5041	NA	12.6062	11.7122	11.719	12.4137
16	neg_1006.694_11.083	Negative	.	N	NA	.	401	17	384	.	.	9.81615	8.8728	7.96758	11.9405	10.1644	7.44996	7.84183	7.17985	9.81332	10.6192	9.7405	11.667	8.45194	NA	8.47069	8.30985	6.29679	NA	11.0014	NA	8.67438	11.9842	NA	12.0978	11.9841	9.51809	6.77335	9.76491	10.5954	8.9293	NA	9.41431	9.32164	NA	7.01007	10.4477	9.08155	8.43234
17	neg_1006.746_13.639	Negative	.	N	NA	.	369	17	352	.	.	5.48739	7.48121	5.18589	11.5967	10.4419	NA	4.47718	NA	11.3244	10.5797	9.74376	7.85919	7.39444	6.14878	10.7478	5.13054	7.91446	NA	10.6461	NA	NA	12.9343	NA	11.5218	10.3507	7.51456	6.95538	10.623	8.66517	6.78251	6.47789	7.86716	8.13616	NA	8.10854	9.79936	7.96762	6.40781
18	neg_1007.588_7.8	Negative	.	N	NA	.	420	17	403	.	.	11.4188	10.6333	11.8863	11.0904	11.1535	12.4706	12.643	11.9323	10.0621	10.3981	10.4445	11.0245	11.9079	11.2091	10.9643	11.6604	10.247	11.3195	10.3073	11.7017	11.5877	10.9495	8.00236	10.0963	10.6166	10.862	11.4073	9.86952	10.4832	11.9553	11.5154	10.7368	10.3138	8.87435	10.5545	10.2006	10.4268	10.4267
19	neg_1007.614_15.985	Negative	.	N	NA	.	420	17	403	.	.	13.0022	13.107	13.2109	11.4912	12.4646	12.8636	12.7646	13.1315	12.0493	12.0794	11.6879	12.1287	13.315	12.4949	13.3437	13.1176	12.5748	13.5839	11.5692	12.4608	12.6018	12.1058	14.1172	12.3477	12.6791	12.5894	12.7043	12.7555	11.7744	12.5962	12.8619	12.2943	12.0143	15.585	13.0177	11.9581	13.4369	12.8078
20	neg_1008.515_8.299	Negative	.	N	NA	.	420	17	403	.	.	12.0316	12.8182	12.3292	12.0705	12.5489	13.0845	13.3717	12.6392	12.0379	12.1851	12.4007	12.6661	12.9057	12.8596	12.2624	13.3777	12.8511	13.512	12.7696	13.171	13.1786	9.91384	9.77028	12.0944	11.0105	13.3525	12.9107	12.9544	12.6861	12.9714	12.8548	12.6823	12.7615	8.46851	12.7215	12.906	13.1816	12.9013
21	neg_1008.609_9.553	Negative	.	N	NA	.	419	17	402	.	.	14.4707	13.6083	14.2482	12.2528	13.1399	13.0538	13.992	13.8983	13.5734	13.0405	13.5994	13.0777	14.0059	13.0936	13.751	13.6724	13.433	13.0858	13.8119	14.1167	13.1922	14.6116	10.2995	14.2244	14.5626	13.824	14.4044	13.6314	13.2715	13.8366	14.583	13.2481	13.0657	NA	14.1904	13.0211	14.3118	14.435
22	neg_1008.647_11.485	Negative	.	N	NA	.	370	17	353	.	.	6.19318	8.72319	NA	10.9108	9.50157	5.93579	NA	6.73305	10.7237	10.5263	10.4222	10.5891	7.99046	NA	NA	7.362	5.99821	NA	11.0395	5.91117	7.57497	10.4613	10.8207	11.7093	12.1916	9.33217	8.13374	11.0397	10.1847	7.67019	NA	9.19303	10.3928	NA	NA	10.1015	8.38667	9.11884
23	neg_1010.531_8.779	Negative	.	N	NA	.	418	17	401	.	.	11.187	10.5699	10.1601	9.59375	10.0294	10.153	9.83882	9.31673	10.2018	8.69163	10.2161	9.01009	10.4582	9.1209	10.2882	11.1204	10.5251	11.2845	10.8719	9.79325	9.61262	10.608	NA	11.2118	11.1109	10.6472	10.6317	10.6044	10.0673	10.692	10.5749	10.4058	10.4021	NA	9.66573	10.6329	10.8668	10.6647
24	neg_1010.55_8.034	Negative	.	N	NA	.	419	17	402	.	.	14.058	12.0405	12.9384	11.6514	12.2103	12.5513	12.8595	12.8261	11.9804	11.7117	11.6958	11.7863	12.5268	11.7282	14.0143	11.5799	12.6061	12.0346	10.8512	11.6361	11.7819	10.7262	7.37894	11.642	10.0778	11.9597	12.2585	11.2242	11.1642	12.0807	12.3224	11.1796	10.811	NA	12.1136	11.4278	12.1409	12.0975
25	neg_1010.627_10.454	Negative	.	N	NA	.	420	17	403	.	.	15.7819	16.2301	16.3632	14.7532	15.6853	15.3635	16.1814	16.3779	15.4399	15.3101	15.8108	15.3162	16.2832	15.4443	15.6839	16.4557	15.6588	15.8264	15.2872	16.4077	15.6159	15.3982	13.4542	15.8014	15.7855	16.1089	16.3271	15.5902	14.8658	15.9017	16.7392	15.642	15.0829	8.42701	16.3529	15.2651	16.3829	16.3641
26	neg_1010.779_14.375	Negative	.	N	NA	.	372	16	356	.	.	5.78862	7.86923	6.79559	11.9709	9.43456	5.96895	7.53445	NA	10.5864	9.86248	9.79162	8.95023	7.87941	7.67378	10.0418	6.82134	8.01477	NA	11.2089	6.83894	NA	12.0626	NA	11.0159	11.4719	6.01213	6.81487	10.9637	11.0873	9.01649	9.0899	9.08704	10.1841	NA	8.90866	10.2849	NA	8.81937
27	neg_1011.573_8.907	Negative	.	N	NA	.	385	16	369	.	.	10.0943	9.4964	11.6274	6.78103	8.97725	9.32326	11.0566	10.9503	11.0098	7.36838	NA	NA	10.0093	8.29422	10.3131	10.8148	10.6741	10.1096	9.51746	NA	7.19492	10.2828	NA	9.57382	10.3925	10.3493	9.94551	8.71005	NA	10.1956	10.9656	8.00326	7.64294	NA	8.88557	NA	10.5121	10.3595
28	neg_1011.589_9.585	Negative	.	N	NA	.	378	16	362	.	.	8.26537	7.63567	8.29927	1.90687	5.03923	5.10691	5.07418	7.36592	6.08865	7.49369	8.06103	6.22474	7.29836	NA	6.23171	8.25057	5.7523	7.7352	7.99235	5.57707	6.74311	8.96723	NA	2.60407	9.30447	6.86348	NA	2.96822	7.01596	6.03926	8.80098	5.83072	6.86764	NA	4.92246	3.1351	7.99314	8.16279
29	neg_1011.651_11.218	Negative	.	N	NA	.	413	17	396	.	.	7.03363	8.49886	7.89348	10.1428	9.90908	9.72805	8.86716	9.24445	9.94882	10.7485	9.93823	10.3977	9.29158	9.41272	7.61481	9.4802	7.17177	8.9341	10.4096	10.2876	10.4455	11.5591	NA	11.1748	11.8517	10.017	9.55676	9.96062	10.2681	10.1462	10.2786	10.4799	10.0257	NA	10.435	9.61959	10.1627	10.3743
30	neg_1012.523_8.246	Negative	.	N	NA	.	414	17	397	.	.	11.6421	9.56512	10.7009	8.70704	9.69751	9.41108	11.0636	10.6079	10.1207	9.03319	10.3404	8.41958	10.1413	10.2525	11.9288	9.24272	10.219	8.86931	8.89382	10.0549	9.42074	11.0839	9.14856	9.88397	9.95267	9.70991	10.2594	8.6703	8.45218	9.56895	10.7034	8.67096	8.72464	NA	9.5481	9.15359	9.79255	10.0063
31	neg_1012.546_9.697	Negative	.	N	NA	.	420	17	403	.	.	14.5388	14.5391	14.6459	12.7023	13.6745	13.9429	14.6055	14.2866	13.6295	12.9952	13.7128	13.3101	14.4123	13.5383	14.6043	14.6344	14.0901	14.6456	13.262	14.068	13.6702	11.7638	10.7634	13.4879	11.9554	14.368	14.0866	13.5131	12.813	13.83	14.3458	13.4442	13.2119	9.38775	14.0159	12.9295	14.391	13.9836
32	neg_1012.674_12.207	Negative	.	N	NA	.	391	17	374	.	.	NA	11.5581	NA	11.9206	12.9139	NA	NA	8.0549	12.4782	12.2894	12.2173	12.3375	9.30322	9.17658	5.72435	11.6188	6.53542	NA	12.9399	11.1108	9.99503	11.2826	12.5593	11.64	12.2878	10.9871	9.98162	14.6229	13.1185	10.057	8.7918	12.9272	12.5339	NA	12.158	13.5243	13.5453	11.2573
33	neg_1012.772_13.344	Negative	.	Y	LMGL03011696,LMGL03011697,LMGL03011698,LMGL03011699,LMGL03011700,LMGL03011794,LMGL03011795,LMGL03011883,LMGL03011884,LMGL03011885,LMGL03011893,LMGL03011894,LMGL03011895,LMGL03011896,LMGL03011904,LMGL03011905,LMGL03011906,LMGL03011907,LMGL03011938,LMGL03011965,LMGL03012015,LMGL03012016,LMGL03012027,LMGL03016441,LMGL03016451,LMGL03016460,LMGL03016468,LMGL03016475,LMGL03016595,LMGL03016606,LMGL03016…	.	338	12	326	.	.	4.97175	8.22953	5.78034	7.90401	7.22334	8.34724	5.82968	6.63038	5.56787	9.67764	4.87631	10.019	8.22965	7.59746	8.02382	7.20172	9.24379	6.75294	6.01557	NA	6.93857	7.16087	NA	4.98789	7.26502	6.95246	6.30966	1.32452	NA	8.22173	6.73385	8.26775	7.63648	NA	7.12186	6.76268	7.69543	8.23877
34	neg_1012.793_14.871	Negative	.	Y	LMGP01011163	.	350	16	334	.	.	NA	7.37721	NA	12.2839	9.18234	NA	1.13969	NA	11.0249	10.3119	8.90214	9.40052	NA	5.97296	NA	NA	6.17394	7.73283	10.9451	9.06278	NA	12.0969	2.1207	11.129	11.4842	NA	7.0198	10.9697	10.8808	NA	NA	8.63363	9.56698	7.48778	7.76802	9.58447	7.73305	NA
35	neg_1013.605_10.47	Negative	.	N	NA	.	416	17	399	.	.	10.7714	11.6944	12.0873	8.66009	10.8851	10.4289	12.5322	12.0856	10.7855	9.62992	11.3162	9.89953	11.7988	10.4365	11.1881	11.6044	11.0142	10.7318	10.7965	10.864	10.4695	10.7483	NA	11.2179	11.4486	11.7465	11.7501	10.5341	9.39486	11.1979	12.2785	10.6532	9.55046	NA	11.4165	10.3589	11.9311	12.0992
36	neg_1018.536_8.955	Negative	.	N	NA	.	418	17	401	.	.	10.7633	11.8605	10.3013	10.7088	11.2475	10.7902	11.0559	11.0746	10.8867	11.501	10.4481	11.2277	11.0848	10.4759	10.3381	10.8096	11.1843	11.8652	11.5861	11.4337	11.49	10.9621	8.41227	11.2857	10.5454	11.3307	11.5291	12.0693	11.2212	11.2261	11.696	11.472	11.6003	NA	11.3755	11.486	11.7431	10.9685
37	neg_1020.515_7.943	Negative	.	N	NA	.	412	17	395	.	.	11.5658	13.0204	11.8958	13.52	13.3105	14.3425	11.8447	11.9486	11.756	12.585	12.7896	13.3399	11.9427	13.8523	11.2926	13.6858	13.3376	13.9904	12.2619	13.7402	14.177	NA	NA	11.2155	6.67815	13.3007	12.8726	13.289	13.3595	12.4076	11.6415	13.4215	13.7029	NA	12.9583	13.3673	12.2443	12.693
38	neg_1020.551_9.912	Negative	.	N	NA	.	419	17	402	.	.	13.9628	14.1713	13.9654	12.0355	13.2837	13.463	14.2323	13.8329	13.1636	12.8414	13.7652	13.1666	13.7944	13.0181	13.6339	14.346	13.8022	14.3055	13.7207	13.9832	13.1463	11.9375	12.8159	13.4884	13.207	14.1839	14.2114	13.8693	12.6725	13.794	14.3337	13.6314	12.9924	NA	13.7547	13.2578	14.6237	13.7804
39	neg_1020.552_8.434	Negative	.	N	NA	.	417	17	400	.	.	8.81083	11.7765	11.7613	10.0704	11.4076	11.2229	13.113	11.818	11.4065	10.7329	11.5988	10.7995	11.4635	10.8696	11.087	11.6467	11.7636	12.0407	10.7159	12.0133	11.1663	10.3567	NA	10.8428	10.0135	11.5535	12.0041	11.2426	9.56414	11.308	12.2468	10.7033	11.3226	NA	11.1761	10.4659	12.1791	11.6416
40	neg_1021.523_6.917	Negative	.	N	NA	.	411	17	394	.	.	8.20941	9.9721	9.45798	10.2509	7.91694	11.3666	9.42294	9.64542	8.54836	10.0803	8.94644	8.9727	9.58786	11.6842	7.66483	10.9821	10.4229	11.2498	9.10456	10.9984	11.8993	7.72348	6.86373	8.99847	NA	10.3093	10.5459	9.97736	10.6875	10.1583	8.90448	10.8665	10.9319	NA	10.5242	8.97474	9.88011	9.61713
41	neg_1022.563_8.158	Negative	.	N	NA	.	346	17	329	.	.	9.6356	7.43897	7.47657	7.67261	NA	7.01837	9.46271	8.5395	8.29791	8.88034	NA	7.91985	8.03162	NA	NA	9.43808	9.17256	NA	7.52252	9.18862	8.84639	8.33728	NA	8.61391	5.21883	9.18393	9.41994	8.16918	7.9696	8.88719	8.56523	10.2661	8.5573	NA	9.35604	8.4393	9.23896	9.49655
42	neg_1022.566_10.641	Negative	.	N	NA	.	418	17	401	.	.	13.3587	11.6378	10.7062	11.4112	11.0112	11.8095	10.8702	10.2646	10.2627	10.3548	10.605	11.1245	10.4859	12.6822	12.4583	10.3774	10.7986	12.0887	9.12974	10.8966	12.1398	10.3896	NA	9.77425	9.67574	11.3702	10.8757	10.8708	11.4117	10.0953	9.34389	11.0235	11.4644	9.4711	10.3893	11.1499	10.9218	10.0691
43	neg_1022.672_11.137	Negative	.	Y	LMSP0502AA01,LMSP0505CZ01,LMSP0507AA01	.	339	16	323	.	.	NA	10.1959	7.25293	8.71981	10.0579	NA	NA	6.04341	10.207	9.77637	11.2899	9.66138	6.82204	8.36752	NA	10.1905	NA	NA	10.4105	8.32553	8.94175	8.77925	12.0024	7.78131	9.54061	9.85217	8.86974	9.74307	10.1389	8.18174	8.95615	9.82412	9.51262	NA	8.82959	9.97477	9.40069	10.7363
44	neg_1023.569_10.024	Negative	.	N	NA	.	416	17	399	.	.	9.01172	10.0971	8.92798	7.72241	9.92589	8.74979	9.53219	8.80739	9.82721	9.06568	10.4642	9.02902	9.09232	8.21477	9.252	9.20744	8.71269	10.278	10.6905	9.59867	7.3269	10.7107	9.38527	11.513	11.8495	8.79601	9.96303	10.6711	9.51393	8.77274	8.9531	8.83054	9.25643	NA	10.1322	9.40103	10.1883	9.68177
45	neg_1024.489_8.299	Negative	.	N	NA	.	404	17	387	.	.	NA	10.1474	9.58642	9.23313	10.0489	10.6263	9.61858	10.0847	9.01116	9.13144	9.43267	9.6291	10.1853	10.0077	9.21514	10.2594	10.1602	11.0475	10.0179	10.7264	10.2091	NA	NA	9.34693	8.25175	10.9165	9.90458	10.4745	9.09936	10.063	9.6675	9.06343	10.4381	NA	9.31302	10.0114	10.7787	9.89844
46	neg_1024.582_10.945	Negative	.	N	NA	.	419	17	402	.	.	14.5348	15.0191	14.7614	14.165	14.6611	14.9332	15.0603	14.1596	14.0514	14.0535	14.4588	14.3347	14.6777	14.7476	14.6724	14.4217	14.3939	15.2489	14.1933	14.9349	15.009	13.6316	11.2018	13.9988	13.521	14.7236	14.6664	14.4693	14.3572	14.4701	14.6726	14.6656	14.5482	NA	14.7714	14.4744	14.7705	14.2858
47	neg_1024.584_9.585	Negative	.	N	NA	.	367	15	352	.	.	9.52944	10.2995	10.5812	7.76616	NA	9.90139	9.34447	10.8751	9.99851	9.37329	10.2313	9.11599	10.583	NA	10.5467	10.1316	10.017	NA	8.81594	11.3028	10.0408	11.338	NA	10.2983	11.3519	10.4176	9.60141	9.3774	8.30919	10.4078	11.3695	8.98195	8.54441	NA	10.5699	NA	11.4401	10.6087
48	neg_1024.644_11.154	Negative	.	N	NA	.	379	16	363	.	.	NA	5.76089	3.77148	7.22745	8.6707	6.56372	NA	5.85075	8.3686	8.0869	10.4437	9.5744	NA	4.63363	NA	8.29362	4.5359	5.67105	10.1911	NA	6.12149	9.506	10.6529	9.67966	10.0922	8.986	8.28049	9.90205	9.35391	7.8142	NA	9.9462	10.4621	NA	8.62479	10.1586	8.97406	8.32493
49	neg_1025.51_7.854	Negative	.	N	NA	.	416	17	399	.	.	10.1535	9.98988	10.5093	11.0095	8.77941	11.4032	10.3548	9.95567	9.30666	9.20371	9.77127	10.0865	9.48823	10.4941	9.96412	11.2166	10.6282	11.3641	10.0185	10.6392	11.3457	7.96785	NA	9.94763	6.73	10.9589	10.4641	10.3518	10.0829	10.2986	10.2274	10.6213	10.3514	NA	10.24	9.55162	10.388	9.62961
50	neg_1026.525_8.034	Negative	.	Y	LMGP13010025,LMGP13010026,LMGP13010033,LMGP13010034	.	416	17	399	.	.	12.763	8.51084	10.2857	8.28952	8.1633	8.52051	9.77658	9.94097	8.4897	7.69079	8.26787	6.85986	9.92839	2.90332	11.201	8.53673	10.0117	7.90739	6.54002	8.3789	8.51349	8.6995	6.94843	8.40484	0.513237	8.69401	8.79472	7.74562	7.52036	9.55358	9.33211	7.50891	6.36215	NA	8.53193	8.23476	6.74624	8.99402
51	neg_1026.601_10.454	Negative	.	N	NA	.	419	17	402	.	.	13.1874	12.9353	13.0289	11.1507	12.5613	11.9793	13.4494	13.1886	12.3869	12.2686	12.8412	12.1952	13.0298	12.3683	12.4628	12.6991	12.7156	12.7	12.3286	13.0452	12.1155	12.2187	10.7246	12.7922	12.7266	12.7985	13.3287	12.3651	11.4923	12.7795	13.8796	12.577	11.7031	NA	13.2967	12.1013	13.6676	13.2136
52	neg_1026.659_12.207	Negative	.	N	NA	.	370	17	353	.	.	NA	10.5174	NA	8.50214	10.1592	NA	NA	7.48511	10.7837	10.1894	11.3725	8.95286	8.07588	NA	NA	10.0911	NA	NA	9.94783	10.0237	8.77396	7.54464	11.9031	7.95619	8.47035	8.29071	8.76483	9.52859	9.99065	8.25606	6.77415	10.3585	7.81474	NA	8.44307	9.69973	8.78832	9.75642
53	neg_1026.771_13.915	Negative	.	Y	LMGP03010041	.	379	17	362	.	.	7.23286	8.14489	8.82462	12.9123	11.5716	9.85536	10.8176	10.1928	11.5765	10.3547	8.94327	11.2454	11.9483	10.8059	12.5523	11.2059	12.2618	9.17037	12.1869	9.4891	8.01465	9.65735	NA	11.7693	10.6946	10.0251	9.40623	11.8688	12.1571	12.5967	11.5722	9.91019	12.0127	NA	10.2913	10.803	10.057	10.5004
54	neg_1027.559_10.928	Negative	.	N	NA	.	418	17	401	.	.	10.7532	11.3639	10.5866	9.49666	10.3788	10.8894	11.1104	10.0438	9.80483	10.0487	10.6411	10.348	10.5585	9.87023	10.9051	10.7524	10.6437	11.1753	10.036	11.0754	11.0215	10.144	NA	9.74693	9.74174	10.8606	10.6965	10.5174	9.543	10.3177	10.777	10.4322	10.1949	NA	10.7752	10.3535	10.9062	10.0925
55	neg_1027.602_11.029	Negative	.	N	NA	.	370	14	356	.	.	8.78894	9.19182	7.97608	7.41021	7.53348	9.49976	8.95348	8.59948	7.01133	7.19657	4.67793	6.75558	6.75857	9.3354	8.71918	7.5365	8.25587	8.42897	6.40258	6.80254	9.31072	NA	-2.68233	4.9002	NA	7.53373	7.83095	7.3111	8.6467	6.2056	6.2981	8.59884	8.27377	NA	7.8944	8.31935	6.76643	5.91247
56	neg_1027.838_14.963	Negative	.	N	NA	.	366	17	349	.	.	NA	7.27433	7.57911	9.26781	9.14504	10.5375	7.54877	7.8855	7.28918	7.72973	6.08572	8.30028	6.98765	8.73767	7.3027	6.79048	9.30785	8.1463	7.44056	9.00149	9.74424	NA	NA	7.49641	NA	8.33368	6.96371	7.0056	10.0175	8.94577	6.54444	7.90906	9.25204	NA	7.65775	9.66915	8.08215	7.1232
57	neg_1028.52_9.713	Negative	.	N	NA	.	406	16	390	.	.	12.0562	11.6631	11.842	9.43368	10.3005	10.4222	11.7827	11.4374	10.8236	10.0187	9.77326	9.57232	11.5586	NA	11.4319	11.3598	11.18	11.8827	10.2062	11.5363	9.55971	7.95542	9.37964	10.0221	8.69983	11.3733	11.8609	10.4824	9.03188	11.1328	11.907	NA	9.93399	NA	10.4695	8.157	11.367	10.9813
58	neg_1028.58_8.158	Negative	.	N	NA	.	418	17	401	.	.	13.0189	14.0533	13.7486	13.274	13.9213	13.6683	14.1541	14.6233	13.8107	13.9613	14.322	13.798	14.0626	13.9145	12.9811	14.7218	14.4407	14.0799	13.9689	14.7997	14.3088	13.1849	NA	14.2335	12.9514	14.5633	14.9456	14.3585	13.683	14.7238	15.3414	14.4748	13.9619	NA	15.1788	14.0786	14.954	15.0391
59	neg_1030.596_8.654	Negative	.	N	NA	.	419	17	402	.	.	13.6768	13.2918	13.5069	12.7796	13.4072	13.0148	13.772	14.0492	12.9785	12.8076	13.6402	13.2286	13.4931	13.2505	13.24	13.021	13.4911	13.1981	12.3587	13.8626	13.3985	12.988	0.652278	13.5292	12.4321	13.3285	13.9654	13.1771	12.6312	13.486	14.2152	13.4007	12.6537	NA	14.067	13.0073	13.8621	13.6329
60	neg_1030.739_11.083	Negative	.	N	NA	.	397	17	380	.	.	NA	10.9699	8.36546	13.6515	12.2512	9.79968	8.06894	8.63108	11.9281	12.4349	11.9717	13.6295	9.85304	8.63688	NA	10.0092	9.71148	NA	13.0773	11.0306	9.92522	13.8455	12.6136	13.8374	13.9616	10.8474	11.0184	11.8003	12.5133	10.7189	8.73604	11.1608	12.0025	NA	10.5691	12.2719	10.5038	10.5863
61	neg_1031.556_8.176	Negative	.	N	NA	.	408	17	391	.	.	8.62852	10.2943	8.66967	8.93628	9.80287	9.10986	10.2708	10.6144	9.87311	9.51475	10.0391	8.77711	10.0419	8.33339	8.49226	10.4674	10.0983	9.90085	9.27172	9.75773	9.39852	7.71614	NA	10.5285	8.71599	10.3551	10.7335	9.62629	9.22269	10.5013	11.1702	10.224	10.0858	NA	10.7155	9.42456	10.6266	11.2176
62	neg_1032.568_9.101	Negative	.	N	NA	.	411	16	395	.	.	5.44619	9.1106	9.37087	6.00013	5.25974	7.67021	7.36705	8.72861	9.21454	6.77366	9.49197	6.77093	9.04778	6.0062	10.2299	9.50221	8.55671	8.53746	8.77916	8.06581	6.71349	8.92128	NA	8.05136	7.56699	8.38462	9.24281	8.35158	8.86713	8.42898	10.0989	3.76702	9.91792	NA	6.38356	8.85718	11.4001	8.83174
63	neg_1032.609_9.164	Negative	.	Y	LMPK04000029	.	407	16	391	.	.	NA	10.4704	11.0428	8.50439	9.50543	8.579	9.78335	10.016	10.6067	9.71289	11.2483	8.66165	10.6142	8.36654	9.77143	10.7713	10.226	10.7653	10.5189	10.122	9.64316	11.2826	9.29364	10.9962	10.2024	10.9178	10.7604	10.706	9.58963	10.8822	10.7236	10.2951	8.72965	NA	11.3722	9.06195	11.7811	11.2467
64	neg_1032.611_9.521	Negative	.	N	NA	.	419	17	402	.	.	14.3202	15.0192	15.0465	13.1679	14.2301	14.281	15.1393	14.9657	14.0788	13.6661	14.1867	13.9425	14.8606	13.8912	14.5262	14.644	14.4772	14.8004	13.3872	14.7522	14.1421	13.1016	10.5463	13.9262	12.8818	14.5142	14.6588	14.0867	12.8174	14.5002	15.247	13.9125	13.6094	NA	14.597	13.5749	14.8543	14.7443
65	neg_1032.692_11.501	Negative	.	N	NA	.	410	17	393	.	.	7.54796	12.1599	9.16172	14.4402	13.6057	8.81963	8.38136	10.5925	13.6035	14.2824	13.829	13.4218	11.0029	10.9318	7.47283	11.2663	9.57301	8.77092	14.6434	12.5584	11.5141	14.6967	14.272	14.8898	15.6823	12.6253	12.5519	14.0271	13.9055	11.6335	11.528	12.7418	13.7488	NA	12.1987	13.596	12.6099	12.4171
66	neg_1032.755_12.133	Negative	.	N	NA	.	375	16	359	.	.	6.80027	10.1505	8.37696	13.1583	11.2662	9.78873	NA	5.78543	10.122	10.5256	8.25175	10.9227	7.32035	5.91677	6.45041	6.98403	7.66186	NA	10.3547	7.63003	6.4863	11.1121	10.8777	10.4006	10.9985	6.36672	6.61354	7.30307	10.3793	9.11503	NA	6.01442	8.53226	NA	NA	8.71451	NA	NA
67	neg_1032.797_13.841	Negative	.	N	NA	.	350	16	334	.	.	7.28263	8.31043	8.83065	7.13372	8.59297	8.87301	7.51455	7.04577	7.64969	8.60733	6.48821	10.4183	9.0031	9.10051	8.83826	8.86927	7.91126	7.29446	6.34012	7.46771	8.88688	5.78031	NA	3.10283	3.88921	8.16766	7.91819	5.61288	NA	9.37506	8.00505	9.02245	7.69542	NA	7.68389	6.78257	NA	7.03934
68	neg_1032.798_14.301	Negative	.	N	NA	.	409	17	392	.	.	NA	10.8995	13.2205	12.6265	12.2511	13.1328	12.7928	11.5954	12.1734	11.4439	11.5319	11.6375	13.7497	13.0139	15.3386	13.1509	14.7922	11.0484	9.01061	11.9617	11.1625	10.9536	NA	9.4244	8.09354	11.8625	11.8322	10.7182	10.4232	14.3044	13.9464	11.5212	11.5386	NA	12.4392	11.6764	11.6724	11.5142
69	neg_1033.604_8.034	Negative	.	N	NA	.	417	17	400	.	.	10.4239	13.0991	12.4259	12.233	12.4233	13.0399	12.9972	11.8246	11.0775	10.6326	12.5276	12.0828	12.4034	12.5644	11.5335	11.9397	8.70487	13.0197	11.7245	12.6873	12.5195	12.1292	NA	11.9901	11.2921	12.5	12.8463	12.0125	11.8051	12.2152	12.851	12.7139	12.2358	NA	12.876	12.3066	12.5105	11.8221
70	neg_1034.531_8.516	Negative	.	N	NA	.	407	17	390	.	.	10.3848	8.89328	9.11264	9.7444	8.81109	9.94166	8.57373	8.1264	9.21346	8.73223	6.53394	9.32703	7.84707	8.29392	9.60954	10.2838	9.13912	10.4361	9.73447	8.60382	10.2396	6.88038	NA	9.40496	8.77669	10.3041	9.49727	9.75917	8.6105	7.88595	7.62166	9.49133	9.99745	NA	8.76601	9.40983	10.0045	6.88193
71	neg_1034.626_9.927	Negative	.	N	NA	.	345	13	332	.	.	11.4463	12.0611	12.621	9.71345	10.4221	11.9019	12.8163	13.5322	12.2004	11.5181	11.8066	11.4315	12.2741	10.4532	10.7903	11.4604	12.6205	10.4971	9.36719	11.5429	9.88681	9.88583	NA	10.4469	9.65919	11.4387	11.9903	9.91249	7.55071	11.926	12.1552	8.80116	NA	NA	12.0223	9.19884	11.539	12.7266
72	neg_1034.708_12.536	Negative	.	N	NA	.	396	17	379	.	.	NA	10.7589	6.48899	13.3877	11.658	7.95165	NA	8.30848	11.6007	12.4859	10.5358	11.2786	9.41471	8.42448	NA	7.67681	6.63697	NA	11.784	8.54945	8.62891	12.0271	13.2116	11.6857	12.2931	9.76687	8.9921	10.7	10.7905	7.24491	6.33674	9.45409	10.728	NA	7.72564	9.68327	9.15206	9.43228
73	neg_1034.778_13.878	Negative	.	N	NA	.	368	15	353	.	.	12.4842	6.64286	7.10409	10.931	7.5979	7.72981	7.66675	6.66855	10.034	9.45535	8.01309	8.75374	5.51576	8.71517	10.8728	NA	7.36201	6.7869	6.24686	5.03681	9.06965	9.78559	7.40295	8.55195	5.51092	5.12287	6.33967	7.66744	7.46145	6.84372	NA	5.06485	7.15857	5.97467	7.14228	6.6887	6.47522	5.24446
74	neg_1035.62_8.891	Negative	.	N	NA	.	420	17	403	.	.	14.1368	14.1314	14.8798	12.5576	13.5938	13.3951	14.2852	14.2209	13.3831	12.579	13.4666	13.0577	14.3316	12.6123	14.1654	14.4831	13.4364	14.4306	13.3828	13.7651	13.1404	12.8541	12.4581	13.2862	12.8408	14.1816	14.1351	13.1368	12.4594	13.8636	14.4983	13.0731	12.9395	9.28591	13.6012	12.7787	14.3275	13.8832
75	neg_1035.695_11.218	Negative	.	N	NA	.	420	17	403	.	.	11.9843	12.5022	11.7857	13.5739	13.1547	12.1505	12.0128	12.5924	13.4449	13.7361	13.6747	13.6451	12.2006	11.927	11.3752	12.8461	10.176	11.2356	14.0468	13.1828	12.5956	14.4015	12.8543	14.742	14.8152	13.0647	13.661	13.478	13.4839	13.0377	13.0772	13.5621	13.6853	7.45633	13.0344	13.4625	13.3013	12.9444
76	neg_1035.873_15.364	Negative	.	N	NA	.	360	15	345	.	.	NA	2.11484	4.70911	6.15655	6.36804	5.85866	NA	6.91424	6.02017	5.56877	6.84721	5.38495	0.892534	NA	3.99137	7.6208	NA	6.51961	8.24991	7.79713	5.58661	6.73497	7.33544	8.06646	10.0058	NA	5.8589	7.7341	7.406	6.12536	5.95478	7.16994	7.78837	NA	7.35517	7.46756	NA	7.48743
77	neg_1036.525_9.85	Negative	.	N	NA	.	371	15	356	.	.	10.62	11.1714	11.2849	6.60188	9.38824	8.96853	10.8864	10.1439	8.65919	7.13412	7.93697	8.15444	10.3563	9.37862	9.75211	10.9408	11.0182	10.7463	10.744	10.5387	8.98353	NA	NA	9.77055	9.31459	10.6439	10.3691	9.35753	7.92145	10.5773	11.0451	7.54065	7.43977	NA	9.83323	8.17435	11.5735	10.3754
78	neg_1036.546_9.41	Negative	.	N	NA	.	403	16	387	.	.	10.5118	11.9942	12.207	8.4679	10.7233	11.7202	11.7282	11.0837	9.95686	9.11866	9.02184	9.19512	12.164	11.0973	11.491	12.1882	11.3663	12.964	11.103	11.3132	10.5589	NA	13.6931	10.3851	9.01423	12.2257	11.6296	11.3127	9.23903	10.9371	11.3311	8.58306	11.2817	10.1086	9.69916	10.7302	12.2747	11.0827
79	neg_1036.568_8.246	Negative	.	N	NA	.	419	17	402	.	.	14.9118	13.436	13.9825	12.6232	13.6693	12.9115	14.048	14.0143	13.545	13.0467	13.3778	13.093	13.8764	13.2033	15.1701	12.587	13.7206	13.181	12.5764	13.5012	12.9265	13.6981	7.79111	13.4665	12.9804	13.3317	13.7697	12.7725	12.3582	13.1062	14.0894	12.6035	12.4685	NA	13.6409	12.5047	13.9756	13.181
80	neg_1036.643_10.538	Negative	.	N	NA	.	394	17	377	.	.	9.33598	5.91705	6.27631	7.66865	8.96935	7.28353	7.30413	9.43153	8.10855	7.31816	9.37051	9.29873	7.76249	8.4058	8.92696	7.56763	8.7751	7.42677	9.5261	7.36748	8.7407	11.4832	NA	10.2655	10.5401	8.70829	9.60208	9.67006	9.14864	9.1596	9.30661	8.58084	8.4632	NA	10.3767	7.88524	8.84978	9.26751
81	neg_1036.687_11.695	Negative	.	N	NA	.	384	17	367	.	.	NA	10.9674	NA	9.32454	11.5931	NA	NA	8.81884	12.1469	11.9749	13.127	11.3718	9.30615	8.93536	NA	12.2116	5.56544	NA	12.9858	11.754	10.6253	10.9759	13.5534	10.3102	11.5263	11.6252	11.2511	11.992	12.4475	10.5893	9.91417	12.3692	11.9237	NA	11.1828	12.0525	11.4113	11.4603
82	neg_1037.711_12.353	Negative	.	N	NA	.	409	17	392	.	.	7.03256	8.41856	9.97964	11.5186	10.3638	11.2332	9.06552	10.0256	10.1894	10.7983	9.05411	10.1441	10.0992	10.7919	7.35996	10.68	7.8855	10.3044	11.3926	10.535	10.1926	12.0017	8.2432	10.8026	11.9747	9.13923	10.5756	9.4233	10.6138	11.0251	7.52634	9.41129	10.0518	NA	7.36907	9.93084	9.01714	8.31014
83	neg_1038.56_10.088	Negative	.	N	NA	.	410	17	393	.	.	13.8366	13.142	12.2836	10.2437	11.9455	12.0591	12.8592	12.1379	11.421	10.9326	12.0782	11.6713	12.0268	12.6299	13.5876	12.4264	12.5798	13.8399	10.5926	12.7426	12.3606	NA	9.03277	11.2347	10.7889	12.5698	12.4481	12.0029	11.8065	12.271	11.8932	12.2345	11.8506	NA	12.3177	11.903	12.6664	12.0589
84	neg_1038.582_9.117	Negative	.	N	NA	.	420	17	403	.	.	13.6325	13.9872	14.6121	11.2983	12.8863	12.8551	13.8504	13.9456	13.42	12.2069	13.1566	12.5235	14.1113	11.6682	13.9615	14.4027	13.5459	14.1987	13.2742	13.2705	11.8589	12.7124	12.2378	13.3529	12.7813	13.8636	13.7772	13.3643	11.7747	13.2658	14.4025	12.576	12.6135	10.4269	13.1423	12.1629	14.411	13.8567
85	neg_1038.657_11.396	Negative	.	N	NA	.	361	17	344	.	.	8.76382	7.47515	6.46643	7.64908	6.35856	6.267	NA	8.21589	7.54612	8.3881	8.46876	8.03435	NA	8.9703	NA	8.06474	8.12964	NA	NA	9.60472	9.26265	8.78042	NA	7.33789	NA	8.66564	8.63966	7.85473	8.07902	9.03405	9.52471	9.37774	8.46455	NA	10.0516	8.32028	NA	9.12775
86	neg_1038.671_11.252	Negative	.	N	NA	.	381	17	364	.	.	NA	6.88988	NA	8.84411	8.32112	7.00845	NA	7.39895	8.89081	9.57852	8.71859	10.0308	NA	7.21927	NA	6.49239	NA	7.36968	9.50037	6.91565	7.84421	9.46053	NA	9.94519	10.8902	9.04075	9.69587	8.3851	8.96748	7.50837	7.29474	9.15435	8.87998	NA	8.8343	9.09381	8.28128	6.18171
87	neg_1038.733_13.565	Negative	.	N	NA	.	375	16	359	.	.	5.65296	7.41404	NA	12.3556	10.7359	6.71433	5.80608	NA	12.0652	11.8775	10.6026	9.7007	7.10482	-0.711307	NA	4.69021	5.24096	NA	11.8451	5.7206	NA	14.1971	6.77868	13.4627	13.4162	5.91751	9.45183	11.3207	10.6748	7.01027	NA	9.80083	10.3606	NA	7.81146	11.0188	8.99542	8.7373
88	neg_1039.542_8.246	Negative	.	Y	LMGP13010005,LMGP13010012	.	357	16	341	.	.	9.90389	NA	8.73255	8.07295	7.65463	6.84885	7.41286	7.65166	8.0091	6.33385	8.42537	NA	8.51448	NA	10.3619	NA	8.39796	5.97386	7.26441	NA	NA	9.36333	7.0458	7.5543	8.53327	7.81649	8.75332	7.32977	6.1784	7.77902	8.18197	NA	7.61917	NA	7.83773	6.22228	6.97373	6.97536
89	neg_1040.558_10.978	Negative	.	N	NA	.	418	17	401	.	.	12.4149	12.7135	12.2696	11.8325	12.1205	12.6746	12.8186	11.9251	11.7295	11.7607	12.1248	11.8774	12.3063	12.5871	12.3699	12.1001	11.9861	13.0495	11.4522	12.6025	12.4961	11.1168	NA	11.3464	10.7962	12.229	12.3141	12.4039	12.0928	12.0214	12.3572	12.4107	12.2297	NA	12.5503	12.2994	12.3579	11.8735
90	neg_1040.578_10.359	Negative	.	Y	LMGP15010011,LMGP15010044	.	410	17	393	.	.	13.311	13.3302	13.3037	9.59604	11.7503	13.0084	13.194	11.9968	10.7314	10.5061	11.2283	11.5993	12.9968	12.2368	13.4206	12.7187	12.1722	13.7126	11.3997	12.0798	12.1478	NA	9.93387	10.7902	9.81254	12.9451	11.9669	11.7749	10.8702	12.1205	12.118	10.9895	11.6144	NA	11.6218	10.9028	12.4953	12.1558
91	neg_1040.75_14.264	Negative	.	N	NA	.	333	13	320	.	.	NA	NA	-1.35399	9.84373	6.5401	3.87169	0.129945	-1.78534	9.79767	9.0021	5.65951	4.94842	-1.42421	1.12688	5.80859	-1.98027	-0.330566	NA	9.34527	-2.06836	2.82003	11.1056	NA	9.76774	9.73212	-3.3055	-4.84036	8.13251	1.16489	-2.89499	2.55168	3.30083	0.73032	NA	1.30972	6.95232	7.18221	NA
92	neg_1040.802_14.356	Negative	.	Y	LMGL03012112,LMGL03012113,LMGL03012157,LMGL03012161,LMGL03012181,LMGL03012182,LMGL03012183,LMGL03012191,LMGL03012192,LMGL03012193,LMGL03012203,LMGL03012204,LMGL03012205,LMGL03012223,LMGL03012224,LMGL03012227,LMGL03012236,LMGL03012247,LMGL03012270,LMGL03012278,LMGL03012279,LMGL03012289,LMGL03012292,LMGL03012321,LMGL03012331,LMGL03013115,LMGL03016497,LMGL03016500,LMGL03016502,LMGL03016552,LMGL03016…	.	361	15	346	.	.	7.32755	8.76591	11.6902	10.6515	10.4366	11.7868	12.1179	10.7535	11.4471	9.22335	9.82249	11.1287	13.1882	12.1022	11.9398	13.7627	13.6635	8.62532	7.9905	10.9383	10.3682	8.69391	NA	6.97108	9.58939	11.0441	10.1223	9.62634	8.67693	13.4314	12.4537	10.651	10.7626	NA	10.6991	10.5092	10.212	11.297
93	neg_1044.554_8.158	Negative	.	N	NA	.	417	17	400	.	.	9.0533	10.9559	10.8461	9.92298	10.847	10.4481	10.955	11.5721	10.6979	10.8103	11.4786	10.4553	10.7999	10.9576	8.91106	11.4815	11.376	10.8592	10.7166	11.9686	11.1976	10.6152	NA	11.1154	9.2676	11.3993	11.6809	11.2944	10.6856	11.8834	11.9654	11.3266	10.6987	NA	12.1077	11.1755	11.9917	11.7976
94	neg_1044.755_11.603	Negative	.	N	NA	.	339	16	323	.	.	NA	NA	NA	8.84425	7.52016	NA	4.35842	NA	9.01801	7.6964	8.5983	7.8575	NA	NA	8.29596	7.58372	NA	NA	11.2973	6.05216	NA	10.444	8.47376	11.8561	11.7482	8.58617	6.68084	9.84131	10.3301	6.69585	NA	8.64576	9.94012	NA	NA	10.7206	9.57146	7.24458
95	neg_1046.57_8.671	Negative	.	N	NA	.	410	17	393	.	.	8.95434	9.05119	9.39118	8.93814	9.96242	9.30345	10.5653	10.6197	9.05534	9.27647	10.5449	9.21295	9.92447	8.6903	8.7513	9.09875	10.0481	8.91413	8.84934	10.5334	9.73873	8.7906	NA	9.99141	8.04048	9.55671	10.3683	9.66164	8.37054	10.2483	10.1351	10.3712	9.06555	NA	9.54612	9.6673	9.26822	10.3192
96	neg_1046.708_12.006	Negative	.	N	NA	.	379	17	362	.	.	NA	8.09845	NA	11.3876	10.657	5.62944	6.19481	5.96261	11.5024	11.5221	11.6492	11.3516	8.29966	7.61424	NA	8.54538	6.26569	NA	12.93	10.253	9.28358	13.0679	11.9147	13.0354	13.9124	10.1572	10.3411	12.0471	11.8266	7.54624	7.50749	10.994	12.2517	9.07305	9.46175	11.6846	9.81671	10.4455
97	neg_1047.538_7.101	Negative	.	N	NA	.	410	16	394	.	.	9.96047	8.81324	NA	10.2761	6.32376	10.3045	9.10693	NA	8.00463	9.46066	9.11548	8.43988	8.70356	11.5007	6.85444	10.1226	9.31801	10.2256	8.64273	10.7586	11.7868	6.55811	NA	8.93589	NA	9.50243	9.50883	9.88427	11.0358	9.24313	8.37922	10.0201	10.2423	NA	9.88903	8.39539	8.54405	9.66536
98	neg_1048.585_9.537	Negative	.	N	NA	.	384	16	368	.	.	9.24901	11.7209	11.7126	9.23287	9.79536	10.9657	11.358	11.4792	10.5051	9.8557	8.88317	9.9478	11.2524	10.0875	11.5075	12.1586	11.624	11.7116	10.2572	10.8048	10.0927	8.15067	NA	10.2345	9.4956	11.4125	11.195	9.89187	7.7449	10.9358	11.7787	10.0519	9.94191	-8.02854	10.941	8.92409	11.9829	11.0274
99	neg_1048.675_11.501	Negative	.	N	NA	.	373	17	356	.	.	NA	10.2544	NA	11.673	10.9894	5.36772	NA	8.07606	11.3771	11.4956	11.5888	11.7235	7.12379	NA	NA	6.16508	NA	NA	12.3687	9.57265	8.92449	12.1554	11.9314	12.6764	12.796	9.85479	9.05444	11.9611	11.9445	7.86045	8.71138	11.4411	11.6765	7.88026	9.01082	11.8839	9.31034	9.92124
100	neg_1048.687_11.171	Negative	.	N	NA	.	392	17	375	.	.	NA	12.1219	6.80648	12.5908	12.982	NA	7.16259	10.0166	12.8848	12.7912	14.08	13.5204	10.9064	10.2006	NA	12.7092	9.17029	NA	14.3424	12.9872	11.7219	13.4189	13.7652	13.9423	14.1797	12.7488	12.8215	14.2167	13.7076	11.711	11.7367	13.5223	13.867	8.22304	12.7343	14.0546	12.9872	12.8165
101	neg_1048.724_13.032	Negative	.	Y	LMGP00000060	.	345	15	330	.	.	NA	7.07428	NA	10.8887	9.36838	NA	NA	NA	10.116	11.1694	8.96749	9.12813	6.22549	NA	NA	NA	NA	NA	10.3118	7.19797	-2.08203	11.0704	10.5793	9.80953	11.0063	6.80773	NA	7.34629	9.29755	5.39938	NA	6.21192	8.52154	7.66758	NA	7.22522	NA	NA
102	neg_1049.554_7.854	Negative	.	N	NA	.	420	17	403	.	.	13.6951	13.6435	13.4421	13.783	12.5831	14.6172	13.4447	13.2225	12.7443	12.9791	13.1222	13.3486	13.1253	13.9971	13.0373	14.3451	13.8355	14.744	13.1301	14.1982	14.5465	11.7777	8.63127	12.8699	11.5212	14.0883	13.856	13.7192	13.6353	13.6775	13.2831	13.9499	13.6158	9.70106	13.9763	12.9818	13.5427	13.5457
103	neg_1049.709_11.785	Negative	.	N	NA	.	357	16	341	.	.	NA	NA	NA	8.64664	8.36412	NA	NA	NA	9.56577	10.2746	11.025	9.68997	5.96422	NA	NA	8.9466	NA	NA	11.9314	7.60709	8.02569	11.557	7.66474	12.3448	12.9277	9.78092	10.2641	10.3351	10.8671	7.85627	6.84915	10.6441	11.1581	NA	9.48942	11.2002	10.0834	9.83106
104	neg_1050.599_10.857	Negative	.	N	NA	.	357	14	343	.	.	6.19202	7.36205	7.85417	8.84178	7.59168	8.12421	7.78311	6.60839	7.52748	6.16568	6.62799	5.34089	7.88047	5.79094	7.67048	NA	5.90042	NA	8.04987	7.80881	8.84352	10.4075	NA	8.65673	10.9273	4.7296	7.30027	5.90373	6.08825	5.94264	NA	7.52558	5.84205	8.19964	8.21044	7.5042	NA	NA
105	neg_1050.703_12.207	Negative	.	Y	LMSP0502AA02,LMSP0505CZ02,LMSP0507AA02	.	410	17	393	.	.	7.0086	13.3373	10.6476	11.9164	13.795	9.91232	7.78786	10.8137	13.613	13.7484	14.5808	12.7295	11.7241	12.0028	NA	12.8211	10.255	9.20807	14.2446	13.0099	11.978	12.1968	14.7418	11.409	12.033	13.194	12.5047	13.4525	13.7092	11.7333	12.2034	13.4303	12.9767	NA	12.3738	13.4285	13.0017	12.7215
106	neg_1050.854_14.89	Negative	.	N	NA	.	387	17	370	.	.	-3.42154	5.48123	6.07414	8.58623	7.32448	7.83416	NA	0.60794	8.34592	8.74943	8.36128	8.67875	8.16825	6.30307	8.03043	NA	7.67242	6.23965	7.8548	7.84097	8.87438	10.9175	NA	9.36798	9.82245	7.24551	6.72	8.72292	9.41572	NA	7.57217	9.46675	9.34973	9.63387	8.55345	8.81085	NA	8.20344
107	neg_1051.594_8.891	Negative	.	N	NA	.	409	17	392	.	.	12.0067	11.1681	12.0161	9.25857	10.5074	9.6457	12.0957	11.3116	10.9436	8.93262	10.9804	9.93504	11.6836	8.71839	11.9055	11.3767	10.7778	11.7081	11.0893	10.2613	9.37315	10.912	9.48543	10.154	10.1712	11.3386	11.7043	9.34544	8.26224	10.3931	12.0942	10.6064	9.75181	NA	10.096	7.39901	11.6945	10.8935
108	neg_1051.669_11.202	Negative	.	N	NA	.	389	17	372	.	.	NA	8.82442	6.59427	9.80188	9.46335	5.52215	NA	9.3731	10.1097	10.8242	10.506	10.6374	8.35915	NA	NA	8.69796	NA	NA	10.8618	8.01574	9.01414	11.0609	NA	11.7896	11.9235	9.69589	10.1641	10.4393	11.0152	9.34922	9.06836	10.8821	11.2478	NA	9.67214	11.0139	9.67366	9.50163
109	neg_1051.868_16.481	Negative	.	N	NA	.	362	17	345	.	.	10.1532	11.5492	10.6791	9.01984	9.11994	10.1038	3.37891	10.1227	8.83096	9.04689	9.20813	10.7128	10.0532	NA	10.9431	10.3027	9.35185	9.63674	9.36281	NA	9.83129	NA	13.563	9.34957	10.3125	9.75446	10.9793	9.46204	8.36303	9.66509	10.284	9.21935	NA	10.4535	9.47867	8.84603	8.91493	9.83175
110	neg_1052.53_7.854	Negative	.	Y	LMGP13010020	.	399	15	384	.	.	NA	9.49357	8.46093	9.27664	6.92272	9.78847	8.66492	7.81673	7.90515	8.40843	8.24717	9.36481	8.76101	9.88677	7.60363	8.6223	9.52554	9.71439	8.07532	9.622	9.38755	5.27691	NA	7.89299	6.7681	8.60897	9.64395	8.78912	8.85556	9.10852	8.57447	9.48577	8.50559	NA	9.14454	7.53125	8.77422	9.08417
111	neg_1052.541_8.228	Negative	.	Y	LMGP13010020	.	415	16	399	.	.	12.7696	10.2459	11.0302	8.99764	9.82765	9.06144	10.344	10.9896	10.6729	9.65777	10.2134	9.48788	10.1719	8.16022	12.3141	9.24146	10.6276	9.57237	9.5942	10.4068	8.12259	11.8346	NA	10.0008	10.3068	9.66931	10.5509	9.53565	9.13936	9.76391	11.1957	8.81072	9.14823	NA	10.3051	8.00002	10.6759	9.78798
112	neg_1052.786_13.915	Negative	.	N	NA	.	357	16	341	.	.	7.89287	5.1337	6.88076	11.4172	9.11138	6.63568	7.07489	8.06935	10.4139	9.13236	8.77197	9.77482	11.0173	8.76921	10.3269	9.87891	11.4924	0.495652	9.66961	6.22816	6.78887	9.67305	NA	10.0911	8.71652	8.44743	8.38561	8.95228	8.20808	11.7506	11.2978	9.2516	9.96572	NA	9.85276	9.11956	8.8496	8.82635
113	neg_1053.68_12.225	Negative	.	N	NA	.	376	17	359	.	.	2.66393	8.93557	6.49918	8.68302	10.0539	6.58006	NA	7.13682	9.58861	10.6109	10.9661	8.2151	3.49229	6.98996	NA	8.50997	6.45676	6.90222	10.1317	7.31484	7.85636	8.10767	10.7893	NA	8.75725	8.1146	8.13985	8.7121	9.76586	7.62614	NA	9.73676	9.03225	NA	8.2081	9.16828	8.68129	8.72723
114	neg_1053.882_15.856	Negative	.	N	NA	.	420	17	403	.	.	12.3064	13.6767	12.675	10.764	11.0016	11.7607	12.1843	12.0609	11.5899	11.2389	11.424	13.1156	12.2074	11.8268	11.9171	12.2652	11.9136	12.207	11.3927	11.9697	11.4008	11.1404	13.0646	11.7076	11.7722	11.6802	12.3317	11.2866	10.718	11.9811	11.8637	11.2906	11.2941	14.6549	11.8223	11.2162	12.0436	12.1658
115	neg_1054.557_9.117	Negative	.	Y	LMPK06000005	.	407	16	391	.	.	11.4188	10.2239	11.6217	7.60525	9.78722	8.60974	10.6966	10.7959	10.5589	8.63941	5.50903	8.30851	11.1024	NA	11.0065	11.2395	10.0189	11.819	10.9017	9.5835	8.45305	11.7561	10.1509	10.6326	9.77165	10.7819	10.3762	10.4176	4.51768	10.2537	11.3392	9.14171	5.27138	NA	9.59392	8.16541	11.7476	10.8861
116	neg_1054.595_8.365	Negative	.	Y	LMGP15010017,LMGP15010022,LMGP15010027	.	403	17	386	.	.	NA	10.629	9.9782	8.68255	10.2433	9.85499	10.0412	11.6278	10.2405	10.3663	11.1015	9.8895	10.7335	10.8127	NA	10.4681	10.8277	10.1832	10.264	11.5303	11.0108	9.33474	NA	10.9602	9.58194	11.4537	11.8798	10.4312	10.13	11.1564	12.0369	11.1672	10.7424	NA	11.804	10.2835	11.7101	11.6807
117	neg_1056.515_7.635	Negative	.	N	NA	.	353	13	340	.	.	NA	9.05481	NA	8.14706	7.73442	8.11179	8.54108	9.64772	8.74062	10.5753	5.26825	8.12716	8.82945	9.40635	6.60713	NA	9.24423	9.09908	NA	5.56744	6.7456	NA	NA	8.33316	NA	9.64949	8.26625	6.83184	7.78965	9.27343	NA	9.14561	8.26388	NA	7.00656	8.44188	8.14582	7.36458
118	neg_1056.57_11.101	Negative	.	Y	LMGP13010027,LMGP13010035	.	414	17	397	.	.	10.7951	9.49268	10.0171	11.3789	10.7198	10.9526	10.445	9.18732	9.90309	8.38546	9.30018	9.6336	9.87255	11.4262	9.92826	NA	10.1272	10.7904	10.275	10.6583	11.2025	9.57042	7.07907	9.93798	10.0919	9.12786	9.73557	8.57425	9.63253	8.85039	8.57639	10.0222	10.1654	NA	9.56507	8.37682	9.68548	8.95607
119	neg_1056.611_9.181	Negative	.	Y	LMGP15010007,LMGP15010016,LMGP15010021	.	405	17	388	.	.	NA	11.4322	11.1964	9.46441	9.97417	10.1658	11.0899	12.2855	11.1456	9.94377	11.4791	10.5597	11.7564	8.66268	8.97882	12.1521	11.6319	11.4827	11.2797	11.6625	10.1738	10.5898	NA	11.6438	10.1374	12.0438	12.0895	11.4727	10.2294	11.5505	12.3162	11.1043	10.5601	NA	11.7559	10.4778	12.2496	12.365
120	neg_1056.798_13.565	Negative	.	N	NA	.	347	14	333	.	.	8.61738	8.05133	7.35245	7.5537	8.68592	9.0619	6.50221	7.43051	8.9294	9.28828	7.14733	11.0745	9.26932	8.70497	7.68032	9.77303	9.52694	7.42704	6.66627	8.74672	8.14848	7.90007	NA	6.80104	NA	9.04211	7.72611	7.42867	NA	10.199	8.29993	9.48929	8.07264	NA	8.55929	8.02617	7.87291	8.33655
121	neg_1058.771_12.115	Negative	.	Y	LMSP05000001	.	342	16	326	.	.	NA	8.71938	NA	12.2183	10.1107	NA	NA	NA	10.4827	9.7954	9.45521	8.92666	6.86075	NA	NA	5.80245	4.81965	NA	11.4215	6.12962	6.76409	11.1457	9.49846	11.3925	11.1781	7.27006	7.11634	9.66167	10.3091	NA	NA	7.62375	9.12822	NA	6.68279	9.80067	7.65007	6.85527
122	neg_1060.723_12.518	Negative	.	N	NA	.	377	17	360	.	.	4.77903	10.6249	NA	13.0815	11.7178	NA	NA	NA	12.023	11.8969	10.8469	10.8996	7.86484	NA	NA	9.10713	NA	NA	12.506	8.61645	8.17437	12.9516	11.7815	12.4502	12.6531	9.14529	9.50136	11.6086	11.4824	6.88062	7.96075	9.93796	10.9419	NA	8.46901	11.0088	9.52412	9.49353
123	neg_1060.794_14.062	Negative	.	N	NA	.	415	17	398	.	.	14.0747	10.7492	10.8172	12.3416	11.8537	11.6827	12.0765	10.9861	11.3333	11.8628	11.0881	11.4844	10.3989	12.5305	13.5062	7.35089	11.8623	9.97883	NA	11.4731	11.6589	10.7681	NA	9.95923	6.1067	11.0866	10.2224	10.7538	10.8783	10.8753	9.06113	10.7614	10.3738	NA	11.4557	10.915	9.79781	10.2497
124	neg_1060.829_14.559	Negative	.	N	NA	.	344	12	332	.	.	6.7571	9.45799	13.6288	10.1181	8.41762	11.5789	10.7004	9.90354	9.22669	10.0209	9.13109	10.4715	11.8625	10.473	11.7975	12.0556	13.9956	7.71283	5.43355	9.2051	8.81802	5.45961	NA	4.85105	NA	10.9554	7.99703	6.95085	7.23564	13.7605	10.6436	9.92989	9.50625	NA	8.66806	8.29718	8.39582	10.2088
125	neg_1062.543_8.434	Negative	.	N	NA	.	406	16	390	.	.	8.62253	10.8616	10.3716	6.04265	7.3832	7.36052	9.73753	9.68809	8.97084	2.38535	8.00724	3.62106	9.67402	7.169	7.75443	10.3569	9.1008	10.1588	9.16458	5.96629	7.13933	10.1606	8.81799	8.21755	8.98734	9.36085	8.30715	8.58036	7.07039	8.54483	9.82881	6.69711	6.7772	NA	6.0799	6.37162	9.61139	9.70475
126	neg_1062.703_11.695	Negative	.	N	NA	.	362	17	345	.	.	NA	8.10406	NA	8.07907	9.12638	NA	NA	NA	10.4348	9.87463	11.9534	11.3876	NA	NA	NA	11.2152	NA	NA	12.7115	10.1071	8.77964	10.1153	10.6751	11.5572	12.3344	10.9782	10.8737	12.2368	12.1929	9.74155	9.14875	11.4734	12.1525	5.69533	10.7284	12.4827	11.17	10.4592
127	neg_1062.809_14.522	Negative	.	N	NA	.	417	17	400	.	.	13.212	13.1557	12.554	13.1991	13.5517	13.4864	13.2721	12.412	12.2503	12.8311	12.726	13.031	11.836	13.7467	13.463	10.5475	13.0711	12.5936	10.4884	12.7737	13.0085	11.7269	NA	11.4791	9.34008	12.8021	12.5809	12.7155	13.0915	12.1747	12.1658	12.7284	12.4842	NA	13.2688	12.9769	11.324	11.885
128	neg_1062.889_15.11	Negative	.	Y	LMGL03012162,LMGL03012216,LMGL03012258,LMGL03012275,LMGL03012282,LMGL03012284,LMGL03012293,LMGL03012294,LMGL03012310,LMGL03012313,LMGL03016699,LMGL03016776,LMGL03016780,LMGL03016783,LMGL03016848	.	383	17	366	.	.	6.29685	2.2617	NA	10.128	9.13076	4.48633	NA	3.60014	9.25434	8.33137	9.83165	10.016	NA	6.32975	5.92925	9.15558	6.50364	NA	11.8458	6.06942	8.0595	10.9671	9.67608	11.0261	11.3655	8.34819	7.36941	10.8488	11.1251	7.5305	-4.81963	8.69237	11.305	8.28147	8.92499	11.1611	6.59237	8.46575
129	neg_1063.65_9.975	Negative	.	N	NA	.	364	15	349	.	.	9.52694	10.7688	11.8945	7.54256	11.4053	11.5688	12.8667	11.8276	9.77211	9.53275	11.9071	10.2179	12.3935	11.5284	10.2889	13.2796	11.4393	12.8558	11.3146	12.6852	12.1778	NA	NA	9.29191	NA	12.6483	12.9418	11.2309	10.9946	12.7183	13.3294	11.9693	11.5815	NA	12.73	11.2833	12.8865	12.5908
130	neg_1063.726_12.335	Negative	.	N	NA	.	346	16	330	.	.	5.98925	4.44911	NA	10.3022	8.52386	NA	NA	NA	9.98509	10.1246	9.64145	9.20492	6.14707	NA	NA	NA	NA	NA	10.9705	7.87169	7.28809	11.4797	7.85641	11.125	11.9705	7.79115	6.99844	9.5793	9.97698	6.93348	NA	9.11589	9.82792	7.69379	NA	9.9819	8.87724	7.67109
131	neg_1063.85_14.835	Negative	.	N	NA	.	412	17	395	.	.	7.76069	9.85556	10.3566	10.3521	10.3396	10.9619	10.6251	9.48848	9.17735	10.3701	9.68113	10.1221	9.59403	12.0851	10.043	9.21675	10.1185	10.3325	7.1882	9.5196	10.526	8.53904	NA	8.26189	3.8734	9.88204	8.91346	10.2672	10.8435	9.35969	9.12733	10.2653	10.0219	NA	10.8883	10.4507	8.41577	9.78439
132	neg_1064.598_9.213	Negative	.	N	NA	.	416	16	400	.	.	12.4971	12.6273	13.6803	8.98374	11.2406	11.6687	12.5925	12.7405	11.9284	9.58424	11.2815	11.1337	13.0677	10.149	12.9343	13.17	12.1453	13.1555	12.1042	11.4772	10.1595	11.8987	14.0765	11.8211	12.6203	12.371	12.1769	11.1532	9.4477	11.6431	12.8217	10.1308	10.7171	7.6943	10.1442	10.1872	12.7152	12.1981
133	neg_1064.598_9.426	Negative	.	N	NA	.	419	16	403	.	.	13.0721	13.2843	14.3271	9.97169	12.0141	11.3765	13.1709	12.9089	12.1832	10.9178	12.4572	11.476	13.3043	11.4854	13.332	13.2917	12.4438	12.635	11.8619	12.3175	11.2053	12.3968	13.1841	11.8839	13.2567	12.4269	12.7119	11.8975	10.0492	11.9708	13.5302	10.6802	10.294	11.128	12.2765	10.3034	13.1695	12.8107
134	neg_1064.662_11.171	Negative	.	N	NA	.	360	16	344	.	.	NA	9.16794	NA	7.98584	9.33312	NA	5.69533	6.3771	9.65561	9.86461	10.4561	10.5031	NA	6.67043	NA	8.25909	2.24672	5.10241	9.57251	7.15296	7.72947	9.5448	10.187	10.9501	10.992	9.25874	7.55578	10.3082	10.459	8.22423	NA	9.58303	10.2709	NA	8.77559	10.2839	9.51441	9.71924
135	neg_1064.718_12.737	Negative	.	Y	LMGP00000061	.	374	17	357	.	.	NA	10.653	NA	7.07663	10.7352	NA	4.23418	6.06225	11.3987	11.8837	12.5659	9.45723	9.31452	6.98574	NA	11.7551	NA	NA	11.9575	10.5785	9.72576	8.64818	12.6517	8.04822	9.34982	10.3372	9.37018	10.9062	11.3797	9.43037	9.02802	11.7949	10.4232	NA	9.44472	10.8599	10.4127	10.3435
136	neg_1064.826_14.963	Negative	.	Y	LMGP01011055,LMGP01011200,LMGP01011201,LMGP01011202,LMGP01011204,LMGP01011206,LMGP01011217	.	401	17	384	.	.	6.34161	12.3588	12.2476	12.4249	12.6922	13.6962	13.2175	11.8675	11.3269	11.9811	12.2702	12.6558	11.6805	13.6989	8.47215	11.1737	12.198	12.3243	8.51898	12.815	13.3023	9.71036	NA	8.85151	7.11761	12.7114	12.2887	11.781	12.7729	11.7636	11.6723	12.5284	12.3637	8.99407	13.0394	12.3473	10.7319	11.7636
137	neg_1064.903_15.454	Negative	.	Y	LMGL03012165,LMGL03012208,LMGL03012211,LMGL03012219,LMGL03012228,LMGL03012230,LMGL03012238,LMGL03012239,LMGL03012268,LMGL03013146,LMGL03016698,LMGL03016701,LMGL03016775,LMGL03016779,LMGL03016840	.	381	17	364	.	.	8.217	9.89333	NA	10.1678	9.52501	7.9097	NA	8.62087	9.46902	9.58923	8.70578	9.58819	8.30015	NA	7.288	9.60071	8.23533	2.80304	10.6222	10.1326	8.32875	8.51398	12.9391	9.62327	10.8115	9.00946	7.71583	9.89316	9.94419	7.69863	NA	NA	10.6141	9.13596	8.41486	9.55786	8.3536	9.44861
138	neg_1065.53_7.854	Negative	.	N	NA	.	416	17	399	.	.	10.4002	10.3896	10.1453	11.1657	9.30023	11.7075	10.8065	10.2624	9.52391	10.1111	9.80735	10.5222	10.1598	11.4573	9.43229	11.2444	10.903	11.7235	9.82284	10.6617	11.6956	8.13552	NA	9.3953	NA	10.9316	10.8907	10.5426	10.5784	10.6105	10.319	10.6375	10.7795	NA	10.6286	9.3285	10.0364	10.3257
139	neg_1066.519_8.584	Negative	.	N	NA	.	414	17	397	.	.	9.39227	9.77386	9.71444	9.2354	9.15591	10.9025	10.4399	9.38997	8.77506	9.09486	7.85513	8.83653	9.82216	9.71702	9.31541	10.4864	9.80094	10.6433	8.46611	9.66012	9.87649	7.06349	NA	7.87009	5.71826	9.89221	8.18666	9.36874	8.99649	9.23552	9.56707	9.36519	9.70725	8.72753	8.5918	9.22184	9.28084	7.45168
140	neg_1066.614_10.153	Negative	.	N	NA	.	411	17	394	.	.	14.0823	12.8212	13.6926	10.399	12.2989	12.8083	13.5664	13.5361	12.3432	11.7625	12.6351	11.6702	13.746	12.1096	13.8695	13.5006	13.2062	13.1969	11.3307	13.3836	12.1225	NA	13.1817	11.6635	9.215	13.6819	13.2076	12.005	10.584	13.382	13.9873	12.3352	11.6565	12.5781	13.0652	10.995	13.2915	13.2924
141	neg_1066.678_12.207	Negative	.	N	NA	.	366	17	349	.	.	NA	10.9441	7.0275	8.10829	9.91534	5.12377	NA	8.03199	10.7144	10.6327	11.7473	9.55972	7.03412	NA	NA	10.1972	NA	6.97668	10.6388	10.5915	8.79044	7.05927	11.2571	7.11877	8.45144	9.64168	8.46365	9.95098	10.224	8.47381	6.75787	9.98781	9.95005	NA	8.3252	10.2224	9.71097	9.22926
142	neg_1066.765_14.264	Negative	.	N	NA	.	369	17	352	.	.	5.74037	8.32878	NA	12.7732	10.8952	NA	3.10803	7.89028	11.6818	11.1501	10.3176	8.00519	4.83248	4.96979	NA	6.36557	4.2196	NA	11.398	5.74382	NA	13.0474	-0.96496	12.6893	11.9992	6.97501	7.14682	10.919	10.826	7.04451	NA	8.49422	8.73065	NA	6.76007	8.77257	7.68658	3.91693
143	neg_1066.799_15.037	Negative	.	Y	LMGP03010042	.	383	17	366	.	.	7.03318	8.21428	8.05214	9.72275	9.0225	9.78376	10.1155	7.62813	8.25612	9.46916	8.2029	8.91719	4.5936	10.1649	7.68001	NA	7.22223	6.56029	7.99894	7.56702	10.0405	8.16706	NA	6.87721	NA	8.51053	8.88755	8.28005	9.76994	7.86459	NA	8.13068	8.37721	6.08466	9.85419	9.29031	8.94742	8.45006
144	neg_1068.584_10.503	Negative	.	N	NA	.	416	17	399	.	.	11.3939	12.2139	12.4344	8.08279	10.975	10.391	12.3812	12.3571	10.3244	10.162	10.7764	10.3563	12.4032	10.7117	11.4755	12.0183	10.832	11.5913	10.5716	11.8155	9.89773	10.6069	10.1348	10.8278	11.7723	11.6556	12.2329	10.8073	8.34097	10.7106	12.5344	10.3469	9.80608	NA	11.9319	10.0024	12.0967	11.9826
145	neg_1070.544_9.729	Negative	.	N	NA	.	390	15	375	.	.	8.63843	2.58514	10.041	5.10235	6.67672	7.13747	9.39635	7.75399	6.67956	7.3054	NA	6.82328	4.53962	7.03297	5.45431	9.73194	6.51911	8.37753	8.35991	NA	8.00761	8.84874	NA	8.15954	8.73918	7.44751	8.29193	6.98428	7.52367	8.50259	7.26929	7.24335	6.78917	NA	7.68277	7.74249	8.29702	8.97677
146	neg_1070.968_16.058	Negative	.	N	NA	.	363	14	349	.	.	NA	4.66813	8.98255	6.83623	7.20869	6.69802	NA	7.10718	8.69297	6.55572	4.34571	7.39939	8.07346	8.30761	8.54893	6.15387	8.00886	7.71765	6.71744	9.44196	7.36939	7.75647	10.0535	6.63669	7.64884	7.54523	7.92655	NA	2.17884	8.12028	7.85002	NA	7.00449	8.35475	8.3049	7.48066	6.22085	7.62675
147	neg_1071.894_16.297	Negative	.	N	NA	.	408	17	391	.	.	9.55842	8.87778	8.19899	8.31371	5.6897	8.86585	9.05739	8.25112	8.60787	7.66487	8.40343	7.73365	8.92953	8.33433	9.19225	9.34701	8.37664	10.2334	8.56071	8.59474	7.53331	7.58285	10.7695	8.78364	9.61365	7.51402	NA	8.27619	6.37971	5.92484	9.89428	8.37517	7.70708	8.13066	10.1688	9.31938	9.40215	7.75699
148	neg_1071.895_15.874	Negative	.	N	NA	.	404	17	387	.	.	6.84343	8.06863	4.85776	8.66158	5.7137	7.40911	NA	8.14408	7.8852	8.92748	8.05447	8.86528	8.15323	8.31969	8.57033	10.0395	7.72883	10.1132	8.8723	9.93923	8.06984	8.70191	11.1727	8.44999	9.11045	9.04959	NA	7.83703	NA	7.44548	9.67952	8.66723	6.16055	11.1216	8.13576	7.32427	9.11465	8.31384
149	neg_1071.928_14.687	Negative	.	N	NA	.	359	17	342	.	.	7.20665	NA	5.18642	4.40663	6.76089	5.59016	NA	7.4515	2.1007	5.12772	-0.446989	NA	8.01634	7.31821	7.30262	8.18448	7.15766	7.08642	7.01505	7.73662	NA	7.34255	10.7778	8.15876	3.75301	NA	NA	6.78271	-5.08087	5.51401	7.81836	NA	7.49927	8.70406	6.08156	6.36028	8.39464	8.77084
150	neg_1071.953_16.978	Negative	.	N	NA	.	385	17	368	.	.	NA	NA	9.45591	5.69713	6.08179	5.97091	NA	8.61063	9.19725	8.24628	5.60362	6.95533	9.23904	7.8959	7.80687	7.7758	8.13693	7.72324	6.59816	8.96736	6.71288	4.93089	5.57173	7.897	7.95534	7.81724	6.64014	NA	3.57765	7.73528	8.06514	NA	5.55245	10.3484	7.76846	7.04102	7.69307	8.05459
151	neg_1072.565_10.572	Negative	.	N	NA	.	416	17	399	.	.	12.0057	11.6578	11.4301	10.6811	10.9586	12.3453	11.7358	10.6839	10.5952	10.4187	10.4527	11.2086	11.5335	11.5013	12.0557	11.6238	11.3166	12.287	10.3395	11.6775	11.8741	NA	NA	9.62834	9.78832	11.8604	11.3813	10.5898	10.9535	11.4175	11.1537	11.508	11.0853	NA	11.0619	10.9988	11.2624	11.0265
152	neg_1073.554_7.598	Negative	.	N	NA	.	356	16	340	.	.	NA	NA	NA	8.1601	NA	9.60072	6.19228	7.94412	7.53143	8.60246	7.47509	7.13569	NA	8.28419	NA	9.40484	7.626	9.44203	8.58321	7.87512	8.84687	NA	NA	NA	NA	8.58777	7.59481	8.95266	9.80468	8.56412	6.28904	9.75752	9.96423	NA	8.8858	6.65233	8.28478	8.7023
153	neg_1074.523_8.796	Negative	.	N	NA	.	409	17	392	.	.	11.6161	9.909	10.0342	8.44029	9.33177	8.96139	10.6459	10.3317	9.21306	8.416	7.3137	7.58015	10.3169	6.34579	11.1301	9.84753	10.3766	10.4639	9.70531	9.53331	8.69534	9.46184	NA	9.19618	9.42483	9.98335	9.41045	9.90594	8.01614	9.1537	9.05054	8.35974	8.76653	NA	7.2007	7.9483	10.3094	9.2282
154	neg_1076.58_7.506	Negative	.	N	NA	.	361	14	347	.	.	NA	9.05822	7.27617	7.58036	7.54848	7.67862	7.71619	10.4269	9.3006	9.73457	9.24072	7.77492	7.86417	9.56244	NA	6.78961	9.74286	7.17069	6.27929	8.71821	9.00587	8.19556	NA	9.20912	NA	9.77327	9.82451	7.20802	6.05943	9.97486	9.69495	9.97468	9.03959	NA	9.39889	8.39359	8.62216	9.21576
155	neg_1076.719_12.207	Negative	.	N	NA	.	380	17	363	.	.	6.49244	10.4642	NA	11.034	11.51	NA	NA	6.88247	11.8642	11.3194	12.5096	11.5946	8.09591	NA	NA	10.9832	NA	NA	12.3863	10.6291	10.0805	10.9719	11.7235	11.0213	11.7088	10.4146	10.8521	12.1032	12.25	9.03481	9.52544	11.7164	12.033	NA	10.0098	12.0419	10.5706	10.9639
156	neg_1076.904_15.364	Negative	.	Y	LMGL03012213,LMGL03012260,LMGL03012261,LMGL03012299,LMGL03012300,LMGL03012307,LMGL03012315,LMGL03012316,LMGL03012323,LMGL03012324,LMGL03012334,LMGL03012347,LMGL03012348,LMGL03012351,LMGL03012380,LMGL03012488,LMGL03013160,LMGL03016803,LMGL03016814,LMGL03016817,LMGL03016824,LMGL03016833,LMGL03016849	.	369	15	354	.	.	NA	4.45587	NA	8.50681	7.41381	NA	NA	7.67882	7.65051	7.66739	8.13797	8.17339	3.67549	1.70224	6.68361	7.24221	NA	2.96375	10.5895	NA	5.67016	10.9597	9.10316	10.0376	10.8785	7.28981	7.8581	9.01666	9.12562	NA	7.0445	5.25977	10.1953	8.69838	NA	8.93985	7.9671	7.57565
157	neg_1078.554_10.249	Negative	.	N	NA	.	343	14	329	.	.	10.1777	12.0325	12.4764	6.9782	9.91582	10.6324	12.256	11.6373	10.605	8.50884	NA	9.06631	11.9179	NA	10.5306	11.1474	10.5588	12.4976	9.81876	10.5554	9.11274	NA	10.699	9.58467	NA	11.2134	11.6421	10.3676	8.51571	10.4244	11.5269	8.65388	NA	NA	9.68099	7.05902	11.8324	11.3056
158	neg_1078.557_8.532	Negative	.	N	NA	.	367	15	352	.	.	9.70934	6.11411	9.91	6.11776	6.03649	8.23893	9.57803	8.80619	8.43144	7.5266	8.30227	NA	8.01935	NA	8.93829	8.86091	7.59257	NA	8.80952	9.55576	9.09362	9.90246	NA	8.37403	9.79396	7.95409	9.51444	8.25759	NA	6.51382	9.25925	NA	8.53756	NA	7.93439	7.1077	7.31492	9.12011
159	neg_1080.515_7.396	Negative	.	N	NA	.	341	12	329	.	.	NA	8.53369	NA	8.68348	6.70874	8.60924	9.05009	9.81009	8.11115	8.35937	8.11326	8.91579	7.29412	8.59767	NA	NA	9.80793	9.2059	7.55997	6.71461	7.80735	5.42154	NA	6.6145	NA	8.22849	7.11258	8.30482	7.18442	9.99133	7.74456	9.66104	8.40775	NA	8.12715	9.01565	7.61136	NA
160	neg_1082.541_10.928	Negative	.	N	NA	.	418	17	401	.	.	11.4295	11.8125	11.497	9.59247	10.9278	10.8084	11.6487	10.7027	10.6521	9.9109	10.2028	10.3886	11.4478	10.1846	11.3687	11.2664	11.255	11.8132	10.4391	11.2669	10.8605	9.43073	NA	10.0679	9.71825	11.115	11.2852	10.8955	10.2888	10.7927	11.3288	11.0841	10.5543	NA	11.2337	10.303	11.9097	11.0733
161	neg_1082.872_15.219	Negative	.	N	NA	.	358	15	343	.	.	NA	4.77745	NA	10.3745	6.38204	NA	5.92796	NA	10.1432	8.95907	7.77503	8.38677	5.77641	NA	3.64111	NA	7.73167	7.12924	10.7711	5.75191	NA	12.0128	NA	10.3576	11.2479	7.375	8.24342	8.92238	9.31413	3.98187	NA	6.6362	9.48125	6.45326	5.11256	8.64489	7.37395	8.57259
162	neg_1086.538_8.176	Negative	.	N	NA	.	416	17	399	.	.	9.84651	10.953	10.7631	9.19419	9.39048	9.93403	10.854	11.6016	10.7078	10.5862	11.2323	10.0997	10.7885	10.5464	10.1471	10.8498	11.3628	9.92459	10.4934	10.9137	10.5909	9.69795	NA	10.9752	9.17609	10.9375	11.3426	10.7145	10.0939	10.7968	11.7728	10.5237	9.93507	NA	11.5152	10.1156	11.2434	11.3284
163	neg_1086.583_8.434	Negative	.	N	NA	.	419	17	402	.	.	12.8002	13.6348	13.9566	12.0777	12.9722	13.0579	13.884	13.8844	13.2053	12.8714	13.1204	12.7756	13.7314	12.5614	13.1872	13.9311	13.5157	13.8849	12.6282	13.4906	12.7981	12.6495	8.61749	13.0021	12.4083	13.5793	13.6508	13.1651	11.8821	13.3731	14.2997	12.8679	12.7308	NA	13.2994	12.5888	13.9172	13.5508
164	neg_1086.808_14.117	Negative	.	N	NA	.	415	17	398	.	.	12.3581	11.9235	11.3533	12.5892	12.9624	12.472	12.8014	12.6335	12.6603	13.0324	12.4423	12.8692	11.5139	13.0562	11.1461	8.34666	12.6462	11.7949	10.5706	12.5865	12.5309	13.2892	NA	12.3561	9.56987	12.3045	12.0491	12.8966	12.6673	12.1549	11.785	12.3561	12.247	6.5367	12.8962	12.266	12.1172	11.944
165	neg_1088.556_8.671	Negative	.	N	NA	.	409	17	392	.	.	8.31483	9.00009	9.09383	7.89939	9.15376	7.56391	10.1375	9.9523	8.19507	7.54154	8.57197	6.28246	9.14802	8.84123	7.61064	8.40057	9.31312	7.97686	7.6657	3.96108	8.78382	7.56692	NA	9.26058	7.25202	9.38878	9.73646	8.88186	7.04146	8.74242	9.60845	8.43079	7.6649	NA	8.79837	8.67725	9.98697	8.7911
166	neg_1088.598_8.725	Negative	.	N	NA	.	418	17	401	.	.	10.2948	11.5361	12.1755	10.2718	10.8273	11.6219	12.3559	12.3727	11.5514	11.2381	11.6211	11.5348	11.7793	11.8386	11.0812	11.4241	11.9478	11.2184	10.7692	12.2183	11.3463	10.745	NA	11.3655	10.4617	11.2644	12.2549	11.3943	10.8503	11.7415	12.1941	10.9722	10.9761	NA	12.2149	10.9152	11.9783	12.5188
167	neg_1088.824_14.595	Negative	.	N	NA	.	419	17	402	.	.	14.4169	13.8466	13.2408	13.9801	14.1578	13.9776	14.173	13.6641	13.3268	13.7493	13.7369	14.0811	12.9212	14.6265	14.1043	11.663	13.6303	13.6666	12.466	13.8449	14.0156	13.9628	4.05946	13.5342	11.7265	13.4945	13.5035	13.8456	13.8071	13.1366	13.0081	13.6843	13.294	NA	14.3492	13.8011	13.1359	13.0949
168	neg_1088.904_15.164	Negative	.	Y	LMGL03012495,LMGL03012527,LMGL03012536,LMGL03016861	.	391	17	374	.	.	4.33993	6.61278	NA	9.39483	10.7052	8.10568	6.29128	5.90287	9.35561	8.76149	9.92976	9.53165	2.29608	6.4802	7.66025	8.01649	NA	NA	12.1881	-0.793406	6.32132	11.8338	NA	11.3073	11.6816	9.27369	NA	11.1361	11.7171	7.32753	7.44931	10.7082	11.8179	8.13705	8.43728	11.611	9.55468	8.81093
169	neg_1089.591_7.8	Negative	.	N	NA	.	417	17	400	.	.	10.0631	9.51923	10.6399	9.92928	10.0391	11.1434	11.6972	11.0309	9.13028	9.02568	9.56755	9.57035	8.68302	9.83748	9.81616	10.3482	8.25865	10.0189	9.35546	9.84232	10.5969	10.3843	-1.53577	9.08776	8.80488	9.74985	10.7992	8.89797	9.15323	10.9028	10.7265	9.63013	9.57162	NA	9.14647	9.06347	9.41765	8.93254
170	neg_1089.865_14.798	Negative	.	N	NA	.	413	17	396	.	.	9.24889	9.56199	10.0348	10.5521	9.88834	10.6488	10.4263	9.28837	9.19763	10.3275	10.4998	10.4142	9.14764	12.5811	10.3653	9.51763	9.2773	9.74888	9.63235	9.16988	9.82259	10.0331	NA	10.2237	6.65304	9.50543	9.01253	11.4799	11.8388	9.08141	9.52794	10.7082	10.6644	NA	11.0671	10.3005	9.55346	9.47256
171	neg_1090.518_8.299	Negative	.	N	NA	.	419	17	402	.	.	10.4893	12.1135	11.445	10.7929	11.3385	11.9702	12.4993	11.7233	10.8148	10.371	11.0854	11.0114	11.6978	11.6574	10.8151	12.3477	11.8021	12.6564	11.4575	11.8601	11.7136	8.56054	8.74565	11.0228	9.69585	12.3354	11.7734	11.6138	10.906	11.8506	11.8402	11.5022	11.5065	NA	11.208	11.3087	12.2608	11.715
172	neg_1090.612_9.569	Negative	.	N	NA	.	419	17	402	.	.	12.312	11.2638	12.2092	9.24567	11.1332	10.816	11.6903	12.0429	11.3163	10.7489	11.1173	10.8095	11.9266	10.6775	11.9703	12.0298	10.9103	11.9042	11.4233	11.6291	10.9256	12.5718	8.40741	12.0874	12.8309	11.6962	12.2103	10.9622	10.7564	11.6487	12.3921	11.1499	10.7861	NA	12.228	9.89699	12.5449	12.4836
173	neg_1090.614_9.489	Negative	.	N	NA	.	358	15	343	.	.	10.3827	8.659	11.3437	6.51474	7.47271	7.70517	8.89174	9.80526	8.52745	NA	8.13337	NA	10.316	NA	10.0604	10.1064	7.19158	9.78942	10.221	9.27781	7.09445	11.0436	NA	10.1782	11.2435	10.3006	9.6762	8.80349	7.34152	8.36231	9.30645	NA	NA	NA	NA	NA	10.2124	10.8123
174	neg_1090.841_15.037	Negative	.	N	NA	.	414	17	397	.	.	10.4503	14.5032	14.045	14.1157	14.9805	14.7593	14.6669	13.9185	13.7136	14.2763	14.879	14.3528	13.611	15.1067	11.813	13.3062	13.9312	14.5794	13.7666	14.7961	14.7197	14.3444	5.48914	14.3792	12.6025	14.5163	14.8378	14.9817	15.4258	13.7501	14.2827	14.8368	14.8605	9.16336	15.6142	15.0266	14.3754	14.0509
175	neg_1090.917_15.49	Negative	.	Y	LMGL03012439,LMGL03012501,LMGL03012509,LMGL03012514,LMGL03016860	.	400	17	383	.	.	NA	8.23221	6.70569	10.5293	9.85635	4.53754	5.16799	7.55248	9.13853	10.0939	10.3534	9.94238	6.11365	2.82314	NA	NA	0.67171	-8.02773	11.5316	8.45235	5.42807	11.8243	11.4796	11.5438	11.8341	7.82867	6.65733	11.2229	11.1302	6.66892	NA	9.2196	11.2671	9.60415	8.12321	10.6238	9.15285	8.30003
176	neg_1092.533_8.761	Negative	.	N	NA	.	404	15	389	.	.	9.52236	9.05583	8.26178	6.07305	8.67218	7.97749	7.38803	NA	7.46268	6.69367	7.62432	7.31176	9.04183	6.051	9.36345	10.3541	8.25271	8.50178	9.69609	6.65945	NA	9.32981	NA	8.34202	9.85559	9.21499	8.99067	8.34939	7.86995	7.71411	1.84893	8.11233	7.91668	NA	7.40869	7.25252	9.14887	4.48001
177	neg_1092.553_8.017	Negative	.	N	NA	.	418	17	401	.	.	12.9612	9.40214	11.9096	10.251	10.8606	10.839	12.0721	11.8763	11.0156	10.666	10.7628	10.2019	11.5684	10.2039	12.7536	10.5287	11.6443	10.9233	9.73935	10.4786	10.2306	9.76494	NA	10.3139	9.05635	11.0075	11.2469	10.0079	9.54655	11.2746	11.4579	9.62271	9.25697	NA	10.7064	9.98415	10.6506	10.8389
178	neg_1092.63_10.47	Negative	.	N	NA	.	419	17	402	.	.	14.6376	14.8747	15.3424	12.9942	14.3541	14.115	15.1432	15.2115	14.1408	13.7118	14.7188	13.8422	15.0713	14.0239	14.7338	14.9813	14.6086	14.6253	14.1499	14.9953	14.2382	14.0122	12.6187	14.5992	14.526	14.7842	15.1027	14.3774	13.2992	14.7526	15.6525	14.2982	13.8078	NA	15.0103	13.7398	15.3876	15.0061
179	neg_1093.655_11.235	Negative	.	N	NA	.	398	16	382	.	.	NA	8.43368	NA	9.63662	9.2281	8.57923	NA	9.26515	9.50829	10.2205	9.47686	9.59814	8.76037	8.15964	NA	7.79407	5.79182	6.95592	9.6616	9.0147	9.76283	10.7741	9.01123	11.5899	11.3845	9.72304	7.83702	8.86285	9.56192	10.2415	9.96828	10.058	9.93941	8.09658	9.66695	9.86004	9.68318	8.76967
180	neg_1093.821_15.055	Negative	.	N	NA	.	372	16	356	.	.	NA	7.95864	7.30417	9.06622	9.29131	9.11833	9.27726	8.37308	8.14485	8.95539	9.22225	8.83024	NA	10.3534	NA	NA	7.84444	7.57202	6.82218	8.21367	9.65883	9.45053	NA	8.26934	-0.0512328	7.4827	8.58019	8.31414	10.5722	7.31238	NA	9.04107	8.78721	NA	9.9607	9.39353	9.07165	7.58456
181	neg_1094.526_8.246	Negative	.	N	NA	.	379	16	363	.	.	9.3963	8.6746	9.53185	6.05527	8.93322	8.8984	9.13329	9.64236	8.93455	7.60801	7.00101	7.45689	9.10765	7.58317	10.3178	6.71381	9.17684	6.821	8.02927	8.30721	8.024	9.02307	3.19086	7.92047	9.79843	8.22058	9.20143	7.70274	6.61575	8.16019	9.10891	NA	NA	NA	8.73477	5.91569	6.53413	8.21779
182	neg_1094.55_9.713	Negative	.	N	NA	.	419	17	402	.	.	12.9043	13.3831	13.4219	10.8219	12.157	12.2636	13.254	13.0223	12.2706	10.7971	11.8801	11.6932	13.4439	11.7586	13.2179	13.2264	12.5703	13.4252	11.9757	12.6722	11.7611	10.1215	11.726	11.7704	11.1198	12.9614	12.6453	12.0645	10.5615	12.521	13.0385	11.8421	11.3598	NA	12.2178	11.1472	13.1204	12.4462
183	neg_1095.606_10.486	Negative	.	N	NA	.	404	16	388	.	.	9.30963	10.0863	11.151	6.96554	9.11789	8.09937	11.6053	11.3465	8.73613	8.94846	9.2568	8.96409	11.2427	7.80152	9.87705	10.8901	10.3676	10.0801	9.14089	9.78043	8.02581	8.70301	9.04112	9.15592	10.116	9.87152	10.4845	9.59966	7.84575	10.1597	11.1831	9.53169	6.6443	NA	10.0705	9.07666	10.6695	9.87297
184	neg_1096.893_15.128	Negative	.	N	NA	.	333	15	318	.	.	NA	NA	NA	9.79036	7.98971	5.76896	NA	NA	8.10133	7.64954	8.44421	7.21111	6.56818	NA	NA	NA	NA	NA	9.77964	6.32353	5.48793	9.90134	9.90682	9.12803	10.8322	7.07927	6.03752	8.66753	8.80575	NA	NA	7.13253	10.149	NA	5.89044	8.28755	7.8326	7.7634
185	neg_1097.7_16.113	Negative	.	N	NA	.	417	17	400	.	.	9.29403	9.44533	10.3212	7.44979	8.96303	9.27714	9.28842	9.23672	8.04385	8.84114	6.22802	9.02408	9.28311	8.83444	10.1664	9.56082	9.47489	9.60426	8.56754	9.35608	9.83986	8.93276	10.8637	8.88863	10.2484	10.0112	9.57048	7.71549	8.00278	8.51259	9.88829	8.79097	7.95976	12.1487	10.1168	7.00215	9.68638	9.76361
186	neg_1098.867_15.11	Negative	.	N	NA	.	366	15	351	.	.	NA	4.38974	-2.17829	10.2355	9.45871	6.43637	NA	NA	9.33679	9.03981	10.533	9.71591	NA	NA	8.21664	7.4606	6.6162	NA	11.681	7.74003	7.1296	11.5606	9.05742	11.0135	11.4826	8.93448	8.76377	10.5602	10.9615	NA	7.50704	7.53321	11.7251	NA	8.09623	10.9471	9.59894	8.75418
187	neg_1099.87_15.436	Negative	.	N	NA	.	361	17	344	.	.	6.82404	5.9958	3.87913	10.3152	9.42306	NA	NA	5.89332	9.74971	9.44655	9.06874	8.81531	5.99049	NA	NA	8.46489	1.1086	NA	11.3752	NA	NA	10.7819	11.1948	10.8094	11.2597	8.78517	6.11741	10.3406	10.4015	NA	NA	NA	11.1287	7.87891	7.8576	9.74396	7.3191	8.6311
188	neg_1100.539_8.971	Negative	.	N	NA	.	406	16	390	.	.	9.13544	10.0469	8.91223	8.63018	9.20872	8.11769	8.54613	9.79428	9.33308	9.55843	6.69334	9.11907	9.5679	8.51214	8.69573	9.18695	9.32814	10.3335	10.2526	9.34336	9.52682	9.8527	NA	10.4415	8.85136	10.1531	9.94557	10.124	8.61111	8.21731	9.35657	9.83443	9.11039	NA	7.62281	8.93031	10.3522	7.35659
189	neg_1100.567_10.928	Negative	.	N	NA	.	353	15	338	.	.	9.06019	10.2396	9.77085	8.36574	NA	9.63542	10.7833	9.16643	9.7819	9.37318	7.38809	7.94193	9.39869	9.74724	9.78491	9.34958	9.78585	10.6873	9.66869	NA	9.86213	NA	NA	9.13236	7.51678	9.63505	10.2663	NA	8.07875	9.06475	9.31368	10.8432	8.74276	NA	9.96942	8.2598	10.356	9.43224
190	neg_1102.517_7.943	Negative	.	N	NA	.	411	16	395	.	.	10.4176	11.5957	10.5505	12.0763	12.4481	13.2577	10.7912	11.1206	10.7029	11.3631	12.0057	12.022	10.5861	12.8993	10.4382	12.897	12.1256	13.2602	11.4981	12.8617	13.1228	7.0151	5.32478	9.69764	NA	12.216	11.9784	12.6439	12.6735	10.7997	9.96423	12.4857	12.8194	NA	12.1229	12.6082	11.7328	11.9531
191	neg_1102.554_9.85	Negative	.	N	NA	.	409	17	392	.	.	12.5382	12.4244	12.6392	8.68687	11.3172	11.001	12.6371	12.2785	11.5538	10.0452	11.519	10.6901	12.4865	10.3774	12.2352	12.9698	12.2085	13.0079	12.2272	12.1047	9.97299	9.6418	11.3413	11.8672	11.4472	12.4633	12.5364	11.5494	10.0129	11.9676	12.5727	10.8099	9.99831	NA	11.6759	9.69985	13.1534	12.5122
192	neg_1102.557_8.434	Negative	.	N	NA	.	396	16	380	.	.	9.09275	10.8059	11.1431	8.26907	9.93687	8.47041	11.2864	10.8371	10.5413	9.25508	10.1187	8.91553	11.0484	7.82219	9.46601	10.7305	10.6972	11.569	9.62989	8.96199	9.99395	10.0527	NA	10.2779	9.76744	10.9218	9.56039	10.7822	7.16193	10.0833	10.965	9.02872	9.6018	NA	9.08293	7.61851	11.2449	10.6033
193	neg_1103.526_6.917	Negative	.	N	NA	.	395	16	379	.	.	7.62498	8.49391	8.18705	9.50838	5.56173	10.7426	9.19131	9.98386	7.45299	7.68729	8.15061	8.00607	8.19943	10.8841	6.53446	8.44859	9.53082	10.6698	8.12568	10.2411	11.4954	-0.000160174	NA	6.69725	NA	9.12005	9.18787	9.56359	10.1249	9.09327	7.93028	9.86063	10.0092	NA	10.0221	7.34514	8.77799	9.63328
194	neg_1104.569_10.624	Negative	.	N	NA	.	377	13	364	.	.	12.0619	10.4766	9.62977	8.93276	9.50015	11.0672	9.6005	8.60878	NA	7.09745	8.82285	8.57314	9.51414	11.4643	11.5311	9.69247	9.20514	11.0438	6.71294	9.60964	10.8961	NA	NA	NA	NA	10.152	8.4758	9.01837	9.99603	8.90008	8.04628	9.36557	10.0048	NA	8.87809	9.4767	9.59628	6.57602
195	neg_1104.937_15.636	Negative	.	Y	LMGL03012465,LMGL03012512,LMGL03012516,LMGL03012521,LMGL03012528,LMGL03012532,LMGL03012559,LMGL03013169,LMGL03016866,LMGL03016869	.	346	17	329	.	.	NA	NA	NA	5.99739	5.86905	5.3941	-4.23831	NA	6.77337	6.1396	6.56334	6.99746	6.8525	NA	NA	5.32636	NA	NA	8.62984	8.57999	NA	8.72016	NA	8.04653	8.58741	NA	8.36531	7.73189	7.54284	6.03829	NA	7.17407	8.12004	NA	NA	7.34679	6.97715	5.74303
196	neg_1105.566_7.782	Negative	.	N	NA	.	355	15	340	.	.	-5.48161	5.08342	8.25653	7.04952	6.98335	8.55634	10.7142	8.12914	5.1401	5.78701	6.42791	6.16343	8.17804	8.99043	NA	7.24727	6.59731	NA	6.86341	NA	8.14722	8.71144	NA	6.50971	NA	6.85042	6.79991	6.77835	6.64569	7.76629	7.70244	7.14982	6.11124	NA	6.87944	NA	6.55037	6.81795
197	neg_1106.586_10.961	Negative	.	N	NA	.	419	17	402	.	.	13.9091	14.1933	13.9295	13.1058	13.7272	14.0307	14.182	13.4729	13.2627	13.1836	13.5165	13.4267	13.7466	13.7196	13.7354	13.6576	13.639	14.3839	13.3727	13.9397	13.8569	12.8859	11.0276	13.1204	12.9004	13.8581	13.8698	13.6067	13.4236	13.4816	13.7612	13.6925	13.408	NA	14.0157	13.4947	14.1037	13.3577
198	neg_1106.916_15.219	Negative	.	N	NA	.	367	17	350	.	.	1.98026	8.5149	2.95301	12.11	10.261	NA	NA	NA	11.4366	11.879	9.74183	10.3767	NA	NA	NA	3.53137	NA	7.73521	12.4962	8.14771	7.00343	13.6118	9.77241	11.7887	13.04	8.00255	7.32518	11.9908	11.3681	NA	NA	8.27492	11.3027	7.72876	9.00316	10.8975	10.1062	9.14974
199	neg_1106.917_15.472	Negative	.	N	NA	.	355	14	341	.	.	5.25648	7.25081	NA	10.1321	9.166	NA	NA	6.45418	10.4299	10.8959	9.24019	9.51379	NA	NA	NA	5.96325	NA	7.10393	11.544	6.45668	4.93387	11.7739	13.3597	11.2173	12.1572	7.44781	NA	11.3175	11.014	NA	3.8938	8.12692	9.9689	NA	8.20648	10.3193	8.1667	7.59018
200	neg_1107.513_7.854	Negative	.	N	NA	.	413	16	397	.	.	9.91689	9.8828	9.51574	9.66644	8.46801	10.2997	9.0368	9.97031	8.70035	7.71444	7.5491	9.20569	8.92472	9.5704	9.14494	10.9735	9.68623	10.728	9.40461	9.29462	10.7798	7.2876	NA	9.44135	6.52504	10.2658	9.71033	9.62332	7.60322	9.78031	9.86737	8.85328	9.38568	NA	9.46829	8.64094	9.34996	9.91217
201	neg_1108.604_10.47	Negative	.	N	NA	.	418	17	401	.	.	12.5108	12.143	12.6152	9.37077	11.0443	10.857	12.5867	12.6822	11.6545	10.9139	12.0495	10.5426	12.6186	10.7463	12.083	12.285	11.9017	11.907	11.3427	12.0799	10.903	11.0558	8.54502	11.7659	11.9804	11.9436	12.5362	11.5797	10.0027	11.6992	12.9028	11.8259	10.9809	NA	12.3398	10.44	12.581	12.5725
202	neg_1108.793_13.492	Negative	.	N	NA	.	385	14	371	.	.	11.8792	10.4858	8.21512	10.8639	10.5773	9.90999	11.7649	11.1661	10.6607	11.3913	9.25356	10.9765	10.1184	11.7387	10.3485	NA	10.7366	9.55312	NA	10.8959	10.4244	9.61232	NA	8.82738	NA	10.1924	9.75123	9.68992	8.19907	9.685	9.1555	9.25279	8.08926	NA	10.4878	8.94626	8.2112	8.70862
203	neg_1109.563_10.994	Negative	.	N	NA	.	411	17	394	.	.	9.5384	11.7978	10.2764	6.78036	9.17453	8.73684	8.96067	10.0304	8.50618	7.95064	8.7032	9.41948	10.0573	9.40656	9.98523	10.0996	9.81565	9.97846	8.24884	9.01278	9.81563	8.91926	NA	7.65906	9.06302	9.226	9.49945	9.37285	8.48812	9.82791	9.65691	9.37341	7.30462	NA	9.61074	8.58835	9.92924	9.66003
204	neg_1109.604_11.047	Negative	.	N	NA	.	379	15	364	.	.	8.99513	9.17076	8.7687	8.6199	7.37772	10.0657	9.01897	8.45061	7.00783	7.50763	7.07297	7.8517	8.56316	9.25817	8.76644	8.6735	8.99338	8.62527	6.72166	8.17342	8.01799	2.88665	NA	NA	-0.5184	7.90226	7.96685	7.12062	8.63997	9.21512	7.04518	8.41101	8.18578	NA	8.43084	8.17807	6.79848	NA
205	neg_1110.583_8.158	Negative	.	N	NA	.	419	17	402	.	.	12.1634	13.0728	12.7817	12.1553	12.7165	12.7454	13.2926	13.7952	12.934	12.9824	13.0471	12.7181	13.0561	12.7977	12.0094	13.4883	13.3547	13.1959	12.9148	13.7286	13.0685	12.1816	9.07318	13.2378	11.9722	13.4186	13.694	13.4163	12.7371	13.7988	14.2033	13.3844	12.9934	NA	13.8372	12.7824	13.9921	13.8905
206	neg_1110.809_13.97	Negative	.	N	NA	.	408	17	391	.	.	13.3958	11.8731	11.0009	12.2117	12.2584	12.4743	12.3861	11.8471	11.3247	11.6908	11.0018	11.6707	9.85751	12.7809	13.4488	7.30905	12.1545	11.3308	6.93146	11.5551	11.2541	10.8514	NA	9.48017	6.46263	11.0553	9.96928	10.5409	9.11244	9.42435	8.97102	9.85681	9.40619	NA	11.7878	10.9124	10.1985	9.60287
207	neg_1112.599_8.654	Negative	.	N	NA	.	418	17	401	.	.	12.496	12.1484	12.5507	11.5007	12.2457	11.7602	12.8757	13.0922	11.954	11.7495	12.5552	11.7599	12.3539	11.8664	12.3128	12.0545	12.5052	12.0822	11.3694	12.7032	12.344	11.9133	NA	12.3211	11.3258	12.4383	12.8443	11.96	11.2292	12.5213	13.0041	12.161	11.6255	NA	12.8244	11.8028	12.7057	12.718
208	neg_1112.742_11.083	Negative	.	N	NA	.	349	15	334	.	.	NA	8.69539	NA	11.8958	10.3371	NA	NA	NA	10.1418	9.74082	9.40943	12.0394	6.89014	NA	NA	7.13429	7.80284	NA	11.1715	6.05904	NA	11.5591	9.16654	11.7902	11.9509	7.46857	6.79788	9.58527	10.4045	8.15554	7.01929	8.6474	9.53615	NA	8.19416	10.1395	8.15864	-0.420292
209	neg_1112.824_14.485	Negative	.	N	NA	.	414	17	397	.	.	11.6035	13.354	12.6949	13.0147	13.4993	14.016	13.8121	13.0648	12.8114	13.341	13.5917	13.169	12.3424	14.4056	12.642	11.1415	13.0745	13.3857	10.5773	13.4065	13.4024	12.9811	7.60727	12.4498	9.42392	13.2526	13.0621	13.2888	13.4238	12.4695	13.0979	13.3048	13.0852	NA	14.3774	13.2969	12.8177	12.6428
210	neg_1112.885_15.346	Negative	.	N	NA	.	385	16	369	.	.	NA	3.59967	4.10848	7.87413	7.83035	3.6238	4.95445	4.23189	8.5314	8.22451	8.1806	7.75573	-0.722763	NA	NA	6.60323	5.5639	2.83356	11.6411	6.35591	6.25641	10.7055	7.71884	9.85143	11.6782	6.68033	5.95732	10.2258	10.5504	3.82286	-1.41925	8.35956	10.279	NA	7.29573	9.31321	8.07838	8.19226
211	neg_1113.56_8.193	Negative	.	N	NA	.	400	17	383	.	.	NA	9.21898	8.74411	7.69551	7.23299	8.5852	8.87547	10.1361	8.85224	8.02108	9.71292	8.66828	9.29113	9.02999	7.85738	9.14742	9.09914	8.98393	9.07051	10.4712	8.09549	8.57272	NA	9.5879	7.90195	9.78178	9.31013	9.43618	8.30296	9.7886	10.1875	8.72919	9.44832	NA	10.0551	8.63486	10.2921	8.90552
212	neg_1114.614_9.537	Negative	.	N	NA	.	417	17	400	.	.	12.6427	13.5626	13.5541	10.9562	12.3898	12.5116	13.5035	13.147	12.3447	11.561	11.958	11.4203	13.2319	11.7368	12.9218	13.598	12.7308	13.2003	11.7194	12.9815	12.1126	10.8496	9.7293	11.7407	11.1119	12.9393	12.8856	12.2244	10.376	12.4193	13.6333	12.4003	11.8763	1.70995	12.4526	10.9989	13.368	12.6815
213	neg_1114.695_11.501	Negative	.	N	NA	.	365	16	349	.	.	5.98105	8.78811	6.37126	11.746	10.7551	NA	NA	NA	11.2724	12.1218	11.5739	10.9948	6.89438	7.07073	NA	NA	6.44389	NA	11.2879	10.1505	7.30106	11.8851	12.4962	12.1596	13.0484	10.0265	8.71261	11.0361	10.7126	8.54856	NA	9.69119	10.7106	NA	8.95692	10.2264	NA	8.62437
214	neg_1115.607_8.034	Negative	.	N	NA	.	410	17	393	.	.	7.46854	12.1846	11.7471	10.8352	11.0238	11.7211	12.0069	10.8248	9.74697	9.00187	11.4319	10.2322	11.4435	11.2636	8.31045	10.7496	7.73607	11.9284	10.7371	11.7939	11.2335	11.322	NA	11.0349	9.57475	11.5514	11.8167	11.0737	10.4656	10.9236	11.5971	11.7591	11.3568	NA	11.4337	10.8586	11.1958	10.9636
215	neg_1116.856_15.164	Negative	.	N	NA	.	404	17	387	.	.	9.2329	10.8205	10.6158	11.6123	11.472	11.5767	12.0817	11.3996	10.4218	11.7736	11.0539	11.3559	9.30057	12.4882	9.1794	8.89002	11.1667	11.118	9.33961	12.0625	12.3863	10.6489	NA	10.6979	8.20998	11.3933	10.6792	11.4793	12.7032	10.7907	10.4253	11.6089	10.9118	8.1272	12.1816	11.5418	10.5691	11.1973
216	neg_1116.936_15.472	Negative	.	N	NA	.	403	17	386	.	.	6.694	2.19173	2.83864	7.41206	6.58728	4.986	3.65536	3.67568	7.16758	7.03353	7.14471	7.50496	4.95	4.82908	7.4943	1.23189	2.63339	5.77814	9.11052	3.92418	6.60597	10.5391	NA	9.94806	11.7356	1.98064	5.88682	8.52993	8.61324	3.22376	6.99463	4.88853	7.32863	8.98557	7.26755	7.74345	8.02265	2.05331
217	neg_1117.623_8.907	Negative	.	N	NA	.	418	17	401	.	.	12.7732	12.7828	13.5367	10.2083	11.719	11.4922	12.7634	12.6318	12.1598	11.0664	11.9715	11.0478	13.1996	10.8537	12.8323	13.0422	12.1568	13.0951	12.3115	12.331	10.745	11.7973	11.1094	11.6912	11.9446	12.6694	12.3719	11.8355	9.16244	12.4303	13.2524	10.8898	10.6558	NA	12.0219	10.6793	12.9004	12.3828
218	neg_1117.698_11.235	Negative	.	N	NA	.	418	17	401	.	.	11.2883	11.699	10.6758	12.6038	12.2345	11.4961	11.3411	11.8627	12.6334	13.0286	12.72	12.7555	11.7879	11.1167	10.4461	11.5565	9.0523	10.8488	13.2363	12.3421	11.7601	13.5471	12.3869	13.945	14.1837	12.5635	12.9049	12.6918	12.6861	12.5525	12.2413	12.6602	12.8427	NA	12.3903	12.7748	12.5124	12.3321
219	neg_1118.57_8.246	Negative	.	N	NA	.	419	17	402	.	.	13.6964	12.3386	12.8632	11.3736	12.1342	11.5914	12.9486	13.113	12.4127	11.2785	11.8293	11.6751	12.4189	12.0075	13.8344	11.5209	12.4258	12.1375	10.975	12.1547	10.5715	12.7048	7.5756	11.9419	11.9236	11.9586	12.4382	11.1181	10.7888	11.7402	12.7749	11.2085	10.4968	NA	11.7962	10.9489	12.3281	11.8378
220	neg_1118.872_15.617	Negative	.	N	NA	.	390	17	373	.	.	4.62353	8.65389	6.10253	9.39151	8.38017	9.36998	9.51721	7.47203	8.01384	9.68553	8.54464	8.6273	7.67811	10.4606	6.83725	5.98597	6.39018	5.68396	8.31249	10.2584	10.5109	8.63689	3.70266	9.51304	7.99574	7.58535	7.84499	9.8666	11.8165	7.49813	8.95934	10.3621	9.4249	NA	9.97681	10.1219	8.91908	8.48017
221	neg_1119.712_12.39	Negative	.	N	NA	.	401	17	384	.	.	6.92661	6.55803	8.8123	10.2118	8.2602	10.2661	8.63121	NA	9.58795	10.1526	8.57911	8.43463	8.63081	9.00513	NA	8.68839	6.7914	8.11466	9.77911	8.1227	8.22239	11.4164	8.23752	9.53425	11.0864	7.84854	9.49792	6.40555	9.30186	9.76583	NA	7.56415	9.3166	NA	7.53042	8.25406	7.73435	6.75608
222	neg_1120.564_10.104	Negative	.	N	NA	.	379	15	364	.	.	12.6923	11.0708	11.1742	7.65452	10.1577	10.7775	11.7171	10.8799	10.2115	8.91605	10.0181	9.6236	10.434	10.6275	12.394	11.2557	11.6731	12.3243	8.04917	11.4157	9.951	7.15143	8.56106	9.41463	9.56797	11.6628	10.535	10.4219	9.16975	11.0657	10.6963	10.1828	7.79997	NA	10.7438	8.17526	11.7647	10.3949
223	neg_1120.586_9.133	Negative	.	N	NA	.	417	16	401	.	.	10.8104	11.8844	12.8947	7.8972	10.2371	10.1514	12.0674	12.0934	11.2351	9.02442	10.3981	7.32541	12.4056	7.53329	12.0275	12.4468	11.7278	12.4867	11.6873	10.9699	8.46511	11.576	11.9197	11.7047	11.4501	11.8811	11.8256	10.9318	7.90192	10.1005	12.4067	9.73057	8.1262	7.98796	11.115	9.11897	12.6975	12.087
224	neg_1120.673_11.252	Negative	.	N	NA	.	373	17	356	.	.	NA	NA	NA	7.28134	5.60318	NA	NA	7.93476	8.58174	8.78765	9.09263	8.17037	7.67952	NA	NA	6.94998	5.83303	NA	8.31149	8.97881	7.96801	8.79398	NA	10.649	10.1024	8.0158	8.59886	7.84939	8.91639	9.08457	7.29498	9.41272	8.39723	NA	8.63554	8.66739	8.17931	6.4492
225	neg_1121.7_16.353	Negative	.	N	NA	.	420	17	403	.	.	12.4529	12.7062	12.906	11.4044	12.1927	12.7443	12.5656	12.7431	11.4678	11.5642	12.1616	11.9798	12.6637	12.0683	13.1008	12.574	12.275	13.1964	11.4492	12.4933	11.8737	11.4343	13.6763	12.1843	12.3841	12.1812	11.9552	12.6767	11.0878	12.032	12.5928	12.3154	12.0892	15.2468	12.4035	11.1186	13.1868	12.3609
226	neg_1122.559_10.945	Negative	.	N	NA	.	418	17	401	.	.	11.9427	12.1741	11.7917	10.4051	11.3881	11.9645	12.1837	11.1959	10.9693	10.8112	11.5063	10.5027	11.5737	11.5418	11.9431	11.1093	11.3337	12.2552	10.9835	12.1	11.819	9.92349	NA	10.729	10.5297	12.0471	11.684	11.4425	11.1873	11.2679	11.7148	11.2953	10.8131	NA	11.5425	11.5309	12.1858	11.4626
227	neg_1122.58_10.359	Negative	.	N	NA	.	349	13	336	.	.	11.8211	10.9112	11.9412	NA	8.41317	10.1986	10.9451	10.4185	8.92853	7.01257	8.1414	7.13568	11.5624	8.36219	11.9079	10.9921	9.62616	12.1453	9.42935	10.3864	8.2408	NA	10.146	6.89301	9.23656	11.1077	10.6586	9.7454	8.24393	10.8138	10.0358	8.34934	NA	NA	8.01852	7.83157	10.3261	10.4316
228	neg_1122.91_15.11	Negative	.	N	NA	.	369	17	352	.	.	NA	8.60937	NA	11.8065	10.5607	NA	NA	NA	10.8939	10.103	12.0432	11.9795	8.8242	6.84257	NA	10.0027	6.84388	NA	12.9795	9.01965	9.26248	12.1742	10.6878	12.1811	13.0861	9.91856	10.0462	12.4325	12.33	8.47387	9.53243	11.0268	13.0726	-0.730754	10.625	12.3119	11.1491	10.7062
229	neg_1122.913_15.436	Negative	.	N	NA	.	361	14	347	.	.	7.83198	4.26454	NA	9.48124	6.72303	5.84771	7.53975	NA	10.3625	9.35487	11.1749	10.5852	3.60087	NA	NA	7.45011	5.95096	NA	12.3475	10.3923	8.76543	12.8078	11.4092	12.3625	13.0328	8.81724	7.93714	12.1012	11.9128	6.43371	7.08796	10.022	12.6382	NA	9.49657	11.6001	9.58103	9.17054
230	neg_1124.885_15.201	Negative	.	N	NA	.	379	16	363	.	.	NA	5.15347	NA	11.1172	9.26361	3.44242	NA	NA	9.90654	8.60463	10.8934	10.433	6.78213	5.66016	6.29923	7.39855	5.84237	NA	12.3441	6.86899	5.35555	12.4008	6.04154	12.4194	12.3098	7.8609	7.03146	11.3393	11.7769	6.9903	8.63112	9.36637	11.9283	NA	8.22955	11.4639	7.90565	8.89236
231	neg_1124.923_15.454	Negative	.	N	NA	.	371	16	355	.	.	NA	9.14686	6.51793	11.7471	11.4948	NA	NA	6.11594	11.3421	10.8209	11.5714	10.9481	NA	NA	NA	9.64849	7.45005	6.58145	12.9177	9.82449	7.17581	12.7218	12.8684	11.9315	12.3567	10.6292	9.01979	12.1922	11.9765	NA	9.23855	7.34898	12.4272	NA	10.4438	11.5433	11.3055	11.4422
232	neg_1125.888_15.472	Negative	.	N	NA	.	356	16	340	.	.	NA	2.65427	NA	10.0678	9.03407	NA	NA	3.66073	8.8561	8.1039	6.81146	9.846	NA	NA	NA	5.09366	1.73219	NA	10.9034	7.90719	2.91674	11.3019	10.9871	10.7771	11.6294	8.07747	5.8897	10.4626	10.5918	NA	4.97811	8.28933	10.2716	NA	7.9549	10.0507	8.41268	8.67
233	neg_1126.557_8.158	Negative	.	N	NA	.	413	17	396	.	.	10.317	10.6129	10.2861	9.27523	9.92514	10.0992	11.023	11.2919	10.5892	10.1832	10.8289	10.0582	10.4076	10.9319	10.174	11.4073	11.0297	10.2363	10.6144	11.269	10.5724	10.2775	NA	10.6464	9.24425	10.8613	11.2358	10.8721	9.39252	11.2175	11.6599	11.096	10.2931	5.50511	11.5266	10.3699	11.504	11.7082
234	neg_1126.851_13.676	Negative	.	N	NA	.	394	17	377	.	.	4.14774	9.26526	1.07623	11.5969	10.6277	NA	3.17447	8.37864	11.7383	12.3769	11.2643	11.4817	8.03971	7.11602	NA	7.49895	NA	1.85818	13.0615	9.23095	8.75087	13.9777	12.0273	13.4014	13.4692	9.96826	9.28847	12.1125	11.9977	8.10741	8.06905	9.65047	11.9239	NA	8.93608	11.6973	9.5743	10.3568
235	neg_1126.902_15.746	Negative	.	N	NA	.	355	16	339	.	.	0.162851	4.48284	NA	9.64102	8.47192	NA	NA	5.63551	9.94496	9.92046	9.56168	10.0851	5.27249	NA	NA	6.9295	NA	NA	11.955	9.00259	NA	9.86919	11.0976	11.3555	12.0227	4.45093	7.65973	11.3105	11.1803	NA	NA	8.31088	11.4237	NA	7.33509	10.6591	7.04466	6.77024
236	neg_1127.903_15.454	Negative	.	N	NA	.	373	17	356	.	.	6.55371	7.95465	6.43755	11.3319	10.1637	5.71291	NA	NA	10.0637	9.61667	10.3683	10.1593	5.26362	NA	NA	6.60974	7.85347	7.27362	12.0743	NA	6.06722	11.4185	10.3046	11.4104	11.8751	8.98832	9.20877	11.0857	11.5021	5.85044	8.69417	6.98778	11.3858	8.82872	8.03925	11.1148	9.32522	10.4085
237	neg_1128.573_8.671	Negative	.	N	NA	.	392	17	375	.	.	NA	7.67644	8.52317	7.76998	8.99647	8.65641	9.71776	9.99188	8.68565	8.49044	9.535	7.392	9.42844	9.38978	8.91277	7.62305	9.32302	8.37723	6.75422	10.101	9.49014	8.53957	NA	9.89831	8.25652	9.13811	10.2071	8.10864	8.30937	9.81831	9.16779	9.73486	NA	NA	9.29154	9.43866	9.56218	9.94512
238	neg_1128.867_14.062	Negative	.	N	NA	.	339	16	323	.	.	NA	7.68112	NA	11.2268	10.149	NA	NA	NA	10.7169	9.43479	8.14699	9.68581	NA	NA	8.58435	NA	6.59342	NA	10.3507	NA	5.62718	12.5063	10.0036	9.78416	10.7829	5.08178	6.84193	8.92016	9.38925	NA	NA	NA	8.60828	7.91688	NA	7.15235	NA	7.75831
239	neg_1129.541_7.101	Negative	.	N	NA	.	395	14	381	.	.	8.96231	7.05111	7.15732	9.97386	7.1479	9.20479	8.06645	NA	6.77797	9.21789	8.26576	5.55004	7.52963	10.8447	NA	7.86793	7.35683	9.19463	8.59417	9.93746	10.5478	5.03683	NA	7.40269	NA	8.55033	9.07177	9.46998	10.1983	8.35971	7.6437	9.29444	9.23267	NA	8.92449	8.49645	5.95167	NA
240	neg_1130.69_11.171	Negative	.	N	NA	.	387	17	370	.	.	NA	10.0999	7.13916	9.70308	10.968	8.00248	NA	9.26764	10.9684	10.9852	12.1227	11.8855	7.78544	7.51666	NA	10.475	NA	NA	11.9667	10.8327	9.68079	10.7766	11.8077	11.3113	12.4936	10.3438	10.1552	12.2426	11.4598	9.40453	7.41217	11.3405	11.9518	NA	10.7003	11.7913	10.6683	10.9445
241	neg_1131.557_7.854	Negative	.	N	NA	.	419	17	402	.	.	13.023	12.956	12.7158	13.0021	11.9386	13.6954	12.6482	12.691	12.0492	12.414	12.5899	12.633	12.4204	13.2031	12.3762	13.4854	13.069	13.909	12.4673	13.4766	13.5395	11.1485	8.65564	12.4246	10.7168	13.1593	13.0599	13.0449	12.9313	13.0123	12.4933	12.8717	12.8521	NA	13.1338	12.0511	12.8003	12.9505
242	neg_1131.713_11.767	Negative	.	N	NA	.	334	16	318	.	.	NA	NA	NA	5.24855	NA	4.13254	NA	NA	9.16443	8.51723	9.63641	7.78949	6.78038	NA	NA	NA	NA	4.83726	11.4256	NA	6.20838	10.8325	NA	11.9422	12.1294	8.90889	8.8047	9.93847	9.9411	5.53021	NA	9.43401	10.2635	7.50455	8.90904	10.7541	8.35261	7.59701
243	neg_1132.706_12.207	Negative	.	N	NA	.	387	17	370	.	.	4.87346	12.154	NA	9.94602	11.3108	6.13243	NA	8.62098	11.7446	11.9096	12.7055	10.5446	9.41289	10.0701	NA	11.2456	8.66058	6.39431	11.5906	11.2789	10.5457	9.9648	12.9934	8.59643	10.0943	10.9458	9.95365	11.2684	11.1213	9.24008	9.8549	11.5659	11.0842	NA	9.94702	11.345	10.6502	10.9521
244	neg_1132.931_15.508	Negative	.	N	NA	.	386	16	370	.	.	6.1974	7.72624	4.70133	13.0584	11.3442	NA	NA	4.1334	12.1897	12.5769	11.6523	11.7091	NA	5.34287	8.89281	7.62805	6.27784	NA	13.9242	8.66186	6.54302	15.1211	11.2696	13.7185	15.0187	9.36096	7.31139	13.3773	13.2391	5.53023	7.20592	9.76929	12.5445	8.43695	9.48419	12.4065	10.8409	10.1857
245	neg_1133.672_11.235	Negative	.	N	NA	.	371	16	355	.	.	NA	7.37862	NA	9.24886	9.19081	6.26944	NA	8.58619	9.36565	7.75451	8.1547	7.38099	7.71069	NA	NA	6.68665	NA	7.41602	10.0585	6.87073	NA	9.89892	NA	11.7846	11.0159	8.10842	9.65256	8.23158	9.08811	9.27089	7.88942	9.37601	8.83843	NA	8.41419	10.1036	9.85471	9.14734
246	neg_1134.543_8.246	Negative	.	N	NA	.	393	16	377	.	.	11.1835	9.1822	9.81946	7.9212	8.79472	7.71894	10.7026	9.14426	9.15055	8.61906	7.97061	7.98738	9.86002	8.64454	11.1404	8.74655	8.25184	8.69015	8.77232	8.11182	7.85151	10.2914	NA	8.61685	9.70581	8.6766	9.19705	8.4777	7.41106	9.518	9.41908	7.29483	7.36648	NA	8.97425	6.34565	7.99566	9.67174
247	neg_1136.596_8.365	Negative	.	N	NA	.	351	13	338	.	.	NA	7.46283	8.89807	6.95966	8.07253	7.69397	8.68041	10.0281	7.72726	8.59131	8.43164	8.19155	8.40592	9.03753	NA	9.20869	9.54489	6.9045	7.91741	10.214	9.06585	7.03771	NA	7.74392	7.68611	10.2078	9.48404	8.92299	7.40447	9.36236	10.4992	9.29557	9.47331	NA	9.49796	8.36698	9.62207	9.91698
248	neg_1136.824_14.246	Negative	.	N	NA	.	408	17	391	.	.	11.4153	11.1488	10.2738	11.5877	11.8258	11.7845	12.4689	11.9855	11.2224	12.0051	11.7291	11.4655	11.4935	12.9196	9.45921	9.99678	12.0315	11.357	8.84122	12.306	12.2446	10.5688	NA	10.9602	6.85395	11.7769	11.5772	11.6892	11.4461	11.9208	11.5139	11.7393	11.4871	NA	12.4774	11.6213	11.0961	11.634
249	neg_1136.897_16.775	Negative	.	N	NA	.	408	17	391	.	.	6.0567	9.55867	8.48824	12.3426	12.5331	13.6923	9.64413	8.48898	11.6248	11.4719	10.0331	11.3306	9.77271	11.3268	8.05717	9.58504	11.2418	12.9333	10.3904	10.3545	11.4853	10.3334	6.5501	9.15654	8.76743	9.68906	8.03237	10.9163	12.7147	9.49394	7.83369	10.0737	11.5732	6.27366	9.02618	12.5661	9.2264	9.409
250	neg_1136.925_15.364	Negative	.	N	NA	.	368	17	351	.	.	NA	NA	NA	9.2103	6.90421	7.36096	NA	NA	9.90201	7.85099	10.1344	9.08151	6.90368	5.35668	7.0117	6.6167	NA	NA	11.8557	5.18636	NA	12.3461	NA	11.4608	12.6586	7.45623	NA	11.3623	11.1728	6.94788	7.37767	9.31763	11.7277	7.66517	8.62467	11.1843	9.84344	8.29532
251	neg_1138.84_14.54	Negative	.	N	NA	.	363	15	348	.	.	6.26605	10.1272	8.59325	10.5048	8.30208	10.3261	10.4419	9.63135	8.52165	10.3215	9.74917	9.86185	7.82337	9.88117	9.45501	NA	10.2725	10.0335	NA	10.3114	10.35	7.24793	NA	7.52803	NA	9.21913	7.73177	8.9221	8.29845	8.89344	NA	8.77973	7.03587	NA	9.97166	8.46163	7.05399	8.01219
252	neg_1139.712_16.408	Negative	.	N	NA	.	420	17	403	.	.	12.4245	12.2548	12.7265	11.0983	11.1843	12.9429	12.5679	12.6606	11.2667	11.9045	12.0307	11.7746	12.5019	11.9521	13.1631	12.3948	12.0008	13.1012	11.1064	12.4974	12.0296	11.7214	14.6752	11.6368	12.2327	12.4983	12.264	12.2612	11.0776	11.8081	12.3414	12.0129	11.9235	14.5655	12.54	10.6258	13.0197	12.7682
253	neg_1139.903_15.346	Negative	.	N	NA	.	386	17	369	.	.	NA	6.09369	4.97375	7.23342	5.48909	6.18802	3.3631	5.74079	7.16106	7.18577	7.81144	6.73206	6.39359	2.63559	6.87449	NA	5.89081	5.38136	10.3539	4.97508	5.95578	9.93587	7.65559	10.0331	10.5362	7.44715	7.01731	8.701	8.79471	3.58906	2.88442	6.69825	9.33253	NA	6.79128	8.83421	6.92975	5.84122
254	neg_1139.904_15.581	Negative	.	N	NA	.	334	15	319	.	.	NA	NA	NA	6.33908	6.30824	4.33287	NA	6.26642	8.48251	5.53436	7.91127	6.48482	NA	NA	NA	5.82563	NA	6.58217	10.484	NA	4.78827	9.82375	8.6502	9.37564	11.2902	4.48227	NA	9.46726	9.69997	NA	NA	6.71133	10.0212	NA	7.16019	8.73915	7.48017	6.78543
255	neg_1140.856_14.981	Negative	.	N	NA	.	371	17	354	.	.	NA	9.19539	7.00966	9.5694	8.58443	10.5241	10.209	8.69302	7.98932	9.94277	9.91068	8.45787	7.60966	10.5747	7.66609	7.74343	8.93045	7.41079	NA	9.49692	9.95531	8.47343	NA	8.61246	5.77023	9.16249	NA	8.41819	9.80822	7.84931	NA	8.56161	8.26266	NA	9.82413	8.01223	8.35998	7.17347
256	neg_1140.867_13.878	Negative	.	N	NA	.	350	15	335	.	.	6.62901	4.40055	5.55791	6.53586	6.69842	NA	NA	6.33459	8.69893	9.10113	8.69974	8.15319	3.35395	5.1151	3.86871	6.63127	5.55654	NA	10.7237	6.37974	NA	12.0628	8.47362	11.3714	12.349	7.60705	NA	9.50256	9.53573	2.58106	NA	7.32632	9.61216	8.66982	NA	8.67195	NA	7.61079
257	neg_1142.849_13.62	Negative	.	N	NA	.	405	16	389	.	.	9.05775	6.53056	5.49949	8.60495	8.17855	5.90792	4.71718	4.63415	9.90018	9.58679	10.3922	10.4264	6.0538	3.66771	7.25392	7.87802	6.66758	NA	12.0648	8.14767	8.17704	11.9417	10.5083	12.4356	12.3649	8.77231	9.18573	10.9765	11.312	5.95276	7.59557	10.0586	11.6462	NA	9.11267	11.2094	8.74516	9.3556
258	neg_1142.872_15.238	Negative	.	N	NA	.	376	16	360	.	.	-4.05898	8.24026	NA	9.34031	8.61028	9.74209	9.91418	8.40791	9.47068	10.5879	9.64309	9.5818	8.38911	10.0907	7.61893	6.57072	8.50472	9.31932	NA	9.36689	11.5539	9.25967	NA	10.1389	NA	9.76053	9.81202	10.3062	10.8473	9.05648	8.96489	10.5048	9.13138	8.30648	10.83	9.04461	8.75215	9.95559
259	neg_1144.585_8.499	Negative	.	N	NA	.	418	16	402	.	.	12.1972	6.12655	11.4206	8.92344	10.0516	10.4401	10.9588	11.3917	10.0423	9.64849	9.35247	9.15588	11.3306	8.72754	11.701	10.7975	10.2625	10.3489	10.7703	11.3574	10.8408	10.3765	7.73613	10.8937	11.1525	9.9163	11.5889	10.2924	10.2907	11.2073	11.4698	9.79544	9.57643	NA	11.1286	9.30764	11.0618	10.97
260	neg_1144.861_14.007	Negative	.	N	NA	.	390	17	373	.	.	7.06719	7.7936	5.06589	9.71699	10.299	NA	NA	5.1404	10.5913	10.7996	10.8447	10.7767	NA	NA	8.64734	9.98296	5.81251	7.55112	12.8244	8.97551	8.49322	12.1448	11.7905	11.7257	12.4876	9.76678	9.28198	11.6576	12.1568	7.66018	7.33037	10.2478	11.868	-0.00445556	10.4211	11.5637	10.7271	10.0026
261	neg_1145.729_12.335	Negative	.	N	NA	.	335	14	321	.	.	NA	NA	NA	9.17377	8.02276	-5.38743	7.37537	NA	9.37194	9.36693	8.48471	6.63945	NA	NA	NA	NA	3.40302	NA	9.99151	4.07246	NA	10.6165	7.73486	9.40455	11.2616	7.51077	NA	8.36945	9.40801	NA	NA	8.67511	8.61828	NA	7.41746	9.00989	NA	NA
262	neg_1147.532_7.837	Negative	.	N	NA	.	417	17	400	.	.	9.98031	10.3995	9.81272	10.7246	8.84284	11.468	9.63477	9.77145	9.0652	9.41164	10.3811	10.0209	10.2485	10.5028	9.94992	11.02	11.1561	11.6457	10.1211	11.0914	11.5056	7.59313	NA	10.0037	6.37873	11.1658	10.6557	10.9483	10.0663	10.4537	10.0041	10.5885	9.96277	NA	10.2484	9.5401	10.4771	9.9857
263	neg_1148.617_10.153	Negative	.	N	NA	.	372	15	357	.	.	12.3091	11.629	12.7642	8.77603	10.3659	10.995	12.2565	11.9853	11.1207	10.2879	10.2201	7.4601	12.4498	9.50461	12.9439	12.1865	11.7674	11.7105	9.34587	11.6661	10.4202	NA	12.0476	9.39157	NA	11.7162	12.0137	10.4006	7.87811	11.8192	12.8697	10.0007	7.02707	11.5607	11.7078	9.63083	12.2071	12.3084
264	neg_1148.927_15.183	Negative	.	N	NA	.	384	16	368	.	.	NA	NA	1.02903	11.859	10.8265	2.4041	NA	6.47358	10.4912	10.3788	11.502	11.1408	8.23463	5.10223	3.80939	8.4482	7.76411	NA	13.3162	7.94806	8.25278	12.8465	7.41706	12.6287	13.3832	8.72101	10.0452	12.8528	12.6783	8.01563	8.95136	10.8335	12.4863	NA	9.61734	12.791	10.6419	9.41138
265	neg_1148.928_15.454	Negative	.	N	NA	.	377	17	360	.	.	7.61529	9.56348	8.31484	12.5447	11.9963	6.44123	NA	NA	11.8173	11.7453	11.8654	12.7688	7.64467	NA	8.09004	9.63826	NA	NA	13.8985	8.25766	9.1224	14.1811	11.7665	13.8608	14.0757	10.5643	9.10208	13.3269	13.2508	7.31769	8.99425	11.3229	13.4021	NA	10.9432	12.8226	11.417	11.3022
266	neg_1150.589_10.503	Negative	.	N	NA	.	386	15	371	.	.	9.69802	10.2978	11.1755	6.48406	8.15792	8.70278	10.5126	10.8078	8.83545	7.73015	9.40174	8.26032	11.3134	7.44769	10.0683	10.7374	10.2044	10.0862	8.80968	10.1953	7.29144	9.08519	NA	9.97605	10.3056	9.34115	10.5636	8.90493	7.53658	9.96667	11.1632	7.63278	8.53474	NA	8.95704	8.02875	10.1167	9.91577
267	neg_1150.943_15.727	Negative	.	N	NA	.	367	16	351	.	.	NA	5.95286	3.06138	11.2763	10.4903	2.29807	NA	1.17347	11.0725	10.6919	10.977	11.6182	6.38368	NA	NA	8.54382	6.26493	NA	13.1627	10.6606	5.5703	11.3406	13.3762	13.0163	13.3448	9.61511	8.84688	12.6716	12.6972	3.50504	8.91917	9.2334	12.2054	NA	9.52229	12.1635	10.1977	9.57425
268	neg_1151.809_13.694	Negative	.	N	NA	.	400	17	383	.	.	7.41395	8.29206	NA	10.036	9.13084	10.3205	8.20696	2.02258	7.74063	6.9956	6.60324	7.64833	8.70157	10.4455	NA	3.91169	NA	7.33817	7.50287	6.83558	10.1849	8.66723	5.11667	7.54296	7.34193	7.05534	3.75542	8.48521	9.02976	9.45198	NA	7.82706	8.30688	NA	2.2405	8.90225	7.69762	5.75358
269	neg_1151.904_15.183	Negative	.	N	NA	.	361	15	346	.	.	NA	5.67606	6.82987	9.42041	8.67729	NA	5.42979	6.55759	9.16937	6.28314	9.46958	9.96757	NA	6.57638	8.97374	NA	NA	6.56793	10.7723	4.23643	NA	11.6884	4.75238	10.7179	11.3357	6.32983	7.00833	10.5568	10.5974	6.27907	7.11766	8.64896	9.93218	NA	NA	10.4496	NA	7.06139
270	neg_1152.866_13.731	Negative	.	N	NA	.	411	16	395	.	.	7.78937	7.68372	6.7891	11.4946	10.3188	3.62377	7.22878	6.79022	11.877	12.7049	11.683	11.6944	4.30366	7.5364	6.69963	NA	2.21116	6.02032	12.8776	9.32496	8.73604	15.1091	12.0514	14.297	14.57	9.16931	8.99269	12.6149	12.0474	7.03125	NA	10.409	12.1321	7.22301	8.95755	11.4452	10.4899	9.34921
271	neg_1153.918_15.727	Negative	.	N	NA	.	337	15	322	.	.	NA	1.38424	6.2515	8.87752	7.7316	6.20729	NA	NA	8.20894	7.60821	7.40025	7.57351	8.81871	7.40977	6.62902	NA	7.08091	NA	10.1202	NA	NA	9.25369	11.2513	9.75502	11.1416	6.47475	4.86455	9.52236	9.92573	NA	7.59013	6.23919	9.26903	NA	7.7526	8.51108	7.26676	7.4596
272	neg_1154.568_10.572	Negative	.	N	NA	.	399	17	382	.	.	11.2448	9.85811	10.9507	8.96284	9.99017	11.1698	11.0878	8.3979	9.32246	7.85409	8.29853	9.59876	11.0791	9.97868	11.2642	11.0033	9.9634	11.4581	9.23408	10.5363	10.679	NA	NA	8.32697	8.75146	11.0139	9.89382	8.7038	9.29533	10.2682	10.2463	9.64976	8.81772	NA	8.9367	9.56977	10.5694	10.1162
273	neg_1156.889_14.007	Negative	.	N	NA	.	337	16	321	.	.	NA	NA	NA	8.52229	7.02746	4.89128	4.21354	5.89237	9.37353	8.78789	8.84206	9.0197	3.33516	NA	NA	NA	NA	NA	10.8085	NA	NA	11.9964	8.78016	9.90908	10.9713	7.74768	7.23388	9.23191	10.0928	NA	NA	6.38529	9.88163	NA	6.46678	9.32303	8.16303	8.23888
274	neg_1158.722_12.207	Negative	.	N	NA	.	341	15	326	.	.	NA	6.98968	NA	7.83833	7.83908	NA	NA	NA	8.60397	NA	9.95021	8.24645	NA	NA	NA	7.75739	NA	NA	9.33086	NA	NA	8.03293	6.99739	6.29552	9.63048	6.90395	6.44685	8.4523	9.46326	NA	NA	9.26122	9.71353	NA	6.57851	9.58105	NA	NA
275	neg_1160.897_16.481	Negative	.	N	NA	.	398	17	381	.	.	4.7216	8.02356	8.09165	10.5308	11.9306	12.149	8.96737	6.33171	10.2813	10.3201	9.54252	10.1513	8.90841	11.1085	NA	9.72465	10.6298	11.7746	8.27485	9.50217	11.4587	8.14416	7.36815	8.09808	8.88425	10.1882	7.66342	11.4274	12.3757	9.30217	7.9667	11.135	11.2255	NA	10.1693	12.6836	10.4554	9.79502
276	neg_1162.942_15.346	Negative	.	N	NA	.	336	17	319	.	.	NA	NA	4.86157	7.17786	NA	NA	NA	6.52215	6.28002	NA	8.54345	6.66654	NA	NA	NA	NA	NA	5.78412	10.1389	0.337463	NA	10.5006	7.57058	9.87365	11.0949	NA	6.03707	8.56823	9.24219	6.24751	NA	7.98297	9.63598	8.48406	-2.07555	8.53656	NA	7.11537
277	neg_1163.707_16.316	Negative	.	N	NA	.	348	17	331	.	.	7.57092	7.79252	7.12002	6.70993	NA	7.71002	NA	8.78719	7.27417	6.2327	NA	6.62673	7.03134	7.67698	8.92157	8.22465	8.04728	8.3061	7.65694	7.97626	8.39065	7.48168	9.18428	7.76458	NA	-0.0280357	NA	6.95942	6.15044	7.59086	8.02914	NA	NA	NA	8.72101	6.18134	8.20279	7.54353
278	neg_1164.544_10.961	Negative	.	N	NA	.	402	16	386	.	.	10.4217	10.1445	9.96183	6.77512	8.78957	9.62161	10.7061	10.6678	8.95787	7.84745	8.89159	8.29228	11.0885	6.57918	10.53	10.8764	10.348	10.0287	9.47838	10.1764	9.03203	8.81629	NA	9.10735	9.90204	10.491	10.6165	7.61052	8.72663	10.1048	10.6294	8.49776	8.19154	NA	9.00883	8.5879	10.5158	9.55692
279	neg_1164.856_14.669	Negative	.	N	NA	.	349	16	333	.	.	NA	7.87313	NA	9.11582	8.91959	8.76685	7.13324	7.48114	8.29652	9.77666	8.53499	9.14498	7.8719	9.88478	NA	6.7213	9.08841	8.44134	NA	9.89676	10.3124	7.37472	NA	6.8051	NA	8.9178	8.93299	9.0427	9.06204	8.89002	NA	8.43053	9.31467	NA	9.20435	6.58	7.6507	8.84485
280	neg_1166.883_13.933	Negative	.	N	NA	.	359	16	343	.	.	NA	NA	NA	5.35128	NA	4.93567	NA	NA	9.51849	9.75742	6.44524	7.66658	NA	1.6062	NA	NA	7.87597	7.17546	10.5871	NA	-3.76518	12.8787	9.02372	11.8245	12.7284	5.93333	NA	9.0912	8.75227	NA	2.96427	6.87489	9.00687	NA	NA	8.21481	6.49015	5.21809
281	neg_1168.542_8.158	Negative	.	N	NA	.	409	16	393	.	.	9.00874	10.3488	9.3052	7.20587	9.25115	9.00183	9.55367	10.8599	9.90447	8.97824	8.89338	8.18464	9.44902	9.08183	9.12586	10.4508	9.65937	9.86824	9.79702	10.2635	9.51068	8.96487	NA	9.73557	7.47448	9.97034	9.79889	10.0904	7.65685	9.75919	9.74465	9.64604	6.87457	NA	9.97558	8.3438	10.7838	10.8432
282	neg_1168.586_8.418	Negative	.	N	NA	.	414	17	397	.	.	11.0684	12.2378	12.7023	9.54911	11.5749	11.3219	12.4893	12.5359	11.6401	9.82172	10.6084	10.6129	12.5368	10.7602	10.771	12.3707	11.6952	12.7321	11.2179	11.5554	10.3311	11.0681	NA	11.7126	11.2422	11.9278	12.0188	11.3952	8.85035	11.695	12.7703	10.6816	11.5812	NA	11.5902	9.95469	12.5782	12.2865
283	neg_1168.863_13.694	Negative	.	N	NA	.	344	17	327	.	.	NA	NA	NA	7.97878	6.88829	NA	NA	NA	9.57367	8.93752	9.62002	9.53581	NA	NA	6.47924	6.57898	NA	NA	11.22	7.84103	NA	12.0132	NA	11.9092	12.4413	8.45449	7.4153	10.7073	10.4452	5.81647	NA	9.60023	11.0841	NA	NA	10.8654	8.09985	8.53137
284	neg_1170.601_8.743	Negative	.	N	NA	.	407	17	390	.	.	8.91355	10.7529	11.3922	8.79218	9.43024	9.83214	11.4348	11.3653	10.2247	9.93946	10.3218	9.5302	10.5442	10.855	8.22059	10.3388	10.9277	9.37514	9.2669	11.0923	10.0999	9.72242	5.80306	9.98557	9.71869	9.89094	10.9673	9.4013	9.64321	10.352	10.7285	9.55519	8.22101	NA	10.5887	9.26081	10.2998	11.8799
285	neg_1170.829_14.595	Negative	.	N	NA	.	409	17	392	.	.	10.5208	9.18425	7.85528	10.4137	9.10938	10.2188	8.94376	8.36894	9.78131	10.3323	9.07027	9.90486	6.29457	10.8526	9.87966	7.39676	9.19499	8.29396	8.12045	9.99686	10.2537	9.8623	4.92086	8.79988	8.86308	8.82839	7.56147	9.03211	9.51031	8.43507	NA	9.25701	8.94091	6.08841	9.86565	7.23444	7.51339	8.33558
286	neg_1170.877_14.062	Negative	.	N	NA	.	417	17	400	.	.	10.7514	8.42866	NA	11.0484	9.90828	8.02465	9.88107	7.7798	11.1541	11.0907	11.6598	11.3537	6.81191	10.7233	8.20309	10.0656	7.76868	7.82739	13.4943	10.2682	8.92717	12.5535	11.2724	13.3513	13.3064	10.1	9.46453	12.5529	12.7084	6.81331	6.62761	11.5071	12.799	8.45857	9.3757	12.5349	11.4817	10.4146
287	neg_1171.595_7.782	Negative	.	N	NA	.	404	17	387	.	.	7.43162	8.05077	10.1285	9.30337	9.16995	10.3521	10.8058	10.318	7.84603	8.32428	7.68986	9.26199	NA	8.72062	8.33806	9.33412	8.47584	9.47624	8.38458	8.4696	9.68446	9.27428	7.40536	8.21856	7.07137	8.30897	9.80869	7.69056	7.80378	9.68439	9.82221	7.40789	7.77708	NA	8.14609	8.20742	8.8116	NA
288	neg_1171.998_16.113	Negative	.	N	NA	.	381	16	365	.	.	7.56108	3.34472	7.47503	5.2152	NA	NA	6.56586	5.61248	5.89118	7.67893	8.7812	7.20972	8.00174	7.12185	6.12151	7.40659	6.7551	8.07145	NA	8.097	7.23186	7.07435	7.84631	8.89909	9.55927	5.89213	9.30325	8.06879	9.22592	6.36171	10.0047	9.33353	8.56879	3.56468	7.36963	9.45442	9.25294	7.92154
289	neg_1172.519_8.299	Negative	.	Y	LMFA07050351	.	406	16	390	.	.	7.26263	11.22	10.2845	7.81357	9.88248	10.1126	11.2204	10.7612	9.09011	6.83763	8.93934	10.1281	10.9181	10.089	9.53682	11.2038	10.4521	11.3254	10.645	10.4232	10.4836	7.13947	NA	8.59018	8.63496	11.0889	10.1979	10.3274	8.89577	10.4658	10.5581	10.8099	9.58518	NA	9.3312	8.81087	11.05	11.3694
290	neg_1172.615_9.601	Negative	.	N	NA	.	371	14	357	.	.	10.0685	8.23149	10.5756	6.88777	7.72503	8.87258	9.33961	10.3332	8.17507	8.03128	8.99193	8.62546	10.7748	NA	10.1916	10.0379	8.52457	9.44493	10.21	8.97765	8.54142	10.4996	NA	10.1321	11.6808	9.72902	10.7281	7.32897	7.15922	9.19391	10.4284	8.16963	7.68042	NA	8.84922	NA	10.8337	10.3302
291	neg_1172.842_15.055	Negative	.	N	NA	.	401	17	384	.	.	NA	9.82569	9.88274	10.4826	9.79424	11.1115	9.86195	9.51015	9.73422	10.2417	10.7162	10.3076	8.01933	11.48	NA	9.47975	10.1444	10.3263	8.59519	10.4925	11.3563	10.7036	NA	10.406	7.29224	9.61786	8.65563	10.6192	11.8233	7.70324	8.58264	10.7919	10.8343	8.62699	11.4351	11.0335	9.47199	10.1079
292	neg_1172.892_14.301	Negative	.	N	NA	.	344	16	328	.	.	NA	5.06021	NA	7.78448	7.48169	NA	NA	NA	8.98281	8.20941	8.12617	9.19951	NA	4.16446	4.81129	5.20023	4.59183	6.94194	10.8444	NA	6.0462	8.65254	NA	9.96914	10.4447	8.1404	6.76462	8.91171	9.7643	3.48899	6.87356	6.82532	9.76713	NA	8.02841	8.98754	8.27309	7.0364
293	neg_1173.758_9.975	Negative	.	N	NA	.	366	16	350	.	.	10.6778	13.3511	NA	11.1832	9.38269	13.8183	12.508	12.909	12.1871	11.7301	13.7359	11.8214	13.2758	12.0696	NA	11.3683	13.8222	12.9171	13.3341	13.3298	13.2934	13.2931	13.5188	13.8443	12.9688	12.7874	12.8927	9.16514	13.7877	NA	NA	12.3361	11.4363	15.0112	13.1181	12.9504	13.4113	12.8474
294	neg_1174.557_8.051	Negative	.	N	NA	.	408	16	392	.	.	11.8259	NA	10.7543	7.54908	9.26933	8.98661	10.4155	10.7937	9.85172	9.42447	9.23856	6.87228	8.26263	8.02461	11.3815	9.8576	10.4208	8.62469	8.882	9.46774	NA	9.13612	4.27398	9.19428	8.23985	8.84711	9.10471	8.90068	7.97915	9.94676	9.06121	NA	8.43247	NA	9.04893	6.98329	9.90078	7.83857
295	neg_1174.633_10.486	Negative	.	Y	LMFA01031015	.	419	17	402	.	.	13.3134	13.7764	14.2503	10.9085	12.4816	12.5715	13.8678	14.172	12.7479	12.003	13.4005	11.9264	13.8828	12.3666	13.3237	13.9577	13.1309	13.3314	12.8322	13.51	12.4506	12.2238	11.4794	13.1206	13.247	13.5147	13.7581	13.0311	11.246	13.445	14.3299	12.8406	11.9586	NA	13.7996	12.183	14.0871	13.7424
296	neg_1175.657_11.252	Negative	.	N	NA	.	371	16	355	.	.	NA	NA	NA	6.05364	7.9139	5.81705	7.76221	6.71447	8.93705	9.47831	8.73233	7.62811	6.89407	6.46954	NA	8.16963	NA	7.17369	8.47676	8.5398	6.2198	9.78395	8.16073	10.492	10.1488	8.59108	8.0791	8.84827	8.59933	7.90082	NA	8.54975	9.09004	NA	8.50178	9.14087	7.36345	8.43525
297	neg_1175.774_10.218	Negative	.	N	NA	.	413	15	398	.	.	12.102	12.6022	11.3414	8.83483	10.2487	11.1248	11.0757	9.27579	9.77988	NA	12.8103	8.21988	10.1517	11.218	11.951	9.13941	10.4955	11.7025	11.4504	12.2977	11.7004	11.7332	14.6435	12.0235	10.9109	10.4871	12.1582	10.8136	10.9285	9.60507	11.9906	10.6995	10.2454	14.5298	12.1105	10.1796	12.6866	10.6631
298	neg_1176.552_9.745	Negative	.	N	NA	.	401	16	385	.	.	11.2316	11.4304	12.9007	7.09105	10.5371	9.78807	11.7264	11.2724	10.1034	9.05642	9.83349	NA	12.2639	9.55193	11.7157	11.8813	11.263	11.5662	9.87521	11.2392	9.42462	6.70385	8.53886	10.0774	7.89213	11.3109	11.323	10.5274	8.40893	10.4614	11.744	8.99899	8.83036	NA	10.5015	7.38538	12.0015	11.4046
299	neg_1176.957_15.709	Negative	.	N	NA	.	338	15	323	.	.	8.44666	-0.638157	7.10265	5.92973	6.32698	NA	NA	NA	6.95126	7.49438	6.39525	7.99871	5.08891	6.70661	0.296961	-1.61673	NA	NA	10.4468	NA	NA	10.0259	NA	9.35294	11.375	NA	NA	9.54496	10.0897	4.64027	NA	5.72753	9.60474	NA	6.94967	9.18608	NA	NA
300	neg_1179.735_7.248	Negative	.	Y	LMSP0601AJ02	.	366	14	352	.	.	10.5874	5.54039	8.1136	9.34884	8.43572	11.0138	8.36497	8.62373	6.56663	8.6336	7.57587	8.23447	NA	11.2305	8.90812	10.5893	9.36963	11.6115	NA	10.5455	10.87	5.29272	6.31919	NA	NA	8.14095	8.99283	8.72554	10.4213	10.2617	8.41092	9.06294	9.41995	NA	9.34952	9.44521	7.48637	6.60009
301	neg_1180.898_14.099	Negative	.	N	NA	.	356	16	340	.	.	NA	5.25344	NA	9.86571	8.3696	NA	NA	NA	10.6471	10.2098	8.43237	9.45765	NA	NA	7.53622	NA	6.66356	NA	11.2196	NA	NA	13.2404	9.47144	11.4474	12.4882	NA	6.78455	9.89317	9.74522	NA	6.39764	7.94254	8.90902	NA	NA	7.81455	6.95719	5.77211
302	neg_1184.521_7.925	Negative	.	N	NA	.	400	17	383	.	.	8.46074	9.65823	9.28036	11.075	11.6228	12.1295	9.23401	8.89963	9.82925	10.3984	11.1613	10.85	10.0055	11.599	8.56775	9.48949	11.5425	12.2923	10.3961	11.4463	12.4073	NA	NA	9.95509	NA	10.7679	10.9675	11.4317	11.5321	8.97096	9.01595	11.4801	12.0736	NA	11.0323	11.5773	10.6703	10.7233
303	neg_1188.588_10.961	Negative	.	N	NA	.	419	17	402	.	.	13.2009	13.2998	13.0831	11.6	12.8588	13.0442	13.2712	12.7117	12.3245	12.2488	12.7319	12.3131	12.9746	12.6577	12.8329	12.8178	12.6228	13.4824	12.2924	13.0381	12.9302	11.7999	9.60198	11.9047	11.79	12.947	12.984	12.5377	12.2337	12.7874	13.1447	12.5703	12.3137	NA	12.9976	12.3476	13.0733	12.6993
304	neg_1190.607_10.486	Negative	.	N	NA	.	403	16	387	.	.	11.3985	11.04	11.7767	7.3136	9.44538	9.8693	11.534	11.4199	9.67265	8.1037	9.72163	8.40426	11.6531	9.8917	11.0693	11.1796	10.5613	10.0287	9.52032	9.60539	9.77004	8.67398	8.57266	10.6544	11.233	10.7604	11.2859	10.584	8.11421	10.3359	11.7996	NA	9.4012	NA	11.1084	8.76055	11.2749	11.1648
305	neg_1192.587_8.176	Negative	.	N	NA	.	418	17	401	.	.	10.7926	12.1387	12.0726	10.7994	11.8825	11.0377	12.1419	12.608	11.8302	11.7758	12.2256	11.5461	12.2168	11.7924	10.9738	12.628	12.5782	12.0086	11.8216	12.7786	12.0583	11.2492	8.59701	12.0226	10.9806	12.4261	12.4935	12.2853	11.3552	12.4721	13.1544	12.0934	11.4429	NA	12.7903	11.6262	13.0429	12.9476
306	neg_1194.602_8.671	Negative	.	N	NA	.	417	17	400	.	.	11.2724	10.6097	11.8866	9.55988	10.6222	10.7324	11.5685	12.0564	10.5687	9.85599	11.3082	10.4163	11.1309	10.0905	10.5029	10.8009	11.2654	10.7792	10.3621	11.7226	11.2345	10.6258	5.82637	11.4188	10.436	11.0219	11.0781	10.9041	9.66876	11.3015	12.008	11.2101	10.3547	NA	11.75	10.4511	11.7688	11.5043
307	neg_1196.616_9.569	Negative	.	N	NA	.	361	16	345	.	.	11.1361	11.6391	12.3759	8.24039	8.89262	10.3738	11.6168	11.9517	9.96484	8.3423	NA	7.25964	11.7866	8.08534	10.8515	11.7181	10.5643	12.0345	9.5138	9.35124	7.67482	8.21382	NA	8.57864	9.97134	11.4659	10.695	9.0039	7.15673	10.2905	11.7728	9.05828	8.41376	NA	9.14527	NA	11.7276	11.2478
308	neg_1196.893_14.044	Negative	.	N	NA	.	338	16	322	.	.	NA	5.01953	NA	2.49611	7.55043	NA	NA	3.52944	7.57273	7.17547	8.67207	8.27084	NA	NA	NA	5.2975	NA	6.25546	10.1317	3.78126	1.22983	10.2774	5.59251	10.5556	10.9165	NA	NA	9.10228	9.42088	NA	NA	7.11495	8.74705	2.64766	7.03446	9.67018	5.61741	-1.90948
309	neg_1197.61_8.017	Negative	.	N	NA	.	394	16	378	.	.	3.08107	11.2512	9.91842	8.30737	9.36015	10.1684	10.444	9.83539	8.30245	8.12034	9.39753	8.22026	10.0972	9.69891	NA	NA	NA	10.9238	9.20848	9.94459	7.87981	10.0413	NA	9.71609	9.13707	10.6209	10.4947	9.35541	8.64211	9.58167	10.9415	9.11844	8.45976	NA	10.3071	7.89177	10.1676	8.97481
310	neg_1199.701_11.235	Negative	.	N	NA	.	413	17	396	.	.	10.1755	10.0836	10.1013	11.0831	11.273	10.3117	9.86174	10.3596	11.6229	12.5732	12.053	11.4191	10.4406	9.66279	9.0786	11.0343	7.22937	9.5735	12.124	11.0878	10.3149	12.6273	10.897	12.733	13.1198	11.5266	11.815	11.5906	11.6059	11.2042	11.4014	11.6623	11.8307	NA	11.2162	11.6221	11.4852	11.1166
311	neg_1200.572_8.246	Negative	.	N	NA	.	418	17	401	.	.	11.947	10.5909	11.8307	9.32163	10.6854	9.78372	11.4888	11.6382	11.1473	9.25898	10.4348	10.0088	11.0765	10.2127	12.0878	9.56048	9.59093	10.358	9.02807	10.5872	9.07386	11.2292	7.51608	10.0102	11.0898	10.2092	10.6879	9.77306	8.88404	10.4365	11.2981	8.97321	8.91837	NA	10.3866	9.30201	10.6597	9.399
312	neg_1201.717_12.353	Negative	.	N	NA	.	361	16	345	.	.	NA	NA	NA	9.5631	7.05968	8.9483	8.29943	7.25535	8.00727	8.73127	8.47454	8.10096	8.30836	8.48583	NA	8.35629	NA	NA	8.95459	NA	8.44892	9.89558	NA	7.3376	10.4081	NA	6.31104	7.13045	8.1057	8.4288	6.61491	7.46706	7.74923	NA	7.90871	NA	NA	-3.92764
313	neg_1204.562_10.945	Negative	.	N	NA	.	416	17	399	.	.	10.7059	11.7151	11.4274	8.17485	10.5914	11.1639	11.0658	10.6927	10.6858	10.0425	10.378	9.21412	10.8721	10.6458	10.6742	10.5533	10.9331	11.6396	9.79631	10.6459	10.0457	9.33745	7.99426	10.0486	9.70479	10.6153	11.3899	10.5618	9.56655	10.5861	10.4694	10.2089	10.1991	NA	10.9538	9.07008	11.0168	10.6886
314	neg_1208.56_8.158	Negative	.	N	NA	.	398	17	381	.	.	8.01954	9.60209	9.12351	8.33474	8.46554	8.92688	9.75162	10.5766	9.89867	9.65934	10.3471	7.8018	9.6464	9.46537	7.35662	9.39032	10.2056	9.92579	9.31156	10.45	10.2737	7.29156	NA	9.93523	8.28071	10.2855	10.5906	9.72323	9.15274	10.117	10.4065	9.86222	8.96894	8.45888	10.5177	9.0717	10.5514	10.3654
315	neg_1213.56_7.854	Negative	.	N	NA	.	419	17	402	.	.	11.936	11.7363	11.4944	11.9826	10.3995	12.4646	11.6792	11.4242	11.0479	11.1107	11.695	10.9666	11.497	11.8409	11.6303	12.789	12.1023	12.8925	11.3653	12.5081	12.4921	10.0385	NA	11.1763	8.85164	12.4308	12.265	12.081	11.3725	11.8722	11.3656	11.8114	11.3736	5.28984	12.1091	11.1766	11.951	11.7176
316	neg_1215.675_11.252	Negative	.	N	NA	.	368	15	353	.	.	NA	8.10968	NA	7.95018	8.65765	6.76997	NA	7.77265	8.86312	9.21301	9.24264	8.34159	8.16933	6.61557	NA	7.19358	NA	NA	9.43778	6.9727	7.5096	9.6734	NA	9.98133	10.1434	8.40225	8.98135	7.72323	9.04147	7.60973	8.55704	8.36982	8.36593	NA	NA	9.259	9.08115	7.76522
317	neg_1229.532_7.837	Negative	.	N	NA	.	407	16	391	.	.	9.23141	8.63682	8.13377	8.58243	7.50265	11.0584	8.23938	9.56089	8.68578	8.53164	8.66726	8.04387	8.46283	9.73844	8.974	9.60494	9.89798	10.8798	9.5404	9.59981	10.0129	5.49124	9.20647	9.34239	6.12317	10.3489	10.0606	9.57177	8.23867	8.52926	7.67622	9.11804	9.33444	NA	9.74155	8.43024	9.98623	9.78507
318	neg_1240.06_16.445	Negative	.	N	NA	.	370	17	353	.	.	5.37672	NA	NA	1.23431	7.0661	NA	NA	NA	5.01662	7.48559	8.09288	NA	NA	8.21709	8.10138	9.43129	8.09641	7.90828	7.07519	9.71955	8.28129	5.56358	8.91644	9.71552	8.84793	NA	7.58466	7.90324	8.68445	7.82394	8.9837	10.385	7.1992	NA	8.81763	8.10437	7.5459	NA
319	neg_1256.636_10.503	Negative	.	N	NA	.	416	17	399	.	.	11.7868	12.1268	13.0017	8.48899	10.9073	10.5993	12.5156	12.9217	10.9179	9.24026	11.5762	9.38474	12.4063	10.1804	11.8231	12.3789	11.3579	11.8097	10.8604	12.0163	10.1548	10.3237	9.66922	11.3869	11.9544	11.885	12.0625	11.2059	9.43444	11.1498	12.6881	10.8612	9.13735	NA	11.7168	10.1695	12.1717	12.4834
320	neg_1270.591_10.978	Negative	.	N	NA	.	418	17	401	.	.	11.8392	11.8794	12.5117	8.50285	11.1071	11.4072	12.0531	11.4777	11.1952	10.6998	11.7286	9.80218	11.2816	11.2163	11.7452	12.0471	11.7246	12.1894	10.8817	11.9526	10.897	10.7724	6.98427	11.265	10.5157	11.9662	12.0152	11.3561	10.5311	11.6932	11.9139	10.7715	11.0791	NA	11.8689	10.7494	11.9852	11.1646
321	neg_1274.587_8.176	Negative	.	N	NA	.	417	17	400	.	.	9.62614	11.1991	10.773	9.45864	10.6144	9.88314	11.1767	11.6414	10.8782	10.7948	10.6778	10.0485	10.9201	10.1531	10.1674	11.2493	11.5868	11.284	10.9705	11.252	10.4376	10.058	NA	10.6002	10.1342	11.3183	11.4045	11.0253	10.154	11.6408	12.016	11.1278	10.2833	NA	11.7027	10.4207	12.1682	12.1668
322	neg_1281.704_11.252	Negative	.	N	NA	.	404	17	387	.	.	8.61136	8.95674	NA	9.62308	9.11142	8.31949	7.65341	9.91613	10.4197	11.0763	11.2218	9.73947	8.05939	8.03413	7.218	10.3485	NA	7.22313	10.5648	9.99244	9.18733	10.8946	8.34768	12.3906	11.7206	10.3588	10.7843	10.4968	9.90883	9.39209	9.9147	10.3404	9.84075	NA	10.317	10.5211	10.2442	10.5887
323	neg_1286.566_10.961	Negative	.	N	NA	.	378	16	362	.	.	9.64981	10.6711	10.6967	6.86287	7.11991	9.26616	10.4847	9.86076	9.69435	7.86824	7.57013	7.53787	9.49745	8.77864	10.2495	9.19363	10.6112	9.28673	8.37208	9.64962	7.60791	7.7371	NA	6.51977	9.13927	10.5479	9.25121	7.09667	NA	9.62283	9.60281	8.87507	NA	NA	9.34368	7.62701	10.6232	6.26809
324	neg_1290.563_8.158	Negative	.	Y	LMGP15040026	.	344	15	329	.	.	NA	6.98476	9.31218	6.93839	6.91351	8.46061	7.65904	10.3799	8.80878	7.52937	7.11508	NA	10.3217	7.942	8.01186	8.20787	9.13382	6.94332	8.44856	9.71511	7.00808	6.67943	NA	8.54922	NA	8.53572	9.2201	7.59305	6.24614	9.68205	9.44373	9.11584	6.97188	NA	7.89307	7.53457	9.17988	9.04097
325	neg_1292.086_10.264	Negative	.	N	NA	.	398	17	381	.	.	10.6938	11.3214	NA	14.4378	13.3063	11.7597	9.96159	9.23364	13.7573	14.1351	12.5888	13.9476	NA	12.4702	8.85724	7.99001	9.83752	10.0542	13.4946	11.5436	12.7234	13.8545	NA	13.3385	13.3792	10.8852	10.9012	12.6762	13.6503	11.3539	NA	12.9579	13.5759	NA	11.6962	13.9927	10.8137	10.8387
326	neg_1295.563_7.837	Negative	.	N	NA	.	418	17	401	.	.	10.8394	10.7273	10.2454	10.0592	8.98005	11.1519	10.3661	10.0255	9.77056	9.68125	10.6259	9.73605	9.45797	10.683	10.3315	11.0316	11.0353	11.4683	10.3433	11.0729	11.266	8.39011	NA	9.77239	8.65491	11.4884	11.0976	10.9321	10.3048	10.414	10.4596	10.6538	9.28186	6.81318	11.0015	9.77919	10.595	9.71523
327	neg_1308.123_16.83	Negative	.	N	NA	.	361	16	345	.	.	5.63071	NA	NA	NA	6.77345	NA	5.03341	NA	6.42957	7.12429	NA	NA	7.22986	6.40484	NA	7.43004	6.73642	4.67544	8.63945	9.00503	7.7728	6.83323	8.0813	7.47209	6.3918	6.27727	9.01839	7.57458	8.88522	7.12373	10.3308	10.9203	8.47265	NA	9.01935	8.37409	7.98753	7.06208
328	neg_1311.536_7.837	Negative	.	N	NA	.	359	15	344	.	.	NA	7.3977	7.24239	7.04751	6.62496	8.81856	8.20438	7.96444	5.9169	7.55491	8.33057	6.58796	7.79845	7.59377	NA	6.8648	8.4881	10.0104	7.57178	9.0963	8.3393	NA	NA	NA	NA	9.00128	8.81704	7.91669	NA	8.95545	7.26784	8.05272	7.36611	NA	NA	7.49334	8.65096	7.82188
329	neg_1316.085_10.249	Negative	.	N	NA	.	415	17	398	.	.	13.5447	15.4223	14.3378	15.7591	16.0198	16.8587	15.3274	15.3354	15.1753	16.6191	14.9794	16.1894	15.4082	16.5656	13.7697	13.5145	16.9977	15.9816	12.5654	15.1061	16.3851	11.1004	NA	12.5233	NA	14.8925	14.583	14.345	15.2499	15.7658	14.2755	15.2993	15.0765	NA	15.3284	15.7385	14.5251	14.1344
330	neg_1320.16_16.849	Negative	.	N	NA	.	374	17	357	.	.	7.94302	2.60757	NA	6.04995	NA	7.01204	5.42656	6.23764	5.0009	6.63977	8.25823	4.43861	NA	7.3716	1.72263	12.0295	6.41728	NA	13.6353	11.1569	6.15146	11.0882	4.92991	13.4694	14.5827	6.75121	9.84024	9.41658	NA	8.23471	11.127	8.62101	7.08043	8.43042	NA	11.8573	9.49295	8.83069
331	neg_1332.542_3.186	Negative	.	N	NA	.	384	15	369	.	.	5.99803	6.31405	5.99194	2.61488	4.18027	3.85108	9.20174	6.25379	3.87981	4.49702	6.39355	2.70804	5.76954	5.22157	5.3321	5.02167	5.57873	-1.45887	4.69009	NA	3.36805	NA	6.36223	4.64753	5.68347	3.68481	6.46365	3.36024	5.84083	3.23961	2.63653	0.888296	6.19068	9.07577	4.05185	5.3898	7.27751	5.05456
332	neg_1338.166_16.591	Negative	.	N	NA	.	340	17	323	.	.	3.47932	NA	NA	NA	NA	NA	3.02712	7.95152	NA	NA	6.54459	4.99909	6.99896	2.45177	8.08607	7.00201	NA	8.16117	NA	8.05605	6.16668	5.60564	NA	8.40832	10.0235	NA	7.82848	7.47575	7.28063	NA	9.40693	8.04528	6.93519	-0.0361235	NA	4.28289	NA	NA
333	neg_1348.183_18.688	Negative	.	N	NA	.	371	15	356	.	.	8.14268	8.28925	10.2706	7.39811	7.44105	10.5136	10.2138	9.28787	9.36298	10.8216	9.93274	9.73626	8.3368	10.8324	NA	12.962	8.87021	8.50677	11.8759	12.002	11.4118	NA	NA	11.7535	11.8521	11.4776	12.2838	11.8223	12.82	11.8182	10.5783	12.7319	12.1361	7.15375	13.2692	10.2229	11.7802	12.0038
334	neg_1354.065_9.395	Negative	.	N	NA	.	402	17	385	.	.	13.2114	14.3146	12.2933	13.9989	15.0832	15.369	14.5767	15.4464	15.1203	16.554	14.4387	15.3704	13.6735	14.9968	13.8343	13.0352	16.2627	15.1107	11.5691	13.994	13.9729	9.76466	NA	12.5223	NA	14.4843	14.7397	14.1562	14.5938	15.8289	13.5053	15.5629	14.4666	NA	15.6763	16.0226	14.8479	14.6063
335	neg_1364.178_17.272	Negative	.	N	NA	.	379	17	362	.	.	6.47635	NA	7.03393	5.71523	8.33507	7.58883	6.45867	5.94501	NA	6.54422	9.35111	5.00967	NA	8.42395	NA	13.041	7.15385	8.80842	13.7633	11.4312	5.2295	10.747	NA	13.2932	13.2389	NA	11.5519	9.63202	9.73787	8.62309	11.8519	9.38508	6.58315	NA	NA	12.351	9.31006	9.35829
336	neg_1375.202_18.431	Negative	.	N	NA	.	346	15	331	.	.	6.5597	NA	7.24147	NA	NA	8.20899	7.76883	NA	6.07682	NA	8.72594	8.1975	9.3831	7.77896	10.6082	9.03716	NA	11.2452	9.25732	9.54431	9.57288	8.56238	5.51785	8.29945	4.10787	7.62763	7.06493	10.5234	NA	7.55273	10.1062	11.9461	10.7005	NA	9.11353	NA	NA	8.18613
337	neg_1382.814_7.138	Negative	.	Y	LMSP0601AM02,LMSP0601EK02	.	357	14	343	.	.	12.931	9.70908	10.7117	11.5809	9.7911	12.35	9.72248	9.81487	10.3869	10.3525	8.36828	10.9559	9.34742	12.6484	11.4142	10.3414	11.0966	13.3907	7.10186	11.6989	11.8981	6.65754	NA	6.42956	NA	10.5808	10.4545	10.1341	12.409	11.0055	NA	9.47569	9.47207	NA	10.2037	9.96736	8.06105	8.01099
338	neg_1388.222_17.272	Negative	.	N	NA	.	393	17	376	.	.	11	8.49401	9.056	5.84473	6.42902	10.8817	9.67271	8.37569	8.34621	10.7684	11.8474	9.30074	3.69439	10.1949	8.59023	16.5769	8.3735	9.15113	15.8251	13.58	10.7029	12.9917	NA	15.5214	16.1043	10.8478	14.1544	12.953	11.9527	11.5408	14.6651	11.6406	9.2928	NA	13.0772	14.5159	13.2082	12.5824
339	neg_1404.217_16.408	Negative	.	N	NA	.	358	16	342	.	.	5.49437	NA	NA	6.45861	8.33464	NA	4.9778	NA	NA	6.15583	8.88729	NA	-4.38172	5.48076	10.0456	11.0577	2.1835	10.7092	13.7273	8.06696	NA	9.04983	5.71747	14.3018	15.1843	-2.6885	9.0948	0.747776	9.09701	6.93078	10.3087	6.9024	7.243	9.06499	8.34655	12.7621	10.968	NA
340	neg_1404.217_17.07	Negative	.	N	NA	.	362	17	345	.	.	NA	NA	NA	NA	NA	NA	7.00715	8.62108	NA	7.86321	7.56012	4.17602	7.74202	7.2026	8.08219	11.6569	NA	9.33527	10.6491	11.5022	9.46344	9.43531	NA	11.1618	11.3917	8.69416	11.2077	10.6247	11.8549	10.169	11.3169	11.6074	9.84556	9.07541	11.5308	9.95062	11.3316	10.5754
341	neg_1404.217_17.272	Negative	.	N	NA	.	354	15	339	.	.	NA	NA	NA	NA	7.0444	NA	NA	7.61655	4.92675	8.40107	6.48996	5.59531	NA	6.81798	7.18804	10.1457	6.5955	NA	8.96789	9.57272	8.03844	NA	10.1996	10.2753	11.047	4.69088	NA	9.19057	10.112	9.26002	8.7774	10.0583	8.60846	NA	8.72371	8.63548	8.59784	8.80855
342	neg_1409.891_17.051	Negative	.	N	NA	.	369	15	354	.	.	7.66943	NA	NA	NA	7.31323	7.8321	-9.16687	NA	7.99527	7.11113	7.38808	5.34586	8.24023	7.46832	9.16642	8.90751	7.89975	8.26736	4.67939	7.56181	6.47849	7.8664	8.8965	NA	7.42306	8.82182	8.14129	7.49532	6.72215	8.12393	7.98697	6.97583	7.12946	10.9608	7.82342	6.0447	8.56795	9.30189
343	neg_1416.246_19.522	Negative	.	N	NA	.	364	15	349	.	.	NA	5.6068	9.58159	7.89229	NA	9.93082	NA	8.49818	8.98568	10.7928	8.93794	9.57352	7.61012	NA	NA	12.7286	8.9176	6.31456	10.9768	NA	11.3088	NA	14.0891	11.2958	10.5831	10.8711	10.6627	11.0566	12.3866	11.0388	9.87677	12.9431	12.5313	4.37947	13.074	10.8582	11.1764	11.7915
344	neg_1421.947_14.559	Negative	.	N	NA	.	382	16	366	.	.	12.4089	9.33608	9.49467	12.4542	10.4501	13.8767	9.98798	9.23921	6.5613	9.64124	9.04001	10.6563	10.0438	12.4905	13.4103	10.6196	10.6278	10.3865	9.30954	10.287	12.5357	NA	NA	8.48869	NA	10.3445	8.71416	11.2436	12.806	10.1237	NA	12.136	12.8723	2.66405	10.2129	10.5011	8.92846	9.08766
345	neg_1423.961_14.669	Negative	.	Y	LMGP12010030,LMGP12010040,LMGP12010120,LMGP12010136,LMGP12010145,LMGP12010190,LMGP12010205,LMGP12010660,LMGP12010676,LMGP12010685,LMGP12010766,LMGP12010781,LMGP12010835,LMGP12011090,LMGP12011105,LMGP12011195	.	385	14	371	.	.	11.8236	10.1798	10.6194	13.0274	10.6559	14.8412	10.2798	9.37422	7.98992	10.6902	10.3636	11.6942	11.4185	13.3051	12.8688	11.9186	9.9166	12.2917	10.2735	11.7953	13.2241	NA	NA	8.72162	NA	11.389	10.3175	12.5402	14.0151	12.4108	9.7967	13.167	14.0184	NA	11.2059	12.2606	NA	11.4775
346	neg_1425.977_15	Negative	.	Y	LMGP12010024,LMGP12010039,LMGP12010084,LMGP12010100,LMGP12010109,LMGP12010130,LMGP12010135,LMGP12010189,LMGP12010199,LMGP12010444,LMGP12010460,LMGP12010469,LMGP12010550,LMGP12010565,LMGP12010619,LMGP12010670,LMGP12010675,LMGP12010730,LMGP12010745,LMGP12010765,LMGP12010775,LMGP12011089,LMGP12011099,LMGP12011159	.	397	16	381	.	.	11.935	10.6647	10.8436	13.6296	11.3039	15.0438	10.4392	10.9162	8.80679	11.0763	11.4255	12.2728	12.535	14.0907	13.4176	13.3137	11.7295	13.2051	11.2622	13.0906	14.2045	6.1039	7.4884	8.83631	NA	13.0464	11.5093	13.657	14.5115	13.4803	11.5115	14.7502	15.0588	NA	12.3864	11.8722	10.4801	12.4919
347	neg_1432.241_17.769	Negative	.	N	NA	.	358	17	341	.	.	8.50207	NA	-7.18062	4.48314	8.43387	5.95863	NA	NA	3.97335	5.81173	10.2317	NA	NA	9.27696	NA	10.9553	4.72418	6.49552	12.7191	10.1119	NA	8.89719	6.34934	11.5418	11.7852	4.7935	9.9779	7.40897	8.2117	NA	10.326	7.27635	3.00464	NA	6.54115	11.7955	NA	7.17682
348	neg_1443.264_19.215	Negative	.	N	NA	.	353	15	338	.	.	7.36888	7.64523	7.01774	NA	NA	NA	8.61464	7.83932	5.6654	NA	9.7406	7.50783	NA	8.62909	NA	8.28908	8.5658	11.2812	NA	10.2538	9.33562	9.22198	4.81142	7.28809	7.31852	7.6528	NA	11.3678	11.1039	7.57899	6.62091	11.5219	NA	9.56421	12.7157	4.20794	11.463	9.667
349	neg_1445.947_14.283	Negative	.	N	NA	.	365	14	351	.	.	8.43087	8.81857	9.05251	11.6877	7.56843	13.6154	9.4714	7.82901	6.94543	9.30688	7.82411	10.7234	10.1379	12.2563	9.49654	10.4536	9.41114	11.0802	10.4977	9.93645	12.0924	NA	NA	8.23015	6.70101	10.1571	9.06911	10.8536	12.1288	10.72	NA	10.9871	12.1627	NA	10.1814	10.8407	NA	10.8558
350	neg_1446.951_14.283	Negative	.	N	NA	.	357	13	344	.	.	8.53912	9.59237	9.11403	11.4198	7.15109	12.9371	10.2708	8.71749	6.73444	8.77299	8.20166	10.5972	8.73336	11.746	9.44657	8.02266	NA	9.94066	9.38067	9.83931	11.8059	NA	NA	7.54393	NA	9.10815	8.38272	10.5191	11.6806	10.4282	9.28278	11.8535	12.4131	NA	9.27488	10.8621	NA	10.6187
351	neg_1447.962_14.559	Negative	.	Y	LMGP12010042,LMGP12010138,LMGP12010148,LMGP12010192,LMGP12010208,LMGP12010217,LMGP12010678,LMGP12010688,LMGP12010768,LMGP12010784,LMGP12010793,LMGP12010838,LMGP12010853,LMGP12011092,LMGP12011108,LMGP12011117,LMGP12011198,LMGP12011213,LMGP12011267,LMGP12010001	.	407	16	391	.	.	13.2059	13.4721	13.5177	14.5873	12.968	16.07	13.6591	13.3605	11.2718	13.0021	13.7443	14.0243	14.1997	15.4585	13.3831	15.0218	13.9009	14.7744	13.6176	15.1687	15.0582	5.53154	8.92756	12.0427	NA	14.2245	14.131	14.6695	15.1128	14.9333	13.5889	15.3937	15.6958	NA	14.2099	14.2761	13.2377	13.9285
352	neg_1449.976_14.871	Negative	.	Y	LMGP12010102,LMGP12010112,LMGP12010132,LMGP12010147,LMGP12010202,LMGP12010207,LMGP12010462,LMGP12010472,LMGP12010552,LMGP12010568,LMGP12010577,LMGP12010622,LMGP12010637,LMGP12010672,LMGP12010687,LMGP12010732,LMGP12010748,LMGP12010757,LMGP12010778,LMGP12010783,LMGP12010837,LMGP12010847,LMGP12011102,LMGP12011107,LMGP12011162,LMGP12011177,LMGP12011197,LMGP12011207	.	415	17	398	.	.	14.1425	14.8436	14.7643	15.9575	14.5588	17.5747	14.9315	15.0144	12.8377	14.5946	15.4048	15.3089	15.775	16.6012	15.4561	17.3572	15.4658	16.6722	14.7464	16.1451	16.526	NA	7.85661	13.6296	NA	16.2122	15.5678	16.0684	16.6846	16.2477	14.7773	17.0842	17.2649	3.72806	15.5943	15.5005	14.8763	15.513
353	neg_1456.073_9.117	Negative	.	N	NA	.	420	17	403	.	.	15.4698	15.496	14.6649	15.8269	15.1488	16.3198	15.2997	15.182	14.2001	14.952	13.8589	15.116	15.6935	15.7431	15.465	13.5425	15.2176	15.5375	12.5949	15.1039	16.1525	13	8.41721	12.8983	10.357	14.6229	14.7102	14.2303	14.6037	14.8062	13.9942	14.3839	14.3402	9.41144	14.6062	14.5305	13.9552	13.7303
354	neg_1456.285_17.769	Negative	.	N	NA	.	393	17	376	.	.	9.70281	8.22772	7.9047	NA	NA	10.4501	9.18772	3.93668	6.9366	9.06159	12.9078	8.39601	7.93573	10.1153	8.53235	15.4578	7.10059	NA	16.1205	13.7039	11.0476	12.6189	7.81894	15.1833	14.6579	10.0811	14.0655	12.9476	12.2219	9.79486	14.6837	12.5985	9.72278	NA	12.9873	15.0139	12.9658	12.5564
355	neg_1459.156_10.024	Negative	.	N	NA	.	367	17	350	.	.	NA	NA	NA	12.8327	11.3012	10.4018	10.0885	NA	8.99106	NA	9.6576	11.6875	NA	12.0755	NA	9.82619	NA	9.88053	11.1112	10.9478	13.3879	8.59681	8.62445	8.9762	NA	10.0959	10.5055	10.4885	11.1698	9.48126	7.23961	11.5568	12.0736	NA	10.4155	12.4197	9.34469	8.02915
356	neg_1462.12_10.137	Negative	.	N	NA	.	389	15	374	.	.	11.8597	10.025	NA	13.5141	11.9394	11.1653	NA	NA	10.6653	11.6075	10.2381	11.0584	9.05907	10.7011	10.5048	NA	8.8688	7.96757	9.79931	10.213	12.202	9.04507	NA	9.14876	NA	9.53025	8.65273	10.4541	10.8733	7.50122	NA	10.136	10.7465	NA	8.64091	11.0294	7.84354	7.75118
357	neg_1469.946_14.209	Negative	.	N	NA	.	396	16	380	.	.	8.56076	12.0828	11.3653	13.0724	11.0537	15.0254	11.8183	10.1812	8.77525	11.0636	11.4287	12.6502	11.9655	14.1729	10.4344	12.9986	11.4523	13.2651	11.4775	12.8824	13.6958	NA	NA	10.0826	NA	13.3141	11.9946	13.4876	14.1658	12.9049	10.1139	13.794	14.2966	9.14669	12.5016	13.3151	11.3103	11.6237
358	neg_1470.074_8.034	Negative	.	N	NA	.	409	17	392	.	.	16.5582	10.3476	12.5974	12.6872	12.1102	13.8265	12.8815	12.033	11.5477	12.1191	11.4918	11.7423	10.3409	12.8239	15.787	NA	12.3953	9.68929	8.33443	11.1415	12.6453	8.17391	8.39189	11.1875	NA	11.1826	11.3184	10.5888	10.8425	12.0663	11.3999	11.2287	10.8103	9.53919	12.2945	11.8248	10.7841	11.8313
359	neg_1470.093_10.056	Negative	.	N	NA	.	372	15	357	.	.	10.8615	11.1553	8.98531	14.6832	11.9616	12.8062	10.6143	8.04378	11.9562	12.9914	10.5343	12.6507	9.71674	12.4409	9.73331	NA	8.01421	11.1791	10.0569	10.5197	12.5094	11.6049	NA	9.77632	8.95322	8.70142	7.69984	10.8173	11.6058	7.71677	NA	10.6514	11.7011	4.38091	NA	11.5266	7.68617	NA
360	neg_1471.961_14.43	Negative	.	Y	LMGP12010150,LMGP12010210,LMGP12010220,LMGP12010690,LMGP12010786,LMGP12010796,LMGP12010840,LMGP12010856,LMGP12010865,LMGP12011110,LMGP12011120,LMGP12011200,LMGP12011216,LMGP12011225,LMGP12011270,LMGP12011285	.	405	17	388	.	.	12.4562	14.0885	13.0775	14.7413	13.9763	16.0939	14.1173	13.544	12.0284	13.2221	14.3223	14.3964	14.1013	15.6065	13.6348	14.895	14.1396	15.691	14.1084	15.0396	15.4536	NA	8.0835	12.524	NA	14.6839	14.3763	15.3863	15.6519	14.62	13.4496	15.6229	15.6863	NA	15.0009	15.0914	14.211	14.0867
361	neg_1472.279_16.757	Negative	.	N	NA	.	343	15	328	.	.	5.25914	NA	6.69895	5.62305	8.52867	7.20303	5.34681	NA	-2.37133	5.90942	8.11835	NA	NA	6.29431	8.76174	10.8589	NA	4.90549	12.737	9.04359	-7.57501	7.54401	NA	13.3092	13.5753	-0.126602	8.09374	8.06566	NA	NA	6.05993	6.74307	6.74307	NA	8.45018	12.1228	9.49026	NA
362	neg_1472.279_17.511	Negative	.	N	NA	.	377	17	360	.	.	1.92615	3.9838	7.85574	5.96206	NA	5.25307	5.48999	5.36341	6.15288	7.56978	6.28416	5.68695	6.97226	6.73436	4.83402	8.73679	7.26889	4.67875	9.5353	10.1421	8.90847	9.21021	6.82273	10.5347	9.16837	8.21183	9.00375	10.351	11.2808	9.13532	9.04073	10.2432	8.04915	8.96377	10.8559	9.82445	10.522	10.0858
363	neg_1475.991_14.908	Negative	.	Y	LMGP12010078,LMGP12010198,LMGP12010218,LMGP12010258,LMGP12010354,LMGP12010364,LMGP12010408,LMGP12010424,LMGP12010433,LMGP12010534,LMGP12010544,LMGP12010564,LMGP12010579,LMGP12010634,LMGP12010639,LMGP12010714,LMGP12010724,LMGP12010744,LMGP12010759,LMGP12010774,LMGP12010794,LMGP12010844,LMGP12010849,LMGP12010854,LMGP12011098,LMGP12011118,LMGP12011128,LMGP12011144,LMGP12011153,LMGP12011174,LMGP12011…	.	417	17	400	.	.	13.291	15.8165	15.3134	16.4794	15.4378	17.8421	15.798	15.8481	13.5844	14.9618	16.5173	15.9723	16.5085	17.0709	14.2746	17.6659	16.3884	17.455	15.4147	16.9502	17.242	6.09516	11.0967	14.6904	-1.01347	17.2614	16.4165	17.0446	17.1904	16.9037	15.9104	17.8476	18.0569	9.4101	16.9447	16.4634	16.2974	16.675
364	neg_1476.099_9.457	Negative	.	N	NA	.	417	17	400	.	.	14.0935	13.133	13.0481	13.7305	13.5482	14.3567	13.0455	10.6037	12.2879	13.0885	12.4483	13.5422	12.5629	13.8242	13.9515	12.5248	12.6202	13.4688	12.2715	13.7286	14.587	10.4942	NA	11.3864	9.41726	13.2599	12.9324	13.064	13.7324	12.8375	12.3901	13.2264	13.1587	NA	12.959	13.479	12.848	12.5025
365	neg_1477.11_8.844	Negative	.	N	NA	.	417	17	400	.	.	15.8209	15.8269	14.9056	16.4677	15.7851	16.8831	16.1766	15.4128	14.2469	15.2365	14.7917	15.7876	16.0605	16.6572	15.3042	14.5788	14.8231	15.9429	13.9265	16.0644	17.1301	12.5704	5.92424	13.3173	10.1896	15.73	15.1738	15.2076	15.8043	15.6922	14.6773	15.9755	15.8411	NA	15.8985	16.1088	15.0475	14.5112
366	neg_1478.093_10.056	Negative	.	N	NA	.	385	16	369	.	.	9.74805	10.7324	NA	15.111	12.0986	10.1371	NA	7.45864	12.1686	12.0913	10.757	12.3768	NA	10.5936	NA	NA	8.03691	9.46495	13.277	10.5756	10.4243	14.9404	-2.18344	13.4871	14.4726	9.26135	8.20591	12.644	12.5988	NA	NA	11.7662	12.8791	NA	NA	12.3025	NA	NA
367	neg_1478.093_10.218	Negative	.	N	NA	.	398	17	381	.	.	9.46419	13.3148	9.64035	15.9089	14.205	13.3209	11.5137	9.83489	13.4471	14.2115	13.3297	14.7078	11.1673	12.8782	NA	9.52464	8.6278	11.9432	15.1132	12.819	14.1591	15.1144	4.5154	14.8859	14.3012	12.7148	12.7011	14.5249	15.2072	11.4144	9.44953	13.8667	15.1555	NA	12.3665	14.7823	12.784	10.2714
368	neg_1480.005_15.238	Negative	.	N	NA	.	378	16	362	.	.	8.80642	11.4028	10.097	12.725	9.19564	14.1132	10.4102	11.2174	8.70532	11.4872	12.1917	11.9939	11.922	12.9072	10.1373	12.7045	12.3984	13.6822	10.5436	12.0432	14.0357	10.6909	12.7228	8.99755	NA	12.4774	10.5429	12.6666	13.3382	12.8362	9.28646	14.0112	14.4554	NA	12.1444	11.0004	10.746	11.9171
369	neg_1482.088_9.181	Negative	.	N	NA	.	415	17	398	.	.	11.856	12.2336	11.1153	13.9036	12.6133	14.3854	12.0732	11.3987	10.6567	12.547	10.7881	12.705	12.4012	12.7433	11.5226	9.03082	11.352	12.6308	10.8021	11.9291	13.823	10.5363	8.90334	9.85164	NA	10.5866	11.5567	12.0964	12.9936	11.0317	9.37913	11.652	11.8446	NA	10.3837	12.5721	9.07986	9.45475
370	neg_1486.101_9.713	Negative	.	N	NA	.	394	15	379	.	.	12.1589	11.4675	10.4956	12.8179	11.5928	13.3229	12.0728	11.6493	10.5699	11.5242	10.4876	12.0806	12.0267	12.5959	11.2332	NA	12.1156	10.4032	8.01471	10.9255	13.4511	8.22997	NA	NA	NA	9.20251	9.77359	10.5611	12.2085	11.1502	8.63251	11.1289	11.7395	NA	10.4055	10.6474	NA	8.38607
371	neg_1488.135_10.202	Negative	.	N	NA	.	409	17	392	.	.	11.708	11.2787	8.17404	14.0587	12.9019	8.38321	10.9739	8.6157	12.627	13.0564	12.6696	12.7654	9.88006	10.3437	9.61397	9.42457	8.98374	8.95674	14.5719	12.2928	11.4383	12.9674	NA	14.0056	12.9357	11.961	12.157	13.9756	13.7171	9.76692	9.69566	13.3258	13.6091	9.90636	11.9395	13.8285	11.8428	11.6641
372	neg_1490.115_10.572	Negative	.	Y	LMGP12010107,LMGP12010167,LMGP12010177,LMGP12010275,LMGP12010285,LMGP12010305,LMGP12010320,LMGP12010375,LMGP12010380,LMGP12010467,LMGP12010485,LMGP12010500,LMGP12010587,LMGP12010590,LMGP12010607,LMGP12010887,LMGP12010897,LMGP12010915,LMGP12010920,LMGP12010947,LMGP12010950,LMGP12010967,LMGP12011017,LMGP12011027	.	413	17	396	.	.	11.9321	10.6432	9.51467	13.2326	11.4705	13.8424	10.9304	8.19441	10.1803	10.7161	10.59	12.0977	9.15628	13.2507	11.8065	9.91825	11.0936	12.1303	10.0506	11.1246	13.8794	6.52435	NA	6.95926	7.08001	11.2912	8.79423	10.7752	13.1356	11.5799	9.1218	11.6371	12.2199	NA	10.0485	12.2445	9.42606	8.46613
373	neg_1492.073_8.812	Negative	.	N	NA	.	407	17	390	.	.	-2.06285	8.01508	-0.203805	9.65002	9.50038	9.21873	-1.65075	9.98436	8.62655	10.3869	9.85715	9.52714	NA	9.29789	8.91705	8.69239	7.85337	3.75641	9.18776	9.72216	8.53129	10.7659	NA	9.90589	7.43158	9.04072	9.92072	11.0521	11.4622	8.70992	2.16496	10.6621	10.691	NA	11.0809	11.5273	9.51236	7.98053
374	neg_1493.126_8.034	Negative	.	N	NA	.	419	17	402	.	.	15.0741	12.9546	13.0262	14.2097	13.3383	15.0036	13.8838	12.3686	12.156	12.5431	12.9826	13.1264	13.3304	14.228	15.1138	11.2981	10.7233	12.0036	10.7962	13.5437	14.2467	11.3615	4.30707	12.1409	9.90624	12.6192	13.1361	12.5077	12.5974	13.015	13.2297	13.4941	12.4139	11.8476	14.1061	13.5436	12.0458	12.7944
375	neg_1493.916_16.849	Negative	.	N	NA	.	405	16	389	.	.	9.83984	8.46657	9.27652	6.6595	7.49088	9.89758	10.6169	9.23891	7.33766	9.32223	10.393	6.81856	9.10231	8.10216	9.18896	9.82385	5.7819	9.62573	8.56135	7.86629	8.75249	8.13053	9.96804	8.14472	9.39153	7.32181	8.21726	10.9897	6.12582	NA	NA	11.5845	2.25058	12.4849	10.0114	7.93248	9.96552	10.1176
376	neg_1493.945_14.485	Negative	.	N	NA	.	345	15	330	.	.	NA	9.18081	7.06347	10.9952	8.25338	12.1849	9.0592	8.91389	7.51277	8.48957	8.11921	10.4125	8.87108	11.6728	NA	7.44606	8.72855	8.4632	3.22455	10.0983	12.0538	NA	NA	7.08869	5.76815	9.40707	8.36595	10.647	11.3788	9.05745	6.18663	11.4123	11.7009	NA	10.3256	10.626	NA	6.80222
377	neg_1494.033_8.796	Negative	.	N	NA	.	415	17	398	.	.	14.2593	13.287	9.77364	14.2287	12.9527	13.9974	12.4008	11.9163	11.7533	13.541	11.089	13.4209	12.7502	13.2772	13.7388	9.90581	12.9788	12.9288	11.2795	12.8488	14.4895	10.1198	NA	10.3336	5.66903	12.7541	12.1579	13.3805	13.5655	12.5404	9.6558	13.3449	13.3885	NA	12.4645	13.7472	11.8499	11.4901
378	neg_1494.052_8.299	Negative	.	N	NA	.	418	17	401	.	.	15.3077	13.4568	12.7343	14.5959	14.1165	14.6591	14.2718	13.8357	13.4459	14.403	13.9986	14.2376	13.5269	14.9472	14.9659	12.8641	13.7698	13.2074	13.4064	14.4669	15.0589	12.4933	10.7411	13.9901	11.3533	14.4168	14.3555	14.7151	15.2914	14.5519	13.7068	14.6308	14.2396	12.6053	14.9929	15.0263	14.1508	14.0885
379	neg_1494.088_10.072	Negative	.	N	NA	.	419	17	402	.	.	14.036	11.9838	9.31711	14.7978	13.2196	12.8951	11.1108	9.94075	12.3019	12.9609	12.1925	13.5521	9.72233	13.3802	13.1128	10.2208	11.0958	12.9321	11.3495	12.3927	13.3749	10.3081	11.5371	11.8901	10.5468	11.6026	10.6113	12.8268	13.8468	10.6621	NA	13.013	13.6604	12.0077	10.0843	13.347	12.0835	11.4278
380	neg_1495.12_8.844	Negative	.	N	NA	.	420	17	403	.	.	12.7423	12.8046	12.9229	14.0202	13.8048	13.8547	13.534	12.9904	11.288	12.6123	12.968	14.1147	13.0258	13.8279	12.7622	12.7877	12.457	13.9938	11.8693	13.2701	14.9653	9.38273	10.4509	10.886	9.20371	13.6904	12.7102	13.0629	13.7268	13.5898	13.017	13.2056	13.6127	8.21399	13.1944	14.2939	12.6146	11.8076
381	neg_1495.962_14.228	Negative	.	Y	LMGP12010222,LMGP12010798,LMGP12010858,LMGP12010868,LMGP12011122,LMGP12011218,LMGP12011228,LMGP12011272,LMGP12011288,LMGP12011297	.	403	17	386	.	.	10.2181	12.9697	11.6229	12.7601	12.2913	14.8331	12.5727	12.0452	10.2873	11.6287	12.5137	13.0736	12.7211	14.4286	6.95351	13.7523	12.5193	13.6523	12.8112	13.575	14.003	7.78271	NA	11.6895	7.77568	13.6125	12.8355	13.7909	14.0138	12.8486	12.1563	14.1938	14.2444	NA	13.7723	14.0665	12.7327	13.3314
382	neg_1496.067_8.584	Negative	.	N	NA	.	395	15	380	.	.	10.5745	9.22643	NA	10.3967	8.91915	10.5152	10.3573	NA	7.96201	9.21053	9.12811	9.83331	8.77028	10.8107	9.8623	NA	9.675	9.58785	7.72828	9.9765	11.5473	6.61028	NA	7.66858	NA	8.66325	9.73688	9.79294	10.9714	9.92275	9.35631	9.41022	9.51213	NA	9.79288	10.7624	NA	9.45202
383	neg_1496.138_9.896	Negative	.	N	NA	.	403	17	386	.	.	11.5831	8.37399	11.4352	12.6624	10.8669	10.9064	7.35159	0.23686	11.1247	12.1844	10.1136	10.1881	10.3717	10.1579	10.7043	9.82385	10.3573	8.64252	8.37299	10.7463	11.3568	13.2631	9.97898	9.41619	10.9282	4.0444	8.21792	10.3178	NA	9.51273	8.4325	10.7649	10.7912	10.3333	10.3897	8.974	10.6387	8.77417
384	neg_1497.092_8.282	Negative	.	N	NA	.	399	15	384	.	.	3.18166	-1.76812	NA	1.95983	-1.24208	-0.00507116	-0.245868	NA	-0.991066	-0.402223	2.15816	0.258471	NA	2.26541	1.26794	NA	1.87507	-0.613181	-1.4632	2.13112	0.741132	-3.62856	NA	-1.50846	-1.62222	-0.861739	NA	1.78746	1.5033	0.0352058	2.11253	1.0411	1.83682	5.67175	1.5613	1.82245	0.921367	1.40137
385	neg_1497.14_2.745	Negative	.	N	NA	.	351	14	337	.	.	NA	NA	10.6069	4.20525	5.41057	6.71092	NA	7.34704	NA	7.56233	7.99012	NA	9.24513	10.0383	8.39286	10.1124	9.74171	2.69878	8.25481	8.85485	7.59569	4.18644	8.35765	NA	9.50754	7.457	NA	5.38517	5.72957	3.44312	8.28011	8.49327	7.82029	10.3612	5.62764	7.76442	7.05488	8.72526
386	neg_1497.145_12.133	Negative	.	N	NA	.	351	15	336	.	.	9.37287	NA	6.92218	7.56557	7.19524	8.10443	NA	6.96503	9.5738	NA	7.23579	-3.28395	9.12774	8.78415	7.97819	9.5885	9.03376	7.34378	6.1885	7.74659	6.31629	NA	7.19239	4.96611	7.70639	6.69571	3.6833	7.3486	4.17434	2.85956	8.12625	3.64497	7.85241	7.00485	7.61602	7.29683	7.4494	8.82615
387	neg_1497.154_2.167	Negative	.	N	NA	.	405	17	388	.	.	10.2798	10.289	12.0113	9.91826	9.03748	9.49095	10.7172	10.0127	11.6212	10.9266	9.75281	5.61218	6.87533	10.5466	11.1959	11.3589	11.0155	9.65125	10.3527	10.1952	10.4276	9.09871	11.4304	10.1882	9.96702	10.691	4.89676	9.67247	6.11194	9.88803	9.14709	8.09035	10.1492	13.5048	9.6447	8.77798	11.0424	10.57
388	neg_1497.162_19.215	Negative	.	N	NA	.	414	17	397	.	.	8.19812	11.7117	12.9386	9.33349	9.25039	10.4633	10.8663	11.5175	10.0803	12.0385	9.60211	5.60147	11.5831	11.2518	11.1244	10.0641	9.28728	10.6438	10.5779	11.0509	NA	10.463	11.2777	9.15997	11.1468	11.3676	9.3418	8.15642	6.22763	9.99978	11.0678	6.71015	10.184	12.9353	11.4728	10.5712	11.467	11.2154
389	neg_1497.183_11.622	Negative	.	N	NA	.	405	16	389	.	.	3.34819	-6.48917	10.9539	8.81123	10.0532	9.88832	NA	10.2136	10.0851	11.1374	8.55091	5.97876	10.1614	11.7224	10.3188	10.8025	8.38726	9.54497	10.213	10.0148	10.1083	3.68659	11.8709	10.5964	10.6994	10.7156	9.95472	7.7751	NA	7.1327	11.1809	9.89946	8.98742	12.6062	10.2295	10.0686	10.1125	10.0069
390	neg_1497.199_19.467	Negative	.	N	NA	.	390	16	374	.	.	NA	10.368	11.3839	9.58012	10.314	7.93818	8.13112	10.6379	9.10554	9.38484	9.21089	10.3405	10.4895	11.6591	10.6755	10.1861	10.9716	10.5158	9.68337	10.9733	NA	6.04156	12.2466	8.91546	9.64405	10.4704	8.9439	5.3779	7.68128	10.7846	10.5196	7.20922	10.2487	12.3585	9.26568	9.78454	10.0894	9.73031
391	neg_1497.203_16.095	Negative	.	N	NA	.	397	15	382	.	.	7.6382	8.50804	11.1531	8.60753	9.63106	10.4126	7.97873	9.29477	12.8976	10.0451	6.78766	10.5438	10.7659	11.8201	10.0523	9.81836	9.0171	9.14044	9.66125	11.1786	9.92055	10.6261	12.3177	8.49883	10.0731	11.2703	8.25047	3.81675	8.05054	6.64006	10.6797	7.24602	9.36015	11.6536	10.6735	9.39822	8.41386	9.74409
392	neg_1497.976_14.503	Negative	.	Y	LMGP12010582,LMGP12010642,LMGP12010652,LMGP12010762,LMGP12010852,LMGP12010867,LMGP12011182,LMGP12011192,LMGP12011212,LMGP12011227,LMGP12011282,LMGP12011287	.	410	17	393	.	.	12.4025	15.7757	14.8864	15.6404	15.1554	17.4961	15.7229	15.2223	13.2421	14.4776	15.8922	15.9044	15.9339	16.7712	12.1292	16.3459	15.3602	16.9979	15.1981	16.5759	16.7557	4.02011	9.35791	14.2702	NA	16.6344	15.9077	16.5037	16.5389	15.9123	15.186	17.154	17.2859	NA	16.3692	16.2012	15.5969	16.0391
393	neg_1499.992_14.981	Negative	.	Y	LMGP12010366,LMGP12010426,LMGP12010436,LMGP12010546,LMGP12010636,LMGP12010651,LMGP12010726,LMGP12010846,LMGP12010866,LMGP12011146,LMGP12011156,LMGP12011176,LMGP12011191,LMGP12011206,LMGP12011226,LMGP12011276,LMGP12011281,LMGP12011286	.	390	16	374	.	.	10.7205	14.0367	12.9544	13.69	13.5522	15.1514	13.7812	13.5905	11.6582	13.1898	13.1699	13.8855	13.8153	14.6392	10.2398	14.5997	13.9994	15.0399	12.3501	14.8197	15.1773	NA	9.27271	12.336	NA	14.456	13.6199	14.4352	14.6802	13.9371	12.9735	14.5225	14.8103	NA	14.1746	13.6493	13.5685	13.6174
394	neg_156.991_18.174	Negative	.	N	NA	.	420	17	403	.	.	13.4187	13.4656	13.9702	12.1354	12.5375	12.8979	13.4066	13.5456	12.6818	12.5069	12.9003	12.8455	13.6587	12.8699	13.2605	13.4986	13.2285	13.5258	12.705	13.2813	12.8776	12.2638	14.103	12.8385	13.1097	13.379	13.32	12.0687	12.1596	13.2655	13.4046	12.6218	12.5971	16.2623	12.7871	12.2087	13.1645	13.3303
395	neg_158.939_0.949	Negative	.	N	NA	.	385	16	369	.	.	10.4488	10.5462	10.9763	9.21871	7.37824	9.6566	10.4253	10.6135	9.8905	9.5245	10.6052	9.77702	10.532	9.99486	NA	10.5944	10.6042	NA	NA	10.2564	10.0169	9.39511	11.3561	9.81907	9.74888	10.5533	4.0482	NA	NA	10.3475	7.53169	10.8915	10.8915	12.3406	NA	12.0863	8.97259	10.2775
396	neg_198.975_19.899	Negative	.	N	NA	.	419	17	402	.	.	9.50303	9.21176	9.96478	8.12803	9.05597	8.90306	9.41452	9.51044	8.79764	8.33624	8.80769	8.35924	9.56194	8.95591	9.44452	9.44104	9.25587	9.87573	8.748	9.16434	8.91816	8.37672	10.3546	8.84148	9.12523	9.33718	9.98644	8.36719	7.87245	9.24694	9.58728	8.5137	8.52414	11.3446	9.23349	8.41712	8.59189	9.08928
397	neg_201.025_1.035	Negative	.	N	NA	.	420	17	403	.	.	9.25629	8.52581	9.38546	7.46529	8.3107	8.29478	8.79875	8.83532	8.02614	7.91615	7.9572	7.55341	8.91849	8.32819	8.19112	9.04534	8.72869	8.29741	8.04754	8.15057	8.19851	8.08515	9.73183	8.02373	8.49062	8.7528	8.70907	6.33854	7.88239	8.70933	8.43921	8.03122	7.79438	10.6963	7.86469	7.40037	7.19804	8.55675
398	neg_201.025_6.678	Negative	.	N	NA	.	419	17	402	.	.	6.32851	6.41159	7.60964	5.88282	6.11266	6.05464	5.63915	6.64282	6.66326	5.98028	6.70241	5.80535	6.9663	6.19249	5.79334	6.87027	6.93801	6.17732	6.6265	6.1516	6.24787	8.45812	6.81472	6.09924	7.02095	6.76517	6.32601	5.85578	6.21023	6.67538	6.91653	6.1441	5.62786	8.87241	6.67082	6.50764	5.43157	6.6931
399	neg_223.019_19.684	Negative	.	N	NA	.	420	17	403	.	.	14.5978	14.7312	15.3544	13.309	13.9818	14.1725	14.7001	14.8306	14.0135	13.8044	14.2616	13.9104	14.9266	14.0076	14.6261	14.8777	14.4619	14.7131	13.799	14.7039	14.0664	13.6605	15.6849	14.0862	14.4397	14.8082	14.6146	13.7545	13.5658	14.5697	14.8128	14.0281	13.9623	18.0447	14.5317	13.6446	14.5737	14.6309
400	neg_223.028_16.242	Negative	.	N	NA	.	400	17	383	.	.	5.88556	4.63843	5.88085	NA	4.90497	4.40167	5.22867	5.79758	4.61805	2.82909	5.11227	3.83069	7.35341	5.32698	5.79456	5.38853	5.75887	5.82882	4.65226	5.12822	4.60118	4.72724	6.85633	5.37715	6.04214	4.45349	4.98098	4.7272	4.7738	3.49922	4.48142	4.68959	5.45165	NA	4.11494	4.425	5.13265	6.26142
401	neg_225.994_19.612	Negative	.	N	NA	.	420	17	403	.	.	10.4056	9.98781	10.6577	9.03807	9.37794	9.67534	10.5933	10.206	9.4428	9.34462	9.27546	9.31631	10.3128	9.73332	10.1434	10.1871	10.004	10.2731	9.47603	10.1975	9.70832	9.36329	11.2733	9.53676	10.0304	10.1973	10.2817	9.31819	8.87559	9.87346	9.95109	9.00619	8.97803	12.3525	9.58148	8.52098	9.89036	10.0285
402	neg_227.973_16.702	Negative	.	N	NA	.	415	17	398	.	.	6.75803	7.01588	7.22152	4.82774	5.86487	5.59057	6.75077	7.67163	5.87752	5.67482	5.77396	5.44154	7.97427	6.22173	7.03065	7.25875	7.19548	6.72468	5.73276	6.26272	6.50354	5.85693	7.78063	5.60463	NA	6.36878	6.39563	6.08429	5.41286	6.97081	6.53625	6.14188	5.73424	6.50949	6.15564	5.63351	6.77001	5.3026
403	neg_234.975_6.678	Negative	.	N	NA	.	361	16	345	.	.	7.77323	7.496	8.09797	6.44574	NA	7.02908	7.74908	7.62021	6.82554	7.15227	NA	6.76602	8.06007	7.54015	NA	7.38407	7.8507	NA	NA	7.60791	7.13344	8.08514	8.25565	6.67097	7.63628	6.69895	NA	7.3473	6.75746	7.48378	NA	7.64337	NA	10.7431	NA	NA	NA	7.68863
404	neg_234.978_0.702	Negative	.	N	NA	.	338	14	324	.	.	-3.15798	1.53095	0.42404	NA	1.40474	-0.0477633	2.91106	1.69114	3.26841	-2.22649	NA	-4.42981	0.42871	-2.48919	-0.31856	2.33807	1.0541	-1.85323	NA	-2.39117	-0.345425	-2.70132	-2.11568	-1.87615	-5.74134	-0.529111	NA	-2.00545	NA	-3.16941	NA	NA	NA	2.38641	NA	NA	0.248572	-4.3034
405	neg_234.978_0.861	Negative	.	N	NA	.	410	17	393	.	.	3.32943	2.8277	3.89107	-6.74335	3.41193	5.70757	4.08403	3.06415	-5.39835	2.21938	NA	0.78594	2.70904	1.76992	1.71986	3.17478	1.53777	7.79448	1.74702	3.09301	2.90986	1.66097	4.79495	-1.48152	6.38178	-1.38476	0.1811	0.144513	0.161167	0.509458	5.02218	8.48784	NA	4.59465	3.26729	-0.727042	3.59583	1.7824
406	neg_234.978_1.572	Negative	.	N	NA	.	412	17	395	.	.	0.8883	1.01607	3.63283	-1.43569	-1.07711	5.25654	0.383209	3.26122	-3.1973	1.06432	NA	-2.97526	1.94518	1.74782	3.83729	3.1511	-6.15833	1.59819	-0.390425	0.495311	3.22676	0.614538	1.51879	1.61185	4.82661	2.77607	0.526536	1.79232	2.47903	4.78709	-1.82037	-3.27054	4.95628	3.053	3.09726	-3.29411	1.425	1.45071
407	neg_238.994_0.667	Negative	.	N	NA	.	381	15	366	.	.	5.78378	5.89408	5.84883	6.67892	5.3197	6.39498	NA	5.97528	5.02448	5.3942	6.01385	4.3332	5.60177	8.29318	NA	6.11473	6.13451	5.06732	4.65625	6.50824	6.74738	NA	NA	5.99733	6.07178	4.69939	5.52276	5.86072	6.53838	5.88006	4.88705	5.5671	7.18109	7.7088	3.24675	NA	NA	5.97373
408	neg_239.059_13.896	Negative	.	N	NA	.	361	15	346	.	.	8.36881	4.86184	8.08329	5.81815	NA	6.86883	6.6691	7.57912	6.10465	6.4456	6.74063	5.94922	8.07574	6.69909	NA	7.29661	7.66065	NA	NA	6.93469	5.99852	5.67336	8.02355	6.24566	7.14674	6.64395	NA	NA	NA	7.30615	NA	7.1408	7.66179	9.24479	6.75395	NA	NA	7.22593
409	neg_239.059_15.201	Negative	.	N	NA	.	371	13	358	.	.	7.61779	7.57776	9.01085	6.3901	7.04043	7.31076	7.73065	7.95147	6.84397	6.99437	NA	6.55772	8.58691	7.05567	7.79422	7.81964	7.9632	NA	NA	7.02971	6.76209	6.5814	8.44701	6.86368	7.07093	7.36151	NA	NA	6.87863	7.70504	NA	NA	7.81246	10.8272	NA	NA	NA	7.56344
410	neg_240.969_17.566	Negative	.	N	NA	.	420	17	403	.	.	12.626	12.3705	13.1101	11.3311	11.8587	12.1159	12.6481	12.6383	11.856	11.7599	11.8943	11.6245	12.7365	12.0578	12.5353	12.6407	12.3852	12.4385	11.7	12.4663	12.0051	11.3411	13.3943	11.9942	12.2462	12.4544	12.686	11.5854	11.2658	12.3993	12.8712	11.989	11.8334	14.7026	12.0231	11.6619	12.1642	12.3682
411	neg_240.978_14.375	Negative	.	N	NA	.	348	14	334	.	.	6.6422	5.43492	5.00595	4.65973	NA	6.53427	6.14275	6.30344	4.33709	2.4853	5.49959	3.94657	5.5287	6.4251	6.88146	5.55549	5.14713	6.10601	NA	6.15608	3.54424	5.53347	6.22813	1.39621	5.61261	4.14232	NA	NA	NA	5.88812	NA	NA	NA	10.1294	5.57893	NA	-0.335127	6.3731
412	neg_240.978_19.666	Negative	.	N	NA	.	393	16	377	.	.	9.14401	8.2426	8.85774	6.95885	8.00986	8.02721	8.9459	8.73221	7.8125	7.10139	NA	7.75368	9.10417	8.14056	9.17356	8.22761	8.50665	8.99375	7.07295	8.71674	7.52511	7.58024	9.19469	6.79611	8.32134	8.19192	NA	9.3949	NA	8.17885	NA	7.78808	5.80121	11.2419	8.4538	6.69817	10.9702	7.94674
413	neg_243.952_16.003	Negative	.	N	NA	.	348	15	333	.	.	6.08734	4.61864	4.25328	4.09706	NA	5.87861	6.02605	5.62364	4.67705	4.86977	NA	4.12695	5.80904	5.16461	4.67954	5.89086	6.64105	4.63717	NA	5.49131	4.30926	4.83845	7.57971	5.02327	4.93934	5.75212	NA	4.48695	NA	4.0025	NA	4.23456	NA	7.54969	NA	4.34514	6.39864	4.80601
414	neg_251.131_15.4	Negative	.	N	NA	.	420	17	403	.	.	13.0498	13.0006	13.4709	11.6688	11.0504	12.4744	12.9782	12.8799	12.1319	11.91	12.1329	12.3492	13.102	12.2251	12.9627	13.0385	12.7575	13.5503	11.4651	13.0511	12.3798	11.7148	13.9748	12.3266	12.6307	12.8782	11.4056	12.1813	11.5531	12.7015	11.5393	12.2566	11.6585	14.581	11.9192	12.4524	12.4611	12.8283
415	neg_253.217_4.032	Negative	.	Y	LMFA07010816,LMFA01020133,LMFA01020140,LMFA01020141,LMFA01020142,LMFA01030054,LMFA01030055,LMFA01030056,LMFA01030057,LMFA01030058,LMFA01030260,LMFA01030261,LMFA01030262,LMFA01030263,LMFA01030264,LMFA01030265,LMFA01030266,LMFA01030267,LMFA01030766,LMFA01030808,LMFA01030854,LMFA01030893,LMFA01030894,LMFA07010283,LMFA07010285,LMFA07010286,LMFA07010287,LMFA07010288,LMFA07010289,LMFA07010290,LMFA07010…	.	413	17	396	.	.	8.44244	8.00118	8.47679	7.10701	8.97952	7.71194	8.29298	9.51576	8.48212	7.81733	7.96651	6.87371	8.56604	8.13569	10.7273	8.32355	9.77427	NA	7.51198	8.05529	7.27711	7.26404	9.1548	7.79985	8.86001	8.24024	9.8069	6.16001	7.96637	9.26392	7.73461	8.77845	7.93807	9.30947	7.9906	8.96697	8.48934	8.12444
416	neg_255.232_4.525	Negative	.	Y	LMFA07010793,LMFA07010842,LMFA01010001,LMFA01020010,LMFA01020038,LMFA01020039,LMFA01020164,LMFA01020165,LMFA01020166,LMFA01020167,LMFA01020168,LMFA01020169,LMFA01020170,LMFA01020171,LMFA01020172,LMFA01020173,LMFA01020192,LMFA01020249,LMFA01020289,LMFA01020355,LMFA06000252,LMFA07010331,LMFA07010424,LMFA07010440,LMFA07010449,LMFA07010456,LMFA07010468,LMFA07010485,LMFA07010600	.	420	17	403	.	.	12.3191	12.8645	12.9511	11.3818	12.4477	12.3997	12.4455	12.8515	12.3767	12.2525	12.3482	12.2164	12.6907	12.2792	12.9881	12.6769	12.8313	12.5446	11.5397	12.321	12.0846	11.6029	13.2441	11.9794	12.938	12.5532	13.0162	11.7313	11.4495	12.9543	12.9248	12.7066	11.9863	14.3065	12.4743	12.5121	12.6441	12.5668
417	neg_257.559_3.94	Negative	.	N	NA	.	337	15	322	.	.	NA	4.79914	NA	2.53384	3.21985	3.28347	2.08664	2.16401	2.63691	4.72574	3.14141	4.36305	3.26848	4.52683	4.59418	2.42057	4.15853	1.49803	4.14578	3.60562	4.31465	4.53297	5.45933	3.46366	4.56364	3.70292	NA	2.95346	-0.0301211	5.65996	3.10984	4.61556	2.67884	6.56434	4.51347	4.21772	2.76287	3.3103
418	neg_259.233_4.142	Negative	.	N	NA	.	399	17	382	.	.	5.45729	7.33901	4.36793	6.67133	6.76477	5.47344	7.01968	7.30021	5.4791	6.47487	5.93696	6.00858	6.50695	7.07083	6.20465	5.73241	7.54291	6.9653	4.34552	6.14871	5.38041	5.74234	NA	5.43775	3.39554	6.24366	6.31498	5.94124	5.04011	7.06057	6.53571	6.5942	5.66449	NA	6.18997	6.08392	5.71984	6.88226
419	neg_265.147_6.678	Negative	.	Y	LMFA05000668,LMPR0103620003	.	417	17	400	.	.	7.15666	7.31701	8.0895	6.34775	5.94459	6.91477	7.54385	7.47984	6.61529	6.30321	6.12019	6.84854	7.66741	6.746	6.71252	7.29738	7.54208	7.42956	6.78663	7.27788	7.21833	7.13374	NA	6.84933	7.30985	6.92061	6.45555	6.33718	6.91044	7.33218	6.12576	7.64759	6.85086	8.24016	7.45593	6.74731	6.09696	6.81874
420	neg_279.232_4.194	Negative	.	Y	LMFA01020207,LMFA01020208,LMFA01020369,LMFA01020377,LMFA01030110,LMFA01030111,LMFA01030112,LMFA01030113,LMFA01030114,LMFA01030115,LMFA01030116,LMFA01030117,LMFA01030118,LMFA01030119,LMFA01030120,LMFA01030121,LMFA01030122,LMFA01030123,LMFA01030124,LMFA01030125,LMFA01030126,LMFA01030127,LMFA01030297,LMFA01030298,LMFA01030299,LMFA01030300,LMFA01030301,LMFA01030302,LMFA01030303,LMFA01030304,LMFA01030…	.	419	17	402	.	.	9.29213	10.3921	9.38873	8.184	9.58563	11.6332	9.65203	10.5689	8.64441	9.48358	9.71632	10.2039	10.7071	9.63654	9.13876	12.0909	10.3064	10.6994	8.90108	9.35862	8.75404	8.62485	9.8796	9.98069	11.4582	10.2155	11.4411	9.14838	8.89924	11.3399	12.4048	10.3522	10.1567	7.18772	9.6283	10.5557	10.5059	10.7214
421	neg_280.978_11.877	Negative	.	N	NA	.	349	15	334	.	.	5.7542	6.217	7.22238	4.12849	5.42693	5.70465	5.00106	5.99881	5.34897	5.4165	5.7601	4.89683	5.51941	6.24866	5.91722	6.17184	6.48574	5.88097	5.59757	NA	5.30059	NA	6.97579	5.08722	6.03413	5.42741	5.20461	4.53862	4.38791	6.13806	5.92739	NA	4.97896	7.62618	5.0243	5.18958	5.34821	6.16081
422	neg_280.978_13.105	Negative	.	N	NA	.	392	17	375	.	.	7.45979	6.20624	7.33818	5.17806	6.08399	6.47785	NA	6.9518	5.47818	5.7651	5.61407	5.80628	7.26912	7.69332	6.70484	7.0065	7.01826	6.6258	5.28527	5.83623	6.16456	5.76503	8.21862	6.08607	6.63058	6.40107	7.4756	5.72951	5.74384	6.43975	6.28657	5.75497	6.54637	7.79055	6.23995	5.5124	4.84172	6.67573
423	neg_280.978_19.702	Negative	.	N	NA	.	420	17	403	.	.	10.6574	10.2424	11.0659	9.15364	9.63646	9.94596	10.584	10.3704	9.61873	9.47873	9.81844	9.5551	10.6131	9.67574	10.4958	10.5315	10.4565	10.3467	9.44155	10.4959	9.95706	9.41159	12.2025	9.69841	10.11	10.4109	10.276	9.33514	9.10922	10.0076	10.6041	9.74512	9.57286	11.2395	10.0251	9.05627	10.1178	10.2203
424	neg_281.248_4.709	Negative	.	Y	LMFA01020206,LMFA01020372,LMFA01020373,LMFA01020374,LMFA01030002,LMFA01030061,LMFA01030062,LMFA01030063,LMFA01030064,LMFA01030065,LMFA01030066,LMFA01030067,LMFA01030068,LMFA01030069,LMFA01030070,LMFA01030071,LMFA01030073,LMFA01030074,LMFA01030075,LMFA01030076,LMFA01030077,LMFA01030078,LMFA01030079,LMFA01030080,LMFA01030081,LMFA01030290,LMFA01030291,LMFA01030292,LMFA01030293,LMFA01030294,LMFA01030…	.	420	17	403	.	.	12.7012	13.4772	13.065	11.9633	13.6922	13.0359	13.0353	13.9565	13.3332	13.252	13.4247	13.3292	13.1061	13.0803	13.1615	12.9957	13.877	12.9918	12.0089	12.9508	12.8297	12.2799	12.4447	12.8721	13.6226	13.1452	14.1648	12.0309	12.3115	14.2682	13.9695	13.9089	12.9366	12.0369	13.2509	13.486	13.9912	13.4117
425	neg_282.975_19.414	Negative	.	N	NA	.	420	17	403	.	.	9.45287	8.63133	9.37064	7.60139	8.39405	8.56531	8.73105	8.86771	8.3651	7.85653	8.46239	8.10232	9.16922	8.52521	8.77668	8.93502	9.00419	8.9831	8.09572	8.72258	8.38065	7.29783	10.0292	8.33267	9.06137	8.63425	8.58348	7.76647	7.00076	8.63433	8.90956	8.01137	8.41105	10.9122	8.62574	8.0989	7.4357	8.92998
426	neg_283.028_6.678	Negative	.	N	NA	.	403	17	386	.	.	6.22337	6.4606	7.6356	6.48773	5.23609	6.25765	5.30436	7.25536	6.78831	6.63599	6.9649	6.14116	6.91397	6.74034	5.75089	6.86199	7.58007	5.99195	4.93582	5.89031	6.71529	9.54599	NA	6.83996	6.91231	6.54222	6.41653	5.84567	7.08919	7.13113	6.29117	7.04569	6.66761	8.84164	7.00032	6.80142	6.30846	6.91306
427	neg_283.228_4.032	Negative	.	Y	LMFA05000643,LMFA05000682,LMFA01060059,LMFA01060107,LMFA01060108,LMFA01060109,LMFA01080001,LMFA01080008	.	368	15	353	.	.	3.73321	1.61916	3.55931	2.05875	3.21043	3.18927	2.86578	6.01449	2.21087	5.43066	2.1618	3.60771	-0.250713	3.3126	3.10099	2.77438	5.31799	2.88576	1.2995	2.32794	1.61222	1.71916	NA	1.80308	3.1308	2.65345	1.8272	2.57081	1.22909	4.53863	4.07946	1.72829	3.32335	NA	2.22319	4.2007	3.26383	3.37903
428	neg_283.232_4.014	Negative	.	N	NA	.	389	15	374	.	.	5.82565	3.64888	5.07628	3.67245	4.46191	4.5425	5.7749	7.07113	3.75966	4.98276	4.83717	1.10867	1.68738	4.75351	4.66565	NA	7.83307	4.43954	3.11806	4.41099	2.79983	2.63578	NA	3.62937	1.44289	3.92802	4.10104	4.40943	3.6045	5.43428	5.08741	5.87524	5.41636	NA	3.95916	5.94638	4.72001	5.92587
429	neg_283.242_3.977	Negative	.	N	NA	.	414	17	397	.	.	7.70892	8.89435	8.49712	6.7884	9.47272	7.98581	8.72286	10.0329	8.32055	9.33946	9.14157	9.13707	8.79024	8.86306	7.88023	7.82234	9.73446	9.21574	7.41052	8.87394	8.47159	6.895	3.49462	8.26575	8.15553	9.12586	9.72087	7.53768	6.84519	9.92981	9.68602	9.97998	8.68931	NA	8.73578	10.28	9.95483	8.94301
430	neg_283.264_5.317	Negative	.	Y	LMFA01030810,LMFA01010018,LMFA01020013,LMFA01020014,LMFA01020042,LMFA01020043,LMFA01020044,LMFA01020045,LMFA01020046,LMFA01020093,LMFA01020094,LMFA01020175,LMFA01020205,LMFA01020292,LMFA07010379,LMFA07010426,LMFA07010441,LMFA07010450,LMFA07010457,LMFA07010466,LMFA07010471,LMFA07010473,LMFA07010527,LMFA07010597,LMFA07010601,LMFA07010679	.	420	17	403	.	.	13.16	13.8285	13.974	12.5877	14.1756	13.283	13.7175	13.9972	13.5498	13.6659	13.8263	13.6405	13.6272	13.8523	13.7747	13.2818	13.9775	13.5412	12.3958	13.7737	13.4969	12.2232	13.4069	13.0628	12.9252	13.6271	13.968	12.3936	12.2165	14.5185	13.9636	13.9133	13.2841	14.8779	13.4538	14.0901	13.8128	13.6708
431	neg_285.999_16.683	Negative	.	N	NA	.	394	15	379	.	.	7.81978	7.52336	8.58957	6.40721	7.40376	7.13627	7.63152	8.09278	6.88639	6.84859	6.6412	6.36953	7.62749	7.22604	NA	7.80044	7.74214	7.61228	7.08964	7.61446	7.25709	6.60434	8.01751	6.60337	7.35416	7.80691	6.55704	6.78348	NA	7.15305	NA	7.39254	NA	9.48955	7.16367	6.81265	7.87691	6.98194
432	neg_288.994_16.279	Negative	.	N	NA	.	420	17	403	.	.	8.17548	8.22694	8.47743	7.16435	8.02315	7.7315	8.02802	8.14184	7.34106	7.19902	7.14982	7.20767	8.37463	7.60018	8.38836	8.27791	8.15105	7.84273	6.89168	7.89393	7.52194	7.36831	8.00255	7.53344	7.71684	7.68168	6.46139	7.10177	7.55729	8.03348	7.66638	7.55671	6.72626	9.56359	7.91684	6.68859	7.14293	8.1226
433	neg_288.994_16.941	Negative	.	N	NA	.	419	17	402	.	.	7.41754	6.97922	7.93421	6.50509	6.85926	7.09623	7.63256	7.33161	6.28269	6.28178	6.67369	6.42937	7.63931	7.02462	8.19172	7.77797	7.39005	6.74028	6.79262	7.10214	6.9829	6.27867	7.37465	6.28347	7.07706	7.0696	3.00747	7.21631	6.63771	6.91147	6.07143	6.49772	6.6222	8.63468	6.77216	6.8294	6.49966	6.80626
434	neg_288.994_17.346	Negative	.	N	NA	.	420	17	403	.	.	6.92778	6.07678	7.13755	5.20353	5.92043	6.51045	6.81544	6.65135	5.85771	5.73959	5.77299	5.32977	6.90396	6.27586	6.76818	6.92835	7.07527	6.53254	4.96308	6.12504	6.40346	5.81191	7.82474	6.01001	6.53751	6.13965	6.02747	5.6618	6.0258	6.48863	5.81922	6.51585	5.93667	9.09566	5.8009	5.93404	6.41408	6.3664
435	neg_288.994_17.438	Negative	.	N	NA	.	419	17	402	.	.	3.19048	3.04407	4.43725	1.75273	2.14256	3.47006	2.86156	3.35054	2.62842	2.00878	1.95527	2.18819	3.47079	2.92804	3.00817	3.25745	3.68605	1.88342	2.72252	2.36699	2.42768	2.36095	4.45733	2.32258	2.8241	3.12377	2.27771	2.24031	2.35677	2.19722	1.56081	2.25608	0.995452	5.83315	2.90258	1.68106	2.98368	2.08835
436	neg_288.994_17.787	Negative	.	N	NA	.	412	17	395	.	.	5.95861	5.28452	5.57681	3.87374	4.72895	5.49376	5.5854	6.65028	4.18361	4.64958	4.65538	4.49338	5.07824	4.94404	5.03884	5.16092	5.50195	4.41275	3.48095	4.4076	5.13274	4.62185	5.09938	4.84621	4.82361	4.72221	5.35994	NA	3.95235	4.92154	NA	5.52399	5.12695	6.33961	3.04043	4.39002	5.38569	4.99283
437	neg_288.994_17.842	Negative	.	N	NA	.	420	17	403	.	.	7.32557	6.93768	7.59711	6.05915	6.43682	6.76151	7.05422	7.18645	5.817	5.89379	5.62559	5.6562	7.2979	6.65222	6.17708	7.17895	7.35054	7.07461	6.36019	6.75042	6.48739	6.18924	6.68405	6.23187	6.57758	6.51905	6.49896	6.45277	5.83553	7.02226	5.61272	5.90984	6.4507	8.26104	6.33528	6.17943	6.58266	6.87432
438	neg_288.994_18.578	Negative	.	N	NA	.	420	17	403	.	.	7.31468	7.19734	7.87177	5.95543	6.86903	6.703	6.78957	6.83342	6.00636	6.17804	6.51599	6.15033	7.20746	6.5206	7.73021	6.87991	7.58673	6.51176	5.66244	7.05524	6.71686	6.45214	8.19918	6.45816	7.06798	6.43302	6.5288	6.8813	5.55473	6.51881	5.10975	6.64553	6.18677	9.41761	5.89186	6.56094	6.31124	6.97942
439	neg_288.994_19.522	Negative	.	N	NA	.	420	17	403	.	.	8.65279	8.31796	9.21905	6.93091	7.36238	8.06262	8.63553	8.71127	7.47001	7.43194	7.58653	7.54469	8.81403	7.87644	8.24888	8.66128	8.48916	8.53805	8.03088	8.36006	8.04421	7.56099	9.40291	7.76359	8.64328	8.41063	6.60557	8.15483	7.02138	8.45055	7.8541	7.79685	7.71743	10.9265	7.76266	7.57656	8.54353	8.51262
440	neg_288.995_15.274	Negative	.	N	NA	.	379	16	363	.	.	5.9592	5.58699	6.60879	4.7578	NA	5.88319	5.94722	6.24226	5.20551	4.67116	5.93215	4.73496	6.39066	5.5244	NA	5.86441	6.54757	6.62944	NA	5.43317	5.59557	5.1423	5.45983	5.04311	6.14407	5.51697	NA	4.93106	NA	5.68292	NA	5.33552	3.36796	9.69571	5.09563	NA	6.31072	5.43839
441	neg_288.995_15.929	Negative	.	N	NA	.	406	16	390	.	.	5.41064	4.69415	4.80122	3.81097	NA	4.60872	5.19346	5.3981	4.75002	4.00225	5.15601	4.11269	5.13737	4.81628	4.82807	4.58569	4.82823	3.97126	4.71121	4.5771	4.48654	4.69435	5.43538	4.10856	4.92071	4.46709	4.72455	4.59016	NA	5.10411	4.78818	5.02829	4.25769	9.16676	4.25193	NA	5.3193	3.76034
442	neg_288.995_16.058	Negative	.	N	NA	.	420	17	403	.	.	7.91869	7.38085	8.49114	6.30083	6.67773	7.33976	7.59731	7.9245	6.91005	6.61285	6.83842	6.50553	8.11213	7.32196	7.91197	7.93165	7.74173	8.04606	7.33668	7.39841	7.17002	6.78993	9.36657	6.72721	7.44044	7.59537	7.15204	6.69942	5.77938	7.3613	7.30683	7.34223	6.82219	9.30704	6.93263	6.6573	7.44941	7.65064
443	neg_288.995_17.051	Negative	.	N	NA	.	420	17	403	.	.	8.07559	7.70184	8.47724	6.88037	6.66678	7.63193	7.8468	7.97462	6.98924	6.66628	6.80925	7.10319	8.46063	7.45886	8.31873	7.84934	7.99956	8.05407	7.08626	7.86881	7.50509	7.32408	8.80525	7.2963	7.62308	7.84374	6.7259	7.68213	6.80581	7.81718	7.55381	7.21036	6.86494	10.4366	7.21034	7.32449	7.3843	7.85142
444	neg_288.995_17.07	Negative	.	N	NA	.	419	16	403	.	.	5.02934	4.12406	5.26003	3.87618	3.83311	4.56497	4.74437	4.48095	4.26034	3.80243	3.67034	3.83727	4.95412	4.34437	5.48988	4.18083	4.82554	4.67712	3.42187	4.38889	4.27966	3.76895	4.84612	3.66557	4.25223	4.3669	3.5725	3.93088	2.29214	4.69798	4.39179	4.41539	3.62065	8.6093	4.60399	3.20642	3.29769	3.39721
445	neg_288.995_17.511	Negative	.	N	NA	.	415	17	398	.	.	5.21179	4.3092	5.83138	4.03601	4.46125	5.47985	5.50549	5.48685	4.39856	4.04875	3.87144	4.58045	5.60775	4.97395	6.05985	4.41418	5.51194	5.56868	4.37056	4.50938	4.50181	4.25928	7.65668	4.34673	5.01461	4.13693	4.73058	4.63697	3.48504	4.52327	5.41196	4.79399	4.40575	8.52559	3.57055	3.78617	4.31985	4.57831
446	neg_288.995_18.1	Negative	.	N	NA	.	420	17	403	.	.	6.63043	5.93581	6.62215	4.69205	5.06868	5.95111	6.28053	6.62737	5.30866	5.19787	5.33018	4.76521	6.52117	5.49337	6.2779	6.08168	6.29569	6.37274	5.6176	5.70935	5.55902	5.13548	7.58558	5.21573	5.95271	5.71699	5.32816	5.55805	4.52917	6.154	5.60007	5.32833	5.21754	5.93926	6.00195	5.21137	6.14773	5.64978
447	neg_288.995_18.413	Negative	.	N	NA	.	418	17	401	.	.	7.64584	7.21578	7.70157	5.88338	6.82519	6.79598	7.26136	7.59994	6.34302	6.43784	6.03147	6.37787	7.56544	6.99945	7.458	7.83085	7.41203	7.46044	6.00702	6.9911	6.66801	6.47769	8.76828	6.63277	7.08424	7.14357	6.18848	6.46496	6.4384	7.36798	6.92716	6.51767	6.26157	10.2111	6.78713	4.66281	7.10288	7.17645
448	neg_288.995_18.523	Negative	.	N	NA	.	420	17	403	.	.	6.9637	6.51774	7.29831	5.39249	5.04847	6.48248	6.53022	6.79432	5.62997	5.52521	6.0736	5.83084	7.09766	6.10783	6.54118	6.80997	6.81393	6.34438	5.5449	6.32597	5.62945	5.74231	6.55844	5.83014	6.56862	6.2578	4.61112	5.93311	5.45018	6.66896	6.17026	6.31159	5.06124	8.2586	6.62146	5.32635	6.50256	6.4367
449	neg_288.995_18.724	Negative	.	N	NA	.	420	17	403	.	.	6.92827	6.54711	7.11649	5.15187	5.90765	6.55997	6.81349	6.61468	5.83508	5.24924	5.63109	6.14671	6.75949	5.98369	6.15637	6.73185	6.74077	7.24224	5.67412	6.40316	5.98962	5.58789	8.15026	5.83124	6.25264	5.79447	5.6215	5.96978	5.25388	6.2351	6.23082	5.47394	6.02108	9.35773	6.21561	5.13254	6.06422	6.05943
450	neg_288.995_18.907	Negative	.	N	NA	.	418	17	401	.	.	7.13623	6.59718	7.18489	5.58071	6.61607	6.38917	6.79308	7.02255	5.90408	5.66499	5.33093	5.72533	7.21783	6.2957	5.03369	6.56063	7.14725	7.03106	NA	6.43054	5.63649	5.63287	7.62312	5.78719	6.68801	6.38508	5.66073	6.1923	6.08124	6.40621	5.96077	6.27945	5.7384	10.3554	5.46831	5.6541	6.48434	6.17461
451	neg_288.995_18.943	Negative	.	N	NA	.	413	17	396	.	.	6.14604	5.48818	5.90099	3.9389	4.27345	4.7144	4.7744	5.5591	4.44324	4.14829	3.53769	3.45906	5.46782	4.51061	5.43181	5.74101	5.76079	NA	4.62493	4.96075	4.29474	3.98977	5.85091	4.32962	4.57774	4.74603	NA	3.30602	3.64733	3.96976	4.86671	3.82093	2.62212	6.79588	5.28113	4.14225	3.79181	5.15705
452	neg_288.995_19.774	Negative	.	N	NA	.	391	16	375	.	.	5.06832	4.11878	4.96935	3.05298	3.07672	4.8296	5.28263	4.78764	4.15518	3.8932	2.83698	3.82736	5.20719	3.5574	5.06548	4.94894	4.936	4.16806	3.71569	3.5625	4.7328	3.58186	6.44565	3.87775	4.95349	4.35884	4.10911	3.93849	3.21888	5.21711	4.19758	4.86541	4.07623	NA	4.91028	3.40295	4.67053	4.33987
453	neg_288.996_16.077	Negative	.	N	NA	.	420	17	403	.	.	8.34355	7.88794	8.83787	7.04892	7.35189	7.81503	8.13513	8.42812	7.5429	7.38829	7.34298	7.29239	8.55157	7.8889	8.80028	8.61306	8.31842	8.44663	7.3607	7.79724	7.49237	7.43427	9.14518	7.53029	7.89183	8.1421	6.84952	7.3526	6.92926	8.23248	7.66097	7.99705	7.34876	9.68122	7.82268	7.3345	7.85116	8.14774
454	neg_288.996_16.408	Negative	.	N	NA	.	417	17	400	.	.	3.07613	2.08489	4.20716	1.75793	1.71815	2.42848	2.73288	3.518	2.66068	2.53485	1.65096	1.88071	2.9315	3.2922	3.66089	2.43054	3.50292	4.2203	1.49139	2.05871	3.07027	2.12006	4.67113	2.30954	2.83996	2.71119	NA	2.80948	2.59127	2.11933	1.98675	1.92155	0.931922	5.40157	2.36831	3.23916	2.69962	2.2745
455	neg_288.996_16.536	Negative	.	N	NA	.	420	17	403	.	.	4.18918	3.51506	4.67403	2.90394	2.12685	3.7871	3.8157	4.22326	3.58344	2.93795	3.0203	2.31017	3.85306	3.79252	3.91861	3.75823	4.12234	4.0188	2.83258	3.30175	3.7753	2.9532	5.62	2.65266	3.26082	2.98968	2.24998	3.43443	2.98139	3.22201	4.15148	3.57953	2.35315	4.67667	3.97781	3.11203	3.67024	2.84943
456	neg_288.996_16.794	Negative	.	N	NA	.	420	17	403	.	.	8.08018	7.75348	8.66914	6.67851	7.06141	7.4378	7.93944	8.36644	7.23043	7.09935	6.82651	6.8908	8.02643	7.39146	8.02412	8.12652	7.95458	8.1202	7.07013	7.65351	7.27259	7.15132	8.06256	7.1746	7.85547	7.75321	7.07122	7.66527	6.54298	7.91526	7.30348	7.03453	6.85895	9.72056	7.79161	7.0217	7.99119	7.78807
457	neg_288.996_16.83	Negative	.	N	NA	.	420	17	403	.	.	6.32455	5.73504	6.65706	4.72224	3.66747	5.33892	4.92551	5.94025	5.05057	4.79222	5.05406	4.33427	5.32717	4.58946	5.23134	5.46532	6.31902	5.53044	4.81851	5.33831	5.48836	4.9355	5.47862	4.42858	5.83535	5.23306	4.61489	5.07099	4.26727	5.18881	5.81701	5.10788	4.05543	8.18556	5.86027	3.54697	5.77674	5.0637
458	neg_288.996_17.07	Negative	.	N	NA	.	420	17	403	.	.	3.09502	1.81569	3.55851	1.15462	1.27642	1.74978	2.35032	2.28771	1.945	1.01649	1.25163	1.77303	2.58199	2.45804	3.46059	1.35666	2.87984	3.0926	0.73803	1.32996	1.91501	1.80465	2.77976	1.64433	1.73945	1.97067	-0.58583	2.00204	-0.942967	2.52075	2.81411	1.98232	0.915426	5.786	2.53425	0.722746	1.05777	1.42264
459	neg_288.996_17.125	Negative	.	N	NA	.	417	17	400	.	.	1.5892	-0.438928	1.62736	0.234106	-1.0991	0.647052	0.505264	1.68377	-0.0622611	-0.520575	-0.796406	0.858173	1.96888	0.54294	1.84485	-0.457866	2.42593	2.41944	-0.455961	0.542587	1.52129	0.609277	2.51457	0.26745	0.517043	0.12998	-1.97812	0.383357	-0.462105	1.47635	1.73142	1.22308	0.0463222	4.07234	1.15298	1.23742	2.38314	0.137989
460	neg_288.996_17.235	Negative	.	N	NA	.	420	17	403	.	.	6.21097	5.89472	6.53433	4.48026	4.07224	5.67008	5.67561	6.1189	4.98045	4.5314	4.40851	4.51252	5.64725	5.64063	5.67436	6.27876	6.48443	5.95035	4.27342	5.46651	5.75692	4.73782	8.17528	5.00708	5.1416	5.78298	4.69906	4.98178	5.52315	5.82735	3.41195	5.41337	4.39017	7.88447	5.56712	5.60243	5.81729	5.27206
461	neg_288.996_17.29	Negative	.	N	NA	.	420	17	403	.	.	3.10768	1.52608	3.75271	0.497832	0.858604	2.68296	3.14203	2.86292	1.75296	1.95415	1.13954	0.757344	2.66108	2.39358	3.60471	3.21964	3.55751	2.77987	1.01273	1.29722	2.41781	2.41336	3.9975	1.58149	2.29016	2.26951	2.18607	0.846457	1.90597	2.51723	1.40439	2.26255	1.33791	4.89705	1.73439	2.39422	3.06416	2.40724
462	neg_288.996_17.438	Negative	.	N	NA	.	419	17	402	.	.	2.76776	1.28528	2.6959	1.04849	2.4421	2.09145	1.8356	2.89497	1.80008	1.26156	0.984794	1.58028	2.44816	3.0651	2.61739	3.17049	2.6917	1.7443	2.0339	1.84921	2.19818	1.10347	4.15692	1.20149	0.796304	2.43956	0.484618	0.665522	0.46485	1.70174	0.824691	2.53943	0.571643	5.73585	1.57415	2.23879	2.65047	0.912668
463	neg_288.996_17.548	Negative	.	N	NA	.	418	17	401	.	.	1.19435	0.440477	2.40389	-1.29958	0.187592	1.48996	1.24527	2.92556	-0.825954	-0.296431	-0.125758	0.182782	1.15939	1.23352	2.60034	0.335205	3.69144	1.75321	0.587974	1.21022	0.766001	0.886815	4.42183	1.0764	0.769695	1.31179	1.32622	1.29245	0.759639	0.983431	2.19771	1.00751	-1.44587	4.2222	1.21606	1.84771	1.33392	1.32013
464	neg_288.996_17.695	Negative	.	N	NA	.	420	17	403	.	.	5.71395	5.44052	6.11912	4.31823	4.17181	4.99833	5.64672	5.75366	4.81164	4.53386	4.58449	4.12322	5.87791	4.64211	5.92212	5.415	5.71197	5.77562	3.9799	5.21735	5.23683	5.06054	6.10062	4.56956	5.54409	5.29868	4.64194	5.20663	3.74822	5.39801	5.75807	5.16045	4.63311	8.47828	5.55364	4.35451	3.72871	4.87347
465	neg_288.996_17.806	Negative	.	N	NA	.	419	17	402	.	.	5.15154	4.42192	5.46217	3.69734	4.49578	4.47292	5.07759	5.63628	4.4186	4.26117	4.0124	3.92903	4.84736	4.18878	4.65777	4.59741	4.82015	4.85927	4.1453	4.49122	4.62271	3.96209	5.55188	3.70166	4.27921	4.48911	1.88752	4.83819	2.26588	4.61259	3.59412	4.04873	4.32797	5.44897	4.88135	4.95061	5.55746	4.27074
466	neg_288.996_17.842	Negative	.	N	NA	.	417	16	401	.	.	1.88949	1.13684	2.98106	-0.350785	-0.48542	-0.0916836	0.483678	2.00124	0.590491	0.324778	-0.0422189	0.480986	2.46611	1.81255	2.78275	1.78003	2.65442	1.21402	0.293733	0.967268	2.21286	0.632805	1.90419	-0.59616	0.682417	0.14424	1.02877	-0.202327	-0.481398	1.58955	NA	1.05748	0.133608	3.41764	-0.453849	1.62655	0.314097	1.40997
467	neg_288.996_17.916	Negative	.	N	NA	.	420	17	403	.	.	5.7943	5.33933	5.4867	4.55648	3.90842	5.02129	5.71417	5.15226	4.95746	4.62108	4.33947	3.67057	5.46278	5.00862	5.81392	5.77043	5.68915	6.4293	4.41996	5.00951	4.78358	4.81597	4.71322	4.90106	5.04768	4.41095	5.15687	5.75382	1.38883	5.6912	4.59532	4.55128	4.46482	6.17445	4.80538	5.38662	5.47916	5.74817
468	neg_288.996_17.971	Negative	.	N	NA	.	420	17	403	.	.	3.0359	2.54727	3.1185	1.39926	0.838173	1.84252	2.30811	2.65514	2.32538	1.13049	1.87698	1.40595	2.21398	2.22383	3.21216	2.00025	3.51717	3.87824	0.703556	1.73404	1.70344	1.88599	2.62647	1.82038	2.12126	1.7447	1.76103	2.44882	1.43191	2.0803	2.55314	1.46787	1.1074	4.15018	1.34983	2.14895	2.42528	1.60904
469	neg_288.996_18.174	Negative	.	N	NA	.	420	17	403	.	.	3.40936	2.72879	3.95884	2.04289	0.999579	2.74862	2.04985	3.47953	0.729405	1.52894	1.71076	1.00061	1.61798	2.52205	3.77647	3.59517	3.25036	3.93459	0.597455	1.80643	2.70287	2.06179	3.93022	2.07671	1.44128	1.84742	0.354865	2.45614	1.19787	3.15684	1.81921	2.00047	3.62276	3.91958	2.77616	2.73989	3.53464	1.88036
470	neg_288.996_18.449	Negative	.	N	NA	.	417	17	400	.	.	5.25224	4.44886	5.30907	3.42631	3.68743	4.57883	4.73208	5.09217	4.12688	4.05533	3.46497	3.74005	5.01129	4.51071	5.28702	5.09813	5.1062	5.31228	3.7427	4.61184	4.4981	4.11246	5.34235	4.13722	4.4826	4.38761	3.36817	4.87246	4.33408	5.06931	4.60691	4.14984	3.36747	8.5035	4.26385	NA	4.84192	3.99796
471	neg_288.996_18.541	Negative	.	N	NA	.	420	17	403	.	.	6.29303	5.66635	6.84369	4.69684	5.27974	5.43355	5.81606	5.74729	4.87474	4.84993	5.32931	4.77264	6.39889	5.51957	6.60932	5.35279	6.83632	6.35579	5.52055	5.31124	5.76834	5.23723	4.92541	5.03486	5.81507	5.42765	4.0859	4.13828	4.15567	5.7196	4.63199	5.47541	4.78443	8.14952	5.35903	4.27288	4.87504	5.36741
472	neg_288.996_19.215	Negative	.	N	NA	.	410	17	393	.	.	4.57428	3.5994	5.44104	2.50356	3.44488	4.35962	4.27135	4.99498	3.17685	2.64647	2.2858	2.95623	4.41519	3.79773	5.16729	4.41033	4.99193	4.33556	2.55825	3.47231	4.21474	3.6959	4.22581	3.43167	3.77376	3.82149	3.61777	1.42907	4.81039	3.86618	3.33577	4.05269	1.71916	6.79971	3.76105	3.92985	4.88858	3.11986
473	neg_288.996_19.648	Negative	.	N	NA	.	420	17	403	.	.	9.28648	9.02717	9.86485	7.70335	8.69423	8.63152	9.32875	9.33425	8.23775	8.29785	8.22421	8.30553	9.55713	8.40876	9.64089	9.38988	9.35755	9.37641	8.32998	9.08634	8.91525	8.19146	10.3077	8.66718	9.0516	9.29025	8.30067	8.69434	7.4945	9.06038	9.37057	8.46935	8.18886	11.0295	8.79351	8.25182	9.44974	9.14982
474	neg_288.997_15.819	Negative	.	N	NA	.	416	17	399	.	.	7.99742	7.6441	8.29845	6.73923	6.78558	7.28728	7.69036	7.95978	7.1002	6.85284	6.65773	6.45104	8.21382	7.31802	8.5918	8.16867	7.69107	8.36106	5.5985	7.22296	7.12193	7.08163	9.0886	7.21362	7.50533	7.61534	7.18938	8.01508	7.72558	7.58315	7.34284	6.79577	7.10379	9.64912	6.64206	6.17553	8.025	7.7834
475	neg_288.997_15.929	Negative	.	N	NA	.	417	17	400	.	.	7.18547	6.55504	7.56641	5.5386	NA	6.64291	7.00938	7.11723	6.12734	5.63508	6.61415	5.6274	6.90555	6.3654	7.19499	6.80319	6.93551	5.45098	4.60551	6.32297	6.19493	5.95894	7.62383	6.02663	6.57443	6.57038	6.46164	5.96925	NA	6.56928	6.7465	6.76794	5.88099	9.94593	5.85692	2.80731	7.8377	6.2743
476	neg_288.997_16.61	Negative	.	N	NA	.	420	17	403	.	.	8.13395	7.80967	8.68029	6.92646	6.80923	7.59894	8.05728	8.29448	7.34942	6.97613	6.91591	6.72607	8.29769	7.58939	7.92422	8.05525	8.0408	8.16408	6.87634	7.67625	7.53062	7.16593	9.82844	7.31129	7.63635	8.01819	6.48756	7.6143	7.37547	7.56188	6.92144	7.47321	6.89013	9.40341	7.50359	7.45027	7.17234	7.69443
477	neg_288.997_18.852	Negative	.	N	NA	.	420	17	403	.	.	8.74922	8.5458	9.2263	7.14498	7.68834	7.96785	8.55349	8.76482	7.65628	7.24382	6.92662	7.60939	8.9232	8.20005	8.62022	8.79427	8.76945	9.117	7.50351	8.18691	7.6039	7.56052	9.80555	7.87518	8.40112	8.61685	7.65042	8.19592	7.13552	8.37695	7.9567	7.66026	7.49293	11.5482	7.87	7.37152	8.75952	8.30652
478	neg_288.998_16.83	Negative	.	N	NA	.	420	17	403	.	.	7.45729	6.88808	7.67049	5.6911	6.27792	6.61596	5.76645	7.6393	6.2837	6.19644	5.55689	5.85304	6.61521	6.49062	6.96381	6.92945	7.41318	7.07796	6.48878	6.4247	6.46494	6.41681	6.5015	6.02261	7.02967	6.57353	5.19892	7.21977	5.11829	6.57741	6.15939	6.32614	5.87817	9.87643	6.90858	6.35504	6.50898	6.64265
479	neg_288.998_17.217	Negative	.	N	NA	.	418	17	401	.	.	5.08956	5.62219	6.18426	3.98297	2.9867	4.56374	4.40456	4.67474	4.22494	3.49211	4.62963	3.82475	4.72121	5.22972	5.45473	5.59412	5.25329	5.88559	3.20632	4.20053	4.77282	4.19822	7.26781	4.6227	4.13042	4.94673	NA	4.32362	3.95948	5.028	-1.27722	4.42552	4.02717	7.33922	4.65593	5.00798	5.01669	3.81749
480	neg_288.998_17.29	Negative	.	N	NA	.	416	15	401	.	.	6.28549	4.96374	6.40497	4.10805	5.09917	5.65517	5.35461	6.17115	4.75084	4.60206	NA	3.76477	6.02536	5.19538	5.92576	5.36775	6.62066	5.69504	3.08403	4.83486	5.36782	4.98046	7.9627	4.73323	5.43131	5.61584	4.32716	4.85721	4.30762	5.29973	5.38307	4.9278	5.52043	7.64522	3.24621	5.55405	5.94735	5.82612
481	neg_288.998_17.99	Negative	.	N	NA	.	420	17	403	.	.	6.44496	6.10759	6.06938	5.10815	4.53659	5.51547	6.23585	6.04743	5.18321	5.30559	5.48473	4.45612	6.02667	4.87797	6.20468	5.36631	6.58259	6.35394	4.17906	5.47403	4.2678	5.54243	4.80695	4.96071	5.87032	5.60463	4.41401	6.59832	5.72818	5.25664	5.22369	5.71188	5.04293	6.40151	3.67177	5.66802	6.18616	5.53671
482	neg_288.998_18.192	Negative	.	N	NA	.	419	17	402	.	.	6.73521	5.96774	6.73844	4.95886	5.26623	5.81139	5.81181	6.6976	5.13174	5.28214	5.30035	4.6301	6.19145	5.67462	7.31298	7.02758	6.22713	6.6322	4.4513	5.58708	5.86999	5.52298	7.60929	5.13034	4.95478	5.38503	4.79613	6.09117	4.57571	6.38283	3.96835	5.17321	5.80961	6.69849	6.66799	6.06022	7.17838	5.67335
483	neg_293.175_16.187	Negative	.	N	NA	.	420	17	403	.	.	8.75018	8.75374	9.3257	7.55631	7.51098	8.21404	8.411	8.63364	7.84092	7.49158	7.88565	7.83822	8.90598	7.98399	8.75738	8.69371	8.6928	8.49714	8.015	8.46914	8.09034	7.6153	8.61092	7.92553	8.62028	8.62528	8.35233	7.77858	7.6095	8.52162	8.5203	8.00457	7.87098	10.1128	7.90839	7.12002	7.96247	8.52959
484	neg_293.175_17.714	Negative	.	N	NA	.	420	17	403	.	.	4.93075	4.09402	4.58598	2.80826	2.05533	3.85628	3.98145	4.13477	3.58845	3.56892	3.02403	3.54919	4.07676	3.00008	4.5472	3.7097	3.96601	4.04303	2.80134	2.40825	3.63982	3.79931	4.08862	2.89371	4.83437	3.84746	4.50794	4.22475	2.60904	3.44023	3.68077	3.0622	2.87491	8.48423	2.98602	2.84167	3.51628	3.21337
485	neg_293.175_17.806	Negative	.	N	NA	.	420	17	403	.	.	9.16549	8.95378	9.64721	7.77692	8.03662	8.57259	8.98569	9.32109	8.01007	7.87839	8.10545	8.16895	8.99649	8.27305	8.95588	9.1188	8.78147	8.90746	8.22327	8.72232	8.62211	8.03202	8.98256	8.10602	9.05536	8.74279	8.7554	7.80985	7.72349	8.73054	8.71218	8.0809	8.13348	10.891	8.13247	7.7354	8.48839	8.90167
486	neg_293.175_18.651	Negative	.	N	NA	.	420	17	403	.	.	5.76774	4.99257	5.76697	4.48606	5.00824	4.07997	4.31608	5.24473	4.30321	4.44928	3.24813	3.91034	5.20609	4.71695	4.38689	4.81538	5.53693	5.15599	5.37337	4.61786	4.8062	4.05894	5.53929	4.17083	4.677	4.19736	3.34687	5.02525	3.39438	4.30602	5.68347	4.08859	4.67989	8.27266	3.49373	2.86354	3.56007	4.21741
487	neg_293.175_6.66	Negative	.	N	NA	.	420	17	403	.	.	9.59244	9.19792	9.70279	8.55412	8.87518	9.09208	9.58983	9.71752	8.52046	8.47903	8.53723	8.4048	9.54731	9.16525	9.76733	9.5137	9.47162	9.48501	8.81493	9.36598	9.16651	8.774	8.85743	8.80857	9.34719	9.21033	9.07326	8.50886	8.3763	9.34618	9.6971	8.31072	8.54035	11.1104	9.07315	8.46948	8.85767	9.42684
488	neg_293.176_15.636	Negative	.	N	NA	.	420	17	403	.	.	12.2754	12.3283	12.6885	11.1254	11.5926	12.0336	12.331	12.3394	11.4868	11.5413	11.8128	11.8999	12.4303	11.8727	12.2229	12.2776	12.1343	12.3716	11.4953	12.1219	11.7012	11.2469	12.9503	11.7071	12.0626	12.147	12.3407	11.2853	11.1832	12.0008	12.5078	11.6419	11.2982	14.821	11.89	11.1627	11.9705	12.1573
489	neg_293.176_16.371	Negative	.	N	NA	.	420	17	403	.	.	8.9915	8.71615	9.44018	7.58946	7.61814	8.25441	8.67595	8.88473	7.57058	7.66703	7.4134	8.02044	8.93962	8.2328	8.89115	8.95471	8.60808	8.5796	7.65007	8.51817	8.06947	8.00362	10.6525	7.84452	8.77048	8.56462	8.23017	7.67101	7.67701	8.44103	8.16973	8.20036	7.94095	8.98624	7.88606	7.52493	7.92738	8.4365
490	neg_293.176_16.61	Negative	.	N	NA	.	420	17	403	.	.	10.2462	10.2276	10.7684	9.01731	9.18363	9.75833	10.4828	10.1661	9.213	9.06614	9.52866	9.47404	10.2617	9.65421	10.293	10.4562	10.004	10.3194	9.25073	10.0171	9.76248	9.12652	11.3085	9.33586	9.95826	9.95539	9.82678	9.33786	8.97684	9.84961	10.2499	9.30358	9.09075	10.5011	9.79003	8.85397	9.51997	10.0078
491	neg_293.176_17.033	Negative	.	N	NA	.	420	17	403	.	.	7.87963	7.72165	8.2287	6.44954	6.62424	7.35394	7.76285	7.787	6.62311	6.51072	6.79142	6.74298	7.84133	7.02082	7.52063	7.73305	7.68079	7.73103	7.13948	7.64885	7.19912	6.77478	8.3056	6.82389	7.4728	7.31847	7.49167	6.77081	6.61993	7.35016	7.69586	6.94778	6.69926	10.0161	7.17107	6.22856	6.90183	7.4187
492	neg_293.176_17.401	Negative	.	N	NA	.	420	17	403	.	.	8.19	7.91478	8.64996	6.83124	7.02251	7.7297	7.59377	8.01629	6.96179	6.92376	6.83415	7.0826	8.43569	7.4706	7.70091	8.21055	7.91073	8.04363	7.31616	7.89298	7.39017	7.21948	9.16265	7.29743	8.05678	7.85146	7.69821	7.12119	6.68887	7.6848	7.80498	7.40875	7.06363	10.5604	7.2566	6.71466	7.12002	7.68872
493	neg_293.177_15.929	Negative	.	N	NA	.	420	17	403	.	.	10.6633	10.5093	11.0019	9.22739	9.69958	10.0444	10.3831	10.5121	9.64991	9.50965	9.85176	9.81432	10.6269	10.0786	10.546	10.6545	10.2981	10.5324	9.61906	10.1554	9.89818	9.50166	11.5112	9.71883	10.2703	10.3574	10.0274	9.77047	9.3355	10.2293	10.5648	9.98493	9.46537	12.4435	9.96992	9.29279	10.2011	10.3309
494	neg_293.177_16.463	Negative	.	N	NA	.	420	17	403	.	.	8.18054	7.81787	8.43035	6.54838	6.87386	7.38287	7.74741	7.80053	6.83155	6.75328	7.39425	6.85682	8.11732	7.01099	7.85978	7.79616	7.50555	7.67079	7.36043	7.72129	7.42473	7.04963	9.63775	7.03889	7.76919	7.56228	6.78695	7.00731	6.67778	7.4434	7.35346	7.33786	6.57656	9.9214	7.24926	6.58984	7.00543	7.55261
495	neg_293.177_17.382	Negative	.	N	NA	.	420	17	403	.	.	8.98237	8.52796	9.26708	7.57779	7.99262	8.46593	9.29866	8.83297	7.84785	8.00803	7.80865	8.02885	8.93473	8.34926	8.73226	8.9074	8.66463	8.67657	7.92724	8.66204	8.27382	7.88148	9.71894	8.16605	8.89581	8.50519	8.73846	8.16486	7.97352	8.64534	8.14403	7.8108	7.60452	11.1804	8.12435	7.70846	8.3931	8.74651
496	neg_293.177_17.806	Negative	.	N	NA	.	420	17	403	.	.	10.4749	10.27	10.7171	9.07595	9.50091	9.86142	10.3362	10.1846	9.2722	9.26714	9.51729	9.44723	10.3765	9.62791	9.93757	10.2488	9.87034	10.3366	9.42258	10.1072	9.85283	9.29227	9.92977	9.53662	10.0619	10.0563	10.0636	9.01257	8.92346	9.97452	10.1517	9.35929	9.33813	11.3165	9.77392	8.95917	9.81365	10.222
497	neg_293.177_18.008	Negative	.	N	NA	.	420	17	403	.	.	10.0864	10.0911	10.4042	8.7655	8.96745	9.6182	9.93638	10.0482	9.0704	9.04698	9.13577	9.2395	10.1437	9.38878	9.99535	9.98334	9.73248	10.0959	8.94924	9.71056	9.60894	9.10982	11.0786	9.20673	9.87527	9.93147	9.79819	8.8767	8.64022	9.62544	10.1908	9.18887	9.17073	10.3098	9.41475	8.72737	9.72387	9.72997
498	neg_293.177_18.394	Negative	.	N	NA	.	420	17	403	.	.	8.57313	8.38758	8.91429	7.14338	7.57499	7.91997	8.47039	8.68561	7.5216	7.23395	7.14556	7.62051	8.52443	7.59764	8.02354	8.50738	8.30481	8.93451	7.55327	8.17501	7.7961	7.53653	9.12081	7.65611	8.06937	8.39461	7.78184	7.32027	7.04265	8.19719	8.47543	7.51874	7.36622	11.5702	7.41682	7.34377	7.71876	8.26552
499	neg_293.177_18.578	Negative	.	N	NA	.	420	17	403	.	.	10.733	10.5906	11.1062	9.18271	9.53617	10.093	10.4725	10.4416	9.54088	9.44338	9.74585	10.0019	10.6337	10.1757	10.5716	10.5204	10.505	10.6601	9.68923	10.3302	10.0236	9.50756	11.4303	9.93779	10.3992	10.2671	10.2808	9.42677	9.44108	10.2478	10.6399	9.71616	9.55078	12.7372	10.0178	9.19454	10.4929	10.3643
500	neg_293.177_19.197	Negative	.	N	NA	.	420	17	403	.	.	12.4674	12.5222	12.9086	11.1323	11.5247	11.9836	12.4447	12.4982	11.5475	11.5654	11.6983	11.8998	12.6038	11.6996	12.4655	12.4736	12.2932	12.4653	11.3731	12.3996	11.8667	11.0543	13.4909	11.9212	12.1305	12.3117	12.0288	11.4342	11.1154	12.1171	12.6203	11.6722	11.6999	14.1441	12.0669	11.243	12.0438	12.1242
501	neg_293.178_17.07	Negative	.	N	NA	.	420	17	403	.	.	9.32328	9.23727	9.54361	8.10096	8.40936	8.973	9.26345	9.21456	8.20133	8.13497	8.3447	8.53916	9.29573	8.71031	9.42402	9.15088	9.05521	9.24474	8.59351	8.98901	8.86192	8.33182	9.68806	8.37362	9.08503	9.01298	8.9972	8.1895	8.02147	9.09941	9.30216	8.43623	8.42514	11.8745	8.84066	7.87911	8.71094	9.0211
502	neg_293.178_17.143	Negative	.	N	NA	.	420	17	403	.	.	9.12786	8.94321	9.32673	7.68353	8.08579	8.33612	8.90922	8.85451	7.82254	7.79015	7.55267	8.0693	8.98561	8.3183	8.72598	9.05487	8.82216	9.02764	8.11989	8.73267	8.51007	7.8768	10.636	8.2768	8.61119	8.82684	8.52708	8.0619	7.80185	8.65007	9.07967	8.09752	8.00659	10.5566	8.46855	7.85618	7.99636	8.81533
503	neg_293.178_17.64	Negative	.	N	NA	.	420	17	403	.	.	9.38416	9.18637	9.68309	7.81976	8.23111	8.46862	9.03897	9.22163	8.15905	8.12016	8.12272	8.23348	9.16002	8.37146	9.39335	9.2159	9.08501	9.09989	8.30268	8.76459	8.69791	8.21859	11.2518	8.45142	8.99383	8.99567	8.69151	8.02669	8.1691	8.91925	9.12164	8.37914	8.23046	10.7771	8.20104	7.90908	8.99406	8.86087
504	neg_293.178_18.266	Negative	.	N	NA	.	420	17	403	.	.	7.67683	7.16557	7.87966	6.22023	6.40957	7.03271	7.66503	7.70787	6.61429	6.65287	7.03074	6.47902	7.91692	6.89649	7.67279	7.65409	7.48697	7.23181	6.78248	6.88759	6.87081	6.21178	8.39824	6.91238	6.95704	7.21927	6.76755	6.63373	5.75067	7.05622	7.32545	6.4847	6.70574	8.29301	6.14988	6.55135	6.81471	7.33731
505	neg_293.178_18.486	Negative	.	N	NA	.	420	17	403	.	.	7.96361	7.65033	8.04008	6.57916	6.90432	7.41182	7.51328	7.66066	6.92962	6.43144	6.48175	6.71968	8.07213	7.18848	7.63013	8.14474	7.70876	7.91908	7.48001	7.45504	7.03236	7.1746	7.50071	6.91408	7.43774	7.3159	6.91231	5.78867	6.61072	7.94792	7.44628	7.1236	6.40428	9.4499	6.60284	7.28478	6.2816	7.78968
506	neg_293.178_18.834	Negative	.	N	NA	.	420	17	403	.	.	8.91411	8.90953	9.22619	7.4515	7.78739	8.59939	8.38217	8.67397	7.81478	7.87146	7.92797	7.9332	8.74405	8.24714	7.84567	8.4699	8.57741	8.28112	8.12959	8.43144	7.98192	7.72179	9.62107	7.80765	8.58616	8.55596	8.92907	7.8179	7.84992	8.41431	9.17494	7.87163	7.31944	12.3486	8.33868	7.39707	8.60912	8.40876
507	neg_293.179_14.264	Negative	.	N	NA	.	420	17	403	.	.	7.55647	6.52478	7.13218	5.0802	5.04736	5.93634	7.13857	6.753	5.68999	5.75731	4.891	5.46848	6.65888	6.36773	6.04368	6.61738	6.61684	6.92902	5.89522	6.35518	5.63406	5.74537	6.52958	5.56036	6.31493	5.58924	5.63459	5.87415	4.89384	6.5672	6.0429	6.22982	6.1311	9.68669	6.07964	5.60847	6.23052	6.20278
508	neg_293.179_15.783	Negative	.	N	NA	.	420	17	403	.	.	8.59222	8.0307	8.46903	6.69121	6.80551	7.66931	7.94669	8.08459	7.33472	7.31951	7.16703	7.34164	8.01416	7.79558	8.5283	8.38172	7.65659	8.00532	6.91334	7.80074	7.57118	6.70118	8.7318	7.12181	7.75377	7.92172	7.4583	7.4732	6.80869	7.68403	7.57859	7.2793	6.78888	9.77565	7.45768	6.69919	7.45861	7.95741
509	neg_293.179_16.058	Negative	.	N	NA	.	420	17	403	.	.	9.85931	9.47469	10.2919	8.173	8.56185	9.11945	9.37627	9.62494	8.75412	8.4599	8.81594	8.672	9.61077	9.07661	9.66758	9.48407	9.35335	9.51516	8.77449	9.16756	8.71594	8.74615	10.643	8.7661	9.38879	9.33167	9.32647	8.80672	8.49985	9.31775	9.21955	8.75266	8.58258	12.0787	8.96254	8.68049	9.14156	9.42535
510	neg_293.179_16.224	Negative	.	N	NA	.	420	17	403	.	.	7.87213	7.332	7.90179	6.36793	6.50213	7.00751	7.24069	7.46989	6.57135	6.09429	6.94002	6.64974	7.57731	6.91133	7.42275	7.64141	7.49059	7.48166	7.34338	7.13603	6.6989	6.73827	8.3925	6.70766	7.17232	6.77408	7.14218	6.36047	6.6046	7.33054	6.72856	7.01414	6.277	8.24092	7.00262	6.23757	7.42665	7.22541
511	neg_293.179_16.72	Negative	.	N	NA	.	420	17	403	.	.	9.07448	9.05357	9.69543	7.93433	8.05582	8.66325	8.99678	9.23979	8.14299	8.0569	8.25664	8.26479	9.10017	8.50514	8.85689	9.26697	9.00024	9.32827	8.19892	8.48932	8.64156	8.11402	9.17467	8.29965	8.91922	9.01712	9.21835	8.1989	7.84353	8.81165	9.24579	8.42207	7.79121	10.7592	8.62404	8.05112	8.32771	8.8523
512	neg_293.179_17.18	Negative	.	N	NA	.	420	17	403	.	.	8.47021	7.94269	8.58637	6.67307	6.69297	7.39992	7.93111	7.86424	6.77969	6.6311	6.91584	6.91497	8.11932	6.99562	7.76563	8.25789	7.95814	7.51525	7.51703	7.97847	7.53308	7.25047	10.1021	7.26424	7.64037	7.83367	7.21333	6.9869	6.46821	7.4318	8.22104	7.1357	6.64357	9.75452	7.71545	6.8631	6.13097	7.9258
513	neg_293.179_17.548	Negative	.	N	NA	.	420	17	403	.	.	7.47688	6.90523	7.97915	5.80975	6.5494	6.7086	7.05821	7.36969	6.05675	6.25473	6.5702	6.45609	7.24599	6.63388	7.57706	7.21869	7.34928	6.52451	6.41511	6.80432	6.35525	6.56922	10.3917	6.82834	7.04133	6.83014	7.08331	5.73214	6.4677	6.9017	6.85462	6.79417	6.48843	9.59546	5.21886	5.84687	6.74509	7.05684
514	neg_293.179_17.99	Negative	.	N	NA	.	420	17	403	.	.	8.53811	8.27114	8.71486	6.93166	7.23753	7.67036	8.25205	8.08461	7.25479	7.03993	7.71523	7.03134	8.27629	7.86344	6.84753	7.72696	7.87569	8.44642	7.36165	7.76253	7.43849	7.37191	7.37781	7.15237	8.15198	7.84452	7.4733	7.4886	7.07879	7.82752	7.4778	7.15808	6.87538	9.16904	7.47928	6.73861	7.46121	7.73268
515	neg_293.179_18.889	Negative	.	N	NA	.	420	17	403	.	.	8.04919	6.8535	6.83161	5.24408	5.84631	6.06376	6.86199	6.8002	5.82965	5.91044	5.89966	6.08079	7.66935	6.77998	7.66412	6.59428	6.74208	5.59186	6.65944	6.39586	5.96076	6.02438	8.50702	6.1028	6.84645	6.36937	6.47334	4.53756	3.67158	6.48627	7.40275	5.75308	6.00397	10.2906	5.09733	6.37181	5.9415	6.92432
516	neg_293.18_16.113	Negative	.	N	NA	.	420	17	403	.	.	6.96576	6.92461	8.23792	5.99945	7.07022	6.97176	6.88957	7.50168	6.34821	6.37628	6.1372	6.71775	7.82209	6.91287	7.24767	7.50792	7.33305	7.38378	6.78668	6.69097	6.57598	6.03511	9.23963	6.27197	7.274	7.19601	6.59638	5.66149	6.4516	7.04648	6.57068	7.13339	6.63393	8.88616	6.92139	6.64486	7.22458	6.83011
517	neg_293.18_16.665	Negative	.	N	NA	.	420	17	403	.	.	6.60936	6.66462	7.85543	5.73343	6.00702	6.45639	7.39438	7.23075	6.12809	6.01382	6.73843	6.15558	7.32234	6.12737	6.85529	7.36626	6.93175	7.0329	5.84749	6.59129	6.32307	5.85833	8.37516	6.0669	6.83636	6.60754	6.21799	6.73215	6.12639	6.97662	6.73393	5.89763	6.60565	7.86378	6.93067	5.38616	6.50485	6.77804
518	neg_293.18_16.83	Negative	.	N	NA	.	419	17	402	.	.	2.4113	2.64568	3.62076	1.76977	-0.904034	2.8863	-0.570396	3.68632	2.60039	1.80531	-0.838392	2.01812	3.0133	2.68323	3.68543	3.16944	3.49738	3.67295	2.88066	2.8874	2.96599	3.97017	2.23719	2.13069	2.95764	2.31017	2.36451	4.27823	1.83123	2.73013	2.93047	2.69488	-1.73231	7.04039	1.70606	3.12667	0.368687	2.07271
519	neg_293.18_16.996	Negative	.	N	NA	.	420	17	403	.	.	3.29297	3.04237	4.31119	2.19842	4.52872	3.45889	2.78641	3.40314	2.70739	2.26728	4.72222	2.4738	3.49686	3.98149	3.3759	3.40955	4.39818	3.21004	3.01231	2.73499	3.21655	0.543639	4.20787	2.35967	3.7684	2.69291	1.78958	0.25672	1.96717	3.05558	3.86299	2.14972	-0.539411	5.19229	3.56275	2.48421	2.7969	3.13547
520	neg_293.18_17.088	Negative	.	N	NA	.	420	17	403	.	.	5.83784	5.22421	5.82817	4.54012	5.34969	5.53264	5.87605	5.66027	4.60443	4.61551	0.664574	4.82071	5.79174	5.75245	6.19126	5.06834	5.4536	5.22564	5.66951	4.82722	5.29301	4.90988	6.40046	4.54627	5.12991	4.89887	5.68324	4.33371	4.39699	5.59257	4.99922	5.29796	5.0231	8.96744	5.76026	4.38805	5.46162	5.18347
521	neg_293.18_17.327	Negative	.	N	NA	.	420	17	403	.	.	8.54458	7.98069	8.7014	6.96718	7.6573	7.97929	8.29427	8.18427	7.33878	7.37035	7.2198	7.45258	8.62703	7.98733	7.84792	8.58248	8.0912	8.12303	7.31275	8.40504	7.62545	7.53909	9.43452	7.72423	8.36483	8.14026	7.46484	7.47381	7.55992	8.06579	7.57967	7.99435	7.17897	10.8274	7.63805	7.26328	6.89386	8.22484
522	neg_293.18_17.474	Negative	.	N	NA	.	420	17	403	.	.	7.11382	6.26273	6.82241	5.23189	5.83274	6.38754	5.89786	6.44541	5.53912	5.34242	4.8818	5.49257	7.14351	5.84674	5.47132	6.88473	6.32229	6.24212	5.99274	6.50119	5.6419	5.87555	7.78315	5.92151	6.29406	6.35798	5.66725	5.75259	5.26653	6.10464	6.38995	5.76887	5.79569	9.12097	4.12783	5.58732	4.73895	6.24932
523	neg_293.18_18.118	Negative	.	N	NA	.	420	17	403	.	.	9.84657	9.5284	9.83457	8.35019	8.45891	9.20733	9.47094	9.63769	8.76151	8.60666	9.12764	8.52254	9.80974	9.02503	9.79382	9.74568	9.28448	9.51411	8.84569	9.17635	9.05025	8.66518	10.7338	8.82463	9.38247	9.51325	9.39415	8.68742	8.09679	9.49197	9.6706	8.63081	8.85261	10.1632	8.64462	8.41023	9.32767	9.51215
524	neg_293.18_18.431	Negative	.	N	NA	.	420	17	403	.	.	7.60081	6.82695	7.6349	5.60706	6.60287	6.48962	7.30935	7.32726	5.98958	5.6633	6.04507	5.99705	7.25784	6.31336	7.27701	7.25106	6.84781	7.5337	5.74998	6.73014	6.18425	5.94697	5.80299	6.52154	6.46322	6.79808	6.67694	4.15689	4.36959	6.65042	7.52887	5.10325	5.27022	10.0839	6.48196	5.4933	6.48289	7.02943
525	neg_293.18_19.052	Negative	.	N	NA	.	420	17	403	.	.	6.89303	7.18038	8.29505	6.09627	5.94741	6.70266	6.95286	7.43564	6.56695	6.28769	5.44489	6.17096	7.06258	6.8492	7.67072	7.32864	7.18998	6.86642	6.99295	7.33319	6.72832	6.18081	7.08458	6.46785	7.12333	6.92139	6.59486	5.63108	6.69219	7.10904	6.85105	5.81973	6.70557	9.05183	6.89507	6.94567	6.77427	6.8174
526	neg_293.181_16.334	Negative	.	N	NA	.	420	17	403	.	.	6.30966	5.18388	5.58612	3.96729	6.56457	4.93554	4.73902	5.75873	4.67805	3.76574	4.3869	4.81601	5.2238	5.65348	6.14453	5.68554	5.6041	3.8556	5.20218	4.61337	4.46535	5.3498	6.14204	4.43283	5.20173	4.22683	5.57594	5.54023	4.98588	5.45975	4.94373	6.70116	4.49701	5.04406	5.68903	5.434	5.71579	5.10495
527	neg_293.181_16.72	Negative	.	N	NA	.	414	16	398	.	.	5.63118	3.75197	5.53084	2.86652	2.31008	3.83892	3.25239	5.04771	3.43681	4.27759	2.86026	3.39496	3.76493	2.71366	3.03831	5.09447	4.56784	6.14292	3.50394	3.46267	4.05456	2.61193	6.09521	3.46569	3.66699	4.16268	1.72732	3.85557	2.55044	4.54815	5.987	-0.0340891	-0.0340891	3.96963	4.90858	2.1721	5.91705	4.38214
528	neg_293.181_16.794	Negative	.	N	NA	.	414	16	398	.	.	4.89014	5.17363	5.74126	4.34497	5.65071	4.97719	3.4297	5.98754	4.70687	4.15486	2.26612	4.2427	5.08134	5.55676	5.88862	5.03059	5.73415	6.25116	4.90999	3.84487	4.82859	5.46199	2.46864	4.19573	5.45554	4.64746	5.37401	4.47043	3.03886	4.95451	5.10402	5.80117	5.22217	8.53546	5.68177	5.23022	5.5222	4.55783
529	neg_294.179_16.297	Negative	.	N	NA	.	380	14	366	.	.	4.56349	3.6415	4.47128	2.81341	2.43872	3.49814	3.58279	4.0127	2.89951	1.8532	3.2832	3.12244	3.73113	4.21248	4.02193	3.74148	4.76691	NA	3.91465	3.42248	3.10653	3.87205	5.1989	2.58097	3.74948	3.22797	3.24	NA	NA	3.86791	NA	4.49461	NA	4.47053	NA	2.01724	3.47676	3.09683
530	neg_294.18_17.787	Negative	.	N	NA	.	370	16	354	.	.	5.70586	4.74913	5.88338	4.18357	NA	5.07297	5.69839	6.0404	4.38626	4.65975	NA	4.27308	4.60056	4.49012	5.16739	5.16892	5.52032	4.98251	4.78555	5.12071	4.72347	4.33844	5.74159	4.02715	5.20484	4.67062	3.70265	NA	3.21653	4.71299	NA	5.2339	3.54016	7.81332	NA	NA	5.31985	4.59197
531	neg_297.152_16.113	Negative	.	Y	LMPK13090037	.	420	17	403	.	.	11.8828	11.9853	12.3129	10.6011	11.1037	11.4795	11.9088	11.971	10.6992	10.8137	11.4364	11.381	11.865	11.2004	11.6717	11.8237	11.6261	11.7016	10.9781	11.6636	11.2234	10.6745	12.9554	11.1553	11.6939	11.6178	11.7886	11.1469	10.7329	11.5795	11.8543	11.0964	10.8795	13.767	11.51	10.8914	11.6607	11.7047
532	neg_297.242_16.187	Negative	.	Y	LMFA01050421,LMFA02000001,LMFA02000002,LMFA02000056,LMFA02000083,LMFA02000084,LMFA02000085,LMFA02000086,LMFA02000087,LMFA02000088,LMFA02000089,LMFA02000090,LMFA02000091,LMFA02000092,LMFA02000093,LMFA02000094,LMFA02000095,LMFA02000096,LMFA02000098,LMFA02000149,LMFA02000150,LMFA02000177,LMFA02000178,LMFA02000179,LMFA02000180,LMFA02000181,LMFA02000184,LMFA02000202,LMFA02000203,LMFA02000204,LMFA02000…	.	420	17	403	.	.	7.61172	7.72521	7.74896	6.52704	7.08331	6.74293	7.30316	7.69769	6.58974	6.10769	6.25409	6.8035	7.59157	6.92767	7.30591	7.64642	7.73119	7.71362	5.82674	7.00595	6.66934	6.50211	8.77888	6.429	6.74174	6.59364	7.22103	6.99474	6.74598	7.29439	5.73265	7.15386	6.79425	8.46266	7.04882	6.23329	7.41996	7.1204
533	neg_299.005_6.66	Negative	.	N	NA	.	420	17	403	.	.	9.22335	8.91293	9.40218	8.17886	8.59986	8.15608	8.67254	9.10616	8.84177	8.29363	8.86246	8.43452	9.06874	8.65631	8.39677	9.19783	9.11387	8.63104	8.32763	9.11579	8.72021	11.1158	8.42785	8.70141	9.04936	8.89153	9.22159	7.62249	8.11312	8.96799	9.2556	8.40529	8.26067	11.0893	8.38621	8.1165	8.18588	8.97458
534	neg_299.006_1.993	Negative	.	N	NA	.	420	17	403	.	.	13.1032	12.9637	13.3228	11.7264	12.4341	12.2535	12.9538	12.994	12.3347	12.134	12.4476	12.2176	13.0249	12.5675	12.7651	12.9854	12.7539	12.832	12.1108	12.7751	12.3642	11.7801	13.6266	12.3791	12.4926	12.8515	12.8171	12.0127	11.7915	12.7408	12.9012	12.2353	12.1757	15.0386	12.59	11.9389	12.6636	12.7548
535	neg_299.258_16.077	Negative	.	Y	LMFA01050464,LMFA01050485,LMFA01050434,LMFA01080014,LMFA02000120,LMFA02000121,LMFA02000122,LMFA02000123,LMFA02000124,LMFA02000125,LMFA02000126,LMFA02000127,LMFA02000128,LMFA02000129,LMFA02000130,LMFA02000131,LMFA02000132,LMFA02000133,LMFA02000134,LMFA02000135,LMFA02000136,LMFA02000185,LMFA02000195,LMFA02000196,LMFA02000197,LMFA02000198,LMFA02000232,LMFA02000233,LMFA02000237	.	419	17	402	.	.	6.95258	6.94825	5.55225	5.42205	5.30922	6.77537	7.53264	6.88334	5.73762	6.58901	6.14942	6.05229	7.00932	7.02131	8.10789	7.13691	6.74159	6.64309	5.29469	5.77812	6.70952	6.83252	9.13535	5.89099	6.54348	6.15981	6.05744	6.22956	5.23018	6.72326	6.92131	5.83099	6.0934	9.38168	5.39671	4.79254	4.3593	6.7426
536	neg_299.258_17.658	Negative	.	Y	LMFA01050464,LMFA01050485,LMFA01050434,LMFA01080014,LMFA02000120,LMFA02000121,LMFA02000122,LMFA02000123,LMFA02000124,LMFA02000125,LMFA02000126,LMFA02000127,LMFA02000128,LMFA02000129,LMFA02000130,LMFA02000131,LMFA02000132,LMFA02000133,LMFA02000134,LMFA02000135,LMFA02000136,LMFA02000185,LMFA02000195,LMFA02000196,LMFA02000197,LMFA02000198,LMFA02000232,LMFA02000233,LMFA02000237	.	406	17	389	.	.	5.52467	5.42819	5.22256	3.87706	4.65612	5.21513	5.84414	6.51109	5.16595	5.08618	5.92856	4.43942	6.50724	4.14296	6.9774	4.67302	6.41294	5.4486	4.997	5.55758	5.61394	NA	NA	4.92981	6.05474	5.69434	6.17249	4.96455	3.96172	5.84844	5.42002	4.87576	3.53718	8.12054	4.15669	5.13576	4.95466	5.54859
537	neg_299.258_18.118	Negative	.	Y	LMFA01050464,LMFA01050485,LMFA01050434,LMFA01080014,LMFA02000120,LMFA02000121,LMFA02000122,LMFA02000123,LMFA02000124,LMFA02000125,LMFA02000126,LMFA02000127,LMFA02000128,LMFA02000129,LMFA02000130,LMFA02000131,LMFA02000132,LMFA02000133,LMFA02000134,LMFA02000135,LMFA02000136,LMFA02000185,LMFA02000195,LMFA02000196,LMFA02000197,LMFA02000198,LMFA02000232,LMFA02000233,LMFA02000237	.	412	16	396	.	.	6.24719	5.40048	7.17889	4.95533	4.58521	5.17257	3.32879	6.29975	5.15567	5.46283	3.49818	4.68636	5.07633	4.21691	4.72493	6.22975	4.57845	5.28901	5.63411	5.06234	5.19819	5.7491	6.98198	4.59348	6.59619	3.39903	5.63164	5.50739	4.35106	5.3732	4.05177	5.84104	4.62585	7.18346	4.5867	4.52938	3.95587	4.98576
538	neg_299.258_18.979	Negative	.	Y	LMFA01050464,LMFA01050485,LMFA01050434,LMFA01080014,LMFA02000120,LMFA02000121,LMFA02000122,LMFA02000123,LMFA02000124,LMFA02000125,LMFA02000126,LMFA02000127,LMFA02000128,LMFA02000129,LMFA02000130,LMFA02000131,LMFA02000132,LMFA02000133,LMFA02000134,LMFA02000135,LMFA02000136,LMFA02000185,LMFA02000195,LMFA02000196,LMFA02000197,LMFA02000198,LMFA02000232,LMFA02000233,LMFA02000237	.	346	14	332	.	.	4.35822	5.65877	5.37175	3.02642	3.18572	5.23488	4.57175	5.71864	4.20785	3.50997	4.51817	4.65608	4.80882	3.41867	4.02223	5.61326	4.70943	5.32013	3.44038	4.02122	5.70529	2.95577	6.32478	3.46579	3.36413	NA	3.61091	3.70392	NA	4.35169	4.63906	3.59274	3.18169	6.83513	3.98851	4.40671	4.53236	3.33991
539	neg_299.258_19.287	Negative	.	Y	LMFA01050464,LMFA01050485,LMFA01050434,LMFA01080014,LMFA02000120,LMFA02000121,LMFA02000122,LMFA02000123,LMFA02000124,LMFA02000125,LMFA02000126,LMFA02000127,LMFA02000128,LMFA02000129,LMFA02000130,LMFA02000131,LMFA02000132,LMFA02000133,LMFA02000134,LMFA02000135,LMFA02000136,LMFA02000185,LMFA02000195,LMFA02000196,LMFA02000197,LMFA02000198,LMFA02000232,LMFA02000233,LMFA02000237	.	348	13	335	.	.	4.79843	4.1345	4.47256	4.16758	NA	5.25447	NA	3.98582	4.555	3.91609	4.35681	NA	5.07723	3.39971	NA	3.4502	5.29122	4.10044	4.37237	NA	4.72282	3.15499	5.55793	3.93484	NA	NA	4.13341	3.10381	3.83846	NA	NA	4.40442	NA	8.83412	4.25101	NA	4.34788	4.22794
540	neg_301.217_3.646	Negative	.	Y	LMFA01030180,LMFA01030396,LMFA01030397,LMFA01030693,LMFA01030694,LMFA01030695,LMFA01030759,LMFA01030760,LMFA01140004,LMPR0104050001,LMPR0104050004,LMPR0104050012,LMPR0104080010,LMPR0104080011,LMPR0104100002,LMPR0104110001,LMPR0104130004,LMPR0104200001,LMPR0104210001,LMPR0104400004,LMPR0104500001,LMST02020028,LMST02020029,LMST02020044	.	391	16	375	.	.	6.59177	8.23521	7.49369	6.87656	7.48273	8.4086	7.15928	9.81446	7.07439	8.95387	6.3186	8.17541	7.68747	7.12781	6.87691	7.07394	7.81974	6.70023	5.68578	6.84876	6.77079	5.94974	4.88313	7.02919	8.35218	5.13833	6.78265	6.53633	4.5835	7.72156	8.05022	7.03399	5.85625	NA	6.618	7.06368	7.96432	6.82252
541	neg_303.233_4.124	Negative	.	Y	LMFA01020222,LMFA01020367,LMFA01020381,LMFA01030001,LMFA01030173,LMFA01030175,LMFA01030176,LMFA01030389,LMFA01030390,LMFA01030391,LMFA01030392,LMFA01030393,LMFA01030394,LMFA01030395,LMFA01030687,LMFA01030688,LMFA01030689,LMFA01030816,LMFA01030817,LMFA01030818,LMFA01030871,LMFA01030905,LMFA01030906,LMFA01140006,LMPR0104150006,LMPR0104210003,LMPR0104250001,LMPR0104250002,LMPR0104390005,LMPR01044000…	.	420	17	403	.	.	16.2638	17.1893	16.5882	15.5841	17.9377	16.3633	16.2716	17.6033	16.0576	16.7146	17.5794	16.9807	16.9798	16.3288	17.1572	16.2963	16.9637	16.6214	15.1024	16.5007	15.9651	15.4934	11.3063	16.6543	15.9795	16.6503	17.2911	15.9479	15.0647	17.4374	17.3894	17.2	16.3805	10.635	17.2845	17.8507	17.6956	17.1748
542	neg_305.022_19.684	Negative	.	N	NA	.	420	17	403	.	.	14.986	14.9871	15.7151	13.6678	14.3981	14.6036	15.1022	15.2479	14.3749	14.1752	14.5391	14.2596	15.2985	14.4304	15.0047	15.2429	14.8551	15.1291	14.3668	15.0753	14.4176	13.9951	16.2193	14.5112	14.8178	15.1965	14.9118	14.2006	13.9737	14.9269	15.2958	14.3165	14.3165	18.6679	14.949	14.0201	14.913	15.0061
543	neg_305.022_6.66	Negative	.	N	NA	.	420	17	403	.	.	14.4534	14.4221	15.0363	13.2901	13.9388	13.7988	14.4458	14.5803	13.9627	13.5489	13.993	13.7584	14.6282	14.0541	14.1585	14.574	14.3094	14.2931	13.8019	14.331	13.9788	13.9433	15.2031	13.8821	13.9575	14.5521	14.4835	13.5768	13.5156	14.2944	14.7754	13.7794	13.6661	17.8392	14.0567	13.6208	14.2063	14.4448
544	neg_305.239_4.124	Negative	.	N	NA	.	417	17	400	.	.	9.99262	10.187	9.73471	8.72386	10.3609	9.59811	9.94913	11.0042	9.1149	9.82129	10.4209	9.58962	10.1452	10.0349	10.2697	9.4041	10.2421	9.71368	8.47233	9.47638	9.20357	8.40886	3.86074	9.63084	9.51948	9.8422	10.0373	8.90826	8.06297	10.7269	10.0892	10.1766	9.4783	NA	9.92825	10.6651	10.253	10.4021
545	neg_305.248_4.452	Negative	.	Y	LMFA01020221,LMFA01030157,LMFA01030158,LMFA01030159,LMFA01030378,LMFA01030379,LMFA01030380,LMFA01030381,LMFA01030382,LMFA01030383,LMFA01030384,LMFA01030385,LMFA01030386,LMFA01030388,LMFA01030765,LMFA01030767,LMFA01030863,LMFA01140021,LMFA07010395,LMFA07010396,LMFA07010542,LMFA07010544,LMPR0104010010	.	419	17	402	.	.	12.2488	12.7224	12.1632	10.7338	12.5995	11.8695	12.3544	13.4499	12.877	12.9956	12.7528	12.7813	11.992	12.9001	12.3007	10.9576	12.9771	11.7136	10.48	11.6976	12.1057	11.6089	7.59252	11.0692	12.2173	11.8136	12.8734	10.8069	10.6184	12.6606	12.2699	12.6508	11.8174	NA	12.521	12.1845	12.8047	12.7324
546	neg_307.263_4.949	Negative	.	Y	LMFA01030130,LMFA01030373,LMFA01030374,LMFA01030375,LMFA01030376,LMFA01030377,LMFA01030859,LMFA01030860,LMFA01030865,LMFA01030867,LMFA01030898,LMFA01030900,LMFA07010384,LMFA07010385,LMFA07010386,LMFA07010390,LMFA07010391,LMFA07010392,LMFA07010393,LMFA07010394,LMFA07010612,LMFA07010624,LMPR0104030010	.	417	17	400	.	.	9.66876	8.88317	8.65534	8.01288	9.27592	8.56611	8.83789	9.92263	9.16993	9.50271	9.89709	9.17323	8.69441	9.11823	10.1959	7.80295	9.8511	8.75391	7.41545	8.51131	8.66981	8.30332	8.50035	8.10454	9.43652	8.42952	9.71077	7.78516	7.85841	10.0566	8.89874	9.60981	8.24147	NA	9.26067	8.63488	10.027	9.20917
547	neg_307.997_19.377	Negative	.	N	NA	.	420	17	403	.	.	9.1906	8.89887	9.82684	8.00581	8.05206	8.78487	9.18281	9.21064	8.22481	7.90845	8.05077	8.2953	9.35451	8.83383	8.77269	9.34739	8.96666	9.5947	8.64046	8.9932	8.67758	8.36968	8.7411	8.29559	9.24543	8.93359	8.57958	7.87296	7.84089	8.75825	8.61307	8.63191	8.31259	11.837	8.95586	8.30675	8.41807	8.87836
548	neg_309.279_5.445	Negative	.	Y	LMFA01030082,LMFA01030084,LMFA01030085,LMFA01030086,LMFA01030087,LMFA01030366,LMFA01030367,LMFA01030368,LMFA01030369,LMFA01030370,LMFA01030371,LMFA01030372,LMFA01030700,LMFA01030858,LMFA03010000,LMFA07010382,LMFA07010383,LMFA07010387,LMFA07010388,LMFA07010389,LMFA07010397,LMFA07010609,LMFA07010880,LMFA07040058,LMPR0104010005,LMPR0104010023,LMPR0104010024	.	412	17	395	.	.	8.52336	7.73117	7.84357	7.33273	8.0146	7.47405	8.05044	8.7938	8.45777	8.14497	8.54332	7.78847	7.10269	7.86212	8.50186	7.40245	8.64904	7.6965	7.38496	7.78982	7.67774	7.89301	8.37392	8.04069	8.86622	8.03215	9.06143	7.2973	7.80788	9.56107	7.61155	8.80066	7.50206	NA	8.14159	8.23607	8.51843	8.23217
549	neg_311.168_16.297	Negative	.	N	NA	.	420	17	403	.	.	14.6679	14.9502	15.3353	13.5219	14.1531	14.2742	14.6501	14.8124	13.7751	13.7842	14.3014	14.2662	15.0887	14.2011	14.6582	14.8041	14.4686	14.6787	13.9431	14.5535	14.199	13.8261	15.9781	14.1986	14.5526	14.7368	14.7978	14.0419	13.5871	14.5629	15.0434	14.1405	13.9572	17.8561	14.4237	13.6572	14.7697	14.6964
550	neg_311.168_2.044	Negative	.	N	NA	.	420	17	403	.	.	7.99734	8.03658	9.08825	6.96268	7.23006	7.39102	7.70537	7.31546	6.7506	6.59978	7.77467	7.02888	9.10665	9.74214	5.65032	8.27338	7.76883	8.24887	7.61344	7.21016	6.93801	7.78421	8.62148	7.01251	8.66689	8.0518	7.83948	7.35118	8.01075	6.70226	7.97697	7.04723	7.79853	9.91445	7.22855	6.98434	5.67803	7.61762
551	neg_311.168_6.66	Negative	.	N	NA	.	420	17	403	.	.	9.26983	9.4653	9.96701	8.3939	8.50242	8.83953	9.19244	9.27905	8.36762	8.28247	8.81949	8.92644	9.26825	8.98877	9.02991	9.3627	9.33666	8.98562	8.6168	9.22261	8.53058	8.78305	7.53864	8.3582	9.17549	8.978	9.17697	8.13394	8.27973	9.15382	9.362	8.57498	7.99432	10.493	9.17757	8.64016	9.08222	9.17559
552	neg_311.295_6.236	Negative	.	Y	LMFA01010020,LMFA01020017,LMFA01020048,LMFA01020049,LMFA01020050,LMFA01020051,LMFA01020052,LMFA01020220,LMFA01020342,LMFA07010398,LMFA07010428,LMFA07010442,LMFA07010451,LMFA07010458,LMFA07010469,LMFA07010598,LMFA07010607,LMFA07010608,LMFA07010650,LMFA07010683,LMFA07010883,LMPR0104010004,LMPR0104010036	.	360	16	344	.	.	6.53121	7.33607	6.92629	5.31264	NA	7.16717	6.3743	5.5772	7.56729	6.48929	5.5541	6.91679	4.73634	5.96575	NA	6.34912	7.14186	7.28735	NA	5.12945	6.28898	5.40657	7.14017	5.63529	5.67741	5.92017	NA	NA	NA	6.83808	NA	5.91738	5.89725	8.36067	NA	NA	NA	6.96988
553	neg_320.996_19.504	Negative	.	N	NA	.	420	17	403	.	.	13.4423	13.3816	13.9229	12.0211	12.3727	12.9775	13.3767	13.4924	12.7119	12.5696	12.7435	12.6808	13.5212	12.7459	13.5704	13.5588	13.199	13.2735	12.349	13.2418	12.796	12.2659	14.1323	12.8503	13.1246	13.3335	13.2815	12.3629	12.2012	13.1129	13.5851	12.8319	12.621	15.9112	13.3708	12.1664	12.9346	13.3623
554	neg_322.972_19.702	Negative	.	N	NA	.	386	15	371	.	.	9.74998	8.04629	9.20446	7.38863	6.11087	7.7518	9.00504	10.3373	7.08222	7.5424	NA	7.61668	8.1262	8.23353	7.88027	8.54457	8.57779	7.80589	NA	8.22907	7.40166	7.87865	11.38	8.76174	8.64486	9.3175	12.2129	NA	6.00173	8.34339	NA	8.50345	NA	8.40183	6.99207	5.74061	7.38451	9.42151
555	neg_325.183_6.66	Negative	.	Y	LMFA05000652	.	420	17	403	.	.	9.4864	9.75626	9.89272	8.68398	8.83494	9.15942	9.5013	9.93991	8.79978	8.77588	9.07702	9.20189	9.47918	9.4716	9.47726	9.57327	9.45434	9.29741	8.73024	9.64009	9.25052	9.1918	7.50776	9.02626	9.51414	9.37447	9.51662	8.61495	8.59488	9.15173	9.58533	9.01079	8.53683	10.7806	9.38561	8.82027	9.14934	9.37632
556	neg_325.184_2.471	Negative	.	Y	LMFA05000652	.	420	17	403	.	.	9.43555	9.54686	10.4854	8.1464	8.16661	9.46957	8.81734	9.38357	8.3858	8.1933	9.04829	8.58517	9.83158	10.7824	9.8659	9.64074	9.31143	9.72821	8.86911	8.95476	9.16107	8.98485	10.1526	8.56963	10.0741	9.18529	9.00535	8.22408	8.59273	9.22221	9.4917	8.47624	8.73001	11.9323	9.2318	8.62871	9.47744	9.18247
557	neg_325.184_3.076	Negative	.	Y	LMFA05000652	.	420	17	403	.	.	10.5461	10.9033	11.0393	8.79744	9.68213	10.3222	10.3736	10.5578	9.35476	9.29698	9.70578	10.0469	10.4985	9.95287	10.6819	10.4689	10.0306	10.6444	9.51698	9.97714	9.91064	9.42871	11.7531	9.76414	10.6484	10.2081	9.94138	9.79018	9.06828	9.89825	10.3658	9.91008	9.55682	12.3173	10.2184	9.59757	10.5923	10.2894
558	neg_327.233_3.995	Negative	.	Y	LMFA01030185,LMFA01030683,LMFA01030684,LMFA01030685,LMPR01090012	.	420	17	403	.	.	14.2672	15.6931	15.0442	13.633	16.4208	14.6689	15.1695	16.5826	15.006	15.904	16.2064	16.066	15.4097	15.1553	14.3504	14.9035	16.2496	15.5886	13.87	15.4105	14.771	13.3623	10.9595	15.0285	14.3805	15.6338	16.6495	14.5195	13.7746	16.6105	16.7085	16.7011	15.7142	10.5	15.6781	17.0702	17.0093	15.8541
559	neg_329.239_3.995	Negative	.	N	NA	.	413	17	396	.	.	7.9893	9.06352	8.57219	7.1786	9.59121	8.69205	8.82851	9.92359	8.34517	9.33083	9.54134	9.76808	8.85587	8.92887	8.52964	8.25944	9.95159	9.35013	7.20439	9.00564	8.28818	7.35807	4.18482	8.3796	8.11828	8.93175	9.48995	7.61346	7.20414	10.24	9.59669	10.2197	9.03899	NA	8.85259	10.3276	10.0711	9.10373
560	neg_329.248_4.433	Negative	.	Y	LMFA07010877,LMFA01030182,LMFA01030183,LMFA01030184,LMFA01140013,LMFA04000044,LMFA04000049,LMFA04000064,LMPR0104390004,LMST03020009,LMST03020010	.	419	17	402	.	.	12.3433	12.6825	11.9825	10.0994	12.4505	11.2239	11.7568	13.0329	11.7028	12.1172	12.3442	11.9863	11.4203	12.8481	12.7659	11.5155	13.0471	12.6262	10.1841	11.8433	12.0898	10.1147	6.684	11.3641	10.8641	12.156	12.6155	10.4158	10.5786	12.7171	12.6225	13.0038	12.3019	NA	11.6808	12.314	12.6714	12.0101
561	neg_331.264_4.709	Negative	.	Y	LMFA01030177,LMFA01030178,LMFA01030179,LMFA01140012,LMFA04000050,LMFA04000063,LMFA04000066,LMFA07010351	.	420	17	403	.	.	12.7606	14.4708	13.852	12.4662	14.4142	12.803	13.7541	14.6514	13.9879	13.8488	13.9156	13.9169	13.3854	14.1124	13.8245	12.8047	14.743	13.9317	12.2629	13.7764	13.6015	12.9157	8.36373	13.367	13.3506	13.8426	14.5852	12.4039	11.9054	14.9187	14.6265	14.8999	13.6148	8.22015	13.5858	13.9076	14.4503	13.7051
562	neg_333.27_4.728	Negative	.	N	NA	.	394	15	379	.	.	7.11539	8.13156	7.79298	5.85516	7.60677	6.68267	7.3418	8.9111	7.52247	7.42497	7.18104	7.13628	6.84882	7.51256	7.72656	6.38178	8.90547	7.30461	5.75454	7.04485	7.55184	6.79681	3.18446	7.37614	6.82968	7.08878	7.88548	5.79797	4.68446	8.77589	7.65405	8.26822	7.12304	NA	7.01247	6.96454	7.54741	7.54327
563	neg_333.279_5.206	Negative	.	Y	LMFA01020254,LMFA01020255,LMFA01030161,LMFA01030162,LMFA01030407,LMFA01030408,LMFA01030409,LMFA01030410,LMFA01030411,LMFA04000062,LMFA07010402,LMFA07010546	.	399	17	382	.	.	9.40636	7.48348	7.66534	7.34932	7.76163	5.72906	7.24391	8.47382	9.34385	8.47556	7.45938	7.55096	5.91947	7.78951	10.1468	NA	8.79559	6.70168	5.50382	6.9892	7.33068	8.22123	6.51117	7.81751	9.08728	7.21522	7.46903	NA	5.15514	8.81623	5.59091	7.9557	6.06547	NA	5.88207	6.31248	7.58245	7.20742
564	neg_337.31_6.328	Negative	.	Y	LMFA07010975,LMFA01020134,LMFA01030088,LMFA01030089,LMFA01030090,LMFA01030400,LMFA01030401,LMFA01030402,LMFA01030403,LMFA01030404,LMFA01030910,LMFA01030911,LMFA07010400,LMFA07010561,LMFA07010591,LMFA07010640,LMFA07010644,LMFA07040059	.	391	16	375	.	.	7.01206	7.04432	5.19557	6.09316	3.37532	6.75201	6.8791	6.0789	6.32127	6.4309	6.41799	8.23652	5.95931	6.54072	6.82397	7.43216	7.27735	6.46612	5.37383	6.21486	5.97347	6.32508	8.02788	5.42597	7.1943	5.16573	6.72616	6.13032	NA	7.51043	6.40387	NA	5.71917	NA	6.24126	5.26821	5.89315	6.71592
565	neg_339.199_2.892	Negative	.	N	NA	.	420	17	403	.	.	8.52126	8.78398	9.70389	6.97976	7.88096	8.66918	8.83508	8.64698	7.66272	7.34298	8.00686	7.73517	9.13463	9.90494	8.80492	8.68601	8.44177	9.40789	8.04673	8.10498	8.02745	8.3047	9.99649	8.20716	9.40882	8.29241	8.48458	8.13509	7.73932	7.42196	8.53022	8.11585	8.04932	9.94401	8.30977	7.29547	8.41117	8.54355
566	neg_339.199_3.352	Negative	.	N	NA	.	420	17	403	.	.	9.1298	9.28095	9.87679	7.29755	7.85224	8.95401	9.51875	8.97294	7.94441	8.07346	8.39172	8.75389	9.07057	8.38015	9.4006	8.9771	8.449	9.39273	8.10883	7.72961	8.55895	8.05337	10.3282	7.9201	9.2662	8.60229	8.46983	8.12593	7.54439	8.35425	8.65997	8.10785	7.85934	10.9184	8.33884	7.98032	9.12799	8.76983
567	neg_339.199_6.66	Negative	.	N	NA	.	419	17	402	.	.	8.62651	9.09498	8.51174	7.69388	8.03137	8.24416	8.31793	8.87081	7.90342	7.57353	7.8118	7.87525	8.19337	8.39159	8.54	8.16275	8.61509	8.09793	7.89184	8.45807	8.22937	8.40247	NA	8.52158	8.29883	8.06545	8.68589	7.3425	7.67298	8.50495	8.45805	8.12508	7.71227	9.63792	8.30714	7.58285	8.37276	8.52184
568	neg_339.326_7.248	Negative	.	Y	LMFA01010022,LMFA01020019,LMFA01020227,LMFA01020228,LMFA07010403,LMFA07010429,LMFA07010444,LMFA07010452,LMFA07010459,LMFA07010472,LMFA07010549,LMFA07010651,LMFA07010678,LMFA07010795	.	377	15	362	.	.	7.03028	8.4463	6.76196	5.58008	6.38749	7.2218	7.14939	7.00623	7.31999	5.99089	6.29797	7.62525	7.15932	7.04274	NA	7.26062	7.74836	NA	6.00485	6.40792	6.69718	6.87117	8.66439	6.41072	7.48438	6.87555	NA	NA	6.54775	7.47489	6.43723	6.95444	6.60493	9.48898	6.53869	NA	6.1384	7.43968
569	neg_341.108_6.678	Negative	.	N	NA	.	412	17	395	.	.	6.64735	4.98302	6.2382	6.35545	5.94014	6.9351	6.66805	7.12159	6.50892	6.03757	6.3184	6.39249	5.93071	6.46797	6.91688	5.90189	7.55101	6.09655	5.64225	6.40289	6.83682	5.91527	NA	5.97179	5.22338	4.98976	6.27021	6.22674	5.83308	6.94518	6.74948	6.37657	5.9586	NA	6.3417	6.1293	6.46404	6.91301
570	neg_353.199_16.353	Negative	.	Y	LMFA01040028	.	383	17	366	.	.	8.36384	7.17632	7.89009	6.37161	6.23598	6.52696	NA	7.49323	6.3881	6.08484	6.26804	6.83069	7.73159	6.21172	7.32801	7.68451	7.0615	6.18101	6.37904	NA	6.48967	6.39133	10.0199	6.20614	7.09894	6.99472	8.09615	6.29233	6.76808	7.08904	7.36928	6.38216	6.04073	8.51113	6.42451	6.24556	6.93961	7.19525
571	neg_353.342_7.782	Negative	.	Y	LMFA01010023,LMFA01020020,LMFA01020230,LMFA07010460,LMFA07010462,LMFA07010510,LMFA07010558,LMFA07010559,LMFA07010577	.	357	14	343	.	.	7.30581	7.81452	7.60618	5.20822	NA	7.32904	6.92785	7.63414	7.29804	5.71677	NA	5.92335	7.82058	7.13717	7.77915	7.2973	7.59167	8.01572	NA	6.94237	5.88895	6.33329	8.2112	6.71977	7.35298	6.87304	NA	7.47697	NA	7.39173	NA	6.9035	NA	9.58929	7.03312	NA	7.20138	6.41932
572	neg_357.279_4.985	Negative	.	Y	LMFA01030820,LMFA01030821,LMFA01140015,LMPR0105060003,LMST04010142,LMST04010143,LMST04010144,LMST04010170,LMST04010263,LMST04010264,LMST04010265,LMST04010266,LMST04010267,LMST04010268,LMST04010269	.	382	13	369	.	.	9.08892	7.70233	6.12524	6.53865	6.66991	4.64605	6.18739	7.70206	7.19127	6.85304	5.96525	6.61523	NA	6.97214	8.84827	NA	8.02426	5.20442	NA	5.75028	5.04871	6.24343	NA	4.95126	7.56356	5.359	6.48536	NA	NA	7.29644	5.52697	6.36215	6.13884	NA	4.43413	4.82126	4.86997	NA
573	neg_359.295_5.353	Negative	.	Y	LMFA01030805,LMFA01030819,LMFA01140014,LMPR03070024,LMST04010002,LMST04010441	.	413	17	396	.	.	9.11783	8.59742	8.56464	8.05158	8.11911	7.61197	7.33754	9.61458	9.34944	8.88555	8.05101	8.05782	7.21092	7.977	9.49119	5.05432	8.65441	7.12327	5.72739	7.13538	7.30156	9.29428	NA	8.51598	9.86275	7.19724	7.46763	6.77015	5.92435	8.88676	7.91541	8.35116	7.25786	NA	7.0485	7.47269	7.02023	7.79558
574	neg_362.981_19.953	Negative	.	N	NA	.	420	17	403	.	.	11.9052	11.67	12.3695	10.4399	11.1786	11.3964	11.9035	12.0024	11.1219	10.8904	11.3119	11.1099	11.847	11.2608	11.7078	11.7973	11.8305	11.884	10.9204	11.7793	11.3012	10.7019	13.1678	11.1985	11.6912	11.6678	11.4764	10.7351	10.706	11.5909	11.8991	11.1127	11.09	13.5266	11.5911	10.849	11.5727	11.7119
575	neg_363.251_4.709	Negative	.	Y	LMST04050006,LMST04050007,LMST04050008,LMST04050011,LMST04050015,LMFA03010062,LMFA03010085	.	408	17	391	.	.	8.15218	8.81837	8.29067	6.7699	7.73492	8.48972	7.97163	9.13671	8.20376	8.29525	8.33328	8.19317	7.83329	8.33727	7.62159	8.29339	9.13081	8.28525	7.47744	7.92392	8.22873	7.3368	5.56146	7.82154	9.2744	7.71343	9.40576	6.74042	7.7047	9.43948	8.6306	8.43053	8.29869	NA	7.86701	7.47893	8.47227	8.21357
576	neg_364.978_19.684	Negative	.	N	NA	.	420	17	403	.	.	10.2543	9.66818	10.6332	8.78304	9.02231	9.57577	10.0615	10.1159	9.25852	9.05005	9.35525	8.99019	10.2677	9.43606	10.1641	10.0084	9.97809	10.1349	9.41632	9.72703	9.19929	9.0408	10.9646	9.18437	9.97981	10.0604	9.66084	8.76452	8.67657	9.85949	9.78877	9.51792	8.83625	12.0942	9.5998	8.82079	9.89809	9.59109
577	neg_365.031_6.66	Negative	.	N	NA	.	365	16	349	.	.	NA	6.79485	7.72023	6.40067	6.32735	6.7893	7.20647	7.60804	7.12487	6.75802	7.0818	6.26086	7.24222	NA	6.18952	6.50515	7.58182	6.17645	NA	NA	7.30115	7.85686	NA	7.10709	6.8857	6.86828	7.09448	6.19633	7.23393	7.29546	5.96654	6.91352	6.68872	9.33337	7.79447	5.96815	NA	7.33117
578	neg_365.218_15.164	Negative	.	N	NA	.	420	17	403	.	.	13.5396	13.6878	14.1112	12.4734	12.9271	13.3296	13.9146	13.6677	12.8494	12.7085	13.0878	13.2163	13.7458	12.9973	13.6848	13.951	13.3098	13.7781	12.8675	13.7633	13.2304	12.7394	14.1853	13.1272	13.5219	13.524	13.5224	12.7387	12.4951	13.3968	13.727	13.0377	12.7858	16.1152	13.2975	12.6853	13.7394	13.6506
579	neg_365.266_5.298	Negative	.	N	NA	.	409	17	392	.	.	8.06775	8.10834	8.98863	7.45191	8.39748	7.61676	8.40858	8.50824	8.35808	8.53813	8.32915	8.39908	8.24432	8.59902	9.03625	7.74883	9.00095	8.58339	NA	8.36268	8.5879	6.71949	6.83606	7.17163	7.32836	8.28293	7.57775	5.96575	6.32478	9.34683	8.53437	8.38722	8.10113	NA	7.13611	8.20528	7.48748	8.21564
580	neg_366.216_16.555	Negative	.	N	NA	.	385	16	369	.	.	6.7007	5.56242	6.1642	4.84803	7.68212	5.57752	5.34696	5.94369	5.01777	4.79227	5.69712	4.71937	6.1199	4.6642	NA	5.87953	6.09682	5.40337	-0.64642	5.09224	5.3196	4.19659	6.42163	5.06158	5.65894	5.24396	NA	6.18727	NA	5.6027	NA	5.92477	6.41087	6.65787	5.20706	NA	4.79783	5.22311
581	neg_366.216_16.959	Negative	.	N	NA	.	384	14	370	.	.	6.23576	5.54469	6.45622	4.70892	5.26856	5.56677	6.18636	6.16994	5.15897	5.20617	3.49903	5.18023	6.42058	5.60686	0.97534	6.28956	6.07262	NA	4.68712	5.98583	5.38491	4.09501	4.8265	5.01909	5.37119	5.5935	NA	6.03707	NA	5.8934	4.19038	5.85262	6.09053	6.86532	4.62928	6.55808	7.32811	5.40069
582	neg_366.216_17.603	Negative	.	N	NA	.	405	17	388	.	.	7.10475	6.42314	7.10023	5.23262	NA	6.32459	6.60341	6.70799	5.79421	5.6182	7.46278	5.65879	6.67434	5.68091	NA	6.53409	6.53053	8.61494	NA	5.73133	6.20721	5.68912	7.82088	5.9333	6.67591	6.12332	NA	6.80023	NA	6.11265	5.79737	5.94662	4.59456	9.18846	6.60986	5.41553	NA	6.22068
583	neg_366.216_17.898	Negative	.	N	NA	.	393	15	378	.	.	7.87801	6.99305	7.69209	6.0049	7.38669	6.80651	7.25538	7.2115	6.04291	6.22889	5.21853	6.18729	7.341	6.75814	NA	7.12921	7.28915	8.12077	8.39732	7.07984	6.26887	5.76895	6.20044	6.28195	6.95962	6.75856	5.57017	3.91755	5.85593	7.01289	8.94708	5.65104	2.32491	8.33353	7.72465	NA	6.35464	7.04953
584	neg_366.216_18.339	Negative	.	N	NA	.	411	17	394	.	.	8.75951	8.65815	9.15227	7.43886	9.21192	8.24152	8.546	8.66581	7.81191	7.8467	7.04157	7.81804	8.89168	8.12963	8.05608	8.82602	8.6709	9.53809	NA	8.67688	8.22553	7.96946	9.64861	8.08339	8.56546	8.58066	7.92956	NA	NA	8.3392	NA	8.42621	8.21517	11.2226	8.8896	9.57398	4.34047	8.42599
585	neg_366.216_19.107	Negative	.	N	NA	.	410	17	393	.	.	9.02625	8.807	9.29977	7.49639	5.75385	8.42135	8.66605	8.78923	7.85798	7.6628	7.83809	8.06294	8.77138	8.1788	9.44289	8.78293	8.71728	8.38143	8.72168	8.81082	8.37055	7.75655	9.13899	7.90256	8.66213	8.70109	8.0339	8.88461	9.20168	8.5802	8.49773	8.67672	5.07417	11.7035	5.34724	8.92451	NA	8.56853
586	neg_366.217_14.503	Negative	.	N	NA	.	410	17	393	.	.	8.31999	7.88436	8.54931	6.84821	6.38851	7.60753	8.09654	8.10369	6.90687	7.03544	7.15109	7.11583	8.13137	7.73441	8.40268	8.05612	8.00615	8.72496	NA	7.95406	7.83039	7.03003	7.9507	7.02002	7.77836	7.99491	6.89988	6.67111	7.7526	7.58235	9.26407	7.28178	6.66109	8.80566	7.79977	6.559	NA	7.63764
587	neg_366.217_14.614	Negative	.	N	NA	.	386	14	372	.	.	7.47783	6.20507	7.60006	5.75479	5.7267	6.68054	7.1538	6.84673	5.88146	5.82003	5.92011	6.23331	6.83338	6.3414	7.19439	6.95622	6.91886	NA	NA	6.57163	6.24026	5.97385	4.66286	5.83536	6.7051	6.64674	7.17642	NA	6.86474	6.47919	NA	7.65975	4.06823	7.09965	5.76077	4.55938	NA	6.79478
588	neg_366.217_14.779	Negative	.	N	NA	.	400	15	385	.	.	8.16988	8.00673	8.54392	6.92103	8.63884	7.57519	7.98732	7.9441	7.03742	7.1962	7.82902	7.41283	8.17331	7.47866	9.39763	8.09298	8.01239	6.13797	8.45724	8.03579	7.62644	6.9317	7.54053	7.34007	8.04834	7.76112	6.84733	7.48165	NA	7.56689	NA	7.43487	7.98199	9.22146	8.08784	NA	NA	8.03027
589	neg_366.217_14.853	Negative	.	N	NA	.	391	17	374	.	.	6.49951	6.07417	6.43819	5.16334	7.43503	5.93796	6.72073	6.52785	5.22761	5.33011	5.42827	4.91067	6.83032	6.13736	NA	5.86858	6.44268	6.54902	1.00184	5.26834	5.51882	5.1242	7.27391	5.34182	5.99584	5.7811	7.0623	1.37165	6.18266	5.99807	7.43213	5.0793	NA	8.3905	NA	NA	NA	6.1719
590	neg_366.217_16.261	Negative	.	N	NA	.	406	17	389	.	.	7.76158	7.47854	8.14724	6.52481	NA	7.3075	7.59569	7.64266	6.54257	6.37652	3.48578	6.83779	7.53845	7.17532	NA	7.79546	7.38474	6.99559	NA	7.93325	7.04156	6.76453	8.60036	6.79403	7.36853	7.46739	8.72934	7.66223	7.39804	7.52135	9.09202	3.89915	7.42295	8.08522	8.82686	3.77705	8.11359	7.37587
591	neg_366.217_17.014	Negative	.	N	NA	.	420	17	403	.	.	9.60007	9.31173	9.99591	8.22928	6.94347	9.0944	9.68635	9.33714	8.38803	8.40446	8.727	8.76452	9.46246	8.78717	9.49288	9.56516	9.17693	8.92557	7.55966	9.41076	8.87613	8.2685	9.90324	8.58887	9.10829	9.30794	9.13624	8.04602	8.19743	9.14771	9.21491	8.40726	9.00825	11.3358	9.15515	8.52454	9.3594	9.11024
592	neg_366.217_19.648	Negative	.	N	NA	.	405	17	388	.	.	8.38463	7.95777	8.56401	6.53012	NA	7.50181	8.32305	7.86019	6.65102	7.03068	6.33082	7.20681	8.10657	7.8143	NA	8.24198	8.02481	8.31594	6.60601	7.99389	7.3346	7.27129	8.89022	7.28628	7.86015	7.59795	6.7582	6.48039	NA	7.45792	8.55586	8.31321	7.48603	9.11721	8.59816	NA	6.67531	7.87252
593	neg_366.218_13.97	Negative	.	N	NA	.	385	14	371	.	.	7.07986	6.28652	7.19869	5.29776	NA	6.54278	6.27211	6.85427	5.68835	5.61878	NA	5.63844	6.97748	6.33748	NA	6.63095	6.92089	7.11558	NA	6.23464	6.33547	5.94747	7.84194	5.40088	6.25754	6.31746	4.50119	4.46514	NA	6.15034	6.48191	8.31573	2.59258	10.4672	NA	4.24302	NA	6.81131
594	neg_366.218_16.628	Negative	.	N	NA	.	400	16	384	.	.	7.22203	6.75991	7.57381	5.56671	NA	6.59035	7.30484	7.20132	5.98695	5.83641	6.56523	5.96811	7.32384	6.58188	7.30457	7.2661	6.91708	7.19765	4.82353	6.71837	6.49693	6.17569	7.8135	6.03862	7.01786	6.55885	NA	6.57485	5.68658	6.73901	NA	5.75355	6.56811	7.42413	5.62641	6.78685	5.99418	6.69897
595	neg_366.218_17.75	Negative	.	N	NA	.	396	16	380	.	.	7.58906	6.98158	7.73983	5.53615	6.18133	6.83884	7.3121	7.68887	5.9041	6.00955	7.04715	6.26713	7.39259	6.00052	NA	7.06407	7.04011	NA	5.95374	7.15664	6.8429	6.83235	5.88603	6.43895	7.06651	6.86824	6.95939	6.27789	5.47227	6.79778	NA	5.07591	7.16589	9.85919	NA	5.67101	7.61057	7.00177
596	neg_366.218_18.615	Negative	.	N	NA	.	377	16	361	.	.	7.5434	6.9841	7.92494	5.95773	NA	6.84094	7.20668	6.98862	6.37927	6.42386	5.23682	6.07586	7.34021	7.02858	6.06913	6.98666	7.65465	NA	NA	7.16364	6.78732	6.18674	6.96131	6.56953	7.18462	7.00841	6.38018	NA	NA	6.99159	NA	7.36643	NA	9.71368	7.19498	6.19846	NA	6.65303
597	neg_366.219_13.841	Negative	.	N	NA	.	396	16	380	.	.	9.13916	8.95679	9.42054	7.8457	8.71394	8.74082	9.24446	9.01109	7.79563	7.89516	7.12596	8.09086	8.9584	8.47796	9.03892	9.16445	8.7651	8.06689	NA	8.75	8.51405	7.94954	9.77814	8.11097	8.69546	9.06794	9.18577	7.23144	7.86294	8.59871	8.54182	9.05188	8.78937	9.55927	NA	7.11734	NA	8.67338
598	neg_366.219_14.117	Negative	.	N	NA	.	372	15	357	.	.	8.1203	7.66472	8.03574	6.65432	NA	7.434	7.78864	7.98677	6.58646	6.65301	6.35472	6.8661	7.87973	7.22736	NA	7.83126	7.55046	7.06295	NA	7.12859	7.21371	6.728	8.76918	6.8979	7.47801	7.15047	NA	5.46389	NA	7.63203	5.97378	6.1084	NA	9.36657	NA	NA	7.18079	7.40882
599	neg_366.219_14.228	Negative	.	N	NA	.	367	15	352	.	.	7.98187	7.75969	8.27849	6.4524	NA	6.81283	7.5807	7.6307	6.46116	6.70633	NA	6.90644	8.34734	7.55373	NA	7.78928	7.41924	NA	NA	7.48953	7.2862	6.95033	5.71732	6.82568	7.59663	7.85068	NA	NA	NA	7.20215	7.32579	7.01199	NA	9.84352	6.70652	NA	NA	7.55618
600	neg_366.219_14.724	Negative	.	N	NA	.	384	14	370	.	.	6.14567	5.87284	6.43026	4.58314	5.82617	5.50855	5.71756	5.9661	4.91594	4.69829	3.78185	4.79538	5.96779	5.17824	6.76132	5.56354	6.23626	NA	4.05202	5.33676	5.3302	4.80284	5.90084	4.58171	5.36588	5.44784	5.59928	NA	NA	5.31165	4.95337	5.59065	5.15018	7.42956	NA	NA	NA	4.99563
601	neg_366.219_16.095	Negative	.	N	NA	.	380	14	366	.	.	7.59685	7.27627	7.67461	6.13481	5.70561	6.94613	7.31596	7.51717	6.3487	6.09012	6.78185	6.41211	7.63914	6.87339	6.44266	7.51943	7.3209	7.95836	6.94821	7.23994	6.96214	5.99742	8.78638	6.60308	7.15742	7.06325	NA	NA	NA	7.11774	7.06523	7.2306	NA	9.09717	NA	4.75106	6.69141	6.82854
602	neg_366.219_16.941	Negative	.	N	NA	.	386	14	372	.	.	6.36257	5.84816	6.81491	4.85615	5.9389	5.83378	5.63814	6.59779	5.31706	5.08712	4.8476	5.07934	6.48473	6.00784	5.13427	6.48631	6.34915	NA	5.92235	6.22201	5.62686	5.09563	6.05324	5.17365	5.81688	5.77611	NA	6.10296	NA	5.76673	5.75093	6.0069	3.48755	7.35829	5.43743	5.33013	6.43207	5.50725
603	neg_366.219_18.284	Negative	.	N	NA	.	413	17	396	.	.	9.66176	9.60598	9.9142	8.43322	8.00191	9.26317	9.80759	9.70759	8.72821	8.54301	8.64633	8.67421	9.74864	9.0878	10.405	9.75052	9.16987	9.8161	8.69536	9.37253	9.13939	8.51307	10.5361	8.72234	9.28912	9.37107	8.94056	9.18226	9.11571	9.29783	9.3721	9.59619	7.9671	10.2979	8.3828	8.28305	8.38372	9.23304
604	neg_366.22_14.927	Negative	.	N	NA	.	387	14	373	.	.	8.00254	8.22645	8.47905	7.01157	NA	7.83609	8.15081	8.23219	7.01006	7.47766	6.48902	7.19295	8.23043	7.29106	8.56232	7.78833	8.41222	8.14698	7.27105	7.95641	7.58435	7.5146	8.57019	7.05378	7.934	7.669	NA	NA	7.65642	7.6938	8.90628	7.07913	7.7575	10.4308	NA	NA	7.12304	7.35419
605	neg_366.22_15.4	Negative	.	N	NA	.	420	17	403	.	.	9.89551	9.88925	10.2552	8.6967	9.97105	9.62663	10.0357	9.86697	8.94346	8.93576	9.01697	9.15929	10.0222	9.32421	11.0473	10.1412	9.83856	9.81861	8.55522	9.93064	9.29698	8.95907	11.1853	9.41808	9.81313	9.71806	8.9229	8.14844	9.67623	9.67396	9.2166	9.39195	8.75305	11.5168	8.77219	9.39676	9.59518	9.72139
606	neg_366.22_17.18	Negative	.	N	NA	.	400	16	384	.	.	8.35353	8.15791	8.62283	6.9322	NA	7.83843	8.1995	8.24475	7.35292	7.03761	7.86818	7.32969	8.35209	7.81629	7.87766	8.26262	8.06656	NA	NA	8.29366	7.81076	7.66439	9.77281	7.62232	7.98567	7.98768	7.7753	8.13053	NA	8.18208	8.34201	8.06097	7.9033	10.4099	8.34781	8.58368	6.80018	7.94626
607	neg_366.22_18.008	Negative	.	N	NA	.	399	17	382	.	.	8.74224	8.65344	9.14045	7.35764	NA	8.24988	8.72194	8.61504	7.72337	7.53095	6.75461	7.67319	8.72339	8.17453	9.7775	8.57401	8.319	8.81205	7.85855	8.49406	8.01315	7.67941	8.26266	7.72893	8.6105	8.45827	NA	7.82206	7.47219	8.45136	7.87962	7.78782	6.49149	9.30787	7.76424	7.17127	8.38372	8.19892
608	neg_366.221_16.297	Negative	.	N	NA	.	373	14	359	.	.	7.31596	7.06752	7.30897	6.0011	NA	6.57034	7.19968	7.3973	6.38098	6.11555	5.79083	6.26867	6.97583	6.76838	NA	7.22752	7.30529	NA	NA	6.45663	6.46946	6.72572	6.78436	6.40379	6.58283	6.79267	7.72372	NA	NA	6.99662	6.55117	NA	3.52372	6.58724	8.11188	NA	NA	6.92888
609	neg_367.357_8.418	Negative	.	Y	LMFA01010024,LMFA01020021,LMFA01020229,LMFA01020231,LMFA01020232,LMFA01020293,LMFA01020308,LMFA07010031,LMFA07010405,LMFA07010430,LMFA07010445,LMFA07010475,LMFA07010476,LMFA07010658,LMFA07010662	.	418	17	401	.	.	10.2218	10.7924	10.8792	9.28452	9.23108	9.89036	10.254	10.3856	10.0828	9.41638	9.5942	9.98115	10.6752	9.92172	9.90508	10.4493	10.0847	11.4102	10.2362	9.95969	9.71717	9.32693	11.1848	9.51936	9.99076	10.2079	10.3612	9.13267	9.32943	10.0297	10.6434	9.66149	9.06462	12.4889	10.1761	9.37856	9.87418	10.0495
610	neg_369.3_16.463	Negative	.	Y	LMFA07010840,LMFA01170037	.	393	17	376	.	.	5.92007	7.93211	7.79239	4.73833	4.30964	6.57534	6.00065	6.68204	5.59407	4.3927	5.11889	5.82087	7.21839	5.60139	7.57868	6.60256	6.81856	5.79313	5.0026	5.30772	5.9877	NA	8.67816	5.4486	6.21002	6.73681	6.24667	5.50431	6.08425	6.10648	4.63039	5.88228	6.11324	8.46184	5.36072	4.68843	5.90063	6.06257
611	neg_369.3_17.622	Negative	.	Y	LMFA07010840,LMFA01170037	.	407	16	391	.	.	5.84011	7.48849	7.61867	4.99124	4.53462	6.25454	5.39847	7.15169	5.33608	6.87402	6.24084	7.05233	7.00148	6.48414	6.80498	7.12563	7.09995	6.36029	6.665	6.8572	6.29864	5.91707	8.34588	5.86767	6.47895	5.67104	7.04608	6.20814	6.39265	6.85581	6.51411	5.78614	5.67907	8.95909	6.2549	5.18449	6.53445	6.65193
612	neg_369.3_5.151	Negative	.	Y	LMFA07010840,LMFA01170037	.	415	16	399	.	.	7.73918	8.78925	8.40458	6.67259	6.70867	7.62954	7.91517	7.80722	6.88156	7.57259	6.69493	8.04303	8.0142	7.59038	7.69763	7.67102	7.69116	8.0568	7.63003	7.41421	7.46497	7.32432	9.32902	6.81323	7.05652	7.26602	7.69752	5.80466	6.62961	7.20366	NA	7.08179	6.77773	9.95159	7.6196	6.84938	6.31981	7.55468
613	neg_369.996_18.155	Negative	.	N	NA	.	420	17	403	.	.	12.3681	12.0504	12.5656	10.9463	10.9283	11.8401	12.3202	12.2911	11.411	11.379	11.1748	11.4295	12.3323	11.6843	12.1641	12.2205	11.9763	12.2272	10.3997	12.0974	11.5209	11.1732	13.0237	11.4749	11.8889	12.0818	11.6753	11.5266	10.9226	11.9644	11.943	11.6826	11.2451	14.0699	12.548	10.6031	12.4873	11.9535
614	neg_374.991_0.914	Negative	.	N	NA	.	362	15	347	.	.	NA	7.27615	8.31972	6.82528	6.48553	7.40425	6.75977	7.23007	3.98431	5.92367	6.18214	4.81036	7.19198	7.33388	7.29879	7.24484	7.17511	7.29655	6.02211	NA	6.70321	NA	NA	6.60448	8.0039	6.66857	6.70421	6.50672	6.16713	6.76971	6.83992	6.53785	6.41236	9.64814	6.91141	6.15127	6.98555	7.55312
615	neg_378.955_19.809	Negative	.	N	NA	.	420	17	403	.	.	11.3568	11.0639	11.7649	9.87667	10.4658	10.8431	11.24	11.4049	10.4223	10.3414	10.9577	10.4311	11.2536	10.5753	11.5665	11.1821	11.1219	11.2304	10.4983	11.0595	10.563	10.0148	11.9467	10.5848	11.133	11.0453	10.9937	10.1942	9.70209	10.9885	10.9212	10.502	10.0618	13.0101	10.932	8.75197	11.1663	11.0265
616	neg_381.008_2.399	Negative	.	N	NA	.	420	17	403	.	.	10.8799	10.6708	11.2112	9.53696	9.81543	10.7672	11.1138	10.8737	9.24801	9.93862	10.2802	9.88658	10.754	10.1432	10.8384	10.7647	10.3379	10.9565	9.87575	10.6561	10.2104	9.88227	11.5767	10.0333	11.2385	10.4748	10.2762	9.95468	9.43696	10.4816	10.775	10.0952	10.0836	12.8432	10.6644	10.0514	10.7355	10.6171
617	neg_381.008_6.66	Negative	.	N	NA	.	420	17	403	.	.	8.31432	8.98897	9.70046	8.46977	8.45544	8.53603	8.98897	9.24831	8.74414	8.38142	8.88297	8.25806	9.05035	6.33441	8.40924	9.19735	9.18635	8.91023	8.33183	9.50042	8.83565	10.8702	7.44137	8.74157	8.88662	9.07189	8.93983	7.83958	7.88108	9.00963	9.49457	8.49528	8.27686	11.2297	9.00256	8.6216	8.54698	8.99904
618	neg_381.183_0.879	Negative	.	N	NA	.	383	15	368	.	.	6.53852	8.77586	9.55423	7.24442	7.16027	10.921	6.47344	8.51924	4.89817	7.8436	8.43624	7.99355	9.08495	5.30654	10.2018	9.03643	9.14373	10.0954	7.69927	9.71375	7.8696	NA	11.56	7.97471	11.7542	7.09546	8.05771	9.15819	7.00105	7.211	8.31325	8.13569	7.95416	10.6168	9.25803	8.99043	9.54194	8.76364
619	neg_381.373_9.005	Negative	.	Y	LMFA01010025,LMFA01020023,LMFA01020294,LMFA01020309,LMFA01020349,LMFA01020350,LMFA07010484,LMFA07010578,LMFA07010655	.	390	17	373	.	.	9.52444	9.9922	10.1037	7.86134	NA	8.32285	9.18521	9.54033	9.85671	7.85651	7.98688	8.38301	9.68922	8.85505	9.19804	9.3514	9.62521	8.76091	8.87332	8.83636	8.5509	8.31152	10.5904	8.82917	9.63895	9.09722	9.36584	7.65802	NA	9.06877	9.84413	8.16993	NA	11.8643	8.19922	NA	8.78969	9.40356
620	neg_383.316_16.095	Negative	.	Y	LMFA05000700,LMFA01170038	.	403	17	386	.	.	6.79824	7.6964	7.31846	6.03158	6.76097	6.46708	7.27347	6.79716	6.25896	4.99973	4.959	6.85694	6.88533	6.48201	7.83662	6.78596	6.39726	5.54461	0.613405	5.57864	6.32348	6.61424	7.52925	5.96728	6.26816	5.25567	6.99411	6.32035	5.06407	6.44591	6.95996	5.98185	6.1612	7.93	6.62254	4.73506	6.31121	6.62564
621	neg_383.316_17.198	Negative	.	Y	LMFA05000700,LMFA01170038	.	355	15	340	.	.	NA	6.7089	6.49823	4.55604	5.6597	5.15428	NA	4.28685	3.30386	3.76818	4.46277	6.13642	5.38476	NA	NA	4.99908	6.0269	5.04769	5.15544	5.43232	5.68186	4.66675	6.34459	5.10518	5.0944	5.82584	4.45783	5.66391	4.15297	4.77593	NA	4.86358	5.29963	8.20591	5.93126	5.52536	4.40218	5.90392
622	neg_383.316_5.519	Negative	.	Y	LMFA05000700,LMFA01170038	.	420	17	403	.	.	8.86066	10.2617	9.1409	7.15362	7.84496	8.68499	7.63467	8.56553	7.89116	6.61467	7.70191	9.21959	8.63659	8.47709	9.66345	8.62137	8.55381	8.82963	6.87173	8.88337	7.95868	7.87983	9.59274	7.76083	7.53203	8.40794	7.59569	7.58564	7.88256	8.23377	8.71079	7.9712	8.09396	10.5892	8.90093	7.98434	6.19961	8.25412
623	neg_383.352_5.776	Negative	.	Y	LMFA01020332,LMFA01050080,LMFA01050213,LMFA01050214,LMFA01050321,LMFA01080016	.	376	17	359	.	.	5.01311	6.20436	NA	5.17546	4.57112	5.75792	4.82355	6.32821	6.00875	5.39052	4.83724	5.46984	5.48273	NA	5.51107	5.89408	5.00961	NA	4.78407	4.69584	5.52148	6.21287	6.40705	5.30235	6.09779	4.53388	4.8809	4.53792	1.89003	5.98588	NA	NA	4.66639	8.29043	NA	4.85366	5.03309	5.46055
624	neg_385.235_4.124	Negative	.	Y	LMST01130001,LMST04010236,LMST04010242,LMST04010243,LMST04010245,LMST04010277,LMST04010282,LMST04010283,LMST04010295,LMST04010342,LMST04010351,LMST04010360,LMST04010361,LMST04010382,LMST04010384	.	420	17	403	.	.	12.9036	13.4276	12.7957	11.9555	13.8886	13.0523	12.9105	14.1415	12.3283	13.0592	13.8622	13.3782	13.3877	13.2463	13.4282	12.557	13.6528	13.0214	11.4721	13.0716	12.3192	11.6325	6.97859	12.9183	12.2873	12.9859	13.564	12.324	11.375	13.8661	13.3318	13.4575	12.7967	7.01763	13.4951	14.1727	13.8159	13.4969
625	neg_387.025_19.684	Negative	.	N	NA	.	420	17	403	.	.	14.579	14.6248	15.4566	13.4487	14.1205	14.3491	14.8327	14.8233	14.0975	13.8307	14.2709	14.0241	15.0703	14.0084	14.7139	14.7935	14.6523	14.8209	13.963	14.7566	14.1766	13.7352	16.0093	14.2491	14.4791	14.7415	14.6544	13.8955	13.6753	14.537	14.9936	14.0572	14.079	17.8533	14.658	13.651	14.5882	14.6424
626	neg_387.025_6.66	Negative	.	N	NA	.	420	17	403	.	.	14.8616	14.8822	15.421	13.6591	14.3886	14.3306	14.927	14.9961	14.2513	13.8894	14.5205	14.054	15.0776	14.4297	14.7801	14.8825	14.6736	14.8782	14.1803	14.8535	14.3922	14.1562	16.0023	14.3441	14.247	14.9713	14.9557	13.9717	13.7514	14.6949	15.2217	14.3012	14.0503	18.1422	14.5862	14.0301	14.7593	14.8845
627	neg_387.251_4.452	Negative	.	Y	LMST01120024,LMST03020022,LMST04010134,LMST04010135,LMST04010136,LMST04010137,LMST04010138,LMST04010139,LMST04010140,LMST04010141,LMST04010237,LMST04010238,LMST04010239,LMST04010240,LMST04010253,LMST04010290,LMST04010335,LMST04010348,LMST04010349,LMST04010350,LMST04010359,LMST04010369,LMST04010380,LMST04010381,LMST04010387,LMST04010389,LMST04010392,LMST04010394,LMST04010399,LMST04010400,LMST04010…	.	369	13	356	.	.	8.13693	8.49999	7.52511	6.14936	7.24903	7.56075	8.00505	8.42892	8.30904	8.73795	7.80665	7.97481	6.11133	8.66649	7.48256	NA	8.72866	6.27213	5.12776	7.24103	7.22256	7.00602	NA	5.70954	7.49848	7.41661	7.94552	NA	5.27222	8.23479	5.90828	7.65191	6.44059	NA	7.35441	6.47119	8.05446	7.17675
628	neg_388.028_19.269	Negative	.	N	NA	.	416	17	399	.	.	9.26699	8.17619	9.78085	7.41918	8.13159	8.1049	8.67263	9.12342	8.01391	7.568	8.09591	7.36607	9.16717	8.50645	7.2887	8.91659	8.50707	9.38953	7.61513	8.82465	8.0916	8.31929	8.71734	7.63856	8.94039	8.75802	8.08624	7.4278	7.23631	8.58244	7.10851	8.04193	7.49854	10.8504	8.49165	7.88649	7.58917	8.58365
629	neg_390_12.866	Negative	.	N	NA	.	403	17	386	.	.	8.04927	6.97199	8.44287	6.07777	6.67468	6.72945	8.16261	8.11439	6.64066	6.65228	6.35666	6.81153	8.28526	6.18984	7.76246	7.63556	7.60123	8.06635	6.83563	8.56824	6.80604	NA	NA	6.67975	7.8143	7.74618	7.07308	5.86495	6.67879	7.96278	7.24375	6.84173	6.82709	10.6842	6.80812	6.53307	6.52671	7.43858
630	neg_390_19.702	Negative	.	N	NA	.	420	17	403	.	.	12.1243	11.8991	12.6157	10.8303	11.3326	11.6172	12.1996	12.0937	11.3191	11.1903	11.6439	11.2523	12.2226	11.5425	11.9033	12.0265	11.9494	12.052	11.1516	11.9221	11.5323	10.8943	12.9916	11.407	11.9307	11.9243	11.9638	11.1229	10.8693	11.7328	11.9853	11.4082	11.1331	14.131	11.8318	11.0147	11.8131	11.8565
631	neg_393.171_18.026	Negative	.	N	NA	.	362	15	347	.	.	6.44669	4.82163	6.06499	4.26752	5.47006	5.41596	5.68711	6.6113	4.23293	6.45737	4.84227	4.48968	6.33355	NA	6.14551	5.915	5.75042	7.13597	4.68834	NA	6.29961	NA	NA	5.73492	4.62445	5.90904	5.96046	4.88051	4.68318	4.70563	4.65091	4.83688	4.91009	5.91631	5.26062	4.96179	5.9288	6.37388
632	neg_393.171_19.323	Negative	.	N	NA	.	387	16	371	.	.	NA	7.38688	6.97981	6.18009	6.26568	6.99753	6.38407	7.09435	5.80006	6.61352	6.27949	6.39184	7.37063	5.89821	5.54392	7.32028	7.28759	6.60231	6.20307	6.10567	7.15074	6.68105	NA	5.49855	7.13507	4.3795	5.57563	5.98497	5.94023	6.77861	6.98542	5.82381	5.44521	10.0845	6.18065	5.28989	7.06344	NA
633	neg_395.388_9.634	Negative	.	Y	LMFA01010026,LMFA01020022,LMFA01020024,LMFA01020295,LMFA01020310,LMFA01020343,LMFA01020351,LMFA01020352,LMFA01020353,LMFA07010032,LMFA07010033,LMFA07010406,LMFA07010431,LMFA07010660	.	405	17	388	.	.	9.99416	10.4553	10.3807	8.02054	8.81484	9.75669	9.94011	9.92375	9.87945	8.73749	9.25229	9.55189	10.254	9.16964	8.30888	10.1707	9.6582	9.87916	10.0963	9.65593	9.48492	8.89964	10.7024	9.43068	9.72728	9.7737	9.38477	9.02317	NA	9.93409	10.1304	NA	NA	12.0919	10.221	NA	10.1402	10.1343
634	neg_397.331_16.224	Negative	.	Y	LMFA01050418,LMFA01170039	.	420	17	403	.	.	8.73974	10.4238	10.2803	8.3593	8.59325	9.07542	9.43204	9.59943	8.67026	8.68409	8.56533	9.68385	9.67492	9.22152	9.50204	9.53813	9.19862	9.51618	8.8205	8.5441	8.8714	8.49749	11.4959	8.53826	9.61494	9.29051	9.12245	8.61323	8.24409	9.11994	9.09867	8.80062	8.02155	11.2687	9.29183	8.20399	9.4263	9.63242
635	neg_397.331_5.887	Negative	.	Y	LMFA01050418,LMFA01170039	.	420	17	403	.	.	10.2757	11.3569	10.6415	8.79598	9.22121	9.76744	9.89951	10.1434	9.5645	9.04475	9.2351	10.4056	9.97763	9.58316	10.5288	10.018	9.91001	10.1272	9.0807	9.98899	9.51502	9.10519	11.165	9.33346	9.41012	9.8621	9.89442	9.27501	8.55628	9.83868	10.3129	9.18784	8.81601	11.8345	9.69552	9.18678	9.52991	9.9622
636	neg_401.209_4.124	Negative	.	N	NA	.	411	16	395	.	.	8.61311	8.82532	8.24541	7.3495	8.82209	8.34953	8.66503	10.2974	7.78793	8.5537	9.21546	8.24168	9.30959	9.0043	8.63553	7.92938	9.03974	8.52819	7.09324	8.5362	8.22982	7.32066	NA	8.78012	7.56987	8.64715	9.14999	7.25115	6.44718	9.37669	8.69581	9.15783	7.72262	NA	8.53053	9.349	8.65095	9.28921
637	neg_402.999_19.702	Negative	.	N	NA	.	420	17	403	.	.	13.7769	13.6692	14.3606	12.426	13.0298	13.3697	13.7648	13.8225	13.116	12.9598	13.1606	12.9722	13.8913	13.217	13.75	13.9177	13.5432	13.7275	12.6481	13.6598	13.1114	12.6845	14.5372	13.2144	13.5285	13.6715	13.5935	12.9165	12.5972	13.509	13.8425	13.1157	13.0084	16.0677	13.5706	12.6425	13.5742	13.6495
638	neg_404.975_19.702	Negative	.	N	NA	.	400	15	385	.	.	9.21564	7.33191	9.12078	6.93859	7.13799	7.57819	6.79401	8.79063	7.89211	7.83437	7.02493	6.73769	8.95848	7.70865	7.77466	8.51637	8.39452	8.13443	NA	8.3285	8.27093	7.26129	9.83219	7.79978	8.29934	8.78711	NA	7.66519	7.1992	8.14661	9.44635	8.74407	8.00248	10.2538	9.03059	7.17192	NA	8.18531
639	neg_405.228_0.897	Negative	.	Y	LMST01120002,LMST01120006,LMST01120007	.	420	17	403	.	.	13.9533	14.2222	14.8025	12.5911	13.3358	14.7225	14.3266	14.0026	12.2434	13.2754	13.6914	13.4415	14.3757	13.7262	14.3417	14.4294	13.7857	14.6891	13.1344	14.3632	13.3032	13.34	15.2004	13.5997	15.2661	13.5655	13.8916	13.8933	12.6563	13.6952	13.888	13.564	13.244	16.4273	14.2942	13.7008	14.4244	14.1122
640	neg_405.974_19.917	Negative	.	N	NA	.	420	17	403	.	.	11.3086	10.6971	11.3845	9.69262	10.0403	10.6262	10.8502	11.1074	10.1178	9.91754	10.6032	9.94465	11.1014	10.4214	11.0357	10.937	10.7219	11.4834	10.0366	11.1265	10.3724	9.68594	12.108	10.2838	10.9612	10.6785	10.5553	9.70756	8.9997	10.5403	10.731	10.2847	10.0331	13.0898	9.9331	9.62773	10.3479	10.6392
641	neg_407.186_19.845	Negative	.	Y	LMPK12070122,LMPK12120031,LMPK12120036,LMPK12120054,LMPK12120057,LMPK12120061,LMPK12120066,LMPK12120067,LMPK12120069,LMPK12120106,LMPK12120120,LMPK12120121,LMPK12120209,LMPK12120257,LMPK12120378,LMPK12120456,LMPK12140077,LMPK12140110,LMPK12140275,LMPK12140276,LMPK12140281,LMPK12140285,LMPK12140286,LMPK12140289,LMPK12140292,LMPK12140295,LMPK12140298,LMPK12140299,LMPK12140318,LMPK12140319	.	403	17	386	.	.	7.05657	7.84418	8.79046	6.30418	7.32563	7.96301	7.02544	8.22669	7.04058	7.28205	7.28489	6.53022	8.14133	8.94556	8.06479	8.45468	8.20899	8.40769	7.1994	6.01994	7.47822	5.89935	8.95139	6.46266	7.96634	8.14497	7.44541	7.00698	6.76938	7.43514	8.37784	7.15827	7.15028	8.47279	7.43209	6.66588	8.03766	7.84415
642	neg_408.202_0.983	Negative	.	Y	LMFA13010150	.	349	14	335	.	.	NA	8.40035	9.19466	5.4146	NA	10.7299	5.39185	8.37579	5.24195	7.51225	7.57385	7.40688	8.67806	NA	NA	8.49396	8.20619	8.15779	7.34249	9.14075	7.42776	NA	10.3321	7.72184	11.8903	6.53425	8.71117	8.06586	NA	7.85207	NA	7.48999	7.51042	10.5425	8.32514	7.72848	9.34758	8.24904
643	neg_409.235_3.995	Negative	.	Y	LMGP10050041,LMGP10050042,LMGP10050006	.	417	17	400	.	.	11.2553	12.3194	11.6883	10.2715	12.8722	11.5432	11.8239	13.3403	11.5357	12.6547	12.752	12.6952	12.03	12.0748	11.2175	11.5224	13.0044	12.2458	10.5459	12.1557	11.5017	10.0714	7.8323	11.8545	10.8823	12.262	12.9726	11.3095	10.5309	13.1952	12.9504	13.3415	12.4366	NA	12.3782	13.7894	13.4215	12.5081
644	neg_411.251_4.433	Negative	.	N	NA	.	405	15	390	.	.	9.03391	9.03974	8.18624	6.18506	8.61646	7.73471	7.80253	9.47784	7.77373	8.3658	8.7872	7.79703	NA	9.55323	9.30744	6.29168	9.69836	9.1597	5.89103	8.2343	9.3207	6.18548	NA	7.32325	6.35104	8.37351	8.83216	6.48445	6.93323	9.04932	8.78185	9.65795	8.57894	NA	7.94739	8.24394	8.95364	7.67202
645	neg_411.347_16.132	Negative	.	N	NA	.	418	17	401	.	.	8.18512	8.16219	8.98474	6.01739	5.13576	6.75466	5.26128	7.49867	6.59494	6.01582	6.27786	7.41905	7.49113	5.53095	7.87824	7.56056	7.81407	7.45376	6.71478	6.29136	6.83833	6.44015	8.574	7.01903	7.67889	6.03914	6.02542	7.01572	6.62664	7.08846	7.78697	7.10791	6.15024	9.11837	7.11128	5.69889	6.11464	6.90207
646	neg_411.347_6.42	Negative	.	N	NA	.	420	17	403	.	.	9.51591	11.3043	9.82186	8.2929	8.53468	9.23705	8.87164	9.37234	9.20328	8.3569	8.42979	10.3464	9.51544	9.21567	9.4035	9.80475	9.50651	9.22332	8.68261	9.22582	8.86881	8.61401	9.63569	8.82164	9.24206	9.18413	8.74081	8.90619	8.64707	9.19848	9.50896	8.4864	8.47736	11.475	8.53167	8.81421	9.53456	9.35392
647	neg_413.266_4.709	Negative	.	N	NA	.	416	17	399	.	.	9.27299	10.7676	10.2341	8.51486	10.1933	9.17452	9.94446	10.9546	10.1422	10.0351	10.2356	10.2566	9.81613	10.2661	10.3865	8.77308	11.2732	10.4534	8.40556	9.86197	10.1354	9.0493	NA	9.53973	9.70279	10.2103	10.5304	8.24018	7.99303	11.1256	10.6213	11.0603	9.84012	NA	9.81339	9.94113	10.4438	10.0082
648	neg_418.973_19.432	Negative	.	N	NA	.	362	15	347	.	.	8.44161	7.71155	8.84643	6.99089	NA	7.51291	7.91009	8.0119	7.00314	6.65552	7.84634	7.04683	8.63486	7.36759	7.54827	8.05538	8.24224	NA	6.91323	7.7284	7.73834	7.32602	8.81654	7.20827	8.20928	7.63561	7.03647	NA	NA	7.46723	NA	7.30733	7.01169	9.81619	7.0278	NA	7.55383	7.33
649	neg_423.42_10.839	Negative	.	Y	LMFA01010028,LMFA01020026,LMFA01020312,LMFA07010034,LMFA07010035,LMFA07010036,LMFA07010432,LMFA07010461	.	413	17	396	.	.	8.57646	8.92017	9.02641	6.87831	7.29937	8.11013	8.519	8.64752	8.55394	7.1798	NA	8.12604	9.1328	8.22361	9.44309	8.70163	8.58436	8.46566	7.55434	8.48303	7.89288	7.45753	9.94646	7.97721	8.40026	8.08947	6.63333	7.59646	6.51966	8.15813	8.13442	8.77856	7.69679	10.9698	8.20296	7.33001	8.93906	7.9448
650	neg_425.209_3.977	Negative	.	N	NA	.	383	15	368	.	.	5.20591	7.71019	6.59607	5.3829	7.80441	7.13999	7.83544	8.61489	6.88184	7.52588	7.91892	8.39943	6.98532	8.11627	6.03096	5.25853	8.78488	7.67272	NA	7.6375	6.7203	5.2175	NA	6.82725	4.86698	6.9137	7.75475	5.3735	5.8069	8.65991	8.04419	8.53405	7.6529	NA	6.99371	8.82704	8.01414	7.83341
651	neg_425.239_15.4	Negative	.	N	NA	.	418	17	401	.	.	11.8925	11.7287	12.1499	10.5392	11.0783	11.4612	11.7946	11.7722	10.912	10.9336	10.746	11.1836	11.8546	11.2561	12.3206	11.9058	11.5852	11.3352	10.3532	11.6609	11.1508	10.662	12.5642	11.049	11.4187	11.5235	11.3478	11.1414	10.3872	11.4496	NA	11.2403	10.306	13.7007	11.5458	9.68768	10.1657	11.5251
652	neg_425.363_16.113	Negative	.	Y	LMFA01170040	.	420	17	403	.	.	11.0489	11.6661	11.6387	9.60922	10.0343	10.4456	10.6493	10.9385	10.2522	9.65818	10.0727	11.0791	10.9307	10.344	10.7121	10.8035	10.484	10.9336	9.93599	9.31037	10.226	10.5339	12.8128	10.1254	10.5757	10.3415	10.5905	10.039	9.81131	10.5186	11.086	10.3686	10.0117	12.7649	10.4637	9.9449	10.8826	10.8044
653	neg_425.363_6.991	Negative	.	Y	LMFA01170040	.	420	17	403	.	.	10.7086	12.108	11.124	9.84627	9.98176	10.4397	10.8524	10.9099	10.6009	9.62782	9.85286	11.4091	10.8453	10.7795	10.9775	10.8674	10.7613	10.7488	9.76152	10.7747	10.436	10.0971	11.8112	10.1519	10.381	10.5877	10.5962	9.99908	9.7464	10.6253	10.7275	9.90565	9.78927	12.9684	10.1508	10.0358	10.715	10.7921
654	neg_436.282_3.48	Negative	.	Y	LMGP02070001,LMGL01010023	.	381	15	366	.	.	10.3062	6.72477	NA	7.95326	9.27832	10.3613	7.13067	7.37482	4.54498	6.98383	7.05028	9.46267	8.64258	7.60584	7.83516	6.75455	8.16965	8.55371	4.37301	3.9634	6.66324	5.61372	NA	NA	7.7946	6.08971	6.48095	6.10626	6.17391	8.65166	NA	5.84271	6.13819	NA	4.31938	8.64677	5.06883	3.17357
655	neg_439.378_7.451	Negative	.	N	NA	.	420	17	403	.	.	9.2898	11.6298	10.6082	8.74889	8.47927	9.71345	9.90115	9.98465	9.86675	8.96845	9.27536	10.5857	10.0821	9.79216	9.99058	10.1341	9.75727	9.98012	9.29615	9.63043	9.42979	9.22669	11.1625	9.30324	9.40199	9.94575	9.77172	9.07021	8.69482	9.75608	10.0213	9.42077	9.33028	12.1438	9.84574	8.88406	10.3443	9.87819
656	neg_444.984_19.684	Negative	.	N	NA	.	420	17	403	.	.	12.46	12.094	12.9102	11.1064	11.6812	11.9499	12.3577	12.3952	11.8697	11.5986	11.9671	11.5888	12.4361	11.7609	12.2238	12.3064	12.2438	12.2432	11.5462	12.1039	11.7013	11.1832	13.4224	11.7783	12.1157	12.3934	12.2546	11.4745	11.3169	12.1383	12.4909	11.5612	11.6401	14.281	12.0207	11.3264	12.0855	12.0649
657	neg_447.034_6.66	Negative	.	N	NA	.	358	16	342	.	.	NA	6.73769	7.82173	6.6256	7.16388	6.97192	NA	7.98293	7.21994	6.78508	7.4513	6.80393	7.10864	6.97447	NA	7.40516	7.76132	NA	5.65955	NA	7.66101	7.3971	NA	6.8438	6.85081	7.45906	6.68771	7.21951	6.86021	7.52309	8.38218	7.58092	6.76189	9.01529	7.61142	6.59615	5.93841	7.91145
658	neg_447.269_5.298	Negative	.	Y	LMFA08020081	.	393	16	377	.	.	8.26258	8.20105	8.657	7.60539	8.91316	7.78046	8.56475	9.46652	8.34458	8.59478	8.4728	7.93787	8.90839	8.84377	7.49291	7.40159	9.10086	8.39889	6.88843	8.53236	8.66624	6.41398	NA	7.60509	6.83259	8.26869	7.4292	6.36846	NA	9.36173	6.91414	8.56924	8.54433	2.4071	8.00556	8.41424	8.83646	8.53281
659	neg_452.277_3.131	Negative	.	Y	LMGP02050036,LMGP02050002,LMGL01010030,LMGL01010031	.	403	17	386	.	.	9.09168	9.18839	9.16157	9.75475	9.77627	11.9103	9.69153	9.81716	8.65399	9.82186	8.576	11.0916	10.5388	10.3832	9.89595	9.9501	10.6572	11.2556	6.70673	8.85707	9.75445	6.46619	7.48588	7.83646	9.20225	9.67358	7.95797	9.19265	9.22687	10.404	8.47376	9.0935	9.55885	NA	8.02942	10.6464	7.82599	8.82668
660	neg_453.394_8.122	Negative	.	N	NA	.	420	17	403	.	.	10.0983	11.3951	10.3039	8.29152	8.19887	9.13454	9.57532	9.51192	9.61308	8.73713	8.6838	10.3623	9.77493	9.3021	9.90554	9.70907	9.36717	10.0005	8.45541	9.4411	9.14938	8.52351	10.5015	8.79279	9.20124	9.43401	9.49645	9.16905	8.14882	9.28176	9.94629	8.95279	9.15679	11.7483	8.58944	8.49406	9.31167	9.53203
661	neg_460.958_19.738	Negative	.	N	NA	.	419	17	402	.	.	9.6449	9.06041	9.86563	7.83694	8.93374	9.02116	9.64415	9.15365	8.26065	8.22435	7.80413	8.43019	9.12741	8.68213	9.37221	9.35798	8.94227	9.51403	8.92822	9.43395	8.79874	8.3638	10.2123	8.45055	9.13484	9.11218	10.1261	7.57066	8.44533	9.09393	8.88927	8.93618	7.70575	10.4416	9.40774	7.88502	8.29382	8.79294
662	neg_462.298_3.664	Negative	.	Y	LMST03020029,LMST03020030	.	398	17	381	.	.	7.96341	7.36496	5.48613	7.64239	9.13835	9.45621	NA	8.02634	4.44738	8.06504	7.29667	9.10769	6.99822	8.1656	5.65282	5.98245	7.78627	9.34154	7.66258	6.92929	7.94443	8.59302	NA	7.85308	10.4975	6.96642	7.41576	6.55976	7.3653	7.44809	5.94543	6.30866	7.72344	NA	7.17591	9.35197	5.79117	NA
663	neg_463.011_6.66	Negative	.	N	NA	.	420	17	403	.	.	9.49482	9.60797	10.1133	8.91145	9.06536	9.06908	9.85888	9.98036	9.33093	9.02062	9.40008	8.93429	9.65885	10.0212	9.40086	9.62652	9.66062	9.42161	8.86716	10.1016	9.47843	10.0584	9.70332	9.30277	9.3223	9.81965	9.34566	8.88342	8.37955	9.6407	10.0444	9.20212	8.90113	11.8611	9.22081	8.78264	9.15523	9.62041
664	neg_464.314_4.286	Negative	.	Y	LMGP02060004,LMGP02070002,LMST03020546	.	419	17	402	.	.	10.2734	9.89455	8.68734	10.0477	11.4405	11.5913	9.29878	9.9085	7.53016	8.69083	9.73923	10.9322	9.91719	10.6316	8.98204	9.09019	10.3946	10.749	8.00878	9.19211	9.77081	6.74471	3.68688	6.93761	6.71006	9.34459	8.80252	8.05912	8.75494	9.84786	9.13071	8.87701	9.08324	NA	8.80931	10.6214	8.55186	7.94517
665	neg_465.304_4.268	Negative	.	Y	LMST05020016	.	403	16	387	.	.	6.48824	3.77867	6.30934	5.48239	7.43059	10.993	6.18009	6.67618	4.18425	5.7348	6.52027	2.94472	6.52112	6.12836	7.85568	6.1081	3.49483	6.83338	-4.32731	5.45625	4.13376	5.56139	7.76743	4.90941	NA	4.93829	6.18098	2.49484	5.90037	4.56359	7.55451	2.15014	6.46793	8.14887	6.45993	5.64386	3.42755	6.37739
666	neg_467.238_4.124	Negative	.	Y	LMGP04050018	.	415	17	398	.	.	11.1268	11.6175	11.0877	10.1757	11.8476	11.3261	11.22	12.2229	10.2829	11.3622	11.8249	11.377	11.4037	11.3753	11.6315	10.2896	11.8561	11.3294	9.48207	11.1467	10.5351	9.75398	NA	10.8935	9.99818	11.0867	11.54	10.4443	9.53809	11.8344	11.5906	11.4857	10.9856	NA	11.7269	12.2376	11.9054	11.5028
667	neg_467.41_8.566	Negative	.	N	NA	.	413	16	397	.	.	8.1591	10.8355	9.79017	7.54558	6.11395	8.31347	8.6753	8.78503	9.02001	6.78913	7.57809	9.59119	8.74158	8.47473	9.1815	8.72837	8.31344	9.08884	8.34978	8.7826	7.91251	7.11904	10.1779	7.97781	8.30011	8.54014	8.27733	7.64879	6.30269	7.87887	7.97788	8.55566	6.75128	11.0879	8.12922	8.25845	7.68336	8.29165
668	neg_469.028_19.684	Negative	.	N	NA	.	420	17	403	.	.	14.2497	14.2342	15.0135	13.0927	13.7571	13.9709	14.4193	14.4849	13.8386	13.6045	13.885	13.5121	14.5561	13.6931	14.2616	14.5038	14.2151	14.5732	13.5877	14.3208	13.8249	13.3536	15.4862	13.9532	14.1763	14.4739	14.1889	13.5671	13.384	14.233	14.6361	13.6128	13.7327	16.7913	14.2617	13.3759	14.2045	14.2077
669	neg_472.003_12.958	Negative	.	N	NA	.	380	16	364	.	.	6.41039	7.46258	5.5027	5.34946	6.28939	6.66465	7.14742	7.58005	5.77673	5.0553	6.16676	4.87882	7.52608	6.7347	7.32901	6.37166	7.44224	7.71761	6.17879	NA	7.49026	NA	7.58048	6.36451	6.89678	7.2569	6.54506	4.86216	6.08038	6.87186	6.24677	6.21322	5.7295	9.65688	5.46513	5.71875	6.40412	7.01586
670	neg_472.003_19.774	Negative	.	N	NA	.	420	17	403	.	.	10.3048	10.0824	11.0515	9.07845	9.60128	9.89883	10.5347	10.1072	9.42805	9.50161	9.53263	9.27666	10.5774	9.53329	10.6367	10.2274	10.269	10.443	9.32779	10.6084	9.98395	9.12697	12.0339	9.60517	10.3028	10.2807	10.1557	8.675	8.98956	9.95697	10.4963	9.8313	9.38774	10.1903	9.90304	8.96584	10.088	10.3817
671	neg_473.399_8.891	Negative	.	N	NA	.	403	17	386	.	.	11.1526	11.0279	11.5923	9.62501	NA	10.6393	11.0315	11.263	11.2272	9.93882	9.48083	10.2213	10.9984	10.4008	12.1824	11.4044	10.9707	11.555	10.9211	10.767	9.79255	10.0968	11.9371	10.5442	10.7011	10.8581	10.4005	10.9688	NA	11.0227	NA	10.0672	NA	13.2812	NA	9.1724	11.7442	11.1368
672	neg_474.963_16.591	Negative	.	Y	LMPK12111255,LMPK12111257,LMPK12112398,LMPK12112399,LMPK12112627	.	420	17	403	.	.	10.0673	9.70045	10.605	8.87749	9.06626	9.63032	10.0834	10.4064	9.46704	9.07419	9.50778	8.80456	10.4117	9.78711	10.193	10.3944	9.89316	10.5008	9.07994	9.7934	9.62005	8.65118	10.9666	9.27921	9.93964	10.1138	9.37507	9.00022	8.90045	10.1723	9.7027	9.73116	8.95782	11.6102	9.49457	9.14509	10.1777	9.9455
673	neg_478.293_3.223	Negative	.	Y	LMGP02050039,LMGP02050040,LMGP02050064,LMGP02050004	.	416	17	399	.	.	10.1693	10.9668	10.9025	12.1089	12.1875	12.8177	10.8045	11.4361	11.7857	12.1685	11.2511	13.271	11.7812	11.5891	11.5865	11.4553	11.3436	12.6421	10.7199	10.6098	11.4372	11.3005	11.7578	11.5078	13.5665	10.887	10.3239	12.6086	12.9067	11.8525	10.6303	11.2914	11.8125	NA	10.911	13.2322	10.2773	11.1536
674	neg_480.309_3.959	Negative	.	Y	LMGP02050038,LMGP02050001,LMPR0104150003	.	418	17	401	.	.	12.3118	12.0081	10.7842	11.6123	12.7572	13.708	11.7894	12.1658	11.1689	12.2294	11.2837	13.1803	12.5585	12.4855	12.4369	11.5427	13.3259	14.0494	9.60044	10.7958	11.3318	6.68012	NA	9.03074	8.98358	12.2832	10.8069	10.4295	10.6121	12.5743	12.1619	11.1768	11.6327	NA	10.6601	13.014	10.5235	11.1263
675	neg_480.984_6.66	Negative	.	N	NA	.	351	15	336	.	.	7.02343	5.45688	7.76669	6.09603	NA	6.5493	7.45117	6.2652	6.50036	6.16986	NA	7.22307	7.16424	5.98872	NA	5.77774	7.52511	NA	NA	6.46785	7.60809	6.99516	6.06597	5.63771	6.44794	5.83777	NA	6.51355	NA	7.23926	NA	NA	NA	8.88218	6.98193	6.20461	NA	7.44817
676	neg_481.425_17.088	Negative	.	Y	LMFA01170042	.	336	16	320	.	.	4.87496	8.02347	6.34856	3.77366	4.40152	5.26705	4.6178	5.92485	4.66097	4.40124	3.8059	6.7962	5.58442	NA	6.78835	5.88644	6.12588	6.25185	5.99441	NA	5.5763	NA	7.96815	4.32837	5.77172	4.71089	6.30083	5.0998	5.54848	4.83655	4.70508	NA	3.456	7.63888	4.63233	1.90847	-0.933239	5.82476
677	neg_485.002_11.932	Negative	.	N	NA	.	418	17	401	.	.	10.5744	10.3039	10.8132	8.63444	9.49205	9.67855	10.5771	10.3253	9.20183	8.74669	9.23115	8.98304	10.5536	10.3158	10.6976	10.2383	10.1607	10.8512	8.76309	10.3097	9.59079	7.55788	12.0838	9.1261	9.6191	10.3512	10.1942	8.59392	8.71201	9.93832	11.0682	9.39126	9.05375	12.7427	9.59478	8.75465	9.95279	10.0366
678	neg_485.002_12.848	Negative	.	N	NA	.	420	17	403	.	.	12.0905	11.3475	11.8301	9.9202	10.2483	10.8464	11.5202	11.5668	10.7012	10.4725	10.9677	10.5802	11.535	11.3228	11.1616	11.4325	11.3142	11.5112	10.413	11.3516	10.7454	9.65237	12.4304	10.5609	11.1356	11.4833	11.2285	10.4588	9.86254	11.1852	11.664	10.5842	10.5878	13.147	11.1804	10.284	10.779	11.1851
679	neg_485.002_19.684	Negative	.	N	NA	.	420	17	403	.	.	13.5169	13.4516	14.057	12.2154	12.7576	13.1426	13.5027	13.6494	12.795	12.7017	13.0814	12.8322	13.6183	13.0432	13.5202	13.6973	13.3512	13.6336	12.6283	13.341	12.8912	12.3792	14.398	13.1191	13.3553	13.4808	13.2655	12.7498	12.2296	13.3204	13.5359	12.9294	12.7886	16.055	13.4953	12.5708	13.3631	13.4054
680	neg_485.002_6.972	Negative	.	N	NA	.	420	17	403	.	.	11.1915	10.9736	11.4987	10.0137	10.53	10.4841	11.0227	11.0956	10.6065	10.1446	10.7158	10.1866	11.1316	10.3172	10.5354	11.1642	11.1682	10.8676	10.382	11.344	10.6447	10.4937	12.1446	10.4252	10.4954	11.147	11.1949	9.99562	9.80267	11.0209	11.3549	10.1319	10.2484	13.4732	10.3523	9.99083	10.8168	10.9202
681	neg_487.977_19.594	Negative	.	N	NA	.	420	17	403	.	.	10.9744	10.4106	11.3816	9.47261	9.6769	10.3479	10.8793	10.9396	10.1197	9.8289	9.91062	9.84769	11.065	10.3902	10.9659	10.9165	10.6066	11.526	9.19571	10.7227	10.3897	9.3801	11.8176	10.147	10.6758	10.7037	10.5243	10.222	9.54528	10.5081	10.8767	9.67999	9.96036	12.9095	10.7608	8.80647	11.1634	10.6061
682	neg_491.238_3.995	Negative	.	N	NA	.	411	16	395	.	.	9.75338	10.6642	9.65255	8.47116	10.6569	9.84332	10.205	11.6424	9.63733	10.5968	10.9741	10.8343	10.5134	10.2977	9.79597	9.47633	10.9814	10.2904	8.70789	10.4032	9.59433	8.62552	NA	10.0069	8.78445	10.3299	10.8909	9.1116	8.42043	11.1495	11.0847	11.3007	10.4714	NA	10.5902	11.4773	11.4495	10.7083
683	neg_495.269_4.709	Negative	.	Y	LMGP04050036	.	399	15	384	.	.	8.02681	9.15628	8.64371	7.63941	8.92864	8.0951	8.61799	9.84557	8.85204	8.72286	8.79077	8.52532	7.14505	9.19282	8.89749	6.94182	9.55185	8.46948	6.69949	8.79521	8.72196	8.21893	NA	7.92487	8.11417	8.73787	8.97228	6.72267	6.15861	9.89306	9.11044	9.62467	8.57339	NA	8.15978	8.63741	9.26609	8.48353
684	neg_497.278_15.146	Negative	.	N	NA	.	420	17	403	.	.	11.4918	11.5865	11.894	10.272	11.3589	11.3559	11.6984	11.6257	10.7434	10.7789	10.306	10.9777	11.6835	10.9603	12.4098	11.6083	11.3713	11.6837	9.65412	11.5279	11.0043	10.5629	12.2496	10.9079	11.4428	11.393	11.0806	10.9273	10.34	11.1568	12.0768	11.2833	10.8732	13.7898	11.6036	10.4243	10.8304	11.3937
685	neg_500.278_2.708	Negative	.	Y	LMGP02050051,LMGP02050052,LMGP02050067,LMGP02050009	.	420	17	403	.	.	11.0017	12.9553	13.4413	13.2124	13.7213	15.7326	13.5069	13.2512	12.9131	13.3399	13.2818	15.1137	13.9362	13.6751	12.5472	13.794	14.3123	15.013	10.5752	12.7198	13.0987	10.8382	10.2287	12.022	12.708	13.2756	12.3629	14.4279	14.5315	14.1882	12.7356	12.7413	13.2781	7.85389	13.5893	15.0166	12.0564	12.9576
686	neg_502.293_3.002	Negative	.	Y	LMGP02050048,LMGP02050049,LMGP02050050,LMGP02050065,LMGP02050066,LMGP02050022,LMPR0105060004,LMST03020121,LMST03020122,LMST03020123,LMST03020124,LMST03020125	.	348	11	337	.	.	5.44936	8.14805	8.94889	9.10403	8.21307	11.5149	9.20733	9.23749	9.21834	9.85814	8.62552	10.9538	9.62985	10.2859	5.35758	8.33637	8.83211	9.10964	6.26894	8.52689	8.93433	8.10709	5.38206	7.28024	8.79075	8.01607	6.62058	8.85047	9.0154	8.2722	6.5852	7.75684	9.16717	NA	7.62142	9.23336	NA	8.47422
687	neg_506.288_3.499	Negative	.	N	NA	.	400	17	383	.	.	7.23841	11.1209	9.9893	11.4025	10.437	10.2466	10.187	10.562	11.0977	10.2466	12.3476	11.2057	10.4725	10.2376	10.0276	10.0211	9.44914	8.34705	10.9441	10.7807	9.82579	12.9969	12.553	12.2385	14.0277	10.4994	10.035	10.3674	10.3531	9.97747	9.68838	11.2179	11.4345	8.43025	10.4812	10.5585	10.5218	11.4722
688	neg_515.281_15.472	Negative	.	N	NA	.	420	17	403	.	.	11.5668	11.7612	12.0728	10.4451	11.222	11.2436	11.6173	11.8399	11.0472	10.9225	11.5983	11.1179	11.7655	11.2195	12.1063	11.9099	11.4043	12.0077	11.1829	11.4907	11.2507	10.9509	13.0332	11.1164	11.442	11.4524	11.1748	10.413	10.4188	11.5477	11.939	11.3933	10.8438	12.9677	11.3775	10.6658	11.6709	11.5655
689	neg_521.314_15.164	Negative	.	N	NA	.	420	17	403	.	.	11.8808	11.4202	12.5115	10.9049	11.5377	12.2248	12.0245	12.2113	11.4392	11.1851	11.4921	12.6804	12.0332	11.6663	12.1496	12.3379	11.917	12.3188	11.2833	11.8365	11.7359	11.4335	13.2616	11.4081	12.1978	12.1523	12.0175	11.6054	11.0648	11.6926	12.2714	11.5756	11.3342	14.3671	11.9115	11.2871	12.1966	12.1306
690	neg_524.277_2.635	Negative	.	Y	LMGP02050060,LMGP02050013	.	419	17	402	.	.	11.2123	13.4977	13.548	13.5049	14.0748	15.4997	14.2547	14.0582	13.2932	14.2501	14.1396	15.5685	14.4346	14.572	13.532	14.7126	14.7259	15.4766	12.6119	14.1134	14.2268	10.6682	8.91059	13.4914	12.8913	14.2923	13.6557	15.4913	15.007	14.9703	13.4029	14.403	14.4499	9.16325	14.6197	15.9836	13.3203	14.2356
691	neg_525.238_6.678	Negative	.	N	NA	.	342	15	327	.	.	NA	NA	NA	5.28413	5.66917	5.9139	5.55696	NA	5.92821	5.59379	NA	6.39817	NA	5.54469	7.29906	NA	7.22527	4.62326	4.4905	4.73608	6.62988	8.13635	NA	5.2833	6.16144	4.81867	4.00915	6.86947	5.45893	NA	6.17108	6.38365	4.70438	NA	6.84447	5.7257	7.31459	NA
692	neg_526.293_3.112	Negative	.	Y	LMST03020098,LMST03020099,LMGP02050058,LMGP02050059,LMGP02050069,LMGP02050070	.	415	17	398	.	.	10.1657	10.0657	10.6251	10.1146	10.5708	12.8652	10.7623	10.6224	9.35193	10.7339	10.7089	12.2415	10.8449	12.0786	12.0924	11.0515	11.0075	12.4041	8.3889	10.2509	11.1116	7.54202	5.98338	9.69007	9.24317	10.6986	9.48714	11.8078	11.8521	10.1387	9.51342	10.6646	10.9332	6.45902	10.7358	12.464	9.46644	10.2708
693	neg_526.987_19.953	Negative	.	N	NA	.	420	17	403	.	.	11.7799	11.4806	12.3892	10.4624	11.0007	11.3319	11.7666	11.8177	11.0142	10.9161	11.4118	10.7786	11.7485	11.1547	11.5875	11.8385	11.6664	11.8658	10.9075	11.6448	11.0925	10.5685	12.9867	10.96	11.545	11.6081	11.7624	10.3923	10.4194	11.6308	11.9072	11.1496	11.2109	13.1824	11.6069	10.5529	11.3471	11.4848
694	neg_527.446_10.945	Negative	.	Y	LMPR04000022	.	420	17	403	.	.	10.6332	11.1835	11.368	8.17255	9.90119	9.97408	10.809	11.2078	10.2304	9.79395	10.2764	10.4253	11.0564	10.0056	10.9842	10.8028	10.5792	10.6913	10.0748	10.5029	9.64133	9.82669	12.0715	10.0764	10.5775	10.538	10.8831	9.79157	9.1103	10.1675	10.9905	10.03	9.64485	13.0537	10.7187	9.28183	10.8089	10.8074
695	neg_528.237_6.678	Negative	.	N	NA	.	388	14	374	.	.	5.72586	6.4443	NA	7.39819	7.10989	6.93451	7.09369	8.74733	6.75708	7.52102	7.4409	7.6017	NA	7.17088	8.15802	8.11501	7.61305	7.5056	5.82141	7.18998	6.183	8.81427	NA	6.85437	5.61239	6.84625	6.72219	8.3972	7.27185	7.14284	4.81399	7.96125	6.80665	NA	8.7543	7.47496	9.05492	NA
696	neg_528.272_2.965	Negative	.	N	NA	.	418	17	401	.	.	9.07286	13.3442	12.2848	12.2251	11.6275	13.6049	12.6774	13.0671	11.5926	11.6368	13.4785	12.6956	12.5019	12.8064	10.9364	11.9302	12.8787	11.4887	10.4517	12.9111	12.404	10.8888	10.598	11.2904	11.6807	12.812	12.0643	11.2742	11.556	12.3351	11.8766	12.7909	12.572	10.375	12.7528	12.1324	12.2132	12.815
697	neg_528.309_3.333	Negative	.	Y	LMST03020132,LMST03020133,LMGP02050057,LMGP02050014	.	419	17	402	.	.	10.9723	12.9811	13.4812	13.4144	13.9763	15.4981	13.6012	12.9654	13.4126	13.7453	13.5353	15.2636	13.9765	13.3871	13.6389	13.7702	13.6323	15.119	11.2822	12.4187	12.89	12.5447	12.0574	12.6791	13.8341	13.3995	12.1787	14.7875	14.6949	13.9022	12.6598	12.9201	13.4868	8.35268	13.5972	15.2721	12.1918	13.4143
698	neg_529.272_5.298	Negative	.	N	NA	.	374	13	361	.	.	7.05551	7.87005	7.46867	6.59705	7.46404	6.62883	7.93236	8.14322	7.37557	7.47472	7.49464	7.98869	8.00184	8.26065	7.63833	5.43725	8.26624	NA	5.64512	7.01473	7.25338	5.82348	4.57151	6.69103	3.56823	6.39925	7.61556	5.89789	6.10998	8.43691	NA	8.25548	7.09113	NA	5.83059	7.29227	6.12439	6.5586
699	neg_529.462_10.911	Negative	.	Y	LMPR04000024	.	420	17	403	.	.	13.816	14.0869	14.1463	12.4875	13.1139	13.3691	13.9782	13.873	13.6894	12.7538	13.1968	13.202	14.0472	13.2519	13.8148	13.9562	13.5843	13.8614	12.9575	13.5278	13.2165	12.7845	15.2581	13.366	13.5022	13.6414	13.8793	13.0008	12.6696	13.5139	14.1577	13.1356	12.8691	16.9851	13.6427	12.7212	13.843	13.7381
700	neg_529.961_19.72	Negative	.	N	NA	.	417	17	400	.	.	8.78869	8.14362	9.26987	6.31992	8.09456	8.00946	8.42559	8.79	7.64655	6.11146	7.7973	6.817	8.08501	8.27088	8.34771	9.16357	7.8772	9.35542	7.66711	8.73526	7.87104	8.09217	9.17707	7.49224	8.62931	8.58125	6.49362	7.691	5.73952	8.66515	8.01459	7.18038	7.38566	10.9534	8.19852	7.73016	7.45676	8.20943
701	neg_531.236_6.678	Negative	.	N	NA	.	397	16	381	.	.	6.52298	7.70341	6.962	7.0484	7.40368	7.58183	6.79204	5.96749	6.89585	8.19899	6.14385	7.02302	6.1655	7.29739	7.80923	5.21002	7.39386	7.55594	NA	6.47458	6.9567	8.96074	-0.424285	7.60474	7.4937	5.61945	6.84407	8.48854	7.12856	7.20557	5.91573	7.79239	7.08636	NA	8.60851	7.98239	9.15347	5.95978
702	neg_542.961_12.94	Negative	.	N	NA	.	367	14	353	.	.	7.89462	7.58452	8.4176	6.03339	6.90018	7.25148	7.52512	8.11479	6.7314	6.70794	5.98139	7.0389	7.97527	7.41464	8.3328	7.67149	7.10656	8.37643	5.83715	NA	7.75711	NA	NA	7.19324	6.67213	8.07251	7.75225	7.54514	5.97886	7.32452	7.54558	6.89223	6.91632	10.0437	6.9933	6.23967	7.77184	6.95001
703	neg_542.961_19.684	Negative	.	N	NA	.	420	17	403	.	.	10.7335	10.3636	11.1893	9.12743	9.18359	10.1833	10.6168	10.4168	9.54186	9.49652	9.72426	9.50713	10.565	9.7914	10.5649	10.528	10.5822	10.7786	9.50568	10.7181	9.85372	9.60478	11.8834	9.92395	10.3597	10.472	10.5617	9.21163	9.28204	10.3477	10.7888	9.04743	10.1152	11.6879	9.9811	9.49551	10.1047	10.5016
704	neg_544.232_6.678	Negative	.	N	NA	.	343	14	329	.	.	6.62627	6.06223	6.46271	6.59022	4.85693	7.7021	7.25408	NA	5.75527	6.40956	5.45007	6.87068	6.5102	6.64196	7.82125	NA	7.24536	7.4557	NA	5.84121	NA	6.51302	NA	5.34996	5.15772	4.30192	NA	7.63073	4.77301	6.6189	5.67368	5.5178	5.43309	NA	7.02943	5.44457	7.77979	5.82038
705	neg_545.014_2.471	Negative	.	N	NA	.	420	17	403	.	.	12.1379	11.5681	12.115	9.77767	10.3102	12.6317	11.9981	11.705	8.91783	10.848	11.133	10.7389	11.7125	11.0408	12.378	11.7606	10.8301	12.4616	10.1353	11.8711	10.9727	10.4832	13.2125	11.0659	13.1554	10.4064	11.1726	11.4797	9.83227	11.0281	11.1894	10.9301	10.8286	13.3627	12.0825	11.6734	12.176	11.4634
706	neg_547.231_6.678	Negative	.	N	NA	.	352	12	340	.	.	5.92348	5.5561	6.57615	3.64346	6.61998	7.9791	6.66	NA	6.27026	6.44495	5.28773	NA	6.66574	6.58087	8.26125	7.44528	7.46528	7.01953	6.11931	6.09107	NA	6.36443	NA	NA	4.5276	NA	NA	8.03045	5.46461	5.41582	6.85046	6.65118	5.13957	NA	7.61112	5.98128	8.88986	NA
707	neg_551.031_12.848	Negative	.	N	NA	.	420	17	403	.	.	12.9878	12.6518	13.3985	11.3332	12.0624	12.4186	12.9721	12.8278	12.119	11.7593	12.3674	11.8696	13.046	12.2916	12.7871	12.8997	12.653	12.8474	11.7632	12.7404	12.1209	11.1523	13.9017	12.0147	12.4415	12.8968	12.7704	11.7509	11.5373	12.5336	13.0143	12.1316	12.0099	14.5536	12.4359	11.6922	12.4297	12.6888
708	neg_551.031_19.881	Negative	.	N	NA	.	420	17	403	.	.	13.797	13.7346	14.3177	12.6006	13.2388	13.5584	13.8328	13.9015	13.2825	13.0499	13.3082	13.0465	13.9672	13.3116	13.7112	13.9631	13.6036	14.0459	13.0497	13.8252	13.2431	12.8876	14.8205	13.3662	13.717	13.8142	13.7357	13.0123	12.6619	13.6192	14.0496	13.1154	13.1519	16.1473	13.6732	12.8787	13.5765	13.6628
709	neg_551.031_7.285	Negative	.	N	NA	.	420	17	403	.	.	14.1715	14.0547	14.5374	12.8377	13.5354	13.6167	14.1191	14.1618	13.453	13.1515	13.6572	13.2021	14.124	13.6402	13.746	14.238	13.9679	14.0474	13.3936	13.9743	13.4298	13.1353	15.1573	13.6285	13.3696	14.1292	14.0825	13.2278	12.9809	13.8084	14.3639	13.3807	13.2369	16.6413	13.7062	13.1606	13.9589	13.9654
710	neg_551.343_15.292	Negative	.	N	NA	.	420	17	403	.	.	11.5492	11.7088	12.3728	10.6551	11.1095	11.1511	11.6274	12.1078	10.8414	10.7347	11.1321	10.8225	12.0769	11.2967	11.7469	12.1717	11.5993	11.9054	10.8309	11.3924	11.1325	10.959	12.8762	11.2814	11.6266	11.267	11.5862	11.0281	10.4949	11.4131	11.8983	11.3196	11.0706	14.0601	11.5421	10.7287	11.7588	11.6025
711	neg_552.272_2.892	Negative	.	Y	LMPK12120532	.	415	17	398	.	.	10.1459	13.1112	11.6623	11.6822	11.5823	13.0631	12.4966	12.8381	11.2318	11.5689	13.3998	12.6685	12.2172	12.5411	11.3162	12.4254	12.4864	11.3258	10.9086	12.9888	12.431	9.61337	9.58042	11.5393	10.9529	12.8446	12.2458	11.989	11.8267	12.0733	11.8247	13.0852	12.7399	10.7366	13.1344	12.6196	12.7216	13.4172
712	neg_554.005_13.124	Negative	.	N	NA	.	392	17	375	.	.	6.43829	6.15414	7.56676	5.74539	4.8236	6.59878	7.30457	7.25262	6.01911	4.98205	5.87721	6.98063	6.46922	5.57999	6.47328	7.16407	7.2719	6.87835	6.56347	5.73785	6.82534	NA	10.1142	6.76702	6.20922	7.1599	6.69937	5.06932	5.9617	6.36326	6.17716	6.89508	4.02653	7.47052	6.98348	NA	6.43113	7.91343
713	neg_554.006_19.648	Negative	.	N	NA	.	419	17	402	.	.	10.3696	9.87499	11.3516	9.15831	9.56957	10.0709	10.3442	10.5396	9.50742	9.10348	9.96774	9.41384	10.2497	9.40443	10.2991	10.1814	10.3628	10.3987	9.57441	10.5983	9.63981	9.30653	11.9814	9.37516	10.3451	10.3945	10.0341	9.15947	9.33583	9.58798	10.4343	9.41361	9.65956	11.161	10.2652	9.24757	10.3982	10.2061
715	neg_556.303_3.572	Negative	.	N	NA	.	420	17	403	.	.	10.0554	13.2955	12.5458	12.5751	12.0582	13.3495	12.7015	12.6947	11.9907	12.0736	13.7183	12.7381	12.4373	12.6868	11.8972	12.0887	12.2194	11.5381	11.1785	12.7839	12.4314	12.5852	12.1197	12.2355	13.3947	13.2131	12.2555	12.0255	12.0011	12.1289	12.0447	12.809	12.5695	10.2231	12.9758	12.4681	12.466	13.2419
716	neg_557.29_15.691	Negative	.	Y	LMPK12111996	.	420	17	403	.	.	11.363	11.4802	11.7738	10.1761	10.7417	11.0608	11.503	11.5117	10.6695	10.4993	10.7037	10.7697	11.5294	11.0091	11.6297	11.4426	11.2992	11.4664	10.3848	11.1479	10.8754	10.4803	12.4674	10.6869	10.9798	11.2448	11.616	10.6715	10.5489	11.2692	11.7756	10.5775	10.2667	13.3046	11.107	10.2911	10.8532	11.2689
717	neg_558.294_16.518	Negative	.	N	NA	.	360	14	346	.	.	7.54209	6.9238	7.42759	5.12533	NA	5.50403	6.06782	6.2297	5.36212	5.14096	5.56539	5.40244	7.01164	4.7957	NA	6.67341	7.378	6.60792	NA	4.72795	6.57879	6.53385	7.228	6.71154	4.41805	5.37633	NA	NA	NA	6.67067	NA	6.33574	7.16358	6.91943	6.30819	5.91133	6.0908	6.53353
718	neg_560.988_0.755	Negative	.	N	NA	.	391	16	375	.	.	NA	7.22274	8.48507	5.45846	6.16919	9.41298	8.06088	7.79106	4.08322	6.46947	6.90704	6.07757	7.51745	6.70807	7.14181	7.76634	6.26858	6.64999	7.76885	6.91101	6.47287	7.46994	NA	7.00402	10.4325	6.41509	7.70528	6.83053	6.29079	4.93882	7.68079	6.75475	7.18378	9.96243	8.81043	6.6431	8.30511	7.25899
719	neg_562.311_3.959	Negative	.	N	NA	.	369	16	353	.	.	9.48416	8.36877	5.47855	8.79068	9.36851	10.5716	6.3832	9.0899	7.75823	8.5572	7.93961	9.98999	9.57766	9.49537	9.1159	7.8399	10.4308	10.7113	6.33629	7.28801	8.53207	NA	NA	5.89355	2.70121	8.93456	7.25665	6.75231	6.97153	9.44457	8.99782	7.74539	7.99171	NA	7.10769	9.72323	7.41204	7.85329
720	neg_562.518_9.41	Negative	.	Y	LMSP02010003,LMSP02010039,LMSP02010048,LMSP02010056,LMSP02010063	.	416	17	399	.	.	12.5971	13.5229	12.2485	11.435	12.7813	13.4998	12.753	14.8276	14.4767	14.6638	12.6419	13.5266	13.0561	11.9992	13.3483	12.1808	15.8522	11.8871	9.7281	11.4988	11.7243	10.648	8.13206	10.7411	NA	12.3055	12.4564	11.2357	11.2332	13.7346	12.9274	12.5548	11.0774	NA	13.0071	12.9768	12.5738	13.2229
721	neg_563.522_9.41	Negative	.	N	NA	.	377	15	362	.	.	10.9874	11.7402	9.09362	8.89602	11.0272	11.7134	10.9817	13.7991	12.9698	13.4094	10.85	12.0812	11.9431	10.297	11.6621	9.35516	14.7687	10.1413	7.64389	9.84816	11.0943	8.58839	4.51289	9.01529	NA	9.68649	10.6063	9.13195	9.23127	11.8293	11.1324	10.8146	8.96828	NA	11.3399	11.3208	10.7169	11.7232
722	neg_564.534_10.28	Negative	.	Y	LMSP02010006,LMSP02010038,LMSP02010047,LMSP02020015	.	419	17	402	.	.	14.4423	13.939	13.9196	13.5548	14.1765	14.677	14.5342	15.0426	15.7157	15.7983	13.9421	14.8631	14.6957	14.5638	14.8881	13.1219	17.5948	14.0983	11.8103	13.3009	14.2101	11.8339	11.4108	11.8947	11.3742	13.5932	13.433	12.7934	12.7367	15.2681	14.0664	13.5928	12.9705	NA	14.1485	13.9554	13.8298	13.8551
723	neg_567.005_19.684	Negative	.	N	NA	.	420	17	403	.	.	13.4359	13.4514	13.9905	12.2047	12.7315	13.1433	13.4783	13.6012	12.7729	12.7647	13.0431	12.7875	13.5248	12.9821	13.5401	13.5483	13.3449	13.5849	12.6637	13.3593	12.8932	12.3466	14.3816	12.9584	13.3027	13.4088	13.2745	12.7737	12.1354	13.2033	13.5531	12.8216	12.6567	15.632	13.4416	12.4015	13.2853	13.2315
724	neg_568.494_8.104	Negative	.	N	NA	.	370	14	356	.	.	9.12216	7.45962	7.68331	6.73846	8.18202	9.89288	8.76224	9.98134	10.197	10.8183	7.13041	9.29491	8.6214	7.17773	8.75358	6.5417	12.443	7.53957	NA	6.41613	NA	3.25116	NA	4.95301	NA	4.43559	8.18757	NA	5.45656	10.1357	7.97518	7.57649	5.28008	NA	7.07	8.24623	6.01577	8.53819
725	neg_572.48_9.164	Negative	.	N	NA	.	376	15	361	.	.	9.65356	10.1752	10.989	7.67641	10.0298	11.5003	10.7764	12.5276	12.392	12.7599	8.67771	10.8297	11.9677	8.85142	10.7164	10.0252	15.2223	9.6694	8.05074	8.02903	7.76206	7.84463	8.24539	6.19848	8.92042	8.30232	9.18478	6.40054	6.68091	12.7675	9.39954	7.0729	8.06282	7.37293	7.31709	8.60775	10.0318	10.3455
726	neg_573.241_3.995	Negative	.	N	NA	.	407	17	390	.	.	8.17492	9.53635	8.06238	7.29926	9.56275	8.64277	9.00329	10.3111	8.07739	9.62065	9.68953	9.08967	8.91318	9.34916	8.59429	8.13432	9.80599	9.25927	7.43185	8.69429	8.03154	7.68875	1.31621	8.61317	7.5361	9.21003	9.3792	7.86227	7.37133	9.59357	9.55396	9.92342	9.05184	NA	9.36284	10.2692	10.2016	9.21215
727	neg_577.272_4.709	Negative	.	N	NA	.	338	14	324	.	.	4.74693	8.34418	7.09863	5.61575	6.42979	6.22144	6.89071	7.55884	7.46499	7.67823	6.93067	7.94142	NA	7.78332	5.51172	5.44161	8.66179	7.25845	NA	7.19762	8.0839	7.05763	NA	4.94965	6.67256	7.00653	6.97567	NA	NA	8.38133	7.25183	8.20108	7.09334	NA	7.21883	7.08879	7.30982	5.91511
728	neg_579.534_12.39	Negative	.	N	NA	.	342	14	328	.	.	NA	7.4787	NA	NA	7.77401	4.40904	5.77217	3.88354	NA	NA	5.5885	6.55318	8.49944	7.44379	8.69239	8.29986	6.87613	8.3218	NA	8.46754	NA	6.06057	8.87356	7.50863	3.49989	NA	NA	7.75804	6.35292	8.68308	NA	6.44089	7.03887	10.6735	7.53029	4.74993	6.94883	8.1065
730	neg_581.335_15.4	Negative	.	N	NA	.	420	17	403	.	.	15.0792	15.5037	15.8465	14.0928	14.7104	14.9409	15.1936	15.4472	14.5444	14.3728	14.6705	14.5985	15.4298	14.7765	15.465	15.6249	15.0749	15.5389	14.5459	15.2856	14.6926	14.3402	17.28	14.6808	15.0203	15.2165	15.186	14.7898	14.2077	15.0686	15.4984	14.9029	14.526	18.9566	15.2422	14.42	15.5079	15.2616
731	neg_582.28_2.708	Negative	.	Y	LMST03020088,LMST03020089	.	381	15	366	.	.	6.48465	9.38669	10.1789	10.0934	9.77398	12.7667	10.4633	9.82404	9.01338	10.125	9.80233	11.586	10.7376	11.273	9.01941	10.0191	11.1855	11.2878	7.13997	9.96181	9.8357	7.73359	NA	8.59023	9.4062	9.69568	8.11658	10.4126	10.5	10.7617	8.94353	9.05659	9.59703	NA	9.51967	11.1428	8.01157	9.62678
733	neg_584.946_19.809	Negative	.	N	NA	.	360	14	346	.	.	NA	6.74781	7.09256	5.94026	5.6052	6.75368	NA	7.74479	5.77553	5.52941	4.86176	5.41774	7.09907	NA	7.33401	6.31826	8.32174	7.42042	5.79976	5.36087	7.5234	NA	8.55234	6.25163	8.45579	6.67496	6.03845	6.01227	6.00667	7.33594	6.97745	5.65807	NA	NA	6.7556	6.0749	NA	NA
734	neg_585.188_16.389	Negative	.	Y	LMPK13050002	.	392	16	376	.	.	9.77119	7.52828	8.067	6.18382	7.51374	7.66548	7.3922	7.30581	7.23804	6.56836	6.61303	6.88997	7.99416	NA	7.14691	7.74741	7.21967	8.23059	6.90977	NA	6.59423	6.71025	NA	7.20815	7.66753	6.89034	6.75876	7.00741	6.34496	7.52919	6.54043	6.56126	6.81374	9.18965	7.21125	6.59316	7.14367	6.8747
735	neg_585.188_17.143	Negative	.	Y	LMPK13050002	.	378	16	362	.	.	8.73813	7.63961	7.49461	4.30754	5.88717	6.52215	5.84038	6.42841	6.99162	6.44079	5.81637	6.01245	6.72059	5.77762	5.92724	7.4313	7.22583	7.79692	5.73437	7.97731	5.69768	6.51528	NA	6.04298	5.91258	5.95211	6.04362	5.57952	5.20107	7.72134	7.84494	5.61497	4.55973	8.07336	NA	6.10235	7.09499	6.26913
736	neg_592.565_11.323	Negative	.	Y	LMSP02010007,LMSP02010016,LMSP02010040	.	418	17	401	.	.	9.88873	9.4933	9.58705	9.11073	10.6052	10.9464	10.9541	10.6962	12.1631	12.2218	10.8939	11.5039	10.9271	11.4391	10.2399	11.6748	14.6431	11.0152	9.91911	10.7046	11.9212	8.11778	8.62519	8.5431	7.21896	10.5316	10.6728	10.1646	10.5314	12.0697	10.8126	10.9692	10.8609	NA	11.277	11.1499	10.8598	11.5873
737	neg_593.354_15.037	Negative	.	N	NA	.	420	17	403	.	.	10.2844	10.4565	11.2542	8.92911	9.08915	10.2689	10.2954	10.4432	10.0122	9.32453	9.23394	8.64942	10.7643	9.91966	10.4986	9.90893	10.461	10.6099	9.4099	10.0621	9.60363	9.51874	11.0913	9.71184	9.11882	9.73183	10.2675	9.76806	8.88773	10.0084	10.2158	9.55433	9.34491	12.8641	10.3229	9.41584	10.4103	10.1657
738	neg_593.39_15.018	Negative	.	N	NA	.	420	17	403	.	.	12.8151	13.0355	13.5561	11.65	12.4833	13.0034	12.9485	13.2841	12.2187	12.1686	12.4784	12.5931	13.0239	12.7505	13.2208	12.9846	12.7553	13.208	12.3289	12.9754	12.5345	12.2777	14.6741	12.4328	12.9747	12.9352	12.9718	12.4721	11.9805	12.7818	13.3394	12.5222	12.334	15.2918	12.9366	12.1457	13.2355	13.0811
739	neg_593.57_11.341	Negative	.	N	NA	.	404	17	387	.	.	7.29109	7.19545	8.09217	7.41662	8.49911	10.0462	9.05922	8.9452	10.3838	10.7061	9.16545	9.48909	9.92175	9.90304	8.40825	10.4519	13.5771	8.93704	7.7876	8.94358	9.66723	5.58011	5.24581	4.84476	NA	9.08735	8.63189	8.01313	8.45317	10.5827	8.90508	9.1238	9.04111	NA	9.43634	9.16793	9.04942	9.38838
740	neg_594.509_8.315	Negative	.	N	NA	.	385	16	369	.	.	10.0235	10.0255	9.47592	6.94307	9.62225	11.2344	10.1394	12.2431	11.8064	12.6943	9.69987	11.2865	10.4562	8.71589	10.1738	9.73153	13.2541	8.18546	6.05121	9.10948	6.31027	7.93514	NA	6.97884	7.89134	8.48041	10.0983	6.13841	7.8233	11.665	10.4644	9.82152	8.30372	NA	9.16934	10.5886	9.43167	10.3321
741	neg_595.541_9.441	Negative	.	Y	LMST01020004	.	420	17	403	.	.	11.9907	11.9606	12.5963	10.7893	11.497	12.0498	12.2409	12.2419	12.1896	11.468	11.5853	11.4658	12.4131	11.992	12.1382	12.0885	12.146	12.4935	11.4783	12.0845	11.5977	11.1745	11.9289	11.4162	11.6257	12.2371	12.1351	11.528	10.7497	11.9997	12.4135	11.5824	11.5486	13.8203	12.067	11.3309	12.3246	12.2835
742	neg_596.471_7.871	Negative	.	Y	LMGL02010336,LMGL02010357,LMGL02010379,LMGL02010402	.	358	16	342	.	.	NA	6.58274	6.6979	9.43921	8.7203	NA	6.21113	7.33241	8.84966	8.16802	9.25273	7.53169	7.78186	7.11737	NA	7.19613	7.18292	6.1851	9.03914	6.74128	NA	10.0576	5.73183	9.26719	9.70618	7.58308	5.76969	9.02016	9.2346	7.52855	7.43852	8.56267	9.51017	8.68889	7.99823	9.15022	6.8178	6.77701
743	neg_596.525_9.181	Negative	.	N	NA	.	420	17	403	.	.	13.8694	13.6818	14.29	13.1413	14.5104	15.377	15.041	15.7963	15.7872	16.0224	13.5351	14.7605	14.6937	13.6234	14.7022	13.764	17.8182	13.8648	11.4766	13.301	13.1793	11.5211	11.0551	11.8105	11.5298	12.9685	13.9765	12.4755	12.8362	16.0595	14.1601	13.7449	12.8596	10.08	13.3797	13.9426	13.9848	14.3031
744	neg_598.497_9.426	Negative	.	N	NA	.	420	17	403	.	.	14.5044	15.0842	14.5074	13.0657	14.7566	14.703	14.6575	16.1368	15.7875	15.7769	14.3097	14.927	14.7282	13.6329	15.6768	14.2693	16.5133	14.2317	11.8279	13.4242	13.0059	12.3345	11.3686	12.6156	11.396	14.0814	14.2101	13.0575	12.5207	15.1531	14.7046	14.288	13.1926	8.50558	14.7201	14.6875	14.6599	14.7949
745	neg_599.292_15.328	Negative	.	N	NA	.	417	16	401	.	.	9.41493	9.31972	9.73332	7.82007	9.44143	9.13179	9.30141	9.84171	7.90804	8.25916	8.5376	8.15689	9.28248	7.90741	8.2595	9.31947	9.05609	9.42411	8.97796	8.8147	9.01066	8.22435	9.98223	8.40268	9.40599	8.54726	7.20656	8.17351	8.53357	9.2009	8.58733	8.55003	8.03155	12.2106	9.06166	7.08382	9.54122	9.0464
746	neg_599.292_17.07	Negative	.	N	NA	.	349	15	334	.	.	8.27394	6.84122	7.68407	5.21462	NA	6.27277	7.6261	6.58314	5.64207	4.92445	NA	6.12597	6.51179	5.16059	NA	5.95266	5.79034	NA	NA	4.82052	6.72637	5.76625	7.25248	6.68756	6.47043	7.13529	NA	NA	5.79202	6.44313	5.65825	6.35976	6.65259	9.50978	NA	5.29675	5.86179	6.65726
747	neg_599.528_10.555	Negative	.	N	NA	.	419	17	402	.	.	9.57392	9.47588	10.5736	7.3838	8.29222	9.33003	9.89428	9.81415	9.52363	8.86949	8.81416	8.24261	10.0263	9.44894	10.4748	10.2808	10.5412	10.4949	9.01386	9.38495	8.71629	8.68344	11.0107	9.0833	9.54592	9.64285	9.99981	8.70192	6.62233	9.52265	10.635	9.02457	8.78466	11.4783	9.80265	8.21722	8.61532	9.94024
748	neg_600.512_10.28	Negative	.	N	NA	.	420	17	403	.	.	16.3072	16.2741	16.2323	14.9481	16.1408	16.1727	16.2528	16.9358	17.0765	16.8797	15.7126	16.4505	16.6222	15.943	16.9765	15.6921	18.5118	16.2772	13.9517	15.4977	15.6912	13.844	14.4871	14.2696	13.8363	15.6832	15.5004	14.6451	14.5011	16.8403	16.1022	15.2612	14.8346	10.9146	15.8154	15.6304	15.9473	15.8556
750	neg_602.527_10.59	Negative	.	N	NA	.	411	17	394	.	.	12.4088	10.5152	10.9296	10.3523	11.1015	11.6624	10.9768	11.1634	13.2442	13.7753	9.26778	11.7757	10.7856	11.0953	12.38	9.20575	15.0249	10.0719	5.78731	10.0467	11.1821	8.329	7.3948	6.53616	6.52706	9.70124	8.83169	8.70247	7.01004	11.4999	9.41442	8.85092	8.06073	NA	9.6538	9.4128	8.96381	10.0247
751	neg_604.493_6.052	Negative	.	N	NA	.	353	16	337	.	.	NA	9.11578	9.90391	8.54099	9.68697	9.49231	10.9678	9.51686	9.72048	8.65749	9.3682	8.24284	9.64626	NA	9.67742	9.56847	9.42125	NA	9.05728	NA	8.94978	NA	NA	8.83856	8.23912	9.4074	9.08769	8.85741	9.48677	9.36952	NA	8.75624	9.02798	11.4711	6.72354	8.77609	9.91764	9.42663
752	neg_605.478_6.089	Negative	.	N	NA	.	344	16	328	.	.	NA	7.96753	9.29183	7.88848	8.54278	8.78093	9.88771	8.73781	9.4095	7.74398	8.00759	6.76041	8.66104	5.13013	9.96548	8.76981	8.53074	8.83525	9.0241	NA	8.42103	NA	NA	7.79474	7.52625	8.58184	9.13212	7.02578	7.81981	8.79098	NA	7.88506	7.83706	10.2684	7.73754	8.45059	9.54678	8.994
753	neg_606.28_2.635	Negative	.	Y	LMPK12020229	.	402	17	385	.	.	6.0345	9.92678	10.2513	10.1536	10.5239	12.6111	11.0703	10.8996	9.64034	11.1388	10.6901	12.0551	11.1807	11.4474	10.3572	11.1082	11.3989	12.0575	9.0085	10.6411	10.9919	5.69377	NA	9.90896	9.92677	10.8388	10.256	12.1262	11.4436	11.5698	9.5881	10.8793	10.7399	NA	11.3275	12.4438	9.71065	10.965
754	neg_607.42_4.93	Negative	.	N	NA	.	417	17	400	.	.	9.90597	9.17862	9.46778	9.87717	9.18298	10.105	9.3642	8.44365	7.80671	8.80533	8.86241	9.381	9.07637	9.4853	9.67931	8.14838	9.45686	8.7198	8.811	9.06107	10.283	9.78922	5.41679	8.64485	8.48473	8.37367	8.44241	8.61871	9.42644	8.27971	8.70935	8.81565	8.89606	NA	9.29202	9.37714	8.18662	8.1008
755	neg_608.561_10.423	Negative	.	Y	LMSP02010072,LMSP02010085	.	416	17	399	.	.	12.8451	12.8677	13.0404	10.554	12.421	13.1218	12.1018	13.425	11.396	12.1744	12.7909	13.2366	12.3918	12.3957	12.5562	12.0482	13.1734	12.3093	8.87703	11.9902	11.9092	10.5843	5.88103	12.8034	9.80868	11.6922	12.6404	11.1047	11.7902	12.4166	12.8647	12.9096	11.8128	NA	13.5838	11.3452	11.9621	12.9332
756	neg_608.99_12.866	Negative	.	N	NA	.	409	17	392	.	.	7.72968	8.03791	9.25018	6.95579	7.71178	7.94436	8.37346	8.54519	7.68192	7.02335	8.28649	5.65386	8.76029	7.23682	8.51937	8.73803	7.88391	8.53445	7.17736	8.47585	8.29304	NA	10.2414	7.15096	8.10442	8.50342	8.21019	6.82592	7.14849	8.05276	8.75419	7.87669	7.06113	11.5375	8.1059	5.70781	7.66566	8.47934
757	neg_608.99_19.72	Negative	.	N	NA	.	418	17	401	.	.	11.6821	11.5071	12.2151	10.3698	10.9976	11.2734	11.7834	11.8179	10.991	10.8403	11.3455	10.6575	11.8206	11.2785	11.5846	11.9138	11.6259	11.7298	10.6399	11.5222	10.8581	10.4371	12.7698	11.0657	11.6411	11.6956	11.6263	10.5325	10.6018	11.4141	11.6137	10.9714	10.9519	13.3927	11.6088	10.1245	11.5223	11.223
758	neg_610.311_3.333	Negative	.	N	NA	.	379	16	363	.	.	7.09041	9.52587	10.5201	10.4058	10.376	12.5819	10.6215	9.38126	9.96332	10.4096	10.2129	12.2193	10.7874	10.4357	10.2541	10.5161	10.5283	11.4698	8.0225	8.87299	9.75002	9.62253	9.0629	9.13047	10.8306	10.057	8.32312	11.2121	11.0315	10.6588	8.70289	9.68663	10.1637	NA	9.9595	11.7724	8.30282	10.06
759	neg_610.541_9.745	Negative	.	N	NA	.	413	17	396	.	.	9.18968	9.51217	9.29989	8.75266	10.3996	10.8215	10.7378	11.9821	12.2915	13.1764	10.2797	11.3674	10.6725	10.2565	10.0285	8.87486	14.9656	10.1067	7.39787	8.9559	9.41421	8.11308	NA	6.5004	6.70758	9.01624	9.15658	8.77221	9.02803	11.8288	10.0256	10.1899	9.128	NA	10.2185	11.1252	9.99297	10.1064
760	neg_611.275_5.298	Negative	.	N	NA	.	368	12	356	.	.	7.58179	6.83535	7.87764	7.29099	6.91328	6.63963	8.31039	8.21481	7.23546	7.58186	7.00613	7.38273	6.66608	7.68696	8.13888	7.03441	8.0956	5.8764	NA	7.25813	8.05761	5.64336	NA	NA	4.34374	6.57439	7.49094	6.26362	6.16626	8.42503	NA	7.8059	7.01413	NA	7.65029	6.99117	7.82081	5.99768
761	neg_611.364_15.11	Negative	.	N	NA	.	420	17	403	.	.	13.8301	14.0815	14.6264	12.8339	13.4748	13.7862	14.0357	14.0674	13.3076	13.0751	13.5856	13.475	14.24	13.6563	14.3271	14.1535	13.6221	14.402	13.0626	14.0832	13.6088	13.0617	15.1809	13.5333	13.7434	13.9554	13.8764	13.2647	12.6741	13.6924	14.1821	13.4234	13.3537	17.1507	14.0897	13.2826	14.3464	14.041
762	neg_614.527_10.839	Negative	.	N	NA	.	373	16	357	.	.	6.06745	6.71351	7.52517	6.55335	8.11861	9.15676	8.88205	9.35615	9.8638	10.8471	8.13989	9.56263	9.25437	9.47776	NA	8.39846	13.291	8.54614	5.25936	7.82963	8.83629	5.96071	NA	5.7653	NA	7.84851	8.21798	7.5597	7.9184	10.0228	6.41055	8.75479	8.08017	NA	8.37421	8.69338	5.95249	8.33219
763	neg_621.473_9.943	Negative	.	Y	LMFA05000646,LMPK03000010,LMPK03000011,LMPK03000012	.	355	13	342	.	.	10.3122	10.0003	10.3521	8.10917	9.53555	9.83642	9.87585	9.99372	10.2082	8.46548	NA	9.14923	9.81332	8.25384	NA	9.71567	9.81238	NA	NA	8.92659	8.26619	8.89125	9.87848	9.19387	9.3453	9.49767	NA	NA	NA	9.74932	NA	9.88805	NA	12.0319	NA	NA	NA	9.68749
764	neg_622.541_9.426	Negative	.	N	NA	.	420	17	403	.	.	17.4195	17.8365	17.0832	16.2048	17.7168	17.4733	17.3974	19.2763	19.0583	19.1745	17.3839	18.021	17.5572	16.5291	18.2727	17.2951	19.632	16.9853	14.8978	16.7009	16.2738	15.4797	12.5716	15.7854	14.2948	16.963	17.355	16.2085	15.9269	18.271	17.8915	17.4478	15.9616	9.38116	18.0012	17.9841	17.7302	17.8692
765	neg_623.573_10.555	Negative	.	Y	LMST01020005	.	420	17	403	.	.	13.3617	13.1678	13.9487	12.9556	13.3494	13.5615	13.393	14.4797	14.6169	15.2303	13.2028	13.9977	13.9403	13.6166	13.7965	13.568	16.908	13.908	12.7688	13.6379	13.4119	12.6121	13.2705	13.1573	12.9662	13.6401	13.6026	12.9954	12.6893	14.6726	13.8532	13.188	13.1655	15.7681	13.6928	13.3432	13.9528	13.6206
766	neg_624.557_10.296	Negative	.	N	NA	.	420	17	403	.	.	18.766	18.6575	18.5532	17.7559	19.1383	18.6753	18.5888	19.3551	20.3929	20.227	18.5256	19.3788	19.176	18.3641	19.3665	18.3764	21.45	18.6558	16.2108	17.6922	18.3271	16.4665	16.1311	16.7275	15.9255	18.2097	17.9134	17.3972	17.3066	19.4293	18.4568	18.0125	17.569	13.7997	18.4954	18.4527	18.4944	18.486
767	neg_624.574_10.121	Negative	.	N	NA	.	392	16	376	.	.	7.61363	6.35404	5.96699	6.34007	8.04179	7.44642	8.20049	10.3644	11.6863	12.52	9.01525	7.37652	8.66157	9.4248	9.76919	8.79554	12.3277	7.60619	6.6527	8.99307	NA	6.38919	6.81485	4.19395	6.51281	9.44744	4.87407	6.92992	NA	7.87246	8.73085	9.60757	7.24706	8.0852	5.85364	8.47544	7.38605	7.86772
768	neg_624.575_10.607	Negative	.	N	NA	.	416	17	399	.	.	7.81943	7.70975	8.67443	6.27263	7.31328	8.08581	8.91519	9.02981	8.38062	7.14581	7.9612	7.04172	8.15441	9.25502	8.42662	9.05433	8.33219	8.64979	7.62307	8.42479	7.63088	6.06685	9.12629	6.94564	7.5187	7.75484	7.69887	7.81557	7.90151	8.38077	8.83169	6.47159	8.06563	8.12409	8.68028	7.25648	8.19888	8.27954
769	neg_624.963_19.684	Negative	.	N	NA	.	420	17	403	.	.	10.6976	10.4541	11.2231	9.35355	9.81251	10.2316	10.7836	10.6005	9.91933	9.63687	10.0175	9.88452	10.6546	10.1041	10.6894	10.7898	10.9272	11.193	10.2163	10.9019	10.0142	9.48882	12.4723	9.89297	10.5846	10.7154	10.6157	9.73608	9.3975	10.1522	10.5116	9.90363	9.61202	11.0357	10.1772	9.42568	10.1683	10.2614
770	neg_624.964_13.124	Negative	.	N	NA	.	366	14	352	.	.	NA	7.55276	7.86793	6.16433	6.14505	7.13779	7.03922	7.6218	6.21158	6.47043	5.66548	6.23583	6.93809	NA	7.68261	8.12852	7.29598	7.96793	6.53102	7.38518	6.32084	NA	NA	6.94995	7.06225	5.75037	7.90622	6.82706	6.3159	7.43899	7.3832	6.43226	6.18648	8.66088	7.21381	5.8568	6.45174	7.60503
771	neg_625.515_9.426	Negative	.	N	NA	.	419	17	402	.	.	14.1876	14.7603	14.1516	13.0282	14.3537	14.5496	14.5738	15.8424	15.2845	15.1907	13.8532	14.5977	14.581	13.555	15.2632	13.9457	16.0072	14.4629	11.8868	13.2726	12.8795	11.5868	11.4926	12.4366	11.517	13.8707	14.0931	12.9843	12.5075	14.7972	14.6099	14.0861	12.9449	NA	14.2912	14.5355	14.409	14.4985
772	neg_626.345_2.581	Negative	.	Y	LMGP01050056,LMPR0106040002	.	399	17	382	.	.	6.1953	8.89646	8.74606	8.39638	9.17712	10.155	9.13987	10.4152	8.10257	9.46831	10.9829	10.1258	9.37411	10.8688	7.33193	9.72639	8.90785	9.4876	8.16495	10.472	9.85789	6.87439	5.74388	10.4	8.10016	8.6235	10.2252	9.638	8.34948	9.87498	8.94557	10.9468	9.36875	NA	10.607	10.0578	10.4749	9.92755
773	neg_626.545_10.555	Negative	.	N	NA	.	420	17	403	.	.	10.0602	10.4081	11.1099	8.53947	9.40011	10.123	11.2172	10.942	9.58418	9.09945	10.4744	9.19799	10.9826	9.73869	10.9512	11.0279	10.2785	11.3092	10.3833	10.1799	9.98698	8.9955	12.1054	10.1659	10.166	10.7469	11.3879	9.51897	8.67076	10.6483	11.4751	9.64495	9.56941	10.2894	10.0952	9.5333	10.61	10.8431
774	neg_626.571_10.572	Negative	.	Y	LMSP02030017,LMSP02030020	.	420	17	403	.	.	14.4028	12.6457	12.9752	13.087	13.4118	13.977	12.7901	13.6419	15.3433	16.0832	12.279	14.2181	13.0487	13.5017	14.709	11.6895	16.744	12.7125	9.90142	12.3422	13.5353	10.5709	8.75862	9.43268	8.44178	12.1929	11.0976	11.4869	11.4105	13.7452	11.8633	11.7613	11.2827	4.73312	12.6112	11.7702	11.7355	12.4019
775	neg_627.531_10.28	Negative	.	N	NA	.	420	17	403	.	.	15.9535	16.2542	16.2813	14.9741	16.0548	16.063	16.0797	16.6566	16.5842	16.4333	15.5344	16.2403	16.5813	15.6722	16.7589	15.8333	17.6224	16.1737	14.0987	15.4115	15.5247	13.9399	14.4995	14.3977	14.0018	15.7126	15.396	14.7038	14.527	16.5439	15.9952	15.097	14.9387	11.3757	15.7049	15.3573	15.83	15.7982
776	neg_627.559_11.64	Negative	.	N	NA	.	416	17	399	.	.	8.9385	8.63144	10.0172	7.83151	7.06278	8.9231	9.40556	9.476	9.07644	7.91945	8.14835	7.64941	9.63683	9.09931	9.43791	9.46056	10.0928	9.95297	6.58564	9.0998	8.60221	8.58606	10.9228	8.20263	8.41251	9.26292	9.14036	7.13055	7.94915	9.26483	9.15903	8.68296	8.43375	11.2301	7.88111	6.62211	9.06814	8.98822
777	neg_628.544_11.359	Negative	.	N	NA	.	420	17	403	.	.	13.3779	13.3471	13.8348	12.7889	14.1517	14.3583	14.3967	14.2179	15.0817	15.1322	14.3028	14.5279	14.599	14.7863	13.7225	15.1208	16.9458	14.4198	13.2868	14.2662	14.7965	10.9163	11.9649	12.3891	11.3994	14.2268	14.2165	13.5616	13.8685	15.4766	14.4799	14.4277	14.1283	7.49918	14.8138	14.4034	14.3009	14.6918
778	neg_629.367_15.856	Negative	.	N	NA	.	353	14	339	.	.	8.8673	7.34157	8.0486	6.50498	NA	7.53547	8.75627	7.45647	6.87476	6.94485	NA	6.49839	7.27923	5.24695	NA	8.09935	8.06573	NA	NA	7.768	7.1486	7.26077	9.23578	6.56793	8.01992	8.2364	NA	NA	NA	7.28433	8.55416	6.62115	6.73967	8.93081	NA	NA	NA	5.55959
779	neg_629.453_4.124	Negative	.	Y	LMGP10030008,LMGP10030031	.	408	16	392	.	.	11.1389	11.7644	10.6906	10.4717	12.7816	11.6154	11.2932	12.9625	11.066	11.8515	12.6698	11.9777	11.575	12.0213	11.7685	10.0088	12.4914	11.5299	9.13591	11.5441	10.7928	9.94463	NA	11.2686	10.311	11.4285	11.7046	10.0309	9.31245	12.7612	11.5657	12.1496	11.7314	NA	11.8814	12.9636	12.2659	12.0446
780	neg_629.545_10.59	Negative	.	N	NA	.	414	17	397	.	.	12.6699	10.9151	11.4813	10.6292	11.0714	11.9856	11.2723	11.8441	13.252	13.9648	10.1342	12.1947	11.1445	11.309	12.7803	9.67745	15.136	10.9448	7.55761	10.541	11.4373	8.38831	7.9007	7.747	6.90225	10.438	8.07278	8.30643	7.76948	11.959	9.4394	9.38924	9.14114	NA	10.229	9.09088	9.7026	10.5202
781	neg_630.376_3.278	Negative	.	Y	LMGP01050124,LMST03010070,LMST03010072	.	367	15	352	.	.	NA	6.68115	8.53465	6.80066	8.63618	8.27927	7.46019	8.3542	7.27138	7.78965	9.51937	8.97036	8.3855	8.99031	6.04173	7.52951	7.01045	8.20476	5.85765	8.38592	7.82872	6.25227	NA	8.06513	7.92196	6.66193	7.04296	8.06265	5.9432	6.86341	NA	8.97225	7.11463	NA	8.0526	7.98948	6.32146	7.77585
782	neg_630.559_11.64	Negative	.	N	NA	.	368	17	351	.	.	8.81614	7.3079	8.83924	5.54886	6.56301	8.75318	6.66766	7.93198	9.19014	10.0797	7.20372	9.23123	8.45979	8.67079	8.98225	8.27099	10.9725	7.19623	NA	8.39923	9.58971	NA	5.82292	NA	4.70366	8.28961	6.04429	7.09554	7.36712	9.68046	6.96075	7.29542	7.07576	9.34319	7.22924	5.97049	6.37159	8.39571
783	neg_633.034_19.756	Negative	.	N	NA	.	420	17	403	.	.	13.3338	13.2364	13.9486	12.0796	12.7458	13.1796	13.2988	13.421	12.8011	12.7325	12.884	12.4757	13.5399	12.7468	13.3758	13.4578	13.2621	13.6391	12.5431	13.3439	12.7596	12.2767	14.0942	12.6977	13.2965	13.4166	13.1587	12.4737	12.289	13.1158	13.5808	12.6542	12.5916	15.3991	13.2113	12.3941	13.0502	13.1013
784	neg_633.034_6.641	Negative	.	N	NA	.	420	17	403	.	.	13.4894	13.3193	13.7376	12.2519	12.8929	13.0492	13.4445	13.4753	12.7023	12.5746	12.8923	12.4355	13.3389	12.8452	13.1286	13.4582	13.194	13.3938	12.7351	13.3713	12.7785	12.5105	14.4751	12.7715	12.4788	13.3143	13.3706	12.5165	12.3784	13.0627	13.55	12.6259	12.572	15.4855	13.0294	12.414	13.2578	13.3478
785	neg_633.654_15.691	Negative	.	Y	LMFA01020304	.	391	16	375	.	.	11.6337	14.0826	NA	10.3221	10.8564	11.0263	11.5528	11.4428	10.3244	NA	11.03	13.5786	11.7076	11.0645	11.5313	11.6655	11.285	11.7799	10.7182	11.3714	10.9558	10.6985	12.5135	10.9697	11.4706	11.3289	11.4147	10.6953	10.4292	11.1565	11.51	11.0196	10.5447	13.5988	11.3184	10.611	11.681	11.4627
786	neg_635.399_15.11	Negative	.	Y	LMGP04010046,LMGP04010109	.	420	17	403	.	.	13.7482	13.9448	14.2796	12.6799	13.2607	13.7997	13.8112	13.937	13.3089	12.9995	13.364	13.2847	14.0139	13.5663	13.9993	14.0881	13.7052	14.1146	13.0803	13.9128	13.2932	13.0824	15.9232	13.1533	13.5733	13.7464	13.8195	13.3285	12.7423	13.5756	14.1514	13.3083	13.054	16.3365	13.7746	12.9532	14.0737	13.7058
787	neg_636.008_19.63	Negative	.	N	NA	.	413	17	396	.	.	8.83589	7.10318	9.45605	6.73655	7.71209	7.85277	8.66806	8.9709	7.40204	7.19126	8.50539	7.24279	9.0083	7.66696	8.26008	8.604	8.26257	8.9077	7.18872	8.38253	6.80196	6.71763	8.25482	7.54894	8.6393	8.27155	7.44503	7.22795	7.41868	7.35278	8.4071	8.48101	7.74168	10.9423	8.43397	7.05267	7.45851	7.73999
788	neg_636.348_3.094	Negative	.	N	NA	.	408	17	391	.	.	10.6607	9.72464	9.70251	8.91984	9.80583	11.2532	10.588	10.8142	9.27984	10.7749	9.84513	10.3767	10.0976	10.5394	10.9925	10.0727	10.9434	10.9503	8.00193	10.2869	9.91509	8.43718	NA	8.85417	8.78226	9.72453	9.87054	9.79495	8.91404	11.0307	9.6712	10.3379	9.31832	NA	10.3721	10.6395	10.2429	10.0504
789	neg_636.593_11.517	Negative	.	Y	LMSP02010073,LMSP02010086	.	406	14	392	.	.	9.3088	8.44536	9.37533	5.83185	9.02492	9.73973	8.85267	10.1565	6.52645	7.41203	10.8314	10.1332	9.33868	9.78058	7.0562	10.9102	10.4203	9.56435	NA	9.94604	10.0345	8.76249	NA	10.5176	8.83458	9.77732	10.8329	9.30101	10.2241	10.8384	11.2468	11.0434	9.81784	NA	11.9068	9.80976	10.7721	10.9305
790	neg_638.572_10.839	Negative	.	N	NA	.	413	17	396	.	.	9.87109	10.0949	10.2356	9.5161	11.0205	11.3508	11.3708	11.7717	12.2811	12.7323	11.278	11.9413	11.1503	11.4056	9.7118	10.6254	15.0174	11.1664	9.6563	10.6246	11.3869	8.81988	8.94695	8.95222	8.459	10.4126	10.8442	9.96105	11.0069	12.1803	11.0741	11.1125	11.2212	NA	11.3271	11.5588	10.9187	11.3637
791	neg_642.991_0.667	Negative	.	N	NA	.	341	15	326	.	.	NA	7.96129	6.39937	4.89807	NA	8.9229	7.04427	7.95093	4.77068	6.85689	5.85182	6.61425	7.65153	6.59494	8.23759	7.58936	5.86347	7.78867	7.42893	NA	6.32678	6.15937	NA	6.72052	9.98866	NA	NA	NA	5.11912	6.46881	NA	6.75432	6.72255	9.5365	7.51902	6.5153	7.4474	7.05532
792	neg_646.613_12.482	Negative	.	Y	LMSP02010009	.	416	17	399	.	.	7.71121	10.2436	9.09597	12.2267	11.4057	9.65488	9.79385	11.0903	12.2354	11.7478	10.4193	10.7461	9.29479	9.54838	9.41106	7.81132	13.37	9.05454	10.6463	9.09143	6.79597	12.623	9.92734	12.0375	12.486	8.58104	11.0668	9.93349	9.75479	11.7298	10.0491	9.80866	9.33865	NA	9.76908	9.9283	9.92811	9.19975
793	neg_647.572_10.024	Negative	.	Y	LMST01020008,LMST01020034,LMST01020055,LMST01020059	.	419	17	402	.	.	10.486	11.3243	11.3611	9.45327	9.98263	10.5262	10.7204	10.6281	9.70656	9.83598	10.7386	10.8243	11.4612	10.4654	11.1314	10.9731	10.7511	10.9401	9.91403	10.4938	10.1893	9.82725	10.5584	10.268	10.2112	10.5719	11.0054	10.4509	9.59135	10.6281	10.9824	10.3488	10.2861	12.8646	10.7988	9.87419	11.0536	10.7635
794	neg_649.008_19.756	Negative	.	N	NA	.	420	17	403	.	.	13.1249	13.0007	13.7309	11.8731	12.3566	12.7897	13.1148	13.3013	12.3615	12.431	12.6781	12.3525	13.3254	12.5203	13.1474	13.0798	12.968	13.2346	12.1803	13.0225	12.4283	12.0388	13.9245	12.3781	12.9068	13.0207	12.9642	12.3232	11.7569	12.9722	13.1304	12.4433	12.5029	15.1702	13.0313	12.009	12.9063	12.8405
795	neg_649.008_6.696	Negative	.	N	NA	.	418	17	401	.	.	10.024	9.09234	9.95241	7.84264	8.48419	8.97609	7.45939	9.23374	8.24803	8.45703	8.02231	8.29411	9.01973	9.54929	9.16923	9.56631	9.07045	9.13668	8.05724	8.81001	8.70688	9.08224	8.60484	7.87851	8.54268	9.25522	9.03725	8.24518	7.74911	9.11708	9.22963	7.79771	7.97851	11.1771	8.55245	7.58222	8.92225	9.42334
796	neg_650.572_10.538	Negative	.	N	NA	.	419	17	402	.	.	12.7486	12.7756	12.323	11.65	13.5934	13.2389	13.2373	14.4652	14.5744	15.2176	14.0575	13.9366	13.0936	12.8376	13.1617	13.5819	16.1683	12.8183	12.0366	12.9774	12.591	11.6788	8.39294	12.513	10.7044	13.453	14.1326	12.6831	12.8762	14.9217	14.2173	13.9384	12.5433	NA	14.6528	14.4955	14.0512	14.4776
797	neg_651.604_11.64	Negative	.	Y	LMST01020007,LMST01020047	.	420	17	403	.	.	12.3555	12.1961	13.2525	11.2993	12.2683	12.4925	12.4771	12.8535	13.2559	12.5664	12.4593	12.4332	13.0797	13.2504	12.6996	12.9012	15.5961	12.8874	11.5607	12.2242	12.6524	11.4701	13.2646	12.0692	11.8883	12.6888	12.8747	11.7742	11.7649	13.2366	13.0724	12.0528	12.1731	14.9446	12.9074	12.0781	12.669	12.7545
798	neg_651.982_19.774	Negative	.	N	NA	.	391	17	374	.	.	6.83678	6.66876	8.84282	5.06483	6.93769	7.54612	7.92698	8.68307	7.0669	6.32137	7.02549	6.819	8.54666	5.98295	6.24964	6.80171	7.71169	7.16531	6.48901	4.43083	7.80634	6.54793	9.7372	6.76455	7.90516	7.48179	8.01579	NA	6.24717	7.51795	6.44837	7.5476	6.91311	NA	7.95979	6.21649	5.99816	7.39322
799	neg_652.551_9.426	Negative	.	N	NA	.	416	17	399	.	.	14.307	14.2225	13.6367	12.4974	14.2354	14.2416	14.0575	15.4013	15.1039	14.9772	13.9622	14.0389	14.0677	12.9482	15.0397	13.2984	15.6522	13.4689	10.6287	13.2962	12.6244	12.4829	NA	12.4536	10.9607	13.2986	14.0232	12.2358	12.4853	14.57	14.5342	13.6751	12.184	NA	14.815	14.2935	13.9152	14.4262
800	neg_652.588_11.359	Negative	.	N	NA	.	420	17	403	.	.	14.6947	14.9842	15.4962	14.3913	15.7972	15.8279	15.9598	15.8557	16.9361	17.1245	15.8518	16.3966	16.2814	16.3054	15.4293	16.6271	18.9142	16.0298	15.0322	15.9271	16.461	13.139	13.5494	14.2379	13.2056	15.9543	15.8551	15.2751	15.4538	17.0292	16.2252	16.0266	15.9798	12.3963	16.4377	16.0906	16.2156	16.4699
801	neg_652.605_11.269	Negative	.	N	NA	.	420	17	403	.	.	10.4791	10.3731	9.96803	8.5647	10.9477	10.8445	11.4506	10.6722	11.8248	13.0573	10.7222	11.3409	11.348	11.003	11.7277	11.4434	14.6668	11.4239	8.25726	10.3825	11.5669	7.28356	9.65701	6.82504	8.37658	10.7567	11.7558	10.7663	10.4454	10.5422	9.4315	10.9568	9.55971	8.19921	11.0077	11.0649	10.0331	10.7491
802	neg_653.411_14.577	Negative	.	N	NA	.	420	17	403	.	.	15.4541	15.969	16.3174	14.4529	15.257	15.445	15.6368	15.9075	15.0513	14.8846	15.3034	15.1251	16.0901	15.1617	15.8697	16.0679	15.5165	15.9527	14.9093	15.5165	15.289	14.8242	18.6854	15.2016	15.5298	15.7694	15.6533	15.2765	14.6843	15.6271	16.0745	15.3016	14.9166	21.3983	15.6947	14.8217	15.9905	15.8186
803	neg_653.546_10.555	Negative	.	N	NA	.	411	17	394	.	.	11.0101	10.6317	10.3277	8.26141	10.5146	11.1585	11.172	12.5048	12.3455	12.6683	11.7598	11.5954	11.2502	10.6099	11.4016	11.767	14.4152	10.4349	9.29262	10.6573	10.7458	8.60043	NA	9.68579	7.72837	11.3345	12.1677	9.64592	9.58454	12.7643	11.8586	11.5905	9.92374	NA	11.7994	11.6867	11.4184	12.132
804	neg_654.376_14.871	Negative	.	N	NA	.	402	16	386	.	.	7.55958	7.54589	8.9391	7.49371	-2.83886	8.41626	7.48993	5.33603	6.95166	7.07409	6.47258	7.62816	7.83472	5.49411	8.71241	7.83955	7.65974	NA	NA	6.69908	7.69938	6.53723	8.55353	4.70354	7.88973	8.47485	7.32794	6.59487	6.53586	6.65681	8.11165	NA	6.05932	10.7975	8.4256	NA	7.82528	7.30473
805	neg_654.567_10.296	Negative	.	N	NA	.	419	17	402	.	.	15.1405	14.2858	14.3974	13.6085	14.6705	14.634	15.0283	15.2111	15.2796	15.2656	14.3709	14.5821	14.7979	14.6327	15.2789	14.1255	16.3384	14.6825	12.2685	14.2362	14.3199	12.0152	10.8557	12.9887	11.9593	14.037	14.1864	13.4238	13.1015	15.4376	14.3769	14.1529	13.3752	5.48538	14.8431	14.277	14.3677	14.5373
806	neg_654.579_11.658	Negative	.	N	NA	.	420	17	403	.	.	10.0449	10.5597	11.4262	9.34145	10.2018	10.8669	11.0483	11.1995	10.2931	9.62518	10.8377	9.8028	11.078	10.3783	10.9796	11.0985	11.1229	11.1118	9.5876	10.3108	10.4299	9.70918	11.7965	10.1566	9.87143	11.02	11.1519	9.6204	9.50238	10.6691	11.5909	10.0309	9.77491	12.7305	10.5629	9.8707	9.60098	10.8332
807	neg_654.602_11.658	Negative	.	Y	LMSP02030018,LMSP02030021	.	405	16	389	.	.	10.2164	8.60985	9.59692	8.92355	9.19541	9.93349	8.74843	9.27638	10.9901	11.532	8.7483	10.7955	9.78016	10.1962	10.4245	9.51676	12.3467	8.13467	7.98395	10.0734	10.7025	6.82189	6.16262	4.20723	NA	9.46958	7.08248	8.80518	8.08707	10.7364	8.51236	9.07677	8.74616	9.78009	9.78084	7.73837	9.25371	9.5637
808	neg_654.606_11.622	Negative	.	Y	LMSP02030018,LMSP02030021	.	390	16	374	.	.	8.53159	7.37164	7.90936	7.48734	8.23136	9.61484	8.17934	8.83263	9.95536	11.2017	7.41276	9.0501	9.26901	8.88534	10.0146	9.35482	10.8325	7.27946	7.20197	9.18951	10.1118	4.51023	5.33108	NA	NA	8.66491	6.6201	7.87756	7.29972	9.55192	6.56761	8.72301	7.96356	10.1424	8.93828	7.36441	7.60516	9.09707
809	neg_655.408_15.31	Negative	.	N	NA	.	370	13	357	.	.	7.66114	6.43095	7.66632	5.82122	NA	8.02837	8.41375	7.75571	6.66259	6.76413	NA	7.03783	8.70803	6.9662	NA	8.42946	8.01434	7.53938	NA	7.78873	7.47828	6.83991	8.03639	6.72111	5.26985	7.41673	8.28588	NA	NA	8.59243	6.33923	6.56114	NA	9.76114	7.07423	NA	7.02234	8.5302
810	neg_655.562_11.359	Negative	.	N	NA	.	420	17	403	.	.	13.6841	13.9222	14.462	13.2345	14.6173	14.8822	14.7712	14.8184	15.1728	15.3678	14.6558	15.0604	15.1917	15.166	14.2417	15.5266	17.3646	14.9562	13.8829	14.8512	15.2343	11.3133	12.533	12.8934	11.8033	14.7906	14.7397	13.9062	14.2792	15.8975	14.9878	14.7976	14.6421	10.3232	15.2491	14.8371	14.7493	15.1754
811	neg_655.585_11.622	Negative	.	N	NA	.	407	16	391	.	.	2.82484	8.2096	8.95099	7.23611	6.01609	7.996	9.29301	8.77094	7.55332	6.60902	7.5255	6.01397	8.70399	8.17574	9.14296	8.56864	7.75215	9.48	7.43221	7.48082	7.46592	8.60151	8.21189	7.03148	7.50113	7.83692	8.51678	NA	6.53809	8.05905	8.88917	6.79599	5.00636	10.7745	6.5054	6.50596	7.60741	8.3585
812	neg_656.574_12.464	Negative	.	N	NA	.	419	17	402	.	.	9.60414	9.91763	11.0837	10.3189	10.1348	11.3332	11.276	10.6153	10.5531	11.05	9.81178	10.0344	11.0821	11.0216	10.0216	10.99	13.8747	10.6006	9.78516	10.0897	10.7624	9.82981	8.78308	8.54877	9.15998	9.82595	11.366	8.23394	9.72589	12.8135	10.4925	10.4569	9.55105	5.89543	10.175	9.44121	9.22352	9.91072
813	neg_662.364_3.168	Negative	.	N	NA	.	402	16	386	.	.	6.42383	9.00222	8.98702	8.39474	10.1712	10.1441	7.58781	9.96872	8.82726	9.93083	10.4716	10.1448	9.58702	10.9587	8.90638	9.68772	9.22619	10.2455	7.22669	9.79338	9.61973	9.25454	NA	9.68165	9.6287	8.75669	9.80786	9.88165	9.28504	9.92705	8.08106	10.1638	9.02373	NA	10.5808	10.7361	10.5753	9.61106
814	neg_664.379_3.904	Negative	.	N	NA	.	398	16	382	.	.	9.69627	9.46839	8.71737	8.78813	8.76921	10.1944	9.61274	9.84858	8.20023	9.82177	8.50965	9.56001	9.31965	10.1902	9.79714	9.08662	10.337	9.83819	6.87786	8.36922	9.34438	5.38412	NA	7.5991	7.05917	9.0352	9.02019	7.99122	7.40514	10.156	9.06747	8.99671	8.22495	NA	8.98594	8.12874	8.38967	9.13179
815	neg_664.982_19.774	Negative	.	N	NA	.	398	15	383	.	.	8.753	8.59629	9.25434	7.54557	7.5737	8.62143	8.24874	8.70639	7.6618	7.89313	7.09433	6.51974	8.14524	7.42462	8.91526	8.50248	8.80657	9.04382	6.50299	8.95676	7.32028	7.63836	10.8793	6.74363	8.84705	8.24209	7.41841	6.44059	7.67006	8.73356	7.95006	8.53928	7.01729	NA	8.27131	6.20185	6.52209	7.80951
816	neg_666.603_11.932	Negative	.	N	NA	.	398	17	381	.	.	NA	7.56221	9.06609	8.76853	8.27773	8.29222	8.68458	8.80537	8.66627	9.30352	7.72967	7.85291	8.04206	8.72559	NA	8.07663	11.9047	NA	7.97566	6.28894	8.9747	8.06606	NA	6.37712	5.22587	6.85988	8.49813	6.93888	8.1039	9.9894	7.95016	8.26177	7.78584	NA	8.25536	7.3463	7.05652	7.50839
817	neg_667.514_9.729	Negative	.	N	NA	.	417	16	401	.	.	10.3088	12.7551	11.1169	8.5184	9.49048	10.0644	10.3139	10.6249	10.6912	9.44452	9.46025	12.0575	10.723	10.0937	11.2441	10.61	10.3612	10.9524	9.71598	10.0356	9.87608	9.51088	12.4287	9.99146	10.4233	10.5571	10.2817	9.73197	8.45392	10.2807	11.0893	10.0644	7.88141	13.2915	10.0805	8.39247	10.6326	10.528
818	neg_669.457_5.224	Negative	.	N	NA	.	400	17	383	.	.	9.1718	11.1581	10.0154	7.76033	8.01053	8.6961	9.71336	8.33053	8.47974	9.12834	8.10607	10.6509	9.17074	7.34356	8.99644	8.74299	8.54001	8.86828	8.39129	8.55177	8.37772	NA	10.0417	8.12382	8.0806	8.7881	8.50735	8.09046	7.57963	8.68292	8.54387	8.39005	7.4136	10.8925	8.79179	7.83521	8.40368	8.69886
819	neg_670.59_12.976	Negative	.	N	NA	.	405	17	388	.	.	NA	9.42751	9.61865	10.7452	10.9117	9.4765	9.28285	9.87939	10.2276	10.4395	8.93418	9.27552	9.72959	10.231	NA	8.64481	11.8453	9.36304	9.54793	8.28686	9.34087	10.3098	7.48574	8.86023	9.16791	7.48196	8.87818	7.3883	9.73549	10.4064	9.40283	8.9359	8.68437	NA	9.06848	8.31092	6.67008	8.15726
820	neg_671.331_15.472	Negative	.	N	NA	.	359	15	344	.	.	8.56077	7.17927	6.42228	5.04377	5.84922	7.12299	8.21631	8.1087	6.65311	6.46979	6.23922	6.02812	8.13121	5.20184	7.92672	8.01953	8.38649	7.74611	NA	4.15476	6.93474	7.31172	9.70024	6.35786	7.61716	7.22513	5.86996	NA	NA	5.78585	NA	6.80851	6.77147	8.71905	NA	NA	6.34363	5.87942
821	neg_671.377_15.292	Negative	.	N	NA	.	381	15	366	.	.	8.09547	8.71134	8.74435	7.33344	8.21187	7.88318	8.56407	8.18146	7.45187	7.21539	NA	7.71848	8.33702	8.17463	8.86649	7.60419	7.81147	7.80676	8.26717	7.1662	7.13682	8.52072	8.7989	7.27711	7.5234	7.94214	6.71493	NA	NA	7.49033	7.13962	7.31078	8.02729	11.3862	NA	NA	7.49404	7.83069
822	neg_672.496_8.988	Negative	.	Y	LMGP02030014,LMGP02030037,LMGL02010071,LMGL02010077,LMGL02010078,LMGL02010400,LMGL02010423,LMGL02010481,LMGL02010504	.	418	17	401	.	.	12.0521	9.68362	8.55141	13.3392	11.5472	9.3148	7.57643	6.1333	10.7077	10.3837	9.1295	10.874	8.77934	10.6837	11.4566	5.82788	6.28521	8.5807	11.2564	8.49096	8.87156	12.0082	8.13211	11.5658	11.84	8.74677	8.18133	10.298	10.6982	8.07115	8.16087	9.49958	11.061	NA	6.44329	10.6332	9.01356	5.71033
823	neg_674.512_9.85	Negative	.	Y	LMGP02020027,LMGP02020041,LMGP02030013,LMGP02030036,LMGP02030062,LMGL02010063,LMGL02010064,LMGL02010069,LMGL02010070,LMGL02010399,LMGL02010422,LMGL02010480,LMGL02010503	.	418	17	401	.	.	12.9683	12.1077	12.1382	13.0375	12.3254	13.3831	12.3201	10.9179	11.6375	11.3807	11.173	11.896	12.3487	12.8011	12.4856	10.4849	12.3045	12.2837	8.98847	12.0038	12.6764	6.73472	6.84717	8.06814	6.8125	11.1546	10.7299	10.2143	9.81907	10.6948	10.679	10.9151	11.3338	NA	10.481	10.794	10.1452	10.2569
824	neg_677.368_15.146	Negative	.	N	NA	.	410	16	394	.	.	7.75937	8.02128	8.18598	6.32453	7.42343	6.00638	6.4124	7.32442	6.1935	6.85038	5.9318	7.50072	7.80127	6.72881	7.10395	7.75788	7.11873	5.97766	6.58787	7.82878	6.70199	6.68979	9.24362	6.24287	7.36887	7.42672	7.52107	5.4302	6.47118	7.28411	8.30234	8.70506	7.48775	10.5275	7.87589	7.63419	8.04006	7.11847
825	neg_677.37_14.853	Negative	.	N	NA	.	415	17	398	.	.	8.38518	8.08648	9.07904	7.85129	7.26233	6.85776	7.57576	8.54478	7.41047	7.36786	NA	6.66511	8.93335	7.86321	9.25808	7.66419	7.50372	9.78922	8.22253	7.24766	8.10116	7.34124	7.82945	5.14092	7.19281	7.2676	3.88129	4.47331	5.46668	7.90939	7.9327	7.8376	7.24347	9.18327	8.9823	6.80559	9.27947	8.33471
826	neg_677.454_3.977	Negative	.	Y	LMGP10030022	.	369	16	353	.	.	8.35069	10.626	7.49093	7.15772	11.3573	8.16401	9.85264	12.5638	10.8254	11.8639	11.6395	11.8752	9.65439	10.5782	NA	7.55351	12.5478	9.31241	7.21841	10.4902	9.56476	7.58007	NA	10.1694	6.42171	10.5572	10.8695	8.11482	7.24595	12.7134	11.4417	12.7087	11.035	NA	9.85289	12.6149	11.798	11.1039
827	neg_678.528_10.296	Negative	.	N	NA	.	413	16	397	.	.	12.6515	13.675	13.1809	11.1511	12.7538	12.6156	12.7183	12.6974	12.7691	12.7001	12.1179	13.0638	12.758	12.4707	13.42	12.468	13.9377	12.7451	9.09181	12.0516	11.5725	10.5936	10.1265	11.5309	11.2903	12.1458	12.0646	11.8001	10.2238	12.9602	12.3536	11.9628	11.2542	13.4704	12.8958	10.7946	12.2008	12.4857
828	neg_678.603_11.485	Negative	.	N	NA	.	414	17	397	.	.	8.65333	9.00439	9.38588	10.9452	10.3345	10.1505	9.17014	11.0125	11.004	11.5062	9.43318	9.48209	9.6054	8.35349	9.20272	8.78256	12.3899	7.46051	6.62294	6.88048	7.58762	11.7425	7.84762	10.2527	10.8647	8.02709	11.1701	7.52129	8.77938	11.3903	9.30263	9.15173	7.35856	NA	9.2203	9.15407	9.07667	8.13161
829	neg_678.603_11.658	Negative	.	N	NA	.	419	17	402	.	.	9.69343	10.4151	10.3717	9.22079	10.2097	11.3723	10.8948	12.0014	10.7401	11.8373	9.94898	9.89039	10.846	9.68078	9.91861	10.8904	13.5744	10.3251	9.23452	10.2119	8.99395	10.3829	5.8178	9.22739	9.40991	9.46703	12.611	8.20775	9.61556	13.025	11.6747	11.2395	9.84813	NA	10.8224	10.0239	10.5193	10.1633
830	neg_680.582_10.555	Negative	.	N	NA	.	344	15	329	.	.	NA	8.07856	7.47096	5.84952	NA	8.63973	9.3228	10.6557	11.6913	11.5489	9.0679	10.006	8.98298	7.8059	8.55038	9.534	12.8878	NA	NA	8.74914	8.58742	NA	NA	8.31889	NA	9.45593	7.88719	NA	7.58408	11.3426	9.55116	9.74737	NA	NA	9.96444	9.77413	9.2697	10.8384
831	neg_680.619_12.464	Negative	.	N	NA	.	420	17	403	.	.	11.519	11.8144	12.6571	12.4381	12.2229	13.0074	12.8084	12.736	12.6084	13.051	11.8204	12.0217	12.8633	12.6907	11.8399	12.5957	15.6058	12.2959	11.7768	12.0269	12.4072	12.2434	11.4701	11.1054	11.5472	11.607	12.945	10.8283	11.8401	14.5172	12.4591	12.2908	11.5908	8.64505	12.1472	11.4398	11.9231	11.9744
832	neg_681.53_10.121	Negative	.	N	NA	.	412	16	396	.	.	10.6375	12.6633	11.2055	8.38567	9.28893	9.09024	9.95584	10.0932	10.0294	7.70005	9.57601	11.8519	10.1455	8.69604	10.299	9.96228	10.1094	10.4163	8.8046	9.11327	9.34129	6.96333	11.7265	9.44169	9.83146	10.2706	10.7177	8.97547	7.54362	9.58454	10.7081	8.39449	8.96379	12.9594	9.90972	8.78311	10.5077	9.73866
833	neg_681.578_11.658	Negative	.	N	NA	.	418	17	401	.	.	8.92426	10.3215	10.4594	9.98861	10.1179	11.3932	10.2194	11.8455	10.7018	11.4528	9.92371	9.98515	10.6899	9.33283	10.1424	10.7146	13.1844	9.93499	8.96336	9.64772	8.79184	11.332	5.38985	9.92059	9.94524	8.93734	12.2978	7.96066	9.19834	12.7695	11.8143	10.7487	9.10168	NA	9.84065	9.42175	9.96151	9.84219
834	neg_682.591_12.482	Negative	.	N	NA	.	420	17	403	.	.	12.2144	13.9921	13.7314	14.7085	14.9551	13.6767	13.3902	14.6691	15.0317	14.8949	14.1275	13.9653	13.7443	13.1296	13.0678	13.1236	16.1472	13.0614	14.1055	12.9591	12.9393	15.2215	13.6002	14.8343	15.0223	12.9466	14.9032	13.2279	13.4864	15.4749	14.0981	13.5592	13.1758	9.48571	13.3259	13.5827	13.1948	13.0083
835	neg_682.598_11.341	Negative	.	N	NA	.	412	17	395	.	.	9.68675	10.1868	10.9098	10.3574	11.2719	11.657	10.9012	11.4784	12.4567	12.647	11.3578	11.8259	11.7431	11.9176	10.6405	11.7898	14.4539	11.3324	10.6707	11.0111	11.9831	8.1698	NA	9.79136	8.66038	11.3893	10.84	10.5114	11.1112	12.6288	11.0268	11.7455	11.4246	NA	11.6638	12.1808	11.306	11.7741
836	neg_682.634_12.7	Negative	.	Y	LMSP02030002,LMSP02030022	.	413	17	396	.	.	9.38852	8.38381	9.57271	9.44556	7.73288	9.88111	7.6482	8.80431	9.35484	8.8546	7.25353	8.58313	8.97382	8.77031	9.00944	8.57565	9.3582	8.51166	7.75833	7.56907	8.50207	9.27363	6.66413	7.47259	6.68297	7.68236	6.81089	7.33485	7.31641	9.10476	NA	6.6008	7.71301	8.53814	7.19017	NA	7.44144	7.76943
837	neg_684.606_13.418	Negative	.	N	NA	.	420	17	403	.	.	9.2521	10.7568	11.3693	12.5236	11.8344	11.6155	10.5312	11.1598	11.1329	11.2296	9.30618	10.0525	11.1528	11.0212	10.3013	10.3919	14.1653	10.7272	10.3715	9.66156	10.0748	11.4624	11.0725	9.86844	10.7176	8.54062	11.4191	8.82674	10.417	13.0273	10.5544	9.61445	9.48673	8.2222	8.59317	8.63562	8.51273	9.35099
838	neg_688.283_2.635	Negative	.	N	NA	.	374	15	359	.	.	NA	8.8721	8.66327	8.62781	8.93384	11.8046	10.2226	9.68571	7.69043	9.54829	9.07038	10.7236	10.1771	10.5322	9.48139	9.90737	10.4322	11.1358	7.85207	9.07338	9.75872	NA	NA	8.42993	9.21131	9.33622	8.4356	10.9786	10.136	10.4503	8.21278	9.59448	9.55797	NA	10.0833	11.315	8.72241	9.51123
839	neg_688.491_8.418	Negative	.	Y	LMGP02010372,LMGP02010395,LMGP02010432,LMGP02010456,LMGP02010482,LMGP02010520,LMGP02010541,LMGP02010565,LMGP02010622,LMGP02010794,LMGP02010841,LMGP02011199,LMGP02011228,LMGP02011247	.	419	17	402	.	.	12.691	10.7173	11.6817	11.2854	10.435	11.759	10.9781	10.9176	10.6755	10.6737	10.2338	10.701	11.4254	11.7128	11.9558	11.3051	10.7748	10.4297	10.5752	10.3162	11.4285	8.63559	NA	10.6771	10.136	11.1311	10.7272	10.6016	12.0222	10.9273	10.0039	10.748	11.202	12.8515	10.113	11.4996	10.2835	10.8476
840	neg_688.529_7.819	Negative	.	Y	LMGP02020028,LMGP02020043,LMGP02030015,LMGP02030038,LMGP02030063,LMGL02010083,LMGL02010084,LMGL02010085,LMGL02010447,LMGL02010470,LMGL02010507,LMGL02010530	.	413	17	396	.	.	7.33023	6.95883	8.36643	6.88253	6.41526	8.17939	7.59763	7.99205	6.33754	6.78522	6.01201	6.5118	6.59142	6.53765	6.31231	6.63845	3.73601	7.21245	5.62508	5.70228	7.88388	5.70644	NA	6.01253	4.20416	7.00659	6.76931	6.12513	6.37397	7.1505	7.93951	7.1193	7.07992	NA	4.30344	6.91057	7.12715	6.49428
841	neg_690.503_8.034	Negative	.	Y	LMGP02010037,LMGP02011182,LMGP02011187,LMGP02011206,LMGP02011214,LMGP02011234,LMGP02011248,LMGP02011254,LMGP02011259	.	417	17	400	.	.	10.2529	7.07197	8.56463	7.76393	6.97525	8.86657	8.19475	6.76749	7.05254	6.23495	6.458	7.16975	7.0551	7.5563	8.92366	5.71634	8.14257	6.4554	5.83087	6.54731	6.74424	6.05489	NA	5.58364	4.00183	6.95513	6.97894	6.10021	6.21568	6.92285	6.73043	6.69064	5.76568	NA	7.12958	6.53734	6.34166	5.31912
842	neg_690.507_9.229	Negative	.	Y	LMGP02010037,LMGP02011182,LMGP02011187,LMGP02011206,LMGP02011214,LMGP02011234,LMGP02011248,LMGP02011254,LMGP02011259	.	383	16	367	.	.	11.6461	11.0471	11.7488	11.9796	11.8604	12.8346	11.6524	10.2107	10.8882	10.8953	10.4117	11.2105	11.3537	12.5013	11.5249	10.3037	11.4938	11.941	8.76228	11.6756	12.7732	NA	NA	7.78346	NA	11.0825	10.4757	9.66521	10.3459	10.8071	9.67844	11.3164	11.333	NA	10.5572	11.1195	9.7168	9.93517
843	neg_690.772_4.433	Negative	.	N	NA	.	407	17	390	.	.	6.42017	7.42783	8.07643	6.37942	7.01353	7.82972	7.72573	8.5186	5.40025	5.85149	7.17734	5.51745	7.96325	8.27582	8.62582	8.05567	7.40614	7.79669	7.06569	4.66378	7.41194	5.6826	7.98026	6.89693	7.57643	7.61488	7.39653	7.55687	5.94877	6.47825	5.51221	7.31423	6.4605	NA	7.91793	6.66014	7.89157	7.69046
844	neg_690.992_19.792	Negative	.	N	NA	.	417	17	400	.	.	10.852	10.5526	11.383	9.16896	9.30313	10.3179	10.2964	11.0497	10.2322	9.38758	10.0183	9.25646	10.8015	9.82588	10.2286	10.852	10.2191	10.9378	9.4952	10.5565	10.0975	9.32033	12.0023	9.67996	10.4928	10.5783	10.2879	9.48009	9.3094	10.2448	10.5689	10.0123	9.88152	11.767	10.384	9.60378	9.99543	10.1185
845	neg_692.619_12.006	Negative	.	N	NA	.	411	17	394	.	.	4.90949	9.91474	9.13332	10.8139	11.3244	9.54459	9.59694	11.1509	11.3773	11.493	10.5977	10.4051	9.37494	9.30454	7.83045	9.12926	12.2778	9.54314	10.5592	9.16427	9.09458	12.3727	9.02836	11.0477	11.8662	8.53875	11.4385	9.51791	10.2257	11.3441	10.7823	10.1371	10.1199	NA	10.4369	10.7697	9.70239	9.34887
846	neg_692.619_12.188	Negative	.	N	NA	.	383	17	366	.	.	NA	9.1599	8.07378	8.59927	9.12255	9.55115	8.82721	10.3752	9.80517	10.5234	8.06278	9.01683	8.61865	8.80902	NA	8.93418	11.0867	9.08596	7.79058	8.47672	8.11126	9.94257	7.39804	8.89729	8.41405	6.98457	10.125	NA	8.57841	10.0995	9.57303	9.57664	7.50321	NA	9.76178	8.82606	8.41637	8.67582
847	neg_692.655_13.473	Negative	.	N	NA	.	336	15	321	.	.	4.97836	4.24557	3.87298	NA	NA	6.50233	5.23726	NA	NA	5.18947	NA	6.56546	6.47187	NA	NA	5.67033	NA	4.23748	NA	5.33094	NA	10.4244	5.797	10.8201	10.0919	NA	2.39103	5.9054	7.27971	4.6066	NA	6.88374	5.45713	NA	7.46501	NA	7.00179	4.4874
848	neg_692.769_4.433	Negative	.	N	NA	.	412	17	395	.	.	6.94027	6.77561	8.37509	5.98121	6.76889	8.41005	8.27543	8.36917	5.60251	5.85238	7.34125	4.47408	9.09198	8.41467	8.42315	8.3801	7.10645	8.60048	7.15931	6.83064	7.48094	6.84294	8.57422	7.7784	8.44925	7.50772	7.37832	6.74981	5.13006	6.19695	6.60451	6.46364	6.33459	9.83468	7.127	6.34699	7.70769	7.8763
849	neg_694.634_12.976	Negative	.	N	NA	.	419	17	402	.	.	6.53185	11.4651	11.6097	12.3392	12.3348	11.5397	11.6636	11.7806	12.1295	12.1644	11.2787	10.9802	11.5052	11.8518	9.00881	10.7772	13.4075	11.3733	11.3384	10.7252	11.0625	12.1486	11.3495	10.7025	11.5686	10.067	11.2546	10.0671	11.5202	12.1533	11.4895	11.2987	11.1528	10.2527	11.332	10.3309	10.771	10.2342
850	neg_694.766_4.433	Negative	.	N	NA	.	351	14	337	.	.	NA	5.21747	7.50741	6.16896	4.75542	7.33382	5.95498	NA	4.84435	NA	6.95044	NA	7.37123	7.36894	7.79126	7.19249	7.57735	7.87353	6.16078	4.92599	NA	5.91372	7.47116	7.25582	7.642	6.99	7.38702	6.87138	4.95966	5.03385	5.90755	6.28213	4.7736	8.31787	6.53287	5.21188	5.32075	7.98627
851	neg_695.546_10.747	Negative	.	N	NA	.	420	17	403	.	.	12.4894	13.878	12.9759	10.6699	11.1851	11.7214	12.4686	12.1199	12.0593	10.9711	11.6627	12.9555	12.3962	12.1976	12.2947	12.301	11.9878	12.1718	11.2662	12.1155	11.4572	11.1182	13.4562	11.5818	11.7296	12.0705	12.1258	11.305	10.9943	11.918	12.3998	11.2809	11.2361	15.2181	11.7704	11.0203	12.5511	12.1189
852	neg_695.593_12.188	Negative	.	N	NA	.	359	16	343	.	.	NA	7.97203	8.22037	7.57084	8.30836	8.754	8.26828	9.20019	8.85045	9.44133	8.45483	8.01686	8.32794	7.89066	NA	8.56193	10.4527	7.84718	NA	6.75274	7.47882	8.86054	NA	8.4466	7.51795	NA	9.52145	NA	6.49806	9.21216	7.1356	8.71157	6.74529	6.61462	8.74787	7.17777	6.4701	6.57007
853	neg_696.606_12.976	Negative	.	N	NA	.	373	17	356	.	.	NA	8.69919	NA	9.92067	9.93871	NA	NA	8.72914	10.3233	9.38966	9.42955	9.10702	5.94831	8.37241	NA	7.45741	10.8011	NA	10.0541	8.1014	7.3803	10.975	9.96158	10.7557	10.9138	7.45774	9.31371	9.10003	9.12152	8.82821	8.45811	8.26003	8.40169	6.5192	8.83973	9.63797	7.43764	8.21999
854	neg_696.65_13.197	Negative	.	N	NA	.	387	17	370	.	.	7.03719	7.45197	8.78262	9.26107	8.36952	8.21723	5.18297	7.34896	8.68932	7.58508	NA	7.2775	8.39637	7.56687	NA	7.70798	8.81842	7.57087	6.09156	6.69231	6.83494	9.49182	8.11158	6.56175	6.67308	7.31724	NA	6.66733	6.90106	6.46266	6.19631	5.95345	NA	NA	NA	6.10353	NA	7.57558
855	neg_697.609_12.976	Negative	.	N	NA	.	414	17	397	.	.	7.25776	10.5201	10.7637	11.7036	11.5907	10.4575	10.4288	10.8074	11.1633	11.2228	10.4762	10.4181	10.6194	10.8279	NA	10.3596	12.6049	10.2471	10.8074	9.58145	10.4618	11.3297	10.8975	10.8429	11.26	9.30379	10.5596	9.1495	10.7536	11.2283	10.3514	10.3406	10.3788	8.5288	10.6108	10.3254	9.84414	9.52965
856	neg_698.512_9.197	Negative	.	Y	LMGP02020098,LMGP02020099,LMGP02030094,LMGL02010130,LMGL02010131,LMGL02010132,LMGL02010161,LMGL02010162,LMGL02010487,LMGL02010510	.	419	17	402	.	.	12.5048	11.6613	9.34691	14.1392	12.9067	12.4337	10.7513	10.7518	11.9074	12.0105	10.9118	12.7464	10.5351	12.1875	11.2496	10.4318	8.05768	10.8419	13.2309	11.7281	11.9834	13.5988	9.24309	12.8459	13.5192	10.758	11.4954	12.8934	13.009	10.0845	9.84394	12.3757	13.1355	NA	10.4993	12.9906	11.1413	11.1633
857	neg_698.629_11.822	Negative	.	N	NA	.	398	17	381	.	.	5.49684	6.6981	8.69624	4.01927	7.66973	8.38657	8.38789	8.0223	6.94084	7.37468	5.33889	6.94653	8.48627	8.7796	7.43277	8.14287	10.5105	9.08973	6.5527	8.86238	9.57662	NA	NA	5.23556	7.68491	6.23226	8.69026	NA	7.62545	9.52951	7.71744	7.77355	8.15663	7.30794	6.42735	7.26058	8.4985	8.41824
858	neg_700.528_10.072	Negative	.	Y	LMGP02020100,LMGP02030041,LMGP02030065,LMGP02030095,LMGP17010001,LMGL02010119,LMGL02010120,LMGL02010121,LMGL02010122,LMGL02010149,LMGL02010150,LMGL02010486,LMGL02010509	.	420	17	403	.	.	17.1934	16.9192	16.0851	18.5045	17.8631	16.4559	16.2179	16.0536	17.524	17.1165	16.6548	17.3925	16.5765	16.7065	16.9309	15.9764	15.8075	16.5333	17.2853	16.6038	16.9289	18.5951	16.4968	17.5107	18.1968	16.2961	16.398	17.1409	16.9337	16.0567	15.9927	16.6708	17.2752	11.0723	16.179	17.0172	16.1781	15.9249
859	neg_700.6_11.895	Negative	.	N	NA	.	415	17	398	.	.	7.79714	9.01456	9.28838	9.67051	8.76097	9.58225	9.93734	9.59161	9.16742	9.12972	8.18808	9.30379	9.37832	9.59331	8.5802	9.31526	10.9943	8.9068	9.25334	8.87315	9.94429	9.57832	6.83776	8.8885	8.46294	7.44439	9.35158	8.01312	9.27109	10.1798	9.5022	7.45312	9.39796	10.0335	8.46316	8.24725	9.36157	9.0753
860	neg_702.534_10.088	Negative	.	N	NA	.	419	17	402	.	.	13.5614	12.8679	12.2903	14.6504	13.7629	13.0292	12.6857	12.1099	13.3324	13.0982	12.6377	13.4926	12.5548	13.1695	12.9765	11.7519	12.1428	12.7764	13.4627	12.8894	13.2989	14.1613	12.1508	13.4505	13.8445	12.3846	12.4175	12.9554	13.2779	12.1112	11.9371	12.937	13.3246	NA	12.1963	13.2941	11.9927	11.7885
861	neg_702.543_10.961	Negative	.	Y	LMGP02020018,LMGP02020064,LMGP02020093,LMGP02030018,LMGP02030040,LMGP02030064,LMGL02010108,LMGL02010109,LMGL02010110,LMGL02010111,LMGL02010126,LMGL02010138,LMGL02010485,LMGL02010508	.	419	17	402	.	.	13.6739	14.0219	14.0242	14.1975	14.3394	14.8575	13.8673	12.5945	13.0117	13.0691	13.1919	13.6572	13.7279	14.6944	13.1252	13.1291	13.8654	14.3823	12.1125	14.3556	14.7647	9.94633	8.99554	11.5026	9.96022	13.5158	13.1699	12.9185	12.6856	12.5764	12.8358	13.4715	13.7928	NA	13.193	13.423	12.7318	12.9605
862	neg_702.616_12.866	Negative	.	N	NA	.	381	16	365	.	.	6.16909	7.00646	7.52428	7.83728	NA	6.97024	8.44549	7.53316	7.79041	6.74098	6.2698	6.67226	8.28281	8.0017	6.80714	7.82979	9.44755	NA	5.30586	8.2607	8.51156	NA	NA	6.97425	6.11201	4.8559	7.24863	NA	NA	8.62278	6.64154	6.27405	7.69484	8.71731	NA	NA	NA	6.5296
863	neg_704.504_8.549	Negative	.	Y	LMFA13010022,LMFA13010024,LMFA13010029	.	371	16	355	.	.	8.17819	7.11699	8.07866	NA	7.00191	7.85079	8.52466	7.84179	6.09451	7.77003	7.27572	7.43977	8.21468	7.66048	5.64569	7.06883	7.19982	7.41602	NA	7.49694	8.35455	5.05987	NA	6.03269	NA	7.82356	7.61461	7.48285	6.84183	6.7398	7.35127	7.0713	8.18189	NA	7.38376	7.87821	6.72498	6.51977
864	neg_704.559_11.047	Negative	.	Y	LMGP02020063,LMGP02020094,LMGP02020101,LMGL02010098,LMGL02010099,LMGL02010100,LMGL02010101,LMGL02010116,LMGL02010137,LMGL02010484	.	370	15	355	.	.	9.71146	8.98762	10.3898	10.5054	10.237	11.0074	9.65692	8.79082	9.25873	8.25653	9.2151	9.6535	9.48533	11.0528	9.72329	8.88863	10.6399	10.2223	6.73479	9.91462	11.2514	NA	NA	NA	NA	9.56784	8.84386	8.0561	8.17795	8.36115	8.26948	8.93701	9.43917	NA	9.14632	8.85031	8.07959	8.72
865	neg_704.619_11.677	Negative	.	N	NA	.	420	17	403	.	.	10.9459	12.4728	12.2035	12.8978	12.5718	12.7556	12.0586	13.5087	13.5056	13.6865	12.0494	12.2664	12.3841	11.2139	12.0072	12.0777	14.6457	11.8341	11.663	11.8988	10.9532	14.3336	10.2525	12.9218	13.199	10.6225	13.8656	11.3502	11.9526	14.3008	12.9483	12.419	11.3314	6.48095	11.9554	12.069	11.8944	11.9295
866	neg_704.655_13.105	Negative	.	N	NA	.	334	16	318	.	.	2.5779	NA	6.1057	NA	5.17219	4.53147	NA	5.07852	NA	2.88932	NA	3.40054	4.94287	4.00742	6.25781	3.58076	5.7812	1.06509	5.39377	0.348885	3.4861	8.80148	2.27567	8.7173	8.63435	NA	6.45711	5.46658	NA	NA	5.54115	4.7894	6.84864	NA	4.91762	3.55118	6.88846	4.96254
867	neg_706.559_11.341	Negative	.	N	NA	.	419	17	402	.	.	9.46405	11.2843	9.61545	9.37253	9.96673	10.5962	10.2892	10.6253	11.0805	11.6172	9.52777	11.1739	10.7885	10.8317	10.5181	10.9863	12.7525	11.1103	9.48505	10.5005	10.6952	7.48813	7.93088	10.0866	9.28268	10.4282	9.82986	8.77654	9.88897	10.9947	11.0471	10.4204	10.1766	11.6845	10.4064	10.1337	10.7545	10.7833
868	neg_706.636_12.482	Negative	.	N	NA	.	420	17	403	.	.	13.1362	15.4427	14.7774	16.7056	16.3261	14.4824	14.4596	16.0447	16.7274	16.5812	15.6077	15.4391	15.1904	14.2267	14.5069	14.2219	17.4863	14.1533	15.6597	14.3386	13.8785	18.1655	15.138	16.7284	17.2249	14.0066	16.3947	14.8661	14.7399	16.6822	15.3588	14.8371	14.5162	9.18689	14.8163	14.9233	15.0685	14.2727
869	neg_706.67_13.768	Negative	.	N	NA	.	394	16	378	.	.	2.39604	2.32471	7.78179	4.63936	7.3504	6.9649	NA	7.17172	5.6819	6.00812	5.07428	6.34096	7.44043	1.75906	8.18047	6.27631	5.37997	8.36544	5.08459	7.00593	5.66553	10.1421	9.84255	8.85005	10.0266	NA	8.22834	4.45118	4.28322	8.35429	6.28379	2.41659	7.82158	9.78145	7.54924	5.12884	7.47114	8.05764
870	neg_706.966_19.756	Negative	.	N	NA	.	418	17	401	.	.	10.5737	10.1052	11.0658	9.25655	9.54861	9.92517	10.5636	10.2319	10.0506	9.03315	9.95785	9.2069	10.3093	9.41982	10.5468	9.97224	9.91551	10.7775	9.13912	10.3856	9.62244	8.7849	11.5437	9.67707	10.435	10.6131	10.3944	8.481	9.2686	10.0919	10.0378	9.93862	9.16802	10.9815	9.79657	9.19825	9.75323	10.4155
871	neg_707.594_11.695	Negative	.	N	NA	.	418	17	401	.	.	9.49941	10.8015	10.8131	10.7757	11.7403	11.7203	9.6813	12.2549	11.9025	12.0163	10.6059	10.937	11.068	9.74323	11.0358	10.5645	13.4881	9.50718	10.4815	10.182	9.47819	12.7363	8.79135	11.6611	11.6547	9.47733	12.654	9.26723	10.636	13.053	12.5308	11.03	10.0467	NA	11.1723	10.796	10.7308	10.2896
872	neg_707.629_13.105	Negative	.	N	NA	.	367	17	350	.	.	5.03814	NA	7.1067	-3.25268	4.63478	4.71059	NA	5.02379	1.78353	4.874	NA	NA	1.61712	6.4154	6.47529	7.16208	7.32487	6.88733	6.25942	4.05622	6.55314	6.26855	8.33941	6.1983	7.44127	5.65833	4.40886	4.33081	NA	NA	7.59995	5.662	6.12052	10.0267	3.6379	3.00142	7.12525	6.63427
873	neg_708.444_7.653	Negative	.	N	NA	.	391	16	375	.	.	6.8403	13.2705	12.0276	13.1455	10.2109	13.5569	12.3117	13.1071	11.8873	10.6581	12.6135	12.45	13.7853	12.5642	10.6015	15.5109	13.3017	9.80687	10.1097	12.7315	13.0293	10.8753	8.34455	13.0746	12.9725	14.4817	10.6729	10.3632	11.0995	13.8185	11.1898	11.557	11.7522	10.8252	11.2325	10.4166	10.9222	14.6356
874	neg_708.65_13.418	Negative	.	N	NA	.	420	17	403	.	.	11.1976	12.449	13.1905	14.1185	13.3569	13.2751	12.4311	13.0211	12.9172	12.9363	11.3624	11.9467	13.0414	12.5956	11.5964	12.2954	15.6274	12.4019	11.9539	11.5286	11.9017	13.2827	12.6422	11.823	12.4943	10.9996	12.9868	10.8736	11.749	14.5731	12.2805	11.3471	11.4523	10.4194	11.3099	11.1933	11.444	11.3732
875	neg_708.651_12.756	Negative	.	N	NA	.	419	17	402	.	.	9.21401	9.96396	9.71714	12.7159	11.2328	10.1704	8.60707	10.6996	12.5403	13.096	9.54811	11.0573	9.33991	8.94069	9.28963	5.30381	12.5848	9.03374	9.54831	8.7755	8.60329	13.0885	10.6609	9.96091	11.0556	7.03891	9.63714	9.40291	8.92797	10.8836	8.4578	8.77805	8.24792	9.68892	8.64415	8.29124	8.3852	7.2366
876	neg_709.541_10.961	Negative	.	N	NA	.	382	15	367	.	.	1.78448	8.38034	6.85972	3.23673	2.54276	5.69988	NA	5.86918	5.2974	5.04518	4.08458	7.34718	6.40505	7.71562	4.56878	5.60177	5.19181	6.67554	5.56671	7.99677	4.63474	4.57603	NA	4.79853	5.90375	5.6935	5.96398	5.12338	4.80436	4.76513	4.80653	5.36512	1.41845	8.83607	4.98529	5.07428	1.84979	5.54398
877	neg_709.561_10.784	Negative	.	N	NA	.	419	17	402	.	.	10.8744	12.5321	11.1514	8.67124	9.3273	9.81653	9.98405	10.3261	10.1557	9.36223	9.7835	11.7493	10.3997	9.06859	11.031	10.3945	9.66459	10.6965	8.95575	10.6825	9.61023	9.1929	11.753	9.48705	9.66527	10.2726	10.3329	9.31854	8.80085	10.0737	10.2165	9.99804	10.3471	12.3223	9.65997	9.10187	10.8071	10.1137
878	neg_709.561_11.12	Negative	.	N	NA	.	405	16	389	.	.	10.5353	11.8963	11.2882	7.59636	8.13098	9.30147	9.20083	9.7244	9.49993	8.44571	7.67972	10.7439	9.80053	8.75142	10.2733	9.48552	9.62656	10.6943	8.51745	9.55507	8.9137	4.35672	8.95042	8.27308	9.18996	9.8549	9.87048	7.95328	7.85121	9.23283	10.3989	8.02984	8.16449	12.3893	9.45702	7.72708	9.60614	9.23127
879	neg_709.609_12.482	Negative	.	N	NA	.	420	17	403	.	.	12.3791	14.7365	14.0539	15.3999	15.5342	13.911	13.602	15.2946	15.4912	15.5275	14.8394	14.5757	14.2836	13.3233	13.486	13.6083	16.2657	13.2177	14.7158	13.5158	13.1727	16.0586	14.1311	15.5463	15.7592	13.3116	15.512	13.8206	14.0273	15.8812	14.5097	14.0569	13.7336	8.75115	13.7577	14.138	13.4973	13.444
880	neg_710.475_7.58	Negative	.	Y	LMGP02010380,LMGP02010443,LMGP02010525,LMGP02010526,LMGP02010686,LMGP02010716,LMGP02010744,LMGP02010905,LMGP02010935,LMGP02011102,LMGP02011208,LMGP02011223,LMGP02011242	.	391	17	374	.	.	9.1638	5.00052	5.85083	7.66396	2.03797	8.12985	6.53318	3.15488	5.86516	7.07364	2.42471	4.38258	0.415233	7.50265	8.80669	0.543534	7.66651	NA	3.54147	6.60741	7.09282	3.85664	NA	5.57521	NA	4.39983	5.81359	6.10675	7.52279	5.2022	4.18975	6.81369	6.43839	NA	4.80428	7.60228	3.05162	5.64261
881	neg_710.621_13.4	Negative	.	N	NA	.	375	17	358	.	.	NA	8.39952	6.96384	10.8485	9.834	5.80844	6.91992	8.22811	9.9593	9.40808	8.49133	8.28612	5.05474	6.50198	NA	5.06537	11.1655	NA	9.41496	6.68448	7.15254	9.79787	8.50804	8.71915	8.37809	7.57735	7.85926	7.63969	8.93299	9.18323	8.00773	7.51201	7.7761	NA	8.67751	8.37571	NA	7.29003
882	neg_710.665_13.602	Negative	.	Y	LMSP02030003,LMSP02030023	.	419	17	402	.	.	9.66038	9.55742	10.4212	10.3385	10.011	10.2051	9.59808	9.70924	9.96217	9.48932	7.68025	9.17734	9.52489	8.34352	8.28459	9.84801	10.1694	9.43442	8.66301	9.05407	8.80803	10.6352	10.8423	8.60451	9.39492	8.99724	9.09922	8.27301	8.42836	9.38104	9.67732	7.66836	8.57162	9.30666	8.26396	8.17847	8.92624	9.25957
883	neg_711.456_4.124	Negative	.	Y	LMPR01070058,LMPR01070166	.	399	16	383	.	.	9.89245	10.6747	8.61019	9.48409	11.3369	10.3916	10.2599	11.9296	9.49068	10.8383	11.8498	11.0781	10.1667	10.667	10.6675	8.64614	11.3066	9.29746	6.35883	10.2694	9.76417	8.80603	NA	9.99826	9.12043	10.3907	10.7475	8.91989	8.26645	11.4738	10.0262	11.2583	10.2873	NA	10.349	11.8647	11.4788	10.8624
884	neg_711.624_12.756	Negative	.	N	NA	.	400	16	384	.	.	8.19626	8.89337	8.40202	12.0709	10.2948	9.42579	6.48346	9.75616	11.549	12.0134	7.54494	10.2069	7.14649	6.87049	8.65273	6.85048	11.6597	7.53199	8.96292	7.07443	7.43018	12.5677	9.58057	9.21434	10.1392	5.65837	9.31162	7.58808	7.49195	9.70858	7.62136	6.91412	7.22708	NA	NA	NA	6.28222	7.10342
885	neg_711.624_13.418	Negative	.	N	NA	.	419	17	402	.	.	10.7938	11.7991	12.437	13.3136	12.721	12.589	11.6133	12.3095	12.2512	12.3907	10.9082	11.3867	12.0905	11.8413	11	11.5322	14.9568	11.858	11.5563	10.8491	11.0638	12.6775	11.7894	11.2167	11.6317	10.3345	12.4308	9.88652	11.4112	13.7701	11.5151	10.7368	10.6754	NA	10.1294	10.2302	10.0661	10.5205
886	neg_712.528_9.729	Negative	.	Y	LMGP02030044,LMGL02010183,LMGL02010184,LMGL02010185,LMGL02010537	.	348	16	332	.	.	NA	6.54522	NA	9.54501	8.45348	3.91661	NA	NA	9.65936	9.16616	7.94223	9.83446	NA	5.07722	NA	4.83304	NA	NA	11.3658	7.39489	7.44324	12.7847	8.39943	11.7945	12.9875	4.93074	2.68544	9.53322	9.95696	5.42388	NA	8.67682	9.85186	NA	NA	9.85203	7.49836	7.22542
887	neg_712.645_12.518	Negative	.	N	NA	.	388	17	371	.	.	NA	7.17641	7.70961	5.84188	8.03764	7.57999	7.50821	7.1696	7.98803	6.47341	6.49312	6.53867	8.20341	7.24217	NA	8.73522	9.42464	NA	NA	8.25428	7.80443	7.66212	NA	7.28016	8.81251	7.80137	NA	6.72695	8.19117	7.62407	8.01663	7.48358	7.30661	7.74014	8.04856	0.49869	NA	7.70396
888	neg_713.378_15.274	Negative	.	N	NA	.	420	17	403	.	.	11.9051	11.869	12.4356	10.8231	11.239	11.7348	11.8594	12.1485	10.9725	11.1387	10.8961	11.4198	12.0823	11.5152	12.4106	11.8755	11.6248	12.8745	11.3234	11.7591	11.5709	11.1567	12.8923	11.3915	11.8327	11.6061	11.5628	10.9629	10.7263	11.5051	11.9803	11.1335	11.3035	13.8905	11.7683	11.2133	12.5182	11.8619
889	neg_713.532_8.104	Negative	.	N	NA	.	411	17	394	.	.	6.16737	6.72415	7.4908	6.79746	5.92302	7.43237	7.61053	6.92887	5.33286	5.61256	6.28174	6.31444	5.64047	6.51333	5.36846	6.21237	4.25031	6.99325	4.7608	8.18772	5.27801	6.75497	NA	5.16067	5.39729	6.11435	7.14428	6.25013	5.996	6.55107	6.44343	6.70093	6.42241	NA	7.43823	6.17723	6.87823	6.13962
890	neg_713.548_8.017	Negative	.	Y	LMGP10020017,LMGP10020036,LMGP10020054,LMGP10030025,LMGP10030047,LMGP10030068	.	415	17	398	.	.	7.99742	9.41405	8.33342	9.01115	8.18853	9.37621	9.4059	8.39468	7.90755	6.72214	7.76666	8.71063	8.94945	9.82622	8.61351	8.28629	6.52067	8.46697	7.52317	7.93438	9.30718	7.7661	5.02964	7.02095	7.21236	7.53366	8.46174	7.88903	7.96113	9.09266	8.32076	9.02309	7.70839	NA	8.2381	8.32795	8.34888	7.42801
891	neg_713.555_8.017	Negative	.	Y	LMGP10020017,LMGP10020036,LMGP10020054,LMGP10030025,LMGP10030047,LMGP10030068,LMSP03020012,LMSP03020027,LMSP03020036,LMSP03020052	.	411	17	394	.	.	6.74742	8.11394	6.79409	8.05388	6.73348	8.56754	8.21195	7.16032	7.05174	6.12175	6.40862	7.15588	7.79667	9.05066	7.56181	6.18835	4.87856	7.37554	6.51316	6.83434	8.48923	6.56428	4.13306	5.60485	6.23642	6.08388	7.40063	6.5434	6.87624	7.88794	7.18112	7.76965	6.75624	NA	7.31744	7.17016	6.8687	6.7413
892	neg_713.558_8.034	Negative	.	Y	LMSP03020012,LMSP03020027,LMSP03020036,LMSP03020052	.	414	17	397	.	.	7.64089	9.47992	8.19073	9.31084	8.20422	9.90819	9.06773	8.27172	8.14847	7.4232	7.69651	8.5174	9.14158	9.31051	8.43927	6.3247	5.03475	8.46382	7.53078	8.14171	9.34706	7.45706	3.66267	5.93736	6.71329	6.79462	8.32396	7.65644	7.77497	8.39508	8.46726	8.9337	7.98549	NA	8.62616	8.35536	7.90312	7.37829
893	neg_713.64_13.602	Negative	.	N	NA	.	371	15	356	.	.	6.15818	7.90191	8.80952	9.2521	8.74557	8.67695	7.99761	8.586	8.8148	8.79158	6.96575	7.75204	8.54626	NA	7.17699	8.76263	9.39811	NA	8.30868	7.26873	7.54383	9.59244	8.19002	7.56838	8.68009	6.84897	NA	6.25056	7.87255	8.76208	NA	NA	6.32148	6.03264	6.32059	NA	6.1753	7.68131
894	neg_714.507_8.636	Negative	.	Y	LMGP02010042,LMGP02010379,LMGP02010416,LMGP02010441,LMGP02010492,LMGP02010545,LMGP02010599,LMGP02010798,LMGP02010844,LMGP02010873,LMGP02011071,LMGP02011194,LMGP02011198,LMGP02011209,LMGP02011220	.	420	17	403	.	.	14.0489	12.8718	13.239	13.8961	13.15	14.4454	13.259	12.9251	12.6675	13.0846	12.6798	13.546	13.4079	14.1857	13.5961	13.7717	13.0978	13.1845	13.3626	13.6133	14.3151	11.7716	9.80113	12.8105	12.3826	13.3007	13.6182	13.2904	14.6659	13.4871	13.0366	13.5304	13.8035	5.16252	13.144	14.205	12.8973	13.0259
895	neg_714.538_8.034	Negative	.	Y	LMGP02020046,LMGP02030023,LMGP02030043,LMGP02030067,LMGL02010158,LMGL02010166,LMGL02010172,LMGL02010173,LMGL02010536	.	414	17	397	.	.	9.3585	9.84014	9.90109	9.95	9.9107	10.9619	10.2015	9.92034	8.43511	8.17734	9.31526	9.15446	9.7825	10.1409	9.20892	9.39862	6.11631	10.0747	9.24326	10.8456	10.2038	9.93106	NA	9.09344	7.77501	10.0529	10.4308	9.83754	9.0896	9.63175	9.25589	10.3228	9.05803	NA	10.3564	9.76346	9.71656	9.62859
896	neg_714.543_10.624	Negative	.	Y	LMGP02020046,LMGP02030023,LMGP02030043,LMGP02030067,LMGL02010158,LMGL02010166,LMGL02010172,LMGL02010173,LMGL02010536	.	410	17	393	.	.	9.15114	11.1952	10.261	13.1195	12.5124	11.8702	10.8759	10.791	11.7197	12.1057	11.6414	12.3913	11.2391	12.1328	8.92045	10.5382	9.79352	11.6594	13.1608	11.52	11.6606	13.1917	10.3402	12.5245	13.2038	11.0091	11.2465	12.3992	13.1041	10.4767	10.1084	12.0607	12.993	NA	11.2399	12.5232	11.37	10.777
897	neg_715.037_19.72	Negative	.	N	NA	.	418	17	401	.	.	12.3387	12.2379	13.2742	11.077	11.6921	12.2773	12.4302	12.6118	11.8625	11.9052	11.9902	10.9733	12.3774	11.8404	12.3058	12.5256	12.2276	12.7311	11.5431	12.4707	11.9895	11.3493	13.2969	11.7029	12.2381	12.5037	12.2373	11.5622	11.2653	12.2148	12.5091	11.7886	11.8519	14.2618	12.3117	11.3462	12.2126	12.1361
898	neg_715.037_6.715	Negative	.	N	NA	.	420	17	403	.	.	11.8511	11.4463	12.773	10.5771	10.9104	11.237	11.6042	11.3126	10.9431	10.3872	11.2625	10.4839	11.7035	11.3014	11.342	11.6943	11.7435	11.8441	11.036	11.5002	11.0065	10.8419	13.077	10.7685	11.0239	11.7594	11.6081	10.7936	10.3195	11.4165	11.9042	10.939	10.699	14.4011	11.3685	10.5996	11.4426	11.4648
899	neg_715.546_9.038	Negative	.	Y	LMSP03020078	.	415	17	398	.	.	10.633	11.172	11.9415	10.7696	10.9368	11.1733	11.7909	11.3723	9.67866	9.7254	10.7368	11.0999	11.2714	11.6189	10.712	11.2337	10.571	11.6108	9.00329	11.2512	11.9497	8.92352	8.40735	8.95681	8.77499	10.9925	10.3078	8.79646	10.3283	11.469	10.9812	11.2648	10.8818	6.89007	10.9043	9.87594	10.6751	9.2234
900	neg_715.574_8.875	Negative	.	Y	LMSP03010044,LMSP03010045,LMSP03020011,LMSP03020024	.	419	17	402	.	.	9.11629	9.39336	9.57116	9.82986	9.68601	10.099	10.2787	9.65655	8.5654	8.27696	9.1742	9.56742	10.1831	10.4353	8.94712	9.42508	8.96208	9.8583	8.10655	9.56155	10.6433	7.29002	4.26776	7.44768	6.93289	8.71417	9.14799	8.69534	9.02214	9.87684	9.49911	9.36968	9.4668	NA	9.60205	9.44906	9.01226	9.33645
901	neg_715.619_12.408	Negative	.	N	NA	.	362	14	348	.	.	NA	6.98671	7.84108	6.63389	6.6178	7.50313	NA	7.8394	6.02447	6.12778	6.84471	6.39122	6.95398	6.57941	6.73646	8.55269	8.10184	NA	7.50438	6.23883	7.77539	5.98937	NA	7.04321	5.60063	7.19625	NA	NA	NA	7.29526	6.52735	6.57544	NA	6.90565	NA	5.80554	7.07936	3.80368
902	neg_716.5_8.499	Negative	.	N	NA	.	416	17	399	.	.	8.53032	5.71138	3.75384	6.31489	5.19062	6.4302	7.55412	5.50785	5.40739	6.17271	6.02498	5.7191	6.65453	5.81749	7.75233	5.77729	8.27365	7.44314	4.15858	6.33401	5.6831	6.84082	NA	3.28632	4.35143	4.58851	6.36624	5.11963	5.67368	5.89928	5.89132	5.45845	5.86728	NA	7.68656	6.0204	6.5108	6.89113
903	neg_716.523_9.473	Negative	.	Y	LMGP02010009,LMGP02010010,LMGP02010099,LMGP02010311,LMGP02010378,LMGP02010415,LMGP02010440,LMGP02010462,LMGP02010491,LMGP02010524,LMGP02010544,LMGP02010569,LMGP02010770,LMGP02010797,LMGP02010824,LMGP02010843,LMGP02011040,LMGP02011204	.	420	17	403	.	.	17.3948	16.8583	17	17.0315	16.8214	17.4394	16.8195	16.4482	16.1145	16.3746	16.2709	16.8153	17.0118	17.2885	17.2488	17.1432	16.3606	17.1156	15.8216	16.9975	17.459	14.4645	13.6746	15.6911	14.7711	17.0003	16.7634	16.5428	17.3026	16.7507	16.3903	16.8465	16.8892	12.2639	16.4679	16.8255	16.5372	16.4961
904	neg_716.558_8.828	Negative	.	Y	LMGP02020031,LMGP02020045,LMGP02020066,LMGP02030022,LMGP02030042,LMGP02030066,LMGL02010147,LMGL02010153,LMGL02010160,LMGL02010171,LMGL02010514,LMGL02010535	.	416	17	399	.	.	10.3325	11.678	11.0385	10.2359	10.4669	12.4052	11.359	11.6418	9.08133	10.2033	9.5488	10.5972	11.5337	11.9876	9.45872	11.2172	9.07595	11.2803	9.18288	10.703	11.4615	9.35146	NA	8.57365	7.42688	10.6956	10.8164	9.24801	10.1355	10.4301	10.5457	11.0677	10.885	NA	11.1475	9.84358	9.89349	11.2289
905	neg_717.502_8.246	Negative	.	Y	LMGP04020009,LMGP04030010,LMGP04030033	.	413	17	396	.	.	9.39126	7.56584	8.39111	8.57322	8.57995	8.24379	8.33487	8.2212	8.83364	8.50653	6.4451	7.6511	8.57496	8.02614	9.48403	NA	8.47764	5.72204	6.53552	8.06963	8.51261	7.97935	NA	8.84133	5.68443	6.80747	5.78479	8.04249	8.08051	7.95401	8.01015	8.48513	6.82042	NA	8.81781	7.21166	7.957	6.79532
906	neg_717.503_8.451	Negative	.	Y	LMGP04020009,LMGP04030010,LMGP04030033	.	410	16	394	.	.	9.77908	5.8448	6.85262	6.30134	7.5144	6.1474	8.44777	7.60973	8.04748	7.00992	8.03534	7.2908	7.82001	7.89719	9.4526	7.97422	8.20532	6.56734	5.26549	6.32266	7.93556	6.86383	NA	7.52044	5.1852	6.11895	6.72282	5.60217	6.26619	6.69393	7.75515	7.12221	NA	NA	9.16266	6.66694	4.9319	7.14151
907	neg_717.56_8.891	Negative	.	Y	LMSP03020075,LMPR02010039,LMPR04000015	.	414	17	397	.	.	8.98456	8.91228	10.2439	9.31805	8.67686	9.95597	9.43448	8.26495	6.71362	6.00402	8.7773	8.83011	9.82862	9.96023	9.37697	9.02615	7.78517	8.73104	8.07117	9.42085	10.607	6.47398	NA	NA	6.32959	8.89852	9.05094	7.10558	8.13738	9.19235	9.43423	8.53986	8.96275	NA	9.14831	8.91741	8.57966	7.9829
908	neg_718.351_3.094	Negative	.	N	NA	.	387	15	372	.	.	8.66016	8.76902	7.98431	7.90188	8.00881	10.575	8.94027	9.76728	7.72179	9.70039	8.45783	9.25712	9.29483	9.62328	9.97854	8.24612	8.93725	10.4213	5.02261	9.33726	9.01733	5.72804	NA	7.92614	8.24872	8.31371	8.73228	8.92328	6.98303	9.73002	7.92827	8.65321	8.04291	NA	9.5085	9.62678	8.82339	9.08803
909	neg_718.513_9.197	Negative	.	N	NA	.	416	17	399	.	.	11.3297	10.0549	11.3352	10.4414	10.8389	11.0739	11.8527	11.1575	10.1469	9.9834	10.4797	10.169	11.2259	11.0111	12.1687	10.9923	11.1064	10.176	9.85411	10.2438	11.7554	8.56199	6.94412	10.2463	7.14451	11.0491	8.59954	9.7702	10.6965	11.1128	11.2708	10.407	9.02298	NA	11.1768	9.65831	11.0303	10.8757
910	neg_718.537_9.07	Negative	.	Y	LMGP02010325,LMGP02011165,LMGP02011169,LMGP02011180,LMGP02011185,LMGP02011205,LMGP02011213,LMGP02011225,LMGP02011231,LMGP02011243,LMGP02011252,LMGP02011258	.	419	17	402	.	.	12.7994	12.0761	12.0352	11.9848	11.8864	12.5648	12.5425	12.4379	11.3933	11.6313	11.5705	11.8708	12.42	12.5019	12.9192	11.7379	12.624	11.8912	10.3989	12.1915	12.7018	9.00389	6.75979	10.6011	8.50576	12.0485	11.9927	11.4626	11.2112	12.4477	12.1349	11.9016	11.4556	NA	12.4124	11.7195	11.764	11.9844
911	neg_718.538_10.327	Negative	.	Y	LMGP02010325,LMGP02011165,LMGP02011169,LMGP02011180,LMGP02011185,LMGP02011205,LMGP02011213,LMGP02011225,LMGP02011231,LMGP02011243,LMGP02011252,LMGP02011258	.	411	17	394	.	.	13.1919	12.9395	13.4996	13.6627	13.6404	14.3634	13.026	11.9253	12.3996	12.5074	12.6777	12.6955	12.8203	14.0377	12.6266	12.5996	12.9301	13.6811	10.7629	13.3376	13.9786	6.65562	6.86144	10.5956	6.67044	13.241	12.4547	11.9256	12.1475	12.2185	11.9244	12.3933	12.9522	NA	12.279	12.4589	11.8334	12.3114
912	neg_718.611_12.427	Negative	.	Y	LMGP02040005,LMGP02040006	.	397	16	381	.	.	7.82059	7.61099	8.58528	6.06953	NA	7.56621	6.78679	8.25723	7.72487	6.74966	4.6736	7.20165	8.29269	NA	8.54503	8.07086	8.67182	7.69068	7.39656	7.67187	7.80385	8.89229	9.63009	7.29482	8.2264	7.49653	7.27365	7.77403	6.59366	7.38684	NA	5.19043	6.95154	7.3872	7.06429	7.55278	8.31052	7.78825
913	neg_718.634_12.207	Negative	.	N	NA	.	345	16	329	.	.	4.75273	6.10523	3.02755	7.51316	5.23138	-0.491674	4.7304	8.465	9.33073	8.99107	7.7702	6.35007	4.08716	NA	NA	5.99459	9.24166	NA	7.36054	3.91235	5.77264	10.0444	3.66019	9.77608	9.0004	NA	8.59131	5.63556	6.05247	7.25032	NA	6.79821	6.93424	9.95365	7.5755	7.27919	6.56102	7.26442
914	neg_719.485_7.028	Negative	.	Y	LMGP04010059,LMGP04010082,LMGP04010119,LMGP04010143,LMGP04010169,LMGP04010207,LMGP04010228,LMGP04010252,LMGP04010309,LMGP04010481,LMGP04010528,LMGP04010882,LMGP04010910,LMGP04010984	.	365	16	349	.	.	8.01366	7.26602	8.92075	7.52777	6.79951	8.40837	8.55073	8.3984	7.71485	7.65649	7.28856	6.42828	8.5687	9.27767	7.59676	8.32711	8.8021	8.01128	6.75216	NA	8.57728	NA	NA	7.80028	7.67793	8.24975	7.0168	8.79603	8.77427	8.26565	NA	8.29855	8.09555	10.5853	8.29642	8.21342	7.38042	8.42388
915	neg_720.496_8.4	Negative	.	Y	LMGP02030028,LMGL02010217,LMGL02010242,LMGL02010497,LMGL02010520	.	364	13	351	.	.	8.07147	8.50608	5.60733	10.3098	6.58882	9.6939	8.47556	9.54752	6.466	8.42292	NA	8.66002	7.71708	8.9748	7.11778	6.66347	NA	6.54846	NA	6.63086	7.4666	7.20052	NA	5.18732	7.34836	NA	5.48753	NA	7.29459	NA	NA	NA	5.32369	NA	NA	5.85848	6.8603	NA
916	neg_720.506_6.365	Negative	.	N	NA	.	384	15	369	.	.	NA	10.8195	11.3955	10.1018	10.2619	10.8878	NA	11.179	11.2324	10.3568	10.5542	10.1758	11.3094	11.7957	11.2877	11.2948	11.1022	11.5851	10.2254	NA	10.5434	10.748	NA	10.4831	10.336	11.0862	10.3391	10.6218	10.0346	10.9285	11.1597	10.6238	10.0827	13.2913	10.6661	10.0142	10.6824	11.129
917	neg_720.524_9.038	Negative	.	Y	LMGP01030019,LMGP03020020,LMGP03020041,LMGP03020082	.	415	17	398	.	.	10.5408	10.1764	10.0874	9.68355	9.07204	11.0641	10.1879	10.2281	9.76559	9.25028	9.32579	9.3633	10.5038	10.2615	11.365	9.50748	10.2773	10.2168	8.50121	10.1063	9.85368	8.15985	NA	8.62837	6.19674	10.5615	10.3552	9.45574	9.22708	10.35	10.3902	9.68428	10.0363	NA	9.55462	8.3462	10.112	10.504
918	neg_720.65_12.976	Negative	.	N	NA	.	403	17	386	.	.	NA	11.2681	7.97861	12.43	12.7311	8.85304	8.7856	10.832	12.5007	12.0615	12.2405	11.4663	10.2554	10.5006	NA	9.90341	13.1487	9.48552	12.424	10.1513	9.86069	13.3515	11.9804	13.1892	13.3698	10.3582	12.0678	11.3739	11.6886	11.328	11.035	11.2529	11.4676	6.9316	11.4854	12.1385	11.0266	10.4254
919	neg_720.686_14.025	Negative	.	N	NA	.	359	16	343	.	.	NA	1.04102	1.02722	NA	0.86693	NA	NA	-6.81106	7.7559	4.74088	6.28273	4.74047	1.25419	NA	NA	6.11216	2.24926	NA	7.8946	NA	0.834782	10.0668	NA	12.1625	12.7471	-2.27552	NA	7.43356	7.61473	-1.52473	5.64447	6.07172	5.72294	7.24849	5.63606	6.48585	5.80868	7.85376
920	neg_721.501_7.69	Negative	.	Y	LMGP04010027,LMGP04010867,LMGP04010872,LMGP04010896,LMGP04010916,LMGP04010929,LMGP04010935,LMGP04010940,LMGP04010986	.	410	17	393	.	.	7.77963	9.52554	8.77733	9.57972	9.95815	11.4836	10.7937	10.2182	8.15286	9.72862	10.2594	9.91814	11.1138	11.29	8.42608	10.6543	10.7423	11.08	8.24821	11.0101	11.8858	NA	NA	8.63762	NA	9.66581	10.104	10.0288	9.69565	10.3591	9.74546	10.7968	10.6161	NA	10.9104	10.5035	9.294	10.5661
921	neg_722.512_9.133	Negative	.	Y	LMGP02020095,LMGP02030049,LMGP02030093,LMGL02010207,LMGL02010208,LMGL02010233,LMGL02010234,LMGL02010496,LMGL02010519	.	420	17	403	.	.	17.5201	17.9211	17.4947	18.3397	17.6366	18.2783	17.4039	17.6156	16.8917	17.5278	16.5479	17.6827	18.0754	18.0035	17.3748	16.8846	17.43	17.7716	15.5779	17.462	18.0464	16.6174	13.5521	15.8343	14.7929	17.1461	17.1516	16.7826	17.4175	17.1905	16.7488	16.8364	17.163	11.1885	16.8959	16.9272	16.3685	16.2605
922	neg_722.665_13.786	Negative	.	N	NA	.	418	17	401	.	.	7.27343	9.3474	9.22207	11.0986	11.0443	8.20138	8.56216	9.22174	10.6198	9.87105	8.99504	8.70726	9.63879	9.3802	NA	8.98896	11.7662	9.16263	10.6469	7.30763	8.77566	10.4864	10.5486	9.50847	10.1523	9.07605	9.11013	9.16008	10.3014	9.27711	8.13618	8.36259	9.14228	9.79577	8.24819	8.35541	7.51675	8.97084
923	neg_723.534_10.555	Negative	.	N	NA	.	402	17	385	.	.	11.1913	10.8541	11.4487	9.12861	9.62062	10.7581	11.3927	10.7969	10.9181	10.02	8.65095	9.8151	11.3605	10.6816	12.2908	11.0246	11.3816	11.914	10.5129	10.9053	10.3139	9.1798	12.8626	10.137	10.6153	11.1985	NA	11.395	10.41	10.4332	10.2182	10.9449	10.5637	13.8429	10.4315	10.844	12.3567	10.8854
924	neg_723.577_11.287	Negative	.	N	NA	.	419	17	402	.	.	10.3237	12.6406	11.5846	9.01632	10.059	10.5572	10.6509	10.8731	10.5911	9.71715	9.72337	11.8182	10.8402	9.87317	11.4488	10.781	10.6863	10.864	9.60751	10.0604	10.0438	10.119	12.5821	9.66598	10.0063	10.5232	10.5682	9.33228	9.23084	10.4337	11.1471	10.0868	8.96626	13.1846	10.4667	8.7725	11.4044	10.5255
925	neg_723.577_11.767	Negative	.	N	NA	.	412	16	396	.	.	9.52674	11.7896	10.5822	8.33968	9.37412	9.74896	10.2188	9.98817	9.42713	9.38912	8.71675	11.0818	10.078	9.9876	10.3705	9.84589	9.81132	10.6719	8.50358	10.4477	9.32413	10.5355	12.1011	8.84628	9.29248	9.66263	10.0293	8.74564	8.17525	9.68216	9.99188	9.6361	8.46508	12.2089	9.92781	7.77307	10.488	9.69279
926	neg_723.624_12.976	Negative	.	N	NA	.	411	17	394	.	.	6.86728	10.5392	9.89979	11.7867	12.3575	8.81205	7.16524	10.5729	11.828	11.4979	11.6233	10.651	10.1561	9.95422	NA	9.9462	12.5069	7.55334	12.2665	9.18041	9.71336	12.5963	11.7281	12.0926	12.5855	9.98796	11.2911	10.5111	11.5119	10.9169	10.7405	10.2566	11.0981	8.88389	11.0409	11.6584	9.88125	10.2652
927	neg_724.518_10.28	Negative	.	N	NA	.	396	16	380	.	.	13.8023	13.948	14.3369	13.0133	12.2765	14.1006	13.9232	14.1617	14.3427	13.6066	11.6105	13.4829	14.3891	13.4651	15.7326	13.6485	15.2747	14.4841	NA	13.4042	13.0747	12.4626	15.2302	12.8503	13.086	13.2658	12.108	14.6103	NA	13.9918	NA	13.2311	12.7559	12.112	13.9671	NA	15.8852	13.5964
928	neg_724.527_9.521	Negative	.	Y	LMGP02020019,LMGP02020051,LMGP02030027,LMGP02030047,LMGP02030048,LMGL02010197,LMGL02010198,LMGL02010223,LMGL02010224,LMGL02010225,LMGL02010495,LMGL02010518	.	419	17	402	.	.	14.3989	14.5314	13.4321	16.3	15.151	14.9388	13.9322	13.5459	15.0405	14.716	13.8702	15.0131	13.866	14.4967	13.7587	12.2723	13.0497	13.4618	14.6406	13.5311	14.3839	15.1137	12.1706	14.2344	14.5187	12.9608	13.5367	14.351	14.486	13.0095	12.5075	13.5928	14.6931	NA	13.4874	14.3726	13.0317	13.335
929	neg_724.529_9.229	Negative	.	Y	LMGP02020019,LMGP02020051,LMGP02030027,LMGP02030047,LMGP02030048,LMGL02010197,LMGL02010198,LMGL02010223,LMGL02010224,LMGL02010225,LMGL02010495,LMGL02010518	.	420	17	403	.	.	12.1722	12.6727	12.5652	13.3383	12.771	14.0313	12.5839	12.7169	11.7226	12.6122	11.8819	12.4749	12.1093	13.551	12.3761	12.8444	12.5609	13.1049	12.6518	12.8955	13.524	10.9824	8.13461	11.3149	10.3684	12.0888	12.3686	12.592	13.7492	12.7811	11.7238	12.6724	12.9703	5.49234	12.4731	13.1021	12.0546	11.5306
930	neg_724.644_12.94	Negative	.	N	NA	.	397	17	380	.	.	5.73291	6.78273	7.45742	7.2047	8.30399	6.55219	5.99284	7.45701	7.72325	7.09163	7.28885	6.26581	7.30954	6.85326	NA	7.29031	8.12431	NA	8.00026	3.48028	6.444	8.4181	6.94353	6.72797	7.96085	6.11159	5.68934	7.24533	6.74518	7.12917	7.37708	4.21989	7.10952	4.64077	3.49732	7.42764	3.3637	6.68798
931	neg_724.645_11.877	Negative	.	N	NA	.	420	17	403	.	.	9.41319	10.4864	10.4778	10.8203	10.4229	10.4253	10.5808	10.6651	10.6293	10.2235	9.87649	10.5008	10.3594	9.97007	9.20584	9.78623	11.295	10.0713	10.3196	9.73782	9.99118	11.1676	9.80539	10.5904	11.2209	9.87458	10.2057	9.8494	10.0999	10.8864	10.8709	10.3002	10.0946	11.7225	9.90935	9.66511	10.5247	9.83493
932	neg_724.681_13.933	Negative	.	N	NA	.	388	16	372	.	.	6.76334	7.95757	8.96823	7.63562	7.94902	7.87293	7.41517	8.25841	8.4263	7.36199	NA	6.6429	8.69603	5.75237	8.2726	8.2024	8.4089	7.77803	6.75768	7.96495	7.56268	9.76443	9.099	7.73743	8.58883	7.63069	7.1769	7.75338	6.53721	7.85603	9.54834	7.35002	NA	10.5166	8.65706	7.78382	6.52987	7.89717
933	neg_725.64_13.786	Negative	.	N	NA	.	409	17	392	.	.	NA	8.17646	9.15502	9.85387	10.2098	7.53019	7.24014	8.0888	9.6315	8.75567	8.64235	7.90742	8.95585	8.28356	NA	8.59472	11.0667	2.58348	9.56455	7.77264	7.90077	9.9771	10.5401	8.01842	9.22686	7.66218	8.46717	8.19805	9.5037	8.25714	7.4111	6.21705	7.0689	10.2355	7.25901	8.36997	NA	7.94276
934	neg_726.544_10.218	Negative	.	Y	LMGP02020049,LMGP02020050,LMGP02020096,LMGP02030026,LMGP02030046,LMGL02010186,LMGL02010187,LMGL02010188,LMGL02010202,LMGL02010214,LMGL02010215,LMGL02010216,LMGL02010494,LMGL02010517	.	420	17	403	.	.	16.4394	16.4464	15.6249	18.1158	17.436	15.8834	15.9187	15.767	17.4881	17.1186	17.2232	17.3262	15.8642	16.2423	15.4625	16.349	14.9648	15.914	19.5949	16.4525	16.6632	20.2379	18.2904	18.8009	20.4539	16.4164	16.7886	17.9979	17.9826	15.9187	15.9879	17.2782	18.1108	11.513	16.5757	17.7745	16.8455	16.54
935	neg_726.586_9.244	Negative	.	Y	LMSP02050007,LMGL00000128,LMSP0501AA05,LMSP0501AA29,LMSP0501AA43,LMSP0501AA50,LMSP0501AC02	.	355	16	339	.	.	8.3815	9.03502	NA	11.9009	10.7668	7.75024	NA	9.25546	10.7993	NA	10.1847	10.3292	NA	8.57746	5.94616	NA	NA	NA	11.6458	5.84023	NA	12.5222	11.2875	11.9029	11.9818	NA	8.96391	9.86962	10.0604	7.66054	7.87116	7.80696	10.4976	NA	7.45547	9.69711	9.21067	7.50896
936	neg_726.66_12.866	Negative	.	N	NA	.	418	17	401	.	.	8.31387	9.57022	10.2826	9.4933	9.6703	9.54163	9.71482	9.46651	9.11633	9.03338	8.63301	8.74637	10.1283	9.8851	9.45826	9.68268	10.7108	10.4859	8.79523	9.13216	10.0157	8.84564	NA	8.90518	9.37546	8.98813	9.42894	8.16175	8.54348	10.1263	10.2672	9.67143	9.53973	11.6233	7.60261	8.23452	9.10008	9.2821
937	neg_727.619_11.895	Negative	.	N	NA	.	418	17	401	.	.	8.52688	10.1078	10.1893	10.12	10.0747	10.0735	10.1201	10.3414	10.1395	9.58961	9.50135	10.0927	9.90976	8.613	9.22871	9.70927	10.9048	9.20082	9.49736	8.64558	9.72022	10.0249	NA	9.83355	10.087	8.8652	9.8716	9.22786	9.3268	10.5411	10.4301	9.9267	9.35359	10.8246	9.41264	8.74811	9.17313	9.30003
938	neg_727.619_12.958	Negative	.	N	NA	.	368	17	351	.	.	6.84958	7.94579	8.66016	7.94848	9.22882	7.67812	NA	7.91187	8.00716	6.89498	7.98679	7.4121	7.24655	6.64204	NA	7.70559	7.09577	NA	8.18417	5.8492	7.536	8.06095	NA	7.79236	8.50036	7.51994	7.59394	7.4831	NA	7.70733	7.60856	NA	6.87356	NA	8.32912	6.84387	NA	7.77889
939	neg_728.523_9.181	Negative	.	Y	LMGP02010403,LMGP02010465,LMGP02010494,LMGP02010528,LMGP02010546,LMGP02010572,LMGP02010601,LMGP02010627,LMGP02010641,LMGP02010660,LMGP02010800,LMGP02010846,LMGP02010875,LMGP02011072	.	359	15	344	.	.	NA	NA	6.49056	7.04601	6.84015	8.72967	NA	6.97501	NA	NA	6.80826	7.18794	7.35726	7.46217	NA	7.44513	NA	NA	9.38121	8.2483	8.83959	9.61585	NA	8.13594	10.7857	8.55541	6.69996	8.82496	9.47012	6.59206	7.14704	8.23568	9.7565	NA	6.84098	9.64399	7.36735	6.66918
940	neg_728.559_11.171	Negative	.	Y	LMGP02020033,LMGP02020048,LMGP02030004,LMGP02030025,LMGP02030069,LMGL02010175,LMGL02010176,LMGL02010177,LMGL02010192,LMGL02010204,LMGL02010205,LMGL02010213,LMGL02010493,LMGL02010516	.	420	17	403	.	.	16.1359	16.1214	16.0209	17.3713	16.8197	16.3056	15.9952	15.5252	16.0734	15.8887	15.8064	16.3812	15.9696	16.6491	15.8429	15.5535	15.3922	16.0616	16.5598	16.2824	16.4612	16.4154	14.5849	16.2981	16.7149	15.6104	15.8457	16.1415	16.4823	15.4441	15.3517	16.209	16.5573	9.69067	15.6145	16.2553	15.9877	15.4881
941	neg_729.634_12.848	Negative	.	N	NA	.	416	17	399	.	.	9.28847	8.87591	9.77545	8.89222	9.4898	9.19178	9.90747	9.39865	8.98198	8.21646	8.18651	8.28996	9.31727	9.28466	8.19158	9.39192	10.1344	9.88371	8.97001	8.89142	9.5951	8.64606	8.78948	8.60047	8.61743	8.68942	9.88911	7.8599	8.52287	9.58321	9.80817	8.79309	9.20685	11.0428	6.3248	8.1708	7.18464	8.87711
942	neg_729.675_14.835	Negative	.	N	NA	.	379	14	365	.	.	8.47979	8.30697	8.90243	7.97749	NA	8.2288	7.86962	8.60494	8.14545	7.42769	NA	7.2446	8.54933	8.51305	NA	8.45764	9.32638	10.0825	4.36013	8.53381	7.49691	7.70053	9.11202	7.96018	7.61837	8.50177	7.90564	7.8995	NA	9.03681	NA	7.71266	7.8808	10.4303	NA	7.15809	7.68334	7.96404
943	neg_730.515_8.828	Negative	.	Y	LMGP02040016	.	383	17	366	.	.	6.43329	5.74074	7.42077	6.32726	NA	6.7047	7.18141	7.69683	7.37482	6.57441	7.83547	7.46387	9.11281	8.21968	6.33594	8.45604	8.54665	8.10448	7.36989	6.76806	7.35759	9.55553	NA	9.38075	7.87769	6.72227	8.27752	8.56034	8.65318	6.14284	6.18481	8.30125	9.2937	NA	8.4388	7.22385	6.36413	7.69547
944	neg_730.569_11.154	Negative	.	Y	LMPR01080008,LMGP02020032,LMGP02020047,LMGP02020067,LMGP02030024,LMGP02030045,LMGP02030068,LMGL02010163,LMGL02010164,LMGL02010165,LMGL02010181,LMGL02010191,LMGL02010194,LMGL02010203,LMGL02010492,LMGL02010515	.	418	17	401	.	.	11.1795	9.84625	10.0942	12.2931	10.5838	10.6508	10.5668	9.11915	9.65354	9.89675	9.28529	10.3545	9.64104	11.3193	10.3676	9.00912	9.5402	9.96589	9.7248	9.62453	10.7951	10.3549	6.47929	9.80919	10.3248	9.81703	9.00581	9.61083	10.4742	9.23327	9.18788	10.266	10.3274	NA	9.46558	9.86756	9.28105	8.73589
945	neg_730.575_11.269	Negative	.	Y	LMPR01080008,LMGP02020032,LMGP02020047,LMGP02020067,LMGP02030024,LMGP02030045,LMGP02030068,LMGL02010163,LMGL02010164,LMGL02010165,LMGL02010181,LMGL02010191,LMGL02010194,LMGL02010203,LMGL02010492,LMGL02010515	.	416	17	399	.	.	9.35135	7.96736	NA	10.5893	9.10488	9.07768	7.83849	7.58562	8.02426	6.84858	8.5859	8.30547	8.00993	9.62171	8.5716	7.32453	8.17347	9.46928	9.54592	8.24025	9.37367	8.53882	NA	8.97908	7.48396	8.15364	7.18946	7.89298	9.97089	8.13122	7.14079	8.56686	9.27352	NA	7.25773	8.58113	8.76226	6.94432
946	neg_730.611_11.895	Negative	.	N	NA	.	372	17	355	.	.	NA	7.72989	8.54777	8.17445	7.61254	7.68681	6.93575	7.53176	8.8243	6.74464	7.52406	6.59938	7.72321	4.64537	9.02439	7.62929	8.28552	NA	7.2465	6.34791	7.12922	8.0085	NA	7.24139	7.17157	6.64473	8.33813	6.67612	6.79652	6.96684	8.70517	6.70544	6.51985	9.89404	7.92892	NA	NA	7.43774
947	neg_731.011_19.864	Negative	.	N	NA	.	420	17	403	.	.	12.5791	12.1494	13.04	11.2622	11.8353	12.1303	12.535	12.7675	11.7185	11.7581	11.9981	11.4581	12.6075	12.0192	12.6645	12.4816	12.437	12.7251	11.4835	12.3132	11.9037	11.312	13.3899	11.7969	12.3687	12.4607	12.2597	11.5471	11.2727	12.1277	12.4378	11.6096	11.5926	14.3485	12.2516	11.3995	12.381	12.0414
948	neg_731.546_10.04	Negative	.	N	NA	.	413	17	396	.	.	8.85328	8.223	NA	9.98951	7.94817	10.1036	NA	7.58427	8.13468	8.09052	9.08475	9.50083	9.3408	9.66898	9.26775	8.96668	8.89417	10.3451	7.42442	8.15817	9.56698	8.7234	6.80141	8.18536	9.34748	8.66978	6.57465	8.51574	10.2435	8.45893	8.56559	9.50133	10.3011	NA	7.01031	9.43065	8.41394	8.45889
949	neg_732.65_12.682	Negative	.	N	NA	.	362	16	346	.	.	1.06089	7.78278	7.18284	10.6058	7.70385	6.59762	5.27026	8.74371	9.88943	10.2713	6.88813	7.64326	6.28942	6.64421	NA	5.26361	10.5617	NA	6.76766	6.02733	2.42081	10.1158	NA	9.29057	9.16778	NA	6.42915	NA	8.00075	9.33221	NA	4.91201	6.44175	6.96168	7.1161	7.43581	5.99983	6.01289
950	neg_733.549_6.825	Negative	.	N	NA	.	417	17	400	.	.	11.1706	9.53159	11.2511	10.7036	10.366	12.2271	11.2782	10.3026	8.95335	9.1827	9.17353	9.82396	9.88693	10.7565	9.60549	10.2442	8.15973	9.78907	9.81412	10.3912	10.8441	8.4744	NA	9.67412	8.93082	9.76236	10.8405	9.43377	9.91276	10.668	10.6219	10.1099	10.077	NA	9.86368	10.3038	9.30457	9.98185
951	neg_734.475_7.34	Negative	.	Y	LMGP02010533,LMGP02010666,LMGP02010693,LMGP02010694,LMGP02010722,LMGP02010751,LMGP02010969,LMGP02011134,LMGP02011189,LMGP02011239	.	413	17	396	.	.	10.9263	9.31599	9.13123	9.88119	9.87536	10.9503	10.1465	9.51951	9.29032	9.19526	9.57692	9.64094	9.88337	10.6183	10.5459	10.902	9.32817	9.22256	9.08822	9.22329	10.1877	4.34272	NA	9.18507	7.80707	10.7581	9.83353	9.78815	10.6152	10.0623	10.1435	10.1668	9.82629	7.40772	10.3581	10.3846	9.20056	10.3591
952	neg_734.665_13.4	Negative	.	N	NA	.	414	17	397	.	.	6.90792	11.0369	9.62457	13.214	12.5683	9.50544	9.31907	11.0595	12.206	11.9047	11.4722	10.6625	10.6492	10.5818	NA	10.1385	13.5319	9.80991	11.6329	10.0695	10.351	12.2147	11.1706	11.4646	11.7847	9.45978	11.1048	10.8418	11.6858	11.751	11.0539	10.7157	10.8026	NA	11.2242	11.1647	10.646	10.4318
953	neg_736.491_7.782	Negative	.	Y	LMGP02010450,LMGP02010644,LMGP02010664,LMGP02010665,LMGP02010692,LMGP02010721,LMGP02010750,LMGP02010939,LMGP02010968,LMGP02011105,LMGP02011217,LMGP02011221	.	417	17	400	.	.	11.8615	11.2494	9.67007	11.3766	10.7653	12.013	10.9417	11.3752	10.3071	11.3724	11.0568	10.7767	11.1439	11.8332	11.2247	12.0032	10.8338	11.035	11.1991	11.1004	12.1084	8.36449	NA	11.2995	9.24831	11.5631	11.3647	11.932	12.3029	11.453	10.9598	11.7686	12.2104	NA	11.5058	12.5847	11.5391	11.3789
954	neg_736.512_7.046	Negative	.	Y	LMGP01010390,LMGP01010414,LMGP01010435,LMGP01010459,LMGP01010477,LMGP01010528,LMGP01010557,LMGP01010701,LMGP01010732,LMGP01010986,LMGP01011237,LMGP01011245,LMGP01011263	.	417	17	400	.	.	15.2808	9.80881	11.6087	11.4799	11.0708	12.331	11.431	10.3003	10.642	10.1527	9.71585	9.90149	10.2638	10.7343	14.0084	10.0681	10.7628	9.41645	9.28774	9.82248	9.92983	10.2945	6.28869	10.6195	9.34329	9.32339	10.379	9.58438	9.87496	10.0822	10.2194	9.61151	9.20534	NA	10.2377	10.3544	9.12412	10.34
955	neg_736.528_9.666	Negative	.	N	NA	.	417	17	400	.	.	11.0701	14.7436	13.6157	14.2329	14.4916	15.1146	14.4265	14.1896	13.4534	14.2458	14.0347	14.4113	14.3436	14.8793	11.1059	13.4683	14.4708	14.9771	13.2448	14.3279	14.897	13.3206	9.79685	12.7325	11.8987	14.1037	13.9562	14.3248	15.0202	13.8789	13.812	14.5858	14.9541	NA	14.387	14.575	13.8005	13.2402
956	neg_736.645_12.5	Negative	.	N	NA	.	409	17	392	.	.	NA	10.4208	9.86961	12.059	11.8063	9.48552	8.11707	11.1651	12.1273	11.9836	10.886	10.6093	10.1337	9.4844	8.03547	9.1277	12.7235	8.86116	11.5017	8.18673	8.94593	12.6967	9.52741	11.9556	12.1883	8.97221	11.7578	10.3553	9.57727	11.8787	10.3433	10.307	9.5932	NA	8.42258	10.7394	9.71725	9.11725
957	neg_736.682_14.08	Negative	.	N	NA	.	417	17	400	.	.	8.56987	9.15545	9.99561	9.79016	9.46649	9.21958	9.14666	9.52567	9.55109	8.9643	8.25802	8.72933	9.72451	9.70175	7.87427	9.29151	10.7871	9.72956	8.37691	7.53564	8.89132	8.75584	10.02	8.85461	8.9134	8.99304	9.26823	8.91966	8.97482	9.92352	8.13227	8.38007	8.3032	11.5664	8.68922	7.44418	8.55456	9.21769
958	neg_737.536_7.8	Negative	.	N	NA	.	406	15	391	.	.	8.35462	8.51421	10.2256	9.84517	9.8991	11.2967	12.7809	10.0513	8.1259	8.76478	8.68233	9.70539	10.0966	8.08608	8.27184	10.1127	7.50968	9.2622	8.90522	8.71848	10.3175	11.1764	NA	7.86547	8.38614	8.83019	10.1575	7.59362	9.39989	10.5694	9.64037	8.99606	8.94108	NA	8.81251	8.29303	7.68032	8.89747
959	neg_737.592_11.45	Negative	.	N	NA	.	402	16	386	.	.	10.7277	11.7008	10.9716	8.16918	8.58094	9.94671	11.0033	10.1987	9.42712	8.59361	7.753	10.6678	10.124	10.6662	10.4151	10.0023	9.58861	10.557	NA	10.0906	9.42185	7.82807	11.6921	8.52382	9.25128	10.0581	10.3801	8.22817	7.49223	9.48759	9.73506	8.94462	8.58373	12.1534	9.4855	7.84244	9.5625	9.6755
960	neg_737.593_11.603	Negative	.	N	NA	.	420	17	403	.	.	11.2703	12.8671	11.7704	9.24703	10.0341	10.7304	11.4687	11.111	10.8877	9.66336	10.3915	12.0517	11.0861	11.2397	11.3119	11.0376	10.6724	11.2277	9.81731	10.7798	10.3538	9.77316	12.4239	10.2183	10.5254	10.6911	10.5186	9.89349	9.30554	10.8936	11.1901	9.91046	10.0346	13.5941	10.2208	9.46716	11.1399	10.6679
961	neg_737.64_13.4	Negative	.	N	NA	.	412	17	395	.	.	7.04857	9.98907	8.67816	12.3429	11.4965	8.49087	6.4949	10.0783	11.0474	11.1118	10.4103	9.85519	9.19872	9.16405	NA	9.28749	12.7013	7.5514	10.7649	8.97088	9.6866	11.2999	9.37217	10.3705	10.7011	8.9788	10.4479	9.27678	10.8217	10.7732	9.89089	9.86254	9.49792	NA	9.81017	9.1791	9.3086	9.25107
962	neg_738.507_8.584	Negative	.	Y	LMPK01000058,LMGP02010096,LMGP02010111,LMGP02010112,LMGP02010421,LMGP02010532,LMGP02010643,LMGP02010691,LMGP02010749,LMGP02010909,LMGP02011104,LMGP02011174,LMGP02011190,LMGP02011197,LMGP02011203,LMGP20020005,LMGP20020008,LMGP20020011	.	420	17	403	.	.	16.3291	16.6476	15.9613	16.4134	16.0536	17.3573	16.6831	16.3018	15.5221	16.2706	15.7108	16.4014	16.5476	16.9236	16.4077	16.8382	16.1147	16.6565	15.3929	16.532	17.0153	13.5891	11.6154	15.4834	13.8914	16.6434	16.3166	16.2145	16.6337	16.3885	16.1195	16.359	16.4613	11.3154	16.3663	16.711	16.2823	16.0255
963	neg_738.543_10.137	Negative	.	Y	LMGP02080004,LMGL02010545	.	360	15	345	.	.	6.88477	7.48206	6.10883	10.6769	7.70779	9.58701	5.70393	6.06287	9.13897	10.1932	7.66084	9.9391	7.13672	8.52115	NA	NA	6.43523	NA	8.97366	6.61099	9.24677	10.4676	NA	9.7702	9.44601	5.88788	6.11473	8.44092	9.63918	6.17489	NA	NA	9.65534	7.00221	7.73544	8.25548	7.67121	5.66671
964	neg_738.659_13.418	Negative	.	N	NA	.	379	17	362	.	.	NA	6.39017	7.77992	8.93157	8.50083	7.25724	5.25367	7.60166	7.56866	7.61861	6.4383	6.4748	7.58977	NA	NA	6.80219	9.77928	NA	7.54749	5.35272	6.1962	9.35548	7.49644	5.99801	6.45846	6.02399	6.72631	4.09436	6.96461	8.78854	6.89276	NA	5.71666	NA	7.465	3.79614	NA	6.45386
965	neg_738.697_14.228	Negative	.	Y	LMSP02030024	.	420	17	403	.	.	10.2728	9.84588	10.552	9.1687	9.75714	9.6342	9.85753	10.0944	10.0468	8.85404	9.43495	9.14861	10.0883	9.18336	9.95127	10.0689	9.93867	10.2799	9.42527	9.77648	9.3784	9.42674	11.3009	9.27025	9.8707	9.48279	8.94168	9.53546	8.56204	9.87685	10.5247	8.92641	9.03185	12.1877	9.4374	9.00004	9.67474	10.0493
966	neg_739.656_14.117	Negative	.	N	NA	.	380	15	365	.	.	6.2665	7.46949	8.34669	8.72795	6.92251	7.43382	7.64526	7.79688	8.11994	7.20125	NA	7.03146	8.49449	6.98324	NA	8.00942	9.93556	NA	6.49973	7.74625	7.73725	6.66552	7.05738	7.32727	8.14831	6.70781	6.85155	NA	6.74096	8.09738	8.55602	5.22105	6.11791	8.58923	NA	NA	6.9676	6.19091
967	neg_740.5_8.051	Negative	.	N	NA	.	417	17	400	.	.	14.0792	11.4082	12.1915	11.5532	11.6342	12.3092	12.0933	11.8327	11.3513	11.4371	11.0279	11.4107	11.7406	12.3876	13.5388	10.9832	12.1162	10.9605	10.2938	11.3229	11.8597	9.805	NA	10.7347	8.95777	11.35	11.3179	10.3255	10.8773	11.7752	11.655	10.9235	10.6524	NA	11.5412	11.25	10.8421	11.6854
968	neg_740.523_8.955	Negative	.	Y	LMGP02010048,LMGP02010449,LMGP02010531,LMGP02010608,LMGP02010628,LMGP02010629,LMGP02010663,LMGP02010690,LMGP02010720,LMGP02010803,LMGP02010878,LMGP02010908,LMGP02011074,LMGP02011222	.	419	17	402	.	.	14.3597	14.9229	14.4185	14.818	14.3867	16.1321	14.9826	14.2417	14.2576	14.7401	14.0654	14.9295	14.6069	15.8364	13.8991	14.0382	14.2864	14.8108	14.1642	14.861	15.4459	12.8823	10.207	13.58	12.9853	14.5791	14.7445	14.4392	15.9155	14.6119	13.8354	14.5328	14.9549	NA	14.7146	15.143	14.1917	14.3893
969	neg_740.558_10.747	Negative	.	Y	LMGP02030072,LMGL02010250,LMGL02010544	.	380	17	363	.	.	3.35025	5.8969	NA	10.8517	9.31036	4.79935	4.44229	NA	9.87427	9.76998	8.82677	10.0088	4.86461	7.3012	NA	NA	5.94078	6.36556	11.853	6.81568	6.91	12.4335	NA	11.7673	12.7103	7.28727	8.26111	10.4208	10.5183	6.42897	NA	9.14096	11.1908	NA	6.03923	10.0547	8.30421	7.17643
970	neg_740.64_11.341	Negative	.	N	NA	.	398	16	382	.	.	8.47098	8.44903	9.39062	7.28753	7.19135	8.93105	7.53213	8.89013	8.0405	6.9458	NA	7.42619	9.03587	7.05753	NA	8.87621	8.38521	8.7557	8.8852	7.81818	7.46696	8.78207	9.84428	8.51766	8.66963	8.68391	7.62861	8.76936	8.43414	8.71973	NA	NA	8.16297	11.0573	NA	7.4093	6.77003	8.84756
971	neg_740.676_13.363	Negative	.	N	NA	.	403	17	386	.	.	7.58133	7.77747	8.40757	8.34058	8.93984	7.69251	8.97734	8.05873	8.54476	7.80685	7.52667	7.61254	7.87225	7.4055	9.13503	8.48795	8.59482	8.56106	8.85927	5.83587	7.90665	5.99566	NA	7.9043	8.28281	7.69931	NA	6.73385	8.11271	7.54703	NA	7.68831	8.13883	7.36816	8.19507	7.66964	7.43259	7.73944
972	neg_742.519_8.516	Negative	.	N	NA	.	418	17	401	.	.	10.8617	9.10329	9.89857	9.25423	9.03235	10.364	10.4721	9.8523	9.06625	9.40759	10.2628	9.84487	9.90155	10.0683	10.5201	9.53425	9.88705	9.48926	9.41069	10.4963	9.5457	9.01923	NA	9.56607	8.61551	9.68313	9.87829	9.49761	10.0096	10.1905	10.0268	9.8477	8.59879	NA	10.7231	10.569	9.86829	10.593
973	neg_742.536_8.499	Negative	.	Y	LMGP02010039,LMGP02010044,LMGP02010052,LMGP02010109,LMGP02010420,LMGP02010448,LMGP02010510,LMGP02010530,LMGP02010578,LMGP02010607,LMGP02010774,LMGP02010802,LMGP02010848,LMGP02010877,LMGP02011043,LMGP02011073,LMGP02011193	.	418	17	401	.	.	8.93601	7.48466	9.10061	9.07117	7.657	9.6425	8.06796	6.86828	8.14557	7.56728	8.74061	8.77489	8.77983	8.6091	8.58382	8.5401	8.58091	8.06875	8.13901	8.71336	9.02974	8.43633	NA	7.38084	8.72477	7.5173	8.94702	8.5918	9.23434	8.95504	9.17269	8.04564	8.05602	NA	9.52837	9.1346	7.87843	9.49223
974	neg_742.539_9.697	Negative	.	Y	LMGP02010039,LMGP02010044,LMGP02010052,LMGP02010109,LMGP02010420,LMGP02010448,LMGP02010510,LMGP02010530,LMGP02010578,LMGP02010607,LMGP02010774,LMGP02010802,LMGP02010848,LMGP02010877,LMGP02011043,LMGP02011073,LMGP02011193	.	420	17	403	.	.	16.9595	16.6903	16.8404	17.1309	16.8258	17.253	16.7858	16.6235	16.5248	16.6962	16.9142	17.0616	17.0646	17.131	16.7659	17.3354	16.5015	17.1209	17.0045	17.2792	17.52	16.9456	14.7585	16.7974	17.1793	17.2391	17.3264	17.2674	17.8223	17.1213	16.7623	17.3976	17.6244	12.7132	16.987	17.6038	17.0637	16.7717
975	neg_742.574_11.585	Negative	.	Y	LMFA00000006,LMGP02020070,LMGP02030051,LMGP02030071,LMGP16010001,LMGL02010235,LMGL02010241,LMGL02010543	.	369	16	353	.	.	NA	7.20432	NA	10.7419	8.79266	NA	5.83287	NA	8.61776	8.55678	7.62355	9.24793	6.59348	7.26959	-2.45946	6.95489	NA	NA	10.6924	NA	7.20439	10.6695	8.34646	10.6413	10.7738	7.18888	6.4494	9.64615	9.80685	4.95914	NA	8.12093	9.7872	NA	6.35535	9.50457	8.37791	7.75653
976	neg_742.582_8.907	Negative	.	Y	LMGP02020070,LMGP02030051,LMGP02030071,LMGP16010001,LMGL02010235,LMGL02010241,LMGL02010543,LMSP0501AA66,LMSP0501AA76	.	347	13	334	.	.	NA	NA	NA	11.3811	10.6792	NA	NA	NA	10.1958	8.36031	10.7915	9.70497	NA	8.69247	5.82137	7.72575	NA	NA	11.3393	8.18807	NA	9.63819	8.40705	10.0685	11.1595	NA	8.95215	9.84791	10.3807	NA	7.89284	10.1138	10.9353	NA	9.24879	10.8348	8.73448	6.87423
977	neg_742.654_12.427	Negative	.	N	NA	.	409	17	392	.	.	8.41095	8.76505	9.42877	7.67499	8.00124	8.61034	NA	8.9374	9.01185	8.10799	8.17459	8.33891	9.36599	8.26527	8.04111	8.68168	9.1424	9.33166	8.5943	8.76571	8.75219	7.73313	9.05099	8.50746	8.3163	9.03937	NA	NA	7.53811	8.57001	9.6594	8.8753	8.64555	11.3794	8.2416	8.13007	7.36941	8.80243
978	neg_743.52_8.499	Negative	.	Y	LMGP04030038	.	409	17	392	.	.	9.47593	NA	8.62406	8.44795	6.26161	8.73273	8.41557	9.35377	8.32994	6.45253	8.27478	7.81079	8.70832	8.1646	NA	8.25547	8.50637	7.27794	6.83971	9.74207	9.56421	8.50366	NA	8.97506	8.04272	NA	9.40146	8.45724	9.51032	8.54366	9.75787	9.02424	8.02706	NA	8.79547	8.34648	6.76142	9.45374
979	neg_743.574_10.072	Negative	.	Y	LMSP03020079	.	361	16	345	.	.	6.89155	5.87556	6.65726	6.56282	7.0335	8.37319	7.95272	7.24352	6.14454	5.75173	8.03173	6.79833	8.1128	7.95798	NA	8.72332	6.89439	7.1961	4.88272	7.88481	9.55748	NA	4.32069	6.1608	NA	8.43738	7.31236	6.91406	7.58026	8.45442	8.09436	7.40468	7.45863	NA	7.31645	7.65758	7.72782	7.21249
980	neg_743.589_9.991	Negative	.	Y	LMGP10020039,LMGP10020061,LMGP10030052,LMGP10030075	.	414	17	397	.	.	9.4172	11.0345	11.2971	10.4129	11.2648	11.9679	12.4859	10.9411	9.54585	9.97456	11.8832	11.4245	11.8923	12.6212	9.39833	12.7133	10.2957	12.0316	11.1761	12.4055	12.9567	6.76429	8.4998	9.4655	8.11361	11.9814	12.1157	11.3613	12.1204	12.0353	12.1317	12.0377	12.5289	7.0089	12.6333	12.1131	12.1812	11.7218
981	neg_743.607_9.991	Negative	.	Y	LMSP03010055,LMSP03010056,LMSP03020014,LMSP03020026	.	369	16	353	.	.	1.70447	5.32787	7.35728	6.14306	6.40303	6.87098	6.40909	6.90744	7.34281	6.26181	7.37338	5.91015	7.41055	8.77707	3.78796	10.6617	5.35627	7.85429	6.54023	8.51769	10.3724	NA	NA	4.95299	3.12178	8.76206	7.13546	6.5425	7.26391	8.40391	7.56537	8.4431	8.38719	NA	7.84912	7.38553	7.74607	7.61437
982	neg_743.65_13.363	Negative	.	N	NA	.	364	14	350	.	.	7.04865	6.59019	8.42334	7.00155	5.96427	7.56205	NA	8.22163	6.52257	5.59972	NA	6.75288	7.99149	NA	NA	7.41831	7.91417	NA	6.28497	0.00895052	7.57837	6.06679	8.91396	7.40778	6.35319	7.65873	NA	NA	6.95341	7.28044	-0.257403	6.77693	6.56391	NA	NA	6.19082	NA	7.32676
983	neg_744.367_3.168	Negative	.	N	NA	.	369	16	353	.	.	NA	7.70707	8.12567	6.97275	8.6276	9.5804	6.43253	8.62386	6.58897	8.83473	8.77958	9.0067	8.69421	9.50719	7.87079	7.9773	7.74234	8.23115	5.32185	9.04252	8.55074	7.30651	NA	8.69159	9.08138	7.1158	8.38638	8.70642	7.6711	8.47367	NA	8.89576	7.33605	NA	9.6341	9.8839	9.56304	8.43385
984	neg_744.529_9.473	Negative	.	N	NA	.	419	17	402	.	.	9.03487	8.57324	9.08903	8.66685	9.33406	9.41488	10.1663	9.26723	8.5858	7.58903	8.62189	9.16074	9.25746	9.99536	9.95711	8.60514	9.05854	8.79773	8.74421	9.77567	8.8063	7.78975	9.3012	8.39392	8.09108	9.42059	9.45721	8.12626	8.18363	9.73465	8.95321	9.06677	8.03455	NA	9.8934	8.28766	8.58069	10.0582
985	neg_744.539_9.553	Negative	.	N	NA	.	419	17	402	.	.	10.712	9.6641	9.41067	9.75471	9.80642	9.19447	10.1384	10.1443	9.28235	8.88548	9.58865	9.77664	9.57848	10.7911	10.5115	10.1958	9.27577	10.3037	9.67619	10.2292	9.22636	9.77772	9.60851	9.53622	9.26474	10.1026	10.3284	9.46971	9.00473	10.1944	10.278	9.95449	9.33245	NA	10.5861	9.47285	10.1513	10.9618
986	neg_744.55_9.306	Negative	.	Y	LMGP02010036,LMGP02010050,LMGP02010301,LMGP02010312,LMGP02010322,LMGP02010330,LMGP02010419,LMGP02010447,LMGP02010499,LMGP02010529,LMGP02010551,LMGP02010577,LMGP02010773,LMGP02010801,LMGP02010827,LMGP02010847,LMGP02010993,LMGP02011016,LMGP02011042	.	420	17	403	.	.	13.4302	12.5667	12.8997	12.5394	12.8898	12.4679	13.3782	12.8323	12.5933	12.9223	13.0393	12.6598	12.4909	12.9705	12.9076	13.1148	13.0881	12.535	12.1139	13.182	13.2583	12.6054	10.2258	12.6762	12.1495	12.5902	13.1736	12.5281	12.4938	13.2971	13.5645	12.8214	12.582	6.8464	13.68	12.917	13.3086	13.3344
987	neg_744.553_9.213	Negative	.	Y	LMGP02010036,LMGP02010050,LMGP02010301,LMGP02010312,LMGP02010322,LMGP02010330,LMGP02010419,LMGP02010447,LMGP02010499,LMGP02010529,LMGP02010551,LMGP02010577,LMGP02010773,LMGP02010801,LMGP02010827,LMGP02010847,LMGP02010993,LMGP02011016,LMGP02011042	.	418	17	401	.	.	10.4906	9.87765	8.86763	9.36636	9.28743	9.82518	9.63111	9.90761	9.62011	8.4373	10.0185	7.90093	10.0123	9.87583	9.36435	9.46783	10.2034	9.18724	7.05857	10.2133	9.42165	8.71664	NA	8.82209	8.22327	10.081	10.1144	9.25714	9.32257	8.89248	9.63714	9.90866	8.58614	NA	9.25249	9.46633	8.33872	9.59263
988	neg_744.553_9.426	Negative	.	Y	LMGP02010036,LMGP02010050,LMGP02010301,LMGP02010312,LMGP02010322,LMGP02010330,LMGP02010419,LMGP02010447,LMGP02010499,LMGP02010529,LMGP02010551,LMGP02010577,LMGP02010773,LMGP02010801,LMGP02010827,LMGP02010847,LMGP02010993,LMGP02011016,LMGP02011042	.	417	16	401	.	.	7.5528	6.94822	8.69414	6.05246	7.27665	6.77401	8.08918	6.37321	8.07741	7.83119	7.38371	7.05633	7.5229	7.35467	7.84167	6.3141	7.4128	6.95151	6.84955	7.83669	8.58053	7.53823	3.97347	7.19397	6.3968	6.13319	7.64406	6.97741	7.26977	6.38738	7.68454	7.73631	6.7645	NA	7.82632	6.86469	7.82103	8.47502
989	neg_744.554_10.572	Negative	.	Y	LMGP02010036,LMGP02010050,LMGP02010301,LMGP02010312,LMGP02010322,LMGP02010330,LMGP02010419,LMGP02010447,LMGP02010499,LMGP02010529,LMGP02010551,LMGP02010577,LMGP02010773,LMGP02010801,LMGP02010827,LMGP02010847,LMGP02010993,LMGP02011016,LMGP02011042	.	420	17	403	.	.	17.5876	17.5891	17.1752	17.6324	17.5134	18.0063	17.4198	16.9113	16.9202	17.1733	16.9642	17.6305	17.5401	17.6952	17.7433	17.7016	17.1159	18.1506	16.6967	17.5971	17.9669	15.0447	14.3917	16.2347	15.8788	17.7659	17.2882	17.1394	17.799	17.3765	17.0825	17.4904	17.6144	12.193	17.2341	17.6247	17.2332	17.1493
990	neg_744.555_9.321	Negative	.	Y	LMGP02010036,LMGP02010050,LMGP02010301,LMGP02010312,LMGP02010322,LMGP02010330,LMGP02010419,LMGP02010447,LMGP02010499,LMGP02010529,LMGP02010551,LMGP02010577,LMGP02010773,LMGP02010801,LMGP02010827,LMGP02010847,LMGP02010993,LMGP02011016,LMGP02011042	.	420	17	403	.	.	12.7026	12.1149	12.6218	12.2711	12.624	12.6842	12.5899	12.7621	11.9225	12.8198	12.5463	12.067	12.1617	12.6426	12.6374	12.788	12.6004	12.0606	11.8081	12.3011	12.9871	12.1553	9.55693	12.0108	12.3539	12.4705	12.9273	12.1668	11.9339	12.9772	13.2023	12.2256	12.2179	5.11027	13.0733	12.0927	12.4079	12.8506
991	neg_744.627_12.408	Negative	.	N	NA	.	365	13	352	.	.	9.20234	8.06016	8.70523	6.55058	NA	8.08909	8.20891	8.19576	8.27755	7.02127	NA	7.49489	8.15719	8.3255	9.7463	8.21562	7.94438	8.82093	8.67191	NA	7.79142	6.54594	NA	7.85779	6.87221	7.94854	7.32757	NA	NA	8.16203	NA	7.57182	NA	10.2409	7.90124	7.8267	-6.4891	7.83904
992	neg_745.501_6.66	Negative	.	Y	LMGP04010066,LMGP04010103,LMGP04010128,LMGP04010179,LMGP04010232,LMGP04010286,LMGP04010485,LMGP04010531,LMGP04010560,LMGP04010756,LMGP04010877,LMGP04010881,LMGP04010891,LMGP04010902,LMGP04010983,LMGP04100004	.	386	17	369	.	.	6.02178	NA	NA	7.57689	NA	7.39752	5.26291	NA	NA	NA	8.0924	4.91522	NA	8.54278	8.72568	2.74132	NA	7.9072	9.95691	7.66382	5.36426	10.0843	5.16228	10.5414	11.0945	NA	8.05467	9.01765	10.3224	NA	7.83537	7.33497	8.59899	6.12058	9.23144	9.4125	5.86769	NA
993	neg_745.501_7.212	Negative	.	Y	LMGP04010066,LMGP04010103,LMGP04010128,LMGP04010179,LMGP04010232,LMGP04010286,LMGP04010485,LMGP04010531,LMGP04010560,LMGP04010756,LMGP04010877,LMGP04010881,LMGP04010891,LMGP04010902,LMGP04010983,LMGP04100004	.	397	16	381	.	.	7.95994	6.5304	5.36921	6.88863	8.09998	8.53474	7.29701	8.73641	8.31947	9.7945	8.42008	8.84648	9.13036	7.39164	9.31424	7.51245	8.85317	9.47775	6.54885	7.44135	8.25943	NA	NA	6.80243	4.84291	6.02423	8.20445	8.21153	8.40086	10.0627	5.68881	8.66062	7.26752	NA	8.69882	9.6129	5.64214	7.37711
994	neg_745.528_9.26	Negative	.	N	NA	.	417	17	400	.	.	9.84477	8.91363	8.93476	8.05761	8.87579	8.89495	8.85656	8.98943	8.613	6.95186	7.4192	9.7211	9.41313	9.45837	8.92576	8.24561	10.2232	10.2203	8.83481	9.45438	9.10268	9.75054	7.77495	8.51155	8.35827	8.15144	6.51148	10.1146	10.3702	9.33144	8.99096	9.86409	8.2754	NA	9.95381	5.66349	9.07515	9.83363
995	neg_745.529_9.336	Negative	.	N	NA	.	420	17	403	.	.	10.6128	10.7028	10.7878	9.73384	9.46641	10.6543	11.2387	11.2355	9.97476	10.2949	10.7614	10.6214	11.0626	11.0719	9.59652	10.4639	10.4415	10.6765	10.7579	9.50922	11.4105	9.79643	8.17114	10.2994	10.6493	10.771	10.9725	11.0016	10.4407	11.3219	10.9103	11.059	9.86444	7.06717	10.9468	10.8216	10.764	11.3758
996	neg_745.535_9.35	Negative	.	Y	LMGP04020026,LMGP04030017,LMGP04030037,LMGP04030061	.	420	17	403	.	.	12.1225	11.3923	10.9965	11.1072	10.7568	11.8767	11.9904	12.4184	11.4944	11.9856	12.0319	11.4574	11.4462	11.6336	11.7683	11.3329	11.2547	11.9286	10.7848	11.5272	12.3374	11.1796	9.49489	11.4439	11.2904	11.2659	11.7674	11.8353	11.3252	11.9925	12.345	11.7446	11.0721	5.62629	12.0929	11.7262	11.3007	11.962
997	neg_745.539_9.26	Negative	.	Y	LMGP04020026,LMGP04030017,LMGP04030037,LMGP04030061	.	419	17	402	.	.	9.73332	8.63014	8.74398	8.40311	8.38447	8.64982	9.45936	9.25447	8.38783	7.35935	8.71144	8.40689	8.55889	8.94371	9.1224	9.17064	9.41938	9.45497	7.98278	8.24745	8.5035	8.42518	5.95532	9.02327	7.68509	8.2199	9.31953	8.25327	9.22799	8.74166	8.4227	9.7271	7.59051	NA	9.67635	9.08569	8.75505	9.20252
998	neg_745.63_12.427	Negative	.	N	NA	.	413	17	396	.	.	8.84533	8.84563	9.61297	7.85451	7.62597	8.92541	9.83244	9.12091	8.46407	7.58552	8.73155	8.19341	9.2315	7.03083	9.55938	9.33233	8.83255	8.2959	8.7632	8.74039	8.76264	8.16675	8.68909	8.47027	7.95722	9.32773	9.26302	NA	7.57772	9.24568	8.39783	8.8109	8.62152	7.84734	7.29977	7.79524	6.61826	9.02528
999	neg_746.513_8.812	Negative	.	Y	LMGP02030001,LMGL02010280,LMGL02010281	.	420	17	403	.	.	18.6533	18.9953	18.3029	18.9586	18.8044	19.0075	18.6136	18.3886	18.1564	18.6948	18.0309	18.7411	18.7978	18.8893	18.6338	18.6466	18.2754	18.7452	17.4542	18.5094	18.9985	17.1052	14.4412	17.6921	16.0459	18.8116	18.4672	18.646	18.5577	18.4284	17.9516	18.4237	18.6828	13.1561	18.307	18.8081	18.3824	18.2367
1000	neg_746.55_10.17	Negative	.	N	NA	.	413	16	397	.	.	9.57117	9.16435	9.2327	8.94535	8.27192	9.71814	10.4476	9.59032	7.66782	8.78955	9.101	9.57208	9.95005	9.54574	9.68301	8.54757	9.90092	9.6945	7.87024	9.70028	10.0902	6.62299	9.80239	7.75104	6.806	9.50287	9.25322	9.0326	8.29268	9.39578	9.22934	9.19091	8.84114	4.58785	9.00372	7.86293	8.96012	9.218
1001	neg_746.642_13.308	Negative	.	N	NA	.	356	16	340	.	.	9.81893	8.27389	8.92181	6.77592	6.57678	7.59382	8.36597	7.82933	8.71999	6.90538	7.20165	7.2809	8.42505	NA	8.08178	8.12458	7.76156	NA	7.98054	NA	7.63428	9.41945	10.5366	7.63267	7.95711	7.34472	7.04059	NA	7.64746	7.84056	NA	8.49331	NA	NA	8.31075	6.39438	8.00853	7.81764
1002	neg_747.517_7.285	Negative	.	Y	LMGP04010002,LMGP04010008,LMGP04010065,LMGP04010102,LMGP04010127,LMGP04010149,LMGP04010178,LMGP04010211,LMGP04010231,LMGP04010256,LMGP04010457,LMGP04010484,LMGP04010511,LMGP04010530,LMGP04010725,LMGP04010887,LMGP04010962,LMGP04010987,LMGP04100002	.	341	13	328	.	.	8.02551	NA	NA	NA	7.41822	NA	7.58475	6.2731	7.58306	5.82743	6.67215	NA	NA	6.50556	8.02636	NA	NA	7.32269	7.01615	5.79985	NA	6.77044	9.27159	8.0032	9.90803	NA	6.82106	4.77813	6.93394	NA	7.97268	6.86185	6.95938	NA	7.31739	6.62908	6.98004	NA
1003	neg_747.517_7.854	Negative	.	Y	LMGP04010002,LMGP04010008,LMGP04010065,LMGP04010102,LMGP04010127,LMGP04010149,LMGP04010178,LMGP04010211,LMGP04010231,LMGP04010256,LMGP04010457,LMGP04010484,LMGP04010511,LMGP04010530,LMGP04010725,LMGP04010887,LMGP04010962,LMGP04010987,LMGP04100002	.	420	17	403	.	.	14.776	13.3971	13.4028	13.8201	13.742	14.9425	14.3844	13.94	12.8385	13.8949	14.0009	14.1475	14.6375	13.9979	14.3654	13.8893	14.0712	14.1805	12.2125	14.1957	14.8133	11.551	9.11289	12.8164	11.1882	13.3403	13.3397	14.1879	14.1336	14.3001	13.4373	13.9697	13.5395	11.6029	14.4083	14.1415	12.758	13.9888
1004	neg_747.545_10.218	Negative	.	N	NA	.	379	16	363	.	.	9.68692	8.92359	8.98576	7.84243	8.68178	8.28086	9.31107	8.98639	7.50595	7.61564	8.10973	8.01164	9.72581	9.11534	8.16676	9.02837	9.56356	9.38011	7.91147	9.38468	8.12854	NA	7.30985	5.19724	6.6398	7.27497	8.19034	NA	7.04945	8.79073	7.37552	7.66949	7.32662	NA	8.95516	6.62704	8.64607	7.49301
1005	neg_747.564_7.304	Negative	.	N	NA	.	383	16	367	.	.	5.16239	NA	6.47721	6.94618	5.35418	9.08946	8.7852	8.40505	5.45814	7.99838	5.32882	7.07789	7.03033	8.32892	5.70985	8.71201	NA	6.96019	6.71563	5.83089	7.67825	6.77214	NA	4.95985	NA	5.48699	7.24153	NA	6.73609	8.56346	7.76616	6.92907	7.81224	NA	NA	6.04247	5.77951	4.72335
1006	neg_748.528_8.891	Negative	.	Y	LMGP02020020,LMGP02030056,LMGL02010274,LMGL02010275,LMGL02010276	.	420	17	403	.	.	15.0956	16.1031	15.1743	16.1275	15.6746	16.2212	15.4386	15.5386	14.5812	15.2538	14.701	15.5224	15.2873	15.9087	15.0078	15.4903	15.4083	15.6703	14.6879	15.5576	16.2858	12.8907	11.2619	14.3878	12.5197	15.4026	15.1591	15.4126	16.0188	15.5594	15.0421	15.4149	15.8186	10.1679	15.6873	15.9798	15.1211	14.8466
1007	neg_748.528_9.29	Negative	.	Y	LMGP02020020,LMGP02030056,LMGL02010274,LMGL02010275,LMGL02010276	.	420	17	403	.	.	17.9146	18.7678	17.6368	18.5402	18.7171	18.2688	17.578	17.7968	18.3346	18.5607	18.3539	18.2586	18.3585	18.3356	17.8268	18.1787	17.6665	18.6435	18.2501	18.0818	18.5472	19.8476	15.4155	18.2804	19.4922	18.269	18.3166	18.3518	18.5602	18.0392	17.7003	18.4411	18.5906	12.961	18.3097	18.494	18.0727	17.8133
1008	neg_748.987_14.522	Negative	.	N	NA	.	358	14	344	.	.	9.25342	8.92033	7.21822	9.89533	7.31772	11.6231	9.26993	8.35449	5.38895	7.70662	8.74097	9.82676	7.57763	8.61671	NA	8.71319	10.0177	10.3452	7.93205	9.19311	11.6914	7.92815	9.74381	NA	NA	10.4392	NA	8.7074	9.90286	9.30597	NA	10.6656	10.7077	NA	6.30446	8.87241	8.32358	9.05937
1009	neg_750.51_8.299	Negative	.	Y	LMGP02010503,LMGP02010555,LMGP02010583,LMGP02010612,LMGP02010756,LMGP02010809,LMGP02010912,LMGP02010941,LMGP02010970,LMGP02011107	.	341	15	326	.	.	NA	4.50124	NA	NA	NA	9.49277	6.40091	9.14893	6.09643	5.49341	NA	7.04322	8.93882	6.14133	NA	8.20554	NA	NA	7.01099	NA	6.92608	6.98383	NA	8.6753	6.96433	5.7336	NA	7.30396	7.26947	6.49615	NA	6.56571	8.69356	7.43353	6.54996	9.0893	NA	8.78516
1010	neg_750.532_8.051	Negative	.	Y	LMGP01010394,LMGP01010479,LMGP01010968,LMGP01011035,LMGP01011246,LMGP01011264,LMGP01011320,LMGP01011342,LMGP01011410,LMGP01011462,LMGP01011498	.	380	15	365	.	.	11.3141	5.50536	9.86905	8.72923	7.67316	9.47228	8.69107	9.19285	6.57929	6.43022	NA	7.92486	9.53225	8.70173	10.9476	-2.25938	9.61512	NA	NA	7.45293	3.88435	5.78563	NA	8.79799	5.18588	7.58117	7.72516	NA	7.42332	10.8412	NA	6.87644	NA	10.2892	7.21921	NA	NA	9.6235
1011	neg_750.534_10.52	Negative	.	Y	LMGP01010394,LMGP01010479,LMGP01010968,LMGP01011035,LMGP01011246,LMGP01011264,LMGP01011320,LMGP01011342,LMGP01011410,LMGP01011462,LMGP01011498	.	419	17	402	.	.	11.3057	11.0437	10.8387	11.7988	11.558	11.9832	11.7442	10.8682	10.2221	10.6746	10.9715	11.0969	11.2182	10.8093	9.95202	10.4681	11.6006	11.5478	9.88075	10.6453	11.7923	8.61068	7.65155	9.90766	9.34378	10.6565	11.1054	10.2793	11.4657	10.7036	10.9834	10.9288	11.0699	NA	10.6085	10.9444	10.6725	10.5593
1012	neg_750.535_9.133	Negative	.	Y	LMGP01010394,LMGP01010479,LMGP01010968,LMGP01011035,LMGP01011246,LMGP01011264,LMGP01011320,LMGP01011342,LMGP01011410,LMGP01011462,LMGP01011498	.	410	17	393	.	.	8.83889	9.89834	8.76215	11.4097	9.06023	10.1317	9.55538	10.6251	8.92614	9.71501	NA	10.4455	10.3013	10.2881	7.98886	7.22552	7.69299	NA	10.0173	9.19245	9.47161	9.45657	NA	10.1773	9.45736	7.79207	8.46346	9.39768	9.50917	11.207	NA	9.82044	9.92228	9.60576	8.1062	10.3515	9.11862	10.0699
1013	neg_750.544_10.218	Negative	.	Y	LMGP02020006,LMGP02020007,LMGP02020008,LMGP02030003,LMGP02030033,LMGP02030078,LMGL02010260,LMGL02010268,LMGL02010269,LMGL02010270	.	420	17	403	.	.	18.2248	19.8858	19.5373	19.8426	19.8739	20.222	19.6076	19.3176	19.1866	19.6423	19.5155	19.7051	19.4472	20.1743	18.267	19.6492	19.3957	20.1235	19.3919	19.9451	19.7293	17.8271	16.3365	18.8788	17.5295	19.7746	19.4877	19.7471	20.0319	19.4421	19.1943	19.7659	19.8975	14.9371	19.3809	19.8761	19.597	19.2597
1014	neg_750.544_10.555	Negative	.	Y	LMGP02020006,LMGP02020007,LMGP02020008,LMGP02030003,LMGP02030033,LMGP02030078,LMGL02010260,LMGL02010268,LMGL02010269,LMGL02010270	.	419	17	402	.	.	10.0516	10.4617	10.3358	11.3757	11.1912	11.6331	11.3807	10.2271	9.848	10.1583	10.5517	10.5754	10.5346	11.3262	9.67295	9.71186	10.5041	11.2947	9.57041	10.632	11.4761	8.51993	4.50432	9.68222	9.31355	10.3857	10.7289	9.98288	11.0452	10.1773	10.2995	10.552	10.7396	NA	10.3823	10.4786	10.6371	9.59906
1015	neg_750.544_9.881	Negative	.	Y	LMGP02020006,LMGP02020007,LMGP02020008,LMGP02030003,LMGP02030033,LMGP02030078,LMGL02010260,LMGL02010268,LMGL02010269,LMGL02010270	.	420	17	403	.	.	18.6879	19.0798	18.5692	19.5293	19.1711	19.0051	18.6546	18.4073	18.8698	18.8102	18.5254	19.0084	18.8452	18.745	18.9151	18.5249	18.0154	18.9235	18.7094	18.4868	18.8771	20.0219	17.1552	18.4955	19.2677	18.6911	18.316	18.5747	18.7935	18.104	18.1964	18.5385	18.783	13.1587	18.3104	18.7199	18.3096	18.1775
1016	neg_750.552_11.359	Negative	.	N	NA	.	395	17	378	.	.	8.57415	9.90331	9.43174	9.7548	9.39999	10.0059	9.81421	8.14043	8.74251	9.75284	7.60236	9.55164	10.1627	9.89808	7.52271	8.08749	10.2953	10.1919	6.79377	9.50604	8.4284	5.5984	7.27508	8.95972	8.80592	7.37074	8.28165	8.14718	9.35774	11.5558	6.85672	9.72464	9.7695	9.38748	8.04263	9.14465	7.96453	9.63078
1018	neg_751.537_10.486	Negative	.	N	NA	.	417	17	400	.	.	8.37981	8.70194	8.06336	9.23385	6.8654	9.14623	8.82086	8.45337	7.24728	8.20669	6.59036	8.59049	8.82307	8.58272	7.31545	7.32295	8.97586	8.7405	7.64546	8.32448	10.3869	7.80176	7.67106	8.16352	7.25402	8.79894	7.94719	7.69006	8.30897	8.06957	7.95912	8.5768	8.2434	NA	8.18416	8.06354	7.56043	7.27184
1019	neg_751.565_11.64	Negative	.	N	NA	.	404	16	388	.	.	11.0322	10.283	11.632	9.34286	9.61872	11.0731	11.1947	11.1068	10.5984	9.69435	9.54298	9.74543	11.3813	10.8772	12.7737	11.0036	10.8128	11.8871	NA	10.7034	10.4056	9.42442	12.0739	10.0821	10.4291	10.9715	NA	11.1784	9.3275	10.686	9.23305	10.5826	10.4628	14.0761	10.2156	9.13259	12.4402	10.6772
1020	neg_751.608_12.719	Negative	.	N	NA	.	341	16	325	.	.	NA	9.86162	7.99343	6.0332	5.9696	7.67625	NA	7.6115	7.194	6.38255	6.90467	9.09987	8.2716	7.43496	7.88028	8.12851	8.361	8.2902	7.08107	7.39367	6.96264	9.60843	8.79742	6.57322	7.55819	8.22037	NA	6.74131	6.32107	7.07505	6.47242	7.02037	NA	10.2132	8.23182	NA	8.4942	7.80307
1021	neg_752.523_9.133	Negative	.	Y	LMPK01000059,LMGP02010003,LMGP02010472,LMGP02010582,LMGP02010611,LMGP02010697,LMGP02010725,LMGP02010755,LMGP02010779,LMGP02010807,LMGP02010808,LMGP02010881,LMGP02010911,LMGP02010940,LMGP02011106	.	415	17	398	.	.	10.906	12.6256	11.4937	12.5694	12.0638	13.8212	12.3722	12.063	11.1295	12.0798	12.0256	12.8118	12.268	13.2291	10.485	11.6722	12.1818	12.9483	11.0182	12.3603	13.0573	9.75061	NA	10.9357	8.79617	12.4916	11.6083	12.5288	13.0952	12.1535	11.3367	12.7041	13.2343	NA	12.4487	13.2719	11.9064	11.8116
1022	neg_752.549_11.359	Negative	.	N	NA	.	417	17	400	.	.	12.2808	12.0965	12.6558	11.5881	12.8447	13.3273	13.2155	13.0589	13.3972	13.3769	12.2206	12.8932	13.4734	13.1094	15.0997	13.6497	15.3874	14.6747	1.52844	13.256	13.1721	9.43809	11.4707	11.1852	10.1183	12.9427	11.9381	14.0478	13.1429	13.8258	11.1115	13.7746	12.8708	9.78032	14.8938	13.2792	16.0195	13.1741
1023	neg_752.559_10.641	Negative	.	Y	LMGP02020037,LMGP02020076,LMGP02020092,LMGP02030055,LMGP02030076,LMGP02030077,LMGL02010253,LMGL02010262,LMGL02010263,LMGL02010264,LMGL02010267	.	420	17	403	.	.	15.8383	15.7196	15.305	16.931	15.905	16.2927	15.2201	14.8816	15.8378	15.7016	15.1322	15.9879	15.0232	15.9827	15.1414	14.2456	14.5793	15.2485	15.4182	15.3269	15.9858	15.9685	13.5363	15.5155	15.8938	14.9251	15.2075	15.2557	15.6925	14.3504	14.2568	15.0608	15.8423	8.87765	14.9951	15.4315	15.1263	14.8966
1024	neg_752.676_12.94	Negative	.	N	NA	.	417	17	400	.	.	8.68223	8.87324	9.76019	9.08904	9.50306	8.89802	8.40738	9.33881	9.46617	8.71004	8.1758	8.91725	9.2648	8.97643	9.33298	9.19348	9.39783	9.28466	9.70829	8.9605	8.80196	9.01092	9.60752	8.78591	9.4308	8.65431	9.27167	8.99828	8.38534	9.29479	9.75709	8.24177	7.96951	11.2527	8.21173	8.79629	4.85203	9.34563
1025	neg_752.676_13.786	Negative	.	N	NA	.	373	15	358	.	.	7.56586	8.1842	8.75767	7.75462	8.22229	7.52184	7.5007	8.21312	8.00582	6.98553	NA	7.13629	8.04377	9.09626	NA	7.8585	8.86581	7.70237	8.20734	8.22463	7.5194	6.68321	10.8293	7.29015	7.51178	7.77978	8.41964	NA	6.16685	7.34119	8.6747	NA	7.21795	9.49668	7.4656	7.31912	NA	8.15237
1026	neg_752.713_14.485	Negative	.	N	NA	.	417	17	400	.	.	9.18412	8.72305	8.98777	8.03183	8.4039	8.36315	7.44095	8.25654	9.01418	7.56295	7.44173	8.11579	9.20261	7.89169	8.41394	8.89624	8.29322	9.6117	8.61837	8.36873	8.01985	7.72814	9.98394	7.93242	8.3448	8.75201	8.16891	8.05671	8.32634	8.85868	9.34453	9.27858	6.64991	10.3266	7.82882	7.77746	8.26432	8.65982
1027	neg_753.562_9.943	Negative	.	N	NA	.	419	17	402	.	.	14.3608	15.1644	14.1283	15.2603	14.6822	15.4529	14.5689	14.0998	13.8062	14.0714	13.2531	14.4937	14.1031	14.8998	14.3216	13.4428	13.7607	14.8066	13.1601	13.8696	14.9292	12.4072	10.5649	12.8004	11.9524	13.7546	13.4624	13.7097	14.569	13.5766	13.3549	13.803	14.2297	NA	13.8974	14.1021	13.3489	12.8348
1028	neg_754.564_11.64	Negative	.	N	NA	.	348	15	333	.	.	9.20082	6.48885	NA	8.41412	6.39655	8.03681	6.82072	7.03991	9.43271	9.73934	NA	9.16496	8.2233	8.89471	6.84974	6.26786	10.3832	NA	NA	7.32412	9.74208	5.18075	6.61704	5.51414	NA	6.47973	NA	NA	6.78052	6.21258	6.81003	NA	5.61298	NA	NA	6.76507	NA	7.80399
1029	neg_754.574_11.218	Negative	.	Y	LMGP02020056,LMGP02020074,LMGP02020075,LMGP02030032,LMGP02030054,LMGP02030075,LMGL02010246,LMGL02010252,LMGL02010255,LMGL02010256,LMGL02010257,LMGL02010261	.	420	17	403	.	.	13.883	13.6998	12.5406	16.0239	15.2585	12.8387	13.7094	13.015	14.8988	14.4415	14.7892	14.9886	12.9925	14.3928	13.0176	13.2862	12.6515	12.9543	16.2627	14.4473	14.0614	15.5464	13.5263	15.956	16.6806	13.701	14.1852	15.2847	15.0514	12.9338	13.1976	14.5321	15.562	8.87702	13.7313	15.1333	14.7225	13.716
1030	neg_754.579_10.729	Negative	.	Y	LMGP02020056,LMGP02020074,LMGP02020075,LMGP02030032,LMGP02030054,LMGP02030075,LMGL02010246,LMGL02010252,LMGL02010255,LMGL02010256,LMGL02010257,LMGL02010261,LMSP0501AA75	.	415	17	398	.	.	10.3766	8.01682	8.31281	9.17869	8.07206	9.34844	8.6332	4.58156	7.18563	8.15199	7.00548	8.12177	7.16923	10.2603	9.30029	6.31014	6.63569	8.26663	5.70047	8.27421	8.81242	6.41434	NA	7.21717	6.77119	4.86706	6.59829	6.84224	7.7628	7.10269	4.93682	6.99068	7.17804	NA	6.28528	6.64116	7.62619	4.65067
1031	neg_754.655_11.895	Negative	.	N	NA	.	386	17	369	.	.	9.22039	8.24308	9.25213	7.8275	NA	8.18127	7.14001	8.6527	8.82542	8.15349	8.67371	7.65596	8.77581	6.8314	8.34305	8.58457	8.80809	NA	8.80645	6.88162	8.30688	9.09932	NA	7.75185	8.88119	7.8031	NA	NA	NA	8.73904	NA	8.37353	NA	10.1809	NA	7.48943	NA	8.04554
1032	neg_754.692_13.657	Negative	.	N	NA	.	418	17	401	.	.	9.70449	9.60589	9.97659	8.21544	8.63025	9.0067	8.97708	9.44167	9.03685	8.54559	9.13865	8.61369	9.36634	8.87111	8.63436	9.81343	9.27555	9.58907	9.16797	8.49462	8.73513	9.21791	11.6793	8.92623	9.21165	9.115	9.82354	7.73568	NA	8.93962	9.63144	7.86427	8.80797	11.3603	8.83559	8.67715	8.35572	9.1226
1033	neg_755.578_10.765	Negative	.	Y	LMSP03020094	.	343	13	330	.	.	9.08302	NA	NA	7.54882	6.46904	6.781	NA	5.26007	7.64612	6.41802	NA	NA	NA	6.95897	8.41702	5.91128	6.41362	NA	5.69227	NA	6.43265	6.27628	NA	7.25507	6.81889	4.87786	5.7316	5.83596	7.46987	NA	5.16894	NA	5.88094	NA	NA	6.3537	NA	NA
1034	neg_755.65_12.94	Negative	.	N	NA	.	400	17	383	.	.	NA	8.32891	8.78124	8.07182	7.70215	7.8573	NA	8.51497	8.48493	7.60452	7.76381	7.91363	8.80277	8.29873	7.69969	8.38261	8.10174	9.38486	NA	NA	7.98656	8.14908	7.61353	7.6501	8.26091	8.4184	8.57888	3.86958	6.83623	7.62342	9.49094	7.87045	NA	10.0935	6.96804	8.27287	NA	8.30131
1035	neg_756.59_12.115	Negative	.	Y	LMGP02020036,LMGP02020055,LMGP02020073,LMGP02030031,LMGP02030053,LMGP02030074,LMGL02010238,LMGL02010244,LMGL02010245,LMGL02010248,LMGL02010249,LMGL02010254	.	419	17	402	.	.	12.9233	12.26	11.5807	14.7336	13.6426	12.5454	11.4885	11.5532	12.8612	12.6609	12.8414	13.4532	11.8761	12.9016	11.8966	11.833	11.3227	12.2394	14.1942	12.738	13.0494	13.5117	11.2763	13.9546	14.0994	12.4702	12.6741	13.3125	13.6183	11.9995	11.4666	13.2296	13.8934	NA	12.4514	13.3823	12.976	12.4144
1036	neg_756.591_11.304	Negative	.	Y	LMGP02020036,LMGP02020055,LMGP02020073,LMGP02030031,LMGP02030053,LMGP02030074,LMGL02010238,LMGL02010244,LMGL02010245,LMGL02010248,LMGL02010249,LMGL02010254	.	356	17	339	.	.	NA	NA	NA	7.82203	5.00094	NA	NA	NA	6.5124	4.57744	5.38596	5.25921	NA	-0.122955	NA	NA	NA	NA	8.27377	1.54379	3.98049	8.242	NA	8.28521	7.77496	NA	NA	6.21929	6.81283	NA	NA	5.82614	5.57491	NA	NA	6.18592	3.46811	0.236741
1037	neg_756.668_12.884	Negative	.	N	NA	.	367	15	352	.	.	NA	7.74306	8.88068	7.25979	7.86475	7.84223	NA	7.59159	8.4149	7.34496	8.46567	7.26746	8.36873	8.04234	NA	8.40855	9.03627	7.76641	7.15034	NA	8.36196	7.08441	8.18715	7.26355	7.51904	7.85351	NA	8.05546	NA	8.37498	NA	NA	7.77416	10.556	NA	8.0562	7.45564	8.31755
1038	neg_757.666_13.657	Negative	.	N	NA	.	409	15	394	.	.	NA	8.37962	9.57963	7.51314	7.78804	8.38511	8.59053	9.01111	8.6363	7.49328	8.56952	7.90677	8.80924	6.73682	8.72345	8.52536	8.61148	7.07809	7.59123	8.45031	8.23121	8.33525	9.98397	8.15619	8.62803	8.6474	7.95289	7.77623	8.02633	8.73672	8.93922	7.44116	8.60872	10.7094	6.5217	6.66491	NA	8.52404
1039	neg_758.487_10.072	Negative	.	N	NA	.	394	17	377	.	.	11.5162	9.35027	8.28778	11.2126	10.6859	6.69414	8.59767	7.81879	10.6051	9.41545	8.54594	9.60806	8.81403	NA	9.96402	8.00287	7.40478	9.56332	10.5264	NA	8.05821	10.9947	9.11716	10.5049	11.5101	7.43388	8.00087	9.80319	8.24074	7.34165	8.70988	8.41047	8.63806	NA	7.01964	9.24312	9.66558	7.81494
1040	neg_758.547_9.85	Negative	.	Y	LMGP02040017	.	377	17	360	.	.	NA	6.76203	8.31551	6.40105	6.99883	6.11142	8.11391	8.65167	8.06314	7.20112	7.49536	7.08267	8.59088	6.44842	8.34133	8.39508	8.46688	NA	NA	NA	7.81339	8.83928	NA	7.74409	8.37443	8.07931	8.72698	8.23306	9.26815	8.55777	5.79041	7.09518	5.94417	NA	9.77376	8.62328	7.29744	8.89033
1041	neg_758.578_8.176	Negative	.	Y	LMGP02010470,LMGP02010500,LMGP02010534,LMGP02010552,LMGP02010579,LMGP02010631,LMGP02010645,LMGP02010775,LMGP02010804,LMGP02010829,LMGP02010849,LMGP02010995,LMGP02011018,LMGP02011044	.	338	14	324	.	.	NA	NA	NA	11.8214	8.20355	8.94036	NA	NA	8.03077	8.51502	NA	8.74676	NA	5.59172	NA	NA	NA	6.85683	8.09246	6.16921	NA	10.1608	NA	8.81593	9.90673	5.84929	6.25876	NA	7.75111	NA	5.44143	NA	7.21707	NA	NA	6.89737	NA	NA
1042	neg_759.565_7.009	Negative	.	N	NA	.	418	17	401	.	.	11.1366	10.6529	10.9611	11.1515	10.0961	12.4087	11.2062	10.1417	9.39112	9.84622	10.4909	10.9339	10.7271	11.4165	10.3148	11.5517	7.95228	10.6947	9.87332	11.4164	11.5217	11.2526	NA	10.5252	10.1095	9.86855	11.8822	10.256	10.65	11.9776	11.2016	11.4689	10.7539	NA	10.6245	10.767	9.87358	10.0835
1043	neg_760.491_7.524	Negative	.	Y	LMGP02010673,LMGP02010702,LMGP02010730,LMGP02010760,LMGP02010918,LMGP02010946,LMGP02010947,LMGP02010974,LMGP02011138,LMGP02011216	.	418	17	401	.	.	12.6278	11.2372	9.72545	11.2716	11.4057	11.9934	11.5635	11.2824	10.6408	11.7693	11.0053	11.4806	11.5228	12.6486	11.675	11.4792	11.2522	11.1563	10.5422	11.5917	12.0809	8.9667	5.59312	11.0805	7.72493	12.2658	11.5399	11.9969	12.5263	11.6979	10.8269	11.8473	11.9437	7.5017	11.7866	12.4246	11.2873	11.2879
1045	neg_760.528_9.336	Negative	.	N	NA	.	417	17	400	.	.	12.1915	14.9409	13.2881	14.2486	14.5953	15.2048	14.3356	14.3036	13.3202	14.4405	14.5645	14.8646	14.578	15.2421	11.0827	14.7328	14.4867	14.9277	14.1536	14.8095	15.3316	12.846	10.7868	13.8103	12.1909	14.6243	14.718	15.2166	15.3457	14.5077	14.5484	15.4726	15.5978	2.47025	15.1211	15.3535	14.914	14.3084
1046	neg_760.549_8.4	Negative	.	Y	LMPR02030027,LMGP01030024,LMGP03020011,LMGP03020025,LMGP03020046,LMGP03030016,LMGP03030036,LMGP03030060	.	355	12	343	.	.	NA	6.71341	NA	10.3791	9.20604	4.57246	0.453608	2.46458	9.8533	8.67397	7.96265	8.8973	NA	2.50815	NA	NA	2.74792	4.48861	10.6177	5.87629	4.15408	13.1959	6.46906	11.5636	12.2807	6.08521	6.32634	8.40399	7.82497	4.38701	NA	NA	7.84889	NA	NA	8.72666	NA	5.97423
1047	neg_760.606_12.5	Negative	.	N	NA	.	378	13	365	.	.	6.05351	8.96258	5.62704	10.9417	9.92014	8.07097	7.81515	10.0582	10.3862	10.3408	9.6709	8.92222	7.73167	7.92296	NA	NA	11.4138	7.79391	9.38997	8.01079	5.96791	11.0853	8.8983	10.933	11.1342	7.17481	9.00552	8.13413	7.6898	10.5696	NA	7.60436	7.642	7.80019	9.04265	7.7664	NA	5.88596
1048	neg_761.58_7.8	Negative	.	N	NA	.	420	17	403	.	.	15.9042	15.8262	16.8303	16.1125	15.8196	17.1166	16.7321	16.526	15.1022	15.3998	15.4468	16.034	16.4384	16.4222	15.5508	16.7776	14.9833	16.0544	15.0141	16.2054	16.5065	15.1042	12.4432	15.1101	14.9513	15.7369	16.3625	15.0498	15.6837	16.5767	16.5041	15.9595	15.8888	9.8586	15.7684	15.3489	15.6366	15.7145
1049	neg_762.508_8.299	Negative	.	Y	LMGP02010095,LMGP02010701,LMGP02010729,LMGP02010759,LMGP02010887,LMGP02010916,LMGP02010917,LMGP02010945,LMGP02011161,LMGP02011172,LMGP02011192,LMGP02011195,LMGP20020014	.	420	17	403	.	.	18.181	18.4209	17.6299	18.2912	18.6946	18.698	18.3262	18.2073	17.9184	18.4625	18.2481	18.449	18.5448	18.5835	18.1466	18.9843	18.1608	18.7121	18.4567	18.5558	18.6536	15.7914	14.4449	18.089	16.3	19.1937	18.678	18.9629	19.3483	18.6988	18.4217	18.7493	18.8453	13.9947	18.5963	19.2488	18.9319	18.4364
1050	neg_762.544_9.797	Negative	.	N	NA	.	397	17	380	.	.	7.30784	8.19174	NA	8.84105	8.41055	9.286	7.95469	7.66	8.22109	9.13353	7.88042	9.49226	8.14096	9.58701	7.59863	6.6066	8.301	9.90755	9.64382	9.10084	9.90381	9.75887	NA	9.08564	10.1753	8.93134	8.13426	9.00647	10.7418	7.83774	8.32627	9.58058	10.0431	NA	8.43108	9.16522	8.51153	5.32486
1051	neg_762.545_10.072	Negative	.	N	NA	.	415	17	398	.	.	10.2425	11.0552	9.08446	10.6837	10.3086	11.2743	9.92352	10.0138	8.59379	9.55288	10.4133	10.687	9.93438	12.0087	9.25941	9.52004	9.96606	11.5754	8.0176	10.2273	11.0552	9.13588	NA	8.79341	7.53166	10.1299	9.37738	10.3145	11.949	8.55174	8.66295	10.831	11.8589	11.2922	9.95705	10.8883	9.43021	8.88032
1052	neg_762.564_9.244	Negative	.	Y	LMGP01020181,LMGP01030023,LMGP01030047,LMGP03020024,LMGP03020045,LMGP03020076	.	371	16	355	.	.	NA	8.29358	NA	12.3123	8.91881	2.38376	NA	NA	10.5068	8.44354	2.81815	9.63693	6.45019	5.11438	-1.60162	6.65385	-1.60671	NA	11.5673	-7.00643	NA	13.6322	14.5036	11.0048	14.079	7.41933	NA	8.84195	7.52876	NA	NA	6.91247	9.42601	NA	NA	7.37296	2.73344	NA
1053	neg_763.528_10.072	Negative	.	Y	LMGP10010507,LMGP10010671,LMGP10010696,LMGP10010804	.	382	16	366	.	.	3.52202	5.54935	NA	8.79845	4.16804	6.10806	3.66215	5.66018	5.87488	3.77471	5.25109	5.90694	6.64221	7.64571	NA	5.85575	6.18943	5.95	7.08024	4.81377	4.33475	8.81796	NA	5.90484	7.12944	5.88891	4.92238	4.61787	6.4607	NA	NA	7.10965	5.42919	9.35024	3.05594	5.1288	5.00558	5.11966
1054	neg_763.531_7.432	Negative	.	Y	LMGP10010507,LMGP10010671,LMGP10010696,LMGP10010804	.	416	17	399	.	.	14.6743	9.457	10.8266	11.0239	10.8592	10.8314	11.079	11.0492	10.7447	11.294	10.624	10.2807	10.6256	11.2766	14.086	8.94048	11.083	8.76456	8.4143	9.9779	9.99225	10.4479	NA	10.596	9.33984	9.85836	10.8503	9.00783	10.3314	10.2842	10.2328	9.34766	9.32744	NA	11.3764	10.3636	9.6296	9.67409
1055	neg_763.596_8.122	Negative	.	N	NA	.	418	17	401	.	.	11.5712	10.0142	12.4171	11.8562	11.5758	13.4326	11.4858	12.2193	9.57023	10.7238	9.31331	11.3696	11.3686	12.4312	11.2042	11.4066	10.5573	11.3245	8.98577	11.6677	12.6178	9.21376	NA	7.07944	7.80266	9.74993	10.6939	8.78045	11.0487	11.6317	10.6698	9.98309	10.1999	NA	8.93551	9.38872	9.97104	10.0459
1056	neg_764.501_7.672	Negative	.	N	NA	.	398	16	382	.	.	9.78209	6.91828	7.03113	7.56173	6.36516	7.2669	7.23826	6.62466	7.08055	8.2685	7.58372	6.38255	8.0486	8.17403	9.84009	6.53657	9.07869	4.86998	6.21136	6.87001	6.90516	3.81097	NA	7.30367	5.32988	7.30578	8.376	7.24818	6.70156	7.97068	7.20167	7.46028	6.02281	NA	6.57731	5.96616	6.54777	7.5476
1057	neg_764.523_8.812	Negative	.	Y	LMGP02010538,LMGP02010672,LMGP02010700,LMGP02010728,LMGP02010758,LMGP02010857,LMGP02010885,LMGP02010886,LMGP02010915,LMGP02010944,LMGP02010973,LMGP02011109,LMGP02011196,LMGP02011201,LMGP20020006,LMGP20020009,LMGP20020012	.	420	17	403	.	.	17.4436	17.6496	16.86	17.4018	17.4352	17.6768	17.1124	17.0436	16.6931	17.2026	17.1563	17.4562	17.2726	17.4366	17.0675	17.8897	16.9013	17.4515	17.0068	17.6802	17.9241	16.6378	13.6703	17.3444	16.3751	17.5962	17.5688	17.877	17.9952	17.3487	17.1222	17.6032	17.8167	12.061	17.613	18.0802	17.4557	17.408
1059	neg_764.559_10.407	Negative	.	N	NA	.	420	17	403	.	.	11.7309	14.5317	13.3731	14.6134	14.5564	14.9339	14.0513	13.5918	13.3647	14.0345	14.2055	14.5259	13.8422	14.6681	11.8742	14.0332	13.3909	14.9036	14.1668	14.0052	14.8241	14.3045	11.772	14.0084	13.9372	14.1623	13.868	14.6768	15.2446	13.7631	13.8242	14.6999	15.0189	2.32786	14.351	14.8279	13.9749	13.2286
1060	neg_764.589_7.8	Negative	.	N	NA	.	393	16	377	.	.	7.62366	7.03395	8.42896	8.47177	6.30369	10.05	7.64797	9.157	5.92733	6.4552	6.89931	7.52459	7.35393	8.54677	7.26452	6.81016	0.471335	7.96017	5.96458	8.44849	8.6759	7.50818	NA	3.28705	NA	3.83725	7.9668	NA	-1.74522	9.13883	7.90755	NA	6.86901	NA	NA	6.6773	7.74486	6.39048
1061	neg_764.712_14.632	Negative	.	N	NA	.	361	15	346	.	.	NA	7.83828	8.18375	7.34119	NA	7.26354	7.85964	8.24409	8.5844	7.13991	7.56222	6.44811	8.11161	NA	7.34782	8.37884	8.69087	7.35737	6.46199	7.55345	6.89512	NA	8.93739	6.94823	8.1402	8.47934	7.95944	6.13918	7.39401	7.71313	8.41597	NA	0.387626	7.39362	NA	NA	NA	7.73725
1062	neg_765.568_8.875	Negative	.	N	NA	.	420	17	403	.	.	14.1808	14.5079	14.7956	13.9127	14.3876	14.5262	15.2124	14.5195	13.3679	13.2633	13.9802	13.9702	14.8111	14.7005	13.9699	14.5503	13.5402	14.7852	13.2871	14.6332	14.5558	12.4985	10.8242	12.8071	12.2151	14.552	14.3903	13.5185	13.439	14.3894	14.6638	14.2862	13.7527	7.45848	14.2853	13.8982	14.1864	14.0038
1063	neg_765.624_12.39	Negative	.	N	NA	.	420	17	403	.	.	10.6363	11.9938	11.3627	8.36893	8.67484	10.2898	10.4728	10.3651	9.76048	8.45703	9.29449	11.0467	10.4264	10.1594	11.1616	10.3736	9.88031	10.3416	8.63954	10.6359	9.84536	8.23727	11.4533	9.07287	9.74984	10.1087	9.77223	9.43455	8.97269	9.89074	10.2864	9.69971	8.93959	12.4053	10.2448	8.11603	9.97361	10.2032
1064	neg_766.518_8.636	Negative	.	N	NA	.	416	17	399	.	.	9.91627	8.61268	9.02864	8.64353	7.86443	8.73897	8.46572	9.23691	7.70114	8.49526	8.24281	8.50409	7.693	8.60509	10.402	7.59997	9.00512	8.80207	7.11032	8.90838	8.74989	7.13776	NA	6.83349	5.87984	7.46683	8.58197	7.10199	6.92572	8.91571	7.79304	8.72967	7.89849	NA	8.6481	8.49799	8.02831	8.65703
1065	neg_766.521_8.4	Negative	.	N	NA	.	418	17	401	.	.	11.2544	10.2249	10.3655	9.58005	9.682	9.42985	10.5349	10.587	9.82358	9.85328	10.2742	9.30367	10.6736	10.5857	11.5477	10.0167	10.5023	9.84204	8.76636	9.49106	10.1437	9.73558	NA	10.2299	9.29493	10.3835	10.964	9.35225	8.82665	9.94738	10.3511	10.2206	9.39854	NA	10.5	9.58123	9.62115	10.1498
1066	neg_766.539_9.666	Negative	.	Y	LMPK01000057,LMGP02010114,LMGP02010115,LMGP02010116,LMGP02010118,LMGP02010129,LMGP02010648,LMGP02010671,LMGP02010699,LMGP02010727,LMGP02010757,LMGP02010855,LMGP02010856,LMGP02010884,LMGP02010914,LMGP02010943,LMGP02011108,LMGP20020007,LMGP20020010,LMGP20020013	.	420	17	403	.	.	20.6925	20.6286	20.0641	20.6564	20.5949	21.0282	20.2473	20.0097	20.0876	20.1697	20.3019	20.6408	20.2246	20.5326	20.7535	20.7075	20.1688	20.5257	20.1661	20.1526	20.6661	17.8441	17.2223	19.6482	17.8183	20.5773	20.368	20.1773	20.3757	20.4209	19.7407	20.1061	20.309	16.3819	19.798	20.3792	20.1552	20.0524
1067	neg_766.573_11.218	Negative	.	N	NA	.	384	16	368	.	.	5.7087	5.92709	NA	10.0162	6.54002	5.65652	4.99357	NA	7.32194	6.91336	NA	7.47541	5.19879	8.31666	7.91419	NA	5.34755	NA	7.373	4.80913	7.93225	9.02622	NA	6.20318	8.72737	6.56964	NA	7.1591	8.07119	5.89459	NA	7.61309	8.44613	NA	NA	6.60421	NA	NA
1068	neg_766.574_10.486	Negative	.	N	NA	.	369	16	353	.	.	NA	8.99303	7.45153	9.1242	6.3547	10.1375	6.46845	NA	4.95444	7.69624	NA	8.13488	8.12329	9.03685	NA	7.74033	6.54761	8.11042	6.45272	7.64454	9.49007	6.36144	NA	NA	NA	8.20063	5.5635	7.42515	8.5829	6.58973	5.935	7.67747	7.61909	NA	7.70365	8.18182	5.7995	6.90033
1069	neg_766.728_14.706	Negative	.	N	NA	.	420	17	403	.	.	10.2765	9.76795	10.2635	8.70464	9.53539	9.7033	9.82018	10.066	9.8744	8.9463	10.0522	8.85775	10.1359	9.93043	10.1971	10.2112	9.8533	10.2367	9.39059	9.97417	9.47044	8.38407	10.5599	9.18129	9.7365	9.82578	9.29408	9.52083	9.1009	9.14034	9.28733	8.52079	9.07405	11.4586	8.91982	7.55114	9.41657	9.80194
1070	neg_767.462_15.4	Negative	.	Y	LMGP10010646,LMGP10010838	.	420	17	403	.	.	12.9749	13.294	13.6486	11.9139	12.7661	13.2491	13.2121	13.3055	12.5529	12.3264	12.8779	12.7313	13.2026	12.7787	13.494	13.3262	12.9365	13.5022	12.3662	13.1045	12.7085	12.4656	14.4124	12.7111	13.1077	13.1826	13.1762	12.898	11.9408	13.0847	13.2922	13.0793	12.4495	15.8641	13.2882	12.2913	13.5215	12.9763
1071	neg_767.52_8.051	Negative	.	N	NA	.	403	16	387	.	.	15.0354	9.60642	10.6268	9.81818	9.73735	10.1853	14.0669	9.96511	9.35335	9.25982	9.1968	9.31258	10.0206	10.7552	11.5502	8.97332	10.2734	9.2121	8.33854	3.25253	9.73557	12.0247	NA	8.87346	7.02727	9.47953	9.38439	8.97909	9.0946	9.37341	9.78148	9.00235	8.4897	NA	9.67791	9.42655	9.3065	9.01827
1072	neg_767.543_8.069	Negative	.	N	NA	.	412	17	395	.	.	9.89094	2.20169	7.69358	6.24823	5.78212	7.60287	6.40001	7.42205	4.55325	5.8334	5.99188	5.2105	4.81073	6.72411	8.20093	4.33919	7.21676	5.37515	-0.903745	6.85345	6.6308	5.88219	NA	6.39308	1.98209	6.58894	5.01415	5.63122	5.69788	7.06063	5.09912	4.95819	4.47829	NA	6.65142	6.30777	4.83292	4.88623
1073	neg_767.549_7.998	Negative	.	N	NA	.	415	17	398	.	.	8.33743	-1.00754	4.8879	4.55858	5.32103	7.14132	5.03331	6.51588	4.91274	3.6015	3.51037	2.84188	6.11989	5.62183	7.28462	5.47966	4.71539	4.27735	1.82746	2.44374	4.76668	1.62218	NA	5.55144	NA	0.847043	3.12865	5.81868	3.21897	6.69898	3.79874	4.21644	2.65286	NA	3.86393	4.06914	2.31196	5.49361
1074	neg_767.551_8.034	Negative	.	N	NA	.	416	17	399	.	.	13.1357	9.93537	11.261	11.0187	10.6854	11.7951	11.0999	10.9295	10.3282	10.1703	10.1705	10.4343	10.5457	11.2238	12.9444	10.2759	10.9566	10.1307	8.58713	10.6135	10.7004	8.87197	NA	9.68019	6.73049	10.2826	10.4397	9.63247	9.83921	10.8995	10.5406	10.2814	9.19418	NA	11.0527	10.5181	9.88257	10.3137
1075	neg_767.558_8.875	Negative	.	Y	LMGP10010506,LMGP10010612,LMGP10010694,LMGP10010773	.	418	17	401	.	.	9.9043	9.91652	10.2768	9.5173	9.93566	10.1001	10.5507	10.2234	8.80231	9.07233	9.72646	10.1018	10.135	10.5739	9.6577	10.0421	9.64908	10.2763	8.81702	10.2264	10.5507	7.59719	NA	8.09968	8.2622	10.3593	10.0235	9.23423	8.96825	10.0609	10.1389	9.76506	9.31266	NA	9.96045	9.89213	9.9251	9.49084
1076	neg_767.561_8.859	Negative	.	Y	LMGP10010506,LMGP10010612,LMGP10010694,LMGP10010773	.	417	17	400	.	.	9.16028	8.89535	8.76785	7.53626	8.65018	8.81665	8.73495	8.99255	7.56703	8.06501	7.83285	8.70579	8.9125	9.10571	8.22691	8.46795	8.3825	9.1567	7.42272	8.55878	9.08901	6.81562	NA	6.81628	7.13281	8.45741	8.55519	7.70688	7.50861	8.44058	8.91356	8.66858	7.62859	NA	8.63527	7.75378	8.50199	8.42403
1077	neg_768.542_8.812	Negative	.	N	NA	.	413	17	396	.	.	6.52495	8.16001	7.06925	8.12732	7.1672	8.03605	7.83495	7.1914	6.97115	8.66729	7.42535	7.62484	7.08344	7.55209	6.55112	1.88864	8.37905	7.70987	5.92715	7.67739	6.70347	6.51298	NA	6.63168	3.5898	7.54423	7.55819	7.02629	6.00755	8.71458	7.7997	7.90599	7.42321	NA	8.2695	6.74439	7.47196	8.87696
1078	neg_768.55_8.828	Negative	.	Y	LMGP02010537,LMGP02010647,LMGP02010670,LMGP02010698,LMGP02010726,LMGP02010831,LMGP02010832,LMGP02010854,LMGP02010883,LMGP02010913,LMGP02011078,LMGP02011202	.	414	17	397	.	.	5.44753	7.39319	6.28555	6.45922	6.49879	7.58932	6.27707	6.80632	6.91358	6.85836	7.08094	6.67908	6.23491	7.03531	5.44297	4.70526	7.51653	7.26437	5.39602	6.87085	3.19208	5.37883	NA	6.39531	3.19824	6.10248	6.9172	6.40462	6.05586	7.41695	6.41801	7.58229	6.65795	NA	8.17649	6.11111	6.76665	7.92025
[truncated: 3,953 more rows]
[truncated: 398 more columns]
