# Supplementary material for: Cntnap2-dependent molecular networks in autism spectrum disorder revealed through an integrative multi-omics analysis
Source: Mol Psychiatry. 2022 Oct 17;28(2):810–21. doi: 10.1038/s41380-022-01822-1 (PMC9908544; doi:10.1038/s41380-022-01822-1)
Supplement: Supplementary file 8 — Supplementary Table 8 [file 41380_2022_1822_MOESM8_ESM.xlsx]

## Sheet: Sheet1
S8. Lipidome profiling to identify ASD dependent metabolite alteration in human PFC - DS2										.	Subject Info
										.	STATUS	Healthy	Healthy	Healthy	Healthy	Healthy	Healthy	Healthy	Healthy	Healthy	Healthy	Healthy	Healthy	Healthy	Healthy	Healthy	Healthy	Healthy	Healthy	Healthy	Healthy	Healthy	Healthy	Healthy	Healthy	Healthy	Healthy	Healthy	Healthy	Healthy	Healthy	Healthy	Healthy	Healthy	Healthy	Healthy	ASD	ASD	ASD
Peak information			.	Peak Annotation		.	Number of quantified samples			.	AGE (Youth only)	17	1	1	1	1	1	1	2	2	2	2	2	2	2	2	2	2	2	2	2	2	13	16	22	71	73	61	65	69	71	76	91	29	21	25	3	6	6
			.			.				.	SEX	F	M	F	F	M	F	M	M	M	F	F	F	M	M	F	M	M	F	M	M	F	M	M	M	M	F	F	F	M	F	M	F	F	M	M	M	F	M
Index	Peak IDs	MODE	.	Annotated? (Y/N)	LIPID MAPS ID	.	# of Subject	# of ASD patients	# of Healthy humans	.	Sample ID	DS1_027	DS1_146	DS1_147	DS1_148	DS1_149	DS1_150	DS1_151	DS1_152	DS1_154	DS1_155	DS1_156	DS1_157	DS1_158	DS1_159	DS1_160	DS1_161	DS1_162	DS1_163	DS1_164	DS1_165	DS1_166	DS1_190	DS1_201	DS1_218	DS1_267	DS1_269	DS1_289	DS1_293	DS1_296	DS1_297	DS1_299	DS1_304	DS1_444	DS1_445	DS1_446	DS2_001	DS2_002	DS2_003
1	lip_neg_1	Negative	.	N	NA	.	68	33	35	.	.	9.65819	9.97678	9.19987	7.84131	9.71963	9.65579	8.09528	9.48293	9.55042	8.2438	9.79637	10.221	8.25267	8.77226	9.6046	8.99242	9.10458	8.38456	8.69298	9.69875	9.20535	9.0968	8.59618	9.04523	8.72718	8.42483	9.16397	8.88318	8.60481	8.4157	9.28889	9.05235	8.41593	8.8896	8.8917	9.3658	9.02782	9.38741
2	lip_neg_2	Negative	.	N	NA	.	68	33	35	.	.	14.9371	13.495	13.9488	11.2202	13.1774	12.7878	13.5319	13.0989	13.8542	11.3743	12.8016	15.4153	12.8915	10.8184	13.2669	10.935	12.5014	12.6384	16.3046	13.6668	12.4828	15.2358	14.2112	12.3288	12.2094	12.6067	12.2528	13.1209	10.2664	12.3534	11.8209	13.0697	12.6061	12.491	11.641	15.1472	12.3053	15.5412
3	lip_neg_7	Negative	.	N	NA	.	68	33	35	.	.	11.4512	12.5016	11.2783	10.3233	8.72635	9.19443	10.9887	9.00245	10.6465	10.5686	10.1447	12.9363	10.7242	10.1145	11.6614	10.8655	11.3827	10.3503	11.0937	11.0592	10.951	11.0029	10.6305	10.8828	10.788	10.6723	9.50007	9.15537	10.998	10.2112	9.05887	10.8207	10.5181	10.7877	10.5743	11.2345	10.7331	9.5686
4	lip_neg_44	Negative	.	N	NA	.	68	33	35	.	.	11.5927	11.3321	10.4785	9.88929	10.862	10.2901	11.1033	10.6056	10.9971	9.56162	10.2259	12.4894	10.4971	9.33064	10.7357	9.28676	10.3193	10.381	12.1372	11.081	10.4912	11.1206	10.5508	10.1976	9.9881	10.7559	10.8567	10.3746	8.76854	9.90621	9.37718	10.1615	10.3377	10.1827	9.64045	11.3968	10.2309	11.2562
5	lip_neg_46	Negative	.	N	NA	.	68	33	35	.	.	15.7441	14.5858	14.8696	12.4284	14.1885	13.2504	14.5312	14.0461	14.6815	12.534	13.7027	16.5555	13.8743	11.9713	14.2665	12.1075	13.4887	13.5139	16.7947	14.6134	13.5028	15.7533	14.7171	13.2187	13.0441	13.3985	13.0171	13.8784	11.4661	13.1682	12.8943	13.9242	13.5167	13.402	12.6853	15.7537	13.2866	16.1054
6	lip_neg_57	Negative	.	N	NA	.	68	33	35	.	.	13.075	13.5704	12.5842	10.0422	9.58807	11.5595	12.2634	7.81826	10.469	7.71831	9.88315	13.0055	10.3104	9.19402	11.345	9.66008	10.4514	9.25962	12.4175	10.1635	11.1903	7.75266	11.06	11.1838	10.6797	8.03875	7.8656	7.89503	9.66228	11.4855	7.62373	9.40054	9.27805	11.2207	10.4486	7.67019	7.92723	11.6338
7	lip_neg_64	Negative	.	N	NA	.	68	33	35	.	.	14.308	13.7392	13.6668	12.556	13.2111	12.0663	14.0733	14.1818	13.233	10.7072	13.4364	15.7689	13.1159	12.2691	13.4994	11.4985	11.7395	13.4454	15.2702	13.9472	12.2462	14.2494	13.7833	11.4414	11.4434	12.6837	10.967	12.9496	10.6791	11.1261	12.0216	13.3117	12.9183	12.7046	12.4299	14.0004	11.9436	13.7968
8	lip_neg_67	Negative	.	N	NA	.	68	33	35	.	.	7.77811	9.00583	8.80283	8.42106	8.74765	10.1412	9.49379	7.76564	9.06612	7.82032	8.13494	11.6448	8.99413	8.24487	7.94007	7.545	7.48114	7.56591	8.85517	7.81901	10.7634	7.9847	6.8322	8.31815	7.66891	10.0764	9.1887	7.04994	8.7857	7.98256	10.9176	9.27834	7.75582	7.25089	8.1388	7.28437	7.99245	7.62506
9	lip_neg_68	Negative	.	N	NA	.	68	33	35	.	.	7.75709	9.02747	8.79453	8.41166	8.82529	10.1514	9.54215	7.76431	9.0778	7.80524	8.19252	11.6302	8.98732	8.30831	7.9403	7.54279	7.48106	7.56672	8.87144	7.81397	10.7674	7.9667	6.8231	8.3445	7.6783	10.0116	9.24881	7.04231	8.84987	7.93355	10.8448	9.29388	7.76205	7.24704	8.2181	7.27463	8.00408	7.58568
10	lip_neg_75	Negative	.	N	NA	.	68	33	35	.	.	10.4159	9.82013	9.8467	10.0207	9.7193	8.48884	10.3959	10.6507	9.46111	7.8747	9.82359	11.2973	10.0942	9.58537	9.67393	9.09757	8.06841	10.0893	10.8543	10.3303	8.76883	10.0304	9.81775	7.70038	7.68475	9.57048	7.6113	9.25698	7.85158	7.91698	7.88652	9.62855	9.28635	9.33764	9.61937	9.20262	8.33278	9.04497
11	lip_neg_80	Negative	.	N	NA	.	68	33	35	.	.	9.61759	8.84616	7.97904	8.44112	8.0309	7.88221	8.09528	7.81826	8.12486	7.71831	8.67666	9.1524	8.10971	8.16435	8.7925	8.14328	8.07541	7.53395	8.41587	8.39876	8.22979	7.63382	7.29251	7.68946	7.78952	7.46348	7.58491	7.35205	7.64103	7.31465	7.73611	7.68758	7.50912	8.51698	7.51561	8.90617	7.53192	8.17788
12	lip_neg_84	Negative	.	N	NA	.	68	33	35	.	.	13.449	11.7386	10.7425	10.2028	12.413	11.2718	11.0905	10.9247	10.5947	10.5128	10.2582	13.6257	10.8782	10.5232	11.0285	10.8647	9.83306	10.8644	11.6521	11.3486	10.7011	10.8773	9.73919	10.4904	9.39985	9.06305	10.4594	8.54842	9.86967	10.0282	10.3807	9.1199	9.56059	9.4955	9.1942	9.13153	9.38577	10.7847
13	lip_neg_89	Negative	.	N	NA	.	68	33	35	.	.	12.6151	10.5339	11.6783	10.5919	10.4818	9.71499	10.3741	11.3608	11.9274	9.96801	9.66253	11.2793	8.49713	11.0396	10.7457	9.65079	9.9676	11.1685	10.9883	11.3637	9.78728	10.9731	10.1949	10.5104	10.1368	10.2024	10.9627	10.8755	7.25057	8.93904	11.3417	9.69856	9.76938	9.91706	10.8537	10.2553	8.79068	9.59414
14	lip_neg_93	Negative	.	N	NA	.	68	33	35	.	.	10.6626	9.66022	7.923	7.6912	10.3946	8.82742	8.09528	9.03549	8.27044	8.77485	8.14826	11.0074	8.039	8.22365	8.92074	8.07515	7.71729	8.25735	9.29763	9.17423	8.2602	8.70321	7.98817	8.36264	7.29681	7.46348	8.24282	7.35205	8.03442	7.3817	8.45326	7.68758	7.50912	7.40329	7.51561	7.67019	7.53192	8.50639
15	lip_neg_94	Negative	.	N	NA	.	68	33	35	.	.	10.639	8.4633	9.78833	8.29735	10.1969	9.88262	8.09528	8.32941	8.32277	7.97073	7.74133	10.3059	9.10786	8.39482	8.24514	8.3562	7.48438	9.45984	8.32213	8.01872	8.725	8.68393	8.20932	8.79351	8.3537	7.46348	8.85476	7.35205	7.89656	9.22761	7.62373	7.68758	7.50912	8.53408	7.5766	7.67019	7.93315	9.30236
16	lip_neg_98	Negative	.	N	NA	.	68	33	35	.	.	10.3179	11.5924	7.923	7.6912	8.32169	7.88221	8.5111	7.81826	9.15431	7.89708	8.67225	9.1524	7.6629	7.60453	7.93108	9.91828	8.64446	7.53395	9.12557	8.27372	7.62296	8.33987	7.3591	7.45398	7.29681	7.46348	7.58491	7.35205	7.30459	7.31465	10.0192	7.68758	7.6696	7.80623	7.51561	8.75834	7.53192	7.74465
17	lip_neg_99	Negative	.	N	NA	.	68	33	35	.	.	10.7131	10.3576	11.2181	10.9415	11.2318	11.4808	11.6118	11.4429	10.6714	10.883	11.4039	10.3887	10.8751	11.231	10.9908	10.9268	10.4566	10.2289	10.3228	11.737	11.0111	10.5685	10.4718	10.7284	10.4987	10.1692	10.6087	9.84285	10.1131	10.6713	10.7607	10.2343	10.3884	9.62537	9.85634	9.23901	9.85045	11.5952
18	lip_neg_103	Negative	.	N	NA	.	68	33	35	.	.	10.581	10.8362	11.1917	9.7883	10.2041	10.0803	10.3517	8.18085	9.88116	7.71831	8.45197	9.1524	7.92854	8.35086	10.1424	7.63232	9.05197	8.97391	9.92781	10.5734	8.51502	8.32605	8.2766	8.58964	7.56511	7.46348	9.00851	7.35205	7.63479	7.31465	7.62373	7.68758	7.50912	8.19546	7.51561	7.67019	7.53192	8.72552
19	lip_neg_106	Negative	.	N	NA	.	68	33	35	.	.	13.1699	12.9235	11.9781	12.1036	12.1762	11.826	12.045	12.0311	12.0039	11.5535	12.0899	12.6092	11.397	12.0486	12.0953	11.9715	11.2005	9.95907	12.0918	12.6002	11.6815	11.5402	10.8572	11.2967	11.0944	9.97005	11.3217	10.9685	10.9278	11.1578	12.0754	10.8199	10.9802	10.8117	10.0489	11.2911	10.9782	12.173
20	lip_neg_112	Negative	.	N	NA	.	68	33	35	.	.	9.2216	8.2169	7.923	8.82641	8.0309	7.88221	8.09528	7.81826	7.8787	8.42034	8.80323	9.1524	8.71161	8.26	8.21682	9.04743	8.74727	8.29283	8.09357	8.01872	9.21096	8.43351	9.55455	8.3658	8.67975	7.46348	7.58491	7.35205	7.30459	8.71331	8.19057	8.68134	9.11243	8.59761	8.6667	9.86116	8.56787	8.22807
21	lip_neg_113	Negative	.	N	NA	.	68	33	35	.	.	9.19549	8.2169	8.09429	8.81865	8.0309	7.88221	8.09528	7.81826	7.8787	8.06728	8.5554	9.1524	8.64208	7.60453	7.93108	8.60513	8.56304	8.74468	8.09357	8.01872	9.20881	8.01351	9.26763	8.21707	8.25065	7.49791	7.58491	7.35205	7.30459	8.84349	8.18938	8.43578	8.9573	8.39652	9.00676	9.73697	8.42661	7.95789
22	lip_neg_114	Negative	.	N	NA	.	68	33	35	.	.	10.6713	9.59642	8.7999	8.56308	9.09686	7.7508	8.50062	8.99157	9.6563	8.40572	7.34945	9.53284	7.66842	8.59928	9.39506	7.60198	8.16231	8.55563	8.917	10.0662	9.52591	7.97789	8.4106	8.9885	8.38006	9.23967	7.69989	10.1931	7.28109	7.74736	9.12684	7.84796	7.93955	8.64672	8.53203	9.51994	8.59892	9.28432
23	lip_neg_119	Negative	.	N	NA	.	68	33	35	.	.	10.2589	9.34866	8.45724	7.77176	9.04104	7.70802	8.4793	9.07153	9.59185	7.8114	7.76681	8.90761	9.78703	7.28627	8.81616	7.5921	8.36403	8.58848	8.61827	8.3721	9.1709	8.0899	8.84123	8.73698	8.5401	7.95399	7.22593	9.55291	6.90162	7.57749	7.89781	7.36427	8.64534	8.43139	7.76509	9.79153	8.24888	8.48574
24	lip_neg_120	Negative	.	N	NA	.	68	33	35	.	.	10.7232	8.96607	9.94707	10.4629	9.26141	9.48532	9.59773	9.89869	9.31697	9.94995	10.4779	9.1524	10.1733	9.85813	10.1495	10.2624	10.2431	10.0285	9.44041	9.40975	10.5599	10.1033	10.5138	10.0825	10.0339	9.41131	8.15996	8.99566	8.91655	10.037	10.0958	10.3269	10.5323	10.0027	10.3704	11.083	10.1109	9.94627
25	lip_neg_124	Negative	.	N	NA	.	68	33	35	.	.	11.9474	11.3766	10.5282	9.93558	10.8588	10.2001	10.5219	10.5382	10.9814	9.96829	9.63503	12.1843	9.96063	10.233	11.0568	9.39869	9.95839	10.1543	10.9472	11.6557	10.9172	10.3016	9.91769	10.4089	9.95754	10.361	9.82174	11.4217	8.87829	9.7762	10.7672	10.0015	9.98372	10.1436	9.78763	10.877	10.2996	11.0857
26	lip_neg_129	Negative	.	N	NA	.	68	33	35	.	.	10.9532	9.58108	8.63531	7.79862	9.15687	7.64996	8.84899	9.21396	9.64575	7.84242	7.39474	9.98765	7.97307	7.18019	9.30029	7.5787	7.95006	8.70229	8.79316	9.05079	9.17557	8.24191	9.04174	8.81687	8.3068	8.11749	7.10628	10.6036	6.7673	8.31751	7.98916	7.86528	8.16344	8.92675	7.84825	9.85759	8.35962	9.87076
27	lip_neg_130	Negative	.	N	NA	.	68	33	35	.	.	12.3658	11.8847	11.4086	10.9952	11.5215	11.2263	11.4609	11.3027	11.6814	11.0499	10.6634	12.497	10.9245	10.6438	11.6196	10.9492	10.6106	10.8343	11.37	11.604	11.3232	10.3675	10.5032	10.9026	10.7446	10.9597	10.9242	11.2787	9.88306	10.3797	10.5733	10.6835	10.6781	10.6024	10.9571	11.6113	11.0901	11.1326
28	lip_neg_131	Negative	.	N	NA	.	68	33	35	.	.	11.5557	10.6922	9.90212	8.96667	10.0165	9.56982	10.1899	9.93202	11.0323	7.74283	9.25844	11.3684	10.2332	9.52126	10.3605	7.60535	9.55994	9.64999	12.6114	10.3484	9.97356	10.8629	10.5929	9.769	9.75925	8.95703	8.78509	10.4642	7.41681	9.10423	8.18071	9.25949	9.73755	9.6871	8.47325	11.5382	9.57436	11.4589
29	lip_neg_132	Negative	.	N	NA	.	68	33	35	.	.	11.382	9.98863	8.6445	8.30701	9.44035	7.95187	9.21612	9.44233	9.74922	8.396	8.0805	11.0768	8.27284	7.80709	9.75617	8.20838	8.45106	8.9681	8.99798	9.96214	9.68708	8.71815	9.31589	9.16426	8.55733	9.0175	7.10011	10.9351	6.9124	8.7572	9.34636	8.83438	8.58741	9.4056	8.07904	10.1434	8.85313	10.6672
30	lip_neg_136	Negative	.	Y	LMFA07010695,LMFA07010697,LMFA07010803,LMFA01170054,LMFA01030981	.	68	33	35	.	.	9.61489	9.25575	9.11613	7.73815	8.70638	8.86693	9.00568	8.63514	9.22602	8.05326	8.13137	10.0209	8.54954	7.65617	8.98065	7.70766	8.31606	8.18854	9.6733	9.84659	8.4626	9.10786	8.44079	8.37977	8.20924	8.71908	8.07666	8.63774	7.24775	8.01251	7.89074	8.44976	8.96049	8.03974	8.21342	8.9206	8.14518	8.89173
31	lip_neg_142	Negative	.	N	NA	.	68	33	35	.	.	12.0372	11.582	10.85	10.556	11.2354	10.651	11.18	11.149	11.7007	10.3717	10.5122	12.0642	11.3281	9.95303	11.4157	10.4143	10.5882	10.6892	11.223	11.2865	11.1736	10.1805	10.4608	10.7072	10.5476	10.3995	10.499	10.8837	9.31719	9.91851	10.0871	10.1587	10.5937	10.5816	10.5103	11.33	10.8247	10.9029
32	lip_neg_143	Negative	.	N	NA	.	68	33	35	.	.	11.0553	10.5787	9.52074	9.38408	10.2025	8.99879	9.96319	10.168	10.6411	8.95269	8.85487	10.2661	10.744	7.96208	10.3363	9.40998	9.79162	9.79659	10.07	10.0466	10.1308	8.72538	9.41043	9.7017	9.64329	8.90157	9.1937	10.144	7.67743	8.69183	7.82711	8.43918	9.7555	9.74098	9.26324	10.6869	9.80736	9.66813
33	lip_neg_145	Negative	.	N	NA	.	68	33	35	.	.	11.7057	11.1289	10.3107	9.82076	10.6522	9.7044	10.3277	10.3994	10.7583	9.7003	9.36121	11.6318	10.1817	9.78086	10.7394	9.39731	9.8831	9.97342	10.5781	11.2309	10.7262	9.80056	9.73937	10.2002	9.77611	10.0607	9.58195	11.0659	8.66712	9.53891	10.2636	9.60628	9.9366	9.95194	9.73552	10.7504	10.1481	10.5933
34	lip_neg_148	Negative	.	N	NA	.	68	33	35	.	.	8.56944	10.3502	8.63565	7.79867	9.90975	9.4449	8.59778	8.51829	9.26316	8.76854	7.98674	12.9512	8.3505	7.17999	10.1542	7.57867	9.07667	8.49193	10.3991	11.0748	9.03536	10.3338	9.73464	9.21746	8.30648	9.87134	10.8013	9.56452	8.54998	9.30638	12.1963	9.48699	9.15842	9.25241	7.8484	8.89198	7.54093	10.1614
35	lip_neg_162	Negative	.	N	NA	.	68	33	35	.	.	11.9983	11.7846	11.1744	10.6238	11.5181	11.1159	11.828	11.2342	11.5161	10.517	10.9369	13.1411	11.0646	10.1939	11.3332	10.411	10.7175	10.9294	12.044	11.355	10.8308	11.1322	10.974	10.6509	10.4833	10.8897	11.1071	10.7114	9.42103	10.5904	10.4659	10.8157	10.7233	10.6828	10.4897	11.5436	10.7661	11.5078
36	lip_neg_163	Negative	.	N	NA	.	68	33	35	.	.	11.1996	10.5948	9.72664	9.16877	10.583	9.55719	10.5445	10.3073	10.738	9.45094	9.89791	11.8803	10.461	9.11954	10.1426	9.35256	9.7172	9.97036	11.4346	9.99061	9.55938	10.365	10.471	9.86224	9.69209	8.99712	9.56799	9.84331	8.32244	9.53979	8.79618	9.87563	9.83681	9.93328	9.38713	11.2801	9.79953	10.9095
37	lip_neg_171	Negative	.	N	NA	.	68	33	35	.	.	8.35135	11.3801	7.923	7.6912	8.0309	8.60835	12.0272	7.81826	10.2647	7.71831	7.74133	9.1524	7.6629	7.60453	7.93108	7.63232	9.76236	7.53395	11.8622	8.50913	7.62296	7.63382	7.19252	7.45398	7.29681	8.84099	8.14715	7.35205	7.44324	7.78659	7.62373	7.68758	7.50912	9.31096	7.51561	7.86847	7.53192	7.74465
38	lip_neg_186	Negative	.	N	NA	.	68	33	35	.	.	9.3781	8.6439	8.75596	7.69265	8.43469	7.80023	8.79823	8.36523	8.88607	8.06766	8.17313	10.2349	8.33976	7.60007	8.70612	7.56151	8.10871	8.39343	9.75067	8.65297	8.36207	9.01078	8.26714	7.83422	8.00887	8.2464	7.84667	8.27873	7.24323	8.17364	7.91037	8.33618	8.25869	7.95779	7.75686	9.08948	8.02754	9.26067
39	lip_neg_188	Negative	.	N	NA	.	68	33	35	.	.	9.31706	8.93707	11.3968	9.89177	9.99141	10.4467	10.6619	10.4574	10.438	9.29523	8.46584	11.0629	10.8062	9.35247	9.19697	9.8161	8.45891	9.4842	11.9253	9.12926	9.85395	10.5152	8.44316	9.32531	9.17027	8.07224	10.1056	9.08073	9.19819	9.32027	9.41042	10.0173	10.7121	10.426	10.3344	9.36179	8.8526	10.2295
40	lip_neg_189	Negative	.	Y	LMPR0104090002,LMST01120005,LMST01120009,LMST02030093	.	68	33	35	.	.	9.70611	9.91862	9.45024	10.4446	9.29739	9.14218	9.90426	9.72926	9.02567	9.75736	8.95794	11.3323	9.55852	9.06483	9.6096	9.10788	8.9296	8.97566	9.76728	11.9344	8.57622	14.391	7.80969	8.40754	8.07302	11.034	8.64259	8.50564	8.73068	8.76946	8.5276	7.68758	9.01426	8.1279	7.51561	9.6574	9.66788	8.72008
41	lip_neg_196	Negative	.	N	NA	.	68	33	35	.	.	10.4205	10.5313	10.1149	12.3283	10.2824	10.044	10.5117	10.2142	10.7776	9.16235	12.6505	11.7862	10.0108	9.12121	9.78041	9.63991	9.77684	9.75327	10.8883	9.99606	8.49911	10.4293	9.73187	9.73685	9.76831	9.87807	10.9335	9.92876	8.91634	9.4395	9.6365	9.98238	9.59496	12.5854	9.59422	10.383	8.39092	10.6007
42	lip_neg_200	Negative	.	N	NA	.	68	33	35	.	.	15.7691	12.196	13.5425	7.70096	11.664	7.2884	11.6473	12.0196	13.8158	7.80504	7.82828	13.4011	12.1983	6.85114	12.3009	7.1546	11.4758	11.4358	17.33	13.1759	11.2654	15.0554	16.1421	11.3035	11.1567	12.7454	6.40944	13.5278	6.04937	10.9088	9.55751	9.3456	11.9152	11.6207	9.14321	17.1173	10.8636	15.7086
43	lip_neg_204	Negative	.	N	NA	.	68	33	35	.	.	16.3571	16.1125	15.9598	14.4949	15.7357	15.4754	16.1172	15.4582	15.8147	14.2189	15.1654	18.1348	15.1405	14.257	15.2966	14.3546	14.7077	14.9246	17.13	15.5691	14.0106	16.0589	15.284	14.7803	14.4214	14.7432	15.198	14.914	13.4169	14.5809	14.6717	15.2037	14.8443	14.6385	14.4333	16.2576	13.8336	16.3263
44	lip_neg_205	Negative	.	N	NA	.	68	33	35	.	.	9.21741	9.33746	9.11011	8.73207	9.66188	8.95885	9.67528	9.56754	9.12601	7.86902	9.1592	10.7983	9.07945	7.95353	8.38486	8.58254	8.79224	9.13992	9.84753	9.07926	7.46534	9.16004	9.16476	8.75943	8.34558	8.20897	9.03983	9.39224	7.97021	9.18158	9.06191	8.88246	9.06435	8.84612	8.92907	9.85327	7.27773	9.52306
45	lip_neg_206	Negative	.	N	NA	.	68	33	35	.	.	14.2037	13.2933	13.5745	11.5818	13.0183	12.3848	13.3539	12.8484	13.4049	11.4958	12.5719	15.1733	12.6237	11.0628	12.9244	11.2583	12.2392	12.3883	14.988	13.2142	12.2691	14.0911	13.2785	12.1257	11.9588	12.141	11.7637	12.5495	10.5788	12.0872	11.8217	12.6863	12.3712	12.2056	11.6372	14.1479	12.0889	14.4737
46	lip_neg_208	Negative	.	N	NA	.	68	33	35	.	.	10.4409	9.25688	10.1972	7.69481	9.23634	9.0216	9.68802	9.29972	10.0342	7.75035	8.926	10.7201	9.12171	7.32624	8.92427	7.45586	8.8234	8.99139	11.9461	9.07027	7.27721	10.9667	10.5064	8.95727	8.79142	9.41454	9.21752	9.71345	6.84094	8.8462	8.33803	8.9722	8.93612	8.79584	8.14639	11.7028	7.29134	11.2543
47	lip_neg_209	Negative	.	N	NA	.	68	33	35	.	.	13.718	13.7817	13.6622	12.3817	13.3715	13.0247	13.6884	13.0784	13.5502	12.2122	12.7839	15.3062	12.8487	12.2839	12.9009	12.2473	12.5595	12.6092	14.5476	13.1124	11.721	13.6335	12.8863	12.6474	12.331	12.1593	12.1933	12.7436	11.8114	12.2897	12.4828	12.9259	12.6193	12.3885	12.3692	13.7255	11.5104	13.9062
48	lip_neg_211	Negative	.	N	NA	.	68	33	35	.	.	10.614	11.4465	10.4308	11.4068	11.0925	10.9465	11.1196	10.9291	10.8955	10.4767	10.6583	12.28	10.4271	10.9997	11.1636	10.078	10.5934	9.97107	11.0156	11.1099	10.6594	10.5244	10.1052	10.4221	10.2445	10.1448	10.5105	10.2991	10.3962	9.81968	10.5629	8.51388	10.0659	10.2448	8.55974	10.2539	9.63501	10.8113
49	lip_neg_214	Negative	.	Y	LMST01120002,LMST01120006,LMST01120007	.	68	33	35	.	.	18.7851	19.5399	18.4204	18.5108	18.8916	18.7076	18.9479	18.5822	18.6868	18.2655	18.3654	21.3838	18.0256	18.2876	18.8363	17.8223	17.9163	17.5512	19.002	19.0239	18.2368	18.1059	17.1115	17.6974	17.4077	17.4807	17.9852	17.4748	17.508	17.1946	18.0972	16.6793	17.5353	17.5082	16.3849	18.0105	17.279	18.4172
50	lip_neg_215	Negative	.	Y	LMFA01050471,LMFA01060195	.	68	33	35	.	.	16.6266	16.8602	16.0225	14.8629	16.6661	16.5111	13.2093	16.2896	16.2561	14.9489	16.7029	18.4305	14.8356	15.4707	16.2858	15.717	15.3814	14.6499	15.3605	16.6413	15.6469	15.7029	14.7353	15.3109	14.9658	14.4578	15.8624	15.3713	14.9277	14.5816	15.9945	15.5456	14.7599	15.2103	15.2846	15.7771	15.3534	16.2238
51	lip_neg_216	Negative	.	N	NA	.	68	33	35	.	.	10.2307	11.2537	9.98275	10.5117	10.7555	10.8663	10.9349	10.7967	10.6172	10.0363	10.7637	11.5787	9.72835	10.3664	10.5067	9.78783	10.0237	9.37463	10.73	10.7899	10.2538	10.2197	9.47845	9.84749	9.69539	9.79825	10.3811	10.0902	9.71108	9.22382	10.468	8.56447	9.40615	9.66844	7.97265	9.89218	9.04672	10.5965
52	lip_neg_219	Negative	.	Y	LMST02030086,LMST02030171,LMST02030186,LMST02030195,LMST02030196,LMST03020004	.	68	33	35	.	.	11.7835	12.086	11.6945	11.5314	11.4786	11.4614	12.0152	11.3329	11.4752	10.9663	11.2682	13.5656	11.5133	11.3906	11.6948	11.2867	11.1127	11.0802	12.0279	11.6492	11.2835	11.235	10.599	10.8791	10.854	11.2126	11.0712	10.7602	10.8608	10.9133	11.0784	10.0231	11.0777	10.7534	9.81802	11.0414	10.9251	11.308
53	lip_neg_222	Negative	.	N	NA	.	68	33	35	.	.	12.2206	11.9615	12.1054	10.3838	11.4935	11.0366	11.7786	11.3428	11.9689	10.1501	10.7155	13.1286	11.1533	10.2538	11.1332	9.73868	10.8674	10.9185	12.9677	11.3444	9.7931	12.1642	11.7008	11.0308	10.7682	10.3097	10.196	11.3337	9.10915	10.5654	10.3688	10.8383	10.9384	10.6883	10.3788	12.4183	9.47493	12.4579
54	lip_neg_261	Negative	.	Y	LMPR0103050009	.	68	33	35	.	.	8.123	8.2169	8.6184	9.00688	8.47202	8.72365	8.16607	8.29256	8.42683	8.01893	7.74337	9.39553	8.27237	8.36545	8.26726	7.97262	7.70392	8.01694	8.09357	8.76657	8.33512	10.3737	7.78895	8.07716	7.91131	7.63226	8.23712	7.72242	8.04963	7.90772	7.62373	7.68758	7.50912	7.88195	7.51561	8.32843	8.05813	8.59705
55	lip_neg_281	Negative	.	N	NA	.	68	33	35	.	.	10.1428	10.119	9.32035	8.60862	9.59876	8.65889	9.62816	9.62196	9.81607	8.74623	9.0993	11.1317	9.4605	8.6897	9.50811	8.55049	9.22699	9.04184	10.6394	9.87736	9.13843	9.91144	9.40516	8.91889	8.72046	8.45554	8.99542	9.17849	7.84476	8.80342	8.05919	9.37361	9.15792	8.95154	8.39243	10.3899	9.00325	10.0974
56	lip_neg_284	Negative	.	Y	LMFA03010202,LMST01120003,LMST01120008	.	68	33	35	.	.	8.60974	9.55044	8.74244	9.31196	9.10206	9.24708	8.87378	9.21529	8.97009	8.95367	9.1547	10.1395	8.66766	9.08932	9.17899	8.56904	8.84784	8.22093	9.01938	9.32342	8.90069	8.78508	8.20318	8.50489	8.67366	8.26695	8.63858	8.56066	8.47206	8.14961	8.78488	7.68758	8.38211	8.37713	7.51561	8.86271	8.0902	9.04076
57	lip_neg_287	Negative	.	N	NA	.	68	33	35	.	.	8.123	8.49768	8.12809	8.23824	8.0309	11.7661	8.09528	7.81826	9.28578	7.71831	7.74133	9.1524	7.6629	7.60453	8.11382	7.63232	7.76676	8.02255	8.09357	8.34341	8.47734	9.3666	8.65563	11.3512	11.0208	7.46348	11.4535	10.7053	8.09485	10.7715	7.62373	7.68758	7.50912	11.2745	9.5885	8.60246	7.53192	7.74465
58	lip_neg_296	Negative	.	Y	LMFA07010233,LMFA07010238,LMFA07010247,LMFA07010251,LMFA07040048,LMFA07040049	.	68	33	35	.	.	8.64586	8.47112	8.49285	8.97096	8.40266	7.79289	8.84569	7.77901	8.86869	7.76604	8.10289	10.334	8.40287	7.44134	8.14038	7.6117	8.57423	7.57866	8.7542	9.26343	8.22499	8.17292	7.4183	7.65498	7.49153	8.49981	7.40084	8.25088	7.09797	7.5272	7.76426	7.88549	7.82705	8.19189	7.64353	8.9219	7.40232	8.18599
59	lip_neg_297	Negative	.	Y	LMST02030194	.	68	33	35	.	.	10.5482	10.0795	9.96676	10.5786	10.1069	8.72216	10.7615	8.79769	10.9046	8.56391	9.85403	12.7309	10.1616	8.23692	9.50522	8.25379	10.3249	8.85487	10.8912	11.2137	9.83248	10.0343	8.91203	8.76647	8.95773	10.0476	8.55578	10.1765	7.2588	8.83188	7.89515	9.43418	9.2058	9.9432	7.76267	11.0945	8.54902	9.71629
60	lip_neg_298	Negative	.	N	NA	.	68	33	35	.	.	8.91717	8.53628	8.78619	9.38904	8.55141	7.75407	9.23251	7.76195	9.40158	7.78679	8.32661	10.9744	8.58867	7.50656	7.90634	7.60273	8.92461	7.47753	9.10684	9.6517	8.49864	8.43834	7.51646	7.39185	7.52121	8.74217	7.32082	8.44282	7.00814	7.60581	7.82536	8.14175	7.93333	8.402	7.69914	9.50402	7.31461	8.33329
61	lip_neg_299	Negative	.	N	NA	.	68	33	35	.	.	14.1995	13.8728	13.7153	13.9749	13.7613	12.718	14.3762	12.6878	14.2808	12.5776	13.5136	16.6819	13.5616	12.2203	13.2447	12.2156	13.5563	12.5381	14.4074	14.6917	13.3195	13.4523	12.3089	12.2852	12.2001	13.1981	12.1774	13.2867	11.2005	12.3373	11.1463	13.0695	12.741	13.2413	11.8242	14.3948	12.2015	13.4033
62	lip_neg_309	Negative	.	Y	LMFA07010756	.	68	33	35	.	.	11.6923	9.92051	11.3286	13.1518	10.4332	10.4345	9.1342	10.2668	12.1738	11.2122	12.6438	10.2087	10.1925	7.77418	10.4344	10.5331	12.0799	8.75371	8.38393	9.36877	9.43261	8.69835	7.2592	8.41094	8.97143	8.90997	8.7128	8.90206	9.95653	10.3239	8.05053	10.5219	8.47778	13.2572	10.2762	9.54895	7.63634	7.33824
63	lip_neg_323	Negative	.	N	NA	.	68	33	35	.	.	20.211	12.0296	15.2322	13.0692	12.5782	12.8742	12.2787	11.766	15.4068	16.4685	12.8559	18.8382	12.5268	9.30247	12.3714	11.0121	12.2545	11.2948	13.1571	14.3292	11.135	14.9147	13.0889	10.9651	8.90151	11.5024	10.6293	19.0786	13.1444	13.6187	10.3991	12.5405	10.8672	13.216	12.4012	11.0816	9.10817	12.2425
64	lip_neg_324	Negative	.	N	NA	.	68	33	35	.	.	16.6527	13.0466	15.2299	13.1116	16.1337	12.6149	12.7038	13.3774	13.217	14.2661	11.5373	14.7816	15.1453	14.0675	11.0362	13.9326	10.3688	12.9661	12.8881	12.2931	13.1997	12.8114	10.4691	13.3242	10.9296	11.3122	12.6639	11.0359	12.4821	12.2923	11.4104	11.652	11.3765	10.9969	12.058	18.9167	17.8005	15.0371
65	lip_neg_338	Negative	.	Y	LMGP10050023,LMGP10050035	.	68	33	35	.	.	8.123	8.2169	7.96844	7.6912	9.26835	15.959	8.09528	12.1521	9.09152	11.3931	8.57333	9.96707	11.9135	12.4263	7.93108	11.219	7.7373	8.38742	8.75373	8.01872	11.9514	7.63382	9.01426	15.0223	14.6831	7.95513	15.3372	14.8842	11.8995	14.5039	8.66986	7.68758	7.84587	14.9601	13.5233	11.7343	10.6423	10.0066
66	lip_neg_341	Negative	.	Y	LMFA01040054,LMFA03010096	.	68	33	35	.	.	11.2069	11.4529	10.6404	10.4759	11.2314	16.7989	11.4362	13.1205	11.0605	13.0666	10.5258	13.1945	13.3839	13.5021	10.6717	12.5985	10.4969	10.8971	11.7267	9.96779	13.1933	9.17188	10.8767	16.0779	15.7573	10.6018	16.1497	15.7104	13.2693	15.7212	10.5422	10.1274	10.5821	15.9503	14.7071	13.1961	12.4111	11.5107
67	lip_neg_349	Negative	.	N	NA	.	68	33	35	.	.	11.1362	10.9547	10.4728	10.1164	10.5941	10.3338	10.7242	10.3833	10.7712	9.85703	10.0509	12.1402	10.1192	9.77439	10.6714	9.2053	9.99853	10.0414	11.1321	10.8028	9.958	10.6514	10.0251	9.85891	9.71915	10.4271	10.5323	10.2779	8.90446	9.71548	9.69072	10.0565	10.0793	10.0413	10.0278	10.9885	10.0872	10.596
68	lip_neg_357	Negative	.	N	NA	.	68	33	35	.	.	10.9438	11.2696	10.6973	10.7134	10.7727	10.2629	11.1572	13.5175	10.7012	13.3128	10.6172	12.3122	13.4702	13.5264	10.7676	12.998	10.3375	12.0572	11.1428	10.964	13.4672	12.5825	11.7393	9.81747	9.52205	10.259	10.0158	9.53743	13.2863	9.60871	10.3849	9.87826	10.18	9.61184	9.28282	14.1447	13.2094	12.6071
69	lip_neg_359	Negative	.	N	NA	.	68	33	35	.	.	8.123	9.45547	7.923	9.36909	8.64595	7.88221	8.69878	13.1095	8.99148	12.2719	8.74048	9.76587	12.6983	13.0347	8.69204	12.2926	8.67171	11.1634	8.47884	9.32345	12.9098	11.9843	11.1389	7.45398	7.29681	8.32123	7.58491	7.35205	12.6579	7.31465	8.9491	7.68758	7.91659	7.40329	7.51561	13.6027	12.5108	12.1927
70	lip_neg_360	Negative	.	Y	LMFA01050258,LMFA01060111,LMFA05000027	.	68	33	35	.	.	12.3988	12.6196	10.8978	10.1429	11.1241	11.8425	12.4419	11.3012	11.0516	10.8889	11.7914	14.1645	11.5719	11.3647	12.0004	11.1241	11.533	10.4752	12.0621	11.57	11.2502	9.57771	10.4095	11.2389	11.0077	11.7267	11.2752	10.9493	11.126	11.0856	11.5092	10.551	11.4517	11.1638	10.1428	11.42	10.7825	11.5889
71	lip_neg_364	Negative	.	N	NA	.	68	33	35	.	.	8.28149	8.56372	8.3518	7.6912	8.65711	8.20973	8.09528	8.24949	8.4055	7.95848	8.14627	9.27567	7.97126	8.05025	8.30536	7.92982	7.75574	7.99006	8.22124	8.46585	8.03157	7.92428	7.38188	7.85874	7.61874	8.67107	7.85479	7.48013	7.47881	7.31819	7.93391	8.19753	7.95312	7.67617	7.51561	8.01357	7.61637	8.03618
72	lip_neg_366	Negative	.	N	NA	.	68	33	35	.	.	12.0009	9.91396	9.74347	9.3032	10.2821	9.40259	10.6843	9.82731	11.0488	9.17459	9.23115	12.0195	8.78173	7.46372	9.55664	8.98179	9.92425	9.74531	9.78698	12.3304	8.84535	11.4674	8.54681	10.2715	7.84217	10.9471	10.4532	9.42694	8.4494	9.33874	10.2854	9.10979	10.6971	8.76835	9.99605	9.19271	8.08968	8.97371
73	lip_neg_367	Negative	.	Y	LMFA02000269,LMFA02000289,LMFA03010210,LMFA03010214	.	68	33	35	.	.	13.9886	13.062	12.7179	8.59603	12.8154	12.2337	12.982	12.6305	12.8239	12.6736	8.75443	14.7479	9.14203	8.26962	11.477	11.7565	12.0078	12.1779	9.87496	12.5092	9.90532	12.7985	12.1794	9.75434	9.39085	9.6909	9.70502	12.2655	10.8679	11.5031	9.83547	12.2024	8.78703	8.67128	12.1872	10.9372	7.37239	10.6373
74	lip_neg_369	Negative	.	N	NA	.	68	33	35	.	.	8.123	9.05624	7.923	7.6912	8.0309	7.88221	8.09528	8.29737	7.8787	7.71831	7.74133	9.1524	9.50264	8.13573	7.93108	7.63232	7.48438	7.53395	8.09357	8.01872	9.31695	7.63382	7.19252	8.48303	7.29681	7.46348	7.89054	9.98063	9.24235	7.31465	7.62373	7.68758	7.50912	7.40329	7.51561	11.4799	7.53192	9.76754
75	lip_neg_371	Negative	.	Y	LMFA08040014	.	68	33	35	.	.	11.3342	9.81852	8.61526	9.09624	10.4979	9.09675	10.623	9.6644	10.6795	9.01684	8.64039	11.8015	8.13606	7.54654	9.50493	8.78335	9.82914	9.79006	8.04415	12.5332	8.8046	10.399	7.50503	10.2732	7.35168	10.7149	10.5826	8.72209	8.48839	8.95283	9.58562	8.67986	10.7914	8.37525	9.53169	7.28064	7.83126	7.31721
76	lip_neg_380	Negative	.	Y	LMFA07010766,LMPR0103160001,LMPR0103190015,LMPR0103260001,LMPR0103320001,LMPR0103390001,LMPR0103400001,LMPR0103450003,LMPR0103460001,LMPR0103490002,LMPR0103610001,LMPR0103610002,LMPR0103890004	.	68	33	35	.	.	11.8557	10.7091	11.5112	10.8782	10.3211	10.3791	9.76228	9.95631	11.4528	11.0298	10.4927	11.2326	10.3926	9.30366	10.879	10.7755	10.7453	9.44666	9.49416	10.3675	9.60169	9.22316	8.25588	9.26507	8.92324	8.85219	8.83274	10.8413	10.381	10.8033	8.32514	10.3162	9.43367	10.5932	10.297	9.72169	8.15555	8.13074
77	lip_neg_382	Negative	.	N	NA	.	68	33	35	.	.	8.123	11.7863	9.98938	9.8391	11.8494	7.88221	12.8584	7.81826	9.13077	7.71831	14.8044	15.7348	11.2329	10.3537	11.8328	8.79475	11.5793	7.53395	10.9663	13.6934	8.34744	7.63382	8.62328	10.7274	7.70659	12.3419	7.58491	7.35205	9.12241	8.69609	12.493	7.85726	10.0915	7.40329	7.51561	15.0792	9.94811	11.9904
78	lip_neg_393	Negative	.	Y	LMGP01020009,LMGP01050012,LMGP01050073	.	68	33	35	.	.	12.0608	12.1063	10.9579	9.01628	10.0759	7.88221	12.0585	8.7209	8.37585	8.60052	8.94633	9.1524	9.83598	9.02659	9.05934	8.90846	8.26211	7.97526	11.2063	11.042	8.47517	8.19371	7.19252	8.12123	8.23088	7.46348	7.7869	7.35205	7.8264	8.39725	8.61222	7.68758	8.33555	7.40329	7.51561	7.67019	7.97218	8.82793
79	lip_neg_394	Negative	.	N	NA	.	68	33	35	.	.	11.9391	11.9665	11.5149	10.9492	11.7196	11.4557	11.8744	11.4569	11.6879	10.8372	11.2242	13.3469	11.214	10.6055	11.6298	10.6965	10.9598	11.1275	12.1934	11.7003	11.1162	11.1118	10.8955	10.9646	10.8209	11.4318	11.6218	11.1919	9.85959	10.5207	10.5356	11.0481	11.1021	10.775	10.8824	11.9794	10.9522	11.5757
80	lip_neg_396	Negative	.	Y	LMST02020108	.	68	33	35	.	.	13.2388	12.2823	11.8883	7.76441	12.004	11.516	12.2237	11.8559	12.0127	11.9441	7.48159	13.8702	7.922	7.31533	10.5735	10.9809	11.2957	11.4063	8.80102	11.7042	9.05082	12.1113	11.5204	8.74143	8.40007	8.71118	8.82827	11.4951	10.0875	10.7667	8.87239	11.479	7.8388	7.61744	11.4899	10.0614	7.14787	9.89153
81	lip_neg_399	Negative	.	N	NA	.	68	33	35	.	.	11.2035	10.2421	10.2669	7.69527	9.1992	7.64078	10.0968	8.86068	10.7234	7.87647	8.49076	11.1934	9.48322	7.29029	9.94104	7.43306	9.44116	9.33684	12.3383	10.1513	9.40269	11.1308	10.3198	15.8945	8.8531	9.66655	8.20042	10.0896	6.78105	8.92139	8.4303	8.65698	9.278	8.71885	8.19447	11.959	9.49319	11.5326
82	lip_neg_400	Negative	.	N	NA	.	68	33	35	.	.	8.77787	8.78944	8.14438	8.26652	8.8025	8.38851	8.19025	8.42594	8.07669	7.75688	7.51927	9.52022	8.15614	7.54372	8.39129	7.75455	7.80736	8.003	8.69128	8.16483	8.31778	8.54764	7.81964	7.74207	7.74556	7.70479	8.08362	8.14714	7.13761	7.97042	7.7373	8.12998	8.18454	7.65777	7.6741	8.80632	8.19371	8.28475
83	lip_neg_402	Negative	.	N	NA	.	68	33	35	.	.	12.8984	9.92823	9.46868	8.61987	9.73214	8.61383	10.3127	9.5946	10.9862	7.8525	9.51818	12.4516	9.74407	7.14574	9.08683	8.52083	8.51744	9.50254	10.991	10.6193	8.76186	10.5105	10.6285	11.652	6.84007	11.9007	11.1734	9.73904	8.3976	8.51587	10.1283	9.20406	8.00985	10.3652	11.4907	8.36198	6.92265	8.94743
84	lip_neg_403	Negative	.	N	NA	.	68	33	35	.	.	11.2132	12.6467	11.0249	10.5451	11.2783	11.4232	10.7127	12.0017	10.2207	11.7451	10.4762	12.4467	12.5942	11.7889	10.9478	11.6272	10.3863	9.215	11.2874	11.149	12.3022	10.886	9.93537	11.6031	9.92276	9.75498	11.7069	12.5434	11.8901	10.8648	10.9796	9.72796	9.75284	10.8672	9.37853	13.8558	10.878	12.4828
85	lip_neg_404	Negative	.	Y	LMGP01050021,LMGP01050022,LMGP03050012	.	68	33	35	.	.	13.0811	13.8825	13.5327	12.9616	13.182	11.7426	13.6963	13.688	12.3543	13.2861	13.2455	10.2076	12.6628	13.1921	13.0601	13.2045	12.1944	11.8858	13.3119	13.3729	13.1037	12.6803	11.6273	12.2219	12.2019	12.0195	12.6713	10.9524	11.8614	11.9122	13.1699	11.8859	12.2947	11.1359	11.2664	11.8024	12.7902	13.4496
86	lip_neg_405	Negative	.	Y	LMFA01060201,LMFA01080011,LMFA02000035,LMFA02000036,LMFA02000037,LMFA02000038,LMFA02000054,LMFA02000055,LMFA02000057,LMFA02000065,LMFA02000066,LMFA02000151,LMFA02000152,LMFA02000153,LMFA02000154,LMFA02000155,LMFA02000182,LMFA02000187,LMFA02000188,LMFA02000189,LMFA02000190,LMFA02000217,LMFA02000218,LMFA02000219,LMFA02000227,LMFA02000228,LMFA02000265,LMFA02000266,LMFA02000267,LMFA02000268,LMFA02000…	.	68	33	35	.	.	9.95151	8.9915	9.52539	9.18343	8.57997	8.99096	8.29234	8.3887	9.71021	8.78811	7.96084	10.1766	8.03929	7.40969	8.17166	7.6077	7.8511	7.78617	8.51427	9.93811	7.77396	8.65018	7.75806	8.15978	7.61262	7.88956	7.86813	9.26758	7.27939	7.38616	8.11296	8.46584	8.31739	8.38358	9.15685	9.04615	7.27317	8.36891
87	lip_neg_409	Negative	.	N	NA	.	68	33	35	.	.	10.7345	10.6423	10.2932	9.62011	10.4499	9.59557	10.5708	10.2205	10.3025	9.83674	10.0477	11.8029	9.99368	9.80434	10.3175	9.46783	9.64606	9.778	11.0164	10.4639	9.95031	10.2331	9.63932	9.77434	9.33633	8.27481	9.43523	9.93768	9.31476	9.58301	9.68841	10.0814	9.70995	9.76658	9.30435	10.6009	9.77602	10.5336
88	lip_neg_411	Negative	.	Y	LMGP01050056,LMPR0106040002	.	68	33	35	.	.	9.71212	12.5066	13.0057	14.1235	13.1528	13.2786	11.8877	15.2272	13.0973	14.3435	14.8001	9.1524	12.6712	13.8821	14.1945	14.5192	13.4234	13.9387	12.5415	12.3409	14.3417	13.5145	13.933	14.406	13.6911	13.6211	14.0455	13.097	13.4796	13.6114	15.1319	13.6094	14.2402	13.1329	13.0099	13.3924	13.8182	14.7237
89	lip_neg_412	Negative	.	N	NA	.	68	33	35	.	.	8.123	8.38024	8.10608	8.54546	8.0309	8.27782	8.09528	7.82901	7.8787	8.20363	7.74133	9.1524	8.78932	8.1656	7.93108	8.23183	7.48438	7.53395	8.09357	8.13474	8.48383	9.78043	7.7605	9.22762	7.29681	7.46348	7.58491	7.35205	8.33196	7.31465	7.62373	7.68758	7.50912	7.86013	7.89981	10.1996	7.81865	10.2305
90	lip_neg_416	Negative	.	Y	LMGP01050034,LMGP01050035,LMGP03050023	.	68	33	35	.	.	8.123	8.2169	11.2487	11.3823	10.8648	11.0538	10.7191	11.9063	10.1644	11.3325	13.3379	9.1524	10.6	11.6259	11.2533	11.7684	11.1647	12.3828	10.2571	11.1198	11.7354	11.0489	10.2117	11.2138	10.9483	11.1072	12.0293	10.2558	10.5969	11.7677	12.346	9.90562	11.7446	10.6387	9.64666	10.3982	11.5065	12.7604
91	lip_neg_417	Negative	.	N	NA	.	68	33	35	.	.	8.123	9.82115	11.7011	12.2322	10.5788	11.0661	8.87417	12.2179	11.1892	11.0987	12.4517	9.1524	10.886	11.3055	12.0571	11.8051	10.5562	11.5659	8.60774	10.7514	11.9657	11.0014	10.3504	11.2868	11.6824	9.95206	10.4548	8.33851	10.3573	10.9709	12.0136	10.6732	11.8735	9.50796	10.2861	13.1531	12.5354	12.1583
92	lip_neg_419	Negative	.	N	NA	.	68	33	35	.	.	8.123	8.2169	9.28255	7.6912	8.0309	8.21575	8.09528	9.87899	7.8787	7.71831	10.6471	9.1524	7.6629	8.15265	9.20152	10.042	8.04177	8.40037	8.09357	8.01872	9.45693	7.80359	7.19252	8.56304	9.15279	7.46348	7.58491	7.35205	7.30459	8.28128	9.76599	7.85767	9.3269	7.40329	8.17831	10.6833	10.5174	9.78467
93	lip_neg_421	Negative	.	N	NA	.	68	33	35	.	.	17.3033	15.8992	16.142	13.4551	15.5394	15.181	15.9466	15.3559	16.119	13.6026	14.7615	18.0823	15.1288	13.0334	15.5087	13.0175	14.6683	14.8264	18.257	16.0163	14.6932	17.1217	16.2423	14.5557	14.2307	14.7751	14.1515	15.6289	12.3464	14.4602	14.087	15.0331	14.8468	14.6977	13.8203	17.5548	14.4164	17.4185
94	lip_neg_422	Negative	.	N	NA	.	68	33	35	.	.	16.9274	13.912	13.5969	12.7573	14.8376	13.3983	15.2988	13.1991	15.1477	14.2153	12.0989	15.1667	12.6611	12.2201	11.4564	9.58142	13.3275	13.5952	15.9401	13.5829	8.86469	15.1307	14.5229	13.6698	12.6561	12.8337	10.5786	15.7828	11.2274	13.6756	14.7258	13.3388	13.4994	15.0264	13.7468	14.4043	11.828	15.5765
95	lip_neg_425	Negative	.	N	NA	.	68	33	35	.	.	12.6003	8.29804	8.88753	8.71196	9.90517	7.56773	10.7266	7.68005	10.1611	10.3988	6.872	9.05583	7.67611	8.2921	7.68899	7.55971	8.12133	9.20624	10.8381	8.14736	6.93091	10.5945	10.3792	9.58359	8.34949	8.8855	6.93681	11.6539	6.57705	9.44781	9.54336	8.40976	8.99141	10.769	9.90604	9.59292	6.76886	10.8789
96	lip_neg_426	Negative	.	N	NA	.	68	33	35	.	.	8.123	10.4482	11.6942	12.6665	10.9502	11.3326	9.57315	12.4164	11.5748	11.2005	12.5135	9.1524	11.0699	11.7441	12.3805	11.8138	10.9674	11.5982	9.22818	11.1603	12.1734	11.4189	10.7209	11.6563	11.9404	10.0238	10.8113	8.56183	10.8341	11.0268	12.1496	10.7828	11.8898	9.88283	10.5036	13.4637	12.436	12.3858
97	lip_neg_428	Negative	.	N	NA	.	68	33	35	.	.	8.123	9.53715	11.2464	12.304	10.5304	10.8087	8.99528	12.0215	10.806	11.0025	12.1606	9.1524	10.7272	11.2219	11.9485	11.3885	10.3117	11.1968	8.78335	10.7396	11.7656	10.8537	10.2902	11.2442	11.5108	9.54514	10.2122	7.83496	10.2643	10.708	11.7594	10.2694	11.5334	9.28828	10.1939	13.0483	12.1274	11.9066
98	lip_neg_430	Negative	.	Y	LMPK12020229	.	68	33	35	.	.	10.203	12.3595	13.3332	14.192	12.783	12.9322	11.5535	14.1743	13.0934	13.091	14.1541	9.1524	12.6906	13.3037	13.9655	13.4456	12.6112	13.025	11.5127	12.9086	13.67	12.9682	12.2644	13.1271	13.2987	11.7143	12.4762	10.8313	12.3991	12.524	13.8953	12.4332	13.5563	11.5091	12.2797	14.798	14.0838	13.9096
99	lip_neg_432	Negative	.	N	NA	.	68	33	35	.	.	13.6395	9.45554	10.4306	9.94664	10.8863	9.57348	11.4433	9.21014	11.3297	11.2321	8.22369	9.97122	7.67903	9.24457	7.63551	7.54367	9.35583	9.8304	12.2575	9.30471	6.77803	11.7561	11.2189	9.973	9.21016	10.2588	6.79363	12.4284	8.02421	10.2497	10.7715	9.55473	9.49622	11.4853	11.1648	10.7407	7.99667	12.2277
100	lip_neg_433	Negative	.	Y	LMGP02050060,LMGP02050013	.	68	33	35	.	.	14.9133	16.7771	17.4243	17.803	16.9527	17.0172	15.8371	18.0978	17.1395	17.1722	18.0725	15.5561	16.5747	17.0804	17.9734	17.3373	16.467	16.8573	15.9471	17.0594	17.4955	16.8827	15.9561	16.9272	16.9693	15.6135	16.4234	14.8341	16.1372	16.2577	17.7268	16.5016	17.2947	15.3979	16.2441	18.5839	17.8424	17.8353
101	lip_neg_434	Negative	.	Y	LMFA07010721	.	68	33	35	.	.	9.61982	8.2169	9.27599	9.31538	8.99879	7.88221	8.09528	9.9722	7.8787	9.41036	7.74133	9.1524	10.6488	10.5061	7.93108	10.0847	9.43997	14.7464	8.09357	8.01872	8.23453	8.66243	9.31323	10.1602	7.29681	8.18411	7.78917	7.83692	9.22201	8.66244	7.62373	7.68758	7.50912	7.40329	7.51561	9.99989	9.3454	8.77448
102	lip_neg_435	Negative	.	Y	LMST03020132,LMST03020133,LMGP02050057,LMGP02050014	.	68	33	35	.	.	8.123	8.2169	8.561	8.66942	8.91559	7.88221	8.09528	10.0809	8.5077	9.35285	10.0135	9.1524	8.47188	9.53146	9.26271	9.61404	8.59413	8.2119	8.09357	8.75239	9.55626	7.64988	7.80333	8.95075	8.32814	7.59163	8.59742	7.35205	7.79781	7.31465	9.91595	7.68758	8.43722	7.47152	7.51561	8.38265	8.66917	9.9213
103	lip_neg_436	Negative	.	N	NA	.	68	33	35	.	.	14.2595	13.0394	13.3478	11.1151	12.82	12.6668	13.1948	12.6919	13.2957	11.3096	12.5019	14.9122	12.387	10.8284	12.7817	10.7844	12.119	12.2172	15.2976	13.1607	12.0924	14.3813	13.4311	11.9658	11.7833	12.0533	11.8117	12.947	10.2995	11.9578	11.7572	12.7105	12.1812	12.1294	11.4008	14.5721	11.8631	14.6732
104	lip_neg_437	Negative	.	N	NA	.	68	33	35	.	.	8.123	8.64749	10.3592	11.9828	9.90531	9.95412	8.09528	11.6954	10.7333	10.1397	11.6637	9.1524	9.89811	10.8552	11.5057	10.8279	9.80347	10.6191	8.09357	9.85652	11.3518	10.4399	9.71778	10.771	11.2387	8.95303	9.55058	7.35205	9.71081	10.0617	11.5211	8.81316	11.0569	8.68063	9.20742	12.5234	11.6294	11.4576
105	lip_neg_440	Negative	.	Y	LMFA03060103,LMFA03060104,LMFA03060105,LMFA03060106,LMFA03090010,LMFA03090011,LMFA01030719,LMFA03060001,LMFA03060002,LMFA03060003,LMFA03060006,LMFA03060007,LMFA03060008,LMFA03060009,LMFA03060021,LMFA03060023,LMFA03060024,LMFA03060026,LMFA03060027,LMFA03060028,LMFA03060030,LMFA03060054,LMFA03060055,LMFA03060058,LMFA03060059,LMFA03060061,LMFA03060062,LMFA03060063,LMFA03060064,LMFA03060065,LMFA03060…	.	68	33	35	.	.	12.3015	9.6967	10.2675	7.8607	9.86687	8.81004	8.19089	9.19673	10.6354	11.361	6.61384	10.7528	7.67829	6.93493	7.64897	7.5477	8.73809	8.97159	9.32171	9.47884	6.81648	10.5808	8.86153	8.91251	6.6302	10.7235	8.86252	11.864	9.04059	9.13779	10.903	9.84231	8.90933	7.46743	8.65706	8.67985	6.64269	8.73044
106	lip_neg_441	Negative	.	N	NA	.	68	33	35	.	.	11.7408	7.70563	8.7994	8.33306	9.97272	9.18517	10.6972	7.9907	9.00973	10.4823	7.83234	8.75084	7.6749	8.18192	7.71111	7.56634	8.67357	9.25555	10.3366	8.13561	6.99414	10.2663	10.4994	9.17274	6.77704	8.26815	6.99602	11.0119	7.5816	9.66895	10.3782	9.1553	8.47578	10.4688	8.98723	8.45743	6.83858	10.7286
107	lip_neg_443	Negative	.	Y	LMGP01050140,LMGP01050048,LMGP01050121	.	68	33	35	.	.	12.6661	14.5454	15.5504	15.368	15.8716	14.9076	14.2861	16.4742	15.1242	15.952	16.2127	12.5973	15.0646	15.7382	16.0063	15.8519	14.9571	14.8601	14.0763	15.5115	15.8558	14.7711	14.0229	15.1816	14.4763	14.3741	15.0484	13.6191	14.205	13.9539	16.1288	14.5066	15.0004	14.1976	13.7927	15.3586	15.1986	16.2213
108	lip_neg_445	Negative	.	N	NA	.	68	33	35	.	.	8.123	9.13445	10.7715	10.5844	11.1853	11.5862	8.09528	10.4699	11.2637	10.1917	8.48821	9.1524	9.75449	10.4281	8.63303	10.238	8.60049	10.5454	8.23541	8.85572	11.629	10.4268	10.524	11.8506	11.7116	7.52558	11.8655	11.6393	10.7557	11.0006	8.39467	7.68758	8.03761	11.7514	8.68831	12.0422	9.91699	9.91325
109	lip_neg_450	Negative	.	N	NA	.	68	33	35	.	.	17.0127	13.0413	13.1035	11.9578	12.9886	12.7813	13.673	12.4982	14.2133	13.7125	11.3413	14.7225	11.7292	11.7834	11.4156	9.98336	11.9819	12.2434	14.481	13.4897	9.79245	14.2551	12.9088	12.179	10.694	11.2017	10.016	15.8093	10.2355	12.295	13.3859	12.587	11.9675	12.8999	12.6422	11.3426	9.82612	13.1561
110	lip_neg_453	Negative	.	N	NA	.	68	33	35	.	.	13.7656	8.86397	8.70515	8.3237	9.31109	8.57929	10.2057	8.80553	10.6279	11.066	7.38262	11.0949	8.02634	9.20219	7.73477	7.57344	8.24688	8.33687	10.673	9.85572	7.06177	10.6104	9.40612	8.34888	6.83294	8.18161	7.05936	12.693	7.75919	8.76089	9.47816	9.33599	7.29311	9.63236	10.0105	8.37276	6.91315	8.80825
111	lip_neg_455	Negative	.	N	NA	.	68	33	35	.	.	13.7999	9.39426	9.20174	7.8448	8.99992	8.16235	10.146	8.84872	10.9693	11.1854	7.43441	11.0401	8.14586	9.29624	7.71704	7.56812	8.0137	8.64397	10.6797	10.2775	7.01109	10.7739	9.3089	8.39162	6.79105	8.24646	7.0119	12.7502	6.66135	8.81878	9.61995	9.35896	8.12563	9.45462	9.86224	8.43621	6.85727	8.54536
112	lip_neg_456	Negative	.	N	NA	.	68	33	35	.	.	13.3564	10.5228	9.11273	9.86218	10.6646	9.81529	11.3245	10.068	11.2329	12.1055	8.61783	12.0629	9.42658	10.5298	8.42391	8.11105	9.03648	9.79247	9.97689	10.9409	7.94114	9.84956	8.51673	9.32514	7.98751	8.99264	7.91751	12.8417	9.08734	9.86091	9.7008	10.2851	8.60915	10.2737	10.1595	6.99453	7.65813	8.25848
113	lip_neg_457	Negative	.	N	NA	.	68	33	35	.	.	8.123	9.31349	11.2366	10.561	10.5173	9.88673	9.69782	10.2047	10.3372	9.47599	10.5532	9.1524	10.6602	10.6049	10.6675	10.2057	8.88041	9.82177	9.38836	11.0762	10.2325	9.67004	7.87643	9.30234	10.8094	7.46348	8.14935	7.35205	8.03217	9.1057	9.99787	8.61248	9.96433	7.98837	7.93398	13.0353	11.643	10.7967
114	lip_neg_458	Negative	.	N	NA	.	68	33	35	.	.	14.6815	10.5342	10.956	9.99594	10.4261	10.0721	11.4547	10.3426	11.9423	12.3146	9.18898	12.4531	9.84732	10.6226	8.60168	7.99981	9.3588	9.99351	11.9594	11.2829	7.15803	12.0017	10.5976	9.49553	8.48396	9.77203	8.25892	13.586	8.65033	10.0646	10.996	10.4153	9.16355	10.6008	11.1041	8.60119	7.18621	10.5242
115	lip_neg_459	Negative	.	Y	LMGP02050051,LMGP02050052,LMGP02050067,LMGP02050009	.	68	33	35	.	.	14.8767	16.2967	17.0718	16.326	16.688	16.1274	15.7913	16.4707	16.2923	15.9048	16.3996	15.6727	16.4357	16.3368	16.6715	16.0288	15.2166	15.4723	15.8822	17.1794	16.1647	15.859	14.274	15.2062	16.166	14.156	14.9161	13.0937	14.5098	14.7905	16.0924	14.8818	15.6009	14.3581	14.4967	18.4384	17.012	16.6182
116	lip_neg_461	Negative	.	N	NA	.	68	33	35	.	.	10.0592	12.045	12.987	12.5439	12.4822	12.0454	11.6996	12.2425	12.2898	11.7385	12.327	9.97124	12.5036	12.3393	12.6287	11.9762	11.2241	11.5918	11.5093	13.0297	12.2183	11.9597	10.2849	11.262	12.5686	10.0366	10.7275	8.56297	10.5374	10.9016	11.9428	10.5913	11.7046	10.5261	10.228	14.7099	13.1491	12.6088
117	lip_neg_464	Negative	.	Y	LMGP01050056,LMPR0106040002	.	68	33	35	.	.	10.7987	13.9018	11.6692	11.5888	14.1957	12.9549	12.8972	11.4611	12.3688	12.7044	10.7928	14.0349	11.6454	10.383	10.8002	10.1639	13.479	11.9955	12.3187	12.3033	8.48246	11.9201	11.4724	12.7426	10.2004	12.5062	10.5245	11.6765	11.8561	12.8715	15.624	11.8747	12.4408	13.2763	11.3911	10.7921	9.81123	12.2589
118	lip_neg_466	Negative	.	N	NA	.	68	33	35	.	.	9.01101	9.00088	8.70349	8.05283	8.89626	7.99204	9.05076	8.60368	8.78721	8.38592	8.657	9.9799	8.5806	8.10298	8.86188	7.99957	8.19325	8.17737	9.33802	8.96376	8.48343	8.77104	8.39432	8.12418	7.92874	7.84583	7.90375	8.33476	7.77534	8.04787	7.76371	8.62889	8.4738	8.21429	7.73877	9.20473	8.24478	9.18501
119	lip_neg_472	Negative	.	Y	LMGP01050034,LMGP01050035,LMGP03050023	.	68	33	35	.	.	8.123	8.912	11.1269	11.2702	11.1251	10.0174	10.6552	11.9527	9.98287	11.4917	12.0982	9.1524	10.6164	11.5611	11.1586	11.696	10.6667	11.1447	9.60569	11.0934	11.2554	10.8026	9.85649	10.6101	10.319	10.1348	11.3799	9.73081	10.1528	10.93	11.7633	9.92189	11.4332	8.82617	9.23953	10.1891	10.9994	12.2427
120	lip_neg_474	Negative	.	Y	LMGP01050140,LMGP01050048,LMGP01050121	.	68	33	35	.	.	8.76463	10.6183	12.3763	13.2331	13.1615	11.9943	10.9389	14.3676	11.7138	13.625	13.2359	9.1524	12.5452	13.5972	12.6538	13.4249	12.0407	11.7721	10.6822	12.311	12.657	12.2028	11.7647	12.2519	11.9095	11.6088	12.7868	11.7461	11.9356	11.2435	13.936	11.7419	12.2947	10.3973	11.4475	11.6759	12.8984	13.7808
121	lip_neg_477	Negative	.	Y	LMFA01060201,LMFA01080011,LMFA02000035,LMFA02000036,LMFA02000037,LMFA02000038,LMFA02000054,LMFA02000055,LMFA02000057,LMFA02000065,LMFA02000066,LMFA02000151,LMFA02000152,LMFA02000153,LMFA02000154,LMFA02000155,LMFA02000182,LMFA02000187,LMFA02000188,LMFA02000189,LMFA02000190,LMFA02000217,LMFA02000218,LMFA02000219,LMFA02000227,LMFA02000228,LMFA02000265,LMFA02000266,LMFA02000267,LMFA02000268,LMFA02000…	.	68	33	35	.	.	13.6305	9.88773	9.82533	8.3588	9.54878	9.92082	9.52753	9.34221	10.5838	11.3737	8.48645	12.5552	9.12505	7.91057	9.31172	9.14167	8.99814	9.02934	9.75175	11.0117	8.83975	10.2909	9.1777	8.53385	8.46386	10.0896	8.95841	13.097	9.12992	9.3378	8.91153	9.41559	9.17858	8.47571	9.27816	9.60269	8.07374	9.01417
122	lip_neg_483	Negative	.	Y	LMPK12120532	.	68	33	35	.	.	11.5337	12.8167	12.4663	12.896	12.5563	12.2831	12.448	12.5369	12.1083	11.3446	12.0145	12.3253	11.4492	11.2632	12.1135	12.1036	11.0307	11.7132	12.0593	12.1913	12.1782	12.4857	10.4143	11.642	10.5977	10.9873	12.0595	10.9487	11.0399	11.1084	12.4874	11.5224	11.6466	10.7125	10.8818	16.1965	13.5147	13.5612
123	lip_neg_485	Negative	.	N	NA	.	68	33	35	.	.	10.4521	10.5091	11.0849	11.9548	11.3091	10.3417	10.9116	12.2887	10.7019	11.413	11.9796	9.1524	10.8283	11.3648	11.8069	11.7684	10.3557	10.7159	10.5972	11.388	11.6172	11.3418	9.63963	10.7956	10.312	9.53586	10.6922	8.3638	9.71696	10.4404	11.9651	9.85189	11.0141	8.53089	9.66916	10.4665	11.3225	12.3261
124	lip_neg_486	Negative	.	Y	LMGP01020019,LMGP01050018,LMGP01050074,LMGP01050113	.	68	33	35	.	.	14.9718	15.1909	15.3602	15.6545	15.5864	14.7236	15.2596	16.2109	15.0681	15.5071	15.9114	13.7199	14.8282	15.2062	15.8996	15.7346	14.4381	14.6947	15.1369	15.6096	15.4831	15.2681	13.5689	14.6804	14.0676	13.6707	14.6521	12.852	13.8806	14.2605	15.791	14.3482	14.8964	13.1729	13.9065	14.7377	15.2017	16.0345
125	lip_neg_487	Negative	.	N	NA	.	68	33	35	.	.	8.123	8.2169	9.07476	10.5746	9.41703	8.50504	9.14834	10.6513	9.10948	9.36029	10.2621	9.1524	8.91615	9.54052	9.79052	10.1243	8.28356	8.89681	8.09357	9.21991	9.61102	9.65914	7.19252	8.92537	8.07537	7.46348	8.88273	7.35205	7.92755	8.7335	10.2704	7.68758	9.37646	7.40329	7.51561	8.41272	9.35805	10.4438
126	lip_neg_490	Negative	.	N	NA	.	68	33	35	.	.	9.33565	8.45372	8.42204	8.64389	10.1368	9.75614	10.8609	8.27578	8.09926	9.9147	7.2405	10.4501	8.00731	8.24192	8.13679	7.94735	8.89313	8.89291	9.5558	8.37494	7.83234	9.43273	8.34051	9.82906	7.35944	8.13762	8.961	9.57293	8.79593	9.35969	10.6192	8.46001	8.64235	10.1492	8.36424	7.22557	7.61497	8.66068
127	lip_neg_493	Negative	.	Y	LMGP01050139,LMGP01050133,LMST03020634,LMST03020635	.	68	33	35	.	.	8.123	10.1448	12.5381	12.0347	12.3836	11.4702	11.1068	12.9661	11.6859	12.9052	13.5077	9.1524	12.3161	12.7644	12.9968	12.9594	11.5296	12.5248	9.30862	12.5994	13.041	11.7749	11.074	11.8407	11.2544	11.1021	11.2969	10.7436	10.6425	11.5945	12.6556	10.7517	12.3086	10.8394	10.251	11.9096	12.8201	13.5634
128	lip_neg_502	Negative	.	Y	LMGP02050036,LMGP02050002,LMGL01010030,LMGL01010031	.	68	33	35	.	.	11.5084	11.4107	12.1244	11.2438	10.7255	10.8517	11.2034	10.2873	11.3864	10.3516	11.1916	10.0807	11.3974	10.5909	11.5779	10.8611	9.73391	10.2901	10.8992	12.5236	11.1246	11.5353	9.68394	9.75565	11.6751	8.40707	9.22237	7.82273	9.27363	10.5987	10.1725	9.51349	10.3282	9.34953	9.81729	13.2233	12.2572	11.1707
129	lip_neg_505	Negative	.	N	NA	.	68	33	35	.	.	8.16225	9.24226	9.93426	10.5857	10.7115	10.3528	9.4303	9.83399	9.83489	8.94249	9.2885	9.1524	9.47712	9.39852	9.7258	9.7117	8.76293	9.10402	9.04383	9.83404	9.9431	10.0048	7.95785	8.62334	8.00427	7.65799	9.03395	8.39931	8.2853	8.29353	9.76508	9.00001	8.86454	7.44915	7.95362	14.1595	11.2959	14.0769
130	lip_neg_510	Negative	.	N	NA	.	68	33	35	.	.	8.40794	8.53256	8.40804	9.10521	8.15441	8.19952	8.34185	8.02177	8.14697	8.13674	8.07953	9.8594	10.1928	8.6915	7.93108	8.10886	7.48438	7.62671	8.09357	8.01872	8.24318	8.14386	7.39388	8.31589	7.29681	7.69038	7.87611	7.35408	8.00394	7.65554	7.88963	7.92575	8.03102	7.40329	8.02956	10.6843	9.27346	10.2268
131	lip_neg_512	Negative	.	Y	LMGP02050048,LMGP02050049,LMGP02050050,LMGP02050065,LMGP02050066,LMGP02050022,LMPR0105060004,LMST03020121,LMST03020122,LMST03020123,LMST03020124,LMST03020125	.	68	33	35	.	.	8.123	11.5003	13.2827	11.907	12.2033	11.6433	11.7335	11.5189	12.2236	11.7883	12.8755	10.6568	12.8933	12.2071	12.8486	12.0124	10.9493	11.7234	10.2052	13.6251	12.4329	11.236	10.5601	10.8948	12.5458	9.36862	9.46005	8.94544	10.1476	11.0857	11.1339	10.1597	11.724	10.3111	10.1929	13.3045	13.0695	12.6178
132	lip_neg_514	Negative	.	Y	LMFA06000182,LMPR0103860002	.	68	33	35	.	.	11.1908	9.56886	10.5122	8.3235	9.29722	9.23542	9.55704	9.11138	10.3459	9.64392	8.75229	10.6921	8.70117	8.18098	9.40133	9.32961	9.44095	8.84629	10.0771	9.09431	8.57783	9.77102	9.05797	8.42114	8.17096	8.499	8.61018	10.0131	8.79915	9.49382	8.43277	9.05458	8.49748	8.31534	8.66197	9.61636	7.97722	9.58346
133	lip_neg_515	Negative	.	N	NA	.	68	33	35	.	.	10.4695	10.617	10.0156	9.51299	10.4942	10.3042	8.09528	10.1299	10.1787	8.65365	10.5049	11.7486	9.27938	9.80963	10.1727	9.81419	9.64166	9.12862	9.83417	10.4193	9.88257	9.78443	9.18018	9.75057	9.44123	9.13136	9.95889	9.61948	9.39357	9.37473	9.93986	9.71999	9.33496	9.54463	9.62302	9.85058	9.76069	10.2756
134	lip_neg_516	Negative	.	Y	LMGP01050142,LMGP01050143	.	68	33	35	.	.	8.64476	9.83043	9.84946	10.0419	10.846	9.96849	9.09371	12.7589	10.2256	11.6612	9.84734	9.1524	10.5932	11.8873	11.1596	11.7377	9.69594	9.6781	9.79827	10.791	11.12	9.10299	11.0612	10.6155	9.48476	9.37845	10.4471	9.33767	10.3112	10.0988	11.4644	9.7741	10.5874	8.69474	8.82159	10.4718	10.3615	12.2519
135	lip_neg_519	Negative	.	N	NA	.	68	33	35	.	.	10.9151	10.8795	12.0016	12.0695	11.6006	10.6459	12.2802	11.6854	11.0813	11.132	11.6849	9.1524	11.5464	11.1839	11.7691	11.4939	10.1269	10.7725	11.1303	12.1725	11.0748	10.8548	9.36016	10.3	9.58898	9.43403	9.9664	8.51564	9.55843	10.5264	11.5049	9.54937	10.9193	8.59167	9.59389	11.0585	10.7956	11.703
136	lip_neg_520	Negative	.	N	NA	.	68	33	35	.	.	12.8172	13.1016	13.5787	13.6818	13.3088	12.7061	13.8887	13.4226	12.9872	12.9423	13.3682	11.0348	13.1635	12.9117	13.5659	13.0953	12.1697	12.4585	13.1137	13.938	12.9187	12.7013	11.3515	12.0441	11.6438	11.436	11.8971	10.5082	11.5179	12.1835	13.18	11.6883	12.64	10.7588	11.5552	12.9006	12.5861	13.4455
137	lip_neg_521	Negative	.	Y	LMGP01020019,LMGP01050018,LMGP01050074,LMGP01050113	.	68	33	35	.	.	16.9758	17.2662	17.552	17.2705	17.2809	16.6219	17.7476	17.3117	16.8891	16.8859	17.2153	16.4395	16.8932	16.6567	17.4905	16.9152	15.9086	16.1997	17.0908	17.8844	16.6963	16.443	14.9819	15.7998	15.3608	15.2261	15.7479	14.3865	15.2764	15.7993	16.9661	15.6246	16.3551	14.6335	15.419	16.7135	16.3549	17.2673
138	lip_neg_522	Negative	.	N	NA	.	68	33	35	.	.	11.1346	11.3252	12.1154	12.5228	11.9141	11.2014	12.5329	12.1648	11.5351	11.4466	11.9533	9.1524	11.7961	11.5818	12.1844	11.6466	10.7404	11.146	11.5759	12.5571	11.5014	11.406	9.96211	10.7067	10.3192	9.77076	10.4152	8.87578	10.0787	10.7557	11.8219	9.74467	11.2522	9.1383	9.8304	11.4035	11.2222	12.1562
139	lip_neg_524	Negative	.	N	NA	.	68	33	35	.	.	9.79558	9.78439	10.7051	11.6503	10.5711	9.80278	11.3195	10.8297	10.4742	10.1863	10.8814	9.1524	10.4897	10.5503	11.145	10.2126	9.70019	9.85246	9.97788	11.6209	10.4506	10.1429	8.64923	9.54628	9.05965	7.98022	9.02176	7.35205	8.82494	9.42055	10.7001	8.11953	9.97005	7.40329	8.38161	10.3088	9.77588	10.8586
140	lip_neg_525	Negative	.	N	NA	.	68	33	35	.	.	9.81829	9.62403	10.7278	11.7031	10.2164	9.82258	11.389	11.1451	10.0654	9.93632	10.681	9.1524	10.5769	10.2761	11.0363	10.4346	9.39173	9.73891	10.1253	11.563	10.1601	9.86848	8.23133	9.47114	8.45611	7.71577	9.10369	7.35205	8.32544	9.68152	10.6161	7.79672	10.037	7.54071	7.6128	10.2611	9.94107	10.9437
141	lip_neg_526	Negative	.	Y	LMGP01050139,LMGP01050133,LMST03020634,LMST03020635	.	68	33	35	.	.	9.75854	11.0649	9.50218	10.2068	12.584	11.828	10.7052	9.71747	10.4085	11.8632	7.76808	11.9294	11.0182	8.65316	9.62586	9.81535	10.9414	9.57416	10.0819	10.6222	8.10933	10.6759	9.44412	11.5591	8.09345	8.79398	9.18842	11.0407	10.227	11.0637	13.645	10.1769	9.67228	11.2551	9.13149	6.88568	7.67846	10.4977
142	lip_neg_527	Negative	.	Y	LMFA01030134,LMFA01030135,LMFA01030136,LMFA01030137,LMFA01030138,LMFA01030139,LMFA01030702,LMFA01030869,LMFA07010306,LMFA07010320,LMFA07010584	.	68	33	35	.	.	8.123	8.2169	8.39821	9.12127	8.07701	7.88221	8.51545	8.63058	8.40528	8.50506	8.49142	9.1524	7.6629	8.68157	7.93108	8.0774	7.80434	7.53395	8.60874	8.38127	7.62296	8.47834	8.05511	7.82564	7.68321	7.46348	8.20296	9.50926	7.90274	7.57369	8.13682	7.68758	7.98144	8.43539	7.51561	9.22054	8.01823	8.8834
143	lip_neg_528	Negative	.	N	NA	.	68	33	35	.	.	10.022	10.314	11.4417	11.821	11.1953	10.5525	11.8828	11.5837	10.8525	10.7606	11.1092	9.1524	11.2311	11.2051	11.543	11.0754	9.66494	10.2914	10.2671	11.8496	10.8458	10.4711	8.74879	9.65591	9.30357	8.68108	9.14848	7.35205	8.75301	10.0034	11.23	8.38271	10.6011	7.40329	8.62534	11.3032	10.5157	11.4555
144	lip_neg_532	Negative	.	Y	LMGP02050058,LMGP02050059,LMGP02050069,LMGP02050070	.	68	33	35	.	.	17.6927	14.7469	14.8998	13.0041	13.8222	15.3394	15.8106	14.6171	15.2984	15.5669	12.406	17.1748	13.3754	13.2426	13.1006	11.4779	12.3501	13.831	15.5136	14.011	11.0432	16.2477	14.3954	15.3051	12.3785	14.7649	12.667	16.7968	14.5122	13.2546	14.7145	14.5125	13.2952	13.415	14.1302	13.5628	12.2193	15.3333
145	lip_neg_533	Negative	.	N	NA	.	68	33	35	.	.	13.8671	10.689	9.56013	8.20045	9.28058	11.3372	11.804	10.8321	10.9736	12.2855	7.23343	12.6454	8.30807	9.29543	8.24222	8.10882	7.80427	9.98032	9.55336	9.84859	7.93966	10.8727	9.15233	11.9819	8.17415	11.2415	8.29281	13.4986	10.9089	8.98543	8.27271	10.7614	8.88215	9.35701	9.80835	6.99768	8.31784	9.69774
146	lip_neg_537	Negative	.	Y	LMGP02050036,LMGP02050002,LMGL01010030,LMGL01010031	.	68	33	35	.	.	12.4145	12.4942	11.8859	11.829	12.8513	11.4965	12.4285	11.7932	11.9994	12.3184	9.97148	13.6128	12.9289	11.0713	10.9364	9.7251	11.2193	11.2765	11.4286	10.557	9.62412	10.6234	10.3608	11.4019	9.80709	10.6943	11.1052	12.4559	12.082	11.5862	13.0293	10.8915	11.0398	11.6138	11.5684	8.97328	8.99803	10.9279
147	lip_neg_538	Negative	.	Y	LMGP02060007,LMGP06050004	.	68	33	35	.	.	10.1723	8.13733	10.8089	10.9326	11.5853	11.2126	9.07115	10.3308	9.34701	9.14233	7.95068	10.0826	8.05761	7.51942	8.21742	8.28855	9.68417	9.55789	8.93163	8.43043	7.55138	8.2842	8.31436	8.81073	7.21642	8.23782	7.51576	9.98675	10.6288	9.69887	9.22071	9.16867	9.23937	9.16362	9.21098	6.90212	7.45445	7.04758
148	lip_neg_541	Negative	.	Y	LMFA01050464,LMFA01050485,LMFA01050434,LMFA01080014,LMFA02000120,LMFA02000121,LMFA02000122,LMFA02000123,LMFA02000124,LMFA02000125,LMFA02000126,LMFA02000127,LMFA02000128,LMFA02000129,LMFA02000130,LMFA02000131,LMFA02000132,LMFA02000133,LMFA02000134,LMFA02000135,LMFA02000136,LMFA02000185,LMFA02000195,LMFA02000196,LMFA02000197,LMFA02000198,LMFA02000232,LMFA02000233,LMFA02000237	.	68	33	35	.	.	11.054	12.6356	9.33433	9.4281	9.94327	10.311	12.5307	9.80387	9.28066	9.76968	9.38269	10.665	9.9791	10.0316	9.15985	9.44037	9.18276	8.68943	9.66805	9.98061	9.59442	9.66394	9.00328	9.83212	9.94193	8.88683	10.4664	10.1099	9.81856	10.5631	9.4331	8.12936	9.56672	9.55378	8.68853	10.1203	9.83887	10.45
149	lip_neg_543	Negative	.	Y	LMGP01050138,LMGP01020147,LMGP01030009,LMGP01050029,LMGP01050030,LMGP01050032,LMGP01050079,LMGP01050080,LMGP01050082,LMGP01050114,LMGP03050025	.	68	33	35	.	.	14.6107	15.6779	16.3844	16.5776	16.6393	16.335	16.1013	17.6164	16.2757	16.8732	17.2871	14.4351	15.9861	16.5816	17.0895	16.981	16.1612	16.3921	15.3199	16.5331	16.898	16.5116	15.4799	16.4475	16.2424	15.9766	16.5014	15.2489	15.7627	16.1139	17.3504	16.1184	16.3624	15.4171	15.4562	16.071	16.3186	17.3236
150	lip_neg_544	Negative	.	N	NA	.	68	33	35	.	.	8.123	8.2169	8.5502	10.6442	9.29006	8.75518	8.09528	10.9555	9.27024	9.73673	10.8677	9.1524	8.76449	10.3168	10.473	10.317	9.72183	10.0931	8.09357	9.08414	10.6239	9.82868	9.24292	10.127	10.2078	9.56854	10.0119	8.56794	9.56173	10.0315	11.1847	8.8612	9.89172	8.77132	7.81402	9.16499	9.78133	10.9611
151	lip_neg_545	Negative	.	N	NA	.	68	33	35	.	.	9.68946	11.1064	12.4449	13.0861	12.663	12.3969	12.0053	13.9107	12.2983	13.037	13.5876	9.1524	12.2066	12.8933	13.2288	13.3276	12.5176	12.8135	10.9942	12.4726	13.29	12.7762	11.9788	12.842	12.7388	12.3987	12.8197	11.6094	12.1444	12.6229	13.7179	12.3666	12.788	11.7332	11.7208	12.2967	12.6394	13.6326
152	lip_neg_546	Negative	.	N	NA	.	68	33	35	.	.	9.32316	11.1637	10.1737	11.2234	12.2291	11.1468	11.8484	10.6446	10.5904	10.9899	10.0403	10.6739	8.18044	10.1173	9.46116	9.57805	10.7847	11.0839	10.3956	9.74172	7.93759	10.5574	10.1709	11.0655	8.17338	10.1291	8.40671	10.5693	9.49944	10.8067	11.3084	10.3452	10.7517	11.7995	10.3155	7.78194	8.22916	10.4074
153	lip_neg_547	Negative	.	N	NA	.	68	33	35	.	.	8.123	8.2169	10.1576	11.1402	10.4871	10.0628	9.80061	12.0646	10.1387	11.253	11.8246	9.1524	10.4131	11.1103	11.0411	11.6409	10.5112	11.0974	8.38386	10.1434	11.3689	10.7362	9.98968	10.9616	10.9351	10.5534	11.0704	9.72841	10.1151	10.9783	11.9846	10.3416	11.0995	9.71912	9.62929	9.84342	11.0072	11.7972
154	lip_neg_548	Negative	.	Y	LMGP02050046,LMGP02050020,LMST03020301,LMST03020302,LMST03020306,LMST03020674	.	68	33	35	.	.	8.123	8.65894	10.0133	10.806	10.2874	10.0524	9.31253	11.8929	10.1879	10.9796	11.6354	9.1524	9.81503	10.9704	11.1996	11.3271	10.5655	10.7598	8.09357	10.436	11.4054	10.8742	10.0834	10.996	10.9566	10.2709	10.8717	9.58162	10.311	10.5889	11.7788	10.2208	10.6623	9.54899	9.48498	10.2852	10.7302	11.7385
155	lip_neg_549	Negative	.	N	NA	.	68	33	35	.	.	8.123	8.81442	10.786	11.9106	10.9149	10.5901	10.4643	12.5306	10.8468	11.4072	12.155	9.1524	10.6967	11.5497	11.7235	11.8161	11.0622	11.4393	8.09357	10.6027	11.8888	11.403	10.5816	11.5242	11.3757	10.93	11.4379	10.0059	10.7547	11.0794	12.3239	10.6354	11.3011	10.248	10.0036	10.6791	11.2061	12.2737
156	lip_neg_556	Negative	.	N	NA	.	68	33	35	.	.	13.0555	12.3239	9.47381	9.71733	10.3213	8.52012	10.2608	11.6592	11.4287	10.9359	9.86091	12.9368	8.73959	10.9363	11.5867	9.84582	9.23988	9.86048	11.1988	14.7017	10.9828	11.4464	11.0254	9.58559	10.1135	10.3975	7.3857	12.6258	7.3758	9.34906	10.8453	9.93397	10.472	10.5928	10.8565	12.8988	10.4586	12.1427
157	lip_neg_559	Negative	.	N	NA	.	68	33	35	.	.	8.123	8.2169	8.23357	8.60356	8.0309	7.92394	8.09528	7.81826	7.8787	7.71831	8.13235	9.1524	8.01893	7.60453	7.93108	7.63232	7.48438	7.95062	8.09357	8.17206	8.08541	8.91383	8.48102	7.81316	11.7039	7.46348	7.58491	7.35205	7.65738	8.65574	7.62373	7.68758	7.56306	8.65772	7.51561	9.6064	9.14916	8.37869
158	lip_neg_560	Negative	.	N	NA	.	68	33	35	.	.	8.123	8.58268	10.5596	10.0411	8.80618	10.09	9.08031	9.48242	9.55726	8.75478	9.96591	9.1524	9.83341	9.563	10.0987	9.63722	9.04345	9.94104	8.09357	10.3048	10.1545	10.4216	10.1247	9.74033	12.8591	8.58807	8.96283	7.49208	9.60293	10.3151	9.33433	9.27559	9.54544	10.1758	8.83838	11.1048	10.8974	10.174
159	lip_neg_562	Negative	.	Y	LMGP02050048,LMGP02050049,LMGP02050050,LMGP02050065,LMGP02050066,LMGP02050022,LMPR0105060004,LMST03020121,LMST03020122,LMST03020123,LMST03020124,LMST03020125	.	68	33	35	.	.	10.4039	11.7524	11.8978	9.95676	10.3107	9.41522	11.2546	10.4565	10.0064	9.93181	10.2632	9.86176	11.3315	10.881	10.7313	10.2475	9.10633	9.07614	10.9999	12.6479	10.4833	9.15287	8.94821	9.33397	11.7117	7.46348	7.58491	7.35205	8.64667	8.97464	9.61012	8.83296	9.42751	8.28118	8.4372	11.5561	11.2178	10.7863
160	lip_neg_567	Negative	.	Y	LMPR01090046	.	68	33	35	.	.	10.4956	10.7491	9.88437	7.7723	10.3977	8.28174	10.6785	10.6802	9.62667	9.82806	7.46463	11.865	7.67026	7.28416	8.86275	9.64339	8.65873	10.0095	8.96192	10.2966	7.62434	10.7149	10.1002	8.17283	7.6338	7.95724	8.49985	9.63221	8.41018	8.50075	8.40332	9.87408	7.54039	7.66579	10.5209	9.96341	7.10647	8.86925
161	lip_neg_569	Negative	.	Y	LMFA08020074	.	68	33	35	.	.	9.6391	9.24144	8.39237	7.76198	9.09166	8.18703	8.75007	8.48267	9.81558	7.80009	7.27051	10.9411	8.42197	7.32491	8.98812	7.59699	8.16288	8.26762	8.9422	9.58581	8.43757	8.86829	8.68946	9.23767	8.39422	7.89443	8.72603	9.26771	7.61807	8.21578	11.0399	7.40352	8.44187	8.53965	7.7348	9.16404	8.04662	8.1563
162	lip_neg_572	Negative	.	Y	LMGP01050124,LMST03010070,LMST03010072	.	68	33	35	.	.	8.35672	11.3002	12.2831	12.5677	12.4485	12.0676	11.4981	13.5438	12.0022	13.083	13.1878	9.1524	11.9326	12.9101	12.741	13.1829	12.318	12.325	11.074	11.9879	12.8967	12.0577	11.7397	12.5896	12.2934	11.9258	12.299	11.5739	12.104	12.0423	13.5291	12.0177	12.3086	11.9032	11.3896	11.9936	12.6356	13.268
163	lip_neg_574	Negative	.	N	NA	.	68	33	35	.	.	8.123	12.0878	9.37514	7.95641	11.3709	7.88221	13.1551	8.31812	8.01333	7.71831	15.066	15.6434	11.2796	10.8199	12.223	9.34633	11.9748	8.54014	11.5678	14.0646	9.12551	7.63382	9.01801	10.8851	7.84092	12.5766	7.58491	7.35205	9.44866	7.57355	12.6531	9.21234	10.9519	7.40329	7.51561	10.8678	8.73945	11.9093
164	lip_neg_579	Negative	.	N	NA	.	68	33	35	.	.	14.0563	10.2797	9.66523	8.5549	8.01108	7.8441	9.86505	10.149	10.8327	11.3945	8.4572	11.6966	8.19425	10.0081	8.6727	8.3049	7.2801	8.59447	10.5549	12.1319	7.80392	10.4453	9.52277	8.37169	7.83406	8.48704	7.12574	12.9185	7.34342	8.59898	9.57986	9.28449	8.42591	9.2581	10.2132	8.51338	6.78931	8.89807
165	lip_neg_580	Negative	.	Y	LMFA01030177,LMFA01030178,LMFA01030179,LMFA01140012,LMFA04000050,LMFA04000063,LMFA04000066,LMFA07010351	.	68	33	35	.	.	8.123	8.2169	9.26359	8.16499	8.0309	8.14376	8.09528	7.81826	8.03386	7.71831	7.82643	9.1524	8.16837	8.33433	8.42791	7.69422	7.48438	7.84364	8.09357	8.69209	7.88924	7.81453	7.35827	7.76265	10.3124	7.46348	7.58491	7.35205	7.60042	7.98283	7.62373	7.68758	7.50912	7.57015	7.51561	11.0102	9.79032	8.2794
166	lip_neg_582	Negative	.	N	NA	.	68	33	35	.	.	8.123	9.1036	11.1203	10.1354	9.89685	9.15533	9.43537	9.31133	9.51124	8.44314	9.63461	9.1524	10.0198	9.76171	9.32868	9.52077	8.22835	9.31879	8.22592	10.5864	9.53064	9.54204	8.24973	8.60576	11.8271	7.46348	7.58491	7.35205	8.56558	9.2379	8.64877	8.36142	8.92767	8.6866	8.06391	12.6309	11.4436	10.2076
167	lip_neg_583	Negative	.	N	NA	.	68	33	35	.	.	16.5076	13.3178	11.9698	11.5595	12.1574	11.3632	13.0173	13.0089	13.6653	13.2745	11.4682	15.254	11.9569	12.1732	12.1788	10.3881	11.0396	11.7665	13.6634	15.0443	11.3177	13.1395	12.2428	11.4883	11.1014	10.6884	10.469	15.4941	10.0059	11.5533	12.4755	12.2138	11.7812	12.2254	12.1287	11.9516	10.592	12.5601
168	lip_neg_584	Negative	.	Y	LMGP01050138,LMGP01020147,LMGP01030009,LMGP01050029,LMGP01050030,LMGP01050032,LMGP01050079,LMGP01050080,LMGP01050082,LMGP01050114,LMGP03050025	.	68	33	35	.	.	15.2973	16.6617	15.4416	15.2605	16.6865	16.0775	16.0968	15.4539	15.4973	15.6274	14.5311	18.8568	15.6943	14.921	15.5811	14.6738	15.4698	15.1055	15.7622	16.5037	14.4366	15.3076	14.2697	15.8917	13.6334	14.704	15.3129	15.1135	15.0707	15.2536	17.5723	15.0938	15.2441	15.3576	14.7072	13.8708	13.8221	15.5093
169	lip_neg_585	Negative	.	N	NA	.	68	33	35	.	.	10.2616	10.6038	11.2722	12.0216	10.9938	10.8271	11.2838	12.3153	10.7542	11.5868	11.8737	9.1524	10.962	11.7175	11.332	11.832	11.0526	10.5685	10.1144	11.521	11.3222	11.1008	11.0193	11.0853	11.4759	10.6005	11.2539	10.6618	10.761	11.1079	12.0657	10.0286	11.2309	9.78188	10.067	10.2836	11.1898	11.9576
170	lip_neg_587	Negative	.	N	NA	.	68	33	35	.	.	8.123	8.2169	10.2482	10.1025	8.9706	8.45714	8.79607	7.81826	9.28224	7.71831	8.7817	9.1524	9.09619	8.94709	8.99845	7.79906	7.48438	8.86167	8.09357	10.0973	8.95118	9.03018	7.67523	7.84985	11.6368	7.46348	7.58491	7.35205	7.58659	8.68595	7.64909	7.68758	7.74616	7.40329	7.51561	12.3677	10.9393	9.73059
171	lip_neg_588	Negative	.	N	NA	.	68	33	35	.	.	14.0515	10.0162	10.0953	9.21561	8.72985	8.58731	10.4423	10.4033	10.7432	11.8951	8.63362	11.9731	8.74839	10.5125	9.1338	9.06778	7.51879	8.77818	11.1913	12.2802	7.85381	10.8228	9.79307	7.66932	7.24039	8.47885	7.52299	12.9065	8.01061	8.93679	9.8454	9.70302	8.54105	9.55774	10.6271	8.83089	7.44468	9.84303
172	lip_neg_590	Negative	.	N	NA	.	68	33	35	.	.	14.4791	11.1759	10.5062	10.0963	10.1995	9.5521	11.2206	11.1626	11.6409	12.2968	9.81227	13.0522	9.92549	11.2192	10.1091	9.72406	8.9195	9.86269	11.7475	13.0028	9.2126	11.333	10.4283	9.10778	9.12808	9.81814	8.98632	13.4028	9.11455	9.87833	10.8169	10.5173	9.58386	10.3541	11.1716	9.88853	8.6167	10.3909
173	lip_neg_591	Negative	.	N	NA	.	68	33	35	.	.	15.7563	12.7787	12.2101	11.9151	11.6703	11.324	12.7197	12.4716	12.9353	13.6174	11.45	14.7196	11.4296	12.6287	11.7517	11.2603	10.6003	11.3404	13.0719	14.2559	10.909	12.6108	11.6071	11.1719	10.5946	11.117	10.5886	14.6039	10.6794	11.1995	12.107	11.9692	11.2576	11.746	12.4022	11.4732	10.307	11.9847
174	lip_neg_594	Negative	.	Y	LMGP02050057,LMGP02050014	.	68	33	35	.	.	19.5839	16.8996	16.2175	15.5213	15.8696	15.4771	16.7641	16.3797	16.8731	17.3963	15.2117	19.3299	15.3801	16.3722	15.8063	15.1751	14.6381	15.1626	17.0625	18.1224	14.8358	16.3953	15.1813	15.0549	14.3438	14.8124	14.7709	18.1386	14.6425	14.9909	16.6444	15.8125	15.1135	15.3888	16.0559	15.3518	14.2356	15.9555
175	lip_neg_598	Negative	.	N	NA	.	68	33	35	.	.	11.2007	10.944	9.94944	8.9197	10.2596	8.68239	10.6436	9.90371	9.65231	8.05982	7.74133	10.5369	9.94388	9.49846	9.05085	8.93771	7.48438	7.53395	10.1917	11.1033	8.81935	7.63382	7.19252	7.45398	7.29681	7.46348	7.58491	7.35205	7.30459	7.31465	8.2954	7.68758	7.50912	7.40329	7.51561	14.1172	10.4667	11.1649
176	lip_neg_606	Negative	.	N	NA	.	68	33	35	.	.	12.5357	12.9371	12.3488	12.1735	12.5593	12.822	12.609	12.144	12.2225	11.9335	12.1599	14.2105	11.7561	11.9497	12.3746	11.8165	11.713	11.7271	12.6465	12.5002	11.9367	11.7785	11.1706	11.8221	11.3515	11.9661	12.4206	11.6203	11.3525	11.3772	11.6012	11.985	11.6733	11.5148	11.7862	12.1843	11.8561	11.9541
177	lip_neg_608	Negative	.	N	NA	.	68	33	35	.	.	9.84079	11.1973	10.692	10.479	11.7993	10.8566	10.3383	10.4605	11.0432	10.4332	9.81343	14.7047	10.9321	8.45332	8.97541	9.14245	10.476	10.6698	13.2809	10.5874	6.93502	11.5836	11.4628	10.5217	8.27714	10.6643	13.6171	10.0026	10.3161	11.1057	14.8238	10.7554	10.6836	11.1749	10.2924	10.844	6.82195	11.2618
178	lip_neg_609	Negative	.	Y	LMGP01050124,LMST03010070,LMST03010072	.	68	33	35	.	.	8.123	8.2169	8.72089	10.1457	9.59907	8.2998	8.09528	11.2683	8.58745	10.4544	10.1602	9.1524	9.31703	10.5498	9.23094	10.5124	8.65832	8.62904	8.09357	8.96958	9.39189	8.98389	9.08953	9.32243	8.84094	8.08723	9.61238	9.38115	9.34826	8.77458	11.1131	7.88364	9.33728	7.40329	8.09857	7.67019	9.88129	10.6727
179	lip_neg_618	Negative	.	N	NA	.	68	33	35	.	.	8.123	9.07652	9.90731	12.7374	11.4738	9.51321	10.2703	12.174	9.94144	11.463	11.1716	9.1524	10.1094	11.6624	10.6637	10.6467	9.97036	8.00797	9.85205	11.2076	10.3683	11.2222	11.0355	9.74708	10.4997	9.15204	10.9558	12.7049	10.297	8.41639	11.7113	7.90901	10.123	8.70453	9.49842	10.0165	11.2289	12.1302
180	lip_neg_620	Negative	.	Y	LMGP02070001,LMGL01010023	.	68	33	35	.	.	12.4065	12.4375	12.8573	10.8158	9.21791	10.9285	12.7854	8.75455	10.6756	9.70606	11.1983	11.6176	11.4065	10.3077	11.3106	10.4995	10.2797	10.6454	12.7245	11.4282	10.8059	9.63909	10.1295	9.59804	9.36105	9.74871	8.71534	9.24352	9.35893	10.7169	9.26781	10.0682	10.562	10.617	10.1228	10.4819	10.6509	9.94893
181	lip_neg_627	Negative	.	Y	LMGP01020004,LMGP01020024,LMGP01020028,LMGP01050024,LMGP01080021	.	68	33	35	.	.	8.123	8.2169	9.7937	10.8032	10.0389	9.39694	8.09528	10.1891	9.57458	9.81165	10.4961	9.1524	10.5438	10.1112	10.3469	10.5487	9.00759	9.74592	8.09357	9.27005	10.1688	9.63711	8.6711	8.84798	8.84742	8.8858	8.76813	7.35205	8.72059	9.49148	10.1579	7.89086	10.0222	7.40329	8.59431	10.0097	10.2139	11.2743
182	lip_neg_628	Negative	.	N	NA	.	68	33	35	.	.	8.48771	10.508	10.3657	9.55442	11.4574	10.7171	9.72331	9.58205	9.51686	9.07365	9.56242	10.039	9.72552	10.0036	8.60524	9.17817	10.5335	10.0272	8.55818	9.86911	10.3962	11.0852	10.9134	10.4427	11.3981	10.6711	10.8401	11.4728	10.3301	10.5649	9.28564	11.128	9.51603	10.9197	10.5003	12.7141	11.0769	11.0625
183	lip_neg_631	Negative	.	Y	LMGP02050047,LMGP02050021,LMST03020193,LMST03020194,LMST03020195	.	68	33	35	.	.	8.123	9.23841	9.7499	7.6912	8.06415	8.27505	8.66389	8.39926	8.13596	8.3011	7.86675	9.1524	8.982	9.16415	8.67704	8.15214	8.21925	8.68994	8.09357	10.4042	9.37846	9.46284	9.88015	8.66374	12.5813	7.46348	7.58491	7.35205	8.47857	9.65569	7.62373	8.0811	7.50912	9.36313	7.51561	11.0824	10.9446	9.00003
184	lip_neg_638	Negative	.	N	NA	.	68	33	35	.	.	11.644	12.6593	12.7856	12.5809	13.4034	12.5273	12.6919	12.2151	12.3364	11.5754	11.8902	13.1503	12.2557	11.8804	12.0213	12.0212	11.6917	11.6903	11.912	12.9572	12.2434	12.4079	11.049	11.5157	11.5811	11.2722	12.1347	11.8653	11.3207	11.2525	12.1981	11.9496	11.396	11.3372	11.51	15.9776	13.5097	13.4659
185	lip_neg_640	Negative	.	N	NA	.	68	33	35	.	.	8.123	8.2169	9.05537	10.7143	9.58233	8.4507	8.09528	11.4233	9.34542	10.429	9.92034	9.1524	8.31948	10.3758	9.65797	10.2665	8.93261	8.8283	8.09357	8.78193	9.59399	10.0422	10.1274	9.66436	9.03195	8.4768	9.81774	10.3404	9.455	8.76869	10.4897	8.04757	9.88614	8.53426	8.26016	9.74794	10.0886	10.724
186	lip_neg_641	Negative	.	N	NA	.	68	33	35	.	.	8.123	8.80836	8.7598	8.83498	9.46126	9.2146	8.09528	7.98158	9.66234	7.71831	7.74133	9.1524	8.79469	8.42858	9.24578	7.63232	7.48438	8.57367	8.09357	8.44727	7.62296	8.71559	7.75168	7.45398	7.29681	7.46348	7.58491	7.35205	7.40705	7.31465	7.62373	7.68758	7.50912	7.40329	7.51561	9.18974	10.8736	8.7047
187	lip_neg_642	Negative	.	N	NA	.	68	33	35	.	.	10.2068	10.4134	9.09361	7.6912	8.0309	7.88221	8.09528	7.83987	7.8787	7.93121	9.52468	9.1524	7.6629	7.60453	7.93108	7.63232	7.48438	7.53395	8.09357	8.01872	7.8886	8.92501	9.08014	7.94212	9.17286	7.46348	7.58491	9.55857	9.02758	7.31465	7.66959	7.68758	7.50912	9.58076	7.51561	7.67019	8.91153	7.74465
188	lip_neg_643	Negative	.	N	NA	.	68	33	35	.	.	10.545	10.4783	10.0421	9.21071	10.3438	10.1855	8.09528	10.1066	10.0717	8.81742	10.361	11.6686	9.18773	9.56625	10.0796	9.86749	9.56652	9.29884	9.52986	10.2394	9.54809	9.5787	9.15501	9.59373	9.34235	9.03728	9.8257	9.39956	9.27088	9.13357	9.84355	9.87026	9.25224	9.44369	9.63884	9.70337	9.60252	9.9738
189	lip_neg_653	Negative	.	Y	LMFA01030109,LMFA01030268,LMFA01030269,LMFA01030270,LMFA01030271,LMFA01030272,LMFA01030273,LMFA01030274,LMFA01030275,LMFA01030494,LMFA01030495,LMFA01030496,LMFA01030497,LMFA01030806,LMFA01030807,LMFA01030814,LMFA01140023,LMFA06000215,LMFA07010280,LMFA07010284,LMFA07010292,LMFA07010294,LMFA07010295,LMFA07010296,LMFA07010297,LMFA07010298,LMFA07010299,LMFA07010300,LMFA07010301,LMFA07010302,LMFA07010…	.	68	33	35	.	.	12.0759	12.703	11.7087	10.7946	11.3182	8.55302	12.5089	10.9868	10.4471	11.0234	9.73515	11.1671	10.3874	11.1122	9.84015	10.4735	9.2496	8.35956	12.5145	11.9318	10.0173	10.3732	10.0001	9.64495	10.0261	9.50493	9.77838	10.2295	9.69607	8.70099	9.34538	8.82718	9.58008	9.19785	8.54618	9.90516	10.4487	11.1246
190	lip_neg_656	Negative	.	N	NA	.	68	33	35	.	.	8.99876	7.63122	9.17089	7.87938	8.52355	7.47534	7.29641	7.63945	9.49892	10.6444	7.3729	10.6695	7.67999	7.66094	7.61787	7.53838	7.21281	7.69907	11.1842	8.87912	6.7276	9.39077	8.86628	7.55104	9.69908	10.368	8.99463	9.59936	8.42484	9.62476	11.2412	7.29662	7.07282	7.52128	8.09835	12.7966	6.54469	12.0146
191	lip_neg_661	Negative	.	Y	LMFA01030180,LMFA01030396,LMFA01030397,LMFA01030693,LMFA01030694,LMFA01030695,LMFA01030759,LMFA01030760,LMFA01140004,LMPR0104050001,LMPR0104050004,LMPR0104050012,LMPR0104080010,LMPR0104080011,LMPR0104100002,LMPR0104110001,LMPR0104130004,LMPR0104200001,LMPR0104210001,LMPR0104400004,LMPR0104500001,LMST02020028,LMST02020029,LMST02020044	.	68	33	35	.	.	10.0363	11.9982	12.6833	12.4345	12.1768	11.6748	11.9328	11.5948	11.2638	11.5615	12.5574	9.7823	10.7621	11.3282	10.7555	11.1239	11.555	12.7549	12.1513	11.7833	11.0376	12.1969	10.8591	12.2871	12.7037	12.3433	12.174	12.2997	10.9614	11.3902	12.0887	10.2303	11.8997	11.8062	9.9275	13.388	11.9386	11.9798
192	lip_neg_664	Negative	.	N	NA	.	68	33	35	.	.	9.43319	9.09868	8.4261	7.76707	8.02117	7.71818	9.0917	8.45615	8.70129	10.399	7.4393	9.90595	9.10443	7.91313	7.80481	7.59445	7.53978	7.74068	9.51268	8.08582	7.26199	9.28277	8.02809	9.30411	8.7087	9.38668	9.54456	8.68821	7.97176	7.75344	9.42551	8.07051	7.96806	7.75922	8.13485	10.1814	7.19429	9.89231
193	lip_neg_673	Negative	.	N	NA	.	68	33	35	.	.	9.99383	9.75146	9.50033	8.74448	9.67752	9.3868	8.09528	9.6038	9.41794	7.90237	9.74855	11.0042	8.75271	8.88388	9.62359	9.35311	8.77116	8.7166	9.01728	9.62069	9.07451	9.01011	8.60061	8.91447	8.63777	8.41125	9.24449	8.86812	8.57351	8.71394	9.28945	9.10795	8.67277	8.63376	9.12324	9.16242	9.16476	9.95395
194	lip_neg_690	Negative	.	Y	LMFA07070067	.	68	33	35	.	.	9.44676	9.66098	11.2893	7.79087	9.15889	8.45254	9.05375	9.11459	11.4774	7.83347	7.59101	10.4685	7.8769	7.21079	10.3322	10.4453	8.54601	8.67571	8.74272	9.03089	8.90742	10.2911	8.94597	7.04629	6.90482	8.07033	8.25389	11.077	8.99779	9.93446	8.49094	9.09544	8.03429	8.15436	8.64569	10.3752	7.00903	10.0121
195	lip_neg_713	Negative	.	N	NA	.	68	33	35	.	.	14.3231	14.9862	14.3564	13.4528	14.7105	14.5636	14.0846	14.3576	14.1128	14.0807	13.3751	16.891	13.7955	14.3224	13.7654	13.4365	12.5265	13.7204	15.1915	14.6562	12.9181	14.7783	13.4323	13.4607	13.4545	13.37	13.6794	13.5006	12.873	12.6099	13.6118	13.791	13.6796	12.3853	14.0281	15.8058	12.6889	14.6334
196	lip_neg_714	Negative	.	Y	LMPR0104150002	.	68	33	35	.	.	14.6155	15.7547	13.0218	13.4593	14.9802	12.8821	13.9262	14.5095	14.8073	15.1486	13.4604	18.852	12.4227	14.2089	14.8573	14.4336	12.9123	14.277	16.1483	15.7998	13.7072	15.5112	13.9967	13.7337	15.2249	15.3339	14.4808	14.5668	13.1388	13.5406	14.4316	13.9883	13.6109	12.899	13.5779	18.9357	14.3168	16.3861
197	lip_neg_716	Negative	.	N	NA	.	68	33	35	.	.	13.2206	13.2866	12.8768	11.9737	13.0301	13.5499	12.4135	12.8817	13.3082	11.9681	12.1458	14.2053	12.4381	11.976	12.7111	11.4541	11.5843	12.0847	13.3736	12.9631	12.0283	12.806	11.7841	12.6795	12.0229	11.179	12.0054	12.477	11.1116	11.2352	11.4547	12.067	12.2551	11.3848	11.9693	12.4448	11.3158	13.0045
198	lip_neg_719	Negative	.	N	NA	.	68	33	35	.	.	8.83337	8.35119	8.4215	8.5027	8.08073	7.88221	9.08218	7.82201	7.8787	9.70861	8.36582	10.0873	7.6629	7.8345	7.93108	8.40435	7.48438	7.53395	8.09357	8.07225	8.08044	8.08583	7.19252	7.55714	7.29681	8.16534	7.79091	8.29999	7.30459	7.95616	8.67289	7.70011	8.46482	7.40329	7.62945	9.84218	8.78086	10.5885
199	lip_neg_720	Negative	.	N	NA	.	68	33	35	.	.	9.89098	10.258	8.77071	7.81903	9.89909	7.60582	7.5526	8.94145	10.4311	10.0511	7.79826	11.4522	8.41352	8.09455	9.57442	9.44613	8.01594	9.31372	10.2272	11.6941	8.49124	10.7251	8.39593	7.07948	10.3791	10.2135	8.08078	9.48497	8.86457	8.69022	8.05863	10.512	10.6294	8.18615	9.80682	14.4342	9.27006	11.9673
200	lip_neg_723	Negative	.	N	NA	.	68	33	35	.	.	8.41812	10.8687	10.9043	12.3065	12.1003	11.392	10.8415	12.8797	11.1895	12.2405	12.2836	9.1524	11.2653	12.3441	12.1111	11.609	12.023	10.531	10.7619	12.4365	11.8828	12.352	12.8434	11.8048	12.7456	11.4518	12.1848	12.6456	12.0567	11.0855	12.4252	10.8148	11.299	11.5598	11.0564	11.5726	11.9851	12.4791
201	lip_neg_730	Negative	.	N	NA	.	68	33	35	.	.	11.76	10.5182	10.885	7.73073	10.1186	9.77445	10.23	10.0002	11.1481	7.87363	9.13189	11.7927	9.92303	7.55493	10.2069	7.42953	9.56917	9.70019	13.0914	10.9243	9.52637	12.298	11.3904	9.61667	9.46672	9.74209	8.75416	10.7349	6.77177	9.27572	8.44459	9.65708	10.1164	9.58812	9.08576	12.4869	9.36564	12.3754
202	lip_neg_732	Negative	.	N	NA	.	68	33	35	.	.	8.70405	8.467	8.34353	7.69193	8.10337	8.00689	8.29595	8.32429	8.23869	7.7248	7.99622	9.57136	7.90063	7.54815	8.3743	7.62241	7.72064	7.63901	9.01934	8.30173	7.85401	8.4041	7.96639	8.00345	7.65086	8.17835	8.11468	7.87595	7.21066	7.40623	7.76844	7.80554	7.92686	7.72962	7.64688	8.54535	7.86536	8.40285
203	lip_neg_734	Negative	.	Y	LMFA01020209,LMFA01030140,LMFA01030141,LMFA01030142,LMFA01030143,LMFA01030144,LMFA01030145,LMFA01030146,LMFA01030147,LMFA01030148,LMFA01030151,LMFA01030152,LMFA01030153,LMFA01030154,LMFA01030155,LMFA01030156,LMFA01030339,LMFA01030341,LMFA01030342,LMFA01030343,LMFA01030344,LMFA01030345,LMFA01030346,LMFA01030347,LMFA01030348,LMFA01030349,LMFA01030350,LMFA01030351,LMFA01030352,LMFA01030353,LMFA01030…	.	68	33	35	.	.	11.0048	12.2718	12.6567	12.6364	12.6789	11.399	12.4626	12.3353	11.7161	12.2787	12.7037	11.0703	11.3842	12.3596	11.789	12.1323	11.4122	11.9076	12.2544	12.435	11.6879	12.1248	11.2595	11.6032	11.1569	11.3094	12.0792	12.4163	11.1993	11.4568	12.2555	9.88164	11.805	11.0192	9.94524	13.1071	12.4552	12.7966
204	lip_neg_735	Negative	.	Y	LMFA01020290,LMFA04000010,LMFA04000011,LMFA04000045,LMFA04000047,LMFA04000048,LMFA04000051,LMFA04000054,LMFA04000055,LMFA04000056,LMFA04000057,LMFA04000067,LMFA04000069,LMFA04000071	.	68	33	35	.	.	8.123	8.2169	8.12762	9.11616	8.29847	7.88221	8.09528	8.24599	7.8787	8.11844	8.78966	9.1524	7.6629	8.4129	7.93108	8.40502	7.48438	7.53395	8.09357	8.06966	7.75174	8.18175	7.70695	7.45398	7.29681	7.46348	7.68062	8.81245	7.30459	7.39898	8.10782	7.68758	7.79813	7.40329	7.51561	8.79222	8.35779	8.54892
205	lip_neg_744	Negative	.	N	NA	.	68	33	35	.	.	11.914	11.3416	10.5677	7.6912	8.16839	8.6209	10.5937	7.81826	7.8787	7.71831	7.74133	9.4869	9.29103	8.75123	7.93108	7.63232	8.16372	8.92378	10.8762	11.0792	7.99921	9.02564	9.70406	8.74537	13.2351	8.3011	7.58491	7.35205	9.25224	9.71382	7.62373	9.15909	7.50912	10.0824	8.40974	10.6967	10.5753	7.77075
206	lip_neg_748	Negative	.	N	NA	.	68	33	35	.	.	12.7375	12.4837	12.2674	11.2558	12.0811	11.648	12.1206	12.0037	12.2869	11.1691	11.3664	13.6553	11.6563	10.5997	12.1794	10.8744	11.4395	11.5103	12.9343	12.3003	11.6551	11.9579	11.4749	11.4363	11.1552	11.8201	11.786	11.7663	10.121	10.9722	10.8258	11.4396	11.4688	11.2529	10.9682	12.5978	11.5324	12.1571
207	lip_neg_750	Negative	.	Y	LMST01010195,LMST01010210,LMST01010361,LMST01080013,LMST01080023,LMST01080035,LMST04030128,LMST04030200	.	68	33	35	.	.	10.0532	10.1013	8.58824	7.79152	8.42815	7.66531	7.66941	7.72294	11.6163	8.62016	7.43032	9.38827	7.67201	7.45466	8.44881	8.44596	7.40561	7.3504	9.65244	8.10744	7.73074	8.20173	7.74083	7.04365	8.83652	8.08593	7.5427	10.1863	7.14677	8.47932	8.04869	7.28499	7.26874	7.55768	7.82626	11.4123	7.00564	9.16751
208	lip_neg_763	Negative	.	N	NA	.	68	33	35	.	.	10.4521	11.2803	12.1706	12.4302	11.883	10.8448	12.0315	11.9256	11.8162	11.5163	12.1481	9.1524	11.8714	11.5717	12.1053	11.7072	10.6195	10.7079	10.9812	12.3125	11.4679	11.0924	9.50427	9.87804	9.57629	8.86519	9.3535	7.83777	9.34943	9.87982	11.45	9.14497	11.1623	8.03593	9.77911	11.6341	11.3555	12.0463
209	lip_neg_764	Negative	.	N	NA	.	68	33	35	.	.	9.56332	10.476	11.5332	12.0799	11.1658	10.1699	11.3506	11.0198	11.1268	10.8515	11.3833	9.1524	11.1541	10.8351	11.434	11.0833	9.63236	10.0626	10.3783	12.6162	10.6394	13.6633	8.63182	9.07205	8.46478	8.25562	8.27422	7.35205	8.46682	9.23031	10.6098	8.82348	10.5034	7.40329	8.86578	11.2538	10.6194	11.2487
210	lip_neg_766	Negative	.	Y	LMGP01020046,LMGP01050026,LMGP01050076	.	68	33	35	.	.	16.1685	16.7099	17.1911	17.0114	17.0121	16.2344	17.0867	16.8207	16.8452	16.5925	17.0628	15.7301	16.6286	16.343	17.2013	16.6365	15.5438	15.6425	16.4492	17.3757	16.3392	15.9819	14.4451	15.024	14.5544	14.3444	14.8267	13.7525	14.585	14.926	16.3065	14.9548	15.9772	13.7883	14.937	16.5122	16.1115	17.0134
211	lip_neg_767	Negative	.	N	NA	.	68	33	35	.	.	12.1572	12.638	13.4374	13.5254	13.1868	12.3697	13.4124	13.1123	13.0587	12.8336	13.4299	10.3515	13.0621	12.7818	13.43	13.0179	11.8596	12.0886	12.5128	13.6286	12.6714	12.3078	10.8481	11.3335	10.8165	10.6244	10.8892	9.71059	10.9359	11.3502	12.6538	11.158	12.4609	9.76052	11.1751	12.8721	12.5369	13.3287
212	lip_neg_768	Negative	.	N	NA	.	68	33	35	.	.	9.26067	9.60277	11.0819	11.4823	10.7712	9.53834	10.9462	10.5589	10.6436	10.3394	11.0913	9.1524	10.6918	10.4465	10.9259	10.7018	9.23102	9.70369	9.75271	10.9956	10.2691	9.91292	8.1858	8.66709	8.09012	7.46348	7.58491	7.35205	7.46106	8.59202	10.2939	7.68758	10.1115	7.40329	8.40349	10.5307	10.1189	10.9715
213	lip_neg_769	Negative	.	N	NA	.	68	33	35	.	.	8.123	9.53294	10.5675	11.1879	10.2985	9.20925	10.5048	10.3996	10.4536	9.73875	10.6158	9.1524	10.5152	10.1301	10.4825	10.2013	8.59804	9.37879	8.59731	11.0673	9.67599	9.16936	7.19252	8.08199	7.29681	7.46348	7.58491	7.35205	7.30459	8.24421	9.84395	7.68758	9.48834	7.40329	7.51561	10.0936	9.3817	10.424
214	lip_neg_770	Negative	.	Y	LMST01010314,LMST01010342,LMST01080048,LMST03020115,LMST03020116,LMST03020117,LMST03020118,LMST03020119,LMST03020120,LMST03020608	.	68	33	35	.	.	10.0208	9.87154	8.1297	7.6912	8.53169	8.48849	9.82003	10.885	8.27323	10.5664	9.57749	11.1832	10.7038	10.6304	9.67564	10.5569	9.35874	10.1778	9.75003	9.75123	10.7103	9.25195	10.1476	8.16318	7.5522	9.12209	7.70844	7.72558	10.1376	7.84307	9.41758	7.68758	9.11647	7.42311	7.51561	11.0362	10.5586	10.9278
215	lip_neg_772	Negative	.	N	NA	.	68	33	35	.	.	8.96444	9.62011	10.946	11.5933	10.6821	9.68371	10.9668	10.762	10.6213	10.1858	11.0355	9.1524	10.9236	10.5209	11.0664	10.6011	9.34665	9.2682	9.06227	11.1299	10.2093	9.72745	8.16194	8.85077	7.80788	7.46348	7.58491	7.35205	7.91966	8.73188	10.1933	7.68758	9.74914	7.40329	8.30432	10.4701	9.9515	10.9409
216	lip_neg_777	Negative	.	Y	LMGP02050038,LMGP02050001,LMPR0104150003	.	68	33	35	.	.	15.3744	14.6098	14.951	14.17	15.5445	14.4916	14.9084	14.1171	14.5155	14.8654	12.5976	16.2213	16.2161	13.6091	13.1593	12.3136	13.755	13.5769	14.2332	13.9038	11.97	13.5069	12.5562	13.6877	12.4048	13.2908	13.8452	14.6676	15.0266	14.2242	15.8925	13.5255	13.5355	13.7688	13.8664	12.1392	11.8068	13.3214
217	lip_neg_779	Negative	.	N	NA	.	68	33	35	.	.	11.4549	9.95809	11.0935	10.612	11.7614	10.5161	10.971	10.1177	10.7044	11.1978	8.32851	10.9266	12.9896	9.81381	8.56498	7.96161	9.82159	9.58064	9.85046	9.20168	7.84182	9.36622	8.66116	10.054	8.25131	9.29146	10.0655	11.1996	11.6104	10.6212	12.1083	9.30337	9.51084	9.92652	10.1619	7.22787	7.61873	8.79393
218	lip_neg_781	Negative	.	N	NA	.	68	33	35	.	.	10.87	12.1224	12.2446	10.4324	10.3201	9.80931	11.9908	8.97489	11.0537	9.66873	10.8132	9.93429	11.641	10.095	12.3128	10.2511	9.10427	9.33294	11.2904	12.3615	10.8808	9.94695	8.38364	9.27425	7.29681	7.46348	7.58491	7.38599	8.91178	9.47234	9.90314	8.20064	9.90112	7.40329	9.61709	11.246	9.82094	9.83049
219	lip_neg_784	Negative	.	N	NA	.	68	33	35	.	.	9.76188	10.119	10.8484	9.1181	9.36918	9.45441	9.72637	8.10221	8.51498	7.71831	8.72694	9.1524	9.81188	9.91715	7.93108	7.63232	9.17111	10.0555	9.25509	10.7188	8.59883	9.9311	10.5448	8.1359	13.8328	7.46348	8.64275	8.39199	9.38598	10.2172	7.63924	9.05488	8.26665	10.7103	10.0315	11.5841	11.419	9.68065
220	lip_neg_786	Negative	.	Y	LMGP02050046,LMGP02050020,LMST03020301,LMST03020302,LMST03020306,LMST03020674	.	68	33	35	.	.	9.50871	10.4538	11.0831	11.4476	10.7977	11.1125	10.6987	11.0039	10.0976	10.8182	11.4477	9.1524	10.9015	10.9848	10.7494	10.9041	10.5905	10.8577	9.90883	10.6088	10.561	12.077	12.1017	10.9061	14.4266	9.87202	10.1402	9.97041	10.9911	11.5665	10.7943	10.8868	10.5555	11.4119	10.5902	11.1619	12.0865	11.4792
221	lip_neg_791	Negative	.	N	NA	.	68	33	35	.	.	8.38718	11.0601	11.1167	13.3832	11.8342	11.3246	10.8449	13.0149	11.6181	12.4418	12.5782	9.1524	10.6545	12.2795	12.2427	12.2675	11.7941	11.3324	10.6984	11.0373	12.3088	12.6653	12.3278	12.3728	11.8422	11.3661	12.1704	12.2684	12.1856	11.2754	12.5118	10.4135	11.9317	11.5146	10.9657	11.7252	12.0258	12.6614
222	lip_neg_792	Negative	.	N	NA	.	68	33	35	.	.	8.123	9.94911	10.1332	12.1279	10.901	10.4405	9.98254	11.4336	11.0509	11.1861	10.9803	9.1524	9.8868	11.1306	11.4285	10.6448	11.1485	10.5447	10.2291	9.9893	11.1407	11.0977	10.9337	11.2593	10.5308	10.3229	10.9229	10.4408	11.1746	10.3849	10.8833	9.95038	10.4801	10.6034	10.2646	10.7956	10.6175	11.3536
223	lip_neg_793	Negative	.	N	NA	.	68	33	35	.	.	12.553	11.3581	9.3944	7.91309	10.6642	7.40247	10.5296	11.0007	12.1977	7.97469	6.26539	12.1976	11.3897	6.72799	10.9846	7.52155	10.9207	10.5973	11.7914	12.0941	10.1911	9.02062	11.5979	10.4824	10.168	8.81444	6.59623	11.87	6.19473	10.0472	8.3786	7.15836	10.7647	10.9401	8.20273	12.3848	9.83821	9.58488
224	lip_neg_795	Negative	.	N	NA	.	68	33	35	.	.	8.123	9.77183	10.8531	12.498	11.5882	10.7728	10.1854	12.1996	11.0378	11.9031	11.7702	9.1524	10.079	11.7586	11.6858	11.6649	11.0173	11.0281	10.5576	10.3379	11.6719	11.7938	11.399	11.5421	10.9979	10.9935	11.4738	11.5285	11.2104	10.9211	11.9108	10.1026	11.4209	11.0468	10.4011	11.2153	11.4309	12.0569
225	lip_neg_796	Negative	.	N	NA	.	68	33	35	.	.	11.4953	13.8427	14.1528	16.3028	14.7109	14.0095	13.442	16.2845	14.3427	15.5112	15.5556	10.9251	13.2707	15.0762	15.0835	15.2831	14.3453	14.0322	13.6446	13.8246	15.0545	15.6355	15.0304	15.1414	14.513	14.1382	15.0804	15.5551	14.8908	13.9949	15.8913	13.1495	14.8224	14.0625	13.5537	14.387	15.1284	15.752
226	lip_neg_797	Negative	.	N	NA	.	68	33	35	.	.	13.2196	15.8192	15.7653	17.2376	16.6214	15.9185	14.6671	18.0991	16.2215	17.1537	17.4439	13.0295	14.787	16.8206	17.0672	16.6699	16.31	15.5766	15.1769	15.7949	16.9138	17.5783	16.7676	16.9857	16.3	15.4776	16.9012	17.1845	16.7376	15.4111	17.6312	14.7051	16.3294	15.8668	15.0731	16.2924	16.5307	17.6107
227	lip_neg_799	Negative	.	N	NA	.	68	33	35	.	.	8.123	9.21966	7.923	10.2904	8.0309	7.88221	8.63115	10.2852	8.25108	8.93275	8.91215	9.1524	7.6629	9.30052	8.50642	8.93719	8.59889	7.53395	8.22196	8.01872	9.52174	9.86776	9.9716	9.84488	9.23234	8.22261	9.89949	9.97157	9.13975	7.96276	9.84958	7.68758	8.80544	8.20995	7.51561	8.36117	8.84859	9.56597
228	lip_neg_802	Negative	.	N	NA	.	68	33	35	.	.	8.123	8.99301	10.9395	13.2436	11.1975	10.3772	9.33491	13.5828	10.9637	12.563	12.8623	9.1524	9.67661	12.1107	11.7968	12.6262	11.2255	11.0207	9.42313	9.73066	12.0746	12.8593	12.2876	12.373	11.6748	11.3389	12.2762	13.0004	11.975	11.1621	13.1966	9.64654	12.1044	11.0988	10.4701	11.2075	12.4968	12.962
229	lip_neg_803	Negative	.	N	NA	.	68	33	35	.	.	8.123	9.18076	10.7073	12.7628	10.5437	9.64059	9.2278	12.5832	10.3063	12.5979	12.0675	9.1524	9.54313	11.2382	11.6592	12.3491	11.1607	10.7258	8.98191	9.41757	11.6855	12.3749	11.9617	12.0265	11.3604	11.0591	11.4164	11.8755	11.8899	10.8682	12.2993	9.47518	11.7616	10.6383	10.2722	10.8877	12.0849	12.0388
230	lip_neg_804	Negative	.	N	NA	.	68	33	35	.	.	8.123	9.96364	11.1621	13.08	11.0391	10.1986	10.0234	12.9217	11.0822	12.8926	12.456	9.1524	9.98784	11.6693	11.9391	12.6107	11.4939	11.1984	9.62692	10.1411	12.0011	12.683	12.2382	12.304	11.7163	11.434	11.8231	12.3057	12.182	11.1284	12.6231	10.0149	12.0765	11.0625	10.7271	11.3824	12.38	12.4922
231	lip_neg_806	Negative	.	N	NA	.	68	33	35	.	.	9.84665	12.3531	12.6862	14.9711	13.3287	12.6624	12.129	14.7388	13.0154	14.0458	14.0979	9.1524	11.9751	13.7356	13.7175	13.7953	13.1742	12.7029	12.2006	12.3557	13.74	14.1946	13.6964	13.8438	13.267	12.7817	13.6976	14.0267	13.6152	12.678	14.3811	11.9223	13.4735	12.8572	12.2067	13.0265	13.7061	14.3213
232	lip_neg_807	Negative	.	Y	LMST02030160,LMST02030177	.	68	33	35	.	.	8.123	8.2169	7.94519	9.02147	8.31987	7.88221	8.09528	10.0428	8.18466	7.98695	9.18888	9.1524	7.6629	8.25793	8.84321	9.62848	8.68277	7.53395	8.09357	8.01872	8.64258	9.70836	9.87719	9.29781	8.99241	7.99356	8.9397	9.90171	8.94604	7.70809	9.91353	7.68758	9.10429	7.93256	7.86472	8.29464	8.23923	9.10274
233	lip_neg_808	Negative	.	N	NA	.	68	33	35	.	.	12.634	12.8293	11.708	10.285	13.2812	12.3124	12.2583	11.4999	13.1319	11.6926	10.872	16.0922	11.9571	8.61202	10.7965	8.93547	12.334	11.7743	14.3003	12.8437	8.21474	13.4319	13.3039	11.9049	10.8256	11.504	11.0729	12.0254	10.4822	12.4892	13.3805	11.6421	12.4552	12.6613	10.3314	12.9009	9.22945	13.9253
234	lip_neg_809	Negative	.	N	NA	.	68	33	35	.	.	9.77672	11.9553	12.2528	14.0101	12.7824	12.2709	11.8784	13.8165	12.6036	13.1458	13.2761	9.1524	11.5696	12.98	13.1128	12.9462	12.4749	12.2324	11.8584	11.9647	13.0187	13.3175	12.7837	12.9932	12.4361	12.2116	12.8994	13.0702	12.77	12.1269	13.436	11.4907	12.665	12.3235	11.832	12.5116	12.8129	13.3817
235	lip_neg_812	Negative	.	N	NA	.	68	33	35	.	.	8.123	9.53194	10.5416	12.7229	10.9877	10.3754	9.37459	11.9507	11.0186	11.5245	11.5276	9.1524	9.46698	11.5376	11.4661	11.1137	11.166	10.581	9.83932	9.76659	11.5165	11.8094	11.4924	11.6415	11.2865	10.5281	11.2554	11.2715	11.5875	10.4947	11.6121	9.73402	11.1584	10.8751	10.0846	11.0117	11.1971	11.8456
236	lip_neg_815	Negative	.	N	NA	.	68	33	35	.	.	8.123	10.9931	11.218	13.0874	11.8298	11.4933	10.5657	12.6265	11.814	12.2023	12.3846	9.1524	10.8593	12.048	12.3489	11.9622	11.7546	11.3656	10.889	10.9022	12.1942	12.3256	11.9874	12.1496	11.6254	11.2895	11.8534	11.7647	11.9136	11.2477	12.3458	10.4888	11.7049	11.4549	11.1095	11.7456	11.7798	12.4952
237	lip_neg_816	Negative	.	N	NA	.	68	33	35	.	.	8.123	9.83589	10.3656	12.1664	10.6804	10.4319	10.1231	11.5055	10.8145	11.4087	11.3011	9.1524	9.76993	11.0704	11.4243	11.0035	10.9166	10.644	9.794	9.65052	11.1513	11.3606	10.7884	10.915	10.6903	10.1453	10.8848	10.8293	11.1386	10.5344	11.3009	9.84664	10.8234	10.5974	10.1509	10.7277	10.8534	11.2301
238	lip_neg_819	Negative	.	Y	LMFA01030185,LMFA01030683,LMFA01030684,LMFA01030685,LMPR01090012	.	68	33	35	.	.	16.8932	18.745	19.0778	20.4898	19.5429	18.811	18.3181	20.9154	19.051	20.0937	20.2169	17.3398	17.9589	19.4443	19.7497	19.9174	18.7496	18.581	18.5135	18.6859	19.4925	20.1058	19.1918	19.4935	18.7307	18.648	19.552	19.9513	19.0674	18.3752	20.4163	18.0524	19.3042	18.4292	18.2201	18.9444	19.6696	20.327
239	lip_neg_820	Negative	.	Y	LMGP10050041,LMGP10050042,LMGP10050006	.	68	33	35	.	.	13.6481	15.6738	16.0801	18.1166	16.5939	15.8339	15.3131	18.3422	16.1639	17.4849	17.5899	13.5413	15.107	16.8946	16.941	17.3436	16.1335	15.8607	15.485	15.6444	16.8991	17.5929	16.8635	17.0364	16.3023	15.9933	16.9886	17.546	16.6822	15.7945	17.9099	15.0834	16.7879	15.7983	15.4359	16.2037	17.1441	17.7439
240	lip_neg_821	Negative	.	N	NA	.	68	33	35	.	.	13.0131	14.0668	14.3369	14.0337	14.3652	12.973	14.1129	14.3078	12.8334	14.3358	13.4242	15.0158	14.0651	14.6457	14.4184	14.7246	12.9904	12.7648	13.9609	14.0246	13.7856	13.8227	13.5563	13.7408	13.5288	13.417	14.1632	13.1523	14.1745	13.3083	14.6886	12.059	13.0643	12.8305	12.0993	12.3683	13.8194	13.9625
241	lip_neg_822	Negative	.	N	NA	.	68	33	35	.	.	10.1855	12.3435	12.964	14.8656	13.4796	12.8053	12.3175	14.8927	13.0511	14.224	14.2425	9.1524	12.173	13.7484	13.7657	14.0757	13.0708	12.9637	12.3727	12.5303	13.7611	14.2929	13.6941	13.843	13.1785	13.0824	13.8089	14.2117	13.5112	12.8616	14.5209	12.194	13.6521	12.8834	12.4711	13.0867	13.8849	14.4427
242	lip_neg_825	Negative	.	N	NA	.	68	33	35	.	.	8.123	9.27445	10.5206	12.8665	10.6846	9.85677	9.79193	12.7077	10.4097	12.0965	11.9524	9.1524	9.72074	11.4232	11.1137	12.0283	10.4307	10.6061	9.74221	9.41322	11.2694	12.0302	11.5012	11.5491	10.8884	10.9301	11.5106	12.1733	11.1457	10.6368	12.3895	9.72125	11.5583	10.35	10.1756	10.3928	11.8873	12.1569
243	lip_neg_827	Negative	.	N	NA	.	68	33	35	.	.	8.123	8.2169	9.88054	13.2491	11.0292	10.3483	8.4852	13.4632	10.4693	12.2862	12.6376	9.1524	8.79582	11.7593	11.1435	11.9548	10.6824	10.3132	8.37847	9.18882	11.6416	12.4127	11.8724	11.8714	11.1176	10.5242	12.0329	12.8551	11.4051	10.414	13.1128	8.9665	11.4304	10.6399	9.70915	10.6554	11.7352	12.776
244	lip_neg_828	Negative	.	N	NA	.	68	33	35	.	.	10.0199	12.1307	12.8234	14.6657	13.2296	12.5592	12.1335	14.8381	12.8274	14.1845	14.1864	9.1524	12.0057	13.5914	13.5514	14.0709	12.8797	12.8302	12.2013	12.2333	13.5845	14.2074	13.6404	13.7212	13.0741	12.9811	13.6863	14.2357	13.3649	12.7589	14.4981	12.0701	13.6184	12.6834	12.3778	12.8991	13.9103	14.3598
245	lip_neg_830	Negative	.	Y	LMFA01090052,LMFA01090053	.	68	33	35	.	.	8.123	8.2169	8.73269	9.69004	8.75387	8.00236	8.09528	9.59894	7.8787	10.0634	10.1032	9.1524	7.6629	9.22594	8.45454	10.4202	7.48438	8.62722	8.09357	8.01872	9.17938	10.0508	8.48653	8.98437	7.65221	9.53292	9.91138	10.3233	8.99347	8.99574	9.87448	8.02257	9.65164	7.40329	8.53071	8.76565	9.31831	10.0136
246	lip_neg_834	Negative	.	N	NA	.	68	33	35	.	.	10.9468	12.2144	13.3897	14.8258	13.2289	12.6191	12.4282	15.1552	12.9452	14.2795	14.4711	10.5649	12.4319	13.6995	13.7355	14.8027	13.005	13.2586	12.5892	12.3404	13.7569	14.4625	13.9286	13.989	13.2983	13.4447	13.871	14.592	13.6041	13.2441	14.7977	12.5226	14.1981	12.7674	12.8447	13.0442	14.5917	14.5629
247	lip_neg_836	Negative	.	N	NA	.	68	33	35	.	.	8.123	8.2169	7.923	7.6912	8.0309	7.88221	8.09528	10.6033	7.8787	9.42488	10.3506	9.1524	7.6629	9.60343	8.79922	9.96164	8.39079	7.74635	8.09357	8.01872	8.85233	10.1609	9.75891	9.54926	9.26805	8.72559	9.71283	10.3792	9.16404	7.79681	10.2839	7.68758	9.21902	8.10601	7.51561	8.07167	8.96017	10.0708
248	lip_neg_838	Negative	.	N	NA	.	68	33	35	.	.	8.123	8.2169	7.923	11.2972	8.0309	7.88221	8.09528	11.2543	7.8787	9.89126	10.3624	9.1524	7.6629	9.72431	8.68574	10.3444	8.11403	7.92786	8.09357	8.01872	9.43889	10.7657	10.2874	10.0548	9.18606	8.66036	9.86126	11.0982	9.99549	8.34449	11.1116	7.68758	9.79661	8.3977	7.51561	7.91567	10.0215	10.7449
249	lip_neg_844	Negative	.	Y	LMPK12080046	.	68	33	35	.	.	8.123	8.2169	9.33378	10.8018	9.7421	8.81395	8.09528	11.9204	9.09481	10.9769	11.2896	9.1524	8.17153	10.5133	10.2143	11.0964	9.68538	9.37059	8.10725	8.01872	10.5725	11.4417	10.9119	10.8245	10.184	9.82992	10.7706	11.6201	10.5405	9.74902	11.6997	8.36873	10.7123	9.52428	9.1122	9.7069	11.0865	11.4696
250	lip_neg_845	Negative	.	N	NA	.	68	33	35	.	.	8.123	9.48227	12.4067	16.393	12.8159	11.7093	9.99048	16.4622	12.2366	15.1178	15.2316	9.1524	10.814	14.3807	13.6556	15.2871	13.0266	12.9239	10.2506	10.6698	14.3217	15.3981	15.014	14.8414	13.9909	13.3976	14.6509	15.9661	14.3334	13.2519	16.1123	10.8434	14.674	12.7885	12.0387	12.8448	15.1215	15.5342
251	lip_neg_846	Negative	.	N	NA	.	68	33	35	.	.	8.27076	13.1293	15.5275	19.1003	16.0843	14.9295	13.0538	19.6095	15.4157	18.1466	18.4463	9.1524	13.7121	17.2796	16.7279	18.1701	15.9252	15.7165	13.3354	13.9668	17.2782	18.3849	17.7033	17.666	16.6708	16.1986	17.6862	18.8635	17.1036	15.9832	19.1184	13.9133	17.402	15.639	14.9214	15.8849	17.9234	18.6264
252	lip_neg_848	Negative	.	N	NA	.	68	33	35	.	.	8.123	9.72201	11.2943	13.3783	11.4685	10.8102	10.3924	13.543	11.0553	12.7895	12.7731	9.1524	10.3726	12.1197	11.8346	12.783	11.2312	11.326	10.3016	10.2331	12.0241	12.7625	12.2961	12.2898	11.5933	11.6139	12.3144	13.0491	12.0475	11.3314	13.194	10.3585	12.2702	11.0378	10.8275	11.1522	12.6259	12.9508
253	lip_neg_850	Negative	.	N	NA	.	68	33	35	.	.	9.69523	11.9559	12.595	14.4408	13.1639	12.518	12.1354	14.3426	12.8425	13.7368	13.7393	9.1524	11.8398	13.3625	13.467	13.5009	12.7649	12.6605	12.2387	12.1576	13.3411	13.8107	13.2271	13.4195	12.8021	12.6671	13.3601	13.598	13.1427	12.4832	13.9751	11.9145	13.2224	12.5283	12.1785	12.808	13.3573	13.9027
254	lip_neg_853	Negative	.	Y	LMFA03050020,LMFA03050021,LMFA03060005,LMFA03060080,LMFA03060081,LMFA03080011	.	68	33	35	.	.	8.123	8.2169	8.00045	10.4719	9.11061	8.20815	8.09528	10.3667	7.8787	9.2549	10.3996	9.1524	7.6629	9.83774	7.93108	9.21628	7.48438	8.63931	8.09357	8.01872	7.62296	8.74288	8.22494	7.66517	9.12564	7.62725	9.78849	9.53177	9.74978	8.67469	10.2493	7.68758	8.94922	7.40329	8.07776	7.67019	10.012	10.0341
255	lip_neg_854	Negative	.	N	NA	.	68	33	35	.	.	13.4422	13.8493	11.6736	10.8088	13.3361	12.4322	11.8187	12.192	12.2135	12.4628	11.3029	16.836	11.432	10.6249	12.4461	11.3289	11.9916	11.7663	13.5172	14.8305	11.4826	12.6868	12.3643	12.9364	11.2521	12.1966	16.2108	13.1802	12.499	12.1011	16.1397	12.0176	12.3581	12.0503	10.9474	13.3637	11.1201	13.1248
256	lip_neg_881	Negative	.	N	NA	.	68	33	35	.	.	8.52722	10.8142	10.4695	10.9756	10.4202	9.22399	9.04123	9.71926	9.35436	8.81586	12.4155	9.1524	7.99939	9.25434	9.78716	10.9991	10.1871	11.0888	8.64125	9.36381	11.0977	11.8357	13.0453	12.1085	12.5152	8.9154	10.543	13.7361	12.149	11.2967	8.67517	8.70709	9.62936	13.3998	10.2266	9.75238	12.065	11.5624
257	lip_neg_883	Negative	.	N	NA	.	68	33	35	.	.	9.38035	11.2894	10.7917	11.0468	10.8142	8.63865	11.1043	10.6865	9.81941	10.8151	9.98176	9.1524	9.8711	10.7829	9.7176	10.143	8.85441	7.90841	10.7464	10.6514	9.58358	10.162	9.35312	9.04898	9.78594	9.1865	9.78229	10.0103	9.5848	8.77253	9.62115	7.86963	9.25212	8.01125	7.69893	9.67551	10.3261	10.7125
258	lip_neg_889	Negative	.	Y	LMFA01040054,LMFA03010096	.	68	33	35	.	.	8.123	8.2169	7.923	7.6912	8.0309	12.884	8.09528	11.0684	7.8787	10.9162	7.74133	9.1524	10.7335	11.0813	7.93108	10.6935	7.48438	7.53395	8.13626	8.01872	11.1668	7.63382	7.98605	12.7783	12.1905	7.46348	12.2124	12.6032	11.0673	12.4027	7.72058	7.68758	7.50912	12.1421	11.1465	11.864	10.6568	7.89404
259	lip_neg_895	Negative	.	Y	LMGP01020150,LMGP01020154,LMGP01030011,LMGP01050047,LMGP01050131,LMGP01080006	.	68	33	35	.	.	9.27988	12.8027	10.8241	10.5816	12.1898	11.2919	10.5993	11.2113	10.3062	10.9297	9.59802	13.9607	12.2253	10.2858	10.9983	9.77384	11.0678	10.8521	11.3671	12.5267	9.81264	10.4608	10.3408	11.2879	9.50671	10.574	9.71567	10.2641	10.7202	11.0274	12.4352	10.2304	11.0015	11.0465	10.0046	9.83018	9.48046	11.3102
260	lip_neg_896	Negative	.	N	NA	.	68	33	35	.	.	17.0343	13.8308	15.6088	9.87676	11.8602	14.8887	11.6058	12.1601	17.3069	14.9714	10.3056	14.7288	10.611	10.5569	14.4847	13.9107	14.5264	11.6305	13.658	13.0764	12.8117	13.2257	11.9433	12.916	13.2425	13.8113	14.7966	15.4233	13.0991	14.3953	16.2704	12.334	10.5354	10.8967	11.3479	15.5942	11.8638	14.9654
261	lip_neg_903	Negative	.	Y	LMST01010195,LMST01010210,LMST01010361,LMST01080013,LMST01080023,LMST01080035,LMST04030128,LMST04030200	.	68	33	35	.	.	11.283	10.5872	9.00409	7.85423	8.27038	9.85302	7.59958	10.0237	11.2696	11.1709	7.21492	13.5714	8.33379	7.66919	10.2574	7.78208	7.24911	9.23933	11.4841	9.41553	9.11441	12.1111	9.66883	11.2833	10.2969	12.2244	10.4483	11.9573	10.9061	9.23661	9.81506	10.1618	8.54563	7.46498	8.02046	13.1557	9.01087	12.5683
262	lip_neg_909	Negative	.	N	NA	.	68	33	35	.	.	9.35559	11.4784	11.4825	11.8281	11.9393	10.5911	10.874	12.0226	11.4256	11.7797	11.7369	9.1524	11.0068	11.8557	11.3288	11.5878	10.9714	10.2844	10.6144	11.8746	11.4725	11.3244	11.0703	11.0925	10.7446	10.3555	11.2956	11.6233	10.7997	10.5128	11.6356	10.0509	11.106	10.2393	9.89002	11.231	11.3265	11.9544
263	lip_neg_916	Negative	.	N	NA	.	68	33	35	.	.	12.2621	11.1949	8.66321	8.16813	11.3664	8.95387	8.67347	11.4395	10.408	7.84729	8.46042	10.8095	10.287	7.6526	11.228	8.79721	10.6323	10.5212	10.3492	11.2184	9.76629	10.0511	8.29613	10.1241	9.97972	9.59863	9.12559	10.3493	7.33013	8.03825	9.46376	8.99391	10.1391	10.025	8.44857	11.818	9.84805	11.0284
264	lip_neg_917	Negative	.	N	NA	.	68	33	35	.	.	11.5484	11.1258	9.04678	8.54617	12.045	10.0119	7.37586	10.2311	11.7391	7.91412	6.61408	10.5255	7.67829	6.93507	9.32327	7.54772	11.5456	10.1845	11.2382	12.033	6.81665	8.78277	8.82847	11.1114	8.84443	9.39306	9.7555	11.8096	6.45694	8.17209	8.20026	8.7369	10.5138	10.856	8.0404	9.40051	6.64288	9.75764
265	lip_neg_918	Negative	.	N	NA	.	68	33	35	.	.	13.4585	13.3507	12.0591	11.86	12.6319	11.8993	12.0633	12.6626	13.2154	11.1056	11.6327	13.7829	11.8396	11.0633	12.9083	11.4702	12.0189	12.0186	12.9273	13.0471	11.7137	11.6947	11.1728	11.8513	11.8911	11.8144	11.8634	12.2598	9.94525	11.147	10.5051	11.5425	12.0106	11.9823	11.7877	12.8529	11.5906	12.1132
266	lip_neg_919	Negative	.	N	NA	.	68	33	35	.	.	13.4493	15.7829	15.5611	15.7719	15.9891	14.6026	15.2587	15.8931	15.5039	15.6818	15.6163	13.723	15.028	15.6378	15.4681	15.3688	14.8602	14.3483	14.8658	15.9478	15.3088	15.2336	14.6969	14.92	14.5136	14.3056	15.1018	15.1442	14.4864	14.3307	15.403	14.0553	14.9856	14.0914	13.8082	15.1547	15.0853	15.72
267	lip_neg_920	Negative	.	N	NA	.	68	33	35	.	.	12.7501	12.6649	11.5486	11.4072	12.2247	11.5377	11.0107	12.007	12.3328	10.0933	10.8875	11.8882	10.5097	11.1144	11.8781	11.1262	11.4346	11.6017	11.9222	12.3591	10.6191	10.8054	10.3835	11.0872	11.0314	11.151	11.4883	11.5217	9.54169	10.6669	10.5769	10.8433	11.5152	11.4037	11.1154	12.0727	10.7461	11.6682
268	lip_neg_921	Negative	.	N	NA	.	68	33	35	.	.	14.596	14.5456	13.3856	12.7832	14.114	13.4601	13.5809	13.7056	14.4354	12.8804	12.6648	15.1788	12.1335	12.1859	13.6572	12.1041	13.4441	13.2954	14.4911	14.3794	12.1003	13.2894	12.8375	13.1665	12.7498	12.8323	13.3236	13.4226	11.6456	12.4664	12.1809	12.9561	13.2426	13.2204	12.6153	13.6398	11.9788	13.701
269	lip_neg_922	Negative	.	N	NA	.	68	33	35	.	.	13.8179	12.3659	9.37836	10.0233	12.9876	11.4654	10.6557	11.9236	13.6053	7.9719	8.83354	11.4789	7.68283	6.73754	9.29351	7.69089	12.5537	11.9004	13.1996	13.1102	6.57874	11.9677	11.2693	11.9673	10.6604	11.8604	11.6783	12.7799	6.98691	10.363	8.80362	9.96749	11.932	12.2512	9.72416	11.9889	6.38056	11.9529
270	lip_neg_923	Negative	.	N	NA	.	68	33	35	.	.	11.6743	10.9298	9.31882	9.5755	11.2989	9.74817	7.79497	10.6043	11.2319	8.40228	8.9934	11.532	7.67359	7.23029	9.69191	9.70897	10.5378	10.654	10.765	11.1518	7.06269	10.1042	7.96407	10.1703	9.28447	10.4533	9.1344	10.7798	8.1209	8.59402	11.0177	9.55213	10.5513	10.2313	9.05608	9.98941	7.15866	10.5183
271	lip_neg_924	Negative	.	N	NA	.	68	33	35	.	.	14.45	14.0244	12.8914	11.9682	13.9826	13.0529	12.6854	13.2323	14.2638	12.0912	11.6632	14.4537	9.80704	10.64	12.4625	10.5662	13.375	13.1515	14.1459	14.2007	10.0005	13.0313	12.6768	13.1178	12.1342	12.3569	12.8874	13.4134	10.0791	12.0986	10.6553	12.1317	13.2322	13.0541	11.6739	12.8663	10.2365	12.72
272	lip_neg_925	Negative	.	N	NA	.	68	33	35	.	.	11.2458	10.6308	8.90279	8.81979	10.6684	9.26633	8.32114	10.0294	10.7391	7.88903	7.79001	8.70347	7.67632	7.50729	9.48556	7.62791	10.5198	10.0925	10.9951	10.9956	7.21352	9.37279	8.0001	10.0824	8.99358	8.36308	7.16755	10.5579	6.56554	7.65778	8.12639	8.56744	9.90331	9.89117	7.97316	10.161	7.40003	10.6373
273	lip_neg_926	Negative	.	N	NA	.	68	33	35	.	.	12.0613	10.8776	9.20646	7.88475	11.6331	8.85695	7.27364	10.5406	12.2702	7.94194	6.59353	10.1882	7.68048	6.83995	10.1436	7.5357	10.9206	10.4371	9.65576	12.1357	6.70208	8.85851	8.25039	11.1871	9.45774	8.64189	7.92611	11.2874	6.33649	7.80314	8.28218	7.26327	10.8923	10.619	8.11497	10.8953	6.51655	9.4865
274	lip_neg_927	Negative	.	N	NA	.	68	33	35	.	.	11.8684	10.8174	8.90522	8.04933	10.9734	9.78133	7.46648	10.1884	8.21127	7.88945	8.37071	8.70235	7.67635	7.0194	9.45462	7.55838	10.3186	9.76031	9.50798	10.8924	6.91822	9.27798	8.0021	8.10345	8.60489	8.36531	9.49698	10.1856	6.56371	7.30486	9.02784	8.58191	10.1486	9.44137	7.97429	10.4416	7.45619	9.85042
275	lip_neg_930	Negative	.	N	NA	.	68	33	35	.	.	11.8081	10.9002	9.07848	8.88205	10.1939	9.08352	7.35557	10.9186	12.0376	7.91964	7.72184	8.62297	7.67872	6.91619	10.2095	7.54534	9.82456	10.1086	10.5218	10.1134	7.55916	8.96751	8.58218	9.84125	9.39306	8.98567	9.78774	9.93966	6.43302	8.47005	8.21653	6.9883	10.1654	10.0257	8.0552	11.3558	8.37308	10.4122
276	lip_neg_932	Negative	.	N	NA	.	68	33	35	.	.	12.4049	10.732	10.8284	7.69625	10.5019	9.65369	8.36529	10.1172	11.3388	7.76315	9.33383	9.63913	8.37506	7.215	9.54845	7.38533	10.0777	9.98203	12.935	10.8392	7.59195	10.9848	10.6978	10.0147	9.16421	10.1944	8.43689	10.9296	6.65561	9.03763	8.62354	8.90874	10.1975	10.0415	8.35712	12.3752	7.73772	12.0472
277	lip_neg_933	Negative	.	N	NA	.	68	33	35	.	.	12.3173	11.28	9.16732	8.53162	10.4226	9.66949	9.00103	11.7135	12.3978	7.93512	7.84436	8.93372	8.81737	6.86327	11.3606	7.53865	10.34	10.2996	11.7116	12.1244	8.29338	9.97341	9.25727	9.54332	10.5347	9.06019	9.41554	11.1121	6.36602	8.32688	8.2621	8.65648	10.0588	9.96777	8.29124	11.777	8.7044	10.5132
278	lip_neg_934	Negative	.	N	NA	.	68	33	35	.	.	12.8806	12.9294	11.9591	11.4092	12.1481	11.9853	11.5924	12.492	12.5286	10.7813	10.7666	12.8396	11.2784	11.153	12.4068	11.1889	11.6022	11.6725	12.7196	12.6328	11.3328	11.2142	10.6009	11.5874	11.4273	11.4737	11.8493	11.7952	10.0915	10.5223	10.6064	11.1674	11.5021	11.3425	11.6192	12.5286	11.3141	11.6316
279	lip_neg_936	Negative	.	N	NA	.	68	33	35	.	.	13.1596	15.0377	14.3291	14.6777	14.8527	13.9764	14.5534	14.6087	14.6114	14.3403	14.2667	13.4921	14.0665	14.3698	14.6259	13.8765	13.9164	13.46	14.3436	14.8598	14.2793	14.2565	13.5617	13.968	13.5439	13.4154	13.9773	13.6982	13.691	13.3241	14.1833	13.3285	13.7521	13.4814	13.1619	14.2421	13.8108	14.3687
280	lip_neg_937	Negative	.	N	NA	.	68	33	35	.	.	10.2778	12.0637	10.7744	10.5982	10.269	10.9535	11.7619	10.6501	11.0366	11.5298	10.6114	9.77583	11.111	10.9432	11.8224	10.4365	11.2616	11.0435	11.6231	11.2704	10.6624	11.5003	10.9301	11.326	10.8934	10.7906	10.0166	9.89242	10.9792	10.2729	9.21252	10.8574	10.4355	10.8389	10.7053	11.4523	9.84299	10.5387
281	lip_neg_938	Negative	.	N	NA	.	68	33	35	.	.	10.7325	13.4313	12.8344	12.9039	12.8712	11.5413	12.6866	12.6493	12.7991	13.0273	12.42	9.57072	12.1961	12.2842	13.071	12.4021	12.6129	11.9471	12.1145	13.1023	12.5661	12.6779	12.3306	12.5051	12.2576	11.8413	12.0116	11.7711	12.246	11.5131	12.2857	11.6976	12.1841	11.7098	11.2036	12.5621	12.0762	12.536
282	lip_neg_939	Negative	.	Y	LMST05010051,LMST05010052,LMST05010022,LMST05010028,LMST05010046	.	68	33	35	.	.	14.6238	13.7508	13.9951	11.1258	13.9138	13.2046	13.4651	12.8836	14.1096	11.5279	11.8727	16.1289	10.8812	10.3817	12.7159	10.3916	13.0324	12.7697	15.6631	13.9257	11.0007	14.7601	14.1738	13.1957	12.204	13.1056	12.0975	13.3934	10.6774	12.6198	11.3416	12.7342	12.984	12.8707	11.1213	14.2456	10.9583	15.2047
283	lip_neg_940	Negative	.	Y	LMST03020647	.	68	33	35	.	.	14.0699	12.2384	12.9036	9.56819	12.1375	11.2052	11.776	11.5909	13.0346	8.58976	10.398	13.6345	9.78386	8.78295	11.4238	8.30771	11.6318	11.3329	14.896	12.5825	9.79096	14.1736	13.5595	11.6178	10.9161	10.2398	9.26224	12.4555	6.64481	10.9134	8.70224	11.107	11.7487	11.4885	9.97805	13.9174	9.65647	14.456
284	lip_neg_941	Negative	.	N	NA	.	68	33	35	.	.	12.3449	11.5374	9.02938	10.0196	11.7275	10.6348	8.87014	10.9056	12.2299	7.91109	7.38674	10.8697	7.67805	8.37652	10.0105	8.00106	11.2609	10.8605	10.2014	12.2561	6.82914	9.74915	8.4551	10.78	9.92716	10.7582	9.3732	11.6177	7.16553	8.5067	10.0235	8.22192	10.8916	11.0747	8.84353	10.1125	6.65664	9.60256
285	lip_neg_943	Negative	.	N	NA	.	68	33	35	.	.	12.9166	10.9226	11.4476	8.06663	10.8839	9.68828	9.77785	10.6752	11.1055	8.05154	9.4711	11.7913	9.01036	7.20776	10.1427	7.99444	10.4268	10.2303	13.9635	11.1361	8.51952	12.1807	11.4138	9.73814	9.55435	10.382	9.95291	11.2719	6.64355	8.8913	9.44507	10.107	10.3202	10.4842	8.37276	12.996	8.61759	12.8687
286	lip_neg_944	Negative	.	Y	LMPR0105020001	.	68	33	35	.	.	10.9763	10.0658	8.76294	8.33895	10.393	9.56453	7.96773	9.88117	10.5528	7.86466	7.86958	8.96379	7.6744	7.10416	9.08535	7.56909	9.83548	9.61649	10.1254	10.5647	7.02031	9.28888	8.68064	9.41879	8.78827	9.39325	9.33577	10.1689	6.67104	8.27319	8.05464	8.22502	9.33138	9.09672	8.31843	9.95311	7.23116	9.48662
287	lip_neg_945	Negative	.	Y	LMPK04000038	.	68	33	35	.	.	11.0845	10.4821	8.88933	7.83692	9.63088	8.25275	7.47666	9.97646	10.6144	7.88668	6.96507	9.4031	8.28578	7.02887	9.96357	8.16455	9.76497	9.60256	10.2149	10.7706	7.70719	9.12988	7.989	9.80158	9.42073	9.52568	6.9356	10.4267	6.5757	7.59178	8.14206	8.23652	9.56199	9.49188	7.96687	10.6541	7.88494	9.68122
288	lip_neg_946	Negative	.	N	NA	.	68	33	35	.	.	11.5157	14.0574	14.3753	14.5883	14.6287	13.047	14.0042	14.6887	14.0574	14.5741	14.3099	11.1382	13.8716	14.445	13.8924	14.3453	13.3692	12.9604	13.2797	14.4823	13.9922	13.8158	13.4147	13.5694	13.1269	13.1636	13.8287	14.056	13.2093	13.0907	14.1849	12.7227	13.8288	12.6066	12.3742	13.7554	14.0027	14.5326
289	lip_neg_947	Negative	.	Y	LMST01130001,LMST04010236,LMST04010242,LMST04010243,LMST04010245,LMST04010277,LMST04010282,LMST04010283,LMST04010295,LMST04010342,LMST04010351,LMST04010360,LMST04010361,LMST04010382,LMST04010384	.	68	33	35	.	.	16.6535	19.3687	19.0464	19.2917	19.6129	17.9955	18.6052	19.5117	19.0087	19.1924	19.1394	17.3074	18.4016	19.177	18.9369	18.8607	18.2047	17.4871	18.2435	19.5671	18.797	18.6779	18.0098	18.2629	17.7766	17.4991	18.5331	18.6009	17.827	17.5228	18.9088	17.2393	18.3216	17.3048	16.9307	18.5975	18.5294	19.3073
290	lip_neg_948	Negative	.	N	NA	.	68	33	35	.	.	10.5355	13.3658	13.2236	13.7217	13.7833	12.2469	12.6855	13.9913	13.1248	13.4256	13.5929	9.61788	12.8192	13.6849	13.1809	13.2301	12.6679	11.956	12.1712	13.7657	13.1327	13.2269	12.7738	12.8067	12.3884	12.0662	12.9688	13.2448	12.2946	12.0304	13.402	11.6376	12.7611	11.8272	11.3661	12.9255	12.9762	13.6396
291	lip_neg_949	Negative	.	Y	LMGP04050018	.	68	33	35	.	.	14.6422	17.3121	16.748	17.2412	17.3971	15.9823	16.5281	17.261	16.9076	16.9987	16.9041	15.0525	16.2896	16.9893	16.8853	16.548	16.2733	15.5042	16.2334	17.3956	16.73	16.6069	16.037	16.2732	15.8425	15.4476	16.3927	16.3711	15.9272	15.4859	16.738	15.1928	16.1459	15.4267	14.9622	16.5611	16.2919	17.0248
292	lip_neg_950	Negative	.	Y	LMPR01070058,LMPR01070166	.	68	33	35	.	.	12.9221	17.4956	17.4696	18.1213	18.1281	15.7116	16.7676	18.0575	17.4593	17.7429	17.6949	11.0196	16.7928	17.8492	17.3034	17.3124	16.8035	15.7929	16.0737	18.0761	17.2857	17.228	16.8217	16.8761	16.4117	15.908	17.0517	17.3416	16.2292	16.0917	17.5226	15.1608	16.9725	15.5246	14.8536	16.9064	16.9462	17.8034
293	lip_neg_952	Negative	.	N	NA	.	68	33	35	.	.	10.4664	12.6375	12.5087	13.149	12.8606	11.4451	12.3652	12.8455	12.3032	12.7196	12.6457	10.3536	11.9315	12.5618	12.4357	12.1891	11.8775	11.5545	11.8338	12.8101	12.2499	12.3627	11.8587	11.9562	11.53	11.559	12.1387	12.2742	11.4717	11.4048	12.479	11.2105	12.0368	11.2057	11.0357	11.9894	11.9914	12.5758
294	lip_neg_953	Negative	.	N	NA	.	68	33	35	.	.	13.0248	15.562	14.8366	15.4641	15.4629	14.2698	14.8037	15.3443	15.1053	15.0516	15.046	13.2347	14.4587	15.1131	15.1378	14.6419	14.5649	13.8074	14.5285	15.5253	14.8667	14.8272	14.3034	14.5075	14.1472	13.7326	14.5829	14.5327	14.2654	13.7561	14.8631	13.4982	14.3553	13.808	13.3156	14.795	14.4143	15.1649
295	lip_neg_954	Negative	.	N	NA	.	68	33	35	.	.	13.3848	15.5165	15.0388	15.3161	15.5469	14.4319	15.0654	15.3353	15.1019	15.1115	15.0368	13.6617	14.6331	15.0436	15.1287	14.8001	14.4692	14.0045	14.715	15.5269	14.8868	14.8351	14.2278	14.5674	14.1071	13.9124	14.624	14.492	14.1857	13.9021	14.8894	13.7818	14.4418	13.866	13.5965	14.8084	14.5809	15.1468
296	lip_neg_955	Negative	.	N	NA	.	68	33	35	.	.	8.123	12.2577	12.9075	13.6134	13.4626	7.88221	10.8143	13.6885	12.3751	13.6328	13.2025	9.1524	12.2718	13.7585	12.586	13.1127	12.384	10.8641	8.09357	12.7669	12.688	12.6575	12.9045	12.7028	12.0914	11.3085	12.5084	13.5347	11.736	11.6915	12.835	9.1734	12.803	10.4321	7.51561	12.3845	12.8148	13.361
297	lip_neg_956	Negative	.	N	NA	.	68	33	35	.	.	8.123	13.5166	13.514	14.5921	13.5655	9.25737	12.806	14.3846	13.3484	14.1519	13.5837	9.1524	12.894	14.1992	13.5334	13.5995	13.2302	12.2197	9.61654	14.0292	13.495	13.5383	13.4404	13.53	12.9558	12.0829	13.0592	13.7234	12.6563	12.4749	13.6191	10.7833	13.5842	11.4071	9.33946	13.3385	13.1775	13.7841
298	lip_neg_957	Negative	.	N	NA	.	68	33	35	.	.	9.22903	12.686	12.1528	12.7911	12.6379	11.3546	12.3674	12.7649	12.3085	12.6186	12.1608	9.1524	12.007	12.2805	12.2886	12.1194	11.8894	11.1612	11.583	12.5452	12.2106	12.2827	11.812	11.9966	11.6034	11.2666	11.9633	11.7527	11.8018	11.1363	12.1555	10.9525	11.8021	11.1956	10.3824	12.2057	11.8729	12.408
299	lip_neg_958	Negative	.	N	NA	.	68	33	35	.	.	10.4032	15.3259	15.0914	15.9628	15.7661	13.5375	14.5922	15.7152	15.1951	15.4073	15.3661	9.1524	14.5617	15.5621	15.115	14.9695	14.7754	13.7224	13.9122	15.7314	15.0697	15.022	14.748	14.7885	14.3709	13.7722	14.8759	15.0599	14.2235	13.9817	15.2431	12.9686	14.7218	13.4422	12.8048	14.7502	14.6661	15.4922
300	lip_neg_960	Negative	.	Y	LMPK12050482,LMPK12050483,LMPK12120130,LMPK12120200,LMPK12120273,LMPK12120275,LMPK12120276,LMPK12120282,LMPK12140112,LMPK12140113,LMPK12140350,LMPK12140382,LMPK12140441,LMPK12140464,LMPK12140466,LMPK12140468,LMPK12140481,LMPK12140487,LMPK12140494,LMPK12140499,LMPK12140578	.	68	33	35	.	.	13.1283	13.2801	13.002	12.7832	13.4161	14.4098	13.0264	12.6318	13.1986	13.5051	11.9335	15.6036	10.6019	12.512	12.223	12.5638	12.6279	12.4893	12.2572	13.1127	10.685	11.8577	11.424	12.5358	11.5305	12.0634	12.9992	12.2651	12.6838	12.181	13.7455	12.1263	12.3151	12.3615	12.3834	11.7294	10.5199	11.9752
301	lip_neg_961	Negative	.	N	NA	.	68	33	35	.	.	8.123	14.0503	14.4597	15.1351	14.9974	11.4053	13.2688	15.1251	14.2838	14.9266	14.7567	9.1524	13.7134	15.0431	14.0012	14.612	13.848	12.8233	12.3262	14.8437	14.0931	14.1685	14.1306	13.8847	13.4746	12.9634	14.0679	14.6912	13.0375	13.2858	14.7209	11.7802	14.2941	12.1903	10.8612	13.6633	14.0899	14.8814
302	lip_neg_962	Negative	.	N	NA	.	68	33	35	.	.	8.123	14.1669	14.1924	15.2829	14.9148	11.4821	13.233	14.9447	14.2168	14.5778	14.6184	9.1524	13.4887	14.8362	14.1363	14.1021	14.0485	12.565	12.0664	14.8646	14.1237	14.1902	14.1107	14.0382	13.6361	12.6203	13.9974	14.4088	13.2298	13.0305	14.5091	11.4091	13.9538	12.3074	10.459	13.7415	13.668	14.6556
303	lip_neg_963	Negative	.	N	NA	.	68	33	35	.	.	8.95531	11.9285	11.5303	10.7832	12.1048	10.5302	10.9803	12.259	11.682	11.8952	11.9983	9.1524	11.2203	12.0045	11.7412	11.6021	11.4291	10.5024	10.7672	12.2197	11.779	11.7775	11.4089	11.4966	11.1565	10.6234	11.4664	11.6425	11.0061	10.58	11.7978	10.1914	11.1737	10.4219	10.0076	11.5569	11.3919	11.9342
304	lip_neg_964	Negative	.	N	NA	.	68	33	35	.	.	9.55555	9.25697	9.09051	7.915	9.602	8.67814	8.9362	8.62695	9.21549	9.10188	7.96771	10.7265	7.66873	7.81596	8.0635	7.76452	8.93792	8.6218	8.87291	9.43806	7.31736	9.16264	8.40306	8.9344	7.79541	8.39746	8.65089	8.91765	7.56511	7.73211	8.47808	8.51612	8.86183	8.70637	8.00636	8.2227	7.19497	8.5635
305	lip_neg_965	Negative	.	N	NA	.	68	33	35	.	.	8.60159	15.9804	15.9374	16.8551	16.7245	13.749	15.0282	16.7274	15.9776	16.3726	16.2967	9.1524	15.2836	16.5206	15.9347	15.7962	15.5851	14.3528	14.1392	16.6518	15.8879	15.9714	15.7109	15.6631	15.1789	14.3888	15.6708	16.0321	14.8814	14.6119	16.1959	13.4455	15.5079	14.0179	12.8874	15.4798	15.3982	16.4604
306	lip_neg_966	Negative	.	Y	LMST01080071	.	68	33	35	.	.	10.6429	15.3113	15.3616	15.879	15.8373	13.5847	14.8243	15.8255	15.2252	15.6573	15.4709	9.1524	14.7801	15.7061	15.1467	15.3363	14.7006	13.9151	13.9339	15.7511	15.1203	15.0885	14.7313	14.8352	14.3309	14.0114	14.9894	15.2858	14.1413	14.0656	15.3529	13.2235	14.9564	13.5366	12.9566	14.7841	14.915	15.6655
307	lip_neg_967	Negative	.	N	NA	.	68	33	35	.	.	11.3415	13.8651	13.4421	13.3707	13.4437	12.1948	13.2922	13.1985	13.2997	13.5891	13.0073	10.8131	12.7334	12.8531	13.4911	12.9237	13.0102	12.3579	12.7541	13.6252	13.0936	13.1608	12.762	12.9269	12.6304	12.4573	12.62	12.4565	12.6801	12.1071	12.7642	12.1697	12.6982	12.232	11.805	13.0007	12.6428	13.0281
308	lip_neg_968	Negative	.	N	NA	.	68	33	35	.	.	19.1329	18.7468	18.6811	16.6207	18.5788	18.0015	18.5635	17.6123	18.4593	17.2083	17.1211	21.7131	15.9488	16.2033	17.5733	16.1514	17.3747	17.2269	19.7871	18.58	15.972	18.7749	17.8257	17.5041	16.6254	17.3934	16.9196	17.4183	16.074	17.0526	18.201	17.5753	17.4576	17.1688	16.4661	18.3417	15.9504	19.188
309	lip_neg_969	Negative	.	N	NA	.	68	33	35	.	.	10.5583	14.464	14.1371	14.7964	14.6362	12.7445	13.9415	14.7033	14.1576	14.3751	14.1227	9.1524	13.7382	14.3443	14.2897	13.7919	13.7517	13.0182	13.3125	14.6876	14.0133	14.1325	13.6833	13.8487	13.4551	13.0935	13.8645	13.7688	13.2982	13.2189	13.9986	12.4597	13.8354	12.8009	12.0408	13.8665	13.5825	14.2355
310	lip_neg_970	Negative	.	N	NA	.	68	33	35	.	.	9.1398	13.8405	12.1905	13.4606	13.3762	12.1266	13.1613	12.6626	13.1918	12.9272	12.2431	9.1524	12.581	12.5362	13.5926	11.6753	13.0594	12.1557	12.5113	13.0881	13.0953	13.2473	12.8838	13.0748	12.7805	11.9942	12.3353	11.9561	12.6818	11.9423	12.2981	11.5125	11.8588	11.9331	11.5188	13.207	11.9719	11.8368
311	lip_neg_971	Negative	.	N	NA	.	68	33	35	.	.	12.9372	11.499	9.26378	9.06705	12.8594	11.3612	7.23695	10.7377	10.0372	7.95193	7.51751	8.53807	7.68126	6.8058	7.99827	7.85149	11.9387	11.4146	10.5895	12.41	6.66095	12.1055	8.29763	12.1277	9.63235	8.69451	10.7192	11.7606	7.21918	10.107	8.33857	9.27727	10.8524	11.4857	8.14173	10.3213	6.4712	10.6478
312	lip_neg_973	Negative	.	N	NA	.	68	33	35	.	.	13.0177	11.6349	9.32152	7.9021	11.9982	10.255	7.19998	11.4027	12.6218	7.96199	7.27742	10.6432	7.68205	6.7714	8.91879	7.52704	11.8605	11.18	12.2159	12.8565	6.61952	10.9066	8.50819	11.4695	9.56716	9.7495	10.7163	12.1847	6.2497	9.62342	9.03545	8.54393	11.122	11.4521	8.1687	9.33468	6.42552	12.1117
313	lip_neg_975	Negative	.	N	NA	.	68	33	35	.	.	8.123	8.91066	7.923	8.30543	8.0309	7.88221	10.8422	8.9049	7.8787	12.4634	8.85722	9.1524	10.2827	8.82609	9.67926	8.69407	8.0782	10.2731	8.09357	8.01872	7.62296	9.69441	9.29416	9.78562	9.58085	9.12798	7.58491	8.87884	8.87186	9.56131	7.62373	8.67675	7.50912	7.40329	7.51561	9.77032	7.53192	9.19627
314	lip_neg_979	Negative	.	Y	LMFA11000160,LMFA11000176,LMFA11000177,LMST02020056	.	68	33	35	.	.	10.1075	12.1422	12.8964	12.4829	12.5002	11.0067	12.1054	12.6833	12.0986	12.3949	12.4227	9.77424	12.2119	12.5349	12.0203	12.9153	11.6561	11.4807	11.5807	12.5735	12.0766	12.0647	11.8203	11.8449	11.4158	11.634	11.8737	12.2176	11.3199	11.6885	12.237	11.1884	12.4029	10.8592	10.9376	11.9214	12.5613	12.6326
315	lip_neg_982	Negative	.	N	NA	.	68	33	35	.	.	10.1496	15.2891	15.942	16.2661	16.3347	13.8261	15.0234	16.4624	15.5259	16.2059	16.0038	9.1524	15.2075	16.2309	15.3236	15.988	14.8327	14.1154	14.0297	16.1972	15.5293	15.4079	15.0945	15.1028	14.612	14.3715	15.4218	15.889	14.4103	14.504	15.9117	13.4611	15.4525	13.6797	13.1457	15.06	15.5675	16.2578
316	lip_neg_986	Negative	.	N	NA	.	68	33	35	.	.	12.4337	11.7205	11.4362	10.2539	11.0573	10.4478	10.521	11.5053	11.9369	9.04315	9.68739	11.8974	10.9414	9.17806	11.7125	7.50618	10.4588	10.7171	12.8068	11.6187	10.8611	11.0434	11.0611	10.7191	10.7755	11.2042	10.4438	10.9273	6.98759	9.83536	8.14075	9.57949	10.8624	10.6069	9.90419	12.9334	10.8755	11.8479
317	lip_neg_987	Negative	.	Y	LMGP10030008,LMGP10030031	.	68	33	35	.	.	15.8827	19.898	19.8646	20.4249	20.8113	18.5316	18.9874	20.7215	19.8571	20.254	20.2959	14.6631	19.0199	20.2952	19.681	19.7939	18.9737	17.9143	18.381	20.6079	19.7706	19.5939	18.9782	19.1698	18.6421	18.0299	19.6434	19.8856	18.5458	18.208	20.102	17.516	19.1231	17.8942	17.1906	19.3649	19.3395	20.5634
318	lip_neg_996	Negative	.	N	NA	.	68	33	35	.	.	11.8246	11.6721	8.55238	10.0252	11.102	10.5291	9.61053	11.6548	12.2058	8.19882	9.27102	9.98346	10.9213	8.97333	11.8695	8.49497	10.7309	10.8654	11.6297	11.4511	10.6797	9.76724	8.41284	10.3133	10.4628	10.3727	10.6992	11.2465	6.86782	9.57672	8.53462	9.41544	9.98497	10.4346	9.83234	12.0415	10.5572	10.5368
319	lip_neg_997	Negative	.	N	NA	.	68	33	35	.	.	8.123	13.3975	13.0767	13.9443	13.5439	11.1219	12.3163	13.6988	13.2039	13.9216	13.211	9.1524	12.7586	13.8179	13.157	12.9517	12.9901	12.077	11.6675	13.7511	13.2207	14.0971	13.163	13.1116	12.6481	11.9763	14.093	13.4226	12.4911	12.2338	13.2126	11.0391	12.9053	11.5776	10.6603	13.1462	12.9301	13.5243
320	lip_neg_1005	Negative	.	N	NA	.	68	33	35	.	.	9.44896	10.7429	9.49083	10.0639	10.3366	10.2539	9.78298	14.1554	10.0258	13.7695	9.94731	10.5747	13.0611	13.7119	10.173	12.7858	9.57935	9.33027	9.77743	10.2993	13.7141	10.4508	9.5491	9.57696	9.56808	8.93676	9.78677	9.57953	13.202	8.81696	9.6276	9.1659	8.87531	9.47277	9.02396	14.2376	12.9123	10.8414
321	lip_neg_1007	Negative	.	N	NA	.	68	33	35	.	.	17.1605	11.5102	16.3769	7.89691	10.5978	15.3805	10.3142	10.6227	16.643	15.3324	6.37297	13.2139	7.68158	6.79188	14.2104	13.8537	14.7999	9.81645	9.43336	10.941	11.6357	11.9949	10.5781	9.53254	8.26923	8.71597	11.6295	15.5363	13.1612	14.4681	13.7533	9.69882	6.77071	7.48113	9.01006	9.77358	6.45272	10.8981
322	lip_neg_1011	Negative	.	N	NA	.	68	33	35	.	.	20.4502	14.4906	19.6063	9.91305	13.3349	17.775	13.7767	13.5563	18.8072	17.3055	10.8781	15.9276	11.4088	10.0872	17.4421	16.4854	17.215	12.7289	14.61	13.6621	15.5518	15.0492	13.9836	12.1526	11.7572	12.4875	13.3994	17.9455	15.7369	17.074	14.2745	12.8526	11.743	11.3151	12.4483	14.2846	10.6061	13.9917
323	lip_neg_1022	Negative	.	Y	LMFA03010086,LMFA03010158,LMFA03010159,LMFA04000039,LMFA04000040,LMFA04000041,LMFA04000042,LMFA04000043	.	68	33	35	.	.	9.18898	12.0614	12.0813	13.0056	12.3706	11.647	12.8588	13.0891	11.312	12.7125	12.7732	10.4412	11.7569	13.0285	11.7513	12.4743	11.9003	11.5423	11.6295	12.1801	12.4253	12.3114	11.5881	11.7317	11.4212	11.2434	12.6797	12.8427	12.0873	11.7709	12.5147	9.69058	11.9275	10.8937	10.1586	12.3172	12.7301	12.9395
324	lip_neg_1023	Negative	.	Y	LMFA01020207,LMFA01020208,LMFA01020369,LMFA01020377,LMFA01030110,LMFA01030111,LMFA01030112,LMFA01030113,LMFA01030114,LMFA01030115,LMFA01030116,LMFA01030117,LMFA01030118,LMFA01030119,LMFA01030120,LMFA01030121,LMFA01030122,LMFA01030123,LMFA01030124,LMFA01030125,LMFA01030126,LMFA01030127,LMFA01030297,LMFA01030298,LMFA01030299,LMFA01030300,LMFA01030301,LMFA01030302,LMFA01030303,LMFA01030304,LMFA01030…	.	68	33	35	.	.	14.045	16.1583	16.079	16.4789	16.3518	15.6858	16.7121	16.5396	15.3755	16.255	16.5516	15.7962	15.2763	16.3394	15.7133	15.9964	15.526	15.2941	15.735	16.1965	15.8153	16.0071	15.0691	15.3765	15.0161	15.0026	16.3581	16.3132	15.2996	15.3282	16.2382	14.1113	15.6607	14.6839	14.1431	15.7805	16.0896	16.6779
325	lip_neg_1024	Negative	.	N	NA	.	68	33	35	.	.	8.123	9.64879	9.41432	10.958	10.0494	9.34341	10.9565	10.5313	8.69265	10.2316	10.6534	9.1524	8.66119	10.6623	9.29715	9.75297	9.51141	9.66461	9.37077	9.63583	9.47567	10.1048	9.18796	9.06248	9.35148	9.29288	10.63	10.8297	9.66096	9.73136	10.2942	7.68758	10.0129	7.90986	7.85525	9.58838	10.3068	10.6417
326	lip_neg_1026	Negative	.	Y	LMFA08020091	.	68	33	35	.	.	12.552	11.589	10.8734	8.05996	11.8071	9.76318	11.0245	10.7697	12.5607	10.8343	9.05605	14.1195	10.8308	8.70236	10.2264	8.92686	10.1752	10.286	12.1224	12.4265	8.92487	12.594	11.7203	10.8789	9.64903	11.2477	10.5491	11.4201	11.0968	10.3543	12.4904	10.8308	11.0298	10.9182	10.2066	12.7324	8.15462	12.7228
327	lip_neg_1027	Negative	.	N	NA	.	68	33	35	.	.	10.2395	11.4744	9.81347	7.81795	8.0309	7.88221	10.1473	7.81826	7.8787	7.71831	7.74133	9.1524	7.7602	7.60453	7.93108	7.63232	7.48438	9.29882	12.0812	8.1929	7.62296	10.0452	7.19252	7.45398	9.07943	7.46348	7.58491	7.35205	7.30459	7.31465	7.62373	7.68758	7.50912	7.54814	7.51561	7.89766	7.53192	7.74465
328	lip_neg_1028	Negative	.	Y	LMST05020016	.	68	33	35	.	.	12.1568	12.8733	11.5809	10.3612	10.2489	10.3304	12.2188	10.3643	9.82986	10.3202	9.74239	10.9598	10.2925	10.5496	10.5255	10.7786	9.06307	10.9846	13.603	10.7525	10.6093	10.3717	9.73167	9.95145	10.7341	8.06784	8.98397	9.14479	8.74731	9.58633	9.63944	8.67875	9.78085	9.94808	8.75673	11.3606	9.49209	10.3641
329	lip_neg_1029	Negative	.	Y	LMPK12140101	.	68	33	35	.	.	8.123	8.2169	9.08648	10.6155	8.99883	8.7074	10.5075	9.62043	8.22106	9.41567	10.0492	9.1524	7.96923	9.92144	8.64803	9.21428	9.21161	9.14806	8.88806	8.94038	9.02385	9.4783	8.91437	8.72149	8.78259	8.49579	10.1167	10.4769	8.9359	9.50692	10.0116	7.68758	9.50164	7.69522	7.51561	8.66183	9.45568	10.0315
330	lip_neg_1030	Negative	.	N	NA	.	68	33	35	.	.	8.123	8.33312	8.5652	10.6924	9.16571	8.93414	10.4524	9.43714	7.8787	9.10354	10.3441	9.1524	7.6629	9.87551	8.13468	8.85773	9.28703	8.92629	8.2623	8.81972	8.72252	9.39479	8.4374	8.72176	8.44642	8.7269	9.96111	10.2177	8.85553	9.19641	9.89196	7.68758	9.38242	8.17874	7.51561	8.05348	9.19862	10.0809
331	lip_neg_1037	Negative	.	N	NA	.	68	33	35	.	.	12.0376	11.082	11.6667	8.92554	11.7984	11.2555	10.6065	9.81934	12.4658	11.7985	8.62814	13.195	9.87897	8.49058	10.6408	10.9112	11.1982	10.2882	11.6729	13.1003	8.24009	12.0626	10.8011	9.7659	8.40429	10.175	10.8922	11.4218	10.9946	10.5982	13.8474	10.6822	11.2764	11.384	11.0807	11.8041	7.24966	11.8493
332	lip_neg_1038	Negative	.	N	NA	.	68	33	35	.	.	8.123	8.2169	8.09521	10.4921	8.45915	7.88221	9.86163	9.49503	7.8787	9.76861	9.79719	9.1524	8.69253	9.77123	7.93108	8.9684	8.82606	8.63674	8.09357	8.19292	8.28369	8.85292	8.56372	8.30278	8.27233	7.82945	9.66567	10.1593	9.04228	8.71274	9.46893	7.68758	8.94927	7.40329	7.51561	8.26958	9.49012	9.41859
333	lip_neg_1041	Negative	.	N	NA	.	68	33	35	.	.	8.98041	9.96178	9.29169	8.354	7.64097	7.43596	7.21908	10.1566	8.66783	8.96171	8.80375	12.9235	7.68164	9.40396	9.41921	9.61995	7.18652	8.66173	9.43783	9.33374	8.06288	9.86986	8.51943	10.825	11.2142	12.5619	10.5513	7.92388	7.74802	7.56881	8.32591	8.47266	6.79066	7.48139	8.15477	15.6041	10.8055	13.3468
334	lip_neg_1042	Negative	.	Y	LMFA01050307,LMFA07010543,LMST02020052,LMST02020053,LMST02020077,LMST02020078,LMST02020080,LMST02020093,LMST02020096	.	68	33	35	.	.	8.123	8.45573	8.16448	8.34701	8.46645	7.88221	8.09528	8.68207	7.8787	8.36785	7.74133	9.1524	8.0179	9.29738	7.93108	8.39335	7.63308	7.53395	8.09357	8.2504	8.4985	8.05841	9.07516	8.02214	8.89263	8.25311	7.66761	8.76888	7.82132	7.31465	7.97883	7.68758	7.50912	7.40329	7.51561	7.67019	8.29539	9.60668
335	lip_neg_1045	Negative	.	N	NA	.	68	33	35	.	.	8.9247	8.2169	9.56187	9.77498	10.6964	11.6626	8.54085	9.57135	10.8385	10.987	7.74133	11.0784	9.97068	9.77	7.93108	8.74409	7.48438	9.59351	9.51284	9.31914	8.65638	10.1066	7.19252	10.5093	10.5265	8.43095	13.1755	9.85638	9.61157	10.4779	7.62373	8.69995	8.58575	9.72683	9.76315	11.3931	10.7824	10.2528
336	lip_neg_1046	Negative	.	N	NA	.	68	33	35	.	.	15.3972	16.9362	12.9511	12.801	14.6961	12.599	13.2482	14.7222	15.5953	14.5564	13.0596	18.2937	11.6943	13.157	15.1413	14.0634	13.2672	14.4947	15.7487	15.2374	13.6325	15.1836	13.5983	14.3534	15.6647	15.7296	14.793	13.1848	13.5419	13.3609	15.8802	14.489	13.37	12.9567	13.1333	18.2355	14.4524	17.3917
337	lip_neg_1047	Negative	.	N	NA	.	68	33	35	.	.	11.4608	13.1708	10.8631	10.2739	11.0379	9.86393	10.2197	11.2106	11.6142	11.229	10.0578	14.1516	9.25988	10.2704	11.4404	10.9069	9.80827	11.2193	12.3699	11.3849	9.9976	11.8544	10.3167	10.8286	12.2212	12.2992	11.7891	9.7067	10.4707	10.1089	12.5658	11.2515	10.0014	9.94091	10.4189	14.7352	11.0358	13.9313
338	lip_neg_1048	Negative	.	N	NA	.	68	33	35	.	.	11.1036	11.8828	10.7894	9.41106	11.7668	9.63366	10.4477	9.41247	11.3544	10.4051	9.41584	13.0434	9.37469	7.74313	8.764	9.41918	10.9088	9.78148	13.3545	10.9625	6.73381	11.3825	11.2711	9.82213	9.44308	10.3928	10.7518	9.7107	8.79588	10.7169	13.9062	10.0145	10.7916	11.937	10.1856	11.5024	6.65726	12.0856
339	lip_neg_1049	Negative	.	N	NA	.	68	33	35	.	.	10.2596	9.74121	8.97333	9.16614	9.81214	8.69575	9.35123	9.20907	8.07089	9.91977	7.71742	9.26803	10.1452	9.16094	8.11382	7.86833	8.59416	8.32683	9.43267	8.33683	7.57728	7.89417	7.29011	7.84331	7.24551	7.45564	8.04729	8.61396	8.62894	9.48725	11.3909	8.04305	8.17465	8.6976	9.35189	7.18001	7.48248	7.56941
340	lip_neg_1053	Negative	.	Y	LMGP04050019	.	68	33	35	.	.	8.123	8.2169	8.54551	10.6909	9.58185	7.95919	8.09528	9.24719	7.8787	8.38962	10.3157	9.1524	7.6629	9.33002	7.93108	8.34666	8.85083	9.27871	8.09357	8.01872	8.67181	9.54108	9.2359	9.96121	9.78712	9.41827	9.96231	10.6547	9.36526	9.21804	10.2831	7.68758	9.58069	9.00151	7.51561	7.71263	9.01726	9.20009
341	lip_neg_1054	Negative	.	Y	LMFA07010877,LMFA01030182,LMFA01030183,LMFA01030184,LMFA01140013,LMFA04000044,LMFA04000049,LMFA04000064,LMPR0104390004,LMST03020009,LMST03020010	.	68	33	35	.	.	10.6639	13.6615	14.8969	15.5079	15.4629	14.0263	13.6211	15.009	13.9913	14.4585	15.6355	11.7719	13.7377	14.8438	14.1333	14.325	14.2259	14.6636	14.1092	14.1616	14.3302	14.9408	14.1649	15.1267	14.6654	14.7567	15.2693	15.5456	14.4268	14.3866	15.5072	13.3098	14.9147	14.3852	13.3051	14.1115	14.6489	14.9065
342	lip_neg_1056	Negative	.	N	NA	.	68	33	35	.	.	8.123	9.54264	11.1408	12.3229	11.8204	10.2149	9.54843	11.4685	10.1337	10.8383	12.1655	9.1524	10.0921	11.4591	10.3462	10.706	10.8799	11.2875	10.0651	10.1382	10.8858	11.5832	11.007	11.9089	11.4731	11.3562	11.917	12.3484	11.2211	11.1217	12.1577	9.4222	11.5648	11.0896	9.70156	10.6562	11.2007	11.3908
343	lip_neg_1064	Negative	.	N	NA	.	68	33	35	.	.	13.9807	10.8737	14.5049	9.03153	13.1654	7.88221	10.3455	7.81826	10.4693	7.73887	7.74133	9.96131	8.17861	8.47274	8.78061	7.63232	8.52278	10.5629	8.38741	9.6131	8.21278	7.63382	8.85315	11.1735	7.29681	7.46348	9.31712	7.35205	8.39294	7.31465	7.62373	10.7355	7.50912	7.40329	7.51561	15.3495	12.9565	10.674
344	lip_neg_1067	Negative	.	N	NA	.	68	33	35	.	.	8.123	8.2169	11.9122	11.2428	9.78331	10.7978	10.77	11.2228	10.6614	11.381	11.6191	9.1524	11.2049	11.1065	10.703	10.6678	9.4249	10.0452	8.09357	10.8371	11.3057	9.27966	10.5845	9.71166	9.77033	7.95972	9.62091	9.03804	8.57123	11.5696	9.92959	10.0004	9.69453	9.72011	10.4165	7.67019	9.1545	12.2173
345	lip_neg_1069	Negative	.	N	NA	.	68	33	35	.	.	8.123	8.2169	7.923	10.2127	8.0309	8.24618	8.09528	9.64102	8.60063	9.55093	10.2295	9.1524	7.6629	9.4755	9.93277	9.97894	9.76135	8.1151	8.09357	8.01872	9.42563	10.5411	10.3747	9.23161	10.4275	8.69195	8.13114	9.97944	10.2466	9.38978	9.71082	8.82392	9.68066	9.69291	8.17119	10.6999	9.57994	9.23898
346	lip_neg_1071	Negative	.	N	NA	.	68	33	35	.	.	8.65612	10.1553	8.77402	7.81953	7.98883	7.60474	7.55047	8.76911	9.1548	9.90458	7.81867	12.2492	7.67455	8.18707	9.43738	9.28636	7.29918	8.88638	10.287	9.65243	7.87006	9.68559	7.89396	7.50114	9.37416	9.04495	8.97131	8.87848	8.71112	8.58636	8.63014	9.23366	7.25095	7.45185	7.91302	12.6912	8.08891	9.9496
347	lip_neg_1072	Negative	.	Y	LMST04030042,LMST04030043,LMST04030044,LMST04030045,LMST04030047,LMST04030067,LMST04030071,LMST04030073,LMST04030184,LMST04030185,LMST04030189,LMST04030190,LMST04030193,LMST04030194,LMST04030195,LMST04030196,LMST04030197,LMST04030198,LMST04030207,LMST04030208,LMST04030209,LMST04030210	.	68	33	35	.	.	14.1118	14.872	12.7294	12.0974	13.4875	11.999	12.4575	13.5617	14.0028	14.008	12.4112	17.1035	12.1937	12.8705	13.972	13.5721	12.1155	13.2183	14.7581	14.3616	12.6494	13.6526	12.3769	12.3671	13.5184	13.3129	12.9605	13.3408	12.7289	12.8924	13.8845	13.3805	12.3026	11.7794	12.2253	15.9319	12.5595	14.0133
348	lip_neg_1077	Negative	.	Y	LMFA01020203,LMFA01020204,LMFA01020266,LMFA01020267,LMFA01020268,LMFA01020382,LMFA01020383,LMFA01020384,LMFA01020385,LMFA01030059,LMFA01030060,LMFA01030282,LMFA01030283,LMFA01030284,LMFA01030285,LMFA01030286,LMFA01030287,LMFA01030288,LMFA01030289,LMFA01030480,LMFA01030481,LMFA01030856,LMFA01030907,LMFA01140007,LMFA01140026,LMFA07010332,LMFA07010333,LMFA07010336,LMFA07010337,LMFA07010338,LMFA07010…	.	68	33	35	.	.	12.3819	13.2028	11.2342	10.1226	12.7223	10.5531	11.0978	11.6351	11.8307	11.1079	10.2082	14.6805	10.1924	10.5864	12.1681	10.7606	11.6815	11.4021	11.8645	13.5509	10.8889	11.9175	11.9585	11.7166	10.5437	11.0476	10.7916	11.4235	9.90008	10.7855	13.6484	9.99504	12.0895	11.688	10.0935	12.0946	10.6138	12.2329
349	lip_neg_1081	Negative	.	N	NA	.	68	33	35	.	.	11.2254	10.9454	11.4361	12.9515	11.3428	12.9962	10.9697	10.1812	11.5289	11.2821	13.6855	11.547	8.54236	11.5571	11.1846	11.3955	10.4025	9.27443	10.6469	9.7168	10.4148	10.501	8.48927	10.3316	10.3032	9.49768	11.3537	10.5382	11.8786	11.0546	9.85394	10.1657	10.4039	11.9697	10.1577	7.08201	8.234	9.8394
350	lip_neg_1082	Negative	.	N	NA	.	68	33	35	.	.	9.32917	8.80754	9.45413	11.9776	8.6374	11.8956	8.56383	7.7507	7.69569	9.4886	12.6192	9.3084	7.48977	9.21575	8.3952	9.62616	8.33818	7.57498	7.56788	7.76232	8.22035	8.75004	6.72993	7.9705	7.77452	7.02205	9.04402	8.65363	10.1528	8.93982	7.1914	8.12351	7.82584	10.8161	7.31225	7.17486	8.12316	7.24726
351	lip_neg_1084	Negative	.	N	NA	.	68	33	35	.	.	11.389	11.3145	10.8899	10.0444	10.8798	10.5788	10.9021	10.7013	11.0782	10.1113	10.3581	12.3784	10.1498	9.8684	10.7901	9.63133	10.0636	10.2016	11.4284	11.0143	10.1742	10.6185	10.1896	10.2383	10.1017	10.3437	10.5699	10.2457	9.23306	9.93412	9.87767	10.1251	10.4209	10.0931	10.0605	10.8055	9.80736	10.7475
352	lip_neg_1086	Negative	.	N	NA	.	68	33	35	.	.	10.9817	11.2297	8.98298	7.6912	9.4854	10.1363	11.2324	11.8699	9.5844	11.4786	10.8599	12.3963	11.7411	11.8532	10.6567	11.5181	10.4981	10.5745	11.3189	10.4825	11.761	7.63382	11.0575	9.83951	9.93194	10.3008	9.11965	9.53079	11.2663	9.45634	10.7237	8.66144	10.2422	9.37611	8.16908	11.9984	11.3786	11.9069
353	lip_neg_1087	Negative	.	N	NA	.	68	33	35	.	.	13.1817	13.1475	12.7082	11.9298	12.7342	12.2701	12.8547	12.5439	12.9198	11.562	12.1001	14.2132	11.8963	11.6197	12.8477	11.4034	12.0021	12.0629	13.4186	12.918	12.087	12.3856	12.0144	11.9212	11.8014	12.1141	12.3263	12.0587	10.4732	11.6811	10.6416	11.9956	12.1036	11.9161	11.5883	12.8271	11.8026	12.7337
354	lip_neg_1090	Negative	.	Y	LMFA08040044	.	68	33	35	.	.	8.123	10.153	9.68617	9.8283	10.5258	10.1973	8.65817	8.97505	10.8055	7.71831	7.74133	9.85448	9.80558	9.38598	10.3332	8.30661	8.21534	9.51965	8.63095	9.85322	8.53977	9.72559	8.42532	7.46366	7.9866	7.46348	7.7602	7.35205	8.39818	7.50283	7.92781	7.68758	7.50912	7.40329	7.51561	10.0305	11.2598	9.72303
355	lip_neg_1091	Negative	.	N	NA	.	68	33	35	.	.	11.1436	11.72	11.4669	11.0849	10.768	10.4418	11.3104	11.3182	10.673	10.7803	11.3331	12.5699	10.7733	10.8812	11.3713	10.7181	10.0183	9.88281	11.1224	11.3706	11.3267	10.5533	10.1356	9.06029	10.6008	10.2435	11.143	10.3583	10.0638	10.7736	10.7859	10.3034	10.0135	9.60089	9.30383	10.6016	11.4212	10.2208
356	lip_neg_1096	Negative	.	N	NA	.	68	33	35	.	.	11.5217	11.9104	9.29757	10.2841	11.5274	11.0721	11.4177	10.2288	10.4819	12.313	10.3464	12.3147	10.263	10.323	11.1993	10.6387	10.13	9.51518	11.5476	10.7741	10.6131	10.6833	7.95969	9.59745	9.86839	9.74399	9.94855	9.91799	8.87357	9.23467	10.6209	12.0364	10.0388	9.35965	9.81661	10.5018	10.012	10.3621
357	lip_neg_1097	Negative	.	N	NA	.	68	33	35	.	.	11.6095	12.0905	9.89972	10.8597	11.8959	11.3193	11.6099	10.3412	10.7959	12.576	10.6673	12.4553	10.6608	10.5151	11.3081	10.7963	10.4368	9.81569	11.7836	11.0333	10.9897	10.7953	8.30081	9.76395	10.0588	10.0587	10.0675	10.1987	9.02331	9.31785	10.7037	12.1032	10.1605	9.54471	10.101	10.485	10.1497	10.4873
358	lip_neg_1098	Negative	.	N	NA	.	68	33	35	.	.	11.1257	11.5778	8.95709	9.93693	11.2124	10.4969	10.9249	8.79515	9.97385	12.1709	9.88666	11.4923	10.0167	9.15702	10.4942	10.0496	9.7088	8.94777	11.1288	10.1569	9.8723	9.82138	7.21266	8.4128	9.39741	9.25208	9.2599	9.31378	8.03151	8.29749	9.88753	11.7869	9.42361	8.4774	9.48527	9.74758	9.30053	9.8233
359	lip_neg_1105	Negative	.	N	NA	.	68	33	35	.	.	9.16153	10.5036	9.89008	11.5546	11.7214	10.1233	10.6431	12.5589	11.1097	11.8424	9.28327	9.1524	10.3872	12.3005	11.1785	11.548	9.96683	8.69482	10.725	11.3519	11.1833	10.1873	10.9852	10.0655	9.20186	8.87969	10.5408	10.9998	10.7372	9.42158	11.0648	8.06748	10.2839	8.41941	8.77248	10.5714	10.7474	11.9943
360	lip_neg_1106	Negative	.	Y	LMGP04050034	.	68	33	35	.	.	10.0856	12.2592	12.7544	13.5478	13.6734	12.1563	12.9105	14.2361	12.8074	13.8815	13.2142	9.1524	12.7078	14.0923	13.3759	13.52	11.9359	11.838	11.9845	13.6573	13.3862	12.7102	13.0132	12.4539	12.1539	11.398	12.2941	13.5151	12.054	12.1238	12.9191	10.4742	12.6626	11.7383	10.7365	12.9265	13.3581	14.0258
361	lip_neg_1107	Negative	.	N	NA	.	68	33	35	.	.	8.123	8.2169	8.12622	8.38407	8.0309	12.7758	8.236	11.7165	9.88489	11.8122	7.74133	9.1524	11.6386	11.85	9.17855	11.4395	8.84644	8.05155	8.1426	9.93157	12.8273	8.27226	10.8999	14.3703	13.1274	7.46348	11.8744	12.5733	10.7554	13.5275	8.09727	7.68758	7.89692	14.0796	11.8373	12.5161	11.3996	9.22169
362	lip_neg_1110	Negative	.	Y	LMGP04050019	.	68	33	35	.	.	13.8864	13.0548	12.4461	10.304	12.0529	13.8787	12.9563	12.6032	13.3752	13.0691	10.9647	18.0099	12.0792	10.091	11.8668	9.96481	10.7814	12.0163	13.1208	12.7537	9.52251	14.4049	13.1096	13.3632	10.2707	13.2613	12.5948	13.3217	13.4178	11.8738	14.3315	12.4694	11.9928	11.0635	11.1726	11.3441	9.30807	13.4087
363	lip_neg_1111	Negative	.	N	NA	.	68	33	35	.	.	15.8274	15.1025	14.2342	11.8673	14.0908	15.5805	14.9074	14.53	14.8639	14.537	12.7342	20.0994	14.0673	11.71	13.8939	11.5122	12.7233	13.7929	15.0754	14.847	11.5469	16.2291	14.7622	15.2531	12.2466	14.5515	13.7619	15.1066	14.786	13.5425	15.3913	14.3678	13.9295	12.6956	12.7662	13.3959	11.4078	15.4613
364	lip_neg_1112	Negative	.	N	NA	.	68	33	35	.	.	9.82315	11.1464	10.5341	11.7396	12.183	10.6061	11.1156	13.1791	11.5127	12.3645	10.3453	9.1524	10.8444	12.7218	11.8551	12.2498	10.2376	9.21554	11.0927	11.7423	11.5797	10.7919	11.4664	10.5629	9.78082	9.49933	10.8987	11.6347	10.9699	9.87931	11.5603	8.99218	10.7089	8.966	9.20533	11.2125	11.2804	12.6651
365	lip_neg_1113	Negative	.	N	NA	.	68	33	35	.	.	9.74912	11.1611	10.3118	11.9768	12.1983	10.6004	11.0095	13.1801	11.53	12.3848	10.2354	9.1524	10.8721	12.6958	11.8762	12.1104	10.3696	9.18125	11.0621	11.8941	11.7368	10.87	11.5743	10.664	9.85572	9.3978	10.8037	11.6093	11.1021	9.74944	11.4803	8.51763	10.5738	9.06351	9.04106	11.2653	11.2766	12.6515
366	lip_neg_1114	Negative	.	N	NA	.	68	33	35	.	.	10.7051	9.63752	9.19557	7.83616	8.22776	11.0034	9.90058	9.9623	9.53108	10.2077	6.77711	14.4663	9.5339	7.0319	8.76827	7.55996	7.62475	9.03299	9.99037	9.84646	6.93327	11.8874	10.659	10.7172	6.72673	11.1353	9.94355	10.9079	10.4532	9.02072	10.8665	9.64273	9.01875	7.45814	7.9645	8.53364	6.77146	10.8455
367	lip_neg_1116	Negative	.	N	NA	.	68	33	35	.	.	15.8842	15.0921	14.6	12.4738	14.1924	15.8735	14.9639	14.4909	14.8021	15.1246	12.8997	20.3701	13.8997	12.1742	13.8922	12.1819	12.804	13.8169	15.2075	14.8374	11.4626	16.3385	14.844	15.1867	12.0606	15.0974	14.3976	15.1332	15.3868	13.7377	16.5063	14.4407	13.8944	12.9778	13.1044	13.3871	11.3413	15.396
368	lip_neg_1117	Negative	.	Y	LMFA07010877,LMFA01030182,LMFA01030183,LMFA01030184,LMFA01140013,LMFA04000044,LMFA04000049,LMFA04000064,LMPR0104390004,LMST03020009,LMST03020010	.	68	33	35	.	.	16.6597	17.8253	17.2438	17.7664	18.6193	17.1209	17.4612	19.4183	17.845	18.6213	17.0241	16.3436	17.1343	18.778	18.1811	18.3367	16.482	15.6762	17.584	18.3257	17.7787	17.2413	17.3144	16.6781	15.9332	15.7881	17.0322	17.6014	16.7968	15.9662	17.6342	15.608	16.8516	15.5093	15.5387	17.5029	17.5158	18.842
369	lip_neg_1120	Negative	.	N	NA	.	68	33	35	.	.	11.4189	10.4773	8.98105	7.85075	9.95027	7.53724	9.8612	10.2113	11.1381	7.90267	6.68001	11.6852	10.0871	6.97423	10.2972	7.55267	9.96721	9.77996	10.1669	11.0344	9.20964	8.53706	10.2926	9.76731	9.46372	8.43492	6.87397	10.7149	6.50652	9.16403	8.16654	7.04727	9.87678	9.89167	8.0097	10.6684	8.95573	8.67258
370	lip_neg_1121	Negative	.	N	NA	.	68	33	35	.	.	9.53152	10.2103	10.7204	10.4275	10.9842	15.7749	10.83	14.0571	11.2531	13.9902	10.6929	10.6018	13.8237	13.975	10.1896	13.7421	9.19904	10.4567	10.1695	9.94162	13.9206	9.19251	11.0349	15.3185	14.9363	10.2487	14.9921	15.1605	13.2985	15.0152	10.6676	7.68758	10.3781	15.0904	13.9954	14.1213	13.2494	11.593
371	lip_neg_1122	Negative	.	N	NA	.	68	33	35	.	.	12.1311	12.578	12.7688	11.6887	13.2335	17.7696	12.9189	16.0412	13.1785	15.6987	12.4771	13.7747	15.8654	15.9102	12.1917	15.5925	11.73	12.4052	12.7362	12.3268	15.7147	10.7679	12.8953	17.06	16.6513	11.9956	16.946	16.9507	15.1264	16.8518	12.2983	10.9234	12.3507	16.7903	15.884	15.9556	15.0968	13.4144
372	lip_neg_1130	Negative	.	Y	LMFA01020221,LMFA01030157,LMFA01030158,LMFA01030159,LMFA01030378,LMFA01030379,LMFA01030380,LMFA01030381,LMFA01030382,LMFA01030383,LMFA01030384,LMFA01030385,LMFA01030386,LMFA01030388,LMFA01030765,LMFA01030767,LMFA01030863,LMFA01140021,LMFA07010395,LMFA07010396,LMFA07010542,LMFA07010544,LMPR0104010010	.	68	33	35	.	.	13.966	17.0372	17.5914	17.5925	18.0613	16.7054	17.5449	17.933	17.1105	17.9923	17.9806	16.0314	17.053	17.9434	17.8074	17.588	16.3695	16.5548	16.3415	18.1612	17.6488	17.2404	16.9277	16.764	16.4907	15.9702	16.5172	17.6453	15.8698	16.5283	17.077	15.4073	17.0305	16.2909	15.3269	17.242	17.7008	18.0741
373	lip_neg_1132	Negative	.	Y	LMFA08020092	.	68	33	35	.	.	8.123	12.1341	12.3399	12.4107	13.2949	11.5795	11.7716	13.0859	12.3241	13.0492	13.3615	9.1524	11.9069	13.3289	13.1481	12.2983	12.0148	11.5291	10.7983	13.469	13.093	12.9102	12.7429	12.0783	11.9742	10.7383	11.6536	13.0011	11.5708	11.3576	12.5354	9.81735	12.095	11.6339	9.94765	12.6888	12.6509	13.3476
374	lip_neg_1134	Negative	.	N	NA	.	68	33	35	.	.	8.123	9.2404	10.8235	11.7103	11.2415	9.81828	11.219	11.0481	10.4336	11.3672	11.5715	9.1524	10.6636	11.512	11.2556	10.9792	9.94591	10.4182	8.83486	11.4653	11.2696	10.4823	10.6804	10.6857	10.5677	9.65741	10.1196	11.5024	9.42222	10.3551	10.5494	7.8187	10.7582	10.1369	8.44677	10.7274	11.1979	11.2421
375	lip_neg_1136	Negative	.	N	NA	.	68	33	35	.	.	13.5503	14.18	13.8601	13.2581	14.5038	19.4248	14.1579	17.4088	14.4299	17.2001	13.6827	15.4622	17.1174	17.4558	13.5721	16.8555	13.0762	13.4966	14.0639	13.5967	17.0931	12.1871	14.1619	18.6506	18.251	13.0702	18.4175	18.6052	16.6166	18.4073	13.4914	12.227	13.4182	18.3991	17.3079	17.3821	16.4302	14.7882
376	lip_neg_1137	Negative	.	N	NA	.	68	33	35	.	.	11.003	10.4358	11.4015	9.84271	11.8603	17.2745	11.0926	15.147	11.9385	14.7912	10.9546	12.6347	14.9395	15.017	10.1138	14.7366	9.90311	10.9468	10.9586	10.5226	14.7781	11.5386	11.481	16.3944	15.9856	10.6637	16.2822	16.4326	14.1427	16.33	10.9328	9.55288	10.8001	16.2001	15.3204	15.0504	14.1974	12.0112
377	lip_neg_1139	Negative	.	Y	LMPK04000040	.	68	33	35	.	.	8.123	9.79254	10.7154	11.8986	11.4857	9.91682	11.0257	12.0405	10.5115	11.9457	11.4914	9.1524	10.7706	12.1847	11.3982	11.4068	10.0505	10.2124	9.06073	11.7042	11.5818	10.7478	11.2116	10.6913	10.516	9.4189	10.1536	11.7929	9.9355	10.4542	10.784	7.68758	10.9209	9.95403	8.44898	11.0372	11.5155	11.8064
378	lip_neg_1140	Negative	.	N	NA	.	68	33	35	.	.	8.123	9.86845	11.3717	11.7461	11.7181	10.3579	11.4868	11.7867	10.8256	11.9474	11.9768	9.1524	11.1346	12.1397	11.5514	11.5648	10.3133	10.7337	9.48424	11.9293	11.7791	11.2109	11.3264	10.8867	10.8068	10.043	10.4265	11.9295	9.69307	10.9316	11.0233	8.63357	11.2985	10.4726	9.04463	11.195	11.8942	12.0041
379	lip_neg_1141	Negative	.	N	NA	.	68	33	35	.	.	8.123	9.56913	11.2099	11.6348	11.3409	9.93272	11.1181	11.0248	10.4405	11.5982	11.6917	9.1524	10.8634	11.725	11.2136	11.1208	9.93822	10.4251	9.1067	11.6849	11.4342	10.7883	10.9002	10.5858	10.6756	9.75742	10.1841	11.6495	9.49131	10.7221	10.8073	8.28569	11.0238	10.2673	8.61046	10.9235	11.5264	11.4471
380	lip_neg_1143	Negative	.	N	NA	.	68	33	35	.	.	10.2557	9.85892	10.5365	8.87594	11.1428	16.404	10.4931	14.3804	10.8932	14.1287	10.126	11.6913	14.1804	14.324	8.7508	14.0228	8.8732	10.3179	10.2777	9.01563	13.8974	7.63382	10.5903	15.5099	15.1336	10.0217	15.5171	15.6234	13.3453	15.5498	9.55365	8.73797	10.1232	15.322	14.583	14.1445	13.485	11.3072
381	lip_neg_1147	Negative	.	N	NA	.	68	33	35	.	.	9.74677	10.9192	10.9546	12.1095	12.18	10.5163	11.4072	13.0563	11.5338	12.4445	11.1902	9.1524	11.2924	12.814	12.0165	12.0939	10.5173	9.83337	10.8775	12.1126	11.9047	11.0879	11.5701	11.0528	10.3617	9.92113	10.9472	11.857	11.0404	10.3234	11.5131	8.75506	11.1105	9.76663	8.9903	11.4739	11.708	12.6014
382	lip_neg_1155	Negative	.	Y	LMST01120024,LMST03020022,LMST04010134,LMST04010135,LMST04010136,LMST04010137,LMST04010138,LMST04010139,LMST04010140,LMST04010141,LMST04010237,LMST04010238,LMST04010239,LMST04010240,LMST04010253,LMST04010290,LMST04010335,LMST04010348,LMST04010349,LMST04010350,LMST04010359,LMST04010369,LMST04010380,LMST04010381,LMST04010387,LMST04010389,LMST04010392,LMST04010394,LMST04010399,LMST04010400,LMST04010…	.	68	33	35	.	.	9.81049	13.4122	14.0909	14.5301	14.651	13.1573	14.0849	14.7409	13.6952	14.7505	14.6623	11.3249	13.7434	14.8659	14.3949	14.3473	13.1205	13.2152	12.7488	14.7496	14.4775	13.9842	13.9681	13.5859	13.3762	12.657	13.2051	14.5924	12.7885	13.3568	13.7842	11.8324	13.8155	13.0351	11.8882	13.9789	14.5352	14.869
383	lip_neg_1163	Negative	.	N	NA	.	68	33	35	.	.	8.123	10.3586	11.7656	12.1548	12.1852	10.6779	11.7572	12.9363	11.1916	12.6301	12.2011	9.1524	11.4766	12.8184	12.0362	12.3773	10.6405	10.9233	10.0209	12.3364	12.146	11.5282	11.8769	11.1994	10.9566	10.3766	10.8365	12.4414	10.4705	11.0871	11.5521	8.97517	11.6503	10.4967	9.18834	11.4853	12.3873	12.7688
384	lip_neg_1169	Negative	.	N	NA	.	68	33	35	.	.	8.123	10.0674	9.57641	9.81193	9.93384	10.0487	8.87862	8.87609	10.517	7.71831	7.74133	9.70165	9.76406	9.83272	10.226	8.52401	8.33098	9.33319	8.76627	9.84733	9.26584	9.84658	8.51025	8.29174	8.87729	7.46348	8.17933	7.35205	8.79245	7.6923	8.01076	7.68758	7.50912	7.83423	7.51561	10.5851	11.0231	9.96339
385	lip_neg_1173	Negative	.	N	NA	.	68	33	35	.	.	10.8897	13.1632	12.4352	13.3861	13.1746	12.7188	12.9889	13.2201	12.904	12.7621	12.799	11.1369	12.6175	13.0256	13.2234	12.4921	12.3285	11.982	12.5991	13.0766	12.9663	12.7063	12.1809	12.6321	12.4068	11.7715	12.6598	12.3641	12.5719	11.9833	12.8324	11.2159	12.1754	11.9927	11.4462	13.0562	12.5563	13.0728
386	lip_neg_1177	Negative	.	N	NA	.	68	33	35	.	.	10.4371	12.5493	11.6984	12.6913	12.3261	11.8715	12.2328	12.2004	12.193	11.8342	11.8819	10.757	11.8224	12.0889	12.5252	11.4402	11.7163	11.3012	12.0037	12.3175	12.0732	11.8347	11.3961	11.7701	11.5949	11.124	11.763	11.3646	11.724	11.2896	11.8764	10.5714	11.6401	11.3723	10.9142	11.9878	11.532	11.9086
387	lip_neg_1178	Negative	.	N	NA	.	68	33	35	.	.	11.4223	13.5013	13.167	14.1882	13.971	13.3863	13.5713	14.263	13.57	13.7236	13.6901	11.5417	13.4832	13.9957	14.0005	13.4826	12.9507	12.6551	13.0795	13.8374	13.9198	13.5818	12.9372	13.4369	13.1211	12.5932	13.4689	13.2917	13.282	12.8086	13.6445	11.7193	12.9875	12.4494	12.0832	13.923	13.5164	14.1225
388	lip_neg_1179	Negative	.	N	NA	.	68	33	35	.	.	9.43421	11.9634	11.5604	12.8526	12.4167	11.7368	11.8815	12.7362	11.9733	12.234	12.039	9.1524	11.9188	12.5018	12.5816	11.8769	11.6092	11.0913	11.3039	12.2833	12.4985	12.1371	11.6237	12.0298	11.8486	10.9239	12.0336	11.826	12.0391	11.3225	12.1398	9.7519	11.4536	10.9801	10.3333	12.5267	11.9428	12.5893
389	lip_neg_1180	Negative	.	N	NA	.	68	33	35	.	.	10.8445	13.4776	13.0252	14.2106	13.8791	13.2321	13.4245	14.3134	13.5149	13.7942	13.656	10.224	13.424	14.0099	14.0661	13.3631	12.9245	12.4903	12.8566	13.7875	13.9737	13.6106	13.008	13.4419	13.2076	12.3373	13.4932	13.2821	13.4117	12.7468	13.6168	11.3692	12.8466	12.3594	11.7772	13.9983	13.4736	14.1721
390	lip_neg_1181	Negative	.	Y	LMPK12112007	.	68	33	35	.	.	11.584	13.4965	13.0419	13.9999	13.7798	13.1901	13.4784	13.9375	13.4206	13.4803	13.4229	11.7044	13.2678	13.6662	13.8211	13.153	12.8285	12.5007	12.9672	13.6428	13.6032	13.3007	12.7474	13.1736	12.9237	12.4068	13.2024	13.0244	13.0601	12.5924	13.4231	11.7171	12.7341	12.369	11.9148	13.6642	13.228	13.8152
391	lip_neg_1182	Negative	.	N	NA	.	68	33	35	.	.	9.20662	12.2479	11.4537	12.9773	12.4423	11.8756	12.1049	12.6601	12.1021	12.3381	12.1182	9.1524	11.9097	12.5349	12.7049	11.7767	11.7507	11.1548	11.7522	12.2632	12.5251	12.0977	11.7077	12.1684	11.9276	11.0274	12.0183	11.8581	12.1151	11.428	12.1034	10.1507	11.521	11.1716	10.5806	12.5662	11.9445	12.4824
392	lip_neg_1184	Negative	.	N	NA	.	68	33	35	.	.	8.123	8.95164	9.69367	12.1623	10.8668	10.08	9.72297	11.7063	10.0942	11.0948	10.7778	9.1524	10.7228	11.6918	11.2107	10.5192	9.88928	8.3368	8.51425	10.3768	11.4054	10.7407	10.4705	11.0607	10.881	9.36654	10.625	10.7846	11.0057	9.84135	11.0096	7.68758	10.1459	8.0879	7.51561	11.2869	10.965	11.4269
393	lip_neg_1185	Negative	.	N	NA	.	68	33	35	.	.	8.123	10.2465	10.5005	12.5116	11.565	10.7567	10.8882	12.5592	11.1718	11.8604	11.67	9.1524	11.4238	12.2426	11.9446	11.3083	10.8277	10.3962	9.56791	11.4089	12.1966	11.6104	11.2682	11.5482	11.4373	9.82568	11.4952	11.4595	11.6463	10.6365	11.762	8.01624	10.6107	9.72273	8.95696	12.2254	11.4567	12.2926
394	lip_neg_1186	Negative	.	N	NA	.	68	33	35	.	.	10.5745	12.2689	11.6478	12.3856	12.2291	11.8681	11.9676	11.9997	12.0787	11.8043	11.7229	10.811	11.6876	11.8376	12.3212	11.2952	11.5042	11.136	11.8763	12.0873	11.7545	11.6055	11.1335	11.5188	11.3643	10.9975	11.5419	11.3493	11.3274	11.1825	11.7572	10.6604	11.1929	11.0374	10.7663	11.8976	11.4678	11.8022
395	lip_neg_1187	Negative	.	N	NA	.	68	33	35	.	.	13.7334	13.0881	13.0831	11.1614	12.797	11.9922	12.8578	12.108	13.0237	11.708	11.7102	15.0174	11.8182	10.8281	12.2581	10.4135	11.9737	11.912	13.8617	12.7763	10.8137	13.3233	12.7503	11.7386	11.1317	11.5781	11.1655	12.4045	10.9057	11.8391	12.4278	11.8551	12.236	11.8509	11.3536	12.8745	10.3551	13.4166
396	lip_neg_1188	Negative	.	N	NA	.	68	33	35	.	.	10.0125	9.47707	9.01751	8.26929	9.30326	9.00061	9.39462	8.72795	9.91327	7.7352	8.44774	10.4226	8.55723	7.46985	9.32551	7.53927	8.6472	8.52461	10.4793	9.09759	8.26344	9.34476	9.41982	8.58027	8.19316	8.76562	8.86172	9.2398	7.06011	8.31419	8.00037	8.27841	9.02221	8.46901	8.0521	9.47254	7.93909	9.4804
397	lip_neg_1190	Negative	.	N	NA	.	68	33	35	.	.	11.0656	12.9266	12.825	13.5991	13.5214	12.8484	12.9905	14.0221	13.0128	13.4763	13.3131	10.9948	13.1424	13.6579	13.4997	13.2928	12.3251	12.2044	12.501	13.3099	13.5274	13.1681	12.5104	12.9369	12.6882	12.1607	13.1109	12.9681	12.8535	12.4439	13.3125	11.379	12.6108	11.8955	11.6218	13.5614	13.3381	13.9205
398	lip_neg_1191	Negative	.	N	NA	.	68	33	35	.	.	11.5023	13.9787	13.6012	14.6575	14.5175	13.8152	13.7992	14.9176	14.0177	14.332	14.2992	11.2726	13.8943	14.5305	14.5813	13.9831	13.3884	12.9631	13.3049	14.3317	14.5267	14.1709	13.4992	13.9465	13.7041	12.8955	14.0623	13.8547	13.904	13.2309	14.2504	11.946	13.3514	12.8329	12.2448	14.5805	14.0421	14.7739
399	lip_neg_1192	Negative	.	Y	LMFA03020045,LMFA03020070,LMFA03000014,LMFA03010054,LMFA03010078,LMFA03010164,LMFA03020004,LMFA03050004,LMFA03050006,LMFA03050008,LMFA03050010,LMFA03050015,LMFA03050016	.	68	33	35	.	.	12.5312	14.4005	14.0806	14.7752	14.7934	14.1739	14.1993	15.1866	14.3426	14.5952	14.5319	12.8191	14.2519	14.7739	14.8392	14.3438	13.691	13.3992	13.8736	14.6508	14.7361	14.4173	13.6851	14.1688	13.9221	13.2933	14.307	14.0956	14.0986	13.6061	14.4923	12.6684	13.7269	13.1685	12.8621	14.8097	14.4016	15.0205
400	lip_neg_1193	Negative	.	Y	LMFA07010793,LMFA07010842,LMFA01010001,LMFA01020010,LMFA01020038,LMFA01020039,LMFA01020164,LMFA01020165,LMFA01020166,LMFA01020167,LMFA01020168,LMFA01020169,LMFA01020170,LMFA01020171,LMFA01020172,LMFA01020173,LMFA01020192,LMFA01020249,LMFA01020289,LMFA01020355,LMFA06000252,LMFA07010331,LMFA07010424,LMFA07010440,LMFA07010449,LMFA07010456,LMFA07010468,LMFA07010485,LMFA07010600	.	68	33	35	.	.	15.933	17.7025	17.1648	17.6175	17.9458	17.2891	17.2518	18.2116	17.403	17.6697	17.5854	17.1614	17.1805	17.6746	17.8784	17.34	16.5913	16.275	17.0573	17.8079	17.6528	17.3883	16.4625	17.0335	16.6946	16.1535	17.2461	16.9428	16.8438	16.372	17.4595	15.7434	16.5949	16.126	15.8061	17.7727	17.3348	18.0707
401	lip_neg_1195	Negative	.	N	NA	.	68	33	35	.	.	10.3678	11.8711	12.2067	12.5508	12.4737	11.7742	12.5825	12.8065	12.1103	13.2936	12.1452	9.71877	12.5181	12.368	12.4139	12.3889	11.3052	11.7075	12.0738	12.1941	12.2871	12.0065	11.4581	11.8212	11.6558	11.5513	12.0434	11.8563	11.6735	11.8785	12.1135	10.7298	12.0131	11.0396	11.1312	12.3954	12.5528	12.5648
402	lip_neg_1196	Negative	.	N	NA	.	68	33	35	.	.	8.56828	12.0495	12.1855	13.4553	12.9894	12.2077	12.5174	13.5652	12.5364	12.877	12.817	9.1524	12.7305	13.2786	13.0252	12.7631	11.8562	11.7245	11.6418	12.7635	13.1322	12.7229	12.1313	12.5625	12.323	11.5852	12.6029	12.5387	12.4877	12.0077	12.8753	9.87582	12.1269	11.2305	10.5888	13.1638	12.843	13.3638
403	lip_neg_1197	Negative	.	N	NA	.	68	33	35	.	.	8.95089	10.4733	10.6217	11.4868	11.3436	10.5728	11.0678	11.5321	10.8421	11.5951	10.9601	9.1524	11.1689	11.3717	11.0895	11.2292	10.1597	10.2489	10.4358	10.9022	11.2503	10.8994	10.4161	10.7467	10.4426	10.2018	10.8902	10.8112	10.5827	10.5301	11.1729	9.49628	10.6756	9.57578	9.66754	11.3021	11.2902	11.5775
404	lip_neg_1198	Negative	.	N	NA	.	68	33	35	.	.	8.6128	11.8902	11.9938	13.3303	12.9391	12.1995	12.2609	13.6114	12.4054	12.9027	12.7952	9.1524	12.7158	13.1975	12.9585	12.6987	11.7151	11.5137	11.2845	12.5956	13.19	12.6951	12.0958	12.5357	12.3208	11.4794	12.672	12.5165	12.4721	11.894	12.8383	9.78702	12.0184	11.125	10.5091	13.1446	12.839	13.4009
405	lip_neg_1199	Negative	.	N	NA	.	68	33	35	.	.	8.123	8.59525	9.70412	11.2355	10.6286	9.74903	9.77561	11.7275	9.87895	11.0116	10.8455	9.1524	10.7475	11.3954	10.6613	10.9795	9.2639	9.32933	8.4081	10.1237	11.1537	10.555	10.0667	10.6167	10.4015	9.40681	10.7356	10.737	10.4294	9.99181	10.9383	7.68758	10.0195	8.48745	8.23558	11.228	11.1874	11.5809
406	lip_neg_1200	Negative	.	N	NA	.	68	33	35	.	.	8.123	9.831	10.7583	11.8446	11.3825	10.5478	10.9089	12.1912	10.9729	11.9525	11.1199	9.1524	11.6378	11.8226	11.214	11.6335	9.81559	10.4192	9.91246	10.8936	11.6119	11.3868	10.6916	11.1662	11.0204	10.4868	11.1147	11.2285	10.9916	10.981	11.4376	7.91744	10.8204	9.65448	9.37503	11.6929	11.6595	11.9579
407	lip_neg_1201	Negative	.	N	NA	.	68	33	35	.	.	8.66248	11.6378	11.5958	12.6416	12.8479	11.8945	11.5012	13.238	11.8685	12.5014	12.6413	9.1524	11.8972	12.7148	12.4005	12.2219	11.3371	10.8262	10.4221	12.3332	12.7536	12.233	11.6813	12.0891	11.8188	11.001	12.3284	12.0634	11.9833	11.2506	12.5099	9.65247	11.2477	10.8503	10.1494	12.7275	12.107	13.1155
408	lip_neg_1202	Negative	.	N	NA	.	68	33	35	.	.	8.34227	11.726	12.002	13.1579	12.752	12.8297	12.1045	13.5775	12.2015	12.9518	12.7453	9.1524	12.5981	13.2325	12.8347	12.7632	11.4789	11.4104	11.2691	12.4635	12.7989	12.6129	11.8258	12.2523	12.3422	11.3244	13.1095	12.9264	12.4077	12.132	12.8139	9.87286	11.9394	11.0088	10.8068	13.102	12.8826	13.4086
409	lip_neg_1203	Negative	.	N	NA	.	68	33	35	.	.	8.123	11.8736	11.9188	13.3808	12.9711	12.0678	12.1911	13.6462	12.371	12.9203	12.833	9.1524	12.5783	13.2486	13.0151	12.6036	11.9062	11.3686	11.3894	12.7361	13.2327	12.8162	12.2083	12.5625	12.4317	11.3557	12.6861	12.5787	12.6943	11.9406	12.9039	9.55851	11.9073	11.1662	10.4405	13.1824	12.7653	13.4348
410	lip_neg_1204	Negative	.	N	NA	.	68	33	35	.	.	8.123	10.3729	10.9344	12.202	11.4386	10.5873	11.3242	11.9107	11.0096	11.6722	11.1305	9.1524	11.484	11.6805	11.6596	11.1941	10.5973	10.5766	10.2852	11.0834	11.4914	11.0707	10.4375	11.1216	10.9681	10.5008	11.0795	10.9518	10.8778	10.7952	11.1731	9.12374	10.7818	9.98563	9.71688	11.5067	11.1315	11.4097
411	lip_neg_1205	Negative	.	N	NA	.	68	33	35	.	.	8.123	11.6047	11.4828	12.9158	12.3243	11.5261	11.9472	12.8456	11.9487	12.2552	12.1689	9.1524	12.1972	12.5642	12.4778	12.0656	11.285	11.1322	11.032	11.9231	12.5139	12.384	11.5638	11.9551	11.6823	10.9979	12.0409	11.8236	11.94	11.5572	12.1804	9.32678	11.5725	10.551	10.0668	12.4465	12.1324	12.6682
412	lip_neg_1206	Negative	.	N	NA	.	68	33	35	.	.	9.97759	11.7694	10.6657	11.5408	11.2504	10.9429	11.5937	10.7652	11.448	10.775	10.453	9.38395	10.5586	10.7575	11.565	9.90715	10.8387	10.311	11.3558	11.5505	10.7519	10.4383	10.3575	10.6233	10.4727	10.1297	10.7967	9.81503	10.481	10.2886	10.5176	9.99427	10.297	10.4731	10.1969	10.9585	10.392	10.5393
413	lip_neg_1209	Negative	.	N	NA	.	68	33	35	.	.	8.123	8.23816	10.0622	12.127	10.8987	9.65485	10.468	12.199	10.2434	11.5366	10.9592	9.1524	11.3105	11.9153	11.4551	11.298	9.51651	9.21646	8.09357	10.4501	11.963	10.4288	10.7839	10.9193	10.7602	9.58409	10.9918	11.067	10.8912	10.4844	11.2293	7.68758	10.3167	8.75915	7.51561	11.7414	11.3529	11.9132
414	lip_neg_1210	Negative	.	Y	LMGP11010002	.	68	33	35	.	.	8.123	8.93915	9.28179	11.4579	10.057	9.55747	9.60783	11.3488	9.90422	10.4583	10.374	9.1524	10.3976	11.0793	10.5613	10.0713	9.41102	9.17057	8.37269	10.0364	10.9249	10.1833	10.1581	10.5763	10.3351	8.44566	10.1731	10.4987	10.5299	9.74761	10.4387	7.68758	9.32634	8.37938	7.67556	11.018	10.3948	11.134
415	lip_neg_1211	Negative	.	N	NA	.	68	33	35	.	.	8.123	10.8729	11.5963	12.726	12.2496	11.2408	12.136	12.6934	11.627	13.0513	12.0509	9.1524	12.4156	12.4238	12.1213	12.3669	10.7818	11.2335	11.2165	11.6297	12.308	12.6225	11.2425	11.7752	11.5719	11.3142	11.7346	11.7532	11.6066	11.7136	12.0038	8.89459	11.7458	10.25	9.98896	12.2892	12.4702	12.4132
416	lip_neg_1212	Negative	.	N	NA	.	68	33	35	.	.	8.123	10.7806	10.7573	12.1601	11.7683	10.8006	11.3457	11.9437	11.3169	11.1478	11.2184	9.1524	11.5435	11.6908	11.7429	11.4454	10.91	10.4933	10.6027	11.424	11.5421	11.1057	10.9391	11.3181	11.2082	10.453	11.1441	11.0359	11.2352	10.7586	11.3288	7.97133	10.9875	10.0359	9.60369	11.9158	11.4682	11.6552
417	lip_neg_1213	Negative	.	N	NA	.	68	33	35	.	.	10.9185	10.7303	9.3889	8.66898	10.6199	9.55524	10.2341	9.924	9.23324	9.81046	9.22999	11.9396	9.58426	8.5517	9.90173	8.29594	9.79992	9.8464	10.1781	10.3784	7.98212	9.86868	9.77926	9.72994	8.56463	8.95081	9.39064	10.2553	8.51837	9.77701	9.59831	9.48695	9.98291	9.92939	8.91935	9.87432	7.21886	10.3742
418	lip_neg_1215	Negative	.	N	NA	.	68	33	35	.	.	11.6061	13.605	13.4218	14.2063	14.1296	13.4811	13.6506	14.5024	13.67	13.9523	13.865	11.667	13.6769	14.1319	14.1082	13.7738	12.9651	12.7912	13.1054	13.9176	14.059	13.7228	13.0629	13.5101	13.2546	12.7303	13.6468	13.4924	13.3845	12.9582	13.8588	11.9072	13.1417	12.4846	12.0847	14.1406	13.7913	14.3779
419	lip_neg_1216	Negative	.	N	NA	.	68	33	35	.	.	8.123	8.2169	9.38171	11.8832	10.5232	8.53964	9.7039	11.8286	9.2666	11.1904	10.7361	9.1524	10.8155	11.4871	10.5722	10.5845	9.70202	8.59499	8.09357	9.62636	10.9978	10.397	10.6631	10.8847	10.7668	9.00198	10.8061	11.0421	10.6731	10.2635	10.94	7.68758	9.63683	7.45835	7.51561	11.3075	11.0862	11.4225
420	lip_neg_1217	Negative	.	N	NA	.	68	33	35	.	.	11.2344	11.9269	10.4262	9.6177	12.1751	11.2357	11.1891	10.4095	11.4492	11.544	8.65613	14.2181	10.2207	9.10188	9.65617	8.20268	11.0783	10.8433	10.1792	10.6489	8.00204	10.1486	9.83145	10.3809	7.41021	10.3536	10.3728	10.9769	10.7005	11.1745	11.6002	10.2906	10.8119	11.0867	9.48561	6.86521	7.68229	9.31888
421	lip_neg_1218	Negative	.	N	NA	.	68	33	35	.	.	11.0376	12.6036	12.5428	13.0586	13.0439	12.4341	13.0298	12.9411	12.5517	13.3839	12.4935	10.9038	12.7566	12.7197	12.8821	12.5371	11.9069	12.0823	12.6383	12.8807	12.6538	12.3308	11.7959	12.2897	12.0183	11.9478	12.4188	12.1035	12.11	12.0055	12.4992	11.2882	12.2734	11.5773	11.5207	12.7684	12.6194	12.8013
422	lip_neg_1224	Negative	.	N	NA	.	68	33	35	.	.	8.123	10.7878	10.5437	11.9772	11.3779	10.6552	10.8839	11.8543	11.0544	11.7881	11.1172	9.1524	11.1432	11.7212	11.5973	10.9005	10.6493	10.3277	10.2987	11.1695	11.5178	11.2581	10.7663	11.1725	10.9652	9.95046	11.0637	10.9162	11.2476	10.476	11.2334	8.70586	10.6413	10.0117	9.16892	11.5945	11.173	11.6655
423	lip_neg_1230	Negative	.	N	NA	.	68	33	35	.	.	13.2433	12.4618	12.1946	10.5006	12.8367	11.868	11.9103	11.4167	12.6268	12.4279	10.6072	15.1019	13.331	9.66052	11.3774	10.5084	11.3283	10.9573	13.281	12.8049	9.73474	12.2855	11.6539	10.8924	9.82458	10.6906	11.6529	11.9408	12.7423	12.2294	12.2587	11.6704	11.3433	11.2633	10.6175	11.3281	9.21277	11.6078
424	lip_neg_1234	Negative	.	Y	LMFA01030924,LMFA01030186,LMFA01030804,LMFA01030822,LMST03020688,LMST04010326,LMST04010328,LMST04010388,LMST04010442	.	68	33	35	.	.	9.21846	11.8454	11.7719	12.2181	11.3965	10.7756	11.3661	12.3931	10.7497	12.0636	12.2318	9.1524	10.2397	11.6388	11.4241	11.9223	10.6829	11.2387	11.5592	10.6132	11.9642	11.8999	11.3261	11.3689	11.3022	10.8683	11.2829	12.012	10.9081	10.6944	11.9424	10.0681	11.5923	11.0783	10.1405	12.0333	11.7918	12.1439
425	lip_neg_1237	Negative	.	Y	LMFA01020378,LMFA01020379,LMFA01030129,LMFA01030365,LMFA01030503,LMFA01030899,LMFA01140018,LMFA07010621	.	68	33	35	.	.	8.123	8.2169	8.50225	8.99235	9.26063	7.88221	8.09528	8.90436	7.8787	9.28412	8.68731	9.1524	8.36919	9.40192	8.19616	9.11803	7.68693	7.53395	8.09357	8.5405	9.15488	8.85709	9.07498	8.31936	9.05104	8.4385	8.17359	9.72052	8.17899	8.37534	8.74311	7.68758	8.34271	8.0425	7.51561	7.67019	8.95278	9.70582
426	lip_neg_1241	Negative	.	Y	LMFA08020092	.	68	33	35	.	.	11.5563	12.3036	11.0993	10.3253	11.8089	11.7505	11.0064	12.2036	10.4135	10.8596	10.5715	15.649	9.20473	10.1864	10.9862	10.5568	11.095	10.5714	11.2246	12.5644	9.66238	12.2667	11.1468	13.2038	9.97643	11.0645	11.9026	11.6644	10.2456	10.9976	12.5607	10.1447	10.908	10.7179	9.09246	10.8151	10.5461	13.0758
427	lip_neg_1242	Negative	.	Y	LMFA01020221,LMFA01030157,LMFA01030158,LMFA01030159,LMFA01030378,LMFA01030379,LMFA01030380,LMFA01030381,LMFA01030382,LMFA01030383,LMFA01030384,LMFA01030385,LMFA01030386,LMFA01030388,LMFA01030765,LMFA01030767,LMFA01030863,LMFA01140021,LMFA07010395,LMFA07010396,LMFA07010542,LMFA07010544,LMPR0104010010	.	68	33	35	.	.	15.6288	17.6208	15.5212	14.634	15.6799	13.6877	16.4247	15.6521	14.5478	15.4898	14.5998	15.4903	15.0272	15.7414	14.838	15.2364	14.0888	13.3852	15.9685	16.4833	15.1319	14.6108	15.1478	14.2854	14.8808	14.3722	14.3386	15.2169	13.9953	13.8052	14.4781	14.2028	14.1603	13.8537	13.3807	14.0568	14.7627	15.49
428	lip_neg_1243	Negative	.	Y	LMST01120024,LMST03020022,LMST04010134,LMST04010135,LMST04010136,LMST04010137,LMST04010138,LMST04010139,LMST04010140,LMST04010141,LMST04010237,LMST04010238,LMST04010239,LMST04010240,LMST04010253,LMST04010290,LMST04010335,LMST04010348,LMST04010349,LMST04010350,LMST04010359,LMST04010369,LMST04010380,LMST04010381,LMST04010387,LMST04010389,LMST04010392,LMST04010394,LMST04010399,LMST04010400,LMST04010…	.	68	33	35	.	.	12.2546	14.3451	12.0685	11.3627	12.1925	9.82322	13.1494	12.3004	11.1077	12.1753	10.9417	11.4332	11.7313	12.6192	11.3015	11.9372	10.8355	9.8045	12.5966	13.1497	11.9103	11.2401	12.1996	11.0618	11.8592	11.1267	11.086	12.0897	10.9058	10.5431	11.0584	10.7481	10.771	10.6497	9.89685	10.6298	11.4496	12.1443
429	lip_neg_1245	Negative	.	Y	LMGP04050034	.	68	33	35	.	.	9.91927	12.3172	9.63927	9.45622	9.99299	7.88221	10.9104	10.2731	8.75991	10.0102	8.4703	9.1524	9.57846	10.513	8.87279	9.74154	8.54396	7.53395	10.4078	11.1042	9.74854	8.86053	10.4259	8.75212	9.91107	8.90361	8.86938	10.0846	8.40704	8.24635	8.79189	8.15592	8.30339	8.24244	7.51561	7.82981	9.11376	10.0093
430	lip_neg_1252	Negative	.	N	NA	.	68	33	35	.	.	8.123	8.25491	7.93938	8.02591	8.0309	7.88221	8.09528	8.7275	8.07101	8.95657	8.01636	9.1524	8.61381	8.67996	8.07529	8.31424	7.92383	7.53395	8.50037	8.01872	8.71406	8.11524	7.19252	7.7901	7.41022	7.77592	7.65066	7.6926	8.39282	7.31465	8.59992	7.76684	7.73071	8.02312	7.60122	8.89223	7.93617	8.23449
431	lip_neg_1260	Negative	.	N	NA	.	68	33	35	.	.	10.9056	12.7464	11.4665	11.9718	11.8966	11.476	12.0292	11.6681	11.8201	11.4921	11.2772	10.1655	11.4536	11.5157	11.979	10.8938	11.4772	11.2426	11.802	12.0443	11.7256	11.2998	11.1543	11.4789	10.9748	11.1551	11.1696	10.7645	11.3509	11.0529	11.2655	10.8656	11.1678	11.328	10.8144	11.6419	10.9922	11.3682
432	lip_neg_1261	Negative	.	Y	LMPK12010385	.	68	33	35	.	.	10.3763	12.4432	11.0488	11.9708	11.7892	11.3	11.9884	11.2922	11.3078	11.348	10.8851	9.1524	11.4174	11.3797	11.4578	10.7934	11.0074	10.8958	11.6992	11.7006	11.1648	11.099	10.6816	11.3706	10.6268	11.0515	11.0951	10.6066	11.0284	10.983	11.0616	10.6688	10.9913	11.1876	10.7682	11.0744	10.6526	11.1269
433	lip_neg_1264	Negative	.	N	NA	.	68	33	35	.	.	8.52904	10.8867	10.4577	11.052	11.0752	10.2774	10.6706	11.5013	10.4523	10.5006	11.1111	9.1524	10.0339	10.6416	10.4209	10.5387	9.67442	9.68107	9.74622	10.9198	10.6422	10.6426	10.264	10.5774	10.614	10.4752	11.142	10.7366	9.80743	10.2439	11.0714	9.75748	10.1301	10.1292	9.13573	9.97376	9.96018	11.0337
434	lip_neg_1265	Negative	.	N	NA	.	68	33	35	.	.	10.8437	12.7156	12.1138	12.6128	12.6234	11.9113	12.6878	12.9117	11.9887	13.2726	12.0582	9.68076	12.4959	12.8143	12.3569	12.5592	11.7131	11.5697	12.0979	12.4417	12.6912	11.7897	11.6111	11.9291	11.4005	11.8846	11.8567	11.5043	12.3373	11.7939	11.8793	11.3437	12.0802	11.5394	11.1544	12.9707	12.7556	12.1144
435	lip_neg_1267	Negative	.	Y	LMST01040193,LMFA13010056	.	68	33	35	.	.	9.99217	12.6857	12.1071	13.0427	12.6671	11.5734	12.4001	12.967	12.075	13.0001	12.4937	9.1524	11.8156	12.6717	12.4995	12.3699	12.0915	11.3356	11.7201	12.5525	12.4928	12.4699	12.3185	12.5075	12.3132	11.9984	12.7762	12.5643	11.9883	11.8911	12.6108	10.9741	12.2817	11.6776	10.9749	11.5248	12.1124	12.7671
436	lip_neg_1268	Negative	.	Y	LMST03020681	.	68	33	35	.	.	12.1772	14.9708	14.2405	14.8146	15.8116	14.1582	13.8081	15.909	14.769	15.5166	15.3731	11.997	14.5092	15.6543	15.4176	14.9565	14.6762	13.4774	13.9865	15.3293	15.3746	15.29	14.4355	14.5751	14.3074	13.276	14.6341	15.1794	14.7813	13.1812	15.2294	12.9544	14.0658	13.8738	13.1258	15.1497	14.9632	15.5371
437	lip_neg_1269	Negative	.	N	NA	.	68	33	35	.	.	10.85	12.5137	11.7129	12.2582	12.0435	11.9631	12.2038	17.5459	12.0586	17.6846	11.7239	10.1103	16.8494	17.2747	11.9042	16.8322	11.3705	13.0714	12.0817	12.3031	17.6183	13.6571	12.7762	11.7625	11.4806	11.2683	11.532	11.5285	17.1179	11.5859	11.3581	10.5769	11.6422	11.4554	10.7014	18.7772	18.0731	13.7313
438	lip_neg_1274	Negative	.	N	NA	.	68	33	35	.	.	11.593	14.4184	13.6111	14.8504	14.396	13.1395	13.9782	14.7214	13.7125	14.5418	14.3492	10.5241	13.3844	14.264	14.2533	13.9916	13.6645	12.8225	13.2227	14.2354	14.1956	14.1586	13.9292	14.1647	13.9609	13.4981	14.4574	14.2465	13.5999	13.4121	14.3368	12.4008	13.7638	13.2206	12.3884	13.2915	13.659	14.478
439	lip_neg_1275	Negative	.	N	NA	.	68	33	35	.	.	11.9703	14.2794	13.5548	14.4456	14.2387	13.2363	14.003	14.495	13.6809	14.139	14.0975	11.6612	13.3478	14.0742	14.078	13.8391	13.454	12.7925	13.3538	14.1279	14.0258	13.9219	13.5726	13.8175	13.6713	13.4357	14.1405	13.9254	13.4496	13.2216	14.0542	12.6096	13.6	13.0672	12.4244	13.478	13.658	14.2575
440	lip_neg_1276	Negative	.	N	NA	.	68	33	35	.	.	12.2976	14.4877	13.8629	14.6476	14.5072	13.4319	14.1334	14.8232	13.8931	14.4427	14.4232	11.7735	13.5408	14.3888	14.2925	14.1447	13.6366	13.0789	13.4694	14.3363	14.2799	14.2062	13.8545	14.0976	13.9209	13.686	14.4923	14.3169	13.6368	13.4948	14.3543	12.8646	13.8777	13.3014	12.6391	13.6362	13.9866	14.6086
441	lip_neg_1277	Negative	.	N	NA	.	68	33	35	.	.	13.0188	15.7665	15.0035	16.1616	15.8394	14.5268	15.2285	16.2239	15.0883	15.7741	15.8262	12.5722	14.6068	15.7065	15.6584	15.3985	15.0024	14.0777	14.4465	15.6595	15.54	15.6235	15.2726	15.5021	15.3476	14.7882	15.9316	15.732	14.8855	14.6648	15.7965	13.7508	15.0998	14.4507	13.557	14.6429	15.0666	16.0317
442	lip_neg_1278	Negative	.	N	NA	.	68	33	35	.	.	12.0283	14.1845	13.2511	14.0064	13.8546	13.0553	13.6726	15.5835	13.3957	15.4374	13.5759	11.507	14.6403	15.2971	13.716	14.7796	13.2029	12.6718	13.1598	13.8163	15.3679	13.5122	13.1379	13.4143	13.1934	12.9739	13.6463	13.2106	14.9633	12.8366	13.5039	12.4449	13.1635	12.842	12.2594	16.4453	15.9812	13.8034
443	lip_neg_1279	Negative	.	N	NA	.	68	33	35	.	.	8.39125	12.7202	12.4898	13.9103	13.2702	11.5933	12.7923	14.1578	12.3067	13.561	13.5242	9.1524	12.0641	13.5394	12.8886	13.3449	12.3828	11.4833	11.3017	12.8862	13.242	13.3103	13.202	13.3284	13.2672	12.7867	13.9843	13.8591	12.5195	12.6364	13.6123	11.0351	13.0294	12.0354	10.7338	11.568	12.9922	13.8333
444	lip_neg_1282	Negative	.	N	NA	.	68	33	35	.	.	13.0008	14.3904	13.8471	14.1044	14.4862	14.1975	14.154	20.5025	14.1805	20.4647	14.141	14.1401	19.6812	20.2199	14.3285	19.6864	13.4719	15.2031	13.8987	14.4413	20.3094	16.1318	15.0716	13.9144	13.6805	13.3699	14.0635	14.0104	19.8247	13.6559	13.9089	12.3812	13.6087	13.2794	12.5782	22.2099	21.4212	16.4241
445	lip_neg_1283	Negative	.	N	NA	.	68	33	35	.	.	9.54511	14.0047	13.5824	15.0862	14.3462	12.6543	13.893	15.1063	13.444	14.7455	14.6275	9.1524	13.0673	14.4505	14.1398	14.2175	13.6454	12.5641	12.539	14.1662	14.2311	14.5124	14.3358	14.4678	14.3564	13.7824	14.9761	14.7773	13.4432	13.7066	14.7002	11.882	14.0113	13.1153	11.7241	12.6275	13.6465	14.8295
446	lip_neg_1284	Negative	.	N	NA	.	68	33	35	.	.	8.51507	12.5947	12.4943	13.7071	13.4026	12.0804	12.8819	18.696	12.5861	18.2548	13.1475	9.1524	17.1184	18.466	13.2379	17.6881	12.3165	13.1578	11.682	13.257	18.347	14.503	13.7693	13.0734	12.928	12.5803	13.2603	13.3174	17.5607	12.4559	13.272	10.8654	12.7169	12.1844	10.6217	18.508	18.8854	14.8831
447	lip_neg_1285	Negative	.	N	NA	.	68	33	35	.	.	8.52515	12.6816	12.4406	13.9895	13.0758	11.2357	12.7352	13.8034	12.2673	13.1994	13.2815	9.1524	12.0054	13.2996	12.8025	13.0351	12.2717	11.6772	11.1116	13.0905	13.0259	13.8207	12.9789	12.9927	13.0301	12.586	13.5836	13.3992	12.2988	12.4075	13.2791	10.9368	12.7635	11.858	10.5706	11.3041	12.8486	13.5037
448	lip_neg_1294	Negative	.	Y	LMST04050006,LMST04050007,LMST04050008,LMST04050011,LMST04050015,LMFA03010062,LMFA03010085	.	68	33	35	.	.	14.1123	16.5894	15.895	16.8578	16.717	15.3692	16.0539	17.1082	15.9148	16.6284	16.6558	13.8999	15.465	16.5248	16.4653	16.3072	15.7525	14.8474	15.3614	16.4739	16.3909	16.4132	15.9754	16.2324	16.0459	15.5415	16.7118	16.5494	15.648	15.4066	16.5706	14.6753	15.8462	15.1951	14.438	15.6348	15.9869	16.8532
449	lip_neg_1295	Negative	.	N	NA	.	68	33	35	.	.	6.92855	13.0765	9.12134	8.9596	13.24	12.0367	12.4861	9.95816	8.16814	10.5336	11.5813	14.7792	7.23645	10.5888	9.85983	9.79051	10.2862	10.5764	9.79406	11.1137	9.09446	9.97867	9.34931	12.1076	8.94507	8.6056	13.1561	7.91089	12.6078	11.2624	11.8131	11.7469	11.5984	10.0215	8.72124	7.42469	8.98827	9.36865
450	lip_neg_1297	Negative	.	N	NA	.	68	33	35	.	.	12.1464	14.3578	13.9464	14.7664	14.5763	13.3536	14.1164	14.9886	13.837	14.606	14.5768	11.4177	13.5909	14.5095	14.3161	14.3947	13.6607	12.9925	13.3655	14.3282	14.3469	14.2991	13.9849	14.2004	14.0397	13.7352	14.6754	14.5943	13.6716	13.5605	14.5454	12.7764	14.0003	13.2392	12.5669	13.6153	14.1475	14.7595
451	lip_neg_1299	Negative	.	N	NA	.	68	33	35	.	.	10.2247	13	12.9196	13.9268	13.4605	12.6551	13.078	19.4729	12.966	19.0941	13.2017	9.1524	18.1083	19.0274	13.2776	18.5295	12.4901	14.0749	12.3998	13.3823	19.0128	15.2911	14.258	12.9713	12.9076	12.6153	13.2147	13.3048	18.4361	12.7106	13.076	10.9382	12.88	12.1024	11.2008	19.6507	19.6881	15.459
452	lip_neg_1302	Negative	.	Y	LMSP01060001	.	68	33	35	.	.	14.5209	15.0262	13.85	12.7788	14.5922	13.8105	14.3487	13.9876	14.424	13.2742	13.1672	17.1011	12.8001	12.2343	13.8918	12.3528	13.5493	13.6531	14.7308	15.0292	12.4006	14.2989	13.7785	13.7983	12.7302	12.9261	13.2856	13.6044	12.3034	13.2459	14.4033	13.3022	13.8389	13.624	12.7188	14.203	12.3632	14.9035
453	lip_neg_1307	Negative	.	Y	LMFA01020206,LMFA01020372,LMFA01020373,LMFA01020374,LMFA01030002,LMFA01030061,LMFA01030062,LMFA01030063,LMFA01030064,LMFA01030065,LMFA01030066,LMFA01030067,LMFA01030068,LMFA01030069,LMFA01030070,LMFA01030071,LMFA01030073,LMFA01030074,LMFA01030075,LMFA01030076,LMFA01030077,LMFA01030078,LMFA01030079,LMFA01030080,LMFA01030081,LMFA01030290,LMFA01030291,LMFA01030292,LMFA01030293,LMFA01030294,LMFA01030…	.	68	33	35	.	.	17.7909	19.9522	19.1867	19.7693	19.9793	18.7496	19.3484	20.2844	19.1461	19.8337	19.7577	18.5343	18.659	19.6577	19.662	19.4733	18.7179	17.9955	18.836	19.7282	19.5037	19.4199	18.7186	19.1009	18.8362	18.5537	19.6378	19.4766	18.6665	18.2823	19.6106	17.9923	18.8391	18.1831	17.6461	19.0155	19.2835	19.9435
454	lip_neg_1308	Negative	.	N	NA	.	68	33	35	.	.	8.123	9.46085	9.15491	10.1274	9.84439	8.64094	9.02962	10.4989	9.12949	10.1335	10.049	9.1524	8.94859	10.1097	9.66956	9.91436	9.26396	8.41981	8.37988	9.57624	9.90967	9.83545	9.73042	9.77105	9.74117	9.16925	10.1584	10.3263	9.46693	9.10842	10.0638	8.13343	9.41517	8.79768	7.99203	9.23219	9.82472	10.2496
455	lip_neg_1310	Negative	.	N	NA	.	68	33	35	.	.	8.123	9.51765	8.97929	9.75684	9.97991	8.67865	8.67315	10.3041	8.30745	10.1063	10.1455	9.1524	9.0423	9.96096	9.76386	9.31631	8.89527	8.12535	8.09357	9.5488	9.38455	9.4707	9.18608	9.16515	9.29774	8.99309	9.80606	9.84709	9.61873	8.98055	10.1232	7.68758	9.3141	8.29017	7.51561	9.15608	9.54221	10.1102
456	lip_neg_1314	Negative	.	N	NA	.	68	33	35	.	.	11.0134	14.686	14.0768	15.4148	15.2037	13.6228	14.059	15.9591	14.2331	15.1368	15.3665	9.1524	13.3918	15.1771	14.881	14.6429	14.1232	12.9407	12.9345	14.7713	14.8711	15.0259	14.7591	14.9526	14.859	14.0646	15.6009	15.5166	14.104	13.8412	15.4089	12.5784	14.1814	13.68	12.2978	13.5606	14.2603	15.6147
457	lip_neg_1319	Negative	.	Y	LMGP04050036	.	68	33	35	.	.	11.2408	14.5172	14.4982	15.7322	15.6886	13.722	14.3062	15.6324	14.5671	15.5075	15.4541	11.0212	14.1119	15.3918	15.1994	15.1563	14.4712	13.3761	13.8727	15.1103	15.1185	14.9574	14.4336	14.6229	14.3712	13.8206	14.7865	15.2245	14.3276	13.6408	15.2815	13.0156	14.5066	13.6787	13.1839	13.8773	14.8078	15.4827
458	lip_neg_1320	Negative	.	N	NA	.	68	33	35	.	.	10.9973	13.8406	13.4582	14.5248	14.3576	12.9617	13.5509	14.4307	13.5837	14.2707	14.1335	9.95062	13.2427	14.2251	14.0423	13.8938	13.4134	12.5606	13.0967	14.0165	14.0006	13.806	13.3761	13.6235	13.4592	13.0077	13.8222	13.9122	13.4123	12.8577	14.0679	12.2491	13.4607	12.8357	12.2888	13.1858	13.7113	14.2011
459	lip_neg_1321	Negative	.	N	NA	.	68	33	35	.	.	8.123	10.5384	11.8134	13.3447	12.8493	9.90001	11.7197	13.3201	11.5741	13.1294	12.773	9.1524	11.5295	12.8593	12.1117	12.7379	11.5443	10.8474	10.6719	12.2479	12.5388	12.2098	11.8316	11.9677	11.809	11.4841	12.2081	12.817	11.8449	11.3016	12.7555	10.0249	12.1665	10.8	10.3227	10.3711	12.5562	12.9929
460	lip_neg_1322	Negative	.	N	NA	.	68	33	35	.	.	10.7824	12.1854	12.1711	12.5441	12.4418	11.2891	12.6502	12.5896	11.6265	13.2277	11.9384	9.1524	12.0358	12.1962	12.0176	12.31	11.3717	11.5395	11.9907	12.3475	11.9104	11.7031	11.5616	11.7697	11.6095	12.0157	12.1017	11.5692	11.4975	11.8752	12.0621	11.2626	12.1584	11.3309	10.9792	11.554	12.0364	12.1609
461	lip_neg_1323	Negative	.	Y	LMGP04020009,LMGP04030010,LMGP04030033	.	68	33	35	.	.	8.24166	13.5946	13.9548	15.5108	15.1624	12.7746	13.8177	15.3887	13.8556	15.1857	15.1221	9.1524	13.4614	14.9877	14.6551	14.8294	13.9724	12.7519	12.6535	14.4636	14.5524	14.6016	14.2388	14.3521	14.1523	13.5025	14.5969	15.0564	13.7014	13.3869	15.0212	12.0434	14.1738	13.0929	12.2926	12.4683	14.2292	15.2055
462	lip_neg_1324	Negative	.	N	NA	.	68	33	35	.	.	9.87567	10.3501	10.1994	8.08326	10.3561	9.92299	9.59762	9.88135	10.2286	9.74658	7.93526	12.9265	7.87775	7.87409	9.91798	8.66244	9.60659	9.20824	11.1981	11.3738	7.74868	10.7147	10.6177	9.80502	8.40677	9.83527	9.66427	9.99351	8.78666	9.76125	12.1977	9.08691	9.6798	9.82037	9.15024	10.604	7.51638	11.3005
463	lip_neg_1327	Negative	.	N	NA	.	68	33	35	.	.	13.2011	16.3061	16.3209	17.4126	17.5622	15.5338	16.0819	17.4768	16.3391	17.2968	17.2635	13.3945	15.8523	17.1771	16.9841	16.9816	16.1309	15.0445	15.6631	16.9027	16.8583	16.7393	16.0796	16.3136	16.0356	15.498	16.5655	17.0181	15.9967	15.3246	17.0801	14.7565	16.211	15.3281	14.8804	15.7285	16.6172	17.3054
464	lip_neg_1328	Negative	.	Y	LMFA01030177,LMFA01030178,LMFA01030179,LMFA01140012,LMFA04000050,LMFA04000063,LMFA04000066,LMFA07010351	.	68	33	35	.	.	16.5638	19.2459	19.1538	19.8645	20.2812	18.442	18.9511	20.2344	19.113	19.9792	19.8793	17.3706	18.6063	19.8144	19.6886	19.6602	18.6445	17.768	18.6553	19.6764	19.5533	19.3084	18.4608	18.8123	18.4736	18.1112	19.1546	19.5244	18.5943	17.8398	19.6498	17.6515	18.7646	17.909	17.6517	18.7525	19.4221	19.9361
465	lip_neg_1331	Negative	.	N	NA	.	68	33	35	.	.	8.123	8.26641	8.95003	10.321	9.38794	7.88221	9.14926	9.6777	8.95525	10.6414	9.48578	9.1524	9.21788	9.39701	9.63717	10.0604	9.06711	8.2305	8.72377	9.46553	9.47214	9.07896	9.02595	9.03029	8.40762	8.68747	7.59742	8.76873	9.39836	8.4737	8.94143	7.89818	9.29532	8.4735	8.2941	7.67019	9.73316	8.87086
466	lip_neg_1333	Negative	.	N	NA	.	68	33	35	.	.	9.5095	14.5403	14.6827	16.1461	16.2079	13.9802	14.3426	16.5168	14.8643	15.9946	16.078	9.1524	14.0371	15.9684	15.5368	15.5126	14.629	13.3016	13.4404	15.403	15.5022	15.451	14.9258	15.1207	14.9037	14.0746	15.4853	16.0255	14.5952	13.7896	16.003	12.8647	14.6725	13.9141	13.0289	13.8832	15.0782	16.1542
467	lip_neg_1334	Negative	.	N	NA	.	68	33	35	.	.	10.2705	13.0259	12.7129	13.7294	13.6693	12.2732	12.9411	13.5277	12.886	13.4388	13.28	9.1524	12.6522	13.4127	13.4122	13.0762	12.6359	11.9195	12.5233	13.2427	13.2092	12.8134	12.4091	12.7069	12.41	12.0938	12.7508	12.8636	12.6661	12.0363	13.0836	11.7406	12.6863	12.0839	11.7939	12.4391	12.9414	13.2409
468	lip_neg_1335	Negative	.	N	NA	.	68	33	35	.	.	8.82552	10.2114	9.04444	7.86031	10.7971	10.8662	10.1313	9.38312	9.76811	8.93549	8.75464	13.8132	8.72285	6.93647	9.41142	7.5479	9.86957	9.56334	11.9418	11.7641	6.83885	11.7892	11.0531	9.83367	8.05265	8.49313	9.54543	8.7771	8.0814	9.88144	11.2437	9.64998	10.3205	10.2753	8.0393	8.67754	7.20666	10.9002
469	lip_neg_1336	Negative	.	N	NA	.	68	33	35	.	.	8.123	11.025	11.083	12.4197	12.1259	10.1475	10.9852	12.747	11.3887	12.5792	11.8921	9.1524	11.6759	12.5778	11.7487	12.0295	11.2631	10.0372	10.6215	11.7878	12.5032	11.3195	11.0674	11.202	10.9233	10.4543	11.1171	11.4865	12.2828	10.4745	11.7022	9.71079	11.0037	10.4089	9.96632	13.5973	12.9502	11.8325
470	lip_neg_1337	Negative	.	N	NA	.	68	33	35	.	.	9.77032	12.7729	13.2709	14.2772	14.3102	12.3481	13.0325	14.3663	13.1337	14.3085	14.1437	9.1524	12.9487	14.1598	13.7228	14.098	12.9162	12.2069	12.6038	13.6653	13.7957	13.5553	13.0474	13.1606	12.9691	12.6442	13.3962	14.0461	13.0574	12.4231	14.0095	11.7917	13.3165	12.3033	12.0043	12.5889	13.7981	14.2352
471	lip_neg_1339	Negative	.	N	NA	.	68	33	35	.	.	9.30485	13.0264	13.0403	14.4076	14.3183	12.3541	12.8926	14.1164	13.226	14.1263	13.9666	9.1524	12.7776	14.0126	13.7451	13.6854	13.1687	12.056	12.5732	13.7105	13.7357	13.4995	13.0673	13.222	12.932	12.3854	13.319	13.7353	13.0638	12.3832	13.8239	11.6094	13.1312	12.3691	11.8503	12.2825	13.3698	14.0347
472	lip_neg_1341	Negative	.	Y	LMGP10020014,LMGP10020029,LMGP10030019,LMGP10030063,LMGP10030092	.	68	33	35	.	.	8.123	12.0628	13.3673	14.8794	15.0111	11.9162	12.4567	14.8953	13.3103	14.7485	14.7699	9.1524	12.6995	14.7148	14.0939	14.5769	13.2987	11.8858	11.7732	13.897	14.0636	13.8917	13.4416	13.4631	13.1906	12.4216	13.4201	14.7189	13.1314	12.1856	14.5332	11.1101	13.5036	12.2532	11.7009	11.4332	13.9409	14.6877
473	lip_neg_1343	Negative	.	N	NA	.	68	33	35	.	.	8.123	12.3023	13.4069	15.1194	15.4352	12.3893	12.1974	15.5044	13.5922	15.1138	15.1483	9.1524	12.646	15.2527	14.3829	14.6875	13.3884	11.793	11.8376	14.1773	14.5263	14.2415	13.6795	13.7546	13.4852	12.4146	13.8297	15.2667	13.5	12.0347	15.0524	11.3208	13.3976	12.5639	11.778	12.5333	14.243	15.1416
474	lip_neg_1344	Negative	.	N	NA	.	68	33	35	.	.	8.123	10.2933	12.273	14.0944	14.0224	10.4234	11.3682	13.8163	12.2715	13.9501	13.8057	9.1524	11.7696	13.8341	13.0432	13.6147	12.4335	10.8701	10.7254	12.8299	13.144	12.9057	12.5685	12.5036	12.2226	11.4081	12.2121	13.7728	12.1925	11.2947	13.571	9.62126	12.6187	11.26	10.8379	9.39631	13.0877	13.5988
475	lip_neg_1345	Negative	.	N	NA	.	68	33	35	.	.	8.123	9.06014	9.34009	10.5002	10.2038	7.88221	9.10767	9.75891	9.41375	10.621	9.74348	9.1524	9.42976	9.92236	10.1383	10.2934	9.78908	8.37413	8.36347	9.42851	9.96738	9.62271	9.33487	9.64936	9.20858	8.79723	7.79062	9.38124	9.62972	8.52963	9.47557	7.82659	9.38644	8.84979	8.3831	8.48263	9.5224	9.13278
476	lip_neg_1346	Negative	.	N	NA	.	68	33	35	.	.	8.123	8.2169	9.26553	11.1238	10.6915	7.88221	8.45506	8.97389	8.00616	11.0244	10.7153	9.1524	9.53431	9.67982	8.98391	10.1348	7.48438	7.53395	8.09357	8.01872	8.95994	8.39803	9.30501	8.68198	9.32712	8.45379	9.3132	10.9585	10.3676	8.82792	10.4453	7.68758	9.6195	7.40329	7.51561	12.3288	11.7736	10.3111
477	lip_neg_1347	Negative	.	N	NA	.	68	33	35	.	.	8.123	11.444	12.2893	14.079	13.652	10.7692	12.2694	13.8529	12.2566	13.6717	13.6188	9.1524	11.9163	13.614	12.8687	13.4326	12.3346	11.1599	10.9407	12.8474	13.1499	12.9035	12.7563	12.6744	12.4688	12.0284	12.8725	13.5811	12.219	11.8706	13.4251	10.3285	12.6852	11.5178	10.6942	10.5613	13.0033	13.6666
478	lip_neg_1349	Negative	.	N	NA	.	68	33	35	.	.	8.123	8.2169	10.8899	13.0028	12.2045	8.57221	10.2976	12.4066	10.2069	12.4104	12.1852	9.1524	9.93122	12.3473	11.1051	12.1918	10.6199	8.93433	8.56451	11.0686	11.3609	12.9349	10.9397	10.9396	10.7452	10.2455	10.5047	12.126	10.7295	10.478	12.0378	7.68758	11.343	9.56396	8.66116	8.11611	11.5042	12.0153
479	lip_neg_1352	Negative	.	N	NA	.	68	33	35	.	.	8.123	9.36837	7.97406	10.8287	8.0309	8.72653	8.16033	9.04099	7.8787	8.7083	10.3194	9.1524	8.82186	7.60453	9.06345	9.57811	10.5241	10.3536	8.09357	8.01872	10.0872	9.67865	8.92765	11.0134	10.7246	10.3092	11.1	8.77366	10.4174	10.6717	11.6659	9.45401	8.7576	9.79286	7.51561	7.67019	7.90096	9.55701
480	lip_neg_1353	Negative	.	Y	LMFA13010006,LMFA08040018,LMFA08040023,LMFA08040025	.	68	33	35	.	.	9.55077	10.6424	9.40946	10.5469	10.955	10.6071	9.46309	13.4445	10.0377	13.0198	10.9031	10.2077	13.1777	13.2963	10.2638	12.6587	8.95174	10.9498	9.46329	10.5194	13.0482	11.784	10.5722	9.56279	8.79754	7.86813	9.92563	9.43804	12.7903	7.49391	10.0323	7.68758	8.24098	8.27013	7.51561	14.8348	13.7233	12.2412
481	lip_neg_1358	Negative	.	N	NA	.	68	33	35	.	.	12.9791	12.7113	12.3745	11.3277	12.1915	11.8435	12.4893	12.1644	12.8482	11.2672	11.729	13.9382	11.6872	11.2186	12.4093	10.8612	11.5621	11.8003	13.1674	12.3886	11.7275	12.0365	11.7893	11.537	11.5017	11.7222	11.9003	11.8648	10.1668	11.2238	10.6184	11.6851	11.5555	11.535	11.3525	12.5649	11.4068	12.4903
482	lip_neg_1360	Negative	.	N	NA	.	68	33	35	.	.	10.5054	12.2391	10.8185	8.80947	11.3998	12.0241	10.5977	10.6612	12.2538	11.6002	9.24354	14.5689	11.8433	7.71378	11.2473	8.9422	10.9956	10.4431	12.6805	12.6294	9.37538	13.4962	12.0688	10.5946	8.40323	10.7211	11.6548	11.2349	10.0224	11.1889	15.063	10.4609	10.8162	10.7937	9.77396	11.3066	8.61775	12.6142
483	lip_neg_1364	Negative	.	Y	LMST03020091	.	68	33	35	.	.	9.39811	9.49085	9.6234	9.44762	9.61746	9.35612	9.38219	13.9289	9.29492	13.2289	9.12599	10.5512	12.9339	13.4639	9.33193	12.5918	8.54142	9.40462	9.7114	9.53155	13.1426	10.0878	8.90693	8.64693	8.42966	8.96448	8.99611	8.74117	12.7364	8.83749	8.99763	9.23377	9.04664	8.64313	8.99329	14.1466	12.85	10.0253
484	lip_neg_1365	Negative	.	N	NA	.	68	33	35	.	.	10.7088	12.1289	10.2174	11.1506	11.0671	10.6176	11.3056	17.0894	10.9031	16.5146	10.8985	11.8855	16.3071	16.7111	11.4353	15.8079	10.89	11.5463	11.1914	11.7209	16.5587	12.7289	11.6466	10.4201	10.3742	9.35033	10.1076	10.4023	16.1281	8.99458	10.6887	8.88262	9.7431	10.2351	8.63365	17.4571	16.0082	12.9083
485	lip_neg_1366	Negative	.	Y	LMFA05000600,LMFA01030864,LMFA07010545,LMFA12000212,LMST02020100,LMST02030198,LMST02030202	.	68	33	35	.	.	8.123	9.19772	9.13833	9.1442	9.66483	7.88221	8.64402	9.80812	7.8787	9.44796	7.90257	9.1524	8.88272	10.0217	8.14648	9.39592	8.77446	7.53395	8.40078	9.64383	9.46599	8.88046	9.73642	9.24152	10.0178	9.43386	8.5448	9.86093	9.43499	8.07152	8.86081	8.13139	8.44119	8.65364	7.51561	7.9173	9.24202	9.99381
486	lip_neg_1371	Negative	.	N	NA	.	68	33	35	.	.	9.35063	9.46265	8.94411	12.0826	8.91751	8.04064	8.07364	9.14019	10.0057	7.81115	11.5406	10.7092	8.92012	7.28712	9.72412	7.59221	8.65385	8.79119	10.0102	9.28299	8.905	9.19111	8.19389	8.91673	8.92706	7.95268	8.64836	8.86522	6.90269	7.354	7.89708	7.71116	8.10569	12.1629	8.06005	9.47635	8.39647	8.21194
487	lip_neg_1372	Negative	.	Y	LMFA07010759,LMFA07010978,LMFA01010017,LMFA01020011,LMFA01020012,LMFA01020040,LMFA01020041,LMFA01020092,LMFA01020193,LMFA01020194,LMFA01020195,LMFA01020196,LMFA01020197,LMFA01020198,LMFA01020199,LMFA01020200,LMFA01020201,LMFA01020202,LMFA01020265,LMFA01020281,LMFA01020390,LMFA07010326,LMFA07010342,LMFA07010415,LMFA07010425,LMFA07010470,LMFA07010487,LMFA07010488,LMFA07010596,LMFA07010602,LMFA07010…	.	68	33	35	.	.	15.0665	13.8344	13.661	12.3313	13.7528	13.3011	13.7151	12.7478	14.1298	12.6282	12.8553	16.0569	12.2445	11.2503	12.9739	11.9373	12.8486	12.5939	14.7916	13.6599	11.7093	14.5131	13.4192	12.6431	11.8132	12.9633	12.3223	13.284	11.6328	12.8471	14.3251	12.5105	12.6715	12.8757	11.9274	13.7267	11.4355	14.358
488	lip_neg_1374	Negative	.	Y	LMFA01030820,LMFA01030821,LMFA01140015,LMPR0105060003,LMST04010142,LMST04010143,LMST04010144,LMST04010170,LMST04010263,LMST04010264,LMST04010265,LMST04010266,LMST04010267,LMST04010268,LMST04010269	.	68	33	35	.	.	8.123	11.024	11.9623	11.3605	11.1344	10.7249	10.5978	10.7504	9.93268	10.4819	11.7888	9.1524	10.2644	10.8893	9.79923	10.2563	10.582	11.2246	12.0063	10.7718	10.9829	11.1452	10.6184	10.9853	11.2094	10.592	11.0498	11.5746	10.7475	10.586	11.3259	9.47289	11.1653	11.1603	9.59839	12.7754	10.8599	10.5929
489	lip_neg_1375	Negative	.	N	NA	.	68	33	35	.	.	8.99672	11.0574	9.31772	7.90152	7.09036	7.42747	7.20241	10.3093	9.95484	8.77164	8.2048	12.3188	7.682	10.2582	11.6683	11.6145	7.75981	9.35449	10.6595	11.8824	10.547	8.82448	9.23858	9.02996	11.3183	12.3053	8.31548	7.93475	7.40439	6.76389	8.33926	9.77106	8.55834	7.48287	8.16692	15.781	11.9987	13.1886
490	lip_neg_1379	Negative	.	N	NA	.	68	33	35	.	.	11.7951	11.0373	12.5057	12.0157	11.1315	11.1987	12.1575	9.86111	11.969	9.1421	12.3231	9.1524	10.0175	10.5512	11.3894	10.1644	11.2213	11.6037	12.1927	11.918	10.8083	10.6813	11.7187	11.144	11.1159	11.0104	10.5261	10.6658	9.9107	11.7305	11.6174	10.8769	11.6417	11.6026	10.6162	11.3695	10.2659	11.3535
491	lip_neg_1380	Negative	.	N	NA	.	68	33	35	.	.	14.6729	14.5235	15.1132	14.4566	14.1163	14.1261	15.0579	14.3195	14.6436	13.8865	14.9412	13.0971	14.3416	14.6953	14.5133	14.326	14.2578	14.4243	15.1074	14.8462	14.785	14.0205	14.5504	13.8519	14.008	13.9064	13.5625	13.5561	14.2277	14.2461	14.2785	13.7979	14.3263	14.2409	13.5563	15.3911	14.4831	14.4101
492	lip_neg_1385	Negative	.	Y	LMST03020091	.	68	33	35	.	.	11.3353	12.3476	11.0717	11.9466	11.6111	11.0549	11.9682	16.2455	11.4222	15.7289	11.548	12.6612	15.1487	15.7495	11.6513	14.8286	10.8606	11.9832	11.6829	12.3617	15.5638	13.074	12.0315	10.2862	10.5169	10.4251	10.6742	10.7886	14.9284	9.93897	11.2947	10.3054	10.6737	10.5561	9.82148	16.1213	14.8546	13.5374
493	lip_neg_1389	Negative	.	Y	LMST04010146,LMST04010147,LMST04010148,LMST04010149,LMST04010150,LMST04010151,LMST04010152,LMST04010153,LMST04010154,LMST04010155,LMST04010156,LMST04010157,LMST04010158,LMST04010159,LMST04010160,LMST04010161,LMST04010162,LMST04010163,LMST04010164,LMST04010165,LMST04010166,LMST04010167,LMST04010168,LMST04010169,LMST04010171,LMST04010214,LMST04010216,LMST04010217,LMST04010218,LMST04010219,LMST04010…	.	68	33	35	.	.	9.69234	12.2279	11.3963	10.9969	11.406	9.75605	11.8508	12.651	10.4756	12.6811	11.1573	9.1524	11.8529	12.646	11.2849	12.1938	9.89583	9.82574	10.5473	11.9477	12.5433	10.9017	11.047	10.3871	10.5429	9.99732	10.1928	11.3547	11.0614	10.167	10.484	9.21617	10.4207	10.019	8.71107	11.5687	11.8854	11.671
494	lip_neg_1392	Negative	.	N	NA	.	68	33	35	.	.	14.2755	15.7943	13.6016	14.6131	14.5434	13.9391	15.1239	19.987	14.3744	19.4207	14.4241	15.9689	19.0957	19.5181	14.8602	18.5993	14.0104	14.9623	14.668	15.4294	19.3249	16.1368	15.0307	13.2101	13.5551	13.1123	13.3171	13.5484	18.72	12.3373	14.0994	12.4324	13.2737	13.4491	11.8332	20.1047	18.677	16.551
495	lip_neg_1396	Negative	.	N	NA	.	68	33	35	.	.	9.05618	8.99779	7.923	8.85764	8.0309	7.88221	10.857	16.0901	7.8787	15.9063	7.74133	9.84868	16.2525	15.8619	7.93108	15.822	7.48438	11.6523	9.52332	8.80765	15.674	11.9025	11.0164	7.45398	7.29681	7.46348	7.58491	7.35205	15.141	7.31465	7.62373	7.68758	7.68168	7.40329	7.51561	16.4641	15.9475	12.5591
496	lip_neg_1398	Negative	.	Y	LMFA08020093	.	68	33	35	.	.	11.1646	9.85082	9.91539	7.89584	10.4166	10.4057	9.63733	9.78487	9.49335	10.0907	7.80717	13.2636	8.22171	8.10376	9.49525	8.85555	9.47038	8.90665	10.1825	11.6069	7.8533	11.309	10.3618	10.216	8.09792	8.69422	9.68962	10.0981	8.97505	9.88646	11.9127	8.63894	9.32311	9.21915	8.13099	9.34958	7.65963	11.2013
497	lip_neg_1402	Negative	.	Y	LMFA01030130,LMFA01030373,LMFA01030374,LMFA01030375,LMFA01030376,LMFA01030377,LMFA01030859,LMFA01030860,LMFA01030865,LMFA01030867,LMFA01030898,LMFA01030900,LMFA07010384,LMFA07010385,LMFA07010386,LMFA07010390,LMFA07010391,LMFA07010392,LMFA07010393,LMFA07010394,LMFA07010612,LMFA07010624,LMPR0104030010	.	68	33	35	.	.	14.2508	16.4135	15.487	14.8611	15.6	14.1313	15.9856	16.0873	14.7266	16.0961	15.1866	14.4013	15.3476	15.9306	15.3542	15.6759	14.0284	13.9177	14.9972	16.032	15.8199	14.8472	14.6087	14.3081	14.3247	13.9986	14.2479	15.0668	14.3483	14.0635	14.5433	13.6498	14.4	13.9853	13.1357	15.0344	15.3024	15.5444
498	lip_neg_1403	Negative	.	N	NA	.	68	33	35	.	.	8.123	10.8243	9.73993	9.58548	9.7161	7.88221	10.4321	11.5507	8.66162	11.4777	9.57425	9.1524	10.4886	11.6206	9.5614	10.8473	7.83244	7.53395	8.35875	10.5322	11.4852	9.26946	9.76167	8.87073	9.1584	8.13863	8.02804	10.1864	9.89505	8.57371	8.617	7.68758	8.69959	8.44571	7.51561	10.4445	10.4994	10.3049
499	lip_neg_1410	Negative	.	N	NA	.	68	33	35	.	.	8.123	8.2169	7.923	7.74848	8.0309	7.88221	8.09528	7.81826	7.8787	7.71831	8.18413	9.1524	7.6629	7.60453	7.93108	7.63232	8.04186	7.53395	8.09357	8.01872	8.30339	9.03731	10.9299	10.2948	11.3369	7.67021	8.84433	12.7467	10.6972	9.33821	7.62373	8.36754	7.50912	12.2044	8.11195	7.67019	7.69757	7.74465
500	lip_neg_1412	Negative	.	Y	LMFA01030820,LMFA01030821,LMFA01140015,LMPR0105060003,LMST04010142,LMST04010143,LMST04010144,LMST04010170,LMST04010263,LMST04010264,LMST04010265,LMST04010266,LMST04010267,LMST04010268,LMST04010269	.	68	33	35	.	.	14.1607	14.6804	13.2232	12.1407	13.549	11.0846	14.372	12.8868	11.9083	12.9463	12.0757	12.5041	12.2471	13.3114	12.3393	12.5647	11.0433	10.6684	14.33	13.8412	12.2848	11.788	11.4533	10.8786	11.334	10.8678	11.2239	12.2458	11.1575	10.8096	11.7092	10.2784	11.2757	11.1181	10.3875	11.6178	12.1583	12.6808
501	lip_neg_1420	Negative	.	N	NA	.	68	33	35	.	.	16.7875	15.5739	15.5823	13.4993	15.1611	13.5048	15.4304	15.0257	15.6009	13.0662	12.8242	17.5989	14.4177	12.8883	15.171	12.8582	14.3757	14.4395	16.0827	15.5763	14.1151	14.8993	15.6303	14.1484	13.7698	14.9951	13.1456	14.8681	12.0854	14.0006	13.6569	13.1011	14.3284	14.287	13.6926	16.6784	13.8616	14.9879
502	lip_neg_1421	Negative	.	N	NA	.	68	33	35	.	.	13.4218	13.4661	12.9737	12.1543	13.0273	12.6709	12.9848	12.7539	13.0716	12.054	12.3412	14.6615	12.113	11.9351	12.9961	11.8046	12.288	12.3057	13.8576	13.1701	12.1943	12.7933	12.059	12.1364	11.9706	12.2687	12.5776	12.1652	11.1295	11.7986	11.8192	12.3455	12.3516	12.1412	12.0449	12.9334	12.0467	12.9542
503	lip_neg_1423	Negative	.	Y	LMFA07010965,LMFA01020001,LMFA01020138,LMFA01020139,LMFA01020263,LMFA01020340,LMFA01020386,LMFA01020387,LMFA01030083,LMFA01030361,LMFA01030362,LMFA01030363,LMFA01030364,LMFA01030857,LMFA01030885,LMFA01030886,LMFA01030887,LMFA01030908,LMFA01030912,LMFA01140001,LMFA01140009,LMFA01140019,LMFA07010380,LMFA07010599,LMFA07010670,LMFA12000270	.	68	33	35	.	.	8.123	9.25593	9.36881	10.9109	10.7439	10.0455	8.74323	11.3197	9.48649	10.5864	10.6338	9.1524	9.70153	10.8416	10.3316	10.9366	10.5919	10.2311	8.27228	9.30619	10.8934	10.8907	11.6337	11.3205	11.9648	11.4875	11.493	12.0967	11.1536	11.0725	11.3858	10.4157	10.8787	11.2602	9.84853	9.77473	10.6732	11.4139
504	lip_neg_1426	Negative	.	N	NA	.	68	33	35	.	.	9.99881	9.93757	10.102	9.47276	9.79969	9.19064	9.77522	9.56615	10.1551	8.56568	9.05843	11.1387	8.88888	8.95913	9.86512	8.0567	9.16076	9.25297	10.2422	9.67288	9.19146	9.64406	9.1216	9.25086	9.13934	9.29035	9.43716	9.15668	7.90601	8.76894	8.37461	9.04023	9.10825	9.2852	8.85452	9.60298	8.91997	9.44457
505	lip_neg_1427	Negative	.	N	NA	.	68	33	35	.	.	9.27517	9.80582	7.923	7.6912	8.0309	7.88221	9.42904	7.81826	7.8787	7.71831	8.65033	10.541	8.81248	7.83565	9.29891	7.68585	8.35401	7.53395	9.34492	9.54885	7.62296	7.85606	7.19252	7.45398	7.29681	9.16958	7.58491	7.35205	8.36174	7.31465	8.84279	7.99798	8.66942	7.40329	7.51561	10.0262	8.42089	12.6308
506	lip_neg_1431	Negative	.	Y	LMST03020037,LMST03020038,LMST03020609	.	68	33	35	.	.	8.123	8.97152	7.923	8.52251	8.27823	7.88221	8.33773	7.84129	7.8787	8.57146	8.78766	9.1524	7.6629	9.1337	8.7177	8.10492	8.54353	7.53395	8.09357	8.92881	8.73592	9.20248	8.72008	8.14219	8.84115	7.46348	7.58491	9.52235	8.46193	8.01104	7.66449	7.68758	7.59472	8.56487	7.51561	8.73918	8.67152	8.65671
507	lip_neg_1441	Negative	.	N	NA	.	68	33	35	.	.	14.1173	14.2514	13.7182	13.1475	13.8522	13.5656	13.8022	13.5114	13.7087	13.019	13.1541	15.5647	12.8642	12.8568	13.8884	12.7305	13.0358	13.0195	14.4119	14.0912	13.0676	13.3616	12.6312	12.9043	12.7052	12.9946	13.3468	12.8028	12.0611	12.53	12.6543	13.0534	13.0725	12.8361	12.9061	13.5382	12.856	13.4563
508	lip_neg_1443	Negative	.	N	NA	.	68	33	35	.	.	8.7421	9.06	8.70432	7.85091	8.91917	8.57886	8.41351	8.3483	9.00172	8.05232	7.86372	9.54709	7.87986	7.50836	8.87939	7.57134	8.22268	8.49929	9.52834	8.87338	7.92799	8.80167	8.42102	8.40797	8.27545	8.35433	8.46374	8.42427	7.42603	8.13566	7.87057	8.18512	8.15728	7.92699	7.81894	8.77042	8.11791	8.80207
509	lip_neg_1447	Negative	.	Y	LMFA01020254,LMFA01020255,LMFA01030161,LMFA01030162,LMFA01030407,LMFA01030408,LMFA01030409,LMFA01030410,LMFA01030411,LMFA04000062,LMFA07010402,LMFA07010546	.	68	33	35	.	.	14.6523	15.7608	13.8992	12.4236	13.8944	11.9038	14.9727	13.3748	12.3438	13.4553	12.5573	13.5657	13.0646	13.4497	12.6791	12.964	12.3785	11.6981	15.2418	15.0575	12.8744	12.4773	13.0715	12.574	13.5113	12.7779	12.5339	13.7118	12.4877	12.1909	12.4203	12.4523	12.1718	12.8663	11.8237	11.5764	12.6291	13.0022
510	lip_neg_1448	Negative	.	Y	LMST03020037,LMST03020038,LMST03020609	.	68	33	35	.	.	11.0717	12.4026	10.1358	9.08475	10.2086	7.88221	11.3628	9.79448	8.69935	10.1268	8.78634	9.1524	9.42193	10.1219	9.11824	9.34637	9.40617	7.80548	11.7991	11.6554	9.67752	9.41655	10.1404	9.5908	10.5525	9.23042	9.00236	10.65	9.73649	8.86706	8.67759	8.28296	8.40767	9.8042	7.71374	8.89958	9.10216	9.60036
511	lip_neg_1449	Negative	.	N	NA	.	68	33	35	.	.	11.0477	11.2007	10.7445	10.2604	10.9284	10.7249	10.7718	10.5941	10.6331	10.0813	10.44	11.7987	9.95019	10.1294	11.0849	9.74687	10.312	10.1113	11.6206	11.1345	10.1995	10.6997	9.9747	10.0492	10.0319	10.438	10.8589	9.97899	9.37447	9.76843	9.5182	10.3583	10.4559	10.2147	10.1289	10.6457	10.1287	10.8304
512	lip_neg_1457	Negative	.	N	NA	.	68	33	35	.	.	12.8682	12.9913	12.2436	12.0163	12.6313	12.3468	12.3241	12.3891	12.6423	11.6113	11.7081	13.8039	11.7228	11.4952	12.6124	11.5979	11.7965	11.8354	12.6862	12.6966	11.268	11.7276	11.5265	11.7467	11.6098	11.6741	12.1067	11.6839	10.4135	11.0601	11.0823	11.7304	11.8799	11.6236	11.5954	12.1238	11.2827	12.221
513	lip_neg_1458	Negative	.	N	NA	.	68	33	35	.	.	12.3698	12.6366	11.7744	11.4812	12.1333	11.6781	11.7789	11.897	12.102	10.94	11.4999	13.009	11.2372	11.2406	12.0774	11.1895	11.3293	11.4864	12.2272	12.2923	10.7209	11.2057	10.905	11.325	11.1716	11.3453	11.67	11.0404	9.85003	10.6027	10.5641	11.3414	11.2664	11.3572	11.3804	11.8414	10.7075	11.7853
514	lip_neg_1459	Negative	.	N	NA	.	68	33	35	.	.	9.8236	12.0638	12.3942	12.1298	12.5451	11.6764	12.4218	12.4372	12.0154	13.3229	12.0007	9.1524	12.4217	11.9155	12.3757	12.4694	11.1155	11.611	12.0824	12.263	12.1165	11.7825	11.1715	11.3911	11.2096	11.3283	11.297	11.5255	11.189	11.5528	11.7927	10.8433	11.9033	10.699	11.1544	12.1865	12.3169	12.2286
515	lip_neg_1460	Negative	.	N	NA	.	68	33	35	.	.	11.8473	13.9003	12.9418	13.3702	13.4826	13.0655	13.3623	13.1978	13.331	12.9268	13.0262	12.5601	12.8069	12.8487	13.6192	12.5267	12.8322	12.4329	13.3183	13.6085	12.9796	12.8126	12.3043	12.6766	12.501	12.1951	12.6741	12.3667	12.5439	12.291	12.7969	12.0908	12.6185	12.3642	12.2226	13.0948	12.4151	13.0385
516	lip_neg_1461	Negative	.	N	NA	.	68	33	35	.	.	12.9667	11.3495	10.4957	8.65453	11.6759	10.8712	10.2017	10.2664	11.8217	10.0257	9.68127	12.311	11.2031	7.46853	9.01898	8.38777	10.6313	10.4237	12.1747	10.5105	6.93317	12.0313	11.3547	10.5323	9.50809	8.82757	9.89378	11.6901	7.55333	10.122	11.8342	9.72581	10.9377	11.2434	8.02984	9.12101	6.77135	9.77899
517	lip_neg_1462	Negative	.	N	NA	.	68	33	35	.	.	8.123	13.0882	12.5359	13.4427	13.039	12.0389	12.4614	13.0562	12.7459	12.7835	12.685	9.1524	12.5698	12.7266	13.3794	12.5675	12.1763	11.7095	12.3622	13.1089	12.9136	12.5964	12.0782	12.3146	12.0396	11.3379	12.0389	12.0419	12.2702	11.6788	12.3756	10.5968	12.0776	11.1301	10.9326	12.9547	12.4389	12.7858
518	lip_neg_1463	Negative	.	N	NA	.	68	33	35	.	.	8.123	12.6781	12.1915	12.4724	12.5961	12.2814	12.3698	12.346	12.0331	12.3837	11.8328	9.1524	12.161	11.8354	12.6333	11.9293	11.6936	11.6333	12.1303	12.7641	12.2017	12.1586	11.6094	11.7038	11.5713	11.3491	11.8423	11.5423	11.6285	11.5354	12.0386	10.5484	11.8536	11.0304	11.2268	12.4731	11.9314	12.1081
519	lip_neg_1465	Negative	.	N	NA	.	68	33	35	.	.	13.9717	16.9906	16.3565	16.9592	17.2812	16.1908	16.1319	17.2364	16.6199	16.674	16.8514	14.6717	16.1579	16.5665	17.1029	16.3074	15.7289	15.2205	15.9158	17.2117	16.731	16.3911	15.4898	15.8307	15.5111	14.914	15.8916	15.7826	15.686	15.1933	16.5221	14.6931	15.6309	14.9904	14.7886	16.776	16.2491	16.961
520	lip_neg_1466	Negative	.	N	NA	.	68	33	35	.	.	12.1348	15.3954	14.6464	15.3381	15.51	14.5396	14.5989	15.371	14.9862	14.9728	15.0614	12.5126	14.552	14.8881	15.4282	14.5432	14.2601	13.7436	14.4045	15.4455	15.0223	14.6739	13.9962	14.2922	14.0416	13.3983	14.2788	14.1575	14.194	13.703	14.7777	13.0858	14.1133	13.4872	13.2837	15.05	14.5153	15.1699
521	lip_neg_1467	Negative	.	N	NA	.	68	33	35	.	.	10.9171	14.0397	13.3524	14.0781	14.0936	13.2955	13.3542	13.9754	13.6611	13.6174	13.693	11.3031	13.2888	13.56	14.1017	13.3361	13.0627	12.5119	13.1823	14.0966	13.6779	13.3545	12.7813	13.08	12.8028	12.1742	12.9914	12.8455	12.9641	12.5122	13.4163	11.9958	12.9141	12.3545	12.1633	13.6798	13.2677	13.7811
522	lip_neg_1468	Negative	.	N	NA	.	68	33	35	.	.	10.5329	14.2445	13.9418	14.4998	14.5827	13.6407	13.9125	14.5151	14.1056	14.0601	14.14	10.1404	13.8948	14.0187	14.5027	13.9815	13.2761	13.0256	13.6107	14.5207	14.0552	13.8821	13.1169	13.3683	13.1346	12.7411	13.3995	13.3055	13.2931	13.0364	13.8645	12.1553	13.4113	12.5123	12.4928	14.2793	13.8804	14.2809
523	lip_neg_1470	Negative	.	N	NA	.	68	33	35	.	.	12.4389	14.7453	13.9881	14.4556	14.64	13.9662	14.1785	14.3825	14.2454	14.0832	14.1357	13.1095	13.852	14.0321	14.5713	13.7537	13.58	13.2486	14.0596	14.6147	14.0679	13.8263	13.2352	13.5446	13.3167	12.9737	13.6122	13.3727	13.426	13.0473	13.9461	12.8796	13.5049	13.0165	12.9775	14.1514	13.7298	14.2243
524	lip_neg_1471	Negative	.	N	NA	.	68	33	35	.	.	10.8305	13.7293	12.8062	13.4802	13.3968	12.8261	13.1344	13.187	13.1197	12.9523	12.9942	10.7412	12.6825	12.8983	13.6144	12.5829	12.6707	12.1378	12.9268	13.4436	13.0303	12.6914	12.3504	12.6003	12.44	11.9201	12.3409	12.2155	12.5342	12.0157	12.6966	11.4718	12.342	12.019	11.7341	13.1013	12.4656	13.0518
525	lip_neg_1472	Negative	.	N	NA	.	68	33	35	.	.	11.3547	8.86237	9.64674	7.75664	8.93173	9.54194	7.81747	8.65846	10.9805	9.13263	7.30603	8.95356	7.66884	7.34601	9.70498	8.25836	9.57324	7.80505	8.51978	9.22164	8.54139	8.00429	7.97568	8.37118	8.31289	7.86192	7.29332	10.1825	7.97154	9.62168	7.84636	7.42496	7.94121	7.68886	7.71826	8.55166	7.27626	8.12524
526	lip_neg_1474	Negative	.	N	NA	.	68	33	35	.	.	8.123	12.1776	12.3731	12.5993	12.6508	11.659	12.4482	12.6918	12.1748	13.2264	12.0137	9.1524	12.5088	12.0947	12.5799	12.6041	11.029	11.7137	11.9366	12.8744	12.2032	13.6196	11.468	11.7781	11.4192	11.4049	11.5568	11.6277	11.4649	11.8765	12.0134	10.4664	11.9586	10.4743	10.8726	12.4549	12.4921	12.4929
527	lip_neg_1475	Negative	.	N	NA	.	68	33	35	.	.	9.47801	13.4433	12.8883	13.4634	13.4955	12.7634	13.0538	13.2038	13.0584	12.9735	13.1021	9.1524	12.9475	12.9526	13.4528	12.7132	12.3886	12.1732	12.7575	13.4401	12.9843	12.7817	12.168	12.4873	12.2516	12.0307	12.41	12.2498	12.3835	12.295	12.7453	11.511	12.5781	11.8511	11.8659	13.1589	12.836	13.091
528	lip_neg_1476	Negative	.	N	NA	.	68	33	35	.	.	8.50259	11.6211	10.5366	10.8387	10.2657	10.9026	11.3645	10.4441	11.2634	10.3898	9.78693	9.1524	9.96391	10.3244	11.3942	9.84554	10.9199	10.4728	11.4737	10.6376	10.2164	10.3613	10.5661	10.9548	10.8551	10.1789	10.9238	9.76878	10.4742	10.1956	10.0067	9.99116	10.84	10.0998	10.2738	10.9107	9.9924	10.4291
529	lip_neg_1477	Negative	.	N	NA	.	68	33	35	.	.	8.123	13.1008	13.2061	13.9962	13.9308	12.6081	12.7983	13.9055	13.2221	13.472	13.5077	9.1524	13.2494	13.4227	13.8033	13.3967	12.1122	12.2034	12.1592	13.7976	13.5461	12.963	12.4505	12.5524	12.3006	11.8205	12.5238	12.6527	12.6686	12.27	13.2429	10.316	12.7457	11.1771	11.3443	13.9089	13.3651	13.7357
530	lip_neg_1478	Negative	.	N	NA	.	68	33	35	.	.	8.90611	12.656	11.8235	12.1168	11.9536	11.4925	12.2517	11.322	11.8591	11.3533	11.2412	9.1524	11.4353	11.1645	12.2882	10.9144	11.7134	11.3224	12.1094	11.7104	11.366	10.6913	11.189	11.2057	11.3428	11.0279	11.3654	10.7102	11.2042	11.1039	10.7548	10.789	11.3904	11.1256	11.0213	11.7608	10.7431	10.8263
531	lip_neg_1479	Negative	.	N	NA	.	68	33	35	.	.	12.8594	10.1447	9.05305	7.86161	11.5534	9.17843	9.45552	8.7734	11.1265	10.6992	8.44038	12.1425	9.54701	6.93134	7.64745	7.67589	10.8644	8.58593	11.9914	10.0365	6.81215	11.3638	11.144	10.1683	7.21556	8.87992	9.91079	11.7136	8.34474	10.9913	12.545	9.49521	9.86243	11.3546	9.14476	8.68528	6.63792	8.73573
532	lip_neg_1480	Negative	.	N	NA	.	68	33	35	.	.	12.131	14.8137	14.5057	15.0338	15.2196	14.2163	14.2423	15.2436	14.6293	14.7411	14.9089	12.7997	14.4027	14.6843	15.0897	14.6146	13.7601	13.5022	14.0114	15.2035	14.8365	14.4499	13.6476	13.9749	13.6179	13.169	13.9684	13.9321	13.7589	13.4708	14.6316	12.9106	13.8987	13.0968	13.031	14.8932	14.5562	15.082
533	lip_neg_1481	Negative	.	N	NA	.	68	33	35	.	.	12.0023	9.41563	9.26937	7.82373	11.2996	8.84892	9.53359	8.62686	11.6056	9.71388	8.1356	11.5154	10.1419	7.14142	7.7105	7.56616	10.3229	9.27439	10.4233	8.295	6.99239	10.2359	10.3273	10.169	7.87407	9.07437	9.53544	11.1568	9.56929	9.66303	11.3063	7.15572	9.95123	10.5356	8.4704	8.45963	6.83665	8.60241
534	lip_neg_1482	Negative	.	Y	LMFA01010018,LMFA01020013,LMFA01020014,LMFA01020042,LMFA01020043,LMFA01020044,LMFA01020045,LMFA01020046,LMFA01020093,LMFA01020094,LMFA01020175,LMFA01020205,LMFA01020292,LMFA07010379,LMFA07010426,LMFA07010441,LMFA07010450,LMFA07010457,LMFA07010466,LMFA07010471,LMFA07010473,LMFA07010527,LMFA07010597,LMFA07010601,LMFA07010679	.	68	33	35	.	.	17.707	20.0962	19.451	19.7297	20.2343	19.2071	19.2702	20.1126	19.5686	19.5755	19.7374	19.3552	19.1403	19.3996	20.0431	19.3319	18.5337	18.1853	19.1604	20.1966	19.5382	19.266	18.1493	18.6313	18.2259	17.8386	18.7572	18.5389	18.4063	18.0383	19.3824	17.8416	18.544	17.864	17.8004	19.665	19.1956	19.851
535	lip_neg_1483	Negative	.	N	NA	.	68	33	35	.	.	12.6175	15.3264	14.9451	15.3975	15.6443	14.6706	14.7987	15.549	15.0568	15.0901	15.2239	13.1544	14.7796	15.0441	15.4974	14.8864	14.1933	13.9637	14.5355	15.588	15.1245	14.8045	14.0312	14.3444	14.0516	13.6064	14.4053	14.3167	14.1786	13.8754	14.9757	13.3761	14.2827	13.5601	13.4841	15.1916	14.7864	15.3672
536	lip_neg_1484	Negative	.	Y	LMPR01070293,LMPR01070294	.	68	33	35	.	.	8.123	11.3997	11.6291	12.1137	12.2627	10.9732	11.1948	12.3562	11.4781	11.8285	11.891	9.1524	11.5235	11.7792	12.0063	11.7777	10.7302	10.5969	10.657	11.9665	11.8621	11.4525	10.8196	10.9602	10.7233	10.3762	11.0082	11.1075	10.9318	10.6569	11.6381	9.75526	10.9906	9.9659	9.79752	11.9554	11.7035	12.0829
537	lip_neg_1485	Negative	.	N	NA	.	68	33	35	.	.	13.3564	16.5608	15.94	16.5732	16.8264	15.7627	15.7781	16.7318	16.2348	16.2393	16.3832	13.8439	15.7798	16.1528	16.6893	15.8848	15.3788	14.9004	15.5403	16.7663	16.3001	15.9587	15.1371	15.4548	15.148	14.5279	15.4955	15.3548	15.336	14.8384	16.0726	14.2351	15.2925	14.5908	14.4214	16.3283	15.8158	16.5023
538	lip_neg_1486	Negative	.	N	NA	.	68	33	35	.	.	8.42803	13.0477	13.1459	13.9379	13.9772	12.5654	12.575	14.186	13.2149	13.5665	13.6825	9.1524	13.2267	13.5851	13.7819	13.5122	12.3417	11.9234	11.9394	13.8872	13.7657	13.1554	12.5459	12.7422	12.3605	11.6173	12.5423	12.8479	12.4782	12.2219	13.4443	10.8007	12.5605	11.3002	11.1846	13.7326	13.4752	13.9838
539	lip_neg_1487	Negative	.	N	NA	.	68	33	35	.	.	11.8021	15.7279	15.076	16.0481	16.328	15.0822	14.6589	16.3963	15.4989	15.727	15.9083	10.8772	14.9718	15.6489	15.9826	15.3039	14.523	13.9563	14.2832	16.1303	15.8225	15.407	14.4549	14.8255	14.3882	13.5513	14.866	14.8851	14.6631	14.005	15.63	13.2117	14.3384	13.78	13.384	15.7138	15.1619	16.0497
540	lip_neg_1488	Negative	.	N	NA	.	68	33	35	.	.	12.3325	14.9735	14.4216	14.9042	15.1484	14.279	14.4402	14.9541	14.658	14.5375	14.7016	12.9518	14.3197	14.5205	15.0209	14.359	13.8737	13.564	14.2306	15.067	14.6159	14.2914	13.6217	13.9361	13.6602	13.2602	13.9556	13.8305	13.7872	13.4434	14.4094	13.0627	13.8474	13.2774	13.1778	14.6755	14.226	14.7919
541	lip_neg_1489	Negative	.	N	NA	.	68	33	35	.	.	10.4861	13.4879	12.885	13.6027	13.6864	12.7706	12.8612	13.5855	13.2269	13.2355	13.1686	10.6377	12.8631	13.2061	13.664	12.8744	12.5673	12.0942	12.684	13.6137	13.2954	12.9718	12.3893	12.6189	12.3474	11.74	12.525	12.4872	12.5119	12.0673	13.0767	11.4272	12.5205	11.8535	11.6788	13.3587	12.8548	13.4096
542	lip_neg_1490	Negative	.	N	NA	.	68	33	35	.	.	10.5874	14.5267	14.4598	15.5416	15.0816	14.1563	14.1323	15.0036	14.4654	14.5249	14.5898	9.1524	14.2674	14.424	14.9986	14.3937	13.5396	13.4366	13.6271	15.7925	14.5325	16.1208	13.4894	13.853	13.606	12.8925	13.8151	13.8132	13.5901	13.4962	14.3245	12.3098	13.6995	12.9083	12.7534	15.0329	14.4081	14.744
543	lip_neg_1491	Negative	.	N	NA	.	68	33	35	.	.	10.5148	14.5367	14.3984	15.0967	15.1695	13.9392	14.0692	15.2686	14.497	14.6907	14.8302	9.1524	14.3999	14.6548	15.0285	14.6001	13.5674	13.3576	13.6266	15.0582	14.784	14.2887	13.5577	13.8265	13.5312	12.9431	13.8409	13.8969	13.6887	13.3635	14.578	12.2535	13.8443	12.7385	12.6646	14.8234	14.5115	14.9993
544	lip_neg_1492	Negative	.	N	NA	.	68	33	35	.	.	8.123	9.53149	9.39018	10.0312	10.0677	9.0421	8.84916	10.2502	9.53687	9.76235	9.95087	9.1524	9.4154	9.79011	10.0098	9.68782	8.93923	8.49826	8.54912	10.0245	9.91046	9.58963	9.01815	9.13075	8.95711	8.22253	9.09783	9.20838	9.11406	8.68399	9.74848	7.76152	8.98776	8.27226	7.97656	9.96614	9.69297	10.0763
545	lip_neg_1494	Negative	.	Y	LMPK12070042,LMPK12080021,LMPK12120070,LMPK12120241,LMPK12120413,LMPK12120506,LMPK12120507,LMPK12120508,LMPK12120597,LMPK12140174	.	68	33	35	.	.	8.123	10.1242	9.79657	10.4189	9.97405	8.98425	9.58333	10.0478	9.75987	10.0751	9.65448	9.1524	9.65778	9.57164	10.1974	9.80389	9.48766	9.11437	8.92716	10.1687	10.0307	9.65331	9.2828	9.50364	9.34353	8.79892	9.00112	9.03491	9.5663	8.84186	9.62691	8.24934	9.11377	8.54685	8.43576	10.0674	9.65479	9.78858
546	lip_neg_1495	Negative	.	N	NA	.	68	33	35	.	.	8.123	11.1355	11.0027	11.6819	11.4741	10.5055	11.2371	11.6127	10.9661	11.2769	11.1912	9.1524	10.9664	11.0676	11.8296	11.1041	10.4857	10.2533	10.4728	11.4091	11.3017	10.8997	10.399	10.7178	10.4853	10.0905	10.5187	10.4915	10.5218	10.1113	11.0044	9.22571	10.5658	9.52091	9.5483	11.1598	10.9286	11.4136
547	lip_neg_1496	Negative	.	N	NA	.	68	33	35	.	.	8.123	10.6508	11.6303	12.0843	11.9178	10.8398	11.1934	12.3583	11.1776	11.4367	11.8974	9.1524	11.6285	11.6456	11.7113	11.9861	10.2434	10.3956	9.9577	11.8777	11.6416	11.4667	10.4655	10.5519	10.372	10.2931	10.7985	11.0192	10.3942	10.5578	11.6023	9.53552	11.0761	9.40905	9.69217	11.7713	11.9232	12.0452
548	lip_neg_1497	Negative	.	N	NA	.	68	33	35	.	.	15.3439	14.0466	14.3311	12.2633	14.0896	13.3824	14.303	13.1081	14.4909	13.1031	12.8143	16.428	13.1744	11.8843	13.1956	11.7058	13.1037	12.9567	15.2246	13.8194	11.5437	14.6374	13.7701	13.142	12.3862	12.8122	12.2448	13.7772	12.2519	13.2124	13.7013	13.1164	13.3255	13.0818	12.3433	13.7859	11.5157	14.4928
549	lip_neg_1499	Negative	.	N	NA	.	68	33	35	.	.	12.1492	9.90319	9.80141	7.83372	10.9963	9.87279	9.72365	7.68284	11.3154	9.29725	7.32398	11.251	10.1651	7.04152	7.69387	8.32075	10.3189	9.3043	10.9077	9.67364	6.94485	11.0154	10.5809	10.1094	8.55439	9.37699	10.0737	11.059	7.53288	9.82935	11.054	8.39549	10.0113	9.98499	8.96236	8.51914	6.78424	9.76043
550	lip_neg_1500	Negative	.	N	NA	.	68	33	35	.	.	8.123	11.7122	11.6057	12.8008	12.5052	11.1078	11.0852	12.9471	11.8713	12.4095	12.3826	9.1524	11.8399	12.2913	12.5507	12.0898	11.2166	10.6118	10.6222	12.4928	12.4159	11.8986	11.2866	11.5268	11.2084	10.0772	11.335	11.5072	11.299	10.7746	12.1527	8.77539	11.2303	10.0521	9.48783	12.4637	12.0877	12.6535
551	lip_neg_1501	Negative	.	N	NA	.	68	33	35	.	.	8.123	13.1286	12.6318	14.0182	13.5251	12.4366	12.6114	13.5749	12.9737	13.1619	13.1968	9.1524	12.7115	13.077	13.3887	12.8676	12.2992	11.9242	12.2307	13.5525	13.2231	14.3962	12.2304	12.4212	12.1671	11.4219	12.2781	12.3648	12.4171	12.0135	12.972	10.9209	12.2298	11.4	11.2922	13.1893	12.7406	13.3459
552	lip_neg_1502	Negative	.	N	NA	.	68	33	35	.	.	8.123	11.9569	11.483	13.3063	12.2826	11.0976	11.3701	12.4433	11.9063	12.0203	11.8275	9.1524	11.5316	12.0053	12.417	11.7964	11.3497	10.5012	10.9868	13.14	12.1401	14.5318	11.2341	11.4016	11.3445	10.2777	11.264	11.1933	11.4338	10.7488	11.9748	9.35158	11.1299	10.1792	9.7248	12.2591	11.7313	12.1583
553	lip_neg_1504	Negative	.	N	NA	.	68	33	35	.	.	8.123	12.5543	12.5595	13.2283	13.0664	11.8387	12.2995	13.1432	12.6774	12.6631	12.4747	9.1524	12.6873	12.5629	13.104	12.8125	11.6871	11.5653	11.6124	12.9504	12.7271	12.2602	11.9036	12.0419	11.7473	11.3681	11.8635	11.907	11.8831	11.5801	12.5093	10.043	11.9982	10.5148	10.4655	12.8397	12.5695	12.7944
554	lip_neg_1505	Negative	.	N	NA	.	68	33	35	.	.	8.123	12.9584	12.9701	13.799	13.7711	12.3724	12.5423	13.8789	13.0405	13.3425	13.4177	9.1524	13.0593	13.3022	13.6658	13.235	12.1899	11.8459	11.5669	13.5466	13.368	12.7052	12.3148	12.4204	12.2149	11.436	12.3749	12.5808	12.3469	12.0188	13.2346	10.2457	12.4245	11.0952	10.9402	13.4979	13.17	13.5706
555	lip_neg_1506	Negative	.	N	NA	.	68	33	35	.	.	10.2148	14.8281	14.2152	15.0871	15.1868	13.9866	14.0876	15.1249	14.5428	14.6609	14.6805	9.1524	14.218	14.5871	15.0854	14.2605	13.8059	13.297	13.7971	15.0458	14.7036	14.2718	13.6338	13.8715	13.621	12.8547	13.7956	13.8068	13.8201	13.3757	14.4353	12.3343	13.7327	12.9026	12.7274	14.6365	14.2352	14.8556
556	lip_neg_1507	Negative	.	N	NA	.	68	33	35	.	.	11.7241	11.6166	10.7986	10.5696	11.3847	11.081	10.7824	10.9151	11.4986	10.5441	10.3491	11.8469	10.6893	9.88229	11.0178	10.0079	10.7667	10.6719	11.3963	11.5024	9.46806	10.2339	10.1231	10.705	10.2196	10.3196	10.7182	10.8509	8.99997	9.80524	10.5015	10.0976	10.8259	10.6548	10.3009	10.5607	9.54781	10.7977
557	lip_neg_1508	Negative	.	N	NA	.	68	33	35	.	.	10.2049	9.52616	9.74078	8.3589	9.65598	9.47351	9.8715	8.78328	10.0742	9.44135	8.55463	11.3762	8.86393	7.67159	8.15575	7.60018	9.16203	8.8947	10.0214	9.22402	7.31667	10.1172	8.94854	9.05262	8.00672	8.17064	8.81939	9.82364	8.65653	9.15004	9.79599	8.50762	8.88288	9.28016	8.45536	8.75714	7.19421	9.09545
558	lip_neg_1510	Negative	.	N	NA	.	68	33	35	.	.	8.123	9.62747	9.48177	9.78446	9.82502	8.36064	9.20056	9.91956	9.57587	9.12286	9.44318	9.1524	8.66906	9.14221	10.0367	8.72792	9.06436	8.6251	9.08389	8.91191	9.12942	9.16218	8.80921	8.39506	8.45177	8.18938	8.35818	8.61993	9.1226	8.40576	9.85663	8.23741	8.28088	7.9218	8.26909	9.26377	9.39653	10.0582
559	lip_neg_1511	Negative	.	N	NA	.	68	33	35	.	.	8.123	11.8546	11.9247	13.0753	13.1757	11.2808	11.1257	13.1563	12.2779	12.5246	12.6057	9.1524	12.2992	12.3928	12.9079	12.5801	11.4192	11.1878	10.5772	12.6711	12.7918	12.0138	11.5327	11.603	11.4407	10.6073	11.4077	11.8277	11.586	11.169	12.4961	8.2329	11.6865	9.93012	9.8744	12.6585	12.2753	12.8843
560	lip_neg_1512	Negative	.	N	NA	.	68	33	35	.	.	11.1719	10.1886	9.83529	7.82774	11.048	10.3798	10.1483	9.57886	11.0376	9.25168	8.63045	10.7138	10.5857	7.22865	8.8623	7.81165	10.5927	9.7013	10.9531	9.93061	6.97329	10.3799	10.5827	9.51585	8.77775	9.04715	9.86109	10.7264	7.62619	8.97433	9.67384	9.47792	10.0795	10.5923	9.09919	8.48354	6.81559	8.54659
561	lip_neg_1514	Negative	.	N	NA	.	68	33	35	.	.	8.123	11.8087	10.9197	12.0991	9.97141	10.0894	11.3652	9.76418	10.5984	10.8637	10.456	9.1524	10.9568	10.9744	11.6212	10.4882	10.4612	10.657	10.0328	10.2678	10.3808	10.3415	10.2047	10.6368	10.5412	9.58545	10.0847	10.647	10.4347	10.399	9.8943	8.63174	10.6748	8.93244	8.99725	11.4221	9.70226	10.3578
562	lip_neg_1516	Negative	.	N	NA	.	68	33	35	.	.	8.123	8.2169	10.7525	11.1574	11.67	9.13462	10.137	11.1366	10.4264	10.9968	10.3516	9.1524	11.0057	10.7194	11.3477	11.362	9.42296	9.90037	8.52417	10.5573	10.9209	10.4278	9.93437	9.95038	9.87348	8.48377	9.65943	10.5179	10.0899	9.79182	10.7746	7.68758	10.1605	7.96952	7.51561	11.4494	11.2365	11.3658
563	lip_neg_1517	Negative	.	N	NA	.	68	33	35	.	.	10.9293	13.0253	12.8553	12.705	13.0947	12.3806	12.9054	12.8349	12.543	13.3643	12.5275	11.3958	12.6207	12.5445	12.9149	12.6037	11.8744	12.1296	12.8548	12.918	12.4118	12.2666	11.7966	12.0667	11.812	11.7822	12.0597	11.9129	11.8462	11.9876	12.3073	11.6251	12.4009	11.4913	11.7759	12.5026	12.4835	12.6016
564	lip_neg_1518	Negative	.	N	NA	.	68	33	35	.	.	8.123	11.2008	11.139	11.9588	11.6843	9.97844	10.9659	11.651	11.1256	11.8827	11.5656	9.1524	11.5344	11.51	12.2063	11.4196	10.6589	10.3377	9.71011	11.9777	11.7114	10.9605	11.1038	11.1788	10.6271	9.83962	10.5276	10.3263	11.2533	10.8149	11.0892	8.40743	10.7343	9.04256	9.60687	11.816	11.0417	11.3852
565	lip_neg_1519	Negative	.	N	NA	.	68	33	35	.	.	8.123	10.3604	11.1598	11.4687	11.3665	10.1196	10.5922	11.5648	10.4473	11.7552	11.0319	9.1524	11.3036	11.107	11.5562	11.4378	10.0377	10.1492	9.95743	11.0574	11.2467	10.7938	10.2835	10.3153	10.1692	9.68068	10.0709	10.4984	10.2778	10.3719	11.0029	8.76527	10.457	9.09225	9.40472	10.8902	11.222	11.3241
566	lip_neg_1521	Negative	.	N	NA	.	68	33	35	.	.	11.4684	13.2387	12.8684	12.6934	13.036	12.5495	13.0866	12.6181	12.7535	13.0939	12.496	11.7519	12.6423	12.3002	12.9892	12.4248	12.3029	12.139	13.0814	13.0048	12.4565	12.1288	11.7346	12.1824	11.9475	11.9241	12.1032	11.8936	11.9648	12.0327	12.325	11.8278	12.3274	11.9078	11.9903	12.5078	12.3996	12.498
567	lip_neg_1527	Negative	.	N	NA	.	68	33	35	.	.	10.9885	11.4728	10.3842	9.94761	10.7546	10.1388	10.7174	10.9893	10.2962	9.14535	10.08	11.6204	10.3353	9.73528	11.4554	9.80057	10.1751	10.3765	10.975	11.341	10.1022	9.8663	9.73629	9.95507	10.3335	10.3312	10.6349	9.8858	8.25795	9.58849	9.2785	9.86798	10.1876	10.1146	9.96919	11.0884	9.9718	10.2877
568	lip_neg_1536	Negative	.	Y	LMFA01030805,LMFA01030819,LMFA01140014,LMPR03070024,LMST04010002,LMST04010441	.	68	33	35	.	.	13.8706	15.0122	14.3862	13.7012	14.6041	13.4686	14.9294	13.9794	13.4684	14.16	13.9776	12.6908	13.657	14.4762	13.4128	13.4609	13.3841	13.0238	14.8934	15.036	13.5639	13.5479	14.0251	12.8977	14.1049	12.7989	13.6758	14.9194	13.2218	13.1072	13.6552	12.9697	13.385	13.8354	13.2176	13.3881	13.6397	14.0053
569	lip_neg_1538	Negative	.	N	NA	.	68	33	35	.	.	8.123	9.82688	8.21188	7.6912	8.62742	7.88221	8.59984	8.15753	7.8787	8.14397	8.74379	9.1524	7.72855	9.49014	7.93108	7.63232	8.58818	7.53395	9.11402	10.0686	7.86011	8.4655	9.59307	7.74382	9.73968	7.46348	8.25453	10.5677	8.46957	7.67519	8.60755	7.68758	7.50912	9.0905	7.51561	8.1932	7.53192	8.429
570	lip_neg_1540	Negative	.	N	NA	.	68	33	35	.	.	10.056	11.4627	10.8596	10.7311	11.281	10.0028	11.3869	10.8356	10.0095	10.858	10.7588	9.1524	10.4874	11.2932	10.179	10.2849	9.9676	9.7081	11.2988	11.5164	10.2861	10.3993	10.8229	9.54599	10.8817	9.54538	10.3891	11.6719	10.1982	9.85709	10.5036	9.47264	10.18	10.3005	9.78536	10.2404	10.5017	10.8514
571	lip_neg_1541	Negative	.	N	NA	.	68	33	35	.	.	10.4169	10.3267	10.1736	8.71851	9.5355	8.41096	9.86447	9.78913	10.1376	8.11388	9.10207	10.8052	9.32464	8.83922	10.2325	8.3357	9.24105	9.47438	10.8387	9.91422	9.20104	9.78817	9.6799	9.2222	9.07369	9.43596	9.17988	9.67078	7.09264	8.55326	8.36966	9.15654	9.511	9.05291	8.66667	10.1701	9.00231	10.3732
572	lip_neg_1544	Negative	.	N	NA	.	68	33	35	.	.	14.4535	14.6952	14.4937	14.4544	14.8557	17.0975	14.3612	13.8774	14.434	14.3142	14.7784	16.1496	12.6957	14.5254	14.1884	14.0621	12.7342	13.3759	14.6598	14.4618	13.9649	13.9289	12.6594	14.4653	13.6753	13.2747	14.567	13.3202	13.7289	12.8902	13.7693	14.1705	13.7637	13.0053	13.8888	13.2668	13.2494	14.0468
573	lip_neg_1545	Negative	.	N	NA	.	68	33	35	.	.	10.8774	10.8963	10.5977	9.82931	10.4116	10.1247	10.5508	10.1794	10.7145	9.76573	10.0479	12.022	9.87778	9.70901	10.4445	9.41992	9.97376	9.92325	11.2085	10.6311	9.82173	10.4371	10.0283	9.876	9.70664	10.0642	10.2935	9.98663	8.78562	9.53273	9.02056	9.90075	9.96529	9.8572	9.63155	10.5658	9.64917	10.4282
574	lip_neg_1553	Negative	.	Y	LMFA01030082,LMFA01030084,LMFA01030085,LMFA01030086,LMFA01030087,LMFA01030366,LMFA01030367,LMFA01030368,LMFA01030369,LMFA01030370,LMFA01030371,LMFA01030372,LMFA01030700,LMFA01030858,LMFA03010000,LMFA07010382,LMFA07010383,LMFA07010387,LMFA07010388,LMFA07010389,LMFA07010397,LMFA07010609,LMFA07010880,LMFA07040058,LMPR0104010005,LMPR0104010023,LMPR0104010024	.	68	33	35	.	.	13.8047	15.189	14.1313	14.4352	14.5389	13.6854	14.547	14.9338	13.9006	14.5474	14.6364	12.7346	13.8036	14.2687	14.3332	14.528	14.0455	13.3749	14.2486	14.6235	14.4922	14.2709	14.4967	14.4931	14.804	14.3663	14.5448	14.9957	14.1695	13.9638	14.5512	13.8156	14.2086	14.0765	13.1742	13.3838	14.151	14.6258
575	lip_neg_1554	Negative	.	Y	LMST04010019,LMST04010020,LMST04010021,LMST04010022,LMST04010023,LMST04010024,LMST04010025,LMST04010026,LMST04010027,LMST04010028,LMST04010029,LMST04010030,LMST04010031,LMST04010032,LMST04010033,LMST04010034,LMST04010035,LMST04010036,LMST04010037,LMST04010038,LMST04010039,LMST04010040,LMST04010041,LMST04010042,LMST04010043,LMST04010044,LMST04010045,LMST04010046,LMST04010047,LMST04010048,LMST04010…	.	68	33	35	.	.	11.793	12.695	11.5165	10.8555	12.0435	11.3637	11.6152	11.6814	11.4902	11.1827	10.9501	14.6394	11.4039	10.5751	11.9061	10.9383	11.3222	11.3367	12.4824	13.3441	10.6677	11.9226	11.6643	11.2714	10.3826	11.3126	11.4351	11.056	10.8582	11.1495	13.49	10.8683	11.5818	11.4712	10.7102	12.1038	10.3412	12.508
576	lip_neg_1560	Negative	.	N	NA	.	68	33	35	.	.	8.123	9.76045	8.41586	9.70913	9.27177	7.98379	8.95318	9.97821	8.57894	9.43624	9.37128	9.1524	8.45836	9.15549	9.20914	9.27646	9.08935	8.10706	8.50721	9.07908	9.51999	9.07311	10.0265	9.65387	10.2889	9.32148	9.56926	10.4788	9.48296	8.99359	9.58935	8.13795	9.25488	9.02963	7.51561	7.67019	9.05241	9.60175
577	lip_neg_1562	Negative	.	N	NA	.	68	33	35	.	.	8.123	11.7014	11.5501	13.927	14.0107	11.9326	11.3133	14.3334	12.7128	13.8305	13.5935	9.1524	11.2159	13.7946	13.6939	12.5723	12.3984	10.5313	9.6795	13.0811	13.3197	13.4212	12.1753	11.8048	11.0948	10.3381	12.5098	12.9799	11.7378	10.051	13.4864	9.77844	11.5048	9.49436	10.3901	10.8061	12.4679	13.6458
578	lip_neg_1566	Negative	.	N	NA	.	68	33	35	.	.	9.75219	10.6276	8.6669	9.35296	8.98655	8.95422	10.4111	16.2482	9.06794	15.7559	10.3588	11.5971	14.5034	15.612	10.5077	15.4324	9.83626	12.1736	10.3326	10.3406	16.2709	12.8255	11.934	9.37017	9.55827	10.0159	8.96337	9.75739	14.182	8.9471	10.3373	7.68758	10.0177	8.43344	7.51561	15.9426	16.1932	13.0854
579	lip_neg_1571	Negative	.	N	NA	.	68	33	35	.	.	16.695	11.3816	10.7964	11.5307	11.0958	10.7107	11.109	10.881	12.8695	14.8344	10.3382	14.804	11.3652	10.1359	9.96544	10.0146	10.1465	10.6578	9.7087	12.7695	8.59419	10.5059	9.56346	9.60577	7.39397	9.98791	9.7163	15.3816	10.9991	10.1918	8.1659	11.0872	10.0724	11.2076	11.7396	7.72867	7.66076	7.95332
580	lip_neg_1589	Negative	.	N	NA	.	68	33	35	.	.	10.6993	9.27571	10.5939	13.0339	9.36869	12.5687	10.0297	8.34903	10.124	10.4383	13.917	11.4051	9.53914	10.8883	9.84931	10.0767	9.19943	7.91598	9.51499	7.87541	9.63939	9.1396	7.76763	9.29216	9.06018	8.00745	10.583	9.56841	10.8582	9.9146	9.02143	9.98892	8.84632	12.0155	9.3536	7.84977	8.25556	8.97907
581	lip_neg_1593	Negative	.	N	NA	.	68	33	35	.	.	8.123	9.57482	9.96662	9.94237	9.94476	9.18622	8.87936	8.59433	10.1313	7.71831	7.79381	9.1524	7.93944	7.61074	8.67593	8.37853	8.06851	9.70019	8.82437	9.14364	8.50814	9.90194	8.94854	7.80397	7.88502	7.46348	7.87415	7.51968	7.30459	8.20157	7.90085	7.68758	8.42634	7.40329	7.51561	8.96557	11.3209	7.84943
582	lip_neg_1594	Negative	.	Y	LMGL05010009	.	68	33	35	.	.	8.123	8.2169	8.88226	13.1431	8.0309	7.88221	8.09528	7.81826	7.8787	7.71831	10.4949	9.1524	7.6629	7.60453	7.93108	7.63232	7.48438	11.4355	8.09357	11.7496	7.62296	14.4018	7.19252	10.751	9.83296	9.57973	8.22716	7.35205	7.30459	7.31465	9.91297	7.68758	9.41207	8.25032	7.51561	11.7732	9.25852	7.74465
583	lip_neg_1595	Negative	.	N	NA	.	68	33	35	.	.	8.123	8.2169	7.923	7.6912	8.0309	7.88221	8.09528	8.06728	7.8787	7.71831	8.27863	9.1524	7.6629	7.60453	7.93108	8.13472	8.47316	8.11888	8.09357	8.01872	8.46853	7.81722	9.75455	8.27103	8.89101	8.51568	8.23204	8.25005	8.56578	8.7589	8.59423	7.68758	7.81139	9.24034	7.51561	7.67019	7.96926	8.0143
584	lip_neg_1599	Negative	.	N	NA	.	68	33	35	.	.	10.2687	9.143	9.49731	8.65171	10.5506	13.7512	10.0286	11.879	10.5889	12.3846	9.55654	9.1524	11.6797	11.7294	7.93108	11.3683	8.42842	9.14226	10.4947	8.9086	11.1215	9.44779	9.43819	13.6069	13.0125	9.62561	13.4267	13.5378	11.1143	13.8784	9.16503	7.93805	9.11869	13.0486	12.8665	11.7865	11.2622	10.0138
585	lip_neg_1609	Negative	.	N	NA	.	68	33	35	.	.	12.4206	12.0651	10.657	9.97148	9.90947	8.60998	11.6944	9.62068	9.62263	10.3965	10.2013	9.1524	10.511	10.769	9.80662	10.5614	9.33428	7.53395	12.0004	11.2778	10.1676	9.09418	9.37386	8.90037	9.51621	7.71293	8.32495	9.86151	8.75521	8.72378	9.63309	8.39271	10.1182	8.34563	7.60476	8.99463	9.24376	9.96207
586	lip_neg_1610	Negative	.	N	NA	.	68	33	35	.	.	12.8526	12.1514	12.7699	13.1032	11.8848	13.5149	12.351	11.1995	13.0185	12.3736	13.5024	12.9918	9.62892	12.0096	12.4505	12.585	12.01	10.5793	11.6169	11.1948	11.6097	11.1838	10.0305	11.3246	11.0639	10.6669	12.1154	11.927	12.6374	12.2096	11.3919	11.5485	10.9495	11.9378	11.1511	9.8116	9.43408	11.4817
587	lip_neg_1611	Negative	.	N	NA	.	68	33	35	.	.	10.3711	8.16403	10.2708	11.5682	7.9821	11.4265	8.03348	8.05008	10.6912	10.418	10.9161	9.74694	7.92515	9.00118	9.59627	10.7396	9.57452	7.69507	7.54282	8.29227	7.5754	7.77849	6.74556	7.40327	7.2434	7.46389	7.84918	9.9368	10.1393	9.72696	8.61787	7.66191	7.48399	9.5739	8.58466	7.15988	7.48045	7.3478
588	lip_neg_1636	Negative	.	N	NA	.	68	33	35	.	.	11.622	11.7164	11.1884	10.3339	11.2925	11.0813	11.3648	11.0885	11.3195	10.3152	10.7612	12.6545	10.2825	10.1333	11.3935	9.86721	10.538	10.5671	11.6362	11.5453	10.6503	11.0781	10.3977	10.7206	10.0774	10.5388	11.0342	10.4658	9.69674	10.366	9.95332	10.5081	10.6915	10.5808	10.3318	11.2569	10.3095	11.1236
589	lip_neg_1639	Negative	.	N	NA	.	68	33	35	.	.	8.123	8.2169	7.923	7.6912	8.0309	7.88221	8.09528	7.81826	7.8787	7.71831	10.11	9.1524	7.6629	7.60453	7.93108	9.16133	7.48438	10.7764	8.09357	8.01872	7.91997	7.63382	7.19252	10.2608	8.36492	9.35215	8.34838	7.35205	7.30459	8.00774	9.97529	8.14489	10.4131	8.98685	7.51561	10.6241	7.53192	7.74465
590	lip_neg_1640	Negative	.	N	NA	.	68	33	35	.	.	8.123	8.2169	7.923	7.6912	8.0309	7.88221	8.09528	7.81826	7.8787	7.71831	9.4349	9.1524	7.6629	7.60453	7.93108	8.12837	7.48438	10.267	8.09357	8.01872	7.62296	7.63382	7.19252	9.78981	8.80626	8.57387	7.73262	7.35205	7.30459	7.87639	9.64923	7.68758	9.87298	8.34945	7.51561	9.86585	7.53192	7.74465
591	lip_neg_1641	Negative	.	Y	LMGP04010977	.	68	33	35	.	.	12.912	14.3529	15.1689	16.979	14.0438	16.0965	13.0462	17.2208	15.8355	16.359	17.7435	9.1524	14.3517	14.8518	16.732	17.0159	15.8781	17.7283	14.0475	13.5547	16.4625	16.3897	15.3459	17.5176	16.6527	16.85	16.9901	15.5754	16.3389	16.1264	17.8257	16.4138	17.4356	16.5507	15.7175	18.2182	16.5761	16.3874
592	lip_neg_1642	Negative	.	N	NA	.	68	33	35	.	.	8.123	8.2169	7.923	10.3448	8.0309	7.97485	8.09528	10.7424	7.8787	9.01695	12.0227	9.1524	7.6629	7.60453	8.90196	11.0559	8.95647	12.4058	8.09357	8.01872	9.90041	7.71082	8.97067	12.1744	11.1381	11.1897	10.8148	8.22339	10.4157	10.0894	12.417	9.23144	12.0389	10.8713	8.26892	12.3891	10.3374	8.46885
593	lip_neg_1643	Negative	.	N	NA	.	68	33	35	.	.	8.123	8.2169	9.61919	12.9091	8.0309	11.4853	8.09528	12.9364	11.0447	11.8623	13.6584	9.1524	8.64035	9.2242	12.0137	12.9956	11.4963	13.8757	8.09357	8.01872	12.1701	12.2407	11.2354	13.6631	12.7453	12.9755	12.8922	11.4128	12.3594	12.1962	13.8709	12.2302	13.5796	12.5794	11.3153	13.9517	12.2759	11.8718
594	lip_neg_1645	Negative	.	Y	LMFA01030902,LMFA07010548,LMFA07010646,LMST04010316,LMFA08040046,LMFA08040057	.	68	33	35	.	.	12.3231	12.109	10.3333	9.19319	9.8493	8.6743	11.715	9.87566	8.45721	10.241	9.55355	9.1524	9.93472	10.6993	9.04224	9.50078	9.69881	9.15051	12.0147	11.588	9.75976	9.42434	10.6539	9.56307	11.1486	10.0001	9.67468	11.5341	9.55092	9.95386	9.08777	9.36053	9.41843	10.8885	9.17469	8.53047	9.99185	9.63543
595	lip_neg_1652	Negative	.	N	NA	.	68	33	35	.	.	8.123	10.7961	12.9738	9.86696	11.9652	9.7879	12.5148	10.4743	10.0115	9.48283	8.51092	9.1524	12.69	11.785	10.2642	10.3509	10.6774	10.1804	9.57355	13.4033	10.6444	10.83	9.67116	11.4034	10.343	9.89671	10.9745	8.45262	10.1204	9.83301	10.8878	9.55101	10.6845	9.96749	9.69961	10.6128	10.3361	8.87043
596	lip_neg_1655	Negative	.	N	NA	.	68	33	35	.	.	9.77674	10.0693	9.56312	8.64689	9.56738	8.95238	9.12069	9.36488	9.52081	8.63635	9.16759	10.934	8.44247	8.43741	9.71567	7.58203	8.88312	9.02472	10.7053	9.63131	8.99767	9.05331	9.0214	9.02286	8.96627	9.28068	9.37535	8.72416	7.85824	8.45272	8.2774	8.80179	9.13876	9.10467	8.52471	9.4508	8.58669	9.53281
597	lip_neg_1657	Negative	.	N	NA	.	68	33	35	.	.	8.50239	8.71187	8.86789	8.94028	8.24117	8.44713	8.73424	8.58733	8.30193	7.84371	8.65081	9.84308	8.43536	8.51785	8.00975	8.37574	7.66146	8.10169	8.81355	8.15495	7.70303	7.90566	7.5282	8.63459	8.47204	8.4474	8.85168	8.4815	8.139	7.85504	8.78053	8.45327	8.44998	8.45779	8.58494	8.62527	7.56369	8.57036
598	lip_neg_1659	Negative	.	N	NA	.	68	33	35	.	.	8.123	8.2169	10.6443	11.0029	8.0309	11.6813	8.09528	10.8174	9.77677	9.1433	7.9768	9.1524	11.5426	11.3491	7.93108	9.75064	7.48438	7.82131	8.09357	8.08047	10.1009	10.2132	9.96319	10.7788	12.2707	10.1896	10.8837	7.35205	10.5281	12.0937	8.61317	7.68758	9.08911	7.96096	10.1663	7.67019	10.4525	12.0037
599	lip_neg_1660	Negative	.	Y	LMGP04010044,LMGP04010839	.	68	33	35	.	.	11.5288	13.2266	14.2452	15.8188	14.3712	15.1121	12.7593	16.0822	15.4802	15.3494	16.1795	9.1524	14.0448	14.697	15.7581	16.1697	14.7305	15.3796	13.3228	13.7597	15.2558	15.4955	13.7892	15.7799	14.6629	14.9573	15.5285	14.2534	15.2007	14.6558	16.6426	15.0405	15.9811	14.6059	14.3824	16.0673	15.2044	15.605
600	lip_neg_1661	Negative	.	N	NA	.	68	33	35	.	.	8.123	8.2169	7.923	7.6912	8.0309	7.88221	8.09528	8.048	7.8787	7.71831	9.02468	9.1524	7.6629	7.60453	7.93108	9.50897	7.48438	8.99537	8.09357	8.01872	7.62296	7.63382	7.19252	8.63844	7.29681	7.76366	7.58491	7.35205	7.74452	7.31465	10.1616	7.68758	9.56538	7.40329	7.51561	8.57964	7.53192	7.74465
601	lip_neg_1666	Negative	.	Y	LMGP04010045,LMGP04010454,LMGP04010613,LMGP04010669,LMGP04010803,LMGP04010829,LMGP04010858,LMGP04100001	.	68	33	35	.	.	8.82981	11.6591	12.7059	13.8067	11.7846	12.8101	10.7666	13.7761	13.2176	13.2258	15.0657	9.1524	11.6034	12.5816	13.2858	14.1236	13.5838	14.3184	13.2068	10.7145	13.0498	12.8154	11.7793	13.9071	12.9399	13.5952	13.777	12.7065	13.4772	13.5087	14.6972	12.166	14.6152	13.355	11.721	14.7646	13.7088	13.8761
602	lip_neg_1670	Negative	.	N	NA	.	68	33	35	.	.	8.123	8.2169	7.923	7.6912	8.0309	8.51479	8.09528	7.81826	7.8787	7.71831	10.4086	9.1524	7.6629	7.60453	7.93108	7.63232	7.48438	11.0556	8.09357	8.01872	7.62296	8.89784	7.19252	10.6813	9.25545	9.7403	8.32438	7.35205	8.28095	7.67428	9.74263	7.68758	9.93209	8.69047	7.51561	11.8965	8.78552	7.74465
603	lip_neg_1672	Negative	.	N	NA	.	68	33	35	.	.	15.2145	13.8255	14.7008	12.969	14.4762	14.0294	14.8849	12.3888	15.3011	15.3366	12.4693	16.2261	12.7455	14.0075	12.6232	10.8201	13.8097	13.6793	14.2178	12.5411	10.3728	13.6376	12.4199	13.5494	13.3887	13.3059	13.3353	12.9614	12.4744	13.7879	14.1551	13.4971	12.7409	14.3382	14.0474	13.5806	12.142	14.4486
604	lip_neg_1676	Negative	.	N	NA	.	68	33	35	.	.	9.5537	11.4645	12.3938	10.5975	11.2243	10.4236	12.0591	11.2369	10.3771	10.9835	11.2173	9.1524	11.4477	11.2346	10.3655	11.3675	11.5702	11.2064	11.537	11.4032	11.1975	11.4608	10.2796	11.6628	11.4306	10.5823	11.2532	9.55779	10.9159	10.8313	12.0044	10.8211	11.7041	11.2038	10.3204	11.4442	10.6413	10.8005
605	lip_neg_1677	Negative	.	Y	LMFA01030824,LMFA07010647,LMST03020562,LMST03020563,LMST03020564,LMST03020565	.	68	33	35	.	.	8.13817	8.2169	9.34524	8.57111	8.23882	9.19855	9.91687	8.00152	8.12944	8.5118	8.2186	9.1524	8.70808	8.93388	7.93108	7.98145	7.83182	7.95081	8.70549	8.95592	7.70492	7.9356	7.98407	7.45398	8.79633	7.47735	8.61613	10.0389	8.00222	7.9976	8.13513	7.68758	7.77286	9.08276	7.51561	8.73453	7.98001	8.58058
606	lip_neg_1684	Negative	.	Y	LMGP04010045,LMGP04010454,LMGP04010613,LMGP04010669,LMGP04010803,LMGP04010829,LMGP04010858,LMGP04100001	.	68	33	35	.	.	8.94048	10.5008	12.7098	13.59	13.152	13.3503	11.3532	14.0959	13.7764	13.2108	13.8581	9.1524	12.6283	13.4699	13.5661	14.2871	12.5921	12.3279	11.7946	11.8577	12.9034	11.9037	11.6956	13.3485	12.5384	12.8354	13.2775	12.2036	13.066	12.557	14.611	12.5214	13.7238	11.9878	11.8847	14.0814	13.3822	13.8211
607	lip_neg_1689	Negative	.	N	NA	.	68	33	35	.	.	15.3534	11.5222	14.2046	13.0404	12.7565	13.1079	11.4468	11.6911	13.4355	14.4182	11.3731	12.4522	12.5836	9.13184	12.7926	13.0488	12.9428	10.4469	9.20396	9.66438	11.3158	9.93769	8.45047	9.83347	9.10652	10.981	10.183	12.7707	12.5666	12.4846	9.62965	12.0433	10.5358	12.5854	12.4608	11.5418	7.6463	9.94807
608	lip_neg_1690	Negative	.	Y	LMGP04010041,LMGP04010388,LMGP04010416,LMGP04010446,LMGP04010574,LMGP04010603,LMGP04010604,LMGP04010632,LMGP04010846,LMGP04010857,LMGP04010875,LMGP04010878	.	68	33	35	.	.	8.7633	8.73827	12.0885	14.0109	11.8435	11.884	10.3752	12.8674	13.0634	11.8381	13.2804	9.1524	11.0544	12.3839	12.6499	13.4322	11.9761	12.6152	11.4965	12.6031	11.6115	13.6876	11.2444	12.6862	11.9604	12.7495	12.8439	11.6578	12.7231	12.4717	13.5709	10.3953	13.4629	11.5178	10.5965	15.8109	13.8615	13.3096
609	lip_neg_1692	Negative	.	Y	LMGP04010036,LMGP04010108,LMGP04010219,LMGP04010330,LMGP04010378,LMGP04010436,LMGP04010596,LMGP04010789,LMGP04010859,LMGP04010874,LMGP04010880,LMGP04010886,LMGP04010956	.	68	33	35	.	.	8.47073	8.2169	8.62219	11.5244	8.0309	10.7637	8.17652	11.455	10.6333	9.93742	12.74	9.1524	10.209	11.4578	10.3208	12.5926	11.7225	12.2415	12.2969	8.63057	10.6402	10.2742	11.0506	12.5365	12.6273	13.1976	12.6422	11.3442	12.706	12.8596	12.7157	9.53545	13.4726	11.2718	10.0705	11.3299	11.7389	12.4251
610	lip_neg_1694	Negative	.	N	NA	.	68	33	35	.	.	16.5548	12.1633	14.3904	12.7194	13.148	13.4314	13.7979	11.46	13.706	14.7893	10.9126	15.4711	16.6695	12.6329	11.6269	9.24925	12.2315	12.0561	11.7659	9.82433	7.62811	12.2262	10.4907	12.1292	12.5319	13.2447	12.1525	13.3819	13.0998	12.7486	11.8921	13.0686	11.5556	12.7518	14.9585	13.2867	9.56815	11.8784
611	lip_neg_1697	Negative	.	N	NA	.	68	33	35	.	.	10.4987	10.4664	10.1123	9.59157	10.0709	9.84681	10.0189	9.92966	10.4429	9.10139	9.64651	11.3248	9.34503	9.18954	10.5085	8.81342	9.63998	9.68863	10.9674	10.3575	9.53138	10.1111	9.47161	9.53151	9.40349	9.66452	10.1979	9.44225	7.98185	9.2969	9.00142	9.67891	9.61916	9.48936	9.15908	10.1118	9.25491	9.92354
612	lip_neg_1701	Negative	.	N	NA	.	68	33	35	.	.	9.13096	10.5198	8.59718	8.883	9.40574	9.49121	9.47084	17.091	9.37751	16.7498	9.60294	9.33663	17.3562	17.3645	9.41728	16.6904	9.22477	9.04193	9.46805	10.0656	16.9046	9.36376	9.11432	8.41877	8.92072	8.45927	9.6913	9.08175	16.7115	8.66961	9.21029	7.68758	8.72907	8.70106	7.51561	17.5802	16.3906	10.5555
613	lip_neg_1708	Negative	.	N	NA	.	68	33	35	.	.	13.6746	12.5871	12.7661	12.2423	12.9952	11.0797	12.137	10.5932	13.8387	13.4011	11.2702	12.5417	9.93422	11.726	9.57061	10.9308	12.3765	11.6807	13.3202	8.70231	7.79904	11.0112	10.0639	11.2063	12.0965	12.1253	12.7893	11.3274	10.3477	12.2131	13.4201	11.9513	11.0412	13.4066	12.888	11.7674	9.97685	12.2512
614	lip_neg_1709	Negative	.	Y	LMGP04010619,LMGP04010676,LMGP04010811,LMGP04010838	.	68	33	35	.	.	8.123	11.0524	13.3237	14.6237	12.713	13.9173	11.3804	14.8933	14.3976	14.4961	15.4939	9.1524	12.929	13.6183	14.9252	15.1141	13.5594	14.4785	11.6357	11.9074	14.3534	13.6078	12.6646	14.7822	13.9522	13.8508	13.7793	13.0655	13.981	13.7125	15.3073	13.564	15.056	13.3436	12.7557	15.3161	14.5143	14.8463
615	lip_neg_1711	Negative	.	N	NA	.	68	33	35	.	.	10.3824	10.3298	9.80125	9.26666	9.76153	9.52806	10.0269	9.63271	9.87023	9.11448	9.33963	11.0659	9.17742	8.71029	9.85704	8.45229	9.38164	9.49973	10.6024	10.2414	9.49312	9.97802	9.59141	9.34417	9.23116	8.86382	9.37448	9.14317	8.5729	9.02516	8.70214	9.39491	9.41729	9.28437	9.11747	9.76982	9.21288	9.73524
616	lip_neg_1714	Negative	.	Y	LMFA07010975,LMFA01020134,LMFA01030088,LMFA01030089,LMFA01030090,LMFA01030400,LMFA01030401,LMFA01030402,LMFA01030403,LMFA01030404,LMFA01030910,LMFA01030911,LMFA07010400,LMFA07010561,LMFA07010591,LMFA07010640,LMFA07010644,LMFA07040059	.	68	33	35	.	.	10.5808	11.2824	10.8603	10.9893	10.6496	11.0401	11.6947	11.2462	9.9904	11.3874	11.3133	10.7919	10.6908	11.2629	10.8425	10.7138	11.5483	10.4185	11.1358	11.2306	11.2035	11.0453	12.1325	11.2183	12.3733	11.5196	11.4288	12.3876	11.1979	11.3262	11.0789	11.1092	11.0791	11.4096	10.397	10.0952	10.8638	11.0128
617	lip_neg_1715	Negative	.	N	NA	.	68	33	35	.	.	8.123	8.2169	7.923	7.6912	8.0309	7.88221	8.09528	7.81826	7.8787	7.71831	7.74133	9.1524	7.6629	8.83554	7.93108	7.63232	11.023	10.1095	8.09357	8.01872	8.22216	7.96428	11.8513	9.08074	11.8895	10.3445	9.41293	11.6807	9.53135	9.85982	7.62373	9.72261	8.38921	12.2771	9.17367	7.67019	7.53192	7.74465
618	lip_neg_1716	Negative	.	N	NA	.	68	33	35	.	.	8.123	8.88311	7.923	9.48812	8.0309	9.59555	8.09528	12.4985	11.1507	10.9622	9.74999	9.1524	8.99979	10.2897	10.8048	12.2233	8.76226	10.4031	8.09357	8.01872	10.3288	7.63382	9.81487	10.6731	9.53467	10.2409	9.94571	7.35205	10.9269	9.57873	11.7222	9.8013	11.5556	9.65667	7.70183	12.8109	9.5436	11.5867
619	lip_neg_1722	Negative	.	N	NA	.	68	33	35	.	.	14.8501	14.9216	14.3608	15.0895	14.4495	15.1248	13.6768	16.8195	15.9292	15.744	15.2257	10.0701	14.6591	15.2796	15.8993	16.4948	14.3798	15.1145	14.1816	14.1399	15.3616	14.0712	14.5369	15.4668	14.5461	15.0027	15.2304	14.054	15.2946	14.5743	16.1876	15.0475	15.8594	14.3935	14.1565	16.9491	14.835	16.1387
620	lip_neg_1723	Negative	.	N	NA	.	68	33	35	.	.	8.73495	8.2169	9.20535	14.2121	12.9154	7.88221	8.09528	8.21046	10.9651	8.36579	7.74133	9.1524	7.6629	7.60453	11.7945	7.63232	7.48438	11.3557	8.09357	15.4284	7.62296	16.2023	7.19252	9.31021	7.29681	7.46348	10.311	7.35205	7.30459	7.31465	7.62373	7.68758	8.41805	7.40329	7.51561	18.7989	15.6394	12.071
621	lip_neg_1728	Negative	.	Y	LMGP06010422,LMGP06010581,LMGP06010638,LMGP06010772,LMGP06010798,LMGP06010827,LMGP06010844	.	68	33	35	.	.	12.3798	11.8051	14.1309	14.0075	13.752	13.3678	13.7916	14.0284	13.1018	13.6558	13.9456	13.3861	13.9257	13.7658	14.4805	13.8948	12.7274	12.841	13.2308	13.5986	14.0465	12.3451	12.5747	12.5843	12.0953	11.3588	12.4977	11.2721	12.1279	12.5359	13.9667	13.176	13.3846	10.3925	13.4491	11.141	13.8134	13.2367
622	lip_neg_1731	Negative	.	N	NA	.	68	33	35	.	.	13.3985	13.4204	12.9687	12.1981	13.0359	12.7428	13.1902	12.7817	13.2157	12.1249	12.4321	14.9286	12.1809	11.9187	13.0546	11.7433	12.3567	12.2701	13.8439	13.3008	12.2721	12.8445	12.2234	12.2567	11.9979	12.4235	12.7263	12.1295	11.2318	11.9007	11.9781	12.3293	12.394	12.1475	11.9514	13.0202	12.0372	12.9764
623	lip_neg_1733	Negative	.	Y	LMGP04010041,LMGP04010388,LMGP04010416,LMGP04010446,LMGP04010574,LMGP04010603,LMGP04010604,LMGP04010632,LMGP04010846,LMGP04010857,LMGP04010875,LMGP04010878	.	68	33	35	.	.	10.8397	10.8632	12.94	14.1908	11.7536	11.7371	12.284	13.2768	12.9785	12.4248	13.1567	9.1524	12.9303	12.9773	13.3843	13.8968	11.7075	12.7783	12.4276	13.1056	12.576	13.6028	11.3674	13.1545	12.7242	13.1673	12.388	10.9823	12.8009	12.573	13.3092	11.0357	13.5984	11.163	11.014	16.6899	14.4903	13.6696
624	lip_neg_1735	Negative	.	Y	LMGP04010044,LMGP04010839	.	68	33	35	.	.	8.123	8.2169	9.25362	12.2393	8.0309	9.27188	8.09528	10.2281	9.33375	9.49644	10.3108	9.1524	8.25299	8.14798	9.21712	10.5712	9.07061	10.7628	8.09357	11.5647	10.0793	12.5486	7.90443	10.4526	9.64577	7.74232	9.10217	9.27953	9.17455	9.2666	10.5906	8.42094	9.71767	9.08284	7.51561	11.2134	8.97116	10.7251
625	lip_neg_1738	Negative	.	N	NA	.	68	33	35	.	.	8.83027	11.0597	10.9558	10.761	10.9966	10.2067	10.365	10.0441	11.0092	7.71831	9.33944	9.55486	9.10087	9.12937	9.94633	9.47424	9.40241	10.6031	9.97378	10.3135	9.33656	10.6914	10.0982	8.72412	8.40743	8.33149	9.10805	8.69137	8.13481	9.12296	8.9431	7.68758	9.48482	8.03214	7.51561	10.5614	12.1993	8.98757
626	lip_neg_1742	Negative	.	N	NA	.	68	33	35	.	.	10.2143	10.3631	8.39393	7.6912	8.0309	14.4944	11.1366	14.8911	8.2455	14.6666	9.8476	12.4949	14.9611	14.8174	9.31061	14.5702	9.56311	8.73741	11.0491	9.4018	14.7254	7.63382	8.19871	13.7342	13.5568	10.2022	13.4201	13.7968	13.9811	14.2392	10.0105	7.68758	10.5201	13.4485	12.9664	16.045	14.453	9.94834
627	lip_neg_1744	Negative	.	N	NA	.	68	33	35	.	.	11.3127	11.901	10.4771	9.83813	10.6918	14.2987	11.7377	14.6024	10.309	14.3549	11.0427	12.9539	14.5571	14.5832	11.0372	14.1181	10.9099	9.96654	12.0812	10.9172	14.5196	8.6094	10.1463	13.6594	13.4632	10.7921	13.3384	13.5831	14.03	13.8686	11.0711	10.0316	11.1321	13.3308	12.7754	15.5916	13.9269	11.1004
628	lip_neg_1746	Negative	.	N	NA	.	68	33	35	.	.	8.123	8.90122	7.923	7.6912	8.0309	12.6552	8.57829	13.1134	7.8787	13.0161	7.74133	9.52067	13.2137	13.0612	7.93108	12.9423	8.1735	7.53395	8.62173	8.01872	13.4111	7.63382	7.19252	12.4313	12.3025	7.88912	11.7807	12.1555	12.6927	12.5999	7.87156	7.68758	8.21424	12.0902	11.234	13.9834	12.6847	7.74465
629	lip_neg_1752	Negative	.	N	NA	.	68	33	35	.	.	12.8464	13.6708	11.4503	12.2417	12.3546	7.88221	9.98424	7.81826	9.75413	7.71831	9.6837	9.1524	9.13688	8.46416	8.23263	8.48805	7.92257	10.3303	10.105	8.4131	8.93676	11.3166	7.19252	11.1897	7.46463	8.69424	10.4146	7.35205	9.70731	10.7649	8.4606	7.68758	9.71823	7.40329	7.51561	18.8589	16.2785	11.7257
630	lip_neg_1754	Negative	.	N	NA	.	68	33	35	.	.	10.4871	11.3734	10.5761	9.98221	10.7788	10.4958	10.957	10.6121	10.9079	9.63088	10.2148	12.0883	9.94296	9.55812	10.7974	9.41989	10.054	10.2963	11.5097	10.9526	10.183	10.5693	10.006	10.0049	10.0719	10.0902	10.4839	9.68399	9.14751	9.88842	9.75973	10.151	10.1329	10.0455	9.93541	10.7136	9.74558	10.7765
631	lip_neg_1760	Negative	.	Y	LMGP04010137,LMGP04010331,LMGP04010351,LMGP04010352,LMGP04010379,LMGP04010408,LMGP04010437,LMGP04010626,LMGP04010654,LMGP04010790,LMGP04010899,LMGP04010903	.	68	33	35	.	.	8.123	8.27672	11.4804	10.8064	8.76869	9.46409	9.94332	9.59584	9.24067	10.1241	8.85573	9.1524	11.0292	10.0031	10.0634	10.4643	9.18986	7.98382	8.09357	10.9034	10.5955	7.63382	7.45753	8.02707	8.11376	7.46348	9.35527	7.35205	8.4621	8.83933	9.70677	8.62888	9.45143	7.40329	7.51561	8.97321	9.03152	10.1636
632	lip_neg_1761	Negative	.	N	NA	.	68	33	35	.	.	8.65532	11.1223	10.9515	10.6951	10.8408	9.83147	10.2804	9.68929	10.7901	7.71831	9.02287	9.1524	8.49814	8.87319	9.67838	9.51079	9.446	10.5286	9.7895	10.0688	9.29688	10.5034	10.3103	9.01944	9.1312	8.70947	9.2993	9.23282	7.99285	9.17237	9.20637	7.68758	9.37941	8.62201	7.51561	9.60783	11.8723	8.26805
633	lip_neg_1764	Negative	.	N	NA	.	68	33	35	.	.	13.89	8.2169	7.923	13.8113	14.2276	7.88221	8.09528	10.6154	12.4862	12.2482	8.00566	9.1524	8.61397	11.7717	7.93108	10.7364	7.48438	10.1109	8.56473	14.3994	10.2242	17.0741	9.46544	11.1088	7.29681	7.46348	11.033	7.56204	10.4517	10.1023	7.82807	7.68758	7.50912	7.40329	7.51561	19.5143	16.461	13.9589
634	lip_neg_1765	Negative	.	Y	LMGP04010619,LMGP04010676,LMGP04010811,LMGP04010838	.	68	33	35	.	.	13.1228	12.905	12.8654	12.8712	13.7508	13.5778	12.4874	14.681	14.6999	14.0037	12.9175	9.1524	13.8649	14.2832	14.2112	14.9148	12.4687	11.9644	12.8208	13.1821	13.3829	11.8945	12.3611	13.1722	11.755	12.5276	12.899	11.8621	13.3532	12.3936	14.2747	12.7327	13.7098	11.6884	11.8137	14.7381	12.9914	14.429
635	lip_neg_1767	Negative	.	Y	LMSP06020002	.	68	33	35	.	.	14.3189	14.9169	15.8855	14.7398	14.5059	13.8793	15.4666	13.7626	14.797	14.0518	14.8622	15.324	15.8619	14.6748	14.8379	14.7116	13.1608	13.8356	15.9182	15.846	14.5754	14.1009	12.4132	11.91	12.0259	10.5452	11.2495	10.4443	11.2463	12.3986	13.0403	12.3729	13.5346	11.7331	13.1617	16.7323	15.4582	14.1647
636	lip_neg_1770	Negative	.	Y	LMFA01030417,LMFA01030901,LMFA07010534	.	68	33	35	.	.	8.123	8.2169	8.87251	8.3833	8.0309	8.69586	8.8408	7.81826	7.8787	8.51338	8.68731	9.1524	7.99467	8.99273	7.93108	7.67377	9.49974	9.01753	8.09357	8.02838	8.17736	8.29372	10.0564	9.05584	10.6086	9.65678	9.47553	11.1183	9.11853	9.91603	7.9736	7.89827	8.58937	10.0225	8.03068	7.79861	8.60738	7.9272
637	lip_neg_1772	Negative	.	Y	LMFA01030916,LMPR02020055,LMPR02020057,LMST03020313,LMFA08040056	.	68	33	35	.	.	16.8913	16.3923	15.9017	14.9812	16.0405	15.5137	16.0851	15.6936	15.8918	15.0707	15.4464	18.3355	14.9979	14.82	15.9521	14.7233	14.9819	15.0874	16.8026	16.165	14.9402	15.704	14.8598	14.8726	14.5762	14.7442	15.2072	15.0082	14.0467	14.5944	14.9088	15.3736	15.0697	14.8346	14.7151	15.8898	14.7435	15.9844
638	lip_neg_1773	Negative	.	N	NA	.	68	33	35	.	.	12.4774	12.5999	12.9132	10.8393	11.4314	11.1729	12.8587	11.9382	11.9797	11.5246	10.5047	13.4698	12.5648	12.2227	11.8543	12.4339	9.5191	10.4033	13.3558	11.9447	11.5984	11.0764	9.90446	9.57184	7.63893	7.87677	8.58186	7.35205	10.1681	10.3711	10.7049	10.7356	10.8689	7.40329	10.363	12.6186	11.8978	11.8263
639	lip_neg_1776	Negative	.	N	NA	.	68	33	35	.	.	12.3739	12.3371	12.8882	12.4435	13.7729	13.3577	12.3601	14.2882	13.5548	14.91	11.7743	14.1905	14.3721	14.1551	12.1979	13.9526	10.1624	12.5652	12.8627	12.751	14.1167	11.4414	10.0193	12.2967	11.7174	12.1364	13.5049	12.5374	13.5913	13.0774	11.6296	11.6594	11.6428	11.9007	12.6308	14.6364	14.1567	13.3982
640	lip_neg_1779	Negative	.	N	NA	.	68	33	35	.	.	13.7499	11.5828	12.3728	9.02151	11.3834	10.9998	11.6945	11.4777	12.491	8.58279	10.4527	13.351	11.086	8.07291	11.599	8.11091	10.8538	10.9545	14.7983	12.1324	10.5569	13.6729	13.4583	10.7314	10.5573	10.9102	9.80782	11.8448	7.78324	10.7645	9.20518	10.779	11.1584	10.9936	9.72205	14.3466	10.243	14.0742
641	lip_neg_1781	Negative	.	N	NA	.	68	33	35	.	.	14.6495	14.9105	14.2782	13.5583	14.4317	14.0889	14.511	14.1465	14.4502	13.426	13.8109	16.4521	13.5657	13.253	14.4755	13.13	13.6005	13.6537	15.1604	14.6091	13.5613	14.048	13.3724	13.4839	13.2447	13.6331	14.0655	13.3525	12.5228	13.1435	13.2671	13.7061	13.6515	13.4369	13.2977	14.1842	13.2978	14.2449
642	lip_neg_1783	Negative	.	N	NA	.	68	33	35	.	.	12.3559	11.2836	11.7159	9.95391	11.2235	10.9232	11.3204	11.0804	11.6173	9.81663	10.6818	12.7918	10.699	9.36718	11.2036	9.22164	10.5582	10.4829	12.8851	11.5045	10.2244	12.0837	11.4181	10.4451	10.2058	10.168	10.0472	10.9087	8.98526	10.3426	9.65474	10.8027	10.687	10.4771	10.1563	12.2543	10.1359	12.4093
643	lip_neg_1786	Negative	.	N	NA	.	68	33	35	.	.	12.2333	10.4938	11.2223	8.35664	10.288	9.76493	10.5151	10.4004	11.026	8.30126	9.60552	11.9496	10.0057	7.85085	10.3778	7.7541	9.74768	9.79265	13.0644	10.8171	9.50545	12.1115	11.6811	9.70253	9.47751	9.6399	9.04079	10.6401	7.45667	9.59351	8.87341	9.98619	9.98557	9.72627	8.68379	12.5279	9.29102	12.5064
644	lip_neg_1787	Negative	.	N	NA	.	68	33	35	.	.	12.2841	12.4018	12.1091	11.2146	12.1261	10.8096	11.7727	11.8666	12.3486	11.2979	10.9212	13.6575	11.351	10.4991	12.2052	10.4783	11.3907	11.1179	11.7932	12.4161	11.1406	11.4025	11.0593	11.4264	11.2659	10.672	8.64479	11.648	10.201	10.6219	10.6256	10.9081	11.3669	11.0294	10.9933	11.8484	10.937	12.121
645	lip_neg_1788	Negative	.	N	NA	.	68	33	35	.	.	10.9155	9.89066	10.2129	8.05042	9.65832	9.42702	9.91747	9.74403	10.4273	8.05621	9.0659	11.3034	9.19676	7.89152	9.85173	7.76025	9.18566	9.38989	11.6963	10.276	9.03016	10.7483	10.5225	9.24337	9.13099	9.39004	8.73868	9.66312	7.61462	9.14271	8.19171	9.34707	9.35102	9.30002	8.33308	11.1833	8.82588	11.2532
646	lip_neg_1790	Negative	.	N	NA	.	68	33	35	.	.	13.5913	11.9306	12.4739	10.1082	11.762	11.4884	11.8584	11.6678	12.3811	10.069	11.2004	13.6208	11.1103	9.46743	11.8434	9.68947	11.0615	11.0831	14.0287	12.3086	10.9544	13.066	12.5318	11.0109	10.9132	11.0883	10.3808	11.7363	9.18958	10.908	10.3975	11.4277	11.3464	10.9999	10.4514	13.3579	10.6839	13.5417
647	lip_neg_1791	Negative	.	N	NA	.	68	33	35	.	.	14.498	12.575	12.8692	10.2065	12.2155	11.8727	12.4465	12.2718	13.1508	9.87262	11.6108	14.3203	11.751	9.38586	12.4928	9.76868	11.6131	11.6204	15.3141	12.9893	11.5048	14.2145	13.6369	11.5797	11.5033	11.3737	10.1197	12.5101	8.8661	11.4207	10.8429	11.9489	11.981	11.5956	10.6501	14.5546	11.1635	14.6444
648	lip_neg_1793	Negative	.	N	NA	.	68	33	35	.	.	12.3918	11.8458	11.5441	10.6008	11.4424	10.4147	11.3531	11.2451	11.7306	10.728	10.5152	13.0521	10.7997	10.0656	11.5837	10.1486	10.7792	10.6476	11.4747	11.9144	10.7897	10.928	10.6401	10.8151	10.7658	10.0314	8.88741	11.1166	9.82529	10.2966	10.3036	10.6147	10.9445	10.5475	10.3749	11.3319	10.4211	11.6426
649	lip_neg_1794	Negative	.	N	NA	.	68	33	35	.	.	8.41047	10.0602	10.4483	9.37426	10.5557	10.2452	10.5512	10.0406	10.522	9.09728	9.5456	11.7246	9.47377	9.42553	10.4819	8.83057	10.0331	9.38306	11.4139	10.3696	8.93021	10.3056	10.1478	9.67965	9.58991	9.82513	10.0409	7.75605	8.34234	9.24812	8.62285	9.90254	10.0436	9.7659	9.69837	10.4132	9.53226	10.3815
650	lip_neg_1795	Negative	.	N	NA	.	68	33	35	.	.	14.6291	13.9166	13.6608	12.0287	13.5063	13.1711	13.51	13.2893	13.9565	12.0714	12.9063	15.6372	12.6987	11.8894	13.6824	12.1548	12.6896	12.8073	15.0763	14.2736	12.7604	14.0668	13.4793	12.7369	12.5947	13.1623	12.0346	12.9978	11.1034	12.3925	12.4334	12.9183	12.9807	12.6567	12.0984	14.4901	12.4329	14.5807
651	lip_neg_1796	Negative	.	N	NA	.	68	33	35	.	.	16.6284	14.6351	15.0215	12.3498	14.2026	14.0543	14.441	14.0886	14.9619	12.3971	13.6428	16.6173	13.5958	11.9565	14.4092	11.9637	13.4825	13.562	16.8742	15.0129	13.4011	15.7854	15.0543	13.4089	13.2429	13.5944	12.8267	14.1648	11.2211	14.6116	12.7784	13.8008	13.7099	13.466	12.6362	16.1178	13.053	16.2813
652	lip_neg_1798	Negative	.	Y	LMGP04010619,LMGP04010676,LMGP04010811,LMGP04010838	.	68	33	35	.	.	14.2599	12.4353	12.3254	14.152	13.6246	13.0872	13.1439	15.352	14.0507	13.1558	12.3935	9.1524	13.0762	14.1736	13.3897	14.5044	11.0296	11.897	12.609	14.2223	12.876	13.9458	12.1788	13.1403	11.9004	12.4994	12.9282	12.2674	12.5036	11.7115	14.5904	12.4083	13.1856	10.5255	11.0115	13.8847	12.9429	14.3928
653	lip_neg_1799	Negative	.	N	NA	.	68	33	35	.	.	8.123	9.34717	10.167	12.1952	8.0309	9.90057	10.5371	11.7371	10.7166	10.8229	11.4854	9.1524	9.34215	9.88733	10.6256	12.2338	9.72532	10.1033	9.35078	8.94607	10.5716	12.7666	8.84438	11.1995	11.3315	11.2197	10.3456	7.4939	10.4153	9.81967	11.9888	9.56066	11.8441	10.4369	7.51561	13.8037	11.9574	11.6176
654	lip_neg_1800	Negative	.	N	NA	.	68	33	35	.	.	10.8907	11.3578	10.9415	10.6601	11.0121	11.1883	11.2207	10.9615	11.1908	10.4157	10.5087	12.7034	10.2124	10.2021	11.1489	10.0263	10.4563	10.4118	11.7706	11.0948	10.2669	10.7249	10.353	10.2837	10.0585	10.4871	10.7506	9.81984	9.71251	10.2629	10.1807	10.5481	10.6038	10.1126	10.4307	10.8399	10.1289	10.8656
655	lip_neg_1801	Negative	.	Y	LMGP04010036,LMGP04010108,LMGP04010219,LMGP04010330,LMGP04010378,LMGP04010436,LMGP04010596,LMGP04010789,LMGP04010859,LMGP04010874,LMGP04010880,LMGP04010886,LMGP04010956	.	68	33	35	.	.	8.4387	8.2169	12.0567	13.8113	12.5412	12.5117	12.6238	13.6301	12.8428	12.121	12.779	9.1524	12.6535	13.2689	12.8015	13.8743	11.7763	11.9674	11.237	12.9454	12.3998	12.372	12.097	13.2445	13.3514	13.8259	12.6468	12.1337	12.4807	12.9423	13.5548	12.0988	13.0916	12.0427	10.9856	15.4852	13.5486	13.8076
656	lip_neg_1803	Negative	.	N	NA	.	68	33	35	.	.	9.56543	8.99323	8.74915	7.85222	8.49916	8.43366	8.70774	8.61448	8.95562	7.79084	8.39203	10.2695	7.95957	7.6601	8.93048	7.57084	8.17413	8.14386	9.62472	9.09143	7.9818	9.09824	8.66937	8.15041	8.11443	8.14327	7.76132	8.23968	7.14405	7.93338	7.87261	8.21481	8.30779	8.07969	7.80241	9.30382	7.85441	9.09664
657	lip_neg_1804	Negative	.	Y	LMGP20020003	.	68	33	35	.	.	13.8768	12.1775	15.8793	18.3264	15.5636	10.8339	13.8843	12.5644	16.0617	11.078	12.3085	9.1524	13.1884	12.5374	15.8916	12.2928	10.4326	16.02	12.8651	17.8148	11.9922	18.1083	11.345	12.6786	10.1443	10.2482	13.8524	7.35205	11.1267	11.4738	10.8453	10.7982	12.6621	9.09081	10.2187	20.1162	17.439	15.0002
658	lip_neg_1807	Negative	.	N	NA	.	68	33	35	.	.	9.64029	10.1131	9.83668	10.3631	10.0319	9.52192	10.5238	9.66617	10.0444	10.6767	9.55799	11.2192	9.59162	9.61912	9.6575	9.81953	9.61152	9.57055	10.6458	9.73229	9.33628	8.7854	9.09152	9.51609	9.34857	9.56088	9.39253	9.2226	9.13709	9.61816	9.49971	9.42027	9.70234	9.19095	9.18298	7.67019	9.38685	9.60701
659	lip_neg_1808	Negative	.	N	NA	.	68	33	35	.	.	11.0922	10.5608	10.4147	9.33982	10.2246	9.7895	10.3227	10.0293	10.3932	9.33959	9.84012	11.899	9.52768	9.14266	10.3122	9.25644	9.65475	9.68354	11.152	10.699	9.5022	10.438	10.0313	9.58388	9.40561	9.73896	9.5802	9.80904	8.66723	9.44323	9.44669	9.78017	9.77177	9.58337	9.27906	10.8491	9.30587	10.7745
660	lip_neg_1809	Negative	.	N	NA	.	68	33	35	.	.	19.6159	19.19	18.8448	17.3113	18.6379	18.0487	18.6749	18.2268	18.8595	17.3809	17.7731	21.3814	17.5964	17.0534	18.6466	17.1012	17.458	17.5354	19.6196	19.1935	17.6247	18.4207	17.6049	17.4997	17.2331	17.3591	16.7726	17.6546	16.2437	16.9835	17.3051	17.7209	17.7056	17.2936	17.1565	18.8849	17.235	19.0243
661	lip_neg_1810	Negative	.	Y	LMGP04010045,LMGP04010454,LMGP04010613,LMGP04010669,LMGP04010803,LMGP04010829,LMGP04010858,LMGP04100001	.	68	33	35	.	.	8.123	8.2169	12.4609	12.7324	11.6582	11.205	11.5153	11.5689	11.6829	10.3539	11.5279	9.1524	11.4076	11.2869	11.2923	11.8055	9.57907	10.7294	8.41206	11.1881	11.5944	9.9542	8.55994	10.7466	10.5819	9.02422	10.5921	10.6292	8.78743	9.56967	11.7087	10.4504	10.3049	9.02871	8.28128	10.9294	9.86429	12.1405
662	lip_neg_1811	Negative	.	N	NA	.	68	33	35	.	.	8.123	8.2169	7.923	12.9456	8.0309	7.88221	8.09528	9.02659	9.50068	7.71831	7.74133	9.1524	7.6629	8.35597	7.93108	9.51284	7.48438	7.72763	8.09357	13.2015	7.62296	15.1946	7.70602	8.7791	9.86129	9.61011	8.72132	7.35205	9.19073	7.31465	9.07089	7.68758	8.49536	7.40329	7.51561	16.8014	14.143	9.44004
663	lip_neg_1813	Negative	.	Y	LMGP04010043,LMGP04010395,LMGP04010423,LMGP04010582,LMGP04010612,LMGP04010641,LMGP04010668,LMGP04010801,LMGP04010802,LMGP04010828	.	68	33	35	.	.	16.2643	17.3576	18.0503	18.6831	17.2142	17.6706	17.0725	18.7005	18.1462	17.6894	18.4704	12.7575	16.9055	17.5562	18.2625	18.6791	16.8046	17.5597	17.2121	17.3294	17.6643	17.9961	16.3032	17.9564	17.6904	17.7729	17.6039	16.4531	16.9962	16.8536	18.5234	17.1084	18.1465	16.9171	16.1237	19.229	18.1952	18.5201
664	lip_neg_1815	Negative	.	N	NA	.	68	33	35	.	.	13.4037	14.5917	11.317	13.0327	11.1605	8.67183	11.9189	11.0665	10.4842	11.8366	10.9704	9.1524	11.078	11.2655	8.72807	12.2196	10.0008	11.3301	12.2024	11.7905	11.5821	15.6134	11.0572	11.6612	11.0343	11.3748	10.7884	10.02	12.2892	12.0821	10.781	10.0294	11.7061	11.2055	9.35181	16.3396	14.3299	12.059
665	lip_neg_1816	Negative	.	N	NA	.	68	33	35	.	.	13.4124	13.4695	13.2506	12.8282	13.0422	12.6613	12.9887	12.7334	12.7434	12.9311	12.648	15.0256	12.0352	12.6692	13.0869	12.8954	12.2293	12.2795	13.4761	13.4792	12.2789	12.5933	11.6459	12.1733	11.9373	12.4727	11.7301	12.0376	12.1756	11.8723	12.7572	12.5678	12.149	12.061	12.4498	12.6463	12.04	12.9176
666	lip_neg_1817	Negative	.	N	NA	.	68	33	35	.	.	16.829	16.7636	16.2077	15.2325	16.2947	15.9237	16.3404	15.9242	16.4003	15.1495	15.5452	18.647	15.2534	14.9867	16.3191	14.8999	15.2754	15.3086	17.0718	16.7641	15.3624	15.9213	15.2282	15.2487	14.9778	15.4161	15.5169	15.1803	14.1156	14.8678	15.1028	15.4794	15.4637	15.1631	15.0027	16.3275	15.0603	16.2533
667	lip_neg_1818	Negative	.	N	NA	.	68	33	35	.	.	12.8833	13.1231	12.6646	12.3842	12.8558	12.6931	12.8749	12.3638	12.2601	12.4738	12.6194	14.818	11.6403	12.5784	12.6744	12.5841	11.8237	12.0178	12.7725	12.9954	11.9839	12.0721	11.4503	11.9697	11.7246	11.9909	12.2241	11.4219	11.941	11.6717	12.4485	12.4114	11.9827	11.7045	12.0264	12.3337	11.8385	12.4353
668	lip_neg_1819	Negative	.	N	NA	.	68	33	35	.	.	12.3037	11.8415	11.4272	10.1708	11.3787	10.9854	11.3642	11.1571	11.7661	10.3418	10.7604	13.1679	10.6356	10.1631	11.5444	9.75477	10.7373	10.7581	12.434	12.0625	10.8154	11.6027	11.1615	10.8614	10.7401	10.4806	10.0915	10.9576	9.25419	10.414	10.0873	10.7864	10.9644	10.6158	10.154	12.054	10.4589	11.871
669	lip_neg_1822	Negative	.	N	NA	.	68	33	35	.	.	12.1436	11.643	11.2814	9.73732	11.0554	10.5514	11.0235	10.9309	11.6916	9.89033	10.2104	12.7711	10.4519	9.78217	11.3559	9.29413	10.5239	10.5085	12.3379	11.9104	10.6382	11.4263	11.1627	10.668	10.6028	10.345	9.50346	10.9558	8.72446	10.0908	9.75604	10.3287	10.8427	10.3682	9.77479	12.0397	10.2673	11.7639
670	lip_neg_1824	Negative	.	N	NA	.	68	33	35	.	.	10.7133	10.2837	9.94471	9.10921	9.89583	9.36879	9.82469	9.69931	10.0429	9.14718	9.45183	11.4108	9.1811	9.07604	10.0881	9.12871	9.32911	9.37231	10.6187	10.5981	9.42679	10.0212	9.76211	9.39995	9.29602	9.11834	8.1415	9.41784	8.35266	9.1134	9.25871	9.32956	9.53841	9.21722	8.97675	10.5082	9.13179	10.3302
671	lip_neg_1825	Negative	.	N	NA	.	68	33	35	.	.	12.049	11.1394	10.8445	9.76477	10.8015	10.6592	10.884	10.7018	11.0799	9.83197	10.444	12.6417	9.9104	9.52573	11.0189	9.64016	10.0975	10.1943	11.8951	11.249	10.2013	11.0562	10.7042	10.1122	10.0628	10.386	10.4256	10.2568	9.02479	9.95661	10.0243	10.3653	10.4573	9.91999	9.74394	11.5203	9.9326	11.2626
672	lip_neg_1827	Negative	.	N	NA	.	68	33	35	.	.	16.2116	16.2282	15.6282	14.7047	15.7043	15.3704	15.756	15.3672	15.8984	14.6087	14.934	17.8977	14.7509	14.4061	15.7764	14.3205	14.7702	14.8183	16.5239	16.0459	14.8235	15.349	14.6771	14.7699	14.4991	14.9644	15.1304	14.6905	13.5763	14.3097	14.5315	14.8762	14.9098	14.6145	14.446	15.6635	14.5149	15.5862
673	lip_neg_1828	Negative	.	N	NA	.	68	33	35	.	.	13.3748	12.9373	12.6369	11.3985	12.477	12.1561	12.4983	12.2469	12.7354	11.4832	11.9828	14.4874	11.6731	11.3725	12.6522	11.218	11.7456	11.8297	13.7101	13.142	11.8416	12.7646	12.2438	11.8169	11.6643	11.6874	11.1075	11.8433	10.5082	11.4469	11.5159	11.9567	11.9872	11.6542	11.334	13.1828	11.5167	13.0755
674	lip_neg_1832	Negative	.	N	NA	.	68	33	35	.	.	16.2614	16.7197	16.6894	15.2731	16.5144	16.0497	16.4184	16.2203	16.1948	16.0295	16.2379	14.4667	16.1441	15.9402	16.4949	16.327	15.8889	16.0546	16.8162	16.6053	15.9676	15.9608	15.5279	15.7459	15.7926	15.9361	15.8833	15.7781	15.5839	15.6489	15.9679	16.0054	16.0724	15.8318	15.5481	16.4372	16.0705	16.2117
675	lip_neg_1833	Negative	.	N	NA	.	68	33	35	.	.	13.4822	13.9014	13.937	12.6454	13.7851	13.3801	13.6436	13.5637	13.4634	13.393	13.5976	11.1992	13.5143	13.341	13.767	13.7152	13.3257	13.495	14.0482	13.8489	13.3965	13.3609	13.0945	13.2187	13.3048	13.3504	13.3035	13.2898	13.0712	13.1185	13.3656	13.3845	13.4933	13.3274	13.0117	13.8075	13.4785	13.5474
676	lip_neg_1835	Negative	.	N	NA	.	68	33	35	.	.	10.2622	9.92213	9.70136	8.79482	9.6267	9.44051	9.61365	9.40239	9.69686	8.83786	9.35788	11.1788	8.86767	8.831	9.71907	9.03309	8.98044	9.11272	10.4259	10.1637	9.00647	9.67055	9.2973	9.07101	8.86171	9.3507	8.49452	9.01496	8.32028	8.8214	9.04188	9.28293	9.12462	8.98628	8.71996	10.106	8.81762	10.0158
677	lip_neg_1840	Negative	.	Y	LMGP04010066,LMGP04010103,LMGP04010128,LMGP04010179,LMGP04010232,LMGP04010286,LMGP04010485,LMGP04010531,LMGP04010560,LMGP04010756,LMGP04010877,LMGP04010881,LMGP04010891,LMGP04010902,LMGP04010983,LMGP04100004	.	68	33	35	.	.	12.3011	14.8545	13.0229	14.6863	12.8705	14.7044	14.0115	15.1553	13.5374	14.0862	14.8694	9.1524	14.6472	15.1015	13.945	15.4714	14.3815	14.039	14.6698	13.233	14.3864	14.3757	15.5675	16.4247	17.4314	17.316	16.2819	14.8723	16.0158	15.4213	15.1365	14.9173	15.4203	15.5594	14.4982	15.9417	14.9526	15.3859
678	lip_neg_1841	Negative	.	N	NA	.	68	33	35	.	.	10.1603	10.0779	9.06588	8.84422	9.5292	8.98584	9.42909	9.47567	9.91973	8.71612	8.96153	11.2428	8.76712	8.55445	9.89826	9.2324	9.10818	9.19642	9.99953	10.3887	9.26468	9.45274	9.16083	9.2676	9.15355	9.35499	7.65989	9.1285	8.19126	8.72933	9.18304	9.12287	9.32879	9.1268	8.5677	9.88968	8.89612	9.8632
679	lip_neg_1842	Negative	.	Y	LMFA01030721,LMFA01030722	.	68	33	35	.	.	10.1331	8.41909	8.11717	7.72048	8.34006	7.8189	8.13534	8.27439	8.44226	7.75214	8.23755	9.50741	7.66556	7.48886	8.36529	7.6177	7.71862	7.90699	8.43224	8.95026	7.8426	8.1602	7.59067	7.662	7.68804	7.64175	7.45444	7.43317	7.15813	10.2158	7.72334	8.02944	7.80319	7.72185	7.60628	8.59879	7.6582	8.37657
680	lip_neg_1846	Negative	.	N	NA	.	68	33	35	.	.	8.20058	8.2169	9.07182	8.47021	8.74224	8.47987	8.88178	8.75588	8.52787	8.5495	8.8392	9.1524	8.52352	8.71492	8.62905	8.84306	8.35446	8.55598	8.72592	8.93873	8.52221	8.1736	8.37129	8.41352	8.61902	8.91159	8.72348	8.91163	8.21995	8.42393	8.65204	8.58519	8.58717	8.77771	8.10499	8.78429	8.459	8.77933
681	lip_neg_1847	Negative	.	Y	LMGP04010060,LMGP04010120,LMGP04010144,LMGP04010170,LMGP04010253,LMGP04010282,LMGP04010324,LMGP04010342,LMGP04010558,LMGP04010928,LMGP04010967	.	68	33	35	.	.	7.57993	10.5964	8.44297	8.75299	9.6294	7.96504	8.62002	8.57993	8.41497	8.9423	9.68696	14.6081	7.469	10.6281	9.43934	9.45805	7.47973	8.68567	8.20923	9.00098	8.292	8.04524	7.926	9.35079	7.83182	8.9378	12.9522	6.91767	10.1226	8.45918	12.7641	9.4044	9.14644	7.8953	8.2988	7.7564	8.19407	8.12202
682	lip_neg_1848	Negative	.	N	NA	.	68	33	35	.	.	13.464	12.1613	13.6274	14.7347	14.7808	7.88221	10.6392	10.2024	12.8482	12.1939	8.39539	9.1524	9.95819	11.7061	7.93108	11.415	7.48438	12.0528	11.7282	14.443	10.5529	16.9266	10.6317	12.2504	7.29681	8.66468	12.0432	7.35205	11.3605	11.9378	9.06752	7.68758	9.28567	10.3421	9.21371	19.298	16.6609	14.2719
683	lip_neg_1856	Negative	.	N	NA	.	68	33	35	.	.	11.6091	11.3321	10.8509	10.3462	11.0151	10.4795	10.4858	10.8695	10.9135	10.2503	10.3256	12.993	10.1526	10.2387	11.2957	10.9559	10.354	10.5078	11.0686	12.095	10.4882	10.6298	10.5159	10.427	10.2287	10.9925	8.16648	10.1912	9.66072	10.1193	10.7178	10.3446	10.5003	10.299	10.0726	11.387	10.2181	11.206
684	lip_neg_1857	Negative	.	N	NA	.	68	33	35	.	.	13.0226	12.8682	12.3677	11.6512	12.5243	12.2808	12.4295	12.3021	12.6125	11.5918	12.0204	14.5825	11.583	11.6072	12.665	11.5335	11.7147	11.8425	13.276	13.2566	11.8225	12.4034	11.9237	11.7154	11.4986	12.0504	11.9753	11.5661	10.6957	11.4138	11.4923	11.8208	12.0274	11.6708	11.446	12.9408	11.537	12.7824
685	lip_neg_1858	Negative	.	N	NA	.	68	33	35	.	.	15.4903	15.3661	14.5936	14.0165	14.8041	14.4078	14.6135	14.5108	14.9104	14.0939	14.262	17.2113	13.768	14.0307	15.073	14.2121	13.8864	14.0519	15.1363	15.7894	14.1608	14.1327	13.7438	13.9293	13.7558	14.1859	13.7863	13.7584	13.0408	13.4639	13.9973	14.0271	14.1231	13.8251	13.6708	14.9315	13.7806	14.6744
686	lip_neg_1859	Negative	.	N	NA	.	68	33	35	.	.	10.7025	10.8417	10.3999	10.0377	10.5815	10.4045	10.4565	10.3041	10.3712	9.98745	10.3424	12.3955	9.6126	10.0551	10.7543	10.3595	9.94214	10.0049	10.9334	11.3728	9.87515	10.2548	9.95102	9.84598	9.70331	10.2311	9.97067	9.22314	9.40966	9.58769	10.0625	10.125	9.93079	9.86375	9.7794	10.8449	9.66329	10.7476
687	lip_neg_1860	Negative	.	N	NA	.	68	33	35	.	.	14.0141	14.2248	14.569	14.5644	14.923	14.2693	14.4506	14.884	14.3334	14.5132	14.8456	10.696	14.2593	14.5311	14.5611	14.4569	14.3173	14.1704	14.4126	14.8155	14.4358	14.1972	14.3243	14.2522	14.5187	14.2989	14.4756	14.6325	13.9453	13.9796	14.4493	13.7661	14.1435	14.5562	13.6003	14.817	14.2169	14.6094
688	lip_neg_1861	Negative	.	N	NA	.	68	33	35	.	.	10.8852	10.8769	10.3641	9.80907	10.2433	10.2083	10.0013	10.1667	10.7244	9.97604	10.1758	11.9795	9.58292	9.88246	10.7028	10.0187	9.76581	9.87569	10.4884	11.5428	10.0177	9.86156	9.76445	9.93322	9.85372	9.99344	9.28326	9.78621	8.98284	9.26878	9.71119	9.75679	10.0867	9.70175	9.62664	10.609	9.58891	10.3555
689	lip_neg_1862	Negative	.	Y	LMST03020572,LMST03020573	.	68	33	35	.	.	16.6665	16.9432	17.1692	17.0592	17.5494	16.8629	17.1359	17.4558	16.9124	17.0344	17.3773	13.7329	16.7896	17.0331	17.1749	16.9855	16.7725	16.6434	17.0433	17.4316	16.9425	16.7058	16.6864	16.6955	16.9134	16.7419	16.9498	17.0524	16.3517	16.3893	16.9473	16.3337	16.6138	16.9827	16.0727	17.3279	16.6877	17.153
690	lip_neg_1863	Negative	.	N	NA	.	68	33	35	.	.	16.7103	16.4867	15.9838	14.9288	15.9436	15.6067	15.9004	15.6178	16.0342	14.9301	15.3522	18.4909	14.8422	14.8501	16.0997	14.927	14.9437	15.095	16.8116	16.7888	15.1771	15.6985	15.1224	14.9666	14.7475	15.3786	14.9969	14.8485	13.8968	14.5897	14.9759	15.1892	15.2045	14.8743	14.692	16.3599	14.8263	16.1806
691	lip_neg_1864	Negative	.	N	NA	.	68	33	35	.	.	16.8197	16.5152	16.0262	14.8579	15.9514	15.583	15.8436	15.6058	16.0415	14.9104	15.4112	18.5915	14.8022	14.8562	16.1442	14.979	14.921	15.147	16.9132	16.9034	15.2273	15.7871	15.2761	14.972	14.7822	15.4388	14.8664	14.8196	13.8556	14.5993	14.998	15.2277	15.22	14.8692	14.6595	16.5492	14.8295	16.3567
692	lip_neg_1866	Negative	.	N	NA	.	68	33	35	.	.	16.0228	15.5945	15.1027	13.7205	14.9232	14.5983	14.7685	14.6568	15.2709	13.7669	14.4045	17.4651	13.8874	13.7497	15.2655	13.8692	14.0369	14.2748	16.1677	16.0074	14.366	15.0003	14.6367	14.1275	13.9884	14.7284	13.9956	14.0164	12.6361	13.6519	13.8547	14.1999	14.388	13.9833	13.5939	15.8665	13.9341	15.5854
693	lip_neg_1867	Negative	.	N	NA	.	68	33	35	.	.	8.68012	8.84112	9.32595	9.49678	9.33345	9.02464	9.44883	9.23866	9.13826	9.2275	9.44758	9.1524	9.12834	9.35096	9.24512	9.31354	9.24179	9.20386	9.27994	9.28507	9.20364	8.81856	9.45603	9.16125	9.65155	9.38153	9.28176	9.79313	8.89546	9.11774	9.20623	8.88171	9.25063	9.61113	8.51338	9.10606	8.9541	9.30533
694	lip_neg_1869	Negative	.	N	NA	.	68	33	35	.	.	10.8322	11.4546	11.391	10.4823	11.4794	11.1224	10.9265	11.3949	11.2663	11.0489	11.4358	9.56233	11.114	11.2688	11.5082	11.2629	11.3261	11.1323	11.442	11.588	11.2693	11.1571	11.1662	11.1626	11.3196	10.9804	11.1558	11.2609	11.093	10.867	11.2204	10.8761	11.1264	11.3105	10.5429	11.6889	11.0737	11.3975
695	lip_neg_1870	Negative	.	N	NA	.	68	33	35	.	.	16.5002	16.4491	15.9504	15.0124	15.9755	15.6026	16.0122	15.6099	16.0117	14.9908	15.3311	18.3779	14.9083	14.8318	16.0156	14.8698	14.9888	15.0845	16.7445	16.4616	15.0748	15.6233	14.9516	14.9316	14.6785	15.2365	15.147	14.7634	13.9836	14.6132	14.9109	15.204	15.1101	14.8717	14.742	16.0768	14.7279	16.0022
696	lip_neg_1871	Negative	.	N	NA	.	68	33	35	.	.	17.2819	17.2189	16.4663	15.8769	16.7003	16.288	16.5985	16.3218	16.6647	15.9513	16.0817	19.3328	15.57	15.8327	16.8175	16.0281	15.6179	15.7812	17.0062	17.5448	15.8765	15.9374	15.343	15.6202	15.3824	15.7944	15.5049	15.4752	14.8862	15.2229	15.8536	15.8911	15.8059	15.5166	15.4838	16.6242	15.5016	16.4741
697	lip_neg_1872	Negative	.	N	NA	.	68	33	35	.	.	16.9301	16.8338	16.2457	15.2157	16.2751	15.9359	16.3468	15.9287	16.4608	15.1841	15.5382	18.6206	15.285	14.9491	16.3322	14.9291	15.2936	15.3766	17.132	16.6896	15.3588	15.9687	15.2532	15.2819	15.0161	15.4922	15.5466	15.272	14.1307	14.8676	15.068	15.4678	15.4753	15.1419	14.9977	16.2875	15.0252	16.2628
698	lip_neg_1873	Negative	.	N	NA	.	68	33	35	.	.	9.89981	10.0373	10.4774	10.3975	10.1644	9.92059	10.2491	10.194	10.1407	10.2641	10.64	9.1524	10.0644	10.3131	10.2388	10.509	10.3103	10.1773	10.5311	10.4532	10.0832	9.89256	10.3244	10.1261	10.561	10.409	10.3065	10.5185	9.86959	10.2662	10.1656	10.0539	10.3537	10.5492	9.79126	10.1296	10.1518	10.2987
699	lip_neg_1874	Negative	.	N	NA	.	68	33	35	.	.	13.0442	12.9014	12.5535	11.5718	12.5067	12.0888	12.2971	12.1767	12.4494	11.5552	12.0209	14.6302	11.2725	11.7585	12.698	11.7789	11.6332	11.8557	13.2768	13.4747	11.934	12.3575	12.1178	11.6703	11.5352	12.2474	11.5785	11.3464	10.6345	11.4099	11.6827	11.8777	11.9773	11.6517	11.3312	13.1549	11.5174	12.9223
700	lip_neg_1876	Negative	.	N	NA	.	68	33	35	.	.	14.0341	13.9018	13.376	12.5343	13.4102	13.2047	13.3641	13.1637	13.5537	12.4462	13.0009	15.585	12.4613	12.3355	13.6575	12.462	12.6876	12.8158	14.3582	14.172	12.7876	13.3114	12.903	12.606	12.4517	13.0642	12.8453	12.445	11.5456	12.3592	12.4699	12.8366	12.8328	12.5859	12.2271	13.9049	12.4537	13.7167
701	lip_neg_1877	Negative	.	N	NA	.	68	33	35	.	.	15.2724	15.2406	14.5168	13.9935	14.6848	14.2643	14.4704	14.3817	14.623	14.0479	14.2124	17.2026	13.5697	14.0334	14.9388	14.3434	13.7572	14.0033	15.0638	15.8045	14.0345	14.0784	13.6937	13.7693	13.5902	14.2044	13.5846	13.424	13.0364	13.4272	14.071	13.968	13.9602	13.7283	13.5997	14.9513	13.6631	14.7012
702	lip_neg_1878	Negative	.	N	NA	.	68	33	35	.	.	15.1821	14.9728	14.5405	13.5507	14.4619	14.1102	14.4003	14.1774	14.4783	13.5402	14.0171	16.9028	13.3957	13.5891	14.6605	13.6972	13.5176	13.747	15.3137	15.4186	13.8012	14.305	13.8313	13.5712	13.4017	14.0886	13.5457	13.3562	12.6405	13.2606	13.668	13.8492	13.8148	13.5248	13.2682	15.0728	13.462	14.8098
703	lip_neg_1882	Negative	.	N	NA	.	68	33	35	.	.	12.1997	10.7172	10.7277	7.92704	10.2519	8.71244	9.52218	10.2143	10.9246	8.59946	8.96177	12.0266	9.59795	8.49447	10.7164	8.77298	9.86403	9.76663	11.7892	11.6904	9.8599	10.9717	11.4909	9.73966	9.72937	10.445	7.11156	10.2652	7.51538	9.16472	9.18706	8.9941	10.1842	9.6795	8.42997	12.5553	9.50768	11.4699
704	lip_neg_1883	Negative	.	N	NA	.	68	33	35	.	.	8.43244	8.95395	9.00431	8.18563	9.03707	8.66983	8.53836	9.05391	8.7448	8.69279	9.18026	9.1524	8.84244	9.01203	9.116	9.11107	9.08398	8.93479	8.98362	9.1017	8.95635	8.81581	9.063	8.92141	9.2446	8.79784	8.9275	9.10178	9.0391	8.75615	8.97904	8.58078	8.90483	9.06436	8.27733	9.43539	8.81792	9.09894
705	lip_neg_1885	Negative	.	N	NA	.	68	33	35	.	.	10.045	9.76273	10.5947	10.7331	10.6287	10.3419	10.6105	10.6658	10.3401	10.282	10.8251	9.1524	10.1193	10.4318	10.281	10.6289	10.074	10.3067	10.1407	10.5196	10.2241	10.1852	10.0057	10.1509	10.1941	10.608	10.5489	10.6615	9.69697	9.96718	10.6062	10.0918	10.2402	10.4609	9.81082	10.3689	10.3118	10.7301
706	lip_neg_1887	Negative	.	Y	LMGP04010041,LMGP04010388,LMGP04010416,LMGP04010446,LMGP04010574,LMGP04010603,LMGP04010604,LMGP04010632,LMGP04010846,LMGP04010857,LMGP04010875,LMGP04010878	.	68	33	35	.	.	10.9703	9.58744	14.9121	15.9022	13.9356	13.3597	12.807	14.0965	14.2278	14.3051	15.0017	9.1524	14.499	14.5659	14.6613	15.1416	14.3269	14.5628	12.837	15.6337	14.2267	15.2976	13.7827	14.2531	14.9518	14.1575	14.168	13.8334	14.0793	15.0529	14.4691	12.5279	14.7835	13.3565	12.1716	17.4496	15.1908	15.0001
707	lip_neg_1888	Negative	.	Y	LMFA01010021,LMFA01020018,LMFA01020033,LMFA01020223,LMFA01020356,LMFA07010416,LMFA07010443,LMFA07010453,LMFA07010509,LMFA07010556,LMFA07010576,LMFA07010649,LMFA07011006	.	68	33	35	.	.	11.1401	8.40921	8.15674	7.72645	8.02736	8.20485	8.39895	8.40581	8.26409	7.75904	8.46379	10.621	7.78035	7.46528	8.44973	7.79454	7.55995	7.87891	8.39557	9.94907	8.00035	8.00576	7.988	7.84381	7.67794	7.76658	7.77553	8.46218	7.12828	7.99232	8.00058	7.87408	8.05417	7.95939	7.62476	9.33211	7.64246	8.70608
708	lip_neg_1897	Negative	.	Y	LMGP04010588,LMGP04010647,LMGP04010810,LMGP04010837	.	68	33	35	.	.	11.3033	11.1581	11.1559	11.6837	11.1775	12.3136	10.6244	12.9633	12.3937	13.0607	12.2996	9.1524	12.2505	12.7743	12.1614	13.9551	12.6195	11.4028	11.1784	11.1373	12.0531	10.5894	13.224	12.6065	13.7198	12.3447	11.7525	12.6702	13.436	12.7478	12.9952	11.1566	13.2019	12.2849	10.4916	13.1786	12.2197	12.7709
709	lip_neg_1898	Negative	.	N	NA	.	68	33	35	.	.	12.9598	15.0344	16.2188	15.4937	15.1412	14.7338	15.3939	14.6531	15.4323	15.3004	15.7555	14.695	15.9908	15.844	15.2785	15.2646	15.8498	14.9393	15.2124	16.2509	15.5287	14.9919	16.6466	14.3846	16.9319	13.1944	13.6055	14.9319	14.6463	14.2925	14.1528	14.4965	14.6803	14.9473	14.8573	17.1113	15.7385	15.3792
710	lip_neg_1899	Negative	.	N	NA	.	68	33	35	.	.	10.7817	10.9402	10.8411	9.9833	10.6553	9.7245	10.6243	10.3607	10.9462	10.0348	9.6948	11.9701	10.2425	9.60572	10.5949	9.49375	10.0702	10.0287	10.6243	11.0928	10.0039	10.2145	9.84141	10.1441	9.98048	9.43448	8.20159	10.3191	9.0774	9.58531	9.50919	9.84825	10.2177	10.0722	9.87055	10.5027	9.61599	10.9089
711	lip_neg_1900	Negative	.	N	NA	.	68	33	35	.	.	11.2995	11.4975	11.4901	10.5978	11.3219	10.4868	11.2701	11.0329	11.2582	10.4425	10.1569	12.5356	10.6207	9.86024	11.0786	9.59258	10.6172	10.3445	10.8984	11.3532	10.5789	10.6168	10.2553	10.6903	10.5131	9.69883	7.39215	10.9259	9.54436	10.1365	9.94865	10.246	10.7281	10.4871	10.6273	10.6605	10.194	11.1848
712	lip_neg_1901	Negative	.	N	NA	.	68	33	35	.	.	13.3281	12.0637	12.2722	9.68967	11.6646	11.235	11.8752	11.5122	12.629	9.36666	11.1009	13.5918	11.414	9.25012	11.8308	9.45255	11.2472	11.2252	14.6271	12.5821	10.8557	13.7148	12.8566	11.1275	10.9591	10.8015	9.6021	12.0209	8.34563	10.8593	10.3461	11.3585	11.2445	11.2942	10.0592	13.9165	10.6136	14.2169
713	lip_neg_1902	Negative	.	N	NA	.	68	33	35	.	.	9.82081	9.80146	9.82578	9.1558	9.76369	9.83796	9.61194	9.58983	9.73224	9.01645	9.35563	10.8776	8.70876	8.7217	9.46556	8.92777	9.22221	9.0183	10.1664	10.1215	9.00776	9.86896	8.95256	9.15923	8.72398	9.51452	9.25768	9.45446	8.2139	8.86772	8.87314	9.5428	9.37495	8.78336	8.86548	9.57771	8.46026	10.0408
714	lip_neg_1904	Negative	.	N	NA	.	68	33	35	.	.	11.3187	9.91036	10.7064	7.74511	9.64875	8.90512	10.0781	9.63308	10.6033	7.75216	9.27749	11.1903	9.40551	7.67791	9.75023	7.44589	9.39774	9.25396	12.2864	10.3747	8.87476	11.5646	10.812	9.32849	9.12961	9.52475	8.5919	10.1661	6.87769	9.10122	8.37838	9.33723	9.44177	9.54827	8.34644	11.6617	8.80128	11.8412
715	lip_neg_1908	Negative	.	N	NA	.	68	33	35	.	.	9.98381	9.55508	9.69769	7.9697	9.36968	8.82435	9.40744	9.15228	9.94212	7.74543	8.61704	10.891	8.79396	7.38063	9.3222	7.48291	8.77285	8.80238	11.211	9.74853	8.59442	10.4442	10.083	8.69956	8.55773	9.11542	8.29578	9.10294	7.05604	8.69698	8.22852	8.84949	8.91525	8.81601	8.02464	10.82	8.36578	10.6575
716	lip_neg_1910	Negative	.	Y	LMFA01030916,LMPR02020055,LMPR02020057,LMST03020313,LMFA08040056	.	68	33	35	.	.	16.7507	16.5018	16.1447	15.1232	16.2058	15.704	16.3561	15.8244	16.1581	15.2538	15.4607	18.3474	15.279	14.8175	15.9518	14.6461	15.207	15.1862	17.0165	15.979	14.9123	16.004	14.9657	14.9718	14.5868	14.8645	15.4059	15.169	14.1623	14.7932	14.9586	15.5292	15.0583	15.0407	14.945	15.8749	14.7472	16.1492
717	lip_neg_1917	Negative	.	N	NA	.	68	33	35	.	.	11.622	12.1726	11.6537	11.1102	11.6771	11.5006	11.8581	11.4861	11.9469	10.6121	11.0782	13.2687	11.0223	10.4927	11.6606	10.4003	10.9154	11.0325	12.5039	11.6701	11.1597	11.5998	11.1348	11.0932	10.9594	11.1976	11.6268	10.8874	10.0694	10.6695	10.7137	11.2208	11.0123	10.9985	10.779	11.7634	10.6436	11.6914
718	lip_neg_1919	Negative	.	N	NA	.	68	33	35	.	.	8.123	8.77747	9.70757	8.92845	9.2297	9.03355	8.75525	8.98217	9.76021	7.71831	8.02261	9.1524	9.56499	9.34831	9.86599	8.44663	8.60427	9.25077	8.94044	10.0223	9.07219	8.90669	8.60961	8.2757	7.29681	7.46348	7.58491	7.35205	8.52172	7.69678	8.05398	7.68758	7.98507	7.82345	7.51561	9.91661	10.0807	9.88517
719	lip_neg_1921	Negative	.	N	NA	.	68	33	35	.	.	9.49291	10.0066	9.84818	8.92434	9.63576	9.5904	9.85997	9.6143	10.0906	8.58801	9.28434	10.892	9.14292	8.73298	9.545	8.7138	9.04377	9.23916	10.6543	9.64237	9.13959	9.56919	9.29362	9.12703	9.05401	9.23378	9.53635	9.11381	7.80191	8.7385	8.60336	9.30387	9.19197	8.95677	8.15176	9.88056	8.90276	9.77264
720	lip_neg_1922	Negative	.	N	NA	.	68	33	35	.	.	8.09164	8.17519	9.7137	9.84797	9.77275	8.34592	8.5061	8.45273	8.03655	9.35758	8.22359	9.24737	9.69713	7.55992	8.08117	7.82616	8.02915	8.58407	7.62051	8.23453	7.58544	7.28833	7.47616	7.41398	7.25467	7.13165	7.54866	7.444	8.58713	9.33774	8.32704	8.70156	7.48929	8.07141	8.80971	7.26759	7.49132	7.37927
721	lip_neg_1923	Negative	.	Y	LMST03020549,LMST03020550	.	68	33	35	.	.	16.6649	15.6693	15.6005	13.5384	15.2316	14.6632	15.496	15.0408	15.6604	13.6517	14.6379	17.7454	14.6159	13.1997	15.0346	13.4817	14.3844	14.5253	17.2299	15.5132	13.7744	16.1885	15.3762	14.32	14.0338	14.6396	14.5125	14.68	12.5317	14.1723	13.953	14.7959	14.4433	14.3078	13.8357	16.5949	13.5027	16.5065
722	lip_neg_1924	Negative	.	Y	LMST01010101,LMST01010123,LMST01010125,LMST01010126,LMST01010127,LMST01010128,LMST01010129,LMST01010131,LMST01010132,LMST01010155,LMST01010200,LMST01010278,LMST01010279,LMST01010280,LMST01010308,LMST01010360,LMST03020309,LMST03020553,LMST03020554,LMST03020558,LMST03020559,LMST04030036,LMST04030053,LMST04030054,LMST04030081,LMST04030089,LMST04030106,LMST04030113,LMST04030135,LMST04030136,LMST04030…	.	68	33	35	.	.	17.8354	17.4475	17.1093	15.8566	17.0022	16.2209	17.1612	16.6427	17.07	16.0238	16.2182	19.5686	15.9013	15.6712	16.7211	15.9047	15.969	16.023	17.7026	17.0582	15.5192	16.6686	15.914	15.8855	15.5666	16.0073	15.9671	15.9187	15.0786	15.6508	16.0626	16.1687	15.9556	15.7246	15.6958	17.08	15.2773	17.0316
723	lip_neg_1926	Negative	.	N	NA	.	68	33	35	.	.	18.8581	16.254	17.6119	15.7184	16.5895	16.2435	15.1095	16.3223	17.0158	17.6557	14.6688	17.3246	15.8855	13.7337	15.8376	17.3308	15.6922	14.4761	13.6571	15.508	14.488	14.3859	12.2155	12.7856	12.993	14.2021	13.7562	15.475	15.857	15.2286	13.3982	15.7061	14.8614	14.8643	15.9004	14.818	11.7715	12.7295
724	lip_neg_1930	Negative	.	N	NA	.	68	33	35	.	.	8.74692	9.305	9.71057	8.49746	8.51323	8.33045	9.03153	8.301	8.95057	8.25507	8.73142	9.1524	9.69185	8.94786	7.98485	8.74179	7.48438	7.64932	9.78458	8.01872	8.40042	7.63382	7.19252	7.45398	7.29681	7.46348	7.58491	7.35205	7.30459	7.31465	7.62373	7.68758	8.05365	7.40329	8.66733	7.88294	8.78334	8.34327
725	lip_neg_1932	Negative	.	Y	LMFA07070089	.	68	33	35	.	.	8.123	8.2169	7.923	7.6912	8.0309	7.88221	8.09528	7.81826	7.8787	7.71831	7.74133	9.1524	7.6629	7.60453	7.93108	7.63232	10.532	10.7276	8.09357	8.01872	8.2705	7.63382	11.641	9.05158	11.971	10.432	9.43063	11.4934	9.63018	10.1221	7.62373	9.27583	8.05967	12.8072	9.17775	7.67019	7.53192	7.74465
726	lip_neg_1933	Negative	.	N	NA	.	68	33	35	.	.	8.123	8.2169	7.923	7.6912	8.0309	7.88221	8.09528	9.2113	8.63175	7.71831	7.74133	9.1524	7.6629	8.75998	7.93108	10.0069	7.48438	7.53395	8.09357	8.01872	7.62296	10.0292	8.24075	9.30118	10.2349	9.95684	9.04092	7.35205	9.50976	7.64118	9.62771	7.68758	8.91771	7.49378	7.51561	12.3299	10.0678	9.25689
727	lip_neg_1936	Negative	.	Y	LMFA01030091,LMFA01030412,LMFA01030413,LMFA01030414,LMFA01030415,LMFA01030416,LMFA07010560,LMFA07010562,LMFA07010632,LMFA07010636,LMFA07010645,LMPR0103010016	.	68	33	35	.	.	8.123	8.2169	7.923	7.98679	8.0309	7.88221	8.09528	8.3211	7.8787	8.0226	8.59707	9.1524	7.6629	7.60453	7.93108	8.08423	8.81516	8.39766	8.09357	8.01872	8.24724	8.25735	10.386	9.67391	11.1189	10.2637	9.626	10.6137	9.86451	9.97907	8.98443	8.7105	8.64872	10.472	8.25536	7.67019	8.1834	8.06186
728	lip_neg_1937	Negative	.	Y	LMGP04010225,LMGP04010359,LMGP04010387,LMGP04010415,LMGP04010445,LMGP04010544,LMGP04010572,LMGP04010573,LMGP04010602,LMGP04010631,LMGP04010659,LMGP04010794,LMGP04010879,LMGP04010884	.	68	33	35	.	.	12.5178	13.1148	13.3689	14.369	13.6796	14.3285	13.6191	14.8666	14.3808	13.3734	13.9362	10.6845	13.7346	14.3288	14.3789	14.5803	12.4687	12.3395	12.8352	13.9791	13.4702	13.4491	12.7516	13.7907	13.6858	14.143	13.9797	12.6089	13.02	12.874	14.4585	13.3193	13.8569	12.6714	12.8947	15.3146	14.0425	14.6796
729	lip_neg_1939	Negative	.	N	NA	.	68	33	35	.	.	14.3348	16.127	16.3587	15.6086	15.4279	15.1952	16.2477	15.1788	15.1171	14.3659	14.4763	15.5709	15.3756	14.9701	14.8362	14.5648	14.3531	14.5461	15.9759	16.2578	14.4345	14.8898	13.0327	14.451	13.7568	14.0167	14.4459	12.5401	13.747	13.9474	15.0746	14.3794	15.0691	13.8702	14.1285	15.1265	14.6021	14.6508
730	lip_neg_1941	Negative	.	N	NA	.	68	33	35	.	.	8.123	10.512	11.7881	11.6102	9.55903	9.7392	11.3325	9.92056	9.55396	8.70639	9.25237	9.1524	10.7573	10.4223	8.6521	9.53735	9.36745	9.64685	11.1418	11.7605	9.3529	11.7162	7.64116	9.44079	8.55887	9.21295	9.4659	7.35205	8.56758	9.51832	10.4757	8.80064	10.6731	8.82296	7.7372	13.886	11.0386	9.5135
731	lip_neg_1942	Negative	.	N	NA	.	68	33	35	.	.	9.3439	12.3726	13.3693	13.6357	11.4583	11.5904	12.852	11.8096	11.2893	10.5617	11.1572	9.1524	12.2349	11.8347	10.7602	11.4205	11.0573	12.0586	12.4644	12.9216	10.9372	14.3662	9.99813	11.3281	10.9079	10.7283	11.4032	8.78557	10.2789	10.9299	11.9441	10.6485	12.1094	10.8097	10.3731	15.3343	11.6456	10.7277
732	lip_neg_1943	Negative	.	Y	LMGP03010845	.	68	33	35	.	.	17.5238	17.7929	18.0758	15.8012	16.4853	16.1398	18.0557	16.1425	16.821	16.0501	16.6454	18.9727	17.1521	16.4411	16.7287	16.6363	14.8642	15.838	18.4057	16.751	16.3696	14.8523	13.9815	15.2812	14.1567	14.5369	14.9174	13.7668	14.8482	15.1243	15.9961	16.1008	15.9739	14.8272	16.0005	16.5715	16.518	16.1245
733	lip_neg_1944	Negative	.	N	NA	.	68	33	35	.	.	12.5871	12.5923	13.4072	11.2921	11.3563	11.0544	13.3002	11.4315	12.2052	11.0641	12.206	12.9554	12.6705	12.085	11.8125	12.2122	9.57294	11.3252	13.4143	11.7051	11.8729	8.95892	9.29532	10.3886	9.16543	9.6261	10.1432	8.60092	9.17713	10.462	11.3308	11.3618	11.5568	9.80214	11.4217	11.7627	12.1632	11.3205
734	lip_neg_1945	Negative	.	N	NA	.	68	33	35	.	.	9.85106	8.12351	7.18728	8.14906	7.9447	8.14225	7.98611	8.22777	9.48586	11.0892	7.69736	9.36505	8.12618	7.50464	8.26716	8.06636	7.81796	7.81857	7.03431	8.50195	7.53895	7.02015	6.40294	7.36441	7.20246	6.18303	7.92118	7.55794	7.21724	7.44958	7.70684	7.58497	7.46473	7.85526	7.66448	6.76871	7.441	6.92649
735	lip_neg_1946	Negative	.	N	NA	.	68	33	35	.	.	11.1584	11.2072	12.5385	9.43012	8.99205	9.10155	12.2862	9.9011	10.1087	9.74535	10.7149	11.259	11.7439	10.6183	10.2043	11.234	8.75745	10.0091	12.7356	10.1284	10.7326	7.63382	7.19252	8.52802	7.99667	7.46348	7.58491	7.35205	8.56576	9.16202	9.81316	10.067	10.5704	8.51739	10.092	10.8833	11.1387	9.91769
736	lip_neg_1947	Negative	.	N	NA	.	68	33	35	.	.	10.9607	8.08815	8.45723	8.43439	7.91207	9.90169	7.94478	8.38281	10.5797	11.4995	7.68071	9.95481	8.30157	9.71107	8.3944	8.23068	7.94425	8.46808	6.63328	8.6849	7.50715	7.87817	6.104	8.11427	7.25889	5.69825	8.93157	9.11645	7.90494	9.15784	9.00165	7.54613	7.44793	8.12104	8.60421	6.4274	7.40657	7.44403
737	lip_neg_1948	Negative	.	N	NA	.	68	33	35	.	.	10.8644	8.10707	8.22493	8.55675	7.92954	9.30196	9.03548	8.29982	10.5037	10.9718	7.68962	10.5627	8.2077	9.51736	8.32629	8.14273	8.50124	7.86865	8.34629	8.58698	7.52417	8.37421	6.26401	7.54536	7.18586	5.95772	8.77675	8.61644	7.20187	8.39188	9.47346	7.56692	7.45692	8.96013	8.88701	6.61008	7.425	7.67099
738	lip_neg_1949	Negative	.	Y	LMFA12000226	.	68	33	35	.	.	13.1589	10.3844	11.4372	11.3238	11.1433	11.3813	9.92646	10.4732	10.1827	13.0541	9.44263	12.3024	11.8186	10.7935	8.8704	11.0773	9.53236	9.56848	8.88599	10.9299	8.06056	9.09233	8.36686	7.60714	7.98932	8.77476	8.92525	11.784	9.88982	9.18936	9.13222	11.1605	9.60168	9.31653	12.0082	9.68806	7.63304	7.15067
739	lip_neg_1953	Negative	.	Y	LMGP04010136,LMGP04010218,LMGP04010295,LMGP04010315,LMGP04010316,LMGP04010350,LMGP04010377,LMGP04010407,LMGP04010490,LMGP04010565,LMGP04010595,LMGP04010759,LMGP04010904,LMGP04010960	.	68	33	35	.	.	11.0571	12.9737	12.2309	14.0073	12.3547	13.6212	13.1788	14.3643	13.5617	13.32	14.3168	10.788	13.6178	14.241	13.2877	14.5766	13.5611	13.2484	14.4888	13.3783	13.432	13.2348	13.3943	14.6204	14.9242	15.268	14.7819	13.2807	14.5929	14.2508	14.3144	13.1401	14.7666	13.6688	13.1235	16.081	14.5428	14.8
740	lip_neg_1956	Negative	.	Y	LMGP04010845,LMGP04010978	.	68	33	35	.	.	14.1904	13.4463	15.3235	13.2628	13.2094	13.362	13.4861	13.7611	13.5781	12.9554	11.1856	16.1299	13.6264	12.8164	12.9443	12.1001	11.698	13.1614	12.4631	12.0371	10.3602	12.7514	11.6542	14.6242	11.7225	14.0247	11.3854	13.3517	14.092	11.7617	13.0645	12.1191	11.8985	12.8043	13.6213	12.1523	11.7955	13.5028
741	lip_neg_1969	Negative	.	N	NA	.	68	33	35	.	.	10.9762	8.12582	9.8672	10.6824	9.89926	8.13582	7.98881	8.21764	8.22341	9.90247	7.69844	9.3598	9.60147	8.18321	8.25885	8.05562	7.80971	8.43106	7.06051	8.49	7.54103	6.87934	6.42246	7.36662	7.20479	6.86529	7.50575	7.55285	9.82095	9.48281	7.70479	7.58751	7.46583	9.65429	9.81837	6.791	7.44325	6.98488
742	lip_neg_1972	Negative	.	Y	LMGP04010041,LMGP04010388,LMGP04010416,LMGP04010446,LMGP04010574,LMGP04010603,LMGP04010604,LMGP04010632,LMGP04010846,LMGP04010857,LMGP04010875,LMGP04010878	.	68	33	35	.	.	14.6282	13.914	12.9797	12.4421	14.134	11.1011	12.5959	11.9715	12.7153	12.7669	10.8735	15.3831	13.1526	11.1218	12.039	9.67065	11.8843	12.4846	12.8858	10.459	8.76423	11.9989	10.8468	13.6682	11.5889	12.3766	13.9117	13.2073	12.114	11.5563	17.7659	12.1447	11.0118	12.1048	12.2389	11.1602	8.76109	12.5989
743	lip_neg_1987	Negative	.	N	NA	.	68	33	35	.	.	15.1713	14.7382	14.6395	13.7143	14.9114	17.5914	15.4311	17.5011	14.6578	17.4503	14.0013	17.7605	17.3398	17.2072	13.9206	17.0893	13.4093	13.9171	15.4874	14.1121	16.8959	12.4572	13.0897	16.3422	16.1848	14.1815	16.0567	16.4685	16.407	16.6574	14.0013	14.2193	14.1267	16.2312	15.9928	17.3348	16.4466	14.644
744	lip_neg_1988	Negative	.	Y	LMGP06010306,LMGP06010331,LMGP06010360,LMGP06010388,LMGP06010490,LMGP06010516,LMGP06010546,LMGP06010576,LMGP06010680,LMGP06010681,LMGP06010707,LMGP06010737	.	68	33	35	.	.	16.9569	16.9092	16.5463	15.6987	16.8214	19.0908	17.1928	19.1017	16.5928	19.0867	15.967	19.096	18.967	18.9361	15.9922	18.8065	15.4274	15.8779	17.3283	16.2001	18.576	14.9234	14.9328	18.0564	17.8685	15.9136	17.9569	18.0558	18.1781	18.3079	15.8676	15.9166	15.9291	17.953	17.4936	19.1849	18.1521	16.6143
745	lip_neg_1989	Negative	.	N	NA	.	68	33	35	.	.	9.36992	11.5773	11.2799	10.6152	11.9324	13.7208	11.1814	14.2275	11.6693	14.3167	9.04994	12.1059	14.177	14.082	11.3259	14.0552	9.8013	11.1141	10.6815	10.5061	14.1712	8.92157	8.97903	13.1495	13.1764	10.1478	13.4528	12.7956	13.8199	13.2457	9.72393	9.16755	9.38851	12.7027	12.0972	14.9615	13.566	11.3049
746	lip_neg_1990	Negative	.	N	NA	.	68	33	35	.	.	13.0444	12.9977	12.6678	12.4072	11.0501	11.9298	13.3043	12.0699	11.4272	11.3826	12.0264	9.1524	11.6749	11.7365	11.1532	11.7028	11.4741	11.6192	13.7479	11.9337	11.4736	11.92	10.3106	10.993	11.4291	10.0079	10.8033	9.99115	10.4154	11.1304	12.3628	10.7797	12.5004	11.5902	10.2446	12.2174	11.2269	11.6405
747	lip_neg_1991	Negative	.	N	NA	.	68	33	35	.	.	11.8639	12.1175	11.3833	10.6447	12.22	15.0444	12.6426	14.9705	12.6989	14.9851	10.9833	14.574	14.8337	14.7023	11.7979	14.4913	10.9945	10.8583	12.1474	11.9861	14.7784	9.39498	10.4092	14.1368	13.7511	11.1965	13.5049	13.6277	14.2846	14.0754	11.3709	11.5304	11.1901	13.8891	13.68	15.0667	13.8879	12.0705
748	lip_neg_1994	Negative	.	N	NA	.	68	33	35	.	.	11.7591	13.4011	14.0105	13.5114	12.9537	13.2412	14.2512	12.7125	12.9513	12.8203	13.1279	13.2686	13.3322	12.6095	12.9786	12.9259	12.4563	12.8857	14.2688	13.6765	12.5178	13.0883	11.5687	11.7675	11.5642	11.8132	11.7871	10.8858	11.6328	12.2699	13.3645	12.368	13.5045	11.9446	11.8451	13.7708	12.6171	12.9939
749	lip_neg_1998	Negative	.	Y	LMPR02030027	.	68	33	35	.	.	15.8081	14.615	12.9218	12.5184	11.8531	12.5242	13.8458	12.349	11.9479	11.7806	12.3538	12.6339	12.1799	12.2937	11.8677	11.7504	11.7956	11.5135	15.098	13.1958	11.847	12.1811	10.4132	11.1039	11.2053	10.543	11.38	10.4755	10.9633	11.3594	12.3819	11.0628	12.165	11.5217	10.9249	12.9371	11.7152	11.9805
750	lip_neg_2004	Negative	.	N	NA	.	68	33	35	.	.	10.781	11.1193	10.1963	9.67472	9.0173	8.74716	11.5186	8.68241	8.88115	9.13598	9.20836	9.1524	9.53575	8.04816	8.95442	9.05766	8.5662	9.10484	11.7523	9.72639	8.86719	9.00005	7.95634	7.63155	7.45881	7.99986	7.78604	7.35205	7.75168	8.65246	9.62409	8.43293	9.91526	7.40329	7.54071	9.93526	8.4601	9.16835
751	lip_neg_2009	Negative	.	Y	LMGP01010390,LMGP01010414,LMGP01010435,LMGP01010459,LMGP01010477,LMGP01010528,LMGP01010557,LMGP01010701,LMGP01010732,LMGP01010986,LMGP01011237,LMGP01011245,LMGP01011263	.	68	33	35	.	.	20.4607	20.0311	17.5598	15.1066	16.7704	14.8279	19.3617	15.0247	15.316	14.8959	15.1219	18.1391	16.1369	15.6528	15.3236	14.879	14.844	14.7461	20.2582	17.9701	15.0108	14.9007	13.7094	15.0289	14.5847	14.8339	15.0725	13.5563	14.7275	14.5156	15.0234	14.4404	14.6553	14.4899	14.3143	15.4889	14.9868	14.7519
752	lip_neg_2010	Negative	.	N	NA	.	68	33	35	.	.	16.4002	15.8239	13.7328	12.0039	12.6295	9.9544	15.4194	10.7155	10.9427	10.5781	10.751	13.0902	12.2434	11.6851	10.8454	10.8063	10.853	11.1023	16.2585	14.0628	10.7872	12.7539	10.4891	11.1693	11.3079	11.1016	11.1327	9.45182	10.7818	10.6329	11.1556	10.0115	10.7416	10.8108	10.1961	11.563	11.2495	10.4696
753	lip_neg_2011	Negative	.	N	NA	.	68	33	35	.	.	13.5381	13.3967	11.1598	9.80467	10.0403	8.86804	12.9657	8.99207	9.37082	9.66507	9.51392	10.3002	10.2512	8.81951	9.38086	9.5773	9.08331	9.46334	13.8765	10.9553	9.04812	9.21229	8.3703	8.54405	8.49639	8.91777	8.46912	7.58439	8.60623	8.70511	9.7925	8.91155	10.1564	8.41725	7.88966	10.2751	9.26467	9.46448
754	lip_neg_2012	Negative	.	N	NA	.	68	33	35	.	.	13.1185	13.9353	14.8454	14.3	13.2209	12.5391	14.9544	12.9716	13.333	13.3337	13.4439	13.6316	13.4198	12.8961	13.5684	13.6974	12.6584	14.0358	14.7979	14.1773	11.7964	13.689	12.3859	12.7171	13.2331	13.202	12.6038	11.2016	12.3514	13.0556	13.6688	13.3149	14.6141	11.8682	12.6274	14.6043	13.8019	13.5616
755	lip_neg_2015	Negative	.	N	NA	.	68	33	35	.	.	14.099	13.6311	11.7595	10.24	10.2806	8.72149	13.8048	8.61398	9.54853	9.88471	9.69102	11.8463	10.025	9.62446	9.76689	10.083	9.21692	10.065	14.4472	11.6286	8.61332	9.29188	8.69933	8.58806	9.05778	9.39461	8.75777	7.35205	8.64187	9.36133	9.85125	9.44751	10.6636	7.98486	8.74125	8.4373	9.62673	9.6143
756	lip_neg_2018	Negative	.	N	NA	.	68	33	35	.	.	11.4791	9.80219	10.8344	10.6395	12.6615	11.7814	12.7421	11.1075	6.89568	6.98281	9.0961	13.1376	12.5693	8.7375	7.96206	7.33141	8.94898	8.4473	10.6227	7.33054	9.22639	9.82601	6.79237	8.84033	8.57902	7.64919	12.0364	7.97048	13.9425	10.9194	7.42494	12.6182	9.06281	6.87813	6.40911	6.34072	9.11883	8.13695
757	lip_neg_2019	Negative	.	N	NA	.	68	33	35	.	.	10.904	9.48322	10.4217	10.0428	11.0964	10.8047	11.4502	10.1745	7.09347	7.1308	8.82351	11.9927	12.1996	8.50954	7.95583	7.39196	8.13688	7.62192	10.2231	7.469	8.90377	9.3737	6.20072	8.56139	8.32103	6.80346	11.6336	7.7268	13.0494	10.2606	10.374	11.6147	8.18817	6.9838	6.63174	6.60822	8.79954	6.67824
758	lip_neg_2020	Negative	.	N	NA	.	68	33	35	.	.	8.74258	9.29339	8.68483	9.15172	9.52932	9.66863	9.60046	9.21165	8.64596	9.8341	8.69138	10.8594	8.72935	11.1182	8.62509	9.28508	7.68925	9.29048	9.73682	8.3155	7.57136	8.54984	7.60587	9.36614	8.9341	7.64266	11.9096	7.86921	8.7101	7.45202	8.79914	8.74463	9.00226	8.85755	9.7598	7.11654	8.03899	8.44529
759	lip_neg_2022	Negative	.	Y	LMPR02030027	.	68	33	35	.	.	14.8974	14.4654	12.8594	12.0757	11.0507	11.0808	13.8936	11.4595	10.938	11.0982	11.3262	12.2001	11.8809	11.8393	11.0159	11.5301	11.0096	11.953	14.466	12.0456	10.8914	10.7107	10.2958	10.3339	11.7951	11.0835	10.6483	9.0662	9.9227	10.8862	11.696	11.1051	12.6362	10.7773	10.7464	11.3255	11.6219	11.3849
760	lip_neg_2027	Negative	.	N	NA	.	68	33	35	.	.	8.19835	10.8693	11.7891	10.4335	10.7518	8.86952	12.702	8.18064	7.8787	7.71831	7.74133	9.1524	10.738	9.46556	8.53809	8.8818	8.38173	7.53395	10.3575	12.9383	8.4482	8.96117	9.05903	9.7105	8.81545	7.75951	9.48836	9.85153	8.20588	9.19916	8.46119	7.68758	7.59385	8.14165	7.51561	9.1397	7.84914	7.74465
761	lip_neg_2028	Negative	.	N	NA	.	68	33	35	.	.	7.84356	8.51845	11.2912	9.72664	9.75812	8.25128	8.02274	8.28813	9.27942	9.97838	6.91759	9.24731	8.22938	8.92723	8.26942	8.15046	7.83223	7.79551	7.49677	8.60461	7.96734	6.83311	6.46176	7.66089	7.39983	8.57228	7.9449	8.49331	10.8325	7.75288	7.5688	7.59735	7.31639	7.95684	8.59821	6.93891	7.66852	6.94222
762	lip_neg_2030	Negative	.	Y	LMGP06010193,LMGP06010327,LMGP06010355,LMGP06010383,LMGP06010413,LMGP06010512,LMGP06010540,LMGP06010541,LMGP06010570,LMGP06010599,LMGP06010628,LMGP06010763,LMGP06010849,LMGP06010854	.	68	33	35	.	.	18.6722	18.3794	19.2684	18.3134	18.8519	18.2768	18.1777	17.9285	18.6642	18.4971	16.5644	20.2941	17.3983	17.7884	18.0463	17.2675	17.051	17.3092	17.1133	17.7529	16.3546	16.5932	15.9939	17.3288	16.1079	17.0502	15.587	17.5378	17.9572	16.8274	16.0047	16.4581	16.7689	17.3943	17.7199	16.0213	16.3136	17.3545
763	lip_neg_2031	Negative	.	N	NA	.	68	33	35	.	.	12.9177	12.627	14.3763	13.5418	13.7671	12.9291	12.6992	12.8537	13.4022	13.5723	10.9276	13.8264	12.3709	12.9561	12.8196	12.1905	12.089	12.1691	10.9233	12.4024	10.7308	11.072	11.0999	12.4599	10.893	12.1135	7.78751	12.6271	13.3822	11.9484	7.93173	10.3257	11.6426	12.5969	12.7882	10.1229	11.1373	12.1543
764	lip_neg_2038	Negative	.	N	NA	.	68	33	35	.	.	14.4965	14.2819	15.5786	14.6958	15.0371	14.4093	14.2505	14.1414	14.7428	14.7368	12.5531	15.6556	13.7036	14.1563	14.0953	13.534	13.4351	13.554	12.8788	13.8006	12.4256	12.5639	12.3824	13.6328	12.3109	13.3628	10.7445	13.8297	14.474	13.3471	11.3264	12.2705	13.0319	13.8914	14.1019	12.0437	12.5391	13.586
765	lip_neg_2039	Negative	.	Y	LMGP04010059,LMGP04010082,LMGP04010119,LMGP04010143,LMGP04010169,LMGP04010207,LMGP04010228,LMGP04010252,LMGP04010309,LMGP04010481,LMGP04010528,LMGP04010882,LMGP04010910,LMGP04010984	.	68	33	35	.	.	11.3075	11.2475	12.5832	12.3755	9.86073	10.732	12.3834	11.234	10.4822	9.99846	10.8686	9.1524	11.7419	10.9994	11.7203	12.0471	8.95406	9.93808	11.3984	11.8066	11.6302	9.75297	8.82571	11.5159	9.73231	8.75254	11.1343	10.5209	10.1011	10.7714	10.8756	9.31309	11.5665	10.8771	9.03877	10.9807	10.8754	11.9806
766	lip_neg_2040	Negative	.	Y	LMGP06010274,LMGP06010472,LMGP06010634,LMGP06010766,LMGP06010793,LMGP06010863	.	68	33	35	.	.	8.123	8.2169	7.923	7.6912	8.0309	7.88221	8.09528	7.81826	7.8787	7.71831	8.07853	9.1524	7.6629	7.60453	7.93108	9.77693	7.48438	9.57161	8.09357	8.01872	8.72694	7.63382	8.79953	9.51434	7.29681	8.90743	7.68271	7.35205	7.70946	9.97428	8.36408	8.65301	10.1673	7.60255	9.57531	8.4581	8.00232	7.74465
767	lip_neg_2042	Negative	.	Y	LMFA00000003	.	68	33	35	.	.	11.1374	10.9668	9.28811	8.95924	9.90817	8.00495	10.1169	9.9745	10.5849	11.0639	7.6257	10.5042	10.2183	10.1463	8.12957	9.06644	8.75127	9.15786	9.87208	8.36244	7.82499	9.27144	7.98273	7.57537	7.98411	8.11397	9.00316	9.99428	9.52426	9.80372	7.59151	9.19258	9.11635	8.97093	8.97587	7.24117	7.61206	7.2739
768	lip_neg_2043	Negative	.	Y	LMSP0601AM02,LMSP0601EK02	.	68	33	35	.	.	13.0002	10.7448	11.4307	11.9242	14.8506	13.1437	14.9983	11.9758	11.3069	11.666	9.49695	14.1834	13.3411	13.0074	7.97123	7.24238	10.1361	9.40379	12.5959	7.12692	9.70081	9.80649	6.87946	11.3725	8.9584	6.68699	13.5563	11.9565	15.7412	12.0952	11.3755	13.7216	8.61074	8.67055	10.2865	5.94736	9.58836	8.04533
769	lip_neg_2044	Negative	.	Y	LMGP01010447,LMGP01011402,LMGP01011929,LMGP01012097,LMGP03010225,LMGP03010359,LMGP03010387,LMGP03010415,LMGP03010445,LMGP03010544,LMGP03010572,LMGP03010573,LMGP03010602,LMGP03010631,LMGP03010659,LMGP03010794,LMGP03010879,LMGP03010884	.	68	33	35	.	.	14.7231	14.4775	13.3372	12.3382	11.5956	12.8916	13.9175	12.4902	11.9003	12.6435	12.352	14.7281	13.1329	12.8779	13.25	13.3651	12.5089	12.7328	14.2728	11.2383	13.3813	12.9431	12.2162	12.9724	12.7302	13.0508	12.9255	12.645	12.5267	12.4787	13.0811	14.2845	12.9542	13.0509	13.8889	15.1731	13.7881	11.9625
770	lip_neg_2045	Negative	.	Y	LMGP04010036,LMGP04010108,LMGP04010219,LMGP04010330,LMGP04010378,LMGP04010436,LMGP04010596,LMGP04010789,LMGP04010859,LMGP04010874,LMGP04010880,LMGP04010886,LMGP04010956	.	68	33	35	.	.	13.8602	13.9555	16.7493	16.509	15.7923	15.8127	14.9193	16.3942	16.3579	15.8602	16.2299	13.0946	16.2802	15.9765	16.9045	16.7145	14.8098	15.4121	14.3071	16.3363	16.3951	14.8554	13.9602	14.9428	14.0632	13.5302	14.2572	13.7345	14.3915	14.7426	16.0615	14.8233	16.1736	14.1965	14.2697	16.132	15.5035	16.4366
771	lip_neg_2046	Negative	.	N	NA	.	68	33	35	.	.	8.34248	8.2169	12.9514	12.978	11.5744	11.9321	10.3001	12.6039	12.6028	12.0029	12.4067	9.1524	12.6684	12.2876	13.0952	13.1631	10.9598	11.6935	9.16481	12.2767	12.7742	10.8432	10.028	11.0686	10.0029	8.36794	9.77715	9.54044	10.4825	11.087	12.3598	10.6914	12.6031	10.0466	10.1513	12.4814	11.7752	12.771
772	lip_neg_2047	Negative	.	N	NA	.	68	33	35	.	.	8.123	8.2169	12.5045	12.554	10.907	11.5514	8.26803	12.6786	12.3485	12.2019	12.3588	9.1524	12.5866	12.435	13.0705	12.8673	10.7646	11.1905	8.09357	12.1487	12.9178	10.5214	10.022	11.0873	9.48392	7.46348	9.32229	8.82811	10.7421	10.8683	12.3956	9.34094	12.4993	9.98647	8.89683	12.2995	11.3965	12.6192
773	lip_neg_2048	Negative	.	N	NA	.	68	33	35	.	.	8.123	8.2169	9.09292	10.1997	8.0309	7.88221	8.09528	9.8506	9.03475	7.77691	8.85152	9.1524	9.803	9.17084	9.46685	10.6457	7.48438	8.05535	8.09357	8.01872	9.8878	7.63382	7.19252	7.45398	7.29681	7.46348	7.58491	7.35205	7.30459	7.31465	9.05125	7.68758	10.1736	7.40329	7.51561	8.85309	7.96139	9.50182
774	lip_neg_2051	Negative	.	N	NA	.	68	33	35	.	.	16.5532	9.68657	10.9248	8.21796	9.0872	9.61807	9.16611	8.26723	10.7266	14.3246	6.95423	13.4725	11.1178	10.8093	9.05071	8.12742	7.81675	8.00163	7.52332	9.99402	7.95202	9.3934	6.49426	10.0116	8.03755	10.674	8.39113	15.0158	9.81551	9.82956	11.5814	8.64475	7.32496	7.93222	11.7844	8.62166	8.03151	8.14259
775	lip_neg_2052	Negative	.	Y	LMGP01010512,LMGP01010952,LMGP01010954,LMGP01010956,LMGP01010960,LMGP01011492,LMGP01011627,LMGP01011654,LMGP01011655,LMGP01011684,LMGP01011713,LMGP01011933,LMGP01012099,LMGP01012134,LMGP01012135,LMGP01012233,LMGP01012235,LMGP03010339,LMGP03010394,LMGP03010422,LMGP03010452,LMGP03010523,LMGP03010550,LMGP03010580,LMGP03010610,LMGP03010639,LMGP03010666,LMGP03010741,LMGP03010770,LMGP03010771,LMGP03010…	.	68	33	35	.	.	17.1457	17.5496	16.1507	15.6349	15.5643	14.8164	17.0783	15.6227	15.0844	15.4415	15.9093	14.4844	14.9108	15.1429	15.3042	15.727	14.8054	15.4078	17.6589	15.5585	15.3709	15.2143	14.1976	15.4321	14.4819	14.9405	15.1135	14.3052	14.871	14.9561	15.765	14.6417	15.558	14.9848	14.0492	16.2939	15.1583	15.3626
776	lip_neg_2053	Negative	.	N	NA	.	68	33	35	.	.	13.1721	13.401	11.9667	11.593	10.7915	9.22766	13.2692	11.367	10.5446	11.3195	11.8792	9.1524	10.6007	10.9934	10.1803	11.8007	10.4052	11.2863	13.7183	10.9253	11.0622	10.4686	10.3795	11.5525	10.4549	10.7433	10.7293	9.69332	10.9446	11.289	11.752	9.99945	11.7516	11.0697	9.40937	11.7229	11.2518	10.9271
777	lip_neg_2055	Negative	.	N	NA	.	68	33	35	.	.	10.9856	11.3762	9.53554	8.87729	8.0309	7.88221	10.9812	8.63138	7.8787	7.71831	9.547	9.1524	7.96025	7.74138	7.93108	8.07869	7.48438	8.7191	11.8995	8.01872	8.36013	7.63382	7.28253	9.49817	7.74811	7.77413	7.58491	7.35205	8.08109	8.87327	8.61222	7.68758	9.49515	7.40329	7.51561	8.31297	7.53192	7.74465
778	lip_neg_2057	Negative	.	Y	LMGP04010066,LMGP04010103,LMGP04010128,LMGP04010179,LMGP04010232,LMGP04010286,LMGP04010485,LMGP04010531,LMGP04010560,LMGP04010756,LMGP04010877,LMGP04010881,LMGP04010891,LMGP04010902,LMGP04010983,LMGP04100004	.	68	33	35	.	.	13.9251	13.7608	14.204	14.1028	12.3587	12.5589	13.9549	13.1825	12.8494	12.8649	13.3035	10.2909	13.4052	13.1708	13.44	13.649	12.3614	12.7529	13.6696	13.6263	13.3572	12.3301	11.675	12.3606	11.7213	11.7155	12.6732	10.3832	12.4486	12.8438	13.0331	12.1154	13.4925	12.1257	11.5305	14.1784	13.2586	13.6798
779	lip_neg_2058	Negative	.	Y	LMSP06020004	.	68	33	35	.	.	20.9395	15.9348	16.6833	13.9815	15.6926	15.4539	15.7295	14.598	16.4005	18.2036	12.6162	19.3009	17.163	15.5476	15.1898	13.7367	13.8938	13.9474	14.808	16.0245	14.0222	15.2611	13.2904	15.2476	14.8598	16.0106	14.7582	18.8107	15.2549	14.9114	16.4007	15.5404	13.4724	13.7988	16.3567	15.3398	14.0851	14.7449
780	lip_neg_2063	Negative	.	N	NA	.	68	33	35	.	.	11.6348	10.5362	11.193	11.5605	10.8264	8.12371	9.32615	9.93586	9.56368	8.96683	9.92377	9.1524	8.51172	9.34287	10.1174	9.83783	10.2247	10.4479	9.87152	11.3423	10.2218	14.8968	7.7366	11.0267	7.69548	9.3881	9.05567	7.99886	9.46766	9.65019	9.74269	9.1953	10.4705	8.47067	7.83583	17.1165	14.6487	10.4668
781	lip_neg_2068	Negative	.	Y	LMGP02010709,LMGP02010737,LMGP02010955,LMGP02010984,LMGP02011145,LMGP02011146	.	68	33	35	.	.	13.2572	12.7913	11.1992	10.9081	12.2371	10.7123	12.7311	9.33423	12.3173	12.1445	9.84177	13.0815	10.7821	12.0861	9.69414	10.5774	10.828	11.0782	12.967	8.45384	7.87872	10.6939	9.89596	10.1915	11.1483	10.6169	10.706	11.2912	10.4215	10.3059	11.8039	11.9767	10.7939	12.5067	12.1954	10.0119	8.74903	11.9403
782	lip_neg_2069	Negative	.	Y	LMGP02010703,LMGP02010731,LMGP02010761,LMGP02010948,LMGP02010975,LMGP02010976	.	68	33	35	.	.	10.9324	9.14685	10.3967	9.41518	8.0309	7.88221	8.8935	7.81826	7.8787	7.71831	7.74133	9.1524	7.6629	7.77009	7.93108	7.89653	7.54204	7.53395	10.2341	8.01872	7.62296	8.89231	7.19252	7.45398	8.08371	7.46348	7.58491	7.35205	7.30459	7.31465	7.70916	7.68758	8.66986	7.40329	7.51561	11.5001	10.7966	8.0556
783	lip_neg_2070	Negative	.	Y	LMGP04030092	.	68	33	35	.	.	8.123	9.62864	9.18323	12.5215	8.94012	8.07281	9.42472	8.45041	10.5851	7.88258	9.02849	9.1524	9.08956	7.60453	10.1189	8.58983	7.48438	9.68856	8.67858	11.5415	8.42615	11.8631	7.19252	7.45398	7.29681	7.46348	7.58491	7.35205	7.30459	7.66864	8.81788	7.68758	8.83366	7.40329	7.51561	14.3484	12.0336	9.2346
784	lip_neg_2071	Negative	.	N	NA	.	68	33	35	.	.	12.1948	12.2994	12.3166	13.3342	11.0063	10.5315	12.7596	10.2656	9.15586	9.48286	9.55593	9.1524	9.82598	9.54279	10.2285	10.8187	10.3275	9.76385	12.3792	12.2386	8.81297	10.6899	9.56717	10.4514	9.70354	8.44556	10.4319	12.3157	9.737	10.3856	10.1782	7.89954	9.65806	9.27535	7.51561	10.9788	9.62335	10.4265
785	lip_neg_2072	Negative	.	N	NA	.	68	33	35	.	.	11.1221	11.1794	11.3214	12.5265	10.0157	9.14592	11.7126	9.67932	7.8787	8.3291	7.74133	9.1524	9.25443	9.12707	8.55016	9.4813	8.99119	7.98716	11.4444	11.2062	7.68941	9.38943	8.82463	8.9382	9.23267	7.59262	9.72709	11.1371	8.97681	9.34559	9.35318	7.68758	7.80739	9.02444	7.51561	10.3852	8.36493	9.38873
786	lip_neg_2078	Negative	.	Y	LMGP01011119	.	68	33	35	.	.	12.1488	12.6838	14.1132	16.0675	13.8523	15.0332	13.504	16.5195	14.7346	15.7206	16.3595	9.1524	13.6978	14.932	15.3704	16.2914	14.892	16.1886	14.9351	12.3598	15.8596	15.5008	15.9016	16.107	15.2903	15.4603	15.4678	15.3094	15.2181	15.4134	16.6793	15.2131	16.317	15.2371	14.7996	15.5955	15.4914	15.8291
787	lip_neg_2079	Negative	.	Y	LMPK04000028	.	68	33	35	.	.	8.123	8.2169	7.923	12.4553	8.0309	10.3354	8.09528	12.7035	9.26956	11.6627	12.4715	9.1524	7.98072	10.5662	10.5165	12.6814	10.6828	12.6754	9.49931	8.01872	12.0183	11.561	12.5634	12.4686	11.681	11.787	11.7084	11.6906	11.4871	11.8305	13.1058	11.2178	12.8692	11.465	10.6445	11.2805	11.7857	11.9282
788	lip_neg_2080	Negative	.	N	NA	.	68	33	35	.	.	9.06206	11.4903	13.0086	7.91725	10.4501	8.42519	9.45391	7.60346	11.1537	10.1604	8.79667	12.2956	8.1979	8.12953	7.55484	7.51947	10.3189	10.014	13.348	9.27629	6.54741	10.1793	12.0425	8.95235	10.3535	13.2387	6.57766	7.97833	6.72704	10.3738	11.8502	8.73845	8.96656	11.0372	9.77562	14.8089	6.97292	14.1424
789	lip_neg_2081	Negative	.	N	NA	.	68	33	35	.	.	8.123	8.2169	7.923	7.6912	8.0309	7.88221	8.09528	7.81826	7.8787	7.71831	7.74133	9.1524	7.6629	8.82031	7.93108	7.63232	10.2635	10.1398	8.09357	8.01872	8.49764	7.63382	10.7805	7.68427	10.7366	8.71695	7.7445	10.3463	8.19297	8.15442	7.62373	8.43935	7.6152	11.7261	8.93461	7.67019	7.53192	7.74465
790	lip_neg_2083	Negative	.	N	NA	.	68	33	35	.	.	8.72955	12.4239	12.0218	12.5215	10.7847	10.642	11.8995	10.9565	12.1858	10.1881	11.5813	9.1524	11.7163	10.0105	11.9865	11.0395	8.43883	11.2594	11.2102	12.1475	10.8737	11.2862	7.19252	8.88298	7.29681	8.52295	8.64442	7.35205	9.22725	9.98434	11.433	9.02126	11.3175	7.73998	8.61404	13.5252	12.0148	11.7153
791	lip_neg_2084	Negative	.	Y	LMGP02010533,LMGP02010666,LMGP02010693,LMGP02010694,LMGP02010722,LMGP02010751,LMGP02010969,LMGP02011134,LMGP02011189,LMGP02011239	.	68	33	35	.	.	14.84	13.8504	14.1941	14.1637	14.8286	13.181	14.8698	13.2233	14.5448	14.3952	12.8908	16.8229	13.2614	13.7804	13.0767	12.7971	13.2948	13.5452	15.0112	11.6674	10.9849	13.2211	12.6568	13.0853	13.4173	13.4545	14.2861	13.2512	12.8344	13.2756	14.695	13.5314	13.274	14.2895	14.2899	12.6788	12.0494	14.2786
792	lip_neg_2085	Negative	.	Y	LMGP03010307,LMGP03010826	.	68	33	35	.	.	11.7444	8.42312	9.84174	10.2442	10.3309	8.02529	10.4029	8.13958	10.446	10.4836	7.37613	11.5635	8.69633	9.82662	8.16245	7.98665	8.53781	9.47196	10.7708	8.41938	7.85846	7.83044	8.40344	8.62153	9.20989	9.40474	10.4815	10.0637	7.42413	9.15629	11.0473	8.89039	8.97997	10.6464	10.6686	7.1701	7.62534	10.0715
793	lip_neg_2088	Negative	.	N	NA	.	68	33	35	.	.	11.0032	8.2169	9.18669	13.948	12.2545	7.88221	8.09528	7.81826	12.3489	7.71831	7.74133	9.1524	7.6629	7.60453	11.5284	7.63232	7.48438	10.3205	8.11501	14.5534	7.62296	13.6237	7.19252	7.45398	7.29681	7.46348	7.68537	7.35205	7.30459	7.31465	7.62373	7.68758	7.82283	7.40329	7.51561	16.6966	13.7634	11.1517
794	lip_neg_2090	Negative	.	N	NA	.	68	33	35	.	.	11.0038	12.9793	12.1854	11.7145	12.2481	12.227	11.8149	12.3545	12.7702	9.45813	11.6125	12.3813	11.1168	11.1582	12.6719	11.562	11.8639	11.7169	11.782	12.8779	12.2271	12.1516	11.3377	11.5506	10.1446	10.8314	11.2021	10.4528	10.5399	11.1512	11.3321	9.33803	11.2301	10.4913	9.62745	11.767	12.0055	9.83121
795	lip_neg_2091	Negative	.	N	NA	.	68	33	35	.	.	11.3674	12.274	12.3851	12.2515	12.2649	12.1594	12.229	12.0189	12.1521	7.71831	11.6296	12.2407	9.50949	9.33587	11.99	11.3136	11.294	11.7658	11.9622	12.456	11.2369	11.4706	10.826	10.8897	9.4025	10.7799	11.1765	11.1695	8.23889	11.1252	11.3122	9.33284	11.1736	9.96225	9.59412	10.0301	11.8853	9.93827
796	lip_neg_2095	Negative	.	N	NA	.	68	33	35	.	.	13.8852	15.1171	14.5898	14.0104	14.3584	14.2192	14.4233	14.2182	14.395	7.71831	13.8143	14.8093	12.3822	12.1514	14.3376	13.6047	13.7423	13.9521	14.6027	14.5938	13.7404	13.9571	13.619	13.2751	12.5834	13.1334	13.3795	13.1361	11.5149	13.3122	13.5111	11.8608	13.547	13.0425	11.9965	13.3752	14.0657	12.372
797	lip_neg_2096	Negative	.	N	NA	.	68	33	35	.	.	8.123	8.2169	7.923	9.17042	8.0309	12.0374	8.09528	11.2289	8.94061	11.939	12.8051	9.1524	10.2571	12.8276	7.93108	11.1603	14.36	14.0358	8.09357	8.01872	13.1607	12.2527	14.6401	12.7966	15.0315	13.5693	13.2016	14.9251	13.4433	13.292	10.8641	13.3714	12.6545	15.8191	13.2675	7.67019	12.3056	11
798	lip_neg_2097	Negative	.	N	NA	.	68	33	35	.	.	8.123	8.2169	7.923	7.6912	8.0309	7.88221	8.09528	7.81826	7.8787	7.71831	9.47176	9.1524	7.6629	9.55306	7.93108	7.63232	11.5522	10.796	8.09357	8.01872	9.98351	8.71603	11.812	9.84844	12.2759	10.1464	10.3277	12.2127	10.5228	9.98282	7.62373	9.89115	9.04389	12.9787	9.89892	7.67019	7.53192	7.74465
799	lip_neg_2099	Negative	.	Y	LMFA01030092,LMFA01030093,LMFA01030920,LMFA01030950,LMFA07010404,LMFA07010659,LMFA07040060	.	68	33	35	.	.	8.87797	10.3978	11.0835	11.0593	9.44657	11.8226	11.6109	10.5572	10.0865	10.5755	11.2679	9.1524	10.5669	10.9856	9.75468	10.3584	12.2587	11.7299	9.66203	10.2844	11.251	11.1496	13.0786	12.1012	13.5715	12.4522	12.3373	13.3746	12.0719	12.4013	10.7228	12.002	11.0449	13.1633	11.2509	11.259	11.1308	10.7295
800	lip_neg_2100	Negative	.	N	NA	.	68	33	35	.	.	18.2639	18.1164	16.4149	14.89	15.3505	13.7214	17.779	14.7014	14.7952	15.0176	14.9951	15.8697	14.982	15.1647	14.8472	15.1531	14.201	14.061	18.2789	16.1869	14.9055	13.8759	13.3177	13.8642	13.4624	13.8335	13.8675	12.6829	13.6592	13.716	14.4404	13.799	14.4686	13.7359	12.5683	15.2037	14.5351	15.2031
801	lip_neg_2102	Negative	.	Y	LMGP04010225,LMGP04010359,LMGP04010387,LMGP04010415,LMGP04010445,LMGP04010544,LMGP04010572,LMGP04010573,LMGP04010602,LMGP04010631,LMGP04010659,LMGP04010794,LMGP04010879,LMGP04010884	.	68	33	35	.	.	13.3039	13.591	15.6387	15.7915	14.9064	14.6903	14.2909	15.3195	15.1413	15.0287	15.0346	11.7186	15.1953	15.036	15.6218	15.5313	14.0621	14.0574	13.5331	15.2977	15.2442	13.7109	13.2252	14.243	13.9223	12.8563	13.8019	12.78	13.8495	13.9399	14.8442	13.828	14.9406	13.0799	13.3405	15.4656	14.5706	15.5905
802	lip_neg_2103	Negative	.	N	NA	.	68	33	35	.	.	14.5133	13.8887	12.0441	9.34735	9.79058	7.88221	13.9638	8.57848	8.34362	9.73067	9.22134	9.1524	9.89989	10.0848	7.94411	10.3548	8.00748	9.18251	14.3827	11.2465	9.56455	7.98091	8.18119	8.16767	9.20992	8.36155	7.58491	7.35205	8.18122	8.75286	8.40546	8.29048	9.26661	7.40329	7.51561	11.5031	9.34179	9.92769
803	lip_neg_2105	Negative	.	N	NA	.	68	33	35	.	.	14.5485	11.1744	11.3351	9.61818	12.0108	10.8536	11.2616	8.60593	9.80243	12.0302	6.82643	14.358	12.1584	8.50785	9.96883	8.2078	9.33642	9.11993	9.25671	8.66945	8.00545	10.0161	6.81624	10.6411	7.41123	9.92809	11.4132	13.2246	11.922	10.1314	13.8306	9.32081	7.29506	8.99116	7.73921	6.85798	7.68364	9.21373
804	lip_neg_2109	Negative	.	Y	LMGP14010001	.	68	33	35	.	.	12.7071	13.0296	11.3781	12.4408	8.88007	9.11364	11.8617	12.2205	10.1986	11.7052	12.2209	9.1524	9.84508	11.3034	10.6206	12.2734	10.9825	11.4573	12.9627	8.83292	11.8156	10.7816	11.393	11.7614	11.1368	11.6415	12.4266	10.841	11.6938	11.7712	12.5715	10.5397	12.3546	11.747	9.79741	11.4234	11.5465	11.8284
805	lip_neg_2111	Negative	.	N	NA	.	68	33	35	.	.	9.83238	8.2169	7.923	10.1269	8.0309	7.88221	8.09528	8.70641	7.8787	7.71831	8.40246	9.1524	7.6629	7.60453	7.93108	9.53475	7.48815	7.97748	8.93907	8.01872	8.08973	7.63382	7.19252	7.49345	7.81753	8.82306	9.91528	7.35205	8.7005	9.27079	10.2664	7.68758	10.1605	8.36785	7.51561	7.67019	7.53192	7.74465
806	lip_neg_2116	Negative	.	N	NA	.	68	33	35	.	.	12.2768	8.09927	6.42847	8.26789	7.92233	9.02491	7.95778	8.33405	8.32388	10.7211	7.68594	9.42025	8.24641	7.47872	8.35438	8.179	7.90453	7.89244	6.75941	8.62736	7.51715	6.73138	6.19802	9.20062	7.17798	5.85071	9.33448	10.6566	7.60459	7.4846	7.72841	7.55834	7.45321	7.97256	7.70312	6.53475	7.4174	6.71416
807	lip_neg_2117	Negative	.	Y	LMGP04010136,LMGP04010218,LMGP04010295,LMGP04010315,LMGP04010316,LMGP04010350,LMGP04010377,LMGP04010407,LMGP04010490,LMGP04010565,LMGP04010595,LMGP04010759,LMGP04010904,LMGP04010960	.	68	33	35	.	.	13.942	14.2756	14.175	13.5316	14.8815	13.3881	14.7159	12.6804	13.7988	13.784	10.7539	16.4348	15.3249	12.8197	12.8594	12.1189	12.7556	13.1183	14.3746	12.2242	9.78048	13.1711	11.4925	13.1445	12.1202	12.4226	14.2963	13.3447	14.622	12.4755	16.7313	13.4944	11.9527	13.5464	13.5688	11.4296	8.98775	13.4453
808	lip_neg_2118	Negative	.	N	NA	.	68	33	35	.	.	10.9075	10.7494	9.67675	8.59159	9.84972	8.04263	10.3134	9.59257	10.8317	11.4893	7.2713	10.4983	10.2203	9.83907	8.1905	8.25915	8.4206	8.56721	9.89103	8.46795	7.88701	9.15909	7.9156	7.61263	8.75498	8.31364	9.93962	10.0496	9.72554	9.58458	8.73364	9.09915	9.0547	8.72896	8.81524	7.10948	7.63666	7.56284
809	lip_neg_2119	Negative	.	Y	LMFA00000003	.	68	33	35	.	.	11.7845	11.4496	10.1349	9.39204	10.4121	8.09268	10.9738	10.4438	11.4759	12.196	7.1411	11.6057	10.9773	10.2679	8.72775	9.37734	9.4259	9.47694	10.4565	8.60812	7.9694	9.56769	8.16627	8.65554	9.35494	8.57893	10.7323	10.8205	10.0292	10.2753	8.97392	9.5507	9.36777	9.85107	9.33483	7.00547	7.66934	7.89617
810	lip_neg_2120	Negative	.	N	NA	.	68	33	35	.	.	8.123	8.2169	10.3833	11.2417	8.3292	10.5156	8.09528	11.1016	9.34734	9.57244	11.3116	9.1524	9.22102	9.47926	10.7746	10.0614	9.42841	10.1975	8.09357	8.01872	10.6029	10.3636	9.91334	9.75068	9.71385	9.26057	9.70837	8.97448	9.19962	10.3053	10.7687	9.77459	10.5589	9.46184	9.44587	9.58062	10.8377	10.8021
811	lip_neg_2121	Negative	.	N	NA	.	68	33	35	.	.	9.66519	11.166	10.3094	8.2684	12.6681	9.55895	11.8948	8.31022	11.8972	11.9174	7.13818	13.7173	11.3512	9.15776	8.28532	8.17482	11.2653	10.8103	10.784	8.63216	7.98353	9.79401	9.33495	10.14	9.88612	10.5002	7.96182	8.56401	9.54885	11.3509	12.0448	10.2135	10.125	12.3399	10.6555	10.1189	7.67494	11.8961
812	lip_neg_2122	Negative	.	N	NA	.	68	33	35	.	.	8.123	8.2169	11.2625	12.4336	8.0309	10.2215	8.09528	11.4644	9.13322	10.0773	11.7923	9.1524	8.79846	9.59852	11.546	10.8731	9.70784	10.9055	8.09357	8.01872	11.5386	10.5793	10.509	10.9761	9.90173	8.95586	9.84181	7.74813	10.259	11.1701	11.7209	10.1481	11.3981	9.11028	9.77435	9.50018	11.0059	11.116
813	lip_neg_2123	Negative	.	N	NA	.	68	33	35	.	.	9.57296	10.8757	14.4751	15.1435	12.4274	14.1915	11.2198	14.8017	13.7157	13.5846	14.9628	9.1524	12.9611	13.5805	15.1633	13.8496	13.7847	14.0984	11.4688	13.0122	14.7675	14.0185	13.9134	14.3482	13.7232	12.8057	13.7136	12.5586	13.7826	14.0956	14.8785	13.3727	14.4691	12.9937	13.3333	13.7653	14.1612	14.5548
814	lip_neg_2125	Negative	.	N	NA	.	68	33	35	.	.	12.5023	12.3257	14.3031	14.8059	12.0985	13.5951	12.7863	14.2339	13.0302	13.0759	14.4604	9.1524	12.7885	13.1066	14.4062	13.6542	13.0377	13.7507	12.7718	12.6628	14.1865	13.5977	13.1701	13.7052	12.8836	12.6785	13.0944	12.0927	13.1123	13.7255	14.3426	13.2245	14.0605	12.4196	12.99	14.3465	13.9324	13.9431
815	lip_neg_2128	Negative	.	N	NA	.	68	33	35	.	.	8.123	8.2169	10.9013	12.1943	8.0309	9.86285	8.09528	11.4266	8.4671	9.36469	11.5993	9.1524	7.6629	9.08878	11.3496	10.3722	9.44932	10.8473	8.09357	8.01872	11.2451	10.2707	9.96214	10.8243	9.88666	9.06213	9.7102	8.36608	9.54378	11.0865	11.7176	9.42755	11.2585	7.41726	9.39773	9.97225	10.9885	11.2332
816	lip_neg_2131	Negative	.	Y	LMSP06020001	.	68	33	35	.	.	20.8277	19.9692	18.1396	16.3487	17.6582	17.4987	17.539	17.0109	18.4507	19.0759	15.3158	20.6916	17.8509	17.8664	18.6959	17.3841	16.3429	16.0058	17.3786	20.1853	17.7132	16.3991	15.0419	16.3432	16.9184	17.0247	16.5136	18.6009	16.5791	16.3031	17.3212	17.1281	16.3162	16.2097	17.6337	17.9083	17.1994	16.8425
817	lip_neg_2132	Negative	.	N	NA	.	68	33	35	.	.	9.40597	10.4082	13.0624	14.3449	12.3877	12.7993	10.9417	12.356	12.6479	11.1744	11.6449	9.1524	12.0214	12.3573	12.57	12.631	10.1791	11.7966	10.1573	13.0445	11.4614	13.9966	11.0023	11.8847	11.9283	12.12	11.2321	10.1936	11.4119	10.8251	12.2856	10.188	12.0058	10.7543	9.52264	16.6034	14.2023	12.8549
818	lip_neg_2133	Negative	.	N	NA	.	68	33	35	.	.	17.5718	11.4123	13.5559	7.9062	11.5369	7.6752	11.4431	11.2591	13.4915	13.943	9.83202	14.3468	14.4374	8.29412	7.57324	12.1141	10.1427	9.5371	12.3662	13.736	7.82182	13.348	11.598	6.57455	9.12805	8.77252	6.6269	15.4135	9.13982	10.1129	8.35518	13.1559	10.8278	7.48464	13.5083	14.8922	6.68908	8.99506
819	lip_neg_2141	Negative	.	N	NA	.	68	33	35	.	.	8.123	8.2169	11.2119	11.4241	8.0309	9.90306	8.09528	10.8509	11.0149	10.578	11.6482	9.1524	11.1121	10.5073	11.4366	11.5389	8.51852	9.83434	8.09357	11.0117	11.1184	12.2803	9.16844	9.43419	10.2258	8.31343	7.58491	7.35205	8.60354	9.42065	10.062	9.00403	9.42624	8.57821	9.87407	12.5733	11.3274	11.2531
820	lip_neg_2144	Negative	.	N	NA	.	68	33	35	.	.	16.7406	16.7112	14.2977	12.2074	12.9408	8.67386	16.0573	10.4347	10.9785	11.2241	11.3323	12.7345	12.7383	12.0919	10.6948	11.5774	10.9487	8.70018	16.6687	14.1847	11.3577	11.7371	10.2986	10.4787	11.3027	11.6602	11.4892	10.5786	10.9115	10.952	10.4437	8.04951	10.7236	11.2369	8.49289	15.2108	12.7492	10.1721
821	lip_neg_2145	Negative	.	N	NA	.	68	33	35	.	.	13.7216	12.8789	11.7872	9.93429	11.3471	11.2212	11.4069	10.047	11.6187	12.4287	8.68818	13.8529	11.055	11.4152	11.5698	10.6966	10.342	10.5138	11.4486	13.2245	10.7622	9.93067	8.95389	10.2558	10.4713	11.0127	10.9332	11.8552	10.98	10.4972	10.5126	9.91196	9.68689	10.6082	10.9558	10.9167	9.64313	10.2563
822	lip_neg_2146	Negative	.	Y	LMGP01010440,LMGP01010485,LMGP01011344,LMGP01011384,LMGP01011412,LMGP01011435,LMGP01011463,LMGP01011475,LMGP01011522,LMGP01011595,LMGP03010850,LMGP03010854,LMGP03010865,LMGP03010870,LMGP03010888,LMGP03010895,LMGP03010906,LMGP03010912,LMGP03010924,LMGP03010932,LMGP03010938	.	68	33	35	.	.	21.1501	21.3082	18.9777	16.8637	18.0984	16.1833	20.4292	16.7196	17.0367	16.9664	17.0887	19.2471	17.5036	17.2686	16.9194	16.8536	16.6381	15.9032	21.027	18.9044	16.8866	16.311	15.628	16.3014	16.3234	16.6563	16.7797	15.5854	16.2828	16.1351	16.4843	16.0611	16.3053	16.3639	15.513	17.0325	16.6903	16.742
823	lip_neg_2149	Negative	.	N	NA	.	68	33	35	.	.	9.82212	11.67	11.5272	11.0075	11.3525	10.4129	10.8147	10.3896	11.0833	7.71831	9.98207	10.261	9.58122	9.33077	10.0901	10.0065	9.85933	11.0501	11.02	10.8635	9.7933	10.9623	10.6076	9.32848	8.80688	9.08074	9.56887	9.28507	8.40524	9.57681	9.39658	7.68758	9.93116	8.98617	7.64685	10.8443	12.4306	9.47643
824	lip_neg_2150	Negative	.	Y	LMGP01010506,LMGP01010603,LMGP01010604,LMGP01010606,LMGP01010608,LMGP01010699,LMGP01010731,LMGP01010963,LMGP01011337,LMGP01011400,LMGP01011484,LMGP01011485,LMGP01011647,LMGP01011678,LMGP01011706,LMGP01011869,LMGP01011899,LMGP01012066,LMGP01012128,LMGP01012132,LMGP01012193,LMGP01012209,LMGP03010224,LMGP03010334,LMGP03010357,LMGP03010385,LMGP03010413,LMGP03010518,LMGP03010519,LMGP03010541,LMGP03010…	.	68	33	35	.	.	19.451	19.7171	18.7049	16.8872	18.1955	16.6128	19.3802	16.8354	17.0289	17.0899	17.2816	17.7574	17.5143	17.1095	17.0853	17.0222	16.3738	16.2477	19.5066	18.6904	16.9012	16.2406	15.285	16.3175	15.9642	16.0977	16.3191	15.6198	16.0214	15.7256	16.7549	15.8813	16.4804	15.9514	15.263	17.5087	16.4459	16.9063
825	lip_neg_2152	Negative	.	N	NA	.	68	33	35	.	.	15.9819	16.0279	15.227	13.3395	14.6357	12.7354	15.8942	13.0677	13.3511	13.471	13.5724	13.0554	14.1651	13.5958	13.2802	13.5474	12.695	12.5882	15.9021	15.1515	13.3839	12.4578	11.8602	12.8374	12.5574	12.6249	12.6831	12.0296	12.5016	12.3197	13.1183	12.1458	13.0083	12.4002	11.6633	13.4713	12.8842	13.1346
826	lip_neg_2153	Negative	.	N	NA	.	68	33	35	.	.	14.477	14.5383	13.7159	11.722	13.0961	10.9706	14.5038	11.0697	11.4691	11.8871	11.7781	9.23737	12.7261	12.1618	11.2636	11.7258	10.9129	10.9429	14.4404	13.649	11.5711	10.3221	9.58544	11.2539	10.6679	10.9024	10.5994	10.1737	10.9823	10.2829	11.4689	9.65695	11.2703	10.603	9.13779	11.3842	11.041	11.343
827	lip_neg_2154	Negative	.	N	NA	.	68	33	35	.	.	12.998	13.0158	12.2238	9.71306	11.2512	7.88221	13.0584	9.22705	9.25704	9.32925	10.0603	9.1524	11.1042	10.225	8.45562	9.47551	9.03592	8.43563	13.1097	12.2456	9.38395	7.63382	7.8583	8.49763	7.36066	8.97027	8.50167	7.35205	8.70371	7.31465	9.09257	7.68758	9.1389	7.6646	7.51561	8.98072	8.51709	8.79897
828	lip_neg_2155	Negative	.	Y	LMGP13010020	.	68	33	35	.	.	14.4226	14.4406	12.5681	10.6679	11.6933	8.60839	14.1044	9.17546	9.99309	9.90132	10.3222	9.1524	12.2234	11.2525	9.28059	10.8434	9.4665	9.74116	14.421	12.5733	10.0124	9.17509	10.9337	9.32398	10.3565	8.40004	9.43734	8.54643	8.87024	8.71209	9.86047	8.18143	9.92265	8.18121	9.64189	10.6263	10.3085	9.8337
829	lip_neg_2157	Negative	.	N	NA	.	68	33	35	.	.	12.1089	12.4232	11.7046	8.86101	10.4007	7.88221	12.6174	7.81826	7.8787	7.96429	9.16291	9.1524	11.0476	9.66103	7.93108	9.44993	7.48438	7.53395	12.5523	11.6602	8.73864	7.63382	7.19252	8.30936	7.29681	7.8018	7.58491	7.35205	7.30459	7.72848	8.11932	7.68758	8.83858	7.40329	7.51561	7.67019	7.54555	7.74465
830	lip_neg_2159	Negative	.	Y	LMGP14010001	.	68	33	35	.	.	13.8072	14.5017	13.5041	13.5045	12.0723	11.141	14.1335	13.2637	12.6322	13.2131	13.5761	9.1524	12.1259	12.7095	12.7468	13.5802	11.882	12.3915	14.7592	11.9732	13.1763	11.972	12.1622	12.4246	11.7448	12.2965	12.2756	11.3071	12.0254	12.284	12.952	11.8671	13.0557	12.1025	10.8989	13.2542	12.9424	13.1503
831	lip_neg_2162	Negative	.	Y	LMGP01010696,LMGP01011306,LMGP01011634,LMGP01011663,LMGP01011692,LMGP01011722,LMGP01011882,LMGP01011910,LMGP01011911,LMGP01011938,LMGP01012103,LMGP03010587,LMGP03010646,LMGP03010674,LMGP03010749,LMGP03010779,LMGP03010808,LMGP03010835,LMGP03010861	.	68	33	35	.	.	18.2223	18.9141	17.9765	17.7907	17.2278	16.8217	18.4167	17.8284	17.3174	17.7216	17.9923	16.9317	16.8796	17.1979	17.6151	17.8958	16.7278	17.0028	18.9798	17.1665	17.6657	17.0528	16.5142	17.0503	16.5029	16.8017	17.1624	16.2462	16.7019	16.7921	17.5877	16.8398	17.4981	16.7186	16.2618	17.8384	17.2876	17.6509
832	lip_neg_2163	Negative	.	N	NA	.	68	33	35	.	.	9.9942	9.64942	10.893	11.4459	8.0309	7.88221	11.5883	11.0249	9.1929	10.5454	11.4937	9.1524	8.60878	9.78068	9.09927	11.9458	8.50504	9.7922	12.4404	8.01872	11.0086	8.17943	9.86825	9.47678	7.75982	9.24457	9.33031	7.36719	9.16297	9.67447	10.7749	8.06282	11.1114	9.13514	7.51561	9.5666	10.4968	10.5579
833	lip_neg_2166	Negative	.	N	NA	.	68	33	35	.	.	8.123	8.2169	9.43854	11.8872	9.55019	10.2981	8.09528	11.8922	9.32652	11.6741	11.9075	9.1524	8.57979	11.0252	10.6615	12.1227	9.85471	10.9311	8.70247	8.01872	11.791	10.4862	10.1637	10.9773	9.81589	9.71702	10.1534	10.7098	9.60409	9.19658	12.0043	8.84233	11.1826	9.07142	8.25041	10.4185	10.9355	11.5642
834	lip_neg_2167	Negative	.	Y	LMGP01011058,LMGP01011925,LMGP01012119	.	68	33	35	.	.	16.2142	16.2228	17.41	18.0549	17.4003	17.4569	16.813	18.3402	17.2703	18.0328	18.2969	14.9507	16.7808	17.4957	17.8817	18.1612	17.0082	17.3701	17.4949	16.5239	17.9938	17.3194	16.6245	17.3107	16.6099	16.6564	17.0922	16.8894	16.5014	16.3064	18.1284	16.8617	17.4729	16.3535	16.5198	18.048	17.5733	18.0042
835	lip_neg_2168	Negative	.	N	NA	.	68	33	35	.	.	9.99763	10.1208	13.4533	14.6161	13.4859	13.5867	12.1822	14.7647	13.3844	14.4246	14.7253	9.1524	12.8894	13.9753	13.9735	14.6647	13.3554	13.8709	13.1559	12.2925	14.41	13.6304	13.1721	13.7628	13.0118	13.0502	13.4768	13.459	12.8698	12.6345	14.6365	12.9321	13.9571	12.698	12.6324	14.1421	14.0501	14.3664
836	lip_neg_2169	Negative	.	N	NA	.	68	33	35	.	.	8.123	8.2169	11.5701	13.3019	11.5225	11.7675	8.70157	13.4174	11.874	13.0158	13.3465	9.1524	11.151	12.5521	12.3874	13.2145	11.839	12.4466	11.2571	9.19456	12.976	12.1644	11.7328	12.2762	11.5365	11.5659	11.812	12.0338	11.2586	11.0077	13.2638	11.0948	12.5668	10.8778	10.743	12.5613	12.5262	12.9892
837	lip_neg_2170	Negative	.	N	NA	.	68	33	35	.	.	8.123	8.2169	8.71852	11.5204	8.21423	8.84237	8.09528	11.5065	8.55172	11.3442	11.5478	9.1524	8.06789	10.2307	9.96258	11.7243	9.54363	10.2669	8.09357	8.01872	11.4176	9.00136	9.87878	10.6	9.38865	9.19428	9.25102	10.1217	8.94755	8.46356	11.8901	7.68758	10.7465	7.71131	7.74158	9.97735	10.8235	11.1405
838	lip_neg_2171	Negative	.	N	NA	.	68	33	35	.	.	8.123	8.2169	8.92552	11.8788	8.45112	9.57767	8.09528	11.9017	8.21459	11.3455	11.8387	9.1524	8.20319	10.8897	10.4337	11.86	9.60035	10.8056	8.09357	8.01872	11.781	10.3629	10.0989	10.594	9.44614	9.78286	10.15	10.0871	8.8433	8.29453	11.7695	7.68758	10.9907	8.09567	7.81426	10.355	11.0036	11.4522
839	lip_neg_2172	Negative	.	Y	LMGP02010673,LMGP02010702,LMGP02010730,LMGP02010760,LMGP02010918,LMGP02010946,LMGP02010947,LMGP02010974,LMGP02011138,LMGP02011216	.	68	33	35	.	.	15.6959	15.9873	15.6159	15.6988	14.2774	14.1528	15.0416	14.984	14.641	14.0162	15.0283	13.2409	14.0979	14.3014	15.0948	14.4355	14.262	14.6382	15.7362	15.2445	14.8809	14.8261	13.6199	14.3332	13.7558	14.0349	14.7625	12.9014	14.329	14.3491	15.0691	14.1144	14.85	14.2066	13.8035	16.787	15.2286	15.0353
840	lip_neg_2173	Negative	.	N	NA	.	68	33	35	.	.	8.123	8.2169	7.923	11.0194	8.0309	8.62028	8.09528	10.908	7.8787	10.6235	10.8142	9.1524	7.77615	9.83058	9.6457	10.8508	8.38415	9.80278	8.09357	8.01872	10.579	8.13783	8.64014	9.27891	8.39656	7.7459	8.04614	8.96241	8.44655	7.31465	10.8461	7.68758	10.0699	7.40329	7.51561	8.91891	9.87866	10.0088
841	lip_neg_2174	Negative	.	N	NA	.	68	33	35	.	.	14.1227	15.7881	15.0293	15.6988	14.8245	15.9117	15.3337	15.9365	15.1047	15.1434	15.5999	14.4888	15.4364	15.876	15.0681	15.7297	15.2595	14.7572	15.3598	15.2139	15.3033	15.434	16.1417	16.6674	17.7234	17.1347	16.263	15.5408	16.1622	15.7627	15.4414	15.7718	15.6953	15.9595	15.2305	18.638	16.1875	16.1452
842	lip_neg_2175	Negative	.	N	NA	.	68	33	35	.	.	14.7335	14.8118	13.4202	12.2581	11.5664	8.69735	14.3095	11.2098	10.3351	10.6624	11.6589	11.6592	12.0679	11.6453	11.4371	11.5799	10.6247	10.9749	15.0088	12.9369	11.2078	11.5278	9.91255	10.6188	10.0906	10.8956	11.1102	7.35205	10.9548	11.0427	11.4136	9.79839	11.6577	10.5203	10.0495	15.4678	12.5931	11.4575
843	lip_neg_2177	Negative	.	N	NA	.	68	33	35	.	.	8.80837	8.2169	10.7026	8.98006	9.12203	9.15275	8.74728	8.31793	9.98687	7.71831	8.27866	9.58121	10.1523	8.58285	10.158	8.72928	8.32729	9.28221	10.0747	10.0537	8.67733	9.22094	8.74369	8.05313	7.29681	7.46348	7.58491	7.35205	7.95813	7.78375	7.67728	7.68758	8.34792	7.55605	7.51561	10.5912	10.7964	9.64072
844	lip_neg_2178	Negative	.	Y	LMFA00000003	.	68	33	35	.	.	8.41434	9.25182	9.89097	9.65157	9.49278	9.02825	8.36126	8.85964	9.99368	7.71831	8.58173	9.1524	10.0128	9.20737	9.94634	8.62754	8.78956	9.37287	9.73761	9.90163	9.5971	9.15372	9.21795	8.03919	7.29681	7.46348	7.58491	7.35205	8.69853	7.97868	8.10064	7.68758	8.24118	7.96451	7.51561	10.7204	10.6969	9.91625
845	lip_neg_2182	Negative	.	N	NA	.	68	33	35	.	.	12.1998	11.5002	12.0934	12.7626	9.0568	8.40735	10.8696	9.52399	10.2611	8.86697	10.5802	9.1524	9.45161	9.91074	10.8096	9.33133	8.89447	10.247	12.0738	12.0137	10.8312	13.0532	9.18023	7.87255	8.3034	7.46348	7.58491	7.35205	9.54177	8.08488	8.24868	7.76768	9.1984	10.4494	7.56705	13.6785	12.9045	9.12321
846	lip_neg_2184	Negative	.	Y	LMGP02010380,LMGP02010443,LMGP02010525,LMGP02010526,LMGP02010686,LMGP02010716,LMGP02010744,LMGP02010905,LMGP02010935,LMGP02011102,LMGP02011208,LMGP02011223,LMGP02011242	.	68	33	35	.	.	14.9816	13.927	14.0198	11.9497	12.5321	11.6575	14.0287	11.8372	12.0203	11.001	12.1835	11.9928	12.668	12.0169	12.454	11.663	11.8074	11.9622	14.5656	13.469	12.2513	11.4444	10.9753	12.0915	11.2321	11.7873	11.4466	10.2886	11.9155	11.6407	12.2133	11.7697	11.9514	11.2167	11.4443	12.3211	11.954	11.9847
847	lip_neg_2186	Negative	.	N	NA	.	68	33	35	.	.	8.123	8.2169	7.923	7.6912	8.0309	7.88221	8.09528	7.81826	7.8787	8.24855	9.0369	9.1524	8.79539	7.60453	8.78575	10.5494	7.48438	10.954	8.09357	8.01872	8.51076	7.63382	9.86515	10.8772	8.61324	9.34483	8.42796	7.42372	10.2704	10.7373	8.69871	9.90825	11.1891	7.88311	10.7096	9.18161	9.42439	7.74465
848	lip_neg_2192	Negative	.	N	NA	.	68	33	35	.	.	11.8702	12.5258	10.4405	8.19743	8.0309	7.88221	11.5668	7.81826	7.8787	7.71831	8.57131	9.1524	8.3595	7.60453	7.93108	7.98103	9.05784	8.80572	12.4605	9.4765	8.60196	7.63382	7.19252	7.70027	8.22882	9.53504	9.73849	7.35205	9.86504	10.2393	8.80755	8.09067	9.47143	9.13053	7.98213	7.67019	8.24239	7.74465
849	lip_neg_2193	Negative	.	N	NA	.	68	33	35	.	.	12.0849	12.6922	15.1915	14.9756	14.2411	14.1102	13.2297	14.8037	14.1277	14.4135	15.3787	9.1524	13.9866	14.3632	15.4603	14.4934	14.1713	14.3816	13.9041	14.4391	14.9888	13.8213	13.5407	14.1679	13.0004	12.7687	13.7905	12.9828	13.7755	13.973	14.8197	13.4396	14.6849	12.6542	13.6204	14.1231	14.6276	14.8942
850	lip_neg_2195	Negative	.	N	NA	.	68	33	35	.	.	8.123	8.2169	7.923	10.0488	8.0309	7.88221	8.09528	8.61299	7.8787	7.71831	11.1392	9.1524	7.6629	7.60453	7.93108	10.0403	7.84068	10.6704	8.09357	8.01872	8.02373	7.63382	8.47259	7.48898	7.61782	8.31758	9.39295	8.009	7.30459	9.71735	10.3129	7.68758	10.8675	7.40329	7.51561	7.67019	8.23641	9.39079
851	lip_neg_2197	Negative	.	N	NA	.	68	33	35	.	.	18.0562	18.3149	16.5338	14.7723	15.7952	13.8723	17.6368	14.472	14.9713	14.9848	14.8321	16.387	15.2379	15.1003	14.9854	14.935	14.2709	13.605	18.4413	16.6667	14.7935	14.0559	13.2226	13.8124	13.6866	13.8511	13.5346	12.9829	13.6416	13.4714	13.938	13.7112	13.9205	13.5092	12.9359	15.4832	14.7664	14.8515
852	lip_neg_2200	Negative	.	N	NA	.	68	33	35	.	.	8.123	8.2169	11.6572	12.3148	10.6361	10.1186	9.34068	11.7511	10.6258	10.3234	11.7121	9.1524	10.0439	10.9028	11.5346	10.2971	9.64625	10.4851	8.09357	10.6196	11.4527	9.04042	9.15174	10.2249	8.11909	7.46348	9.05773	7.35205	9.01564	9.84132	11.1213	8.9754	10.3712	7.87281	9.30285	9.36318	10.6449	11.6397
853	lip_neg_2201	Negative	.	N	NA	.	68	33	35	.	.	8.123	8.2169	10.7132	11.6747	9.73376	9.36541	8.09568	10.6177	10.182	7.71831	10.697	9.1524	9.10607	9.75039	10.6518	9.22993	9.39472	9.12037	8.09357	10.3484	10.7106	8.77502	8.72003	9.6782	7.29681	7.46348	7.58491	7.35205	7.44025	8.34322	10.5179	7.68758	9.75916	7.40329	7.51561	7.67019	10.1983	10.994
854	lip_neg_2203	Negative	.	N	NA	.	68	33	35	.	.	11.8085	12.7121	12.6071	12.785	11.3469	10.844	12.0588	12.0345	11.1826	10.8716	12.0243	10.0292	11.3897	11.1201	11.9873	11.4154	10.8712	10.8777	11.3332	11.5248	11.6233	10.5454	10.2355	10.6819	10.4407	10.6499	11.1373	9.16228	10.3314	10.0742	11.4893	10.1339	11.4818	10.3265	9.80964	10.1581	11.3666	11.783
855	lip_neg_2204	Negative	.	N	NA	.	68	33	35	.	.	14.6659	14.1917	14.7677	14.025	15.1267	14.058	15.4006	13.3829	14.1128	14.7281	12.7836	18.1081	14.4812	13.3959	13.077	11.9595	13.7257	13.5844	14.1699	12.7525	10.4023	13.9417	12.7372	13.013	12.4801	13.175	13.1674	13.2978	13.9115	14.1029	14.0744	13.7278	13.4026	14.2263	13.6966	11.6561	11.3287	14.2438
856	lip_neg_2205	Negative	.	Y	LMGP07010001	.	68	33	35	.	.	13.5223	12.8564	13.6324	12.7758	13.8854	12.9839	14.0615	11.7546	12.9064	13.6908	11.1716	16.6913	13.4186	12.4764	11.5442	10.6864	12.4307	12.3149	12.9308	10.7039	7.75794	12.6741	11.5193	11.844	11.2579	11.7309	11.7961	12.1602	12.8871	12.9203	12.8397	12.3578	12.0737	13.0445	12.6829	9.00029	9.53862	12.9705
857	lip_neg_2206	Negative	.	N	NA	.	68	33	35	.	.	10.0522	10.7373	12.7765	14.296	12.6066	10.6011	11.5229	11.9731	12.6504	12.1148	12.3736	11.7098	12.3838	12.2487	13.0131	13.1103	11.5354	11.8932	9.21823	14.6092	12.4641	13.8949	10.395	11.5079	10.9913	10.661	10.0647	7.71799	10.4527	11.2075	12.0186	11.4221	12.4773	8.9876	9.34565	16.8932	14.7394	13.0432
858	lip_neg_2208	Negative	.	N	NA	.	68	33	35	.	.	8.93254	9.59934	8.96998	8.38289	8.0309	7.88221	10.0255	8.33449	7.8787	8.56732	8.12911	9.1524	8.06715	7.60453	7.93108	7.85302	7.48438	7.53395	8.35361	8.01872	7.62296	7.63382	7.41573	7.45398	7.29681	8.20535	8.95565	7.35205	7.30459	7.31465	7.62373	7.68758	7.89473	7.40329	7.51561	7.67019	7.53192	7.74465
859	lip_neg_2209	Negative	.	Y	LMGP01011430,LMGP01011544,LMGP01011573,LMGP01011906,LMGP01011935,LMGP01012101,LMGP03010509,LMGP03010672,LMGP03010697,LMGP03010805	.	68	33	35	.	.	9.2667	11.2987	14.2031	14.5443	13.9137	13.7013	12.6316	14.409	13.7885	14.1247	14.6765	9.1524	14.0535	14.1899	13.8483	14.5527	13.9213	14.0549	13.1678	13.5996	14.4426	13.6172	14.2525	14.4089	14.5989	13.7821	13.9671	13.4388	13.6145	14.14	14.447	13.7028	14.5138	14.0832	13.4336	14.5748	14.2761	14.9326
860	lip_neg_2211	Negative	.	N	NA	.	68	33	35	.	.	13.1257	13.4611	12.6128	12.218	11.858	7.97824	12.8065	11.9889	10.0639	11.7595	11.3654	9.1524	11.7082	11.6169	10.1657	11.6913	11.159	10.3965	12.7905	12.1427	11.4892	9.50192	10.5575	11.2135	11.5297	11.3606	12.337	10.3562	11.3179	10.1911	11.6971	9.55691	11.5377	11.1997	7.51561	11.4636	10.3138	11.6507
861	lip_neg_2213	Negative	.	N	NA	.	68	33	35	.	.	13.4048	12.5465	13.751	13.158	13.9482	12.9168	13.6719	12.3834	13.1348	13.4348	11.2523	15.6998	12.8947	12.2088	11.2199	10.6961	12.6714	12.791	12.6207	9.76295	7.73533	12.1541	11.7339	12.2652	11.371	12.2308	10.4403	11.576	12.7585	12.8472	13.0432	11.9367	12.268	13.0392	12.6715	11.0674	10.4771	12.8345
862	lip_neg_2215	Negative	.	Y	LMGP01010494,LMGP01010496,LMGP01010682,LMGP01010684,LMGP01011330,LMGP01011390,LMGP01011414,LMGP01011440,LMGP01011526,LMGP01011555,LMGP01011597,LMGP01011616,LMGP01011835,LMGP03010025,LMGP03010034,LMGP03010106,LMGP03010134,LMGP03010186,LMGP03010216,LMGP03010238,LMGP03010264,LMGP03010460,LMGP03010488,LMGP03010514,LMGP03010534,LMGP03010679,LMGP03010702,LMGP03010727,LMGP03010967	.	68	33	35	.	.	21.0626	21.6632	20.4054	19.3764	19.4433	18.4206	21.0644	19.0521	18.9965	18.9772	19.3624	19.8311	18.9711	18.9809	19.3478	18.9465	18.3072	18.1305	21.3436	19.9888	19.0475	18.3073	17.3193	17.9698	17.5709	17.9718	18.4194	17.0907	17.8172	17.9449	18.7065	18.0252	18.5117	17.7602	17.483	18.8636	18.8029	19.2152
863	lip_neg_2217	Negative	.	N	NA	.	68	33	35	.	.	9.37572	10.3751	10.4269	13.4508	11.2044	7.89975	10.152	8.72396	11.2949	9.73395	10.3173	9.1524	10.7114	10.4658	11.5062	11.2615	8.52112	11.1875	8.1827	13.5333	10.4743	13.5695	10.2158	11.6578	12.3438	12.5861	10.6229	8.12744	10.6349	10.8092	8.14464	8.84343	11.1471	10.0518	7.51561	16.1984	13.6095	11.3826
864	lip_neg_2219	Negative	.	N	NA	.	68	33	35	.	.	13.4006	14.679	13.9726	13.181	13.0741	13.4437	14.4112	12.9015	13.2426	13.5708	13.6061	15.4758	13.7309	13.2136	14.1993	13.7134	12.2982	13.1734	14.1633	12.6066	13.5839	13.208	11.5618	13.2974	11.8639	12.9462	13.0027	12.3745	12.4901	12.9462	13.4036	13.7478	13.3981	12.3709	13.4124	13.1278	13.4782	12.6195
865	lip_neg_2221	Negative	.	N	NA	.	68	33	35	.	.	13.5511	15.0113	14.3836	13.6542	13.6611	13.9027	14.8036	13.475	13.6306	13.9716	14.0651	16.0727	14.126	13.6998	14.6165	14.2141	12.5614	13.6157	14.5573	12.9672	14.1057	13.7378	11.9334	13.6926	12.1945	13.4387	13.4424	12.7711	12.9149	13.2836	13.8876	14.1226	13.8262	12.7895	13.8629	13.2615	13.7714	13.1974
866	lip_neg_2225	Negative	.	N	NA	.	68	33	35	.	.	12.4684	14.024	13.3506	12.848	12.3842	12.9793	13.8722	12.1724	12.7758	13.127	12.8263	14.9274	13.2	12.7516	13.7575	13.1389	11.9807	12.6664	13.5289	11.7865	13.2219	12.7891	10.8117	12.7181	11.3245	12.4264	12.4499	11.8589	11.9475	12.4191	12.8793	13.0687	12.8356	11.7157	12.7497	12.1794	12.7515	12.0182
867	lip_neg_2239	Negative	.	N	NA	.	68	33	35	.	.	11.7052	12.0934	10.9054	10.5729	9.86854	8.77065	11.3854	9.68494	8.18259	10.1355	10.1431	10.4308	10.4569	10.0581	10.5898	10.3966	9.3046	9.86018	10.9983	9.88414	9.70368	9.3354	8.60311	9.90163	9.25926	10.0201	10.2676	7.9439	9.30295	8.8392	10.7124	10.3834	10.3278	9.4312	9.79445	8.92102	10.1475	9.59373
868	lip_neg_2241	Negative	.	N	NA	.	68	33	35	.	.	11.2869	12.8837	12.2718	11.6838	11.1531	11.6187	12.7396	11.4909	11.9377	11.987	11.9984	13.8492	12.2392	11.757	12.8643	12.2054	10.878	11.7832	12.4792	10.4707	12.2642	11.7369	9.94174	12.0912	10.357	11.4074	11.3238	10.7781	11.016	11.5399	11.5338	12.4081	11.8728	11.199	12.0137	11.3225	11.9712	10.7916
869	lip_neg_2242	Negative	.	N	NA	.	68	33	35	.	.	10.8346	13.0877	12.419	11.7544	11.252	11.4751	13.0047	11.0574	11.4656	12.31	11.8878	13.9563	12.4079	12.0363	12.7808	12.1928	10.0608	11.9178	12.5355	9.82952	12.1966	11.5582	9.00574	11.9967	9.84221	11.4509	11.1198	10.8449	10.4793	11.5285	11.8791	12.4103	12.1532	10.6122	12.2295	11.0365	12.1612	10.3804
870	lip_neg_2246	Negative	.	N	NA	.	68	33	35	.	.	12.7009	10.4641	12.8258	14.0098	11.8006	9.60335	11.2287	11.3938	12.8503	9.33866	11.3941	9.1524	9.97289	10.5725	12.5245	10.4172	9.98743	11.2839	11.7247	14.4994	11.0382	12.9639	9.56246	10.2338	9.05864	9.18626	8.65958	7.35205	9.23455	10.5072	10.8217	8.06135	11.3028	10.6426	7.51561	17.1409	13.7644	12.3737
871	lip_neg_2248	Negative	.	N	NA	.	68	33	35	.	.	14.6841	12.4114	12.1478	11.1309	12.7536	8.45772	11.1211	9.05241	13.1318	12.4186	9.25936	12.2804	10.3829	9.04751	7.67447	7.63371	11.7068	10.4899	14.5921	8.27083	6.88938	10.6551	11.2258	9.41109	10.8055	8.78966	9.50681	12.7629	8.62738	11.8366	13.8278	10.9607	10.8302	13.3079	12.01	11.9119	7.07332	13.769
872	lip_neg_2249	Negative	.	N	NA	.	68	33	35	.	.	14.1138	14.4052	13.4225	11.5018	11.2057	10.3925	14.3832	10.6159	11.4294	11.3679	11.7283	12.1293	12.2044	11.5108	12.0399	12.6353	9.55749	10.9138	14.4226	12.2344	12.0986	11.7593	8.95445	11.4143	9.7034	11.2275	10.5433	9.09031	9.48455	10.8566	11.3044	11.6375	11.6229	10.2589	11.1358	12.3731	11.8663	10.9552
873	lip_neg_2250	Negative	.	N	NA	.	68	33	35	.	.	8.123	8.2169	9.78061	10.3178	8.0309	7.88221	8.09528	9.16877	9.19497	7.71831	10.9147	9.1524	9.53894	8.3643	11.9527	11.6015	7.48438	7.73066	8.09357	9.40182	10.3324	7.63382	7.19252	7.45398	7.29681	7.46348	7.58491	7.35205	7.30459	7.58131	10.2787	7.68758	11.2657	7.40329	7.51561	12.6726	10.8743	10.1953
874	lip_neg_2252	Negative	.	Y	LMGP04010027,LMGP04010867,LMGP04010872,LMGP04010896,LMGP04010916,LMGP04010929,LMGP04010935,LMGP04010940,LMGP04010986	.	68	33	35	.	.	12.2722	12.2462	15.4652	15.6991	14.227	14.795	14.3201	15.0575	15.2308	14.5578	15.5057	11.6459	15.1904	14.4479	16.3529	16.0099	12.9543	14.4192	13.7577	15.1859	15.1389	14.1872	12.7237	13.8841	11.7391	12.19	12.5053	14.6299	12.7666	13.8036	15.1388	13.6169	15.9079	12.4371	13.7067	16.0977	15.4146	15.3365
875	lip_neg_2253	Negative	.	Y	LMGP06030012	.	68	33	35	.	.	12.5662	8.53125	11.3828	8.92865	10.3335	9.35782	11.3573	8.88122	11.2093	12.0193	6.88263	11.5571	11.2852	9.0881	8.28378	8.17245	8.75092	8.29803	10.6573	8.62948	7.98195	9.98176	6.74019	9.75284	7.4042	10.3873	8.01535	12.1826	10.7288	10.0621	12.7034	9.52731	7.30821	10.2931	7.78834	6.90787	7.67432	8.24788
876	lip_neg_2254	Negative	.	N	NA	.	68	33	35	.	.	8.123	9.27747	8.37691	7.6912	8.0309	8.54018	8.93442	7.81826	7.90762	7.71831	9.67675	9.1524	9.88524	9.18059	9.07426	9.84975	8.65062	8.38636	8.09357	8.01872	9.60638	9.01226	8.66338	9.06884	8.96478	8.00897	8.50532	8.63908	8.2123	8.38657	8.39804	9.48394	8.99742	8.40357	9.73776	7.67019	8.6022	7.74465
877	lip_neg_2256	Negative	.	N	NA	.	68	33	35	.	.	8.123	8.2169	9.92527	9.00121	8.0309	7.88221	9.22276	7.81826	7.8787	7.71831	9.85326	9.1524	7.85526	7.60453	7.93108	7.63232	9.35814	9.79357	8.09357	8.01872	8.3835	7.63382	8.62865	9.14876	8.70079	7.82589	7.79997	7.35205	9.5267	8.74936	8.65117	7.68758	9.37245	7.72421	8.88899	12.9152	11.2352	7.90339
878	lip_neg_2257	Negative	.	N	NA	.	68	33	35	.	.	15.3002	13.7937	12.1627	15.3821	14.8862	9.29945	11.2839	12.0453	13.8791	12.5074	11.5559	9.16286	11.015	13.0154	12.7314	11.8758	10.2731	12.1789	13.0095	14.518	12.3165	14.4347	10.8367	11.6884	10.6901	10.8477	11.2942	9.56901	11.0072	10.5295	11.0306	9.82099	10.9548	10.2021	7.80547	19.5249	17.7267	14.6477
879	lip_neg_2260	Negative	.	N	NA	.	68	33	35	.	.	11.4564	11.9129	10.0684	9.03978	9.39195	8.74556	11.1118	8.74274	8.67219	8.58141	8.99672	9.1524	9.22921	9.20479	9.22435	9.02969	8.96134	7.71746	12.0232	9.80698	9.32114	9.01177	7.94233	8.32256	8.17102	8.03472	7.89877	7.35205	7.99388	7.92905	8.26171	7.68758	8.61988	7.86883	7.51561	9.41867	8.9257	9.12805
880	lip_neg_2262	Negative	.	N	NA	.	68	33	35	.	.	8.123	8.2169	7.923	7.6912	8.0309	7.88221	8.09528	7.81826	7.8787	7.71831	8.55983	9.1524	7.6629	8.61059	7.93108	7.63232	8.4083	7.75503	8.09357	8.01872	7.62296	7.63382	9.42393	8.07586	9.88508	7.46348	7.58491	8.34062	7.66505	7.31465	7.62373	9.11508	7.74009	8.60447	9.35365	7.67019	7.53192	7.74465
881	lip_neg_2265	Negative	.	N	NA	.	68	33	35	.	.	11.2639	10.4313	12.1616	12.9737	10.2682	11.0103	11.1433	11.7503	11.4015	10.7336	13.1768	9.1524	10.4346	11.4187	11.7987	11.6878	11.7094	12.7709	12.6615	10.888	11.6309	10.7784	10.9987	11.3151	10.1403	10.8633	11.7388	10.0594	11.2765	12.1575	12.5809	10.3883	12.7862	10.6142	10.6788	11.4184	12.1024	12.4228
882	lip_neg_2267	Negative	.	Y	LMGP02010767,LMGP02010926,LMGP02010983,LMGP02011118,LMGP02011144,LMGP02011173,LMGP02011191	.	68	33	35	.	.	15.2551	15.4687	16.2443	16.4806	15.0824	15.2183	15.7024	15.6856	15.5394	15.0192	16.7471	13.8966	14.7161	15.1853	15.9016	15.4919	15.3698	16.1928	16.6573	15.1711	15.4533	14.9662	14.4371	15.088	14.3242	14.9419	15.358	14.3284	14.8136	15.5499	16.1455	15.1145	16.1706	14.5327	15.1556	15.5086	15.6549	16.1799
883	lip_neg_2268	Negative	.	N	NA	.	68	33	35	.	.	8.123	8.2169	10.0987	11.3308	8.0309	8.11718	8.09528	9.63124	8.55309	8.11373	11.544	9.1524	7.6629	8.40037	9.5903	9.41854	9.45016	11.4204	10.161	8.01872	9.56819	7.63382	7.96897	9.19582	7.29681	8.17493	9.34321	7.35205	9.44749	10.7021	10.724	7.68758	11.3263	8.44037	8.55186	8.00622	10.2	10.4198
884	lip_neg_2270	Negative	.	Y	LMGP01080001	.	68	33	35	.	.	8.123	8.22015	10.556	12.2155	8.0309	8.12538	8.9135	8.54782	8.80945	7.71831	7.82031	9.1524	7.6629	8.0427	9.9424	7.63232	7.48438	10.3502	8.1391	10.9125	8.07499	13.2423	8.51397	9.11963	7.29681	7.46348	9.75998	7.35205	8.21768	7.82646	7.62373	7.78072	8.32686	8.11306	7.89524	10.4969	9.7281	7.74465
885	lip_neg_2271	Negative	.	N	NA	.	68	33	35	.	.	8.123	8.2169	11.0293	11.266	12.1959	10.5876	9.6298	12.0842	9.93523	11.9775	11.4906	9.1524	10.6654	12	10.7563	12.0504	10.7088	10.6575	10.0765	10.1681	11.855	10.1308	10.7538	10.6964	11.244	10.5363	11.1287	11.4923	10.275	8.21005	11.5591	8.55938	10.9034	7.40329	9.37931	8.29871	11.0224	11.9505
886	lip_neg_2272	Negative	.	N	NA	.	68	33	35	.	.	8.123	9.6852	10.8795	12.1732	9.16965	9.90071	10.8961	10.0355	9.91792	8.7905	9.325	9.1524	9.68004	9.54527	9.87699	9.48	8.19615	9.97267	9.07122	10.7844	9.776	13.19	8.14164	8.93248	7.81773	7.96157	9.58105	7.35205	7.76214	8.93948	9.62158	7.94534	9.72235	8.38151	7.51561	10.4461	9.97079	9.38093
887	lip_neg_2275	Negative	.	Y	LMGP01010633,LMGP01010695,LMGP01011305,LMGP01011407,LMGP01011604,LMGP01011625,LMGP01011626,LMGP01011653,LMGP01011683,LMGP01011712,LMGP01011903,LMGP01011932,LMGP01012069,LMGP01012130,LMGP01012131,LMGP01012139,LMGP01012152,LMGP01012182,LMGP01012210,LMGP01012232,LMGP01012234,LMGP03010364,LMGP03010393,LMGP03010421,LMGP03010451,LMGP03010549,LMGP03010579,LMGP03010609,LMGP03010638,LMGP03010713,LMGP03010…	.	68	33	35	.	.	20.4642	20.9166	20.5047	19.0946	19.8803	18.4526	20.6716	19.0903	19.2547	19.3249	19.3279	19.3462	19.358	19.0555	19.3154	19.1843	18.2434	18.3687	20.6439	20.2835	19.0565	18.1955	17.2506	18.0357	17.8027	17.9148	18.3396	17.2537	17.6951	17.3536	18.6432	17.8072	18.4742	17.7973	17.0768	19.4156	18.5688	19.1513
888	lip_neg_2276	Negative	.	N	NA	.	68	33	35	.	.	13.6867	13.6902	13.8216	12.3329	13.0143	10.6673	14.2468	11.8433	12.1063	12.3374	12.4848	10.7105	12.8697	12.2887	11.6387	12.3326	11.0351	11.9438	14.0957	13.493	12.1803	9.85158	9.58447	10.9223	10.7698	10.9011	10.8324	7.93267	9.91415	10.6151	11.4112	10.4619	11.7693	10.08	10.3357	12.2157	11.6896	11.6552
889	lip_neg_2277	Negative	.	N	NA	.	68	33	35	.	.	11.0848	10.0933	13.3556	13.4433	13.9152	12.9531	12.6876	13.9399	12.7865	13.7879	13.7702	9.1524	13.0108	13.769	13.1909	13.7848	12.8179	12.6755	13.1309	12.8691	13.6197	12.58	12.516	12.6389	12.8658	12.2495	13.0541	12.975	12.2016	11.7795	13.4342	12.0413	12.8969	11.0686	12.4079	13.5246	13.4182	13.4952
890	lip_neg_2280	Negative	.	N	NA	.	68	33	35	.	.	12.8435	13.2449	13.4471	12.2408	12.6404	10.6345	13.7137	11.6107	11.9398	11.7676	11.7223	10.4015	12.4756	11.7268	11.6769	11.6292	10.837	11.4042	13.4629	12.88	11.5094	10.3973	8.82019	10.4939	10.0778	10.4223	9.35149	7.35205	9.27974	10.0662	11.4819	8.5518	11.0807	9.99272	9.34297	11.0408	11.6125	11.5917
891	lip_neg_2282	Negative	.	N	NA	.	68	33	35	.	.	12.7991	13.2298	13.5823	11.9593	12.188	9.75058	13.9868	10.9756	10.8422	11.4649	12.9168	9.1524	12.6681	11.7713	10.6833	12.276	11.2775	12.9829	14.526	12.8636	11.6428	9.91811	9.29696	10.6295	10.8868	11.7353	11.6997	9.77272	10.8612	11.6606	11.7214	8.8868	12.3905	11.4918	8.20556	12.151	11.8329	11.5145
892	lip_neg_2283	Negative	.	N	NA	.	68	33	35	.	.	8.123	8.32698	9.17524	9.03971	8.0309	8.37097	8.80116	8.2948	8.29444	7.71831	8.1187	9.1524	8.59182	7.60453	8.43671	8.03652	7.48438	7.87735	8.7164	8.29049	7.94416	7.63382	7.19252	7.45398	7.29681	7.46348	7.58491	7.35205	7.30459	7.31465	8.39832	7.68758	8.29285	7.40329	7.51561	8.73123	8.00139	7.77952
893	lip_neg_2284	Negative	.	Y	LMSP0601AJ01	.	68	33	35	.	.	12.5352	13.3582	11.1604	9.51488	12.7951	12.1049	13.4531	7.63424	11.9731	11.684	11.8414	13.4482	7.17872	9.34393	11.9756	11.2077	11.6239	9.81466	9.27563	7.30167	9.41335	7.37779	6.29995	12.7555	12.2751	9.42323	12.8044	11.1923	13.6588	11.8261	10.3646	10.96	8.39487	9.21406	6.3627	7.77919	9.1854	10.0572
894	lip_neg_2286	Negative	.	N	NA	.	68	33	35	.	.	13.0029	14.2226	14.1264	13.2531	13.4264	12.23	14.6963	12.4421	12.6122	12.6183	14.1708	9.1524	12.9741	12.9359	12.1995	13.1526	12.9862	13.9348	15.4052	13.8756	12.8054	11.8603	11.6818	12.1205	12.1109	13.2677	13.5	12.0163	12.4613	13.3367	13.3066	10.898	13.6461	12.8213	10.5768	14.3653	13.4561	13.0359
895	lip_neg_2291	Negative	.	N	NA	.	68	33	35	.	.	11.0164	12.2316	12.5276	12.8673	11.7734	11.6714	13.0822	12.0068	11.8569	10.8971	11.059	9.1524	11.8546	11.4698	12.1959	11.4015	9.90765	11.0315	12.2484	12.8729	11.4098	10.708	7.91571	9.49586	9.64562	9.45598	8.87556	7.35205	8.01277	9.72948	11.6084	9.94089	11.4672	8.79648	10.1377	11.6609	11.1566	11.516
896	lip_neg_2292	Negative	.	Y	LMGP01010598,LMGP01010601,LMGP01010690,LMGP01011374,LMGP01011399,LMGP01011530,LMGP01011560,LMGP01011620,LMGP01011646,LMGP01011677,LMGP01011838,LMGP01011868,LMGP01012127,LMGP01012192,LMGP03010200,LMGP03010223,LMGP03010302,LMGP03010356,LMGP03010498,LMGP03010540,LMGP03010569,LMGP03010684,LMGP03010732,LMGP03010762,LMGP03010950,LMGP03010956,LMGP03010960	.	68	33	35	.	.	19.2768	18.9189	18.3131	17.8004	19.1366	17.9005	19.0355	17.5053	18.5778	18.4339	17.4272	21.3577	17.3457	17.8253	17.5942	18.115	17.2208	17.586	19.3048	17.4941	15.8619	17.575	16.2198	17.4819	17.0592	17.6774	17.4266	17.5022	16.9919	16.5708	17.7893	18.0581	17.1656	17.914	18.2085	17.264	16.1164	18.3352
897	lip_neg_2293	Negative	.	N	NA	.	68	33	35	.	.	9.10324	12.7656	12.6244	13.4447	12.0339	12.8267	13.0425	12.8716	12.8113	11.334	11.8992	10.2356	12.1336	12.1567	12.6332	11.7084	11.6006	11.7222	12.2304	13.0846	11.757	11.9104	9.90268	10.9762	10.2055	9.65778	10.4967	8.44367	10.3645	10.8866	12.4399	10.5861	12.1201	10.9186	11.0664	12.4496	11.84	12.4668
898	lip_neg_2294	Negative	.	N	NA	.	68	33	35	.	.	13.4159	15.7433	16.0076	15.9889	15.3483	15.5941	16.0285	15.599	15.5866	14.709	15.0788	14.8	15.4637	15.0121	15.4879	14.9306	14.3252	14.9334	15.581	16.0715	14.6626	14.809	13.2395	14.2701	13.6218	13.5847	13.9429	12.5656	13.5963	14.0823	15.2259	14.3121	15.0924	13.8931	14.2444	15.2707	14.956	15.2552
899	lip_neg_2295	Negative	.	N	NA	.	68	33	35	.	.	12.6799	14.7979	14.9183	15.1106	14.4664	14.4914	15.1841	14.6791	14.7262	13.711	14.0718	13.1118	14.4318	14.1967	14.3739	13.8584	13.4994	13.9622	14.4525	15.207	13.6466	13.8679	12.2669	13.3501	12.774	12.6167	12.7625	11.0044	12.4656	12.9212	14.1718	13.0316	14.064	12.9267	13.0537	14.3354	13.8997	14.3623
900	lip_neg_2296	Negative	.	N	NA	.	68	33	35	.	.	19.7439	21.6804	21.8749	21.4152	20.9912	21.0922	21.8154	21.0923	21.1579	20.1916	20.6401	21.4861	21.035	20.4722	21.1861	20.52	19.6788	20.2711	21.5324	21.7968	20.2117	20.2901	18.3919	19.6038	18.8289	18.8834	19.3837	17.9197	18.84	19.296	20.7201	19.7593	20.4901	19.1152	19.5708	21.2548	20.4928	20.8165
901	lip_neg_2297	Negative	.	N	NA	.	68	33	35	.	.	11.6257	14.3898	14.6235	14.8617	14.1803	14.3491	14.619	14.357	14.4786	13.4869	13.6374	12.7038	14.0943	13.7873	14.0717	13.6074	13.3094	13.7397	14.2135	14.8461	13.3984	13.6893	11.9842	13.1082	12.4938	12.4138	12.6704	11.0017	12.2648	12.8484	14.108	12.9653	13.8986	12.6686	12.9617	14.0719	13.6789	14.0792
902	lip_neg_2298	Negative	.	N	NA	.	68	33	35	.	.	14.8859	16.9275	17.2244	17.0912	16.5294	16.6823	17.2023	16.7537	16.7408	15.7652	16.1678	16.2005	16.5954	16.1823	16.6244	16.0847	15.4229	16.0108	16.8357	17.2658	15.8271	16.0468	14.2558	15.3417	14.6772	14.6361	15.0575	13.6416	14.6105	15.1486	16.3994	15.395	16.1786	14.9262	15.2646	16.8522	16.1548	16.4022
903	lip_neg_2299	Negative	.	N	NA	.	68	33	35	.	.	16.2498	18.1599	18.5522	18.3554	17.6804	17.8375	18.4578	17.8716	17.8989	16.967	17.3973	17.6287	17.8157	17.3114	17.8427	17.3481	16.572	17.3153	18.097	18.4439	16.9986	17.7122	15.4389	16.5079	15.8164	15.8841	16.309	15.045	15.7954	16.3356	17.5588	16.6273	17.4131	16.0972	16.4701	17.9557	17.3698	17.616
904	lip_neg_2300	Negative	.	N	NA	.	68	33	35	.	.	8.123	14.4209	16.2304	16.1634	12.7018	14.6592	15.7274	14.7739	14.81	12.1506	13.8435	9.1524	14.9631	13.7893	14.3159	13.9618	12.1349	14.0036	14.5126	15.3931	13.0583	13.4403	9.99503	11.6725	9.54923	9.91878	10.3996	7.35205	9.52093	12.385	14.8184	11.4097	14.6574	11.1398	11.7601	15.1844	14.3654	14.4633
905	lip_neg_2301	Negative	.	N	NA	.	68	33	35	.	.	10.4254	13.8437	13.5789	14.2167	13.4174	13.5316	13.9293	13.7666	13.7094	12.528	12.7671	9.86239	13.1421	13.0562	13.2257	12.5639	12.3787	12.8127	13.0188	14.1532	12.5605	12.8388	10.8351	12.292	11.7339	11.0497	11.3825	9.08091	10.7116	11.6434	13.1252	11.7003	12.927	11.7689	11.5243	13.0208	12.6504	13.3128
906	lip_neg_2302	Negative	.	N	NA	.	68	33	35	.	.	14.2073	15.7081	16.005	15.9137	15.3595	15.368	16.2054	15.493	15.4915	14.6959	14.961	14.1587	15.348	14.9971	15.2409	14.8572	14.1617	14.7796	15.6605	16.076	14.6516	14.6017	13.0257	14.0026	13.5145	13.4896	13.6324	12.0293	13.276	13.8151	15.1121	13.9994	14.912	13.7717	13.792	15.2577	14.7885	15.2429
907	lip_neg_2303	Negative	.	N	NA	.	68	33	35	.	.	15.3413	16.3849	16.6778	16.3255	15.9747	15.7567	16.8196	15.9477	15.9754	15.2818	15.4953	15.137	15.9836	15.5425	15.8122	15.4655	14.7275	15.2863	16.4685	16.6195	15.1989	14.9779	13.6369	14.5924	14.0649	14.1051	14.3649	13.0293	13.8255	14.3353	15.6057	14.5255	15.4278	14.2869	14.3943	15.8632	15.3993	15.7322
908	lip_neg_2304	Negative	.	N	NA	.	68	33	35	.	.	16.6517	17.2172	17.3479	16.607	16.5736	16.1437	17.4442	16.3052	16.4243	15.9144	16.1807	16.1361	16.5264	16.0809	16.4582	16.1244	15.4072	15.9009	17.2688	17.3231	15.9275	15.5507	14.4405	15.336	15.0053	14.9215	15.1528	14.1322	14.7802	15.0324	16.0212	15.2849	15.9351	15.1101	15.1389	16.5821	15.9019	16.255
909	lip_neg_2306	Negative	.	Y	LMGP02020020,LMGP02030056,LMGL02010274,LMGL02010275,LMGL02010276	.	68	33	35	.	.	10.298	10.736	12.0853	11.0287	10.6429	12.8214	10.2469	9.99385	13.1215	11.6953	7.68483	11.4229	10.7078	11.8577	8.36479	8.29159	9.54113	9.5407	10.2939	9.31798	7.89593	8.50125	8.64512	11.7631	11.4129	9.98704	8.75056	10.5445	10.1185	7.85002	12.1971	9.64975	9.00701	10.2119	11.0214	8.56927	7.6402	10.1521
910	lip_neg_2307	Negative	.	N	NA	.	68	33	35	.	.	13.2605	15.2403	15.7481	15.4704	14.5526	14.9181	15.5457	14.9784	14.9455	14.0894	14.5571	14.0085	15.0598	14.4915	14.9415	14.5558	13.7576	14.3165	15.1863	15.5534	14.1226	14.282	12.6111	13.6319	12.9671	12.9282	13.2288	11.7773	13.0192	13.5401	14.7297	13.669	14.6524	13.1758	13.581	15.2848	14.6332	14.724
911	lip_neg_2308	Negative	.	N	NA	.	68	33	35	.	.	8.123	8.70541	9.61262	9.54253	8.0309	8.50908	9.61012	8.95827	8.97746	7.71831	8.44902	9.1524	8.81831	7.60453	8.51493	8.48476	7.48438	7.53395	8.78532	9.06546	7.79737	8.00364	7.19252	7.45398	7.29681	7.46348	7.58491	7.35205	7.30459	7.60435	9.12661	7.68758	8.20184	7.40329	7.51561	8.51137	8.60814	8.44085
912	lip_neg_2309	Negative	.	Y	LMGP15010009,LMGP15010032	.	68	33	35	.	.	9.13517	11.8208	12.7328	12.6556	11.2045	11.8253	12.8859	12.0526	11.8786	10.6991	11.3726	9.1524	12.1712	10.9465	11.642	11.4417	10.1645	11.2966	12.225	12.2289	10.6938	10.5052	8.64106	9.4622	8.80155	8.85626	8.71892	7.35205	8.44249	10.5243	11.7295	9.93542	11.6194	9.62482	10.8673	12.1715	11.5188	11.7036
913	lip_neg_2311	Negative	.	N	NA	.	68	33	35	.	.	10.2292	12.2542	12.9671	12.9274	11.3954	12.2652	12.8903	12.4021	12.3844	11.1528	11.8084	9.91399	12.1385	11.4924	12.3354	11.8887	10.7902	11.7546	12.4819	12.6306	11.4145	11.8975	10.2044	11.0201	10.2069	10.2899	10.6595	8.88057	10.5056	10.9241	12.3487	10.8732	11.9323	10.7532	11.1642	12.4549	11.9093	12.2699
914	lip_neg_2315	Negative	.	N	NA	.	68	33	35	.	.	8.123	10.8907	12.2057	11.8781	10.126	10.9191	11.2456	11.1234	11.4176	9.6094	10.5261	9.1524	11.1397	10.9831	11.0274	10.6735	9.88649	10.5573	11.3107	11.9312	10.1515	10.167	8.03258	9.75576	8.89903	8.26159	8.83007	7.35205	8.23862	9.60613	11.2921	9.10769	10.8188	8.87696	9.53164	11.8716	10.7921	11.0966
915	lip_neg_2317	Negative	.	N	NA	.	68	33	35	.	.	11.8768	10.8038	12.58	11.9424	9.80257	10.894	12.0849	11.3558	11.6632	9.92035	11.7038	9.1524	11.6949	11.3129	11.8545	11.6609	9.25369	11.02	11.8537	12.3537	11.3385	9.72638	9.59014	10.108	7.75382	8.57495	8.22993	10.5874	8.99104	10.3968	11.344	8.92949	11.7866	9.42924	8.48183	12.9288	10.3009	11.3238
916	lip_neg_2318	Negative	.	Y	LMFA01030837,LMFA01030851,LMFA07010161	.	68	33	35	.	.	8.123	9.08301	10.6672	9.84615	9.09292	8.61129	8.51317	9.07584	10.2163	7.71831	9.13909	9.1524	9.50126	8.62944	9.53823	9.24603	9.10896	10.077	9.48316	9.80782	9.31466	9.77559	9.58721	8.41484	7.29681	7.46348	7.58491	7.35205	8.25345	8.3054	8.06102	7.68758	9.47254	7.40329	7.51561	10.3265	11.1884	8.8184
917	lip_neg_2319	Negative	.	N	NA	.	68	33	35	.	.	10.9478	11.1334	12.9875	14.323	12.9875	11.4328	12.7026	12.0694	13.2628	10.9674	11.4242	9.1524	12.4258	11.821	12.865	11.9895	9.8622	12.2404	12.0255	14.8073	10.9685	13.7469	9.68511	11.1101	11.6179	11.4583	10.4558	9.82833	10.2572	10.5755	11.8806	9.94904	12.1605	9.68541	9.94044	16.4726	14.0327	12.5752
918	lip_neg_2322	Negative	.	N	NA	.	68	33	35	.	.	10.6566	10.7463	11.6758	10.6108	11.2645	10.6897	10.5755	9.62558	11.839	10.6674	8.74235	12.1709	11.2094	10.8146	10.2168	10.0248	10.0526	10.2773	10.5942	9.36284	7.7732	9.21197	9.17967	11.1203	10.6094	10.3394	9.6942	10.2693	10.5441	9.05325	11.7593	10.1902	9.6614	11.0026	10.9206	9.63623	7.9819	10.4141
919	lip_neg_2324	Negative	.	N	NA	.	68	33	35	.	.	11.763	8.63347	10.2723	9.67225	8.54722	8.17123	12.9105	8.46735	11.5339	11.588	6.6034	13.6049	8.44545	11.5366	8.39847	8.3481	7.96491	7.89527	11.7029	8.82809	8.0987	8.61661	6.18302	10.3438	7.43912	9.57027	9.82507	9.86554	8.46077	7.34279	14.202	9.9694	7.24287	8.16799	10.8332	6.65997	7.72062	8.03169
920	lip_neg_2327	Negative	.	Y	LMGP02010041,LMGP02010047,LMGP02010417,LMGP02010442,LMGP02010570,LMGP02010600,LMGP02010659,LMGP02010685,LMGP02010874,LMGP02010904,LMGP02011219,LMGP02011224	.	68	33	35	.	.	13.3036	13.717	13.3892	11.5468	10.9246	10.2942	13.8242	10.6517	11.0598	8.79415	12.5033	9.1524	11.7406	11.0899	11.217	11.0898	11.9502	12.8244	14.5564	12.6392	11.6552	10.208	10.5397	11.1129	10.5798	11.8729	12.1755	9.31858	11.7562	12.5759	11.873	10.8205	12.7376	11.6003	10.7021	13.1447	12.3919	11.5706
921	lip_neg_2329	Negative	.	N	NA	.	68	33	35	.	.	10.9812	9.75896	10.982	10.2753	8.07575	9.4431	10.1006	9.77219	10.6864	9.60661	10.4819	9.1524	10.2987	9.79426	11.3537	10.618	8.22463	9.55319	11.3597	10.808	10.4185	7.63382	9.07328	8.37578	7.29681	8.04066	7.58491	7.35205	8.6632	10.0671	9.76344	9.4549	10.388	8.67434	8.74204	10.3633	8.60195	9.84445
922	lip_neg_2330	Negative	.	N	NA	.	68	33	35	.	.	12.9194	12.109	13.1395	12.9254	11.6618	12.2089	12.6743	12.369	12.83	10.7901	12.6448	10.2323	12.3569	12.0732	12.8354	12.473	10.8265	12.3565	12.6941	13.3335	12.4999	11.7327	11.0485	12.1981	11.2526	11.8985	11.4051	10.3124	11.522	12.159	12.4161	11.7864	12.6522	11.7452	10.8406	12.7217	11.7205	12.437
923	lip_neg_2332	Negative	.	N	NA	.	68	33	35	.	.	14.6477	14.5094	14.7063	13.6226	14.3273	14.1412	14.4299	13.6293	14.8526	13.9921	11.939	16.3219	13.5742	13.7897	12.5629	11.7592	12.741	13.389	14.2977	12.8666	10.1382	13.2001	11.8953	14.2518	13.2536	13.5849	14.0626	13.6781	13.3851	12.6891	15.3447	13.5537	12.1116	13.2851	13.3679	12.6874	10.6408	13.9646
924	lip_neg_2335	Negative	.	N	NA	.	68	33	35	.	.	11.1074	9.9422	11.4804	11.3002	9.01418	10.5333	11.1571	11.0138	11.0834	10.1076	10.5117	9.1524	10.9457	10.8734	11.4443	10.4702	7.48438	10.1486	10.886	11.8461	10.6555	7.63382	8.42421	9.00096	7.29681	7.6147	7.58491	7.35205	8.34979	10.1465	10.1944	7.68758	10.7264	7.9012	8.02351	9.51922	9.47022	10.7548
925	lip_neg_2336	Negative	.	N	NA	.	68	33	35	.	.	13.8451	12.9171	13.6521	12.5913	12.2461	11.7506	13.655	12.1003	12.8439	12.3738	12.7949	11.8091	13.101	12.2941	13.3962	12.9398	10.8704	11.8806	13.78	13.5595	12.6468	10.7862	10.326	11.3722	9.53815	10.3969	9.77093	8.38571	10.825	11.4592	11.7975	11.5103	12.1776	10.5919	11.2673	13.2479	11.8708	12.2892
926	lip_neg_2337	Negative	.	N	NA	.	68	33	35	.	.	15.248	12.0521	12.8355	12.8995	12.8707	12.2066	12.6931	12.5741	12.9678	13.2344	11.0348	14.4344	12.3696	12.0493	11.2695	10.5791	11.7272	12.3486	12.116	9.27882	7.57736	11.3669	10.7232	12.1367	10.9383	11.2896	12.9584	13.615	12.4426	11.7123	15.0061	11.9731	10.81	12.1201	12.4286	10.6106	9.42254	12.2605
927	lip_neg_2339	Negative	.	Y	LMFA01010023,LMFA01020020,LMFA01020230,LMFA07010460,LMFA07010462,LMFA07010510,LMFA07010558,LMFA07010559,LMFA07010577	.	68	33	35	.	.	14.4656	12.5698	12.1135	10.9626	12.2912	11.9156	12.3419	11.9381	12.5065	11.6214	11.7276	14.0362	11.9347	11.0517	11.9454	11.0921	11.318	11.5601	13.2485	12.1012	11.0279	12.3473	11.5807	11.2733	10.9304	11.3837	11.7231	11.9356	10.8471	11.2297	12.1051	11.7319	11.4212	11.4068	11.0048	12.3639	10.8333	12.5594
928	lip_neg_2340	Negative	.	N	NA	.	68	33	35	.	.	15.1552	14.5332	15.6869	13.9351	13.2605	14.0915	14.4633	14.2123	14.5853	13.6621	14.8293	11.6694	15.2758	14.2273	15.6013	15.0162	13.0989	13.8888	15.5595	15.083	14.9494	13.193	12.7125	13.5473	11.9696	11.3434	12.2205	11.5361	13.1159	13.5883	14.1625	12.4546	14.6333	12.7036	12.383	15.3478	13.6983	14.1621
929	lip_neg_2343	Negative	.	Y	LMGP04010002,LMGP04010008,LMGP04010065,LMGP04010102,LMGP04010127,LMGP04010149,LMGP04010178,LMGP04010211,LMGP04010231,LMGP04010256,LMGP04010457,LMGP04010484,LMGP04010511,LMGP04010530,LMGP04010725,LMGP04010887,LMGP04010962,LMGP04010987,LMGP04100002	.	68	33	35	.	.	19.3016	18.9279	19.7834	18.8629	18.102	18.5075	19.255	18.5721	18.8523	18.0673	18.8257	18.1668	19.0124	18.2728	19.3464	18.9421	17.2543	18.1021	19.6105	19.4208	18.6563	17.6865	16.6797	17.6056	16.568	16.7499	16.9703	16.5884	17.0256	17.6483	18.2835	17.3977	18.5812	16.9443	16.967	19.0583	18.0334	18.6199
930	lip_neg_2344	Negative	.	N	NA	.	68	33	35	.	.	9.7566	8.2169	10.3121	10.5685	8.0309	8.35847	10.9719	9.98703	10.1453	7.82267	9.50657	9.1524	8.12919	8.0214	10.4331	9.39843	7.48438	8.87704	10.0949	10.4338	9.63068	7.63382	7.19252	7.45398	7.29681	7.92447	7.58491	7.35205	7.30459	8.79107	9.27824	7.68758	9.76515	7.40329	7.51561	8.58759	7.53192	8.51315
931	lip_neg_2363	Negative	.	N	NA	.	68	33	35	.	.	8.123	8.2169	7.923	7.6912	8.0309	7.88221	8.09528	7.81826	7.8787	7.71831	10.0613	9.1524	7.6629	7.60453	7.93108	8.70969	9.69	9.47356	8.09357	8.01872	10.1321	9.08194	11.3402	10.3871	10.9582	9.77421	10.4361	10.3803	10.0245	10.9331	7.62373	10.3175	9.41734	12.0273	11.5112	7.67019	11.1127	8.90402
932	lip_neg_2365	Negative	.	N	NA	.	68	33	35	.	.	13.8594	13.1013	12.7637	11.2496	10.5004	11.8818	13.6454	10.302	11.7976	12.2699	12.6048	14.7613	12.6166	11.3917	13.8679	12.6735	10.6959	12.3427	13.8541	9.73651	13.066	11.6414	11.2679	12.425	11.2915	11.9063	11.6123	10.9042	11.832	12.3084	12.2736	12.9122	12.3166	11.4451	12.761	11.6074	12.1475	10.0328
933	lip_neg_2366	Negative	.	N	NA	.	68	33	35	.	.	11.8127	9.70277	11.9861	13.1648	11.6033	12.7384	11.5787	12.8564	12.6677	13.0772	14.6606	9.1524	13.4621	13.3097	13.0021	14.0287	13.8517	13.8984	13.6653	11.0673	14.6526	13.5747	14.5604	14.2127	14.4546	13.7104	14.3302	13.9682	13.844	14.6126	13.0686	14.511	14.0314	15.2785	15.0864	12.9867	14.9856	13.6341
934	lip_neg_2367	Negative	.	N	NA	.	68	33	35	.	.	8.123	8.2169	7.923	7.6912	8.0309	7.88221	8.09528	7.81826	7.8787	7.71831	9.28215	9.1524	7.6629	8.78898	7.93108	7.63232	10.9516	11.7192	8.09357	8.01872	9.83253	8.38154	11.4774	8.83496	11.6409	10.0151	9.39075	11.3228	9.78088	9.8752	7.62373	9.64859	9.31467	12.8608	10.0493	7.67019	8.56375	7.74465
935	lip_neg_2372	Negative	.	Y	LMGP03030089	.	68	33	35	.	.	16.0605	14.1225	14.8087	12.46	13.5788	11.5844	13.7582	12.2106	13.6605	14.5199	11.7808	14.8768	15.6645	12.5569	11.6882	12.409	13.2675	11.6625	13.2139	12.6109	10.7108	12.2516	10.8269	12.3608	12.2116	13.7549	14.1106	14.2299	12.8427	12.0862	12.6786	13.5033	11.9855	12.0487	13.4485	12.8988	10.3693	11.9736
936	lip_neg_2374	Negative	.	Y	LMGP15010004,LMGP15010020	.	68	33	35	.	.	14.5751	14.5897	13.9225	13.0027	12.8388	12.215	14.7538	11.9421	12.422	12.7748	13.6371	11.4746	12.9353	12.5852	13.0179	13.3839	12.2753	12.9533	14.9919	12.8893	12.8131	11.8162	11.0725	11.8517	11.1064	12.1386	12.6541	11.8335	11.4893	12.4115	12.8497	11.8426	13.1544	11.2903	12.0827	12.4365	12.7728	12.7342
937	lip_neg_2377	Negative	.	N	NA	.	68	33	35	.	.	16.5017	14.0805	14.6591	13.4284	14.7273	14.3388	14.8227	13.3175	14.7257	14.8258	13.1817	16.1159	12.8002	13.167	12.8794	14.0536	13.4744	13.5648	14.0795	13.5761	10.8132	13.7158	12.0863	12.8799	12.6001	13.9036	12.63	14.8941	12.8334	12.8087	13.5778	14.0392	13.1979	13.887	13.7899	12.7401	12.4415	14.1529
938	lip_neg_2378	Negative	.	N	NA	.	68	33	35	.	.	8.123	8.2169	10.8927	11.4936	11.2389	9.06539	8.42985	10.1559	8.90154	10.169	11.8319	9.1524	10.3357	10.2355	8.0376	10.8948	10.7629	11.5062	9.41467	10.6631	9.38329	8.76433	7.19252	8.67089	8.11907	9.81147	10.2707	8.32632	7.30459	10.0467	10.7484	7.68758	11.4881	8.18207	7.51561	9.71723	10.2555	10.9925
939	lip_neg_2379	Negative	.	N	NA	.	68	33	35	.	.	11.3273	10.2474	13.296	12.4989	12.9933	11.5753	12.2207	12.2375	11.9731	11.4855	12.3789	9.1524	12.3	12.2297	12.5754	11.7315	11.604	11.3849	11.6119	13.4013	12.2382	10.5489	10.8512	10.968	10.3067	9.80505	10.9331	9.71291	10.8361	10.9798	11.8084	10.9169	11.5708	9.69241	10.5773	11.875	12.14	12.4566
940	lip_neg_2380	Negative	.	Y	LMGP01011550,LMGP01012105,LMGP03010004,LMGP03010841,LMSL03001272	.	68	33	35	.	.	8.123	8.32713	7.923	12.8468	10.1446	9.71029	8.87217	12.7457	9.53819	12.029	12.5494	9.1524	8.97177	11.1207	10.5793	13.0664	11.4152	12.0762	8.92145	8.01872	12.5064	11.6679	13.0963	13.0699	13.2128	13.1811	12.7225	12.3072	12.9297	12.9855	13.5964	11.7987	13.3429	12.5696	11.0967	10.6962	12.0627	13.0033
941	lip_neg_2381	Negative	.	N	NA	.	68	33	35	.	.	8.123	8.2169	8.17757	9.00019	8.1586	8.72721	8.09528	7.81826	7.8787	8.2622	9.98011	9.1524	8.16273	8.14862	7.93108	9.24517	8.62989	10.2705	8.09357	8.01872	7.95594	7.63382	7.19252	7.45398	7.29681	7.46348	7.71172	8.47542	7.30459	8.37612	8.83207	7.68758	10.025	7.40329	7.51561	7.67019	7.53192	9.93255
942	lip_neg_2383	Negative	.	Y	LMGP02010673,LMGP02010702,LMGP02010730,LMGP02010760,LMGP02010918,LMGP02010946,LMGP02010947,LMGP02010974,LMGP02011138,LMGP02011216	.	68	33	35	.	.	12.998	14.5908	13.9317	13.4121	13.2626	12.0003	13.5749	13.0187	13.5599	11.827	12.9179	15.1919	11.7963	11.8233	13.3118	12.3384	11.4392	12.4633	13.202	12.2454	12.8694	12.1438	11.4497	12.2152	11.074	10.6951	11.4321	10.6672	11.7293	12.0387	12.017	11.6178	12.3656	11.1032	10.9298	14.706	13.2839	13.4291
943	lip_neg_2384	Negative	.	Y	LMGP04010040,LMGP04010365,LMGP04010453,LMGP04010551,LMGP04010581,LMGP04010611,LMGP04010640,LMGP04010667,LMGP04010772,LMGP04010800,LMGP04010827	.	68	33	35	.	.	19.0026	15.1488	15.3378	13.5847	15.7415	13.2943	14.4899	12.9954	14.8469	16.1473	11.6836	18.0424	15.7032	12.8105	13.5637	11.0464	13.2748	13.6304	14.036	12.7462	10.6373	13.9147	12.4102	15.0593	13.276	14.5394	14.9252	17.2795	14.4941	13.6796	19.1835	14.3101	12.3203	13.6557	14.5172	13.0143	9.78869	14.0351
944	lip_neg_2385	Negative	.	N	NA	.	68	33	35	.	.	8.123	8.85507	11.5417	11.9801	11.4423	10.804	10.4135	11.2025	11.0401	10.9872	11.7463	9.1524	10.657	11.294	9.58321	11.0141	10.4414	11.6177	9.53141	11.5105	10.2826	9.00469	8.52191	9.87014	9.39181	10.1008	10.7117	9.41499	9.20037	10.5801	11.2525	9.77226	11.4409	9.36822	9.22047	9.50658	11.1934	11.2178
945	lip_neg_2386	Negative	.	N	NA	.	68	33	35	.	.	8.38563	8.2169	11.6696	11.1656	11.5067	10.0889	10.9334	10.9275	10.4089	10.1056	10.5214	9.1524	10.3971	10.7927	10.5687	9.82215	10.0507	9.96046	9.47686	12.0026	10.6627	8.8961	8.92175	9.14163	8.61671	8.37289	9.4428	8.0034	8.31655	9.37424	10.3884	9.18755	10.2054	8.25427	8.57772	9.88809	10.1057	10.933
946	lip_neg_2387	Negative	.	N	NA	.	68	33	35	.	.	16.0088	17.0783	17.1814	16.3144	16.8659	16.1513	16.7603	16.2152	16.1669	15.9717	16.2007	17.9245	16.2021	16.1501	16.5643	15.9994	15.4203	15.2992	16.1981	17.3539	16.2352	15.9666	14.7591	15.6919	15.3545	15.8052	15.7595	15.6259	15.0358	15.2106	15.8995	16.6821	15.7177	15.3158	15.6941	16.0046	15.926	16.3564
947	lip_neg_2388	Negative	.	N	NA	.	68	33	35	.	.	8.123	8.2169	7.923	7.6912	8.0309	7.88221	8.09528	7.81826	7.8787	7.71831	9.25645	9.1524	7.6629	7.60453	7.93108	7.63232	11.0749	11.7615	8.09357	8.01872	9.69326	8.53909	11.7716	9.66931	12.4456	10.6963	10.1595	11.9735	10.6995	10.7737	7.62373	10.0744	9.73495	13.4403	10.3038	7.67019	8.41175	7.74465
948	lip_neg_2393	Negative	.	N	NA	.	68	33	35	.	.	9.60608	9.20601	11.993	11.2429	11.5721	9.24156	10.8011	10.4313	10.3174	9.16302	10.5737	9.1524	10.8542	10.8362	10.8464	9.91989	9.6919	9.0084	9.30826	12.1864	10.7334	9.37694	8.6674	8.39602	7.86178	7.81122	8.4338	7.35205	7.6238	8.83568	10.359	7.68758	10.0958	7.40329	8.6627	9.4232	10.6024	10.9499
949	lip_neg_2394	Negative	.	Y	LMGP01010961,LMGP01010964,LMGP01011716,LMGP03010045,LMGP03010395,LMGP03010423,LMGP03010582,LMGP03010612,LMGP03010641,LMGP03010668,LMGP03010801,LMGP03010802,LMGP03010828	.	68	33	35	.	.	9.73545	9.89048	10.3162	9.61621	8.45111	11.3698	7.98924	10.0032	10.7723	10.7866	7.69862	9.35896	8.38684	10.3147	9.41187	10.4063	7.80841	9.14605	7.06465	8.48811	7.54136	6.88237	6.96667	9.80216	10.1876	7.77561	10.1266	9.97636	9.12962	7.75699	9.93654	7.58791	8.98195	7.84232	9.79407	8.19641	8.3457	7.43478
950	lip_neg_2395	Negative	.	Y	LMFA01020336,LMFA01030418,LMFA01030419,LMFA01030420,LMFA01030421,LMFA07010637,LMPR0103010017	.	68	33	35	.	.	8.123	8.2169	7.923	7.6912	8.0309	7.88221	8.09528	7.81826	7.8787	7.71831	8.83356	9.1524	7.6629	7.60453	7.93108	7.63232	9.86144	9.78288	8.09357	8.01872	8.47234	8.11187	11.1485	10.2908	12.1166	10.7352	10.4537	11.5288	10.4024	10.8517	7.62373	9.65969	8.77682	11.6929	9.10081	7.67019	7.92412	7.74465
951	lip_neg_2400	Negative	.	N	NA	.	68	33	35	.	.	10.7829	8.2169	11.2091	10.4853	9.99293	7.88221	11.4256	11.3847	8.42401	10.7994	10.6582	9.1524	10.886	10.2326	8.77786	11.9593	9.73461	10.7449	11.2144	8.63161	10.5271	7.63382	10.9666	9.33283	7.83236	9.15975	9.5241	8.0598	9.27772	9.58248	10.0221	7.90375	11.1063	7.74478	7.51561	9.99666	10.4872	10.7525
952	lip_neg_2403	Negative	.	N	NA	.	68	33	35	.	.	13.5858	13.5736	12.0296	11.8482	13.0228	11.1984	13.7638	11.4152	12.4501	12.6367	11.9276	14.2467	13.1392	13.7537	11.9031	12.15	11.2879	11.802	13.0655	9.19983	11.1318	11.8443	10.1102	11.5937	10.9349	11.1291	13.4778	11.8044	12.2874	11.9412	12.6282	11.976	11.2471	11.5045	12.2952	10.1612	9.65958	11.1353
953	lip_neg_2404	Negative	.	Y	LMGP01010508,LMGP01010692,LMGP01011401,LMGP01011707,LMGP01011900,LMGP01011928,LMGP03010039,LMGP03010335,LMGP03010358,LMGP03010386,LMGP03010414,LMGP03010444,LMGP03010542,LMGP03010543,LMGP03010571,LMGP03010601,LMGP03010630,LMGP03010793,LMGP03010949,LMGP03010965	.	68	33	35	.	.	17.1203	16.9755	16.6247	16.6962	16.6686	16.6257	15.642	17.0021	16.3919	16.5713	16.0927	18.0875	15.2707	15.8842	16.4883	16.1649	15.8204	15.9458	15.9857	16.0139	14.6971	14.4222	14.415	15.4545	15.2475	14.9603	16.6047	15.0418	15.6164	14.9392	15.4997	15.1932	15.4845	15.5665	15.6186	15.1031	15.0695	15.5208
954	lip_neg_2405	Negative	.	N	NA	.	68	33	35	.	.	12.984	13.2118	12.0947	11.5841	11.9722	10.6403	13.2156	10.7949	10.7	11.0521	10.3427	14.027	11.8803	11.113	10.3439	11.3776	9.33438	10.3232	13.2316	11.8059	11.0356	10.9346	9.38743	10.5131	9.97784	10.8675	10.6563	10.3977	9.46086	9.93925	10.5885	10.6882	11.3237	10.262	10.5513	12.742	11.3046	11.4134
955	lip_neg_2407	Negative	.	N	NA	.	68	33	35	.	.	10.2922	8.8032	9.38488	10.2433	9.8556	10.1615	8.00336	9.46175	9.10272	10.4621	8.34561	9.33145	8.05297	8.64666	8.26825	8.53393	9.01094	9.26054	7.7542	8.42559	7.55223	7.93118	7.77762	8.55714	8.64819	6.38537	9.76533	9.35802	9.03366	7.42826	8.88043	7.60119	7.55894	8.74726	7.68436	6.91116	7.45537	8.02032
956	lip_neg_2410	Negative	.	N	NA	.	68	33	35	.	.	13.0333	13.249	11.6775	9.78355	10.7606	9.27621	13.0866	8.49335	8.65285	9.88656	8.6404	14.2215	11.2587	10.3593	9.45433	10.6619	7.48438	9.00057	13.278	10.5805	10.4213	8.9239	8.13951	9.8697	9.0409	9.96396	9.75258	9.78633	8.67293	8.33696	9.46046	10.5528	9.94241	9.04151	10.3903	11.4779	10.3128	9.70867
957	lip_neg_2413	Negative	.	Y	LMGP01010961,LMGP01010964,LMGP01011716,LMGP03010045,LMGP03010395,LMGP03010423,LMGP03010582,LMGP03010612,LMGP03010641,LMGP03010668,LMGP03010801,LMGP03010802,LMGP03010828	.	68	33	35	.	.	13.8023	13.8345	13.1962	12.5727	11.9616	11.0495	14.204	9.8823	11.1766	9.00137	11.3358	15.0832	12.2973	11.35	11.943	11.4573	9.77307	10.1615	13.5419	12.653	11.3751	14.5112	9.4821	11.0005	10.495	11.0742	11.1148	11.2592	9.90924	9.36904	11.2838	11.5217	10.1102	10.6859	11.3466	14.2032	11.7816	10.2653
958	lip_neg_2414	Negative	.	Y	LMGP01010931,LMGP01011361,LMGP01011424,LMGP01011453,LMGP01011508,LMGP01011534,LMGP01011535,LMGP01011563,LMGP01011623,LMGP01011649,LMGP01011680,LMGP01011708,LMGP01011871,LMGP01011901,LMGP01012067,LMGP03010275,LMGP03010304,LMGP03010391,LMGP03010419,LMGP03010471,LMGP03010501,LMGP03010576,LMGP03010606,LMGP03010687,LMGP03010688,LMGP03010735,LMGP03010765	.	68	33	35	.	.	15.356	15.2603	16.7314	17.1206	17.0734	15.7511	15.8955	16.0454	16.5473	15.772	16.1311	12.6286	16.425	16.1285	16.5805	16.1218	15.1641	15.5544	15.4631	17.6854	16.0623	16.3864	14.4723	15.463	14.7404	15.0792	15.5214	14.4642	14.7349	14.8009	15.9257	14.6661	15.8338	14.8365	13.9661	19.2198	16.9117	16.7831
959	lip_neg_2417	Negative	.	N	NA	.	68	33	35	.	.	11.4675	11.7352	12.2162	12.4082	11.5632	9.84477	12.8418	11.193	10.8915	11.9388	12.746	9.1524	10.9408	11.5682	11.4974	12.3993	10.5299	11.9643	13.4955	11.8848	11.4174	9.84081	9.0933	9.51404	9.21987	11.6522	11.0921	10.5928	10.0534	12.195	11.3311	8.94227	12.4013	10.935	7.57528	12.0267	11.7871	11.7287
960	lip_neg_2419	Negative	.	N	NA	.	68	33	35	.	.	13.5433	13.1749	12.3416	10.4392	11.7846	10.8248	13.3695	11.7206	11.7963	11.4952	10.7848	11.0061	10.9868	10.6944	11.211	11.2314	10.0381	10.2374	13.3657	12.081	11.6891	10.9893	9.71985	10.726	10.0382	9.65238	9.82195	9.48682	10.1226	8.6794	10.5956	9.75788	10.3763	10.0572	9.0102	11.8232	10.6013	11.2808
961	lip_neg_2423	Negative	.	N	NA	.	68	33	35	.	.	10.0346	9.36983	8.66763	7.80349	8.09443	7.63943	9.419	7.71156	9.91974	7.84806	7.47796	11.1418	7.6731	7.16094	7.74419	7.57626	7.43668	7.65753	8.82491	8.11803	7.08869	9.0013	7.80627	8.6811	7.91175	8.14716	10.0414	8.3112	6.74292	8.53005	8.00575	8.4867	7.10605	7.99386	7.86334	8.33907	8.50801	8.95927
962	lip_neg_2427	Negative	.	N	NA	.	68	33	35	.	.	9.3005	9.45673	10.6585	10.236	11.3187	9.97192	11.0084	11.3975	11.1622	10.6739	10.3506	9.1524	9.17211	10.1308	10.6386	10.3911	9.48949	9.89007	10.1774	11.1337	11.3146	10.4973	8.82963	10.1106	9.6053	8.29576	9.38268	8.57034	9.22316	8.50059	10.4108	9.32472	9.54606	9.89793	8.41708	11.3741	9.42812	10.8424
963	lip_neg_2428	Negative	.	N	NA	.	68	33	35	.	.	9.97549	10.0993	8.84089	7.6912	8.37332	7.88221	9.88562	8.28677	8.25573	8.11506	8.17506	9.1524	7.6629	7.60453	7.93108	7.87879	8.29368	7.53395	10.619	8.50836	8.66309	7.63382	7.19252	7.70121	7.64715	7.46348	7.58491	7.35205	7.46491	7.31465	7.62373	7.68758	7.50912	7.40329	7.51561	8.40624	7.53192	8.36827
964	lip_neg_2429	Negative	.	N	NA	.	68	33	35	.	.	14.9395	10.635	7.923	13.2522	14.3453	7.97179	8.09528	7.91329	12.6413	11.3236	7.74133	9.1524	7.6629	12.0501	8.29819	8.71097	7.48438	7.53395	11.3083	11.1131	10.2676	12.5268	7.19252	8.31811	10.1959	7.46348	7.58491	7.35205	7.30459	7.70852	7.62373	7.68758	7.50912	7.40329	7.51561	19.2373	16.789	13.1098
965	lip_neg_2431	Negative	.	N	NA	.	68	33	35	.	.	8.123	8.2169	7.923	8.89812	8.0309	7.88221	8.09528	7.81826	7.8787	7.71831	7.74133	9.1524	7.6629	7.60453	7.93108	7.63232	10.325	10.1823	8.09357	8.01872	7.62296	11.6158	11.6818	10.4319	12.7389	12.1022	10.0755	9.08595	11.1518	11.9414	7.62373	12.1102	10.8068	11.5951	12.9044	10.2727	8.51734	7.74465
966	lip_neg_2432	Negative	.	N	NA	.	68	33	35	.	.	14.0636	14.3798	12.1967	12.6059	13.0987	12.2518	13.4569	11.5623	11.9346	11.5121	10.8248	15.3354	12.4613	11.7516	12.2219	11.213	11.3262	10.8694	13.8424	12.7156	10.7421	11.3903	10.7204	11.7997	11.2171	12.0368	12.0091	10.6106	11.6121	11.5005	10.8769	12.1435	11.4389	11.2131	12.1396	10.2243	11.154	10.5732
967	lip_neg_2433	Negative	.	N	NA	.	68	33	35	.	.	9.43454	11.3939	11.0758	11.3683	11.1419	11.0232	10.0955	11.3123	10.935	10.9075	9.31006	11.4884	11.8225	9.92721	9.69167	10.4271	10.0761	10.7669	10.8888	8.44425	8.41175	9.6543	9.56141	9.93514	10.3853	10.9306	11.5935	10.0113	10.627	9.76338	11.921	9.99086	10.8392	10.163	11.0431	9.95859	9.21554	9.16789
968	lip_neg_2434	Negative	.	N	NA	.	68	33	35	.	.	15.5379	15.8295	14.1297	14.2771	14.8082	13.8932	15.1944	13.6947	13.9783	13.5813	12.9945	16.2914	13.9107	13.5143	14.1265	13.1003	12.8788	13.1472	15.3792	14.8057	12.9323	13.4378	12.4378	13.3209	12.7808	13.3676	13.4906	12.1431	13.0487	13.1256	13.1907	13.4051	13.2724	12.9777	13.3816	12.5791	13.192	13.1729
969	lip_neg_2435	Negative	.	Y	LMGP06010032,LMGP06010068,LMGP06010197,LMGP06010278,LMGP06010824,LMGP06010835,LMGP06010840,LMGP06010880,LMGP06010886,LMGP06010905	.	68	33	35	.	.	11.9101	11.7504	11.1128	11.0088	10.3668	8.32549	11.5726	10.0849	9.70027	10.0273	9.0682	10.4867	9.98818	9.41248	9.68087	10.201	7.69264	8.73091	12.0893	10.3876	9.40104	9.89019	7.19252	9.28369	8.87267	7.90848	7.58491	7.35205	8.71323	8.18803	9.25097	8.69861	9.37836	8.09962	8.53199	13.4406	10.7046	9.65395
970	lip_neg_2437	Negative	.	N	NA	.	68	33	35	.	.	8.123	8.2169	9.89681	11.4272	8.0309	7.88221	9.45596	8.68725	7.8787	8.45023	10.7419	9.1524	7.6629	7.60453	9.13196	9.03037	7.48438	9.65169	8.52645	9.92762	10.2601	12.0883	8.97575	9.42162	8.47743	7.46348	8.23576	7.35205	9.27795	8.94055	9.57183	7.68758	10.0959	8.93501	7.51561	11.9391	10.5781	7.9881
971	lip_neg_2438	Negative	.	N	NA	.	68	33	35	.	.	15.7172	16.0402	14.1918	14.1433	14.7856	13.8366	15.2933	13.7167	13.9849	13.7341	12.8152	16.4942	14.0739	13.4208	14.0627	13.1709	13.2585	13.116	15.5256	14.7514	12.9798	13.4535	12.5502	13.3605	12.8929	13.4474	13.6541	12.3482	13.017	13.1474	13.0035	13.4062	13.2363	12.8143	13.5587	12.7636	13.4149	13.213
972	lip_neg_2440	Negative	.	N	NA	.	68	33	35	.	.	11.8606	11.9446	10.0417	9.05135	9.91321	8.573	10.6432	9.70564	9.86664	9.1672	9.75605	10.2583	9.83636	9.483	9.43081	9.63087	9.38441	9.01708	11.7276	10.9871	9.77308	9.53779	8.7745	9.07457	9.02597	8.45248	8.64089	8.16149	8.51301	8.46736	9.75117	8.42015	9.23294	8.9827	8.10981	9.54415	9.05891	9.4608
973	lip_neg_2441	Negative	.	N	NA	.	68	33	35	.	.	14.2886	14.1022	13.0357	12.869	13.0502	11.2948	13.8307	11.3021	12.2341	10.8647	10.5399	13.6248	12.3571	11.7091	12.688	11.1809	9.8482	10.7014	14.1263	13.7818	11.3786	12.1734	9.82752	10.9649	10.6506	10.5911	11.1311	9.50749	10.4852	10.6843	11.4495	10.8613	11.012	10.024	10.8382	15.8413	12.7841	12.0637
974	lip_neg_2442	Negative	.	N	NA	.	68	33	35	.	.	16.7789	17.0391	15.5787	15.2988	15.9528	14.8232	16.5451	15.0597	15.2389	14.8305	14.4464	17.1274	15.121	14.7057	15.2172	14.4182	14.0564	14.3405	16.7365	16.0222	14.2973	14.6082	13.3889	14.3229	13.7935	14.2855	14.5562	13.3415	13.8817	14.0987	14.447	14.3041	14.3943	13.8124	14.2688	14.2923	14.4473	14.6265
975	lip_neg_2443	Negative	.	N	NA	.	68	33	35	.	.	12.096	12.3522	11.2386	10.3221	10.8902	9.33126	11.922	10.0904	10.4516	9.96524	9.9998	9.85236	10.1295	9.73389	10.4203	10.4514	9.23506	9.29887	12.1912	11.2991	10.0842	9.79718	8.79973	9.62724	8.66375	9.05618	8.82782	7.81685	9.23292	9.49563	9.84677	9.12959	9.6036	8.85137	9.0117	10.7063	9.53702	10.1535
976	lip_neg_2444	Negative	.	Y	LMGP01010543,LMGP01011354,LMGP01011396,LMGP01011443,LMGP01011465,LMGP01011481,LMGP01011528,LMGP01011557,LMGP01011599,LMGP01011618,LMGP01011759,LMGP01011836,LMGP00000048,LMGP03010157,LMGP03010187,LMGP03010221,LMGP03010239,LMGP03010266,LMGP03010318,LMGP03010332,LMGP03010462,LMGP03010491,LMGP03010516,LMGP03010536,LMGP03010681,LMGP03010704,LMGP03010729	.	68	33	35	.	.	13.8448	14.0725	13.8735	13.4718	14.5776	13.1617	14.2616	12.9835	14.5079	13.6844	13.278	15.8832	13.0581	14.0013	13.8349	14.1747	12.8414	13.6317	14.587	13.881	12.4662	13.2357	12.372	12.9963	13.0697	13.6657	12.6637	12.3858	12.6829	11.9427	13.5126	13.1383	13.1351	13.6804	13.9195	13.1233	12.2846	14.0187
977	lip_neg_2446	Negative	.	N	NA	.	68	33	35	.	.	7.98984	8.97892	9.49156	9.54922	9.6777	10.3676	9.52856	8.52906	8.11013	9.15833	10.7916	10.2696	9.65054	9.32628	7.94597	7.95407	8.62702	9.74887	9.60542	7.68792	8.3937	7.00202	8.62642	9.14664	7.91314	8.39733	12.3958	7.38075	10.7053	7.92564	10.8556	8.6758	8.41739	8.27515	9.26261	7.03114	8.29472	8.53093
978	lip_neg_2447	Negative	.	N	NA	.	68	33	35	.	.	14.6965	15.0622	14.0482	13.3321	14.1534	12.6898	14.7792	13.3017	13.4027	13.2683	12.7408	14.6606	13.4064	12.8461	13.3206	13.0508	12.2298	12.5727	14.9178	14.0522	12.7707	12.7289	11.6983	12.4366	11.8963	12.2394	12.3853	11.3564	12.2658	11.9514	12.8564	12.344	12.6974	12.0226	12.2468	13.1497	12.622	12.9436
979	lip_neg_2448	Negative	.	N	NA	.	68	33	35	.	.	12.2421	12.233	10.784	11.2137	11.0506	10.8729	11.0946	10.9332	11.6411	11.2804	11.7701	10.8821	10.8668	11.0357	11.4447	11.2938	11.2406	10.8544	12.3481	11.3514	11.4092	10.9886	10.3657	10.5847	10.4533	9.31365	10.3059	9.77698	10.4899	10.2432	11.5444	10.7733	10.5742	10.4163	10.288	11.0814	10.7263	11.4004
980	lip_neg_2449	Negative	.	Y	LMGP13010016,LMGP13010023,LMGP13010031,LMGP13010004	.	68	33	35	.	.	17.9541	17.9699	16.8017	16.2659	16.8194	15.7491	17.7196	16.1631	16.182	15.847	15.8846	17.5295	16.1082	15.7219	16.3279	15.8084	14.9446	15.5684	17.9293	17.1244	15.5671	15.5272	14.3635	15.3714	14.6666	15.12	15.4232	14.3377	14.8341	15.1652	15.812	15.2482	15.636	14.8576	15.0746	15.897	15.5889	15.788
981	lip_neg_2450	Negative	.	N	NA	.	68	33	35	.	.	17.2214	17.369	15.7792	15.4509	16.2202	15.0825	16.8275	15.099	15.4461	14.7847	14.7432	17.3145	15.4173	14.9425	15.5232	14.6251	14.3525	14.4549	16.9798	16.4056	14.4348	14.7281	13.4571	14.4625	13.912	14.3088	14.6631	13.3271	14.0582	14.335	14.6822	14.3311	14.5269	13.8885	14.3625	14.8057	14.7647	14.8404
982	lip_neg_2451	Negative	.	Y	LMGP06020018,LMGP06020057,LMGP06020072,LMGP06030050,LMGP06030071,LMGP06030072	.	68	33	35	.	.	10.2089	10.1504	9.44501	9.12354	9.6422	8.47072	9.80743	9.16155	9.68741	9.56737	9.26682	9.2831	9.13189	9.28341	9.41454	9.4793	9.02159	8.21799	10.2125	9.97414	9.39516	8.88536	8.41537	8.23076	8.46075	7.56839	8.08634	7.35205	8.60738	7.52577	9.13771	8.21221	8.22501	8.02634	7.70277	9.22067	8.34706	9.44054
983	lip_neg_2452	Negative	.	N	NA	.	68	33	35	.	.	8.123	8.2169	10.2988	9.86252	9.7996	9.10079	8.09528	9.42295	9.83096	9.90488	10.3566	9.1524	9.9792	9.81409	9.59399	9.98732	9.30515	9.38154	9.50014	10.0883	9.42619	9.14939	8.18804	9.16471	7.93596	7.46348	8.42292	7.35205	9.55212	9.44605	9.95634	8.81078	9.75059	7.96398	8.68476	9.3728	9.31265	9.50352
984	lip_neg_2453	Negative	.	N	NA	.	68	33	35	.	.	12.6617	12.8706	11.0672	10.3358	10.7938	9.01736	12.2836	9.58877	9.98706	9.33632	9.31388	9.1524	10.5859	9.57925	9.70438	9.58618	8.32234	8.93897	13.1404	11.5619	9.19155	8.46726	7.19252	8.90552	7.32738	7.63216	8.27059	7.35205	7.65807	8.90259	10.0397	7.68758	8.67481	7.92166	8.41228	10.163	9.53311	9.57301
985	lip_neg_2455	Negative	.	N	NA	.	68	33	35	.	.	14.6482	14.5331	13.7211	12.5396	13.0924	11.6474	14.4062	12.3046	12.2762	12.1367	12.1181	12.7838	12.8313	12.3524	12.3124	12.2443	11.0898	11.5762	14.7261	13.6475	11.8554	11.9682	10.1994	11.2313	10.4091	11.113	11.086	9.45475	11.3087	11.2559	12.0737	11.1126	11.946	10.6527	10.9718	12.296	12.2411	11.9175
986	lip_neg_2456	Negative	.	N	NA	.	68	33	35	.	.	21.096	21.0081	19.7022	18.5637	19.5053	18.0891	20.6448	18.4044	18.7248	18.1523	18.3469	20.2782	18.7014	18.2154	18.7923	18.1042	17.2892	17.6866	21.013	20.0646	17.889	17.8888	16.2677	17.3941	16.6988	17.0842	17.484	16.0318	16.9383	17.158	18.0775	17.2269	17.6625	16.7877	17.1234	18.4618	18.0156	18.3205
987	lip_neg_2457	Negative	.	N	NA	.	68	33	35	.	.	15.6431	16.0955	14.5414	14.3983	15.1224	14.1215	15.4357	14.2695	14.5385	14.1065	13.8161	15.9126	14.222	13.9621	14.5877	13.7679	13.5523	13.672	15.5492	15.0058	13.7706	13.7805	12.6607	13.4884	13.0511	13.2509	13.5694	12.4053	13.1861	13.3054	13.8795	13.5463	13.6349	13.0681	13.4538	13.6417	13.7606	13.9745
988	lip_neg_2458	Negative	.	N	NA	.	68	33	35	.	.	19.4424	19.4708	18.1914	17.3901	18.2656	16.9568	19.0897	17.2163	17.5214	17.0205	17.073	19.0908	17.4565	17.0236	17.5564	16.8795	16.2445	16.5448	19.3355	18.5881	16.7053	16.7233	15.2686	16.2754	15.6753	16.0124	16.3948	15.0605	15.8749	16.0553	16.8653	16.2033	16.5076	15.7293	16.0726	17.4657	16.8528	17.0865
989	lip_neg_2461	Negative	.	N	NA	.	68	33	35	.	.	18.9095	18.7536	17.6657	16.629	17.3652	15.9978	18.5905	16.4227	16.6142	16.1223	16.3274	17.8	16.6979	16.2072	16.6586	16.2233	15.194	16.0284	18.8478	17.9126	15.9621	15.8721	14.4967	15.5013	14.7269	15.2489	15.5728	14.1326	14.9514	15.4254	16.163	15.2219	15.9592	14.8434	15.1109	17.0262	16.2048	16.3088
990	lip_neg_2462	Negative	.	Y	LMGP01010395,LMGP01010416,LMGP01010438,LMGP01010461,LMGP01010481,LMGP01010530,LMGP01010560,LMGP01010702,LMGP01010736,LMGP01010969,LMGP01010995,LMGP01011265	.	68	33	35	.	.	25.1249	24.982	23.5451	22.0452	23.1602	21.6057	24.5201	22.0041	22.349	21.7261	22.0951	24.046	22.2546	21.7831	22.4666	21.6589	20.7552	21.129	25.0647	23.9664	21.4905	21.3136	19.5446	20.8134	20.0163	20.2855	20.8668	19.2574	20.2905	20.4302	21.6782	20.5507	21.0919	20.1083	20.3586	22.2727	21.5288	21.9875
991	lip_neg_2463	Negative	.	N	NA	.	68	33	35	.	.	21.7897	20.9722	19.3194	17.1501	18.3172	15.7555	20.7794	16.7074	17.0945	16.3735	16.8642	17.5433	17.7737	16.8454	17.0375	16.678	15.163	16.0422	21.6313	19.6501	16.0441	15.8884	13.8375	15.4974	14.5355	15.0258	15.4435	12.8395	14.9298	15.5004	16.5605	14.6885	16.069	14.408	14.8551	17.2881	16.7544	16.7175
992	lip_neg_2464	Negative	.	Y	LMGP02010037,LMGP02011182,LMGP02011187,LMGP02011206,LMGP02011214,LMGP02011234,LMGP02011248,LMGP02011254,LMGP02011259	.	68	33	35	.	.	18.2651	17.9619	16.8163	15.3235	16.2691	14.572	17.6687	15.1117	15.4697	14.8268	15.2517	15.6637	15.5358	15.1174	15.4444	14.881	14.0235	14.4163	18.1984	17.094	14.6918	14.5696	13.0075	14.1845	13.3879	13.6686	14.1054	13.5482	13.8337	13.8684	15.0007	13.5185	14.4305	13.33	13.5475	15.5626	14.9147	15.162
993	lip_neg_2465	Negative	.	Y	LMGP01010598,LMGP01010601,LMGP01010690,LMGP01011374,LMGP01011399,LMGP01011530,LMGP01011560,LMGP01011620,LMGP01011646,LMGP01011677,LMGP01011838,LMGP01011868,LMGP01012127,LMGP01012192,LMGP03010200,LMGP03010223,LMGP03010302,LMGP03010356,LMGP03010498,LMGP03010540,LMGP03010569,LMGP03010684,LMGP03010732,LMGP03010762,LMGP03010950,LMGP03010956,LMGP03010960	.	68	33	35	.	.	20.7071	20.583	20.0917	19.1204	19.5451	18.5161	20.5187	19.1793	19.2035	19.1756	19.4131	19.4764	19.0352	19.0683	19.589	19.3058	18.0487	18.4977	20.7299	20.2269	19.0409	18.2134	17.4322	17.9071	17.3416	17.7722	18.1366	17.1532	17.676	18.0638	18.6973	17.8265	18.5999	17.6379	17.0592	19.3866	18.676	19.391
994	lip_neg_2466	Negative	.	N	NA	.	68	33	35	.	.	16.8345	14.8218	15.6757	15.04	16.0357	15.6843	15.9242	14.4615	15.5832	15.7791	14.3053	17.8752	14.6982	15.1709	14.7402	14.9424	14.2507	15.0392	15.7513	14.1323	13.0769	14.8611	13.8542	14.854	14.1674	14.8955	15.2605	14.811	14.793	13.8212	15.3044	14.9712	14.3416	14.7121	14.8697	13.6054	12.9469	14.7301
995	lip_neg_2467	Negative	.	N	NA	.	68	33	35	.	.	12.2969	8.88759	11.0586	9.80214	10.6987	9.91884	10.0724	10.2467	11.7209	10.5789	8.91285	11.7364	7.67534	9.27594	10.1068	7.56392	9.2557	9.01581	10.291	9.46835	8.18636	11.5871	10.2837	10.1356	9.11706	9.02561	6.97439	10.6775	6.61925	9.61338	8.08986	9.92926	9.0582	9.56897	9.07949	8.48635	7.68085	10.27
996	lip_neg_2471	Negative	.	N	NA	.	68	33	35	.	.	19.0939	19.0434	19.452	17.6957	18.7715	17.2037	19.3553	17.8959	18.2462	17.7228	18.473	15.5763	18.3139	17.8254	18.2376	17.8683	16.8196	17.2917	19.3022	19.5409	17.7095	17.1408	15.3731	16.4912	15.7923	15.3278	16.191	14.492	16.0497	16.2131	17.8807	16.1712	17.0969	15.7331	16.0724	18.5865	17.7557	18.2074
997	lip_neg_2472	Negative	.	N	NA	.	68	33	35	.	.	9.93096	11.0425	9.80424	8.65997	9.27191	8.708	9.89582	8.81136	8.65636	8.63006	9.19183	9.1524	9.17341	8.91596	9.2604	9.08415	9.42316	9.31733	10.4544	8.75983	8.84321	8.90104	8.9066	9.79031	9.66904	10.0893	10.1728	8.6693	9.21493	9.9784	9.63451	8.7611	10.0768	9.91667	8.67082	8.92642	9.60306	9.34451
998	lip_neg_2473	Negative	.	N	NA	.	68	33	35	.	.	14.6746	14.4933	16.4284	16.3626	15.4079	15.7095	15.8273	16.0298	15.8559	15.5609	16.1749	12.7534	15.7849	15.5357	16.2745	16.0895	14.7717	15.452	15.2927	16.2715	15.8425	15.1292	14.4653	15.3714	14.713	14.3593	14.8378	13.6643	14.9758	15.1881	15.7896	14.9727	15.8672	14.4724	14.4454	15.8478	15.2965	16.2275
999	lip_neg_2474	Negative	.	N	NA	.	68	33	35	.	.	8.123	8.2169	9.92857	9.64794	10.2694	10.4869	8.09528	10.4602	11.4144	11.0487	10.7795	9.1524	10.4535	11.2186	11.9391	10.8435	11.0412	10.6681	8.09357	10.2725	11.2687	11.1222	9.82489	10.3423	10.2451	7.46348	8.36846	8.62598	10.2098	9.37338	11.0678	8.82481	9.79856	9.2737	8.64987	11.2192	10.8574	11.386
1000	lip_neg_2475	Negative	.	N	NA	.	68	33	35	.	.	22.3983	23.108	23.3265	22.0278	23.0172	22.1872	23.1139	22.4903	22.7904	22.4035	22.9397	22.4424	22.3195	22.1456	22.9266	22.2821	21.5639	21.7141	22.8488	23.4156	22.3476	21.7693	20.2174	21.041	20.5236	20.155	20.9378	19.9157	20.6666	20.5655	22.2675	21.2638	21.5243	20.6142	20.8234	22.8205	21.9879	22.7376
1001	lip_neg_2476	Negative	.	N	NA	.	68	33	35	.	.	8.123	11.8904	12.3985	11.2794	11.8348	11.0737	10.6676	11.9639	12.0128	11.7795	11.6476	9.1524	11.7015	11.7447	11.8383	11.822	11.3096	11.3201	8.09357	12.3377	11.4907	11.2121	10.0173	10.4962	9.83034	8.63381	10.1432	8.68946	10.5332	9.8946	11.8331	10.2798	11.2898	9.93024	9.71213	12.3315	11.5635	11.9807
1002	lip_neg_2477	Negative	.	N	NA	.	68	33	35	.	.	9.71123	10.5137	11.1045	11.0538	10.9073	10.0762	11.6844	10.5483	10.6335	10.5226	10.6575	9.1524	10.4901	10.7074	11.5847	10.7962	9.84635	10.744	11.6314	11.2961	10.8685	10.3256	8.96716	10.4719	8.64443	9.80084	10.2072	9.39494	9.78483	10.3939	10.6512	8.81015	10.6947	9.92876	8.6166	11.4565	10.509	10.9712
1003	lip_neg_2478	Negative	.	N	NA	.	68	33	35	.	.	16.0395	17.0259	17.6601	16.9797	17.7957	17.3394	17.1819	17.4349	17.7009	17.3827	17.6661	16.8198	17.2068	17.1361	17.7544	17.1398	16.8314	16.8405	16.4112	17.7063	17.3439	16.9186	15.7404	16.2754	15.964	15.5382	16.2061	15.5162	16.0771	15.9205	17.1781	16.6185	16.6657	16.0289	16.2864	17.3835	16.9424	17.5987
1004	lip_neg_2479	Negative	.	N	NA	.	68	33	35	.	.	13.1756	14.3464	15.5876	15.1857	15.7708	15.7778	14.4971	15.6101	15.9078	15.604	15.6767	14.9541	15.2982	15.2265	16.0908	15.2648	15.275	15.2714	13.3351	15.5141	15.5729	15.2703	14.3437	14.7215	14.4374	13.9192	14.6716	14.1206	14.5876	14.4023	15.3596	15.11	15.0145	14.6074	14.8269	15.3623	15.1989	15.7035
1005	lip_neg_2480	Negative	.	N	NA	.	68	33	35	.	.	15.3711	15.1979	13.9459	12.8363	13.5895	11.957	14.7401	12.5196	12.8855	12.5345	12.7422	12.995	12.9235	12.545	12.9694	12.627	11.8876	12.0941	15.3761	14.3319	12.4799	12.3053	10.59	11.9183	10.9169	11.2084	11.6857	9.95928	11.504	11.5572	12.5789	11.2546	12.2451	11.1295	11.4499	13.0067	12.5051	12.7021
1006	lip_neg_2481	Negative	.	N	NA	.	68	33	35	.	.	9.52316	10.3743	12.6839	10.4223	11.8798	11.3574	11.646	11.7079	11.9088	12.0169	12.4191	9.1524	11.5812	11.6439	11.9064	11.544	11.1086	11.2842	10.6545	11.8711	12.0919	10.3622	10.169	10.4896	10.6832	8.9455	10.5157	9.58835	10.4616	10.0833	11.8437	10.3902	11.3328	10.338	9.83662	12.2556	11.3999	11.764
1007	lip_neg_2483	Negative	.	Y	LMGP02010932,LMGP02010990,LMGP02011126,LMGP02011153,LMSP03030036	.	68	33	35	.	.	18.1722	17.4029	16.9927	16.4831	18.1286	16.9662	17.9586	15.9002	17.4238	17.7822	15.2993	19.7444	16.5394	16.645	16.0912	16.1925	16.1176	15.9421	17.999	16.1115	14.2201	16.5559	15.274	15.8372	15.7211	15.5675	15.9098	16.3476	15.4694	15.9956	16.5246	16.6933	15.8939	16.9785	16.7571	15.3556	14.853	17.4316
1008	lip_neg_2484	Negative	.	N	NA	.	68	33	35	.	.	8.123	8.2169	10.1327	10.7768	11.3058	12.2939	8.09528	11.2284	11.4465	11.9585	10.2401	9.1524	10.6847	10.5812	11.6158	10.1443	12.2869	10.9915	8.09357	8.01872	11.1066	11.5564	11.1818	10.5908	11.1863	10.1052	11.1805	11.0349	11.3239	10.3515	10.207	12.3548	10.4804	11.4638	11.7897	9.26843	9.9118	10.4823
1009	lip_neg_2485	Negative	.	N	NA	.	68	33	35	.	.	14.9015	14.8555	13.6125	12.5712	13.4189	11.5789	14.4855	12.2051	12.6591	12.1888	12.0702	12.1868	12.9188	12.386	12.8535	12.1274	11.508	11.8205	14.7776	14.0249	12.1351	11.7319	10.3184	11.6351	10.6066	10.7834	11.179	9.45396	11.1889	11.2794	12.3317	10.6673	11.824	10.9529	10.9136	12.7287	12.2813	12.1539
1010	lip_neg_2487	Negative	.	Y	LMGP01010543,LMGP01011354,LMGP01011396,LMGP01011443,LMGP01011465,LMGP01011481,LMGP01011528,LMGP01011557,LMGP01011599,LMGP01011618,LMGP01011759,LMGP01011836,LMGP00000048,LMGP03010157,LMGP03010187,LMGP03010221,LMGP03010239,LMGP03010266,LMGP03010318,LMGP03010332,LMGP03010462,LMGP03010491,LMGP03010516,LMGP03010536,LMGP03010681,LMGP03010704,LMGP03010729	.	68	33	35	.	.	10.2967	10.4479	10.1762	9.7901	10.3885	8.9113	9.27445	9.1619	9.88031	9.58611	9.463	11.2534	8.57021	10.6085	10.123	10.6052	9.2821	10.2081	11.122	10.8559	9.47641	10.0625	9.86153	9.0551	9.24314	9.50223	8.90927	9.20273	8.70049	8.03354	9.74244	8.91665	9.63311	9.99349	10.3288	10.0227	8.94567	10.7929
1011	lip_neg_2490	Negative	.	N	NA	.	68	33	35	.	.	14.4212	14.4456	13.0902	12.39	13.1548	11.8911	14.4443	12.0837	12.391	11.5739	11.4205	12.7827	12.2938	11.9553	12.206	11.2873	11.156	11.3977	14.183	13.7391	11.5881	11.7445	10.6924	11.4207	10.7868	11.1921	11.5008	9.82981	11.2728	11.1688	11.8532	11.0223	11.6331	10.8211	10.9843	12.3918	11.6068	12.1191
1012	lip_neg_2491	Negative	.	N	NA	.	68	33	35	.	.	13.9303	13.7582	12.5043	11.5655	11.9227	10.1105	13.5082	11.4017	11.4969	10.5705	11.693	10.9143	11.8591	11.3455	11.0348	10.915	10.2348	10.8278	13.7359	13.1693	10.6798	10.5773	9.86023	10.1369	9.91039	9.85743	10.2374	8.19362	10.1013	10.4321	10.9294	9.2195	10.8526	9.53886	9.24674	12.1455	10.8231	11.525
1013	lip_neg_2492	Negative	.	N	NA	.	68	33	35	.	.	13.2107	13.3774	11.9889	11.1379	11.7606	10.3875	13.1447	10.673	11.6008	10.2722	10.5464	10.8444	11.0621	10.663	11.3806	10.6926	10.0128	10.231	12.8512	12.7995	10.7798	10.9929	9.70051	10.3022	9.79328	9.94055	10.0916	8.78472	10.1161	10.2306	10.5789	9.34404	10.3335	10.1352	9.16396	11.6252	10.5674	10.8405
1014	lip_neg_2493	Negative	.	N	NA	.	68	33	35	.	.	9.52215	10.506	13.123	13.7945	14.154	14.3315	11.9213	14.0249	14.4679	14.1715	13.8257	12.4055	13.651	13.6396	14.4518	13.5898	13.9901	13.6298	9.11257	13.3257	14.0125	13.8483	13.1085	13.2269	13.1498	12.524	13.1933	12.8175	13.2315	12.8224	13.6835	13.9042	13.3791	13.3324	13.6029	13.2164	13.5014	14.0141
1015	lip_neg_2494	Negative	.	N	NA	.	68	33	35	.	.	8.123	8.2169	12.3614	13.0643	13.6841	13.6291	11.2632	13.5517	13.7849	13.466	13.3416	11.3007	12.7528	13.1515	13.7781	12.9475	13.3291	12.9563	8.09357	12.5252	13.3604	13.2042	12.4707	12.58	12.4862	11.8418	12.4755	12.32	12.6668	12.3395	13.0248	13.1714	12.7949	12.6256	12.9313	12.5228	12.8296	13.4819
1016	lip_neg_2495	Negative	.	N	NA	.	68	33	35	.	.	8.123	12.1467	14.4431	14.2194	14.7831	14.7967	13.2705	14.6976	14.9115	14.745	14.5682	12.947	14.3776	14.2906	14.932	14.3007	14.2534	14.3101	9.92957	14.2985	14.4572	14.3013	13.341	13.6871	13.5492	13.0845	13.6326	13.2433	13.548	13.3903	14.4128	14.3142	14.107	13.6383	14.0021	14.1929	14.1074	14.7387
1017	lip_neg_2496	Negative	.	N	NA	.	68	33	35	.	.	10.9462	11.7681	10.464	10.0145	10.0686	7.88221	11.3408	9.19907	9.56975	8.87446	8.85846	9.1524	10.1584	9.8633	8.55735	8.69671	8.29937	8.36596	11.6778	11.6616	8.53505	8.37847	7.78456	7.70112	7.39057	7.46348	7.9649	7.35205	8.01103	7.50198	8.37385	7.68758	8.32649	7.90075	7.51561	9.64338	8.39382	9.67547
1018	lip_neg_2499	Negative	.	N	NA	.	68	33	35	.	.	8.123	8.2169	12.7929	10.4998	9.22578	9.9705	9.85192	10.1116	11.2038	9.46611	12.2746	9.1524	11.3551	10.8061	11.8381	10.7772	10.0396	11.3051	8.09357	11.8591	11.7596	9.18454	10.26	9.75686	9.43999	7.46348	7.77783	7.90741	9.67524	10.6424	10.6846	8.08076	10.9533	9.13256	8.51748	12.2814	11.0344	11.2826
1019	lip_neg_2500	Negative	.	Y	LMGP02010870,LMGP02010931,LMGP02010989,LMGP02011095,LMGP02011124,LMGP02011151	.	68	33	35	.	.	11.5301	12.3478	11.701	11.1536	11.1679	9.48237	12.3074	10.3908	11.13	10.3698	11.0591	9.55011	10.7937	10.7489	10.8691	10.8864	9.85167	10.4367	12.0312	12.2365	10.6563	10.5443	9.75844	9.91384	9.54241	9.61028	10.0476	9.04655	9.69217	10.2156	10.6119	8.87593	10.4129	9.84264	8.49518	11.7504	10.2019	11.233
1020	lip_neg_2502	Negative	.	N	NA	.	68	33	35	.	.	13.3394	11.1485	13.5104	12.0875	13.0053	13.1489	10.3694	13.6284	13.128	12.1395	13.5097	12.2782	12.8334	12.6553	13.4314	13.514	11.5293	11.6745	10.6027	13.5321	12.7389	11.9732	12.1061	11.6299	10.8525	10.8649	11.7868	10.4995	11.5901	12.4236	12.8838	12.4294	12.3911	10.5143	12.2892	12.8479	13.1548	13.2719
1021	lip_neg_2508	Negative	.	N	NA	.	68	33	35	.	.	8.58242	8.28451	9.44446	8.09194	7.51438	8.40412	9.74414	7.76987	9.23256	8.11875	7.11603	8.81638	8.58202	7.16765	7.74701	7.57711	9.1987	10.3207	9.61934	8.11653	7.09677	8.86943	9.19719	8.47339	8.05933	10.2845	11.2412	8.04456	8.44311	9.41245	11.1418	7.24376	8.68779	9.74351	8.62335	10.4886	6.95174	9.40969
1022	lip_neg_2513	Negative	.	N	NA	.	68	33	35	.	.	12.1571	12.2618	11.1517	10.8015	10.5529	9.42712	11.303	10.1111	10.2496	10.4068	11.0917	9.1524	9.90507	10.7764	10.1047	10.4961	9.7296	10.0608	12.1097	10.9352	10.6019	9.85717	9.43984	9.59425	9.56807	9.7688	9.76413	8.89625	9.74519	10.1621	9.98751	8.89944	10.3082	9.49299	8.31531	11.0729	9.99823	10.6468
1023	lip_neg_2514	Negative	.	Y	LMGP01010543,LMGP01011354,LMGP01011396,LMGP01011443,LMGP01011465,LMGP01011481,LMGP01011528,LMGP01011557,LMGP01011599,LMGP01011618,LMGP01011759,LMGP01011836,LMGP00000048,LMGP03010157,LMGP03010187,LMGP03010221,LMGP03010239,LMGP03010266,LMGP03010318,LMGP03010332,LMGP03010462,LMGP03010491,LMGP03010516,LMGP03010536,LMGP03010681,LMGP03010704,LMGP03010729	.	68	33	35	.	.	14.7915	14.9193	15.3668	15.4863	15.5694	14.7349	14.9371	14.7605	14.6532	15.0142	15.0928	13.4415	14.8758	15.1976	14.8376	15.1779	14.6832	14.0442	15.0991	14.9505	15.1132	15.4976	14.5283	14.5538	15.1909	15.176	14.7585	14.1143	14.5994	14.6858	14.5502	14.2036	14.7633	14.6763	13.4274	15.6859	14.9864	15.4877
1024	lip_neg_2515	Negative	.	N	NA	.	68	33	35	.	.	9.62799	11.3535	10.1104	9.54254	8.18979	9.73637	11.9604	8.85313	7.8787	9.70317	10.9202	9.1524	8.13682	10.1799	7.93108	9.09513	11.5566	9.96467	10.0379	10.5107	11.2706	10.089	12.904	11.6693	12.9888	11.62	12.7244	12.4682	12.1078	12.1106	8.82094	11.6669	11.0985	13.0082	11.8807	8.11214	11.4623	10.0726
1025	lip_neg_2517	Negative	.	Y	LMGP02030072,LMGL02010250,LMGL02010544	.	68	33	35	.	.	8.123	8.2169	7.923	7.6912	8.0309	7.88221	8.09528	7.81826	7.8787	7.71831	7.74133	9.1524	7.6629	8.23403	7.93108	7.63232	9.04955	9.23485	8.09357	8.01872	8.31049	7.63382	10.6959	9.43163	10.7206	9.40353	8.03764	8.94178	9.94349	10.1128	7.62373	9.2121	9.56796	9.36926	10.1509	7.67019	7.53192	7.74465
1026	lip_neg_2519	Negative	.	Y	LMSP0501AA67,LMSP0501AA72,LMSP0501AA79,LMSP06030001	.	68	33	35	.	.	8.123	8.2169	7.923	7.6912	8.0309	7.88221	8.09528	7.81826	7.8787	7.71831	8.8769	9.1524	8.50258	8.76899	7.93108	7.63232	8.95129	9.47446	8.09357	8.01872	8.52429	7.7051	10.6528	9.35729	11.0299	9.80834	8.32281	9.00292	9.7518	10.1109	7.78945	9.66176	9.7374	9.2508	10.3458	7.67019	8.23402	7.74465
1027	lip_neg_2530	Negative	.	N	NA	.	68	33	35	.	.	10.8684	11.377	11.013	11.0248	9.28702	10.3728	11.9962	7.81826	7.8787	7.71831	7.74133	9.1524	8.51847	7.60453	8.79709	7.63232	8.04279	7.53395	11.5263	12.239	7.62296	8.8313	7.19252	7.79293	7.29681	7.46348	8.28679	8.11048	7.30459	7.31465	7.62373	7.68758	7.50912	7.40329	7.51561	9.91966	7.53192	7.74465
1028	lip_neg_2531	Negative	.	N	NA	.	68	33	35	.	.	8.123	8.2169	9.92552	9.42738	8.63297	8.15205	8.67722	8.90411	9.71201	7.71831	7.74133	9.1524	9.13439	8.98013	9.911	8.61873	8.26296	9.60737	9.38766	9.98663	9.58424	8.87503	8.94148	8.03746	7.29681	7.46348	7.58491	7.35205	8.22247	8.33199	8.71713	7.68758	7.71648	7.40329	7.51561	9.40152	9.45393	9.60798
1029	lip_neg_2533	Negative	.	N	NA	.	68	33	35	.	.	16.1695	15.8848	16.0392	15.7254	14.6403	14.7509	16.617	13.8556	13.3394	13.3431	13.1702	13.2834	14.2259	13.6315	13.9451	14.1571	13.2284	13.3303	16.8914	16.2667	12.9231	13.9049	12.5471	13.5563	12.7345	12.6049	13.5016	13.1996	12.3901	13.5264	13.9112	12.3767	13.7715	12.3762	11.6062	14.4702	13.6653	13.491
1030	lip_neg_2536	Negative	.	N	NA	.	68	33	35	.	.	11.5592	9.24061	11.5222	11.0733	10.0609	10.5434	11.2028	8.5059	8.58162	8.84752	8.87501	9.1524	9.29959	9.39662	9.38652	8.99962	9.98908	8.31104	11.7682	11.7369	9.23513	9.31655	11.1349	9.59579	10.6769	9.31733	9.51721	9.81981	9.75493	9.7986	8.67101	8.59393	9.0195	10.511	9.50022	9.76412	9.51689	8.37114
1031	lip_neg_2544	Negative	.	Y	LMGP01011348,LMGP01011368,LMGP01011387,LMGP01011438,LMGP01011478,LMGP01011524,LMGP01011553,LMGP01011615,LMGP03010089,LMGP03010133,LMGP03010151,LMGP03010180,LMGP03010196,LMGP03010214,LMGP03010258,LMGP03010313,LMGP03010327,LMGP03010458,LMGP03010486,LMGP03010513,LMGP03010532,LMGP03010677,LMGP03010726,LMGP03010893	.	68	33	35	.	.	10.7407	12.1821	11.2408	9.94932	11.7665	10.916	11.1169	10.5807	10.7081	10.1571	8.23486	13.8052	12.7847	10.5647	10.8378	7.97424	9.92953	9.77914	9.63716	9.36644	8.76208	10.3936	8.40401	11.4291	9.47703	9.73976	11.8902	10.1787	11.9007	9.90124	14.6283	10.2298	8.69948	9.93947	9.9248	8.20139	8.38318	10.6679
1032	lip_neg_2548	Negative	.	N	NA	.	68	33	35	.	.	11.9108	8.2169	12.0725	11.802	11.0322	10.8387	12.2095	10.6234	8.35376	9.56437	12.7099	9.1524	10.1148	11.668	8.94605	10.7152	12.1524	10.2323	13.0951	12.2273	11.7052	10.8741	13.1584	11.6123	12.847	12.2253	12.1175	13.0249	11.6939	11.0762	9.88342	11.453	11.388	13.1539	11.4803	9.84761	11.7442	11.2004
1033	lip_neg_2549	Negative	.	N	NA	.	68	33	35	.	.	8.86574	8.71117	8.71467	8.5685	9.16025	8.55069	9.14747	8.19295	8.66651	9.19763	8.02199	9.82391	9.36355	8.51967	8.03174	9.02353	8.00654	8.33523	10.0243	8.19302	7.72541	8.15459	8.06732	8.24452	8.08465	8.06288	8.45325	8.07159	8.11464	7.98416	8.46964	8.35347	8.40911	8.80106	8.52953	7.5267	7.57256	8.96549
1034	lip_neg_2550	Negative	.	N	NA	.	68	33	35	.	.	10.5269	10.8457	14.3116	14.2193	13.4022	13.0967	12.2015	13.8493	13.7702	13.6376	13.8214	9.1524	13.9166	13.6732	14.4405	14.1586	12.8597	13.2473	11.7191	13.8947	13.6794	12.435	11.8474	12.7315	12.0961	11.7895	11.9371	11.2051	12.322	12.8092	13.5412	12.6654	14.1654	11.7987	12.1277	13.2283	13.404	13.9154
1035	lip_neg_2551	Negative	.	N	NA	.	68	33	35	.	.	10.6797	8.54782	12.8481	11.7435	11.919	11.8136	9.23711	12.1627	12.544	12.2297	12.5562	9.1524	12.6015	12.6553	13.5039	12.7064	11.5851	11.3906	9.54517	12.6319	12.4583	10.3398	10.1765	11.1157	9.68068	7.7848	7.72171	7.57198	10.7969	10.4581	12.035	9.72494	12.6483	9.19677	10.1299	12.4885	11.8972	12.5613
1036	lip_neg_2553	Negative	.	N	NA	.	68	33	35	.	.	8.72341	11.3289	11.7783	12.97	12.5746	13.1622	11.5738	12.8993	13.0023	13.2158	12.0513	9.1524	12.2576	12.1256	13.4124	12.1701	12.8761	12.8311	11.7445	11.3183	13.0407	12.9748	12.457	12.8016	12.6112	12.7548	12.7889	12.6923	12.644	12.4685	12.1434	13.1654	12.3806	12.6342	12.9819	11.5307	12.1339	12.4737
1037	lip_neg_2554	Negative	.	N	NA	.	68	33	35	.	.	10.6263	11.723	10.199	8.22197	8.39075	8.08364	10.606	8.27064	11.0894	10.8521	7.39904	10.9349	9.90386	7.49973	8.25683	8.13118	7.81928	7.94825	10.4689	8.58281	7.95452	9.49529	6.48895	9.45533	8.80826	8.97318	10.6333	9.77884	8.41872	7.33426	10.8608	9.0547	7.32356	9.6687	9.18434	7.10409	7.66344	9.8903
1038	lip_neg_2556	Negative	.	N	NA	.	68	33	35	.	.	8.123	8.2169	11.4747	12.7142	10.2493	11.573	11.2764	12.7358	11.7724	12.7033	11.5975	9.1524	11.5902	11.8392	11.9842	12.2403	11.1939	12.7211	11.7142	10.1194	11.9246	11.8421	11.6625	12.1578	11.5186	12.5523	12.0142	11.8662	11.5018	12.4259	12.432	12.6417	12.4704	12.1201	12.2219	10.2505	11.6033	12.1275
1039	lip_neg_2557	Negative	.	N	NA	.	68	33	35	.	.	8.1437	8.2169	8.54482	7.75175	8.0311	7.88221	8.25132	7.82132	7.8787	7.77927	7.74133	9.1524	7.78756	7.63352	7.93108	8.25984	7.61162	8.16237	8.49094	8.2094	7.97139	7.63382	7.31227	7.82601	7.43322	7.57437	7.58491	7.35205	7.70476	7.31465	7.98145	7.68758	8.01826	7.51133	7.51561	8.07144	7.8234	7.88241
1040	lip_neg_2559	Negative	.	N	NA	.	68	33	35	.	.	8.123	8.32617	9.11622	10.349	8.10189	9.88795	8.09528	11.834	10.6016	10.697	10.9827	9.1524	9.76627	9.76456	11.4105	11.4576	10.4384	11.6146	8.93225	8.31366	11.691	11.1276	11.2838	11.9882	10.9396	10.8119	11.1838	10.0316	11.1486	10.8118	12.2341	10.3339	11.8019	11.4068	9.69752	11.3868	10.8292	11.5736
1041	lip_neg_2560	Negative	.	Y	LMGP02080008,LMGL02010286	.	68	33	35	.	.	14.8928	14.6338	15.6211	15.4103	13.8132	13.9898	14.7629	15.2169	14.7289	14.19	15.3431	10.6793	14.1984	14.748	15.111	14.7998	14.389	14.421	15.2573	14.6934	14.8963	12.7782	13.3218	13.309	11.6956	12.654	12.7373	10.5649	13.3353	13.6082	14.1161	13.846	14.6105	13.1744	12.5866	14.9886	15.1836	15.4016
1042	lip_neg_2561	Negative	.	N	NA	.	68	33	35	.	.	10.9908	12.3888	11.8074	13.5742	12.8936	13.6206	12.5545	13.5361	13.4459	13.4359	13.1497	9.1524	12.3643	12.777	13.7374	12.874	12.9668	13.4265	12.5292	12.5176	13.3091	13.4766	12.9396	13.4718	13.0777	13.181	13.3643	13.1595	13.1456	12.8606	12.8656	13.6232	12.7106	13.3877	13.2613	12.5569	12.7058	13.2071
1043	lip_neg_2563	Negative	.	N	NA	.	68	33	35	.	.	13.0563	13.8218	14.3808	15.1719	14.4853	14.9857	14.369	15.2362	14.8751	15.0038	14.7491	9.55499	14.1866	14.3624	15.1823	14.7227	14.4964	14.8459	14.5036	14.1453	14.7659	14.8443	14.2759	14.8362	14.3428	14.6302	14.7234	14.3817	14.3951	14.3895	14.8107	14.8865	14.7364	14.5597	14.532	14.153	14.33	14.6841
1044	lip_neg_2564	Negative	.	N	NA	.	68	33	35	.	.	13.7122	13.9763	13.2268	12.2675	13.8714	15.4746	13.3157	11.8396	13.5486	13.4412	13.4378	14.0752	7.28192	13.6785	13.3175	13.475	12.597	10.5874	10.1401	10.6017	13.5321	11.0414	7.62799	12.1995	12.1105	9.12882	12.2612	12.1148	14.1298	12.4951	9.41576	13.0478	10.6502	9.75491	11.8002	10.3431	10.3315	10.4803
1045	lip_neg_2565	Negative	.	Y	LMGP01011460,LMGP01011515,LMGP01011543,LMGP01011572,LMGP01011718,LMGP01011772,LMGP01011876,LMGP01011905,LMGP01011934,LMGP01012071,LMGP03010478,LMGP03010643,LMGP03010696,LMGP03010804	.	68	33	35	.	.	12.5542	12.6626	14.7347	15.1049	14.874	14.1616	13.2919	14.9485	14.3958	14.6874	14.8719	9.1524	14.72	14.7462	14.7033	15.1667	14.3205	14.1661	13.0381	13.9191	14.9166	14.162	14.4891	14.5915	15.1767	14.7559	14.6712	14.2602	14.4928	14.3413	14.9445	14.2346	14.9299	14.3862	13.8481	14.7398	14.4989	15.3182
1046	lip_neg_2566	Negative	.	N	NA	.	68	33	35	.	.	10.6435	12.0941	12.2452	11.6318	11.278	11.617	12.0649	12.0456	11.2583	7.71831	11.7414	10.0241	11.5006	11.4081	11.8843	11.7515	11.1925	11.6414	12.2805	11.9261	11.7646	10.9287	10.4034	10.9981	10.7935	10.0451	10.6153	8.60772	11.0917	11.0857	11.6795	7.68758	11.6251	9.37122	8.70286	10.9415	11.9861	11.8331
1047	lip_neg_2567	Negative	.	N	NA	.	68	33	35	.	.	8.123	8.2169	9.187	10.3681	8.0309	8.28796	8.3729	9.67737	9.28016	9.73815	9.69041	9.1524	7.6629	8.47039	9.03906	9.894	8.77702	10.4868	8.5442	8.01872	9.24281	9.21673	9.34119	10.0255	7.80888	8.94634	9.66129	8.0958	9.68176	8.90865	10.5889	8.74743	9.6499	9.28153	7.51561	10.6276	8.38485	10.4287
1048	lip_neg_2569	Negative	.	N	NA	.	68	33	35	.	.	8.123	9.17189	9.37559	11.7235	9.67364	11.1066	9.12824	11.4321	11.2677	10.9451	10.0322	9.1524	10.6513	10.259	11.7057	10.29	10.4842	11.5326	10.2618	8.79993	11.2842	11.2132	10.2251	11.452	11.0183	11.4157	11.184	10.6638	10.5806	11.2838	10.7475	11.3402	10.701	11.1935	11.2483	10.5638	10.5814	10.9942
1049	lip_neg_2570	Negative	.	N	NA	.	68	33	35	.	.	12.7266	13.8254	14.4561	15.0661	14.7717	15.1613	14.0129	15.4345	15.14	15.1345	15.0108	11.3493	14.2892	14.5273	15.5195	14.8337	14.815	15.0169	14.2748	14.193	14.9341	15.0426	14.4632	14.9755	14.5162	14.5731	14.8189	14.5363	14.5845	14.4776	14.9559	14.9942	14.8794	14.7534	14.6315	14.4761	14.3933	14.9429
1050	lip_neg_2571	Negative	.	N	NA	.	68	33	35	.	.	14.7844	12.8681	13.646	15.7619	14.5301	7.88221	13.4126	10.5446	13.9386	11.9725	8.78244	10.8437	10.7328	12.0216	12.9099	10.5374	7.48438	10.7054	13.8876	15.1382	10.2025	15.3069	10.3152	10.9141	8.28804	9.62132	8.52251	8.07641	9.33399	9.80503	9.63843	8.55162	9.46182	8.40315	8.83652	20.185	17.8797	14.4897
1051	lip_neg_2572	Negative	.	Y	LMGP06020021,LMGP06020042,LMGP06020083	.	68	33	35	.	.	12.0043	11.644	12.8954	12.7284	11.3567	12.0314	11.1508	9.74407	11.3484	7.71831	8.35673	13.7749	10.8075	8.1161	10.8178	9.07624	7.48438	9.89927	10.5749	13.182	8.14032	13.7873	7.19252	7.45398	7.29681	7.46348	7.58491	7.35205	7.81883	7.31465	7.70111	7.68758	7.50912	7.40329	7.51561	14.3384	12.2101	10.4564
1052	lip_neg_2574	Negative	.	N	NA	.	68	33	35	.	.	14.349	14.9975	15.5497	16.2065	15.4687	15.9203	15.4981	16.3832	15.8712	16.0445	16.0428	12.0633	15.208	15.4651	16.22	15.9585	15.2971	15.9671	15.6684	15.0817	15.8441	15.7223	15.2447	15.7831	15.2238	15.6052	15.7437	15.3603	15.3045	15.5354	16.0315	15.8182	15.9531	15.5436	15.3409	15.4786	15.4548	15.9778
1053	lip_neg_2575	Negative	.	N	NA	.	68	33	35	.	.	11.3718	9.63365	10.386	11.7997	9.87083	11.0358	10.507	12.0795	11.7087	11.7715	11.2001	10.6706	9.96256	10.2092	12.1831	11.584	11.2701	12.0363	11.6006	10.0445	12.1007	12.029	11.5589	12.1766	11.5438	11.9031	11.4898	11.408	11.4376	11.5055	10.9516	11.7403	11.8355	12.1439	11.0116	11.3004	11.185	10.7085
1054	lip_neg_2578	Negative	.	Y	LMGP04010039,LMGP04010335,LMGP04010358,LMGP04010386,LMGP04010414,LMGP04010444,LMGP04010542,LMGP04010543,LMGP04010571,LMGP04010601,LMGP04010630,LMGP04010793,LMGP04010950,LMGP04010968	.	68	33	35	.	.	16.145	16.4049	19.0423	19.0057	18.3423	17.7394	17.2242	18.4598	18.5213	17.9482	18.4533	15.4938	18.1637	18.0637	18.9859	18.6214	16.9296	17.5645	16.4206	19.0818	18.1391	18.0223	16.2536	17.4201	16.7934	16.5199	16.7466	15.6326	16.6656	16.8295	18.11	16.865	18.3666	16.2656	16.3883	19.9628	18.2671	18.5257
[truncated: 8,004 more rows]
[truncated: 46 more columns]
