# Supplementary material for: Cntnap2-dependent molecular networks in autism spectrum disorder revealed through an integrative multi-omics analysis
Source: Mol Psychiatry. 2022 Oct 17;28(2):810–21. doi: 10.1038/s41380-022-01822-1 (PMC9908544; doi:10.1038/s41380-022-01822-1)
Supplement: Supplementary file 9 — Supplementary Table 9 [file 41380_2022_1822_MOESM9_ESM.xlsx]

## Sheet: Sheet1
S9. Integrative Gene Ontology analysis results of Cntnap2 KO mice and ASD patient multi-omics data
Gene Ontology information		.	up-regulated in both Cntnap2 KO mice and ASD patients				down-regulated in both Cntnap2 KO mice and ASD patients				.
Index	GO Term	.	Count	P-value	Is Enriched? (Y/N)	Gene list (Entrez)	Count	P-value	Is Enriched? (Y/N)	Gene list (Entrez)	.
1	10-formyltetrahydrofolate catabolic process	.	1	1	N	107747	0	1	N	NA	.
2	10-formyltetrahydrofolate metabolic process	.	1	1	N	107747	0	1	N	NA	.
3	3'-UTR-mediated mRNA stabilization	.	0	1	N	NA	1	1	N	77134	.
4	4 iron, 4 sulfur cluster binding	.	1	1	N	66841	0	1	N	NA	.
5	4-trimethylammoniobutyraldehyde dehydrogenase activity	.	1	1	N	107747	0	1	N	NA	.
6	acetyl-CoA C-acyltransferase activity	.	1	1	N	52538	0	1	N	NA	.
7	acetyl-CoA metabolic process	.	1	1	N	52538	0	1	N	NA	.
8	acid-thiol ligase activity	.	1	1	N	94180	0	1	N	NA	.
9	acrosomal vesicle	.	0	1	N	NA	1	1	N	19339	.
10	actin cytoskeleton	.	0	1	N	NA	2	0.607545	N	54130, 69807	.
11	actin cytoskeleton organization	.	0	1	N	NA	2	0.60091	N	18481, 69807	.
12	actin filament organization	.	0	1	N	NA	1	1	N	18481	.
13	actin filament-based process	.	0	1	N	NA	2	0.661402	N	18481, 69807	.
14	actin modification	.	0	1	N	NA	1	1	N	69807	.
15	actin polymerization or depolymerization	.	0	1	N	NA	1	1	N	18481	.
16	actin ubiquitination	.	0	1	N	NA	1	1	N	69807	.
17	actin-based cell projection	.	0	1	N	NA	1	1	N	14432	.
18	activation of immune response	.	1	1	N	74013	0	1	N	NA	.
19	active transmembrane transporter activity	.	0	1	N	NA	1	1	N	215999	.
20	acyl-CoA dehydrogenase activity	.	1	1	N	11364	0	1	N	NA	.
21	acyl-CoA metabolic process	.	1	1	N	52538	0	1	N	NA	.
22	adenyl nucleotide binding	.	2	0.581617	N	94180, 264895	2	0.94533	N	18481, 54130	.
23	adenyl ribonucleotide binding	.	2	0.579645	N	94180, 264895	2	0.944465	N	18481, 54130	.
24	adherens junction	.	2	0.387821	N	16341, 12334	1	1	N	58235	.
25	adult behavior	.	0	1	N	NA	1	1	N	66797	.
26	aldehyde dehydrogenase (NAD) activity	.	2	0.011153	Y	110695, 107747	0	1	N	NA	.
27	aldehyde dehydrogenase (NADP+) activity	.	1	1	N	107747	0	1	N	NA	.
28	aldehyde dehydrogenase [NAD(P)+] activity	.	1	1	N	107747	0	1	N	NA	.
29	alpha-amino acid biosynthetic process	.	0	1	N	NA	1	1	N	12035	.
30	alpha-amino acid catabolic process	.	0	1	N	NA	1	1	N	14417	.
31	alpha-amino acid metabolic process	.	0	1	N	NA	2	0.260167	N	12035, 14417	.
32	ameboidal-type cell migration	.	0	1	N	NA	2	0.43135	N	18481, 71805	.
33	amelogenesis	.	0	1	N	NA	1	1	N	58235	.
34	amide biosynthetic process	.	1	1	N	16341	0	1	N	NA	.
35	amide transport	.	0	1	N	NA	3	0.0942607	N	22318, 381677, 215999	.
36	amino-acid betaine biosynthetic process	.	2	0.00334569	Y	110695, 11364	0	1	N	NA	.
37	amino-acid betaine metabolic process	.	2	0.0094533	Y	110695, 11364	0	1	N	NA	.
38	aminobutyraldehyde dehydrogenase activity	.	1	1	N	107747	0	1	N	NA	.
39	aminopeptidase activity	.	0	1	N	NA	1	1	N	75221	.
40	ammonium ion metabolic process	.	1	1	N	110695	0	1	N	NA	.
41	anatomical structure formation involved in morphogenesis	.	1	1	N	12334	1	1	N	58235	.
42	anatomical structure homeostasis	.	0	1	N	NA	1	1	N	69807	.
43	anchored component of membrane	.	0	1	N	NA	2	0.269384	N	14586, 14417	.
44	anchoring junction	.	2	0.395806	N	16341, 12334	1	1	N	58235	.
45	anion binding	.	0	1	N	NA	2	0.40378	N	12035, 14417	.
46	anion channel activity	.	0	1	N	NA	1	1	N	14402	.
47	anion transmembrane transport	.	0	1	N	NA	1	1	N	14402	.
48	anion transmembrane transporter activity	.	0	1	N	NA	1	1	N	14402	.
49	anion transport	.	0	1	N	NA	1	1	N	14402	.
50	anterograde trans-synaptic signaling	.	0	1	N	NA	4	0.0635488	N	22318, 14402, 381677, 19339	.
51	antigen processing and presentation	.	0	1	N	NA	1	1	N	77407	.
52	antigen receptor-mediated signaling pathway	.	1	1	N	74013	0	1	N	NA	.
53	AP-2 adaptor complex binding	.	0	1	N	NA	1	1	N	14402	.
54	apical junction complex	.	0	1	N	NA	2	0.258899	N	58235, 74012	.
55	apoptotic mitochondrial changes	.	1	1	N	52538	0	1	N	NA	.
56	apoptotic process	.	1	1	N	52538	3	0.798155	N	14402, 18481, 69807	.
57	apoptotic signaling pathway	.	1	1	N	52538	1	1	N	69807	.
58	aromatic compound biosynthetic process	.	0	1	N	NA	3	0.994171	N	70350, 18481, 69807	.
59	aromatic compound catabolic process	.	2	0.154494	N	16341, 107747	0	1	N	NA	.
60	aspartate biosynthetic process	.	0	1	N	NA	1	1	N	12035	.
61	aspartate family amino acid biosynthetic process	.	0	1	N	NA	1	1	N	12035	.
62	aspartate family amino acid metabolic process	.	0	1	N	NA	1	1	N	12035	.
63	aspartate metabolic process	.	0	1	N	NA	1	1	N	12035	.
64	associative learning	.	0	1	N	NA	1	1	N	234593	.
65	ATP binding	.	2	0.569407	N	94180, 264895	2	0.939824	N	18481, 54130	.
66	ATPase activator activity	.	0	1	N	NA	1	1	N	19339	.
67	ATPase binding	.	0	1	N	NA	1	1	N	19339	.
68	ATPase regulator activity	.	0	1	N	NA	1	1	N	19339	.
69	auditory behavior	.	0	1	N	NA	1	1	N	66797	.
70	AU-rich element binding	.	0	1	N	NA	1	1	N	77134	.
71	autophagy	.	0	1	N	NA	2	0.526123	N	241589, 71805	.
72	axolemma	.	0	1	N	NA	1	1	N	66797	.
73	axon	.	2	0.332114	N	13527, 11364	9	1.1708e-05	Y	22318, 58235, 66797, 14402, 238988, 14432, 19339, 56526, 14417	.
74	axon choice point recognition	.	0	1	N	NA	1	1	N	14432	.
75	axon development	.	0	1	N	NA	5	0.00590081	Y	58235, 14432, 18481, 19339, 69807	.
76	axon guidance	.	0	1	N	NA	2	0.292185	N	58235, 14432	.
77	axon part	.	0	1	N	NA	6	0.000331111	Y	22318, 66797, 14402, 238988, 19339, 56526	.
78	axon terminus	.	0	1	N	NA	5	0.000515886	Y	22318, 14402, 238988, 19339, 56526	.
79	axonogenesis	.	0	1	N	NA	4	0.0299763	Y	58235, 14432, 18481, 19339	.
80	basolateral plasma membrane	.	0	1	N	NA	1	1	N	234593	.
81	behavior	.	0	1	N	NA	2	0.683992	N	234593, 66797	.
82	betaine-aldehyde dehydrogenase activity	.	1	1	N	110695	0	1	N	NA	.
83	bicellular tight junction	.	0	1	N	NA	1	1	N	74012	.
84	biological adhesion	.	1	1	N	16341	3	0.743747	N	58235, 66797, 74012	.
85	biomineral tissue development	.	0	1	N	NA	1	1	N	58235	.
86	blastocyst development	.	1	1	N	12334	0	1	N	NA	.
87	blood coagulation	.	0	1	N	NA	1	1	N	74012	.
88	brain development	.	0	1	N	NA	4	0.117969	N	234593, 66797, 70350, 226180	.
89	branched-chain amino acid biosynthetic process	.	0	1	N	NA	1	1	N	12035	.
90	branched-chain amino acid catabolic process	.	0	1	N	NA	1	1	N	12035	.
91	branched-chain amino acid metabolic process	.	0	1	N	NA	1	1	N	12035	.
92	branched-chain-amino-acid transaminase activity	.	0	1	N	NA	1	1	N	12035	.
93	C-acyltransferase activity	.	1	1	N	52538	0	1	N	NA	.
94	cadherin binding	.	1	1	N	16341	0	1	N	NA	.
95	cadherin binding involved in cell-cell adhesion	.	1	1	N	16341	0	1	N	NA	.
96	calcium channel activity	.	0	1	N	NA	1	1	N	215999	.
97	calcium channel complex	.	0	1	N	NA	1	1	N	215999	.
98	calcium ion binding	.	1	1	N	12334	0	1	N	NA	.
99	calcium ion homeostasis	.	0	1	N	NA	1	1	N	215999	.
100	calcium ion import	.	0	1	N	NA	1	1	N	215999	.
101	calcium ion regulated exocytosis	.	0	1	N	NA	2	0.151362	N	22318, 19339	.
102	calcium ion transmembrane import into mitochondrion	.	0	1	N	NA	1	1	N	215999	.
103	calcium ion transmembrane transport	.	0	1	N	NA	1	1	N	215999	.
104	calcium ion transmembrane transporter activity	.	0	1	N	NA	1	1	N	215999	.
105	calcium ion transport	.	0	1	N	NA	1	1	N	215999	.
106	calcium-dependent cysteine-type endopeptidase activity	.	1	1	N	12334	0	1	N	NA	.
107	calcium-dependent protein binding	.	0	1	N	NA	1	1	N	22318	.
108	calcium-mediated signaling	.	0	1	N	NA	1	1	N	215999	.
109	calmodulin binding	.	0	1	N	NA	2	0.278028	N	22318, 14432	.
110	camera-type eye development	.	0	1	N	NA	1	1	N	58235	.
111	camera-type eye morphogenesis	.	0	1	N	NA	1	1	N	58235	.
112	carbohydrate binding	.	0	1	N	NA	1	1	N	58235	.
113	carbohydrate biosynthetic process	.	1	1	N	11364	0	1	N	NA	.
114	carbohydrate derivative binding	.	2	0.728828	N	94180, 264895	7	0.210724	N	14432, 18481, 74012, 77407, 54130, 19339, 56526	.
115	carbohydrate homeostasis	.	0	1	N	NA	2	0.33826	N	381677, 215999	.
116	carbohydrate metabolic process	.	1	1	N	11364	0	1	N	NA	.
117	carbon-carbon lyase activity	.	0	1	N	NA	1	1	N	14417	.
118	carboxylic acid binding	.	0	1	N	NA	1	1	N	14417	.
119	carboxylic acid biosynthetic process	.	0	1	N	NA	1	1	N	12035	.
120	carboxylic acid catabolic process	.	3	0.00378951	Y	66841, 11364, 52538	1	1	N	14417	.
121	carboxylic acid metabolic process	.	5	0.000640293	Y	94180, 66841, 264895, 11364, 52538	2	0.730426	N	12035, 14417	.
122	carboxy-lyase activity	.	0	1	N	NA	1	1	N	14417	.
123	cardiac muscle cell differentiation	.	1	1	N	11364	0	1	N	NA	.
124	cardiac muscle tissue development	.	1	1	N	11364	0	1	N	NA	.
125	cardiocyte differentiation	.	1	1	N	11364	0	1	N	NA	.
126	cardiovascular system development	.	1	1	N	11364	1	1	N	234593	.
127	carnitine biosynthetic process	.	1	1	N	11364	0	1	N	NA	.
128	carnitine metabolic process	.	1	1	N	11364	0	1	N	NA	.
129	carnitine metabolic process, CoA-linked	.	1	1	N	11364	0	1	N	NA	.
130	catenin complex	.	0	1	N	NA	1	1	N	58235	.
131	cation binding	.	3	0.684157	N	13527, 66841, 12334	4	0.987215	N	18481, 75221, 270097, 69807	.
132	cation channel activity	.	0	1	N	NA	1	1	N	215999	.
133	cation channel complex	.	0	1	N	NA	3	0.0395038	Y	22318, 66797, 215999	.
134	cation homeostasis	.	0	1	N	NA	1	1	N	215999	.
135	cation transmembrane transport	.	0	1	N	NA	2	0.58249	N	22318, 215999	.
136	cation transmembrane transporter activity	.	0	1	N	NA	1	1	N	215999	.
137	cation transport	.	0	1	N	NA	3	0.437506	N	22318, 58235, 215999	.
138	cell activation	.	0	1	N	NA	2	0.785766	N	22318, 74012	.
139	cell activation involved in immune response	.	0	1	N	NA	1	1	N	22318	.
140	cell adhesion	.	1	1	N	16341	3	0.739818	N	58235, 66797, 74012	.
141	cell adhesion molecule binding	.	1	1	N	16341	1	1	N	58235	.
142	cell body	.	0	1	N	NA	2	0.775996	N	381677, 238988	.
143	cell cortex	.	0	1	N	NA	1	1	N	56526	.
144	cell cortex part	.	0	1	N	NA	1	1	N	56526	.
145	cell cycle	.	0	1	N	NA	6	0.0788336	N	12035, 105513, 77407, 56526, 69807, 208092	.
146	cell cycle checkpoint	.	0	1	N	NA	1	1	N	12035	.
147	cell cycle G1/S phase transition	.	0	1	N	NA	1	1	N	12035	.
148	cell cycle phase transition	.	0	1	N	NA	2	0.436029	N	12035, 105513	.
149	cell cycle process	.	0	1	N	NA	4	0.266263	N	12035, 105513, 77407, 208092	.
150	cell death	.	1	1	N	52538	4	0.644378	N	14402, 18481, 71805, 69807	.
151	cell death in response to hydrogen peroxide	.	0	1	N	NA	1	1	N	71805	.
152	cell death in response to oxidative stress	.	0	1	N	NA	1	1	N	71805	.
153	cell development	.	0	1	N	NA	10	0.00789828	Y	58235, 234593, 66797, 14402, 14432, 18481, 77407, 19339, 71805, 69807	.
154	cell differentiation involved in kidney development	.	0	1	N	NA	2	0.0809204	N	70350, 71805	.
155	cell division	.	0	1	N	NA	4	0.0593418	N	105513, 77407, 56526, 208092	.
156	cell division site	.	0	1	N	NA	1	1	N	56526	.
157	cell division site part	.	0	1	N	NA	1	1	N	56526	.
158	cell fate commitment	.	0	1	N	NA	1	1	N	14432	.
159	cell growth	.	0	1	N	NA	1	1	N	69807	.
160	cell junction	.	3	0.254678	N	16341, 13527, 12334	9	0.00535134	Y	22318, 58235, 70350, 14402, 238988, 14432, 239217, 74012, 14417	.
161	cell junction organization	.	0	1	N	NA	1	1	N	58235	.
162	cell leading edge	.	0	1	N	NA	1	1	N	66797	.
163	cell maturation	.	0	1	N	NA	1	1	N	66797	.
164	cell migration	.	0	1	N	NA	5	0.125694	N	234593, 18481, 74012, 71805, 69807	.
165	cell migration involved in heart development	.	0	1	N	NA	1	1	N	234593	.
166	cell morphogenesis	.	0	1	N	NA	4	0.344916	N	58235, 14432, 18481, 19339	.
167	cell morphogenesis involved in differentiation	.	0	1	N	NA	4	0.13899	N	58235, 14432, 18481, 19339	.
168	cell morphogenesis involved in neuron differentiation	.	0	1	N	NA	4	0.0530498	N	58235, 14432, 18481, 19339	.
169	cell motility	.	0	1	N	NA	5	0.170602	N	234593, 18481, 74012, 71805, 69807	.
170	cell part morphogenesis	.	0	1	N	NA	4	0.162019	N	58235, 14432, 18481, 19339	.
171	cell projection assembly	.	0	1	N	NA	1	1	N	14432	.
172	cell projection membrane	.	0	1	N	NA	4	0.021497	Y	234593, 66797, 14432, 77407	.
173	cell projection morphogenesis	.	0	1	N	NA	4	0.149202	N	58235, 14432, 18481, 19339	.
174	cell projection organization	.	0	1	N	NA	8	0.00575514	Y	58235, 234593, 66797, 14432, 18481, 77407, 19339, 69807	.
175	cell proliferation	.	0	1	N	NA	2	0.959548	N	234593, 69807	.
176	cell recognition	.	0	1	N	NA	3	0.023499	Y	58235, 66797, 14432	.
177	cell separation after cytokinesis	.	0	1	N	NA	2	0.0256042	Y	105513, 208092	.
178	cell surface	.	0	1	N	NA	2	0.842806	N	66797, 56526	.
179	cell surface furrow	.	0	1	N	NA	1	1	N	56526	.
180	cell surface receptor signaling pathway	.	1	1	N	74013	5	0.513322	N	234593, 14402, 14586, 71805, 69807	.
181	cell surface receptor signaling pathway involved in cell-cell signaling	.	0	1	N	NA	1	1	N	14402	.
182	cell-cell adherens junction	.	1	1	N	16341	1	1	N	58235	.
183	cell-cell adhesion	.	1	1	N	16341	2	0.841385	N	58235, 74012	.
184	cell-cell adhesion via plasma-membrane adhesion molecules	.	0	1	N	NA	1	1	N	58235	.
185	cell-cell contact zone	.	0	1	N	NA	2	0.13705	N	58235, 74012	.
186	cell-cell junction	.	1	1	N	16341	2	0.756196	N	58235, 74012	.
187	cell-cell junction organization	.	0	1	N	NA	1	1	N	58235	.
188	cell-cell signaling	.	0	1	N	NA	5	0.153672	N	22318, 14402, 381677, 19339, 215999	.
189	cell-substrate adherens junction	.	1	1	N	12334	0	1	N	NA	.
190	cell-substrate junction	.	1	1	N	12334	0	1	N	NA	.
191	cellular amide metabolic process	.	1	1	N	16341	0	1	N	NA	.
192	cellular amino acid biosynthetic process	.	0	1	N	NA	1	1	N	12035	.
193	cellular amino acid metabolic process	.	0	1	N	NA	1	1	N	12035	.
194	cellular calcium ion homeostasis	.	0	1	N	NA	1	1	N	215999	.
195	cellular carbohydrate biosynthetic process	.	1	1	N	11364	0	1	N	NA	.
196	cellular carbohydrate metabolic process	.	1	1	N	11364	0	1	N	NA	.
197	cellular catabolic process	.	6	0.000500627	Y	16341, 66841, 11364, 107747, 12334, 52538	3	0.668573	N	12035, 14417, 69807	.
198	cellular cation homeostasis	.	0	1	N	NA	1	1	N	215999	.
199	cellular chemical homeostasis	.	0	1	N	NA	1	1	N	215999	.
200	cellular component assembly	.	2	0.765584	N	16341, 11364	7	0.188864	N	22318, 14432, 18481, 239217, 71805, 215999, 208092	.
201	cellular component biogenesis	.	2	0.79895	N	16341, 11364	8	0.126816	N	22318, 58235, 14432, 18481, 239217, 71805, 215999, 208092	.
202	cellular component disassembly	.	0	1	N	NA	2	0.485106	N	241589, 71805	.
203	cellular component maintenance	.	0	1	N	NA	1	1	N	19339	.
204	cellular component morphogenesis	.	0	1	N	NA	4	0.389861	N	58235, 14432, 18481, 19339	.
205	cellular divalent inorganic cation homeostasis	.	0	1	N	NA	1	1	N	215999	.
206	cellular glucan metabolic process	.	1	1	N	11364	0	1	N	NA	.
207	cellular homeostasis	.	0	1	N	NA	2	0.762678	N	215999, 69807	.
208	cellular ion homeostasis	.	0	1	N	NA	1	1	N	215999	.
209	cellular lipid catabolic process	.	3	0.00442688	Y	66841, 11364, 52538	0	1	N	NA	.
210	cellular lipid metabolic process	.	5	0.00110899	Y	94180, 66841, 264895, 11364, 52538	0	1	N	NA	.
211	cellular localization	.	1	1	N	74013	8	0.0710364	N	22318, 66797, 105513, 77407, 19339, 71805, 54160, 208092	.
212	cellular macromolecular complex assembly	.	1	1	N	16341	2	0.77102	N	18481, 71805	.
213	cellular macromolecule biosynthetic process	.	2	0.956203	N	16341, 11364	3	0.998667	N	70350, 18481, 69807	.
214	cellular macromolecule catabolic process	.	2	0.37714	N	16341, 12334	1	1	N	69807	.
215	cellular macromolecule localization	.	1	1	N	74013	5	0.225855	N	22318, 66797, 77407, 71805, 54160	.
216	cellular metal ion homeostasis	.	0	1	N	NA	1	1	N	215999	.
217	cellular modified amino acid biosynthetic process	.	1	1	N	110695	0	1	N	NA	.
218	cellular modified amino acid catabolic process	.	1	1	N	107747	0	1	N	NA	.
219	cellular modified amino acid metabolic process	.	2	0.0723628	N	110695, 107747	0	1	N	NA	.
220	cellular nitrogen compound catabolic process	.	2	0.149198	N	16341, 107747	0	1	N	NA	.
221	cellular polysaccharide biosynthetic process	.	1	1	N	11364	0	1	N	NA	.
222	cellular polysaccharide metabolic process	.	1	1	N	11364	0	1	N	NA	.
223	cellular potassium ion transport	.	0	1	N	NA	1	1	N	22318	.
224	cellular protein catabolic process	.	1	1	N	12334	1	1	N	69807	.
225	cellular protein complex assembly	.	0	1	N	NA	2	0.569756	N	18481, 71805	.
226	cellular protein localization	.	1	1	N	74013	5	0.221642	N	22318, 66797, 77407, 71805, 54160	.
227	cellular protein modification process	.	0	1	N	NA	5	0.841622	N	234593, 18481, 14586, 74012, 69807	.
228	cellular respiration	.	1	1	N	66841	0	1	N	NA	.
229	cellular response to abiotic stimulus	.	0	1	N	NA	1	1	N	12035	.
230	cellular response to acid chemical	.	1	1	N	12334	0	1	N	NA	.
231	cellular response to amino acid stimulus	.	1	1	N	12334	0	1	N	NA	.
232	cellular response to chemical stimulus	.	2	0.792669	N	12334, 52538	6	0.417405	N	22318, 14402, 18481, 77407, 71805, 69807	.
233	cellular response to cytokine stimulus	.	0	1	N	NA	1	1	N	69807	.
234	cellular response to decreased oxygen levels	.	1	1	N	52538	0	1	N	NA	.
235	cellular response to DNA damage stimulus	.	0	1	N	NA	2	0.671505	N	12035, 69807	.
236	cellular response to endogenous stimulus	.	1	1	N	12334	3	0.582478	N	22318, 14402, 77407	.
237	cellular response to growth factor stimulus	.	0	1	N	NA	1	1	N	77407	.
238	cellular response to histamine	.	0	1	N	NA	1	1	N	14402	.
239	cellular response to hormone stimulus	.	0	1	N	NA	1	1	N	22318	.
240	cellular response to hydrogen peroxide	.	0	1	N	NA	1	1	N	71805	.
241	cellular response to hypoxia	.	1	1	N	52538	0	1	N	NA	.
242	cellular response to insulin stimulus	.	0	1	N	NA	1	1	N	22318	.
243	cellular response to interleukin-17	.	0	1	N	NA	1	1	N	69807	.
244	cellular response to light stimulus	.	0	1	N	NA	1	1	N	12035	.
245	cellular response to nerve growth factor stimulus	.	0	1	N	NA	1	1	N	77407	.
246	cellular response to nitrogen compound	.	1	1	N	12334	2	0.632356	N	22318, 14402	.
247	cellular response to organic cyclic compound	.	0	1	N	NA	2	0.574752	N	14402, 18481	.
248	cellular response to organic substance	.	1	1	N	12334	5	0.448229	N	22318, 14402, 18481, 77407, 69807	.
249	cellular response to organonitrogen compound	.	1	1	N	12334	2	0.577582	N	22318, 14402	.
250	cellular response to oxidative stress	.	0	1	N	NA	1	1	N	71805	.
251	cellular response to oxygen levels	.	1	1	N	52538	0	1	N	NA	.
252	cellular response to oxygen-containing compound	.	1	1	N	12334	2	0.830642	N	22318, 71805	.
253	cellular response to peptide	.	0	1	N	NA	1	1	N	22318	.
254	cellular response to peptide hormone stimulus	.	0	1	N	NA	1	1	N	22318	.
255	cellular response to radiation	.	0	1	N	NA	1	1	N	12035	.
256	cellular response to reactive oxygen species	.	0	1	N	NA	1	1	N	71805	.
257	cellular response to stress	.	1	1	N	52538	4	0.524227	N	241589, 12035, 71805, 69807	.
258	cellular response to tumor necrosis factor	.	0	1	N	NA	1	1	N	69807	.
259	cellular response to UV	.	0	1	N	NA	1	1	N	12035	.
260	central nervous system development	.	0	1	N	NA	4	0.205341	N	234593, 66797, 70350, 226180	.
261	centriole	.	0	1	N	NA	1	1	N	54130	.
262	centrosome	.	0	1	N	NA	1	1	N	54130	.
263	cerebral cortex development	.	0	1	N	NA	1	1	N	66797	.
264	channel activity	.	0	1	N	NA	2	0.554407	N	14402, 215999	.
265	chemical homeostasis	.	1	1	N	11364	2	0.841385	N	381677, 215999	.
266	chemical synaptic transmission	.	0	1	N	NA	4	0.0635488	N	22318, 14402, 381677, 19339	.
267	chemical synaptic transmission, postsynaptic	.	0	1	N	NA	1	1	N	14402	.
268	chemokine (C-C motif) ligand 20 production	.	0	1	N	NA	1	1	N	69807	.
269	chemokine production	.	0	1	N	NA	1	1	N	69807	.
270	chemotaxis	.	0	1	N	NA	2	0.585962	N	58235, 14432	.
271	chloride channel activity	.	0	1	N	NA	1	1	N	14402	.
272	chloride channel complex	.	0	1	N	NA	1	1	N	14402	.
273	chloride transmembrane transport	.	0	1	N	NA	1	1	N	14402	.
274	chloride transmembrane transporter activity	.	0	1	N	NA	1	1	N	14402	.
275	chloride transport	.	0	1	N	NA	1	1	N	14402	.
276	choline metabolic process	.	1	1	N	110695	0	1	N	NA	.
277	chordate embryonic development	.	1	1	N	12334	0	1	N	NA	.
278	chromatin	.	1	1	N	12334	0	1	N	NA	.
279	chromosomal part	.	1	1	N	12334	1	1	N	56526	.
280	chromosomal region	.	0	1	N	NA	1	1	N	56526	.
281	chromosome	.	1	1	N	12334	1	1	N	56526	.
282	chromosome localization	.	0	1	N	NA	2	0.10452	N	105513, 208092	.
283	chromosome organization	.	0	1	N	NA	2	0.834108	N	105513, 208092	.
284	chromosome segregation	.	0	1	N	NA	2	0.386508	N	105513, 208092	.
285	chromosome, centromeric region	.	0	1	N	NA	1	1	N	56526	.
286	circulatory system development	.	1	1	N	11364	1	1	N	234593	.
287	clathrin-coated endocytic vesicle	.	0	1	N	NA	1	1	N	77407	.
288	clathrin-coated pit	.	0	1	N	NA	1	1	N	77407	.
289	clathrin-coated vesicle	.	0	1	N	NA	2	0.201023	N	22318, 77407	.
290	cleavage furrow	.	0	1	N	NA	1	1	N	56526	.
291	clustering of voltage-gated potassium channels	.	0	1	N	NA	1	1	N	66797	.
292	coagulation	.	0	1	N	NA	1	1	N	74012	.
293	coated membrane	.	0	1	N	NA	1	1	N	54160	.
294	coated vesicle	.	0	1	N	NA	4	0.00501736	Y	22318, 77407, 54130, 54160	.
295	coated vesicle membrane	.	0	1	N	NA	1	1	N	54160	.
296	cochlea development	.	0	1	N	NA	1	1	N	14402	.
297	coenzyme binding	.	1	1	N	11364	0	1	N	NA	.
298	coenzyme catabolic process	.	1	1	N	107747	0	1	N	NA	.
299	coenzyme metabolic process	.	2	0.159284	N	107747, 52538	0	1	N	NA	.
300	cofactor binding	.	2	0.147801	N	66841, 11364	2	0.413423	N	12035, 14417	.
301	cofactor catabolic process	.	1	1	N	107747	0	1	N	NA	.
302	cofactor metabolic process	.	2	0.189825	N	107747, 52538	0	1	N	NA	.
303	cognition	.	0	1	N	NA	2	0.387518	N	234593, 66797	.
304	collagen trimer	.	0	1	N	NA	1	1	N	12835	.
305	condensed chromosome	.	0	1	N	NA	1	1	N	56526	.
306	condensed chromosome kinetochore	.	0	1	N	NA	1	1	N	56526	.
307	condensed chromosome, centromeric region	.	0	1	N	NA	1	1	N	56526	.
308	contractile fiber	.	0	1	N	NA	1	1	N	69807	.
309	contractile fiber part	.	0	1	N	NA	1	1	N	69807	.
310	COP9 signalosome	.	0	1	N	NA	1	1	N	70350	.
311	COPI vesicle coat	.	0	1	N	NA	1	1	N	54160	.
312	COPI-coated vesicle	.	0	1	N	NA	2	0.0453015	Y	54130, 54160	.
313	COPI-coated vesicle membrane	.	0	1	N	NA	1	1	N	54160	.
314	copulation	.	0	1	N	NA	1	1	N	381677	.
315	cysteine-type endopeptidase activity	.	1	1	N	12334	0	1	N	NA	.
316	cysteine-type peptidase activity	.	1	1	N	12334	0	1	N	NA	.
317	cytokine production	.	0	1	N	NA	1	1	N	69807	.
318	cytokine receptor activity	.	0	1	N	NA	1	1	N	14586	.
319	cytokine-mediated signaling pathway	.	0	1	N	NA	1	1	N	69807	.
320	cytokinesis	.	0	1	N	NA	1	1	N	77407	.
321	cytoplasmic region	.	0	1	N	NA	1	1	N	56526	.
322	cytoplasmic ribonucleoprotein granule	.	0	1	N	NA	1	1	N	226180	.
323	cytoplasmic side of membrane	.	1	1	N	13527	0	1	N	NA	.
324	cytoplasmic side of plasma membrane	.	1	1	N	13527	0	1	N	NA	.
325	cytoplasmic vesicle membrane	.	0	1	N	NA	4	0.0432687	Y	22318, 381677, 14417, 54160	.
326	cytoplasmic vesicle part	.	0	1	N	NA	4	0.0512997	N	22318, 381677, 14417, 54160	.
327	cytoplasmic, membrane-bounded vesicle	.	1	1	N	94180	9	0.00104605	Y	22318, 381677, 12653, 77407, 54130, 19339, 56526, 14417, 54160	.
328	cytoskeletal protein binding	.	1	1	N	12334	3	0.445183	N	22318, 19339, 69807	.
329	cytoskeleton organization	.	0	1	N	NA	3	0.5491	N	18481, 226180, 69807	.
330	cytosol	.	2	0.77759	N	110695, 12334	7	0.209899	N	234593, 12035, 18481, 74012, 19339, 14417, 54160	.
331	decanoate--CoA ligase activity	.	1	1	N	94180	0	1	N	NA	.
332	defense response	.	0	1	N	NA	4	0.434255	N	241589, 77134, 71805, 69807	.
333	defense response to other organism	.	0	1	N	NA	2	0.637865	N	241589, 71805	.
334	defense response to virus	.	0	1	N	NA	2	0.388526	N	241589, 71805	.
335	dendrite	.	1	1	N	12334	0	1	N	NA	.
336	dendrite development	.	0	1	N	NA	1	1	N	18481	.
337	dendrite morphogenesis	.	0	1	N	NA	1	1	N	18481	.
338	dendritic spine development	.	0	1	N	NA	1	1	N	18481	.
339	dendritic spine morphogenesis	.	0	1	N	NA	1	1	N	18481	.
340	dendritic spine organization	.	0	1	N	NA	1	1	N	18481	.
341	desmosome organization	.	0	1	N	NA	1	1	N	58235	.
342	development of primary female sexual characteristics	.	0	1	N	NA	1	1	N	381677	.
343	development of primary sexual characteristics	.	0	1	N	NA	1	1	N	381677	.
344	developmental growth	.	0	1	N	NA	1	1	N	14432	.
345	developmental maturation	.	0	1	N	NA	2	0.367006	N	66797, 19339	.
346	developmental process involved in reproduction	.	0	1	N	NA	1	1	N	381677	.
347	dicarboxylic acid biosynthetic process	.	0	1	N	NA	1	1	N	12035	.
348	dicarboxylic acid catabolic process	.	0	1	N	NA	1	1	N	14417	.
349	dicarboxylic acid metabolic process	.	0	1	N	NA	2	0.130371	N	12035, 14417	.
350	diencephalon development	.	0	1	N	NA	1	1	N	66797	.
351	dipeptidyl-peptidase activity	.	0	1	N	NA	1	1	N	75221	.
352	divalent inorganic cation homeostasis	.	0	1	N	NA	1	1	N	215999	.
353	divalent inorganic cation transmembrane transporter activity	.	0	1	N	NA	1	1	N	215999	.
354	divalent inorganic cation transport	.	0	1	N	NA	1	1	N	215999	.
355	divalent metal ion transport	.	0	1	N	NA	1	1	N	215999	.
356	DNA binding	.	0	1	N	NA	1	1	N	70350	.
357	DNA biosynthetic process	.	0	1	N	NA	1	1	N	18481	.
358	DNA damage checkpoint	.	0	1	N	NA	1	1	N	12035	.
359	DNA integrity checkpoint	.	0	1	N	NA	1	1	N	12035	.
360	DNA metabolic process	.	0	1	N	NA	1	1	N	18481	.
361	dsRNA transport	.	1	1	N	74013	0	1	N	NA	.
362	dynactin complex	.	0	1	N	NA	1	1	N	54130	.
363	dystrobrevin complex	.	1	1	N	13527	0	1	N	NA	.
364	dystrophin-associated glycoprotein complex	.	1	1	N	13527	0	1	N	NA	.
365	ear development	.	0	1	N	NA	1	1	N	14402	.
366	early endosome	.	0	1	N	NA	1	1	N	66797	.
367	electron carrier activity	.	2	0.0403556	Y	66841, 11364	0	1	N	NA	.
368	electron transfer flavoprotein complex	.	1	1	N	66841	0	1	N	NA	.
369	electron transport chain	.	1	1	N	66841	0	1	N	NA	.
370	electron-transferring-flavoprotein dehydrogenase activity	.	1	1	N	66841	0	1	N	NA	.
371	embryo development	.	1	1	N	12334	0	1	N	NA	.
372	embryo development ending in birth or egg hatching	.	1	1	N	12334	0	1	N	NA	.
373	enamel mineralization	.	0	1	N	NA	1	1	N	58235	.
374	endocytic recycling	.	0	1	N	NA	1	1	N	77407	.
375	endocytic vesicle	.	0	1	N	NA	1	1	N	77407	.
376	endomembrane system organization	.	0	1	N	NA	3	0.194755	N	22318, 105513, 71805	.
377	endopeptidase activity	.	1	1	N	12334	0	1	N	NA	.
378	endopeptidase inhibitor activity	.	0	1	N	NA	1	1	N	12835	.
379	endopeptidase regulator activity	.	0	1	N	NA	1	1	N	12835	.
380	endoplasmic reticulum	.	2	0.685023	N	94180, 12334	1	1	N	234593	.
381	endoplasmic reticulum membrane	.	0	1	N	NA	1	1	N	234593	.
382	endoplasmic reticulum part	.	1	1	N	12334	1	1	N	234593	.
383	endosomal part	.	0	1	N	NA	4	0.0264951	Y	105513, 74012, 77407, 208092	.
384	endosomal transport	.	0	1	N	NA	2	0.296813	N	105513, 77407	.
385	endosome	.	0	1	N	NA	7	0.00278945	Y	66797, 18481, 105513, 74012, 77407, 19339, 208092	.
386	endosome membrane	.	0	1	N	NA	4	0.0238241	Y	105513, 74012, 77407, 208092	.
387	energy derivation by oxidation of organic compounds	.	2	0.125733	N	66841, 11364	0	1	N	NA	.
388	energy reserve metabolic process	.	1	1	N	11364	0	1	N	NA	.
389	entry into cell of other organism involved in symbiotic interaction	.	0	1	N	NA	1	1	N	58235	.
390	entry into host	.	0	1	N	NA	1	1	N	58235	.
391	entry into host cell	.	0	1	N	NA	1	1	N	58235	.
392	entry into other organism involved in symbiotic interaction	.	0	1	N	NA	1	1	N	58235	.
393	envelope	.	3	0.167804	N	66841, 11364, 52538	4	0.368411	N	105513, 71805, 215999, 226180	.
394	enzyme activator activity	.	0	1	N	NA	1	1	N	19339	.
395	enzyme binding	.	0	1	N	NA	4	0.68087	N	77134, 66797, 18481, 19339	.
396	enzyme inhibitor activity	.	0	1	N	NA	1	1	N	12835	.
397	enzyme linked receptor protein signaling pathway	.	0	1	N	NA	3	0.388056	N	234593, 14586, 71805	.
398	enzyme regulator activity	.	0	1	N	NA	3	0.496117	N	12835, 210376, 19339	.
399	eosinophil activation	.	0	1	N	NA	1	1	N	22318	.
400	eosinophil activation involved in immune response	.	0	1	N	NA	1	1	N	22318	.
401	eosinophil degranulation	.	0	1	N	NA	1	1	N	22318	.
402	eosinophil mediated immunity	.	0	1	N	NA	1	1	N	22318	.
403	epithelial cell apoptotic process	.	0	1	N	NA	1	1	N	69807	.
404	epithelial cell development	.	0	1	N	NA	1	1	N	71805	.
405	epithelial cell differentiation	.	0	1	N	NA	2	0.648055	N	70350, 71805	.
406	epithelial cell differentiation involved in kidney development	.	0	1	N	NA	2	0.0628275	N	70350, 71805	.
407	epithelial cell migration	.	0	1	N	NA	1	1	N	71805	.
408	epithelium development	.	0	1	N	NA	2	0.856027	N	70350, 71805	.
409	epithelium migration	.	0	1	N	NA	1	1	N	71805	.
410	ER to Golgi vesicle-mediated transport	.	0	1	N	NA	1	1	N	77407	.
411	ERK1 and ERK2 cascade	.	0	1	N	NA	1	1	N	234593	.
412	ESCRT complex	.	0	1	N	NA	2	0.0433738	Y	105513, 208092	.
413	ESCRT III complex	.	0	1	N	NA	2	0.0179685	Y	105513, 208092	.
414	establishment of chromosome localization	.	0	1	N	NA	2	0.103063	N	105513, 208092	.
415	establishment of localization in cell	.	1	1	N	74013	7	0.054282	N	22318, 105513, 77407, 19339, 71805, 54160, 208092	.
416	establishment of organelle localization	.	0	1	N	NA	4	0.0189851	Y	22318, 105513, 19339, 208092	.
417	establishment of protein localization	.	1	1	N	74013	9	0.00865722	Y	22318, 381677, 105513, 77407, 19339, 71805, 215999, 54160, 208092	.
418	establishment of protein localization to membrane	.	1	1	N	74013	1	1	N	22318	.
419	establishment of protein localization to organelle	.	0	1	N	NA	1	1	N	71805	.
420	establishment of protein localization to plasma membrane	.	0	1	N	NA	1	1	N	22318	.
421	establishment of RNA localization	.	1	1	N	74013	1	1	N	71805	.
422	establishment of synaptic vesicle localization	.	0	1	N	NA	2	0.171863	N	22318, 19339	.
423	establishment of vesicle localization	.	0	1	N	NA	2	0.249187	N	22318, 19339	.
424	eukaryotic 43S preinitiation complex	.	1	1	N	16341	0	1	N	NA	.
425	eukaryotic 48S preinitiation complex	.	1	1	N	16341	0	1	N	NA	.
426	eukaryotic translation initiation factor 3 complex	.	1	1	N	16341	0	1	N	NA	.
427	evoked neurotransmitter secretion	.	0	1	N	NA	1	1	N	19339	.
428	excitatory synapse	.	0	1	N	NA	2	0.410472	N	238988, 14432	.
429	exit from mitosis	.	0	1	N	NA	1	1	N	105513	.
430	exocytic vesicle	.	0	1	N	NA	4	0.0048584	Y	22318, 19339, 56526, 14417	.
431	exocytic vesicle membrane	.	0	1	N	NA	2	0.126507	N	22318, 14417	.
432	exocytosis	.	0	1	N	NA	2	0.392545	N	22318, 19339	.
433	exopeptidase activity	.	0	1	N	NA	1	1	N	75221	.
434	extracellular exosome	.	6	0.0241125	Y	16341, 110695, 11364, 107747, 12334, 52538	9	0.154796	N	22318, 12835, 70350, 239217, 74012, 77407, 54130, 75221, 208092	.
435	extracellular ligand-gated ion channel activity	.	0	1	N	NA	1	1	N	14402	.
436	extracellular matrix	.	0	1	N	NA	1	1	N	12835	.
437	extracellular organelle	.	6	0.0249381	Y	16341, 110695, 11364, 107747, 12334, 52538	10	0.0770682	N	22318, 12835, 70350, 239217, 74012, 77407, 54130, 75221, 19339, 208092	.
438	extracellular region	.	6	0.17104	N	16341, 110695, 11364, 107747, 12334, 52538	13	0.161437	N	22318, 70350, 74012, 54130, 75221, 12835, 381677, 12653, 239217, 77407, 19339, 226180, 208092	.
439	extracellular region part	.	6	0.106373	N	16341, 110695, 11364, 107747, 12334, 52538	12	0.138328	N	22318, 12835, 70350, 381677, 239217, 74012, 77407, 54130, 75221, 19339, 226180, 208092	.
440	extracellular space	.	0	1	N	NA	3	0.843999	N	12835, 381677, 226180	.
441	extracellular vesicle	.	6	0.0246733	Y	16341, 110695, 11364, 107747, 12334, 52538	10	0.0760308	N	22318, 12835, 70350, 239217, 74012, 77407, 54130, 75221, 19339, 208092	.
442	extrinsic component of cytoplasmic side of plasma membrane	.	1	1	N	13527	0	1	N	NA	.
443	extrinsic component of membrane	.	1	1	N	13527	1	1	N	58235	.
444	extrinsic component of plasma membrane	.	1	1	N	13527	1	1	N	58235	.
445	eye development	.	0	1	N	NA	1	1	N	58235	.
446	eye morphogenesis	.	0	1	N	NA	1	1	N	58235	.
447	fat cell differentiation	.	0	1	N	NA	1	1	N	69807	.
448	fatty acid beta-oxidation	.	3	0.000645189	Y	66841, 11364, 52538	0	1	N	NA	.
449	fatty acid beta-oxidation using acyl-CoA dehydrogenase	.	2	0.0111132	Y	66841, 11364	0	1	N	NA	.
450	fatty acid catabolic process	.	3	0.000931986	Y	66841, 11364, 52538	0	1	N	NA	.
451	fatty acid ligase activity	.	1	1	N	94180	0	1	N	NA	.
452	fatty acid metabolic process	.	5	3.4461e-05	Y	94180, 66841, 264895, 11364, 52538	0	1	N	NA	.
453	fatty acid oxidation	.	3	0.00134882	Y	66841, 11364, 52538	0	1	N	NA	.
454	fatty-acyl-CoA binding	.	1	1	N	11364	0	1	N	NA	.
455	female gonad development	.	0	1	N	NA	1	1	N	381677	.
456	female sex differentiation	.	0	1	N	NA	1	1	N	381677	.
457	fibroblast migration	.	0	1	N	NA	1	1	N	18481	.
458	fibroblast proliferation	.	0	1	N	NA	1	1	N	69807	.
459	filopodium	.	0	1	N	NA	1	1	N	14432	.
460	filopodium membrane	.	0	1	N	NA	1	1	N	14432	.
461	flavin adenine dinucleotide binding	.	1	1	N	11364	0	1	N	NA	.
462	focal adhesion	.	1	1	N	12334	0	1	N	NA	.
463	folic acid-containing compound catabolic process	.	1	1	N	107747	0	1	N	NA	.
464	folic acid-containing compound metabolic process	.	1	1	N	107747	0	1	N	NA	.
465	forebrain development	.	0	1	N	NA	1	1	N	66797	.
466	formation of translation preinitiation complex	.	1	1	N	16341	0	1	N	NA	.
467	formyltetrahydrofolate dehydrogenase activity	.	1	1	N	107747	0	1	N	NA	.
468	G1 DNA damage checkpoint	.	0	1	N	NA	1	1	N	12035	.
469	G1/S transition of mitotic cell cycle	.	0	1	N	NA	1	1	N	12035	.
470	GABA receptor activity	.	0	1	N	NA	1	1	N	14402	.
471	GABA receptor complex	.	0	1	N	NA	1	1	N	14402	.
472	GABA-A receptor activity	.	0	1	N	NA	1	1	N	14402	.
473	GABA-A receptor complex	.	0	1	N	NA	1	1	N	14402	.
474	GABA-gated chloride ion channel activity	.	0	1	N	NA	1	1	N	14402	.
475	gamma-aminobutyric acid signaling pathway	.	0	1	N	NA	1	1	N	14402	.
476	gated channel activity	.	0	1	N	NA	1	1	N	14402	.
477	GDP binding	.	0	1	N	NA	2	0.10148	N	74012, 77407	.
478	gene expression	.	2	0.968236	N	16341, 12334	4	0.996309	N	77134, 70350, 71805, 69807	.
479	generation of neurons	.	0	1	N	NA	9	0.00230173	Y	58235, 234593, 66797, 14402, 14432, 18481, 77407, 19339, 69807	.
480	generation of precursor metabolites and energy	.	2	0.171622	N	66841, 11364	1	1	N	381677	.
481	gland development	.	1	1	N	11364	0	1	N	NA	.
482	glial cell differentiation	.	0	1	N	NA	1	1	N	14432	.
483	glial cell-derived neurotrophic factor receptor activity	.	0	1	N	NA	1	1	N	14586	.
484	gliogenesis	.	0	1	N	NA	1	1	N	14432	.
485	glomerular epithelial cell development	.	0	1	N	NA	1	1	N	71805	.
486	glomerular epithelial cell differentiation	.	0	1	N	NA	2	0.0350417	Y	70350, 71805	.
487	glomerular epithelium development	.	0	1	N	NA	2	0.0381678	Y	70350, 71805	.
488	glomerular visceral epithelial cell development	.	0	1	N	NA	1	1	N	71805	.
489	glomerular visceral epithelial cell differentiation	.	0	1	N	NA	2	0.0334749	Y	70350, 71805	.
490	glomerular visceral epithelial cell migration	.	0	1	N	NA	1	1	N	71805	.
491	glomerulus development	.	0	1	N	NA	2	0.103063	N	70350, 71805	.
492	glucan biosynthetic process	.	1	1	N	11364	0	1	N	NA	.
493	glucan metabolic process	.	1	1	N	11364	0	1	N	NA	.
494	glucose homeostasis	.	0	1	N	NA	2	0.33826	N	381677, 215999	.
495	glucose metabolic process	.	1	1	N	11364	0	1	N	NA	.
496	glutamate binding	.	0	1	N	NA	1	1	N	14417	.
497	glutamate catabolic process	.	0	1	N	NA	1	1	N	14417	.
498	glutamate decarboxylase activity	.	0	1	N	NA	1	1	N	14417	.
499	glutamate decarboxylation to succinate	.	0	1	N	NA	1	1	N	14417	.
500	glutamate metabolic process	.	0	1	N	NA	1	1	N	14417	.
501	glutamine family amino acid catabolic process	.	0	1	N	NA	1	1	N	14417	.
502	glutamine family amino acid metabolic process	.	0	1	N	NA	1	1	N	14417	.
503	glycine betaine biosynthetic process	.	1	1	N	110695	0	1	N	NA	.
504	glycine betaine biosynthetic process from choline	.	1	1	N	110695	0	1	N	NA	.
505	glycine betaine metabolic process	.	1	1	N	110695	0	1	N	NA	.
506	glycogen biosynthetic process	.	1	1	N	11364	0	1	N	NA	.
507	glycogen metabolic process	.	1	1	N	11364	0	1	N	NA	.
508	glycoprotein complex	.	1	1	N	13527	0	1	N	NA	.
509	Golgi apparatus	.	2	0.620633	N	94180, 12334	5	0.277275	N	22318, 66797, 54130, 14417, 54160	.
510	Golgi apparatus part	.	0	1	N	NA	4	0.177151	N	22318, 54130, 14417, 54160	.
511	Golgi membrane	.	0	1	N	NA	2	0.657284	N	14417, 54160	.
512	Golgi subcompartment	.	0	1	N	NA	1	1	N	22318	.
513	Golgi to plasma membrane protein transport	.	0	1	N	NA	1	1	N	22318	.
514	Golgi vesicle transport	.	0	1	N	NA	2	0.278123	N	77407, 54160	.
515	Golgi-associated vesicle	.	0	1	N	NA	2	0.135301	N	54130, 54160	.
516	Golgi-associated vesicle membrane	.	0	1	N	NA	1	1	N	54160	.
517	gonad development	.	0	1	N	NA	1	1	N	381677	.
518	G-protein coupled receptor signaling pathway	.	0	1	N	NA	1	1	N	14402	.
519	granulocyte activation	.	0	1	N	NA	1	1	N	22318	.
520	growth	.	0	1	N	NA	2	0.82228	N	14432, 69807	.
521	growth cone	.	0	1	N	NA	4	0.00603734	Y	58235, 70350, 238988, 14432	.
522	growth cone membrane	.	0	1	N	NA	2	0.0159875	Y	58235, 14432	.
523	GTP binding	.	0	1	N	NA	4	0.029982	Y	74012, 77407, 19339, 56526	.
524	GTPase activity	.	0	1	N	NA	2	0.312298	N	77407, 19339	.
525	GTPase binding	.	0	1	N	NA	1	1	N	18481	.
526	GTP-dependent protein binding	.	0	1	N	NA	1	1	N	19339	.
527	guanyl nucleotide binding	.	0	1	N	NA	4	0.0345553	Y	74012, 77407, 19339, 56526	.
528	guanyl ribonucleotide binding	.	0	1	N	NA	4	0.0343399	Y	74012, 77407, 19339, 56526	.
529	head development	.	0	1	N	NA	4	0.134535	N	234593, 66797, 70350, 226180	.
530	heart development	.	1	1	N	11364	1	1	N	234593	.
531	hemostasis	.	0	1	N	NA	1	1	N	74012	.
532	hepaticobiliary system development	.	1	1	N	11364	0	1	N	NA	.
533	heterocycle biosynthetic process	.	0	1	N	NA	3	0.994	N	70350, 18481, 69807	.
534	heterocycle catabolic process	.	2	0.148715	N	16341, 107747	0	1	N	NA	.
535	heterocyclic compound binding	.	5	0.416301	N	16341, 94180, 264895, 11364, 52538	10	0.808107	N	77134, 70350, 18481, 239217, 74012, 77407, 54130, 19339, 56526, 69807	.
536	heterophilic cell-cell adhesion via plasma membrane cell adhesion molecules	.	0	1	N	NA	1	1	N	58235	.
537	hexose metabolic process	.	1	1	N	11364	0	1	N	NA	.
538	homeostatic process	.	1	1	N	11364	3	0.778136	N	381677, 215999, 69807	.
539	homophilic cell adhesion via plasma membrane adhesion molecules	.	0	1	N	NA	1	1	N	58235	.
540	homotypic cell-cell adhesion	.	0	1	N	NA	1	1	N	74012	.
541	hormone activity	.	0	1	N	NA	1	1	N	381677	.
542	hormone secretion	.	0	1	N	NA	3	0.108503	N	22318, 381677, 215999	.
543	hormone transport	.	0	1	N	NA	3	0.112676	N	22318, 381677, 215999	.
544	hydrolase activity, acting on acid anhydrides	.	0	1	N	NA	2	0.764499	N	77407, 19339	.
545	hydrolase activity, acting on acid anhydrides, in phosphorus-containing anhydrides	.	0	1	N	NA	2	0.763176	N	77407, 19339	.
546	hydroxymethyl-, formyl- and related transferase activity	.	1	1	N	107747	0	1	N	NA	.
547	identical protein binding	.	1	1	N	11364	2	0.909874	N	58235, 12035	.
548	I-kappaB kinase/NF-kappaB signaling	.	0	1	N	NA	1	1	N	69807	.
549	imitative learning	.	0	1	N	NA	1	1	N	66797	.
550	immune effector process	.	0	1	N	NA	3	0.347215	N	241589, 22318, 71805	.
551	immune response	.	1	1	N	74013	2	0.873826	N	22318, 69807	.
552	immune response-activating cell surface receptor signaling pathway	.	1	1	N	74013	0	1	N	NA	.
553	immune response-activating signal transduction	.	1	1	N	74013	0	1	N	NA	.
554	immune response-regulating cell surface receptor signaling pathway	.	1	1	N	74013	0	1	N	NA	.
555	immune response-regulating signaling pathway	.	1	1	N	74013	0	1	N	NA	.
556	in utero embryonic development	.	1	1	N	12334	0	1	N	NA	.
557	inflammatory response	.	0	1	N	NA	1	1	N	77134	.
558	inhibitory postsynaptic potential	.	0	1	N	NA	1	1	N	14402	.
559	inhibitory synapse	.	0	1	N	NA	2	0.0414423	Y	14402, 14417	.
560	innate immune response	.	0	1	N	NA	1	1	N	69807	.
561	inner ear development	.	0	1	N	NA	1	1	N	14402	.
562	inner ear receptor cell development	.	0	1	N	NA	1	1	N	14402	.
563	inner ear receptor cell differentiation	.	0	1	N	NA	1	1	N	14402	.
564	inner mitochondrial membrane protein complex	.	0	1	N	NA	1	1	N	215999	.
565	innervation	.	0	1	N	NA	1	1	N	14402	.
566	inorganic anion transmembrane transport	.	0	1	N	NA	1	1	N	14402	.
567	inorganic anion transmembrane transporter activity	.	0	1	N	NA	1	1	N	14402	.
568	inorganic anion transport	.	0	1	N	NA	1	1	N	14402	.
569	inorganic cation transmembrane transport	.	0	1	N	NA	2	0.558859	N	22318, 215999	.
570	inorganic cation transmembrane transporter activity	.	0	1	N	NA	1	1	N	215999	.
571	inorganic ion homeostasis	.	0	1	N	NA	1	1	N	215999	.
572	inorganic ion transmembrane transport	.	0	1	N	NA	3	0.222144	N	22318, 14402, 215999	.
573	insulin secretion	.	0	1	N	NA	2	0.2686	N	381677, 215999	.
574	integral component of mitochondrial inner membrane	.	1	1	N	66841	1	1	N	215999	.
575	integral component of mitochondrial membrane	.	1	1	N	66841	1	1	N	215999	.
576	integral component of organelle membrane	.	1	1	N	66841	1	1	N	215999	.
577	integral component of plasma membrane	.	0	1	N	NA	4	0.514973	N	22318, 58235, 66797, 14402	.
578	interaction with host	.	1	1	N	67955	1	1	N	58235	.
579	interaction with symbiont	.	1	1	N	67955	0	1	N	NA	.
580	intercellular bridge	.	0	1	N	NA	1	1	N	77407	.
581	interleukin-17-mediated signaling pathway	.	0	1	N	NA	1	1	N	69807	.
582	intermediate filament	.	0	1	N	NA	1	1	N	226180	.
583	intermediate filament cytoskeleton	.	0	1	N	NA	1	1	N	226180	.
584	intermediate filament cytoskeleton organization	.	0	1	N	NA	1	1	N	226180	.
585	intermediate filament-based process	.	0	1	N	NA	1	1	N	226180	.
586	interspecies interaction between organisms	.	1	1	N	67955	5	0.0187709	Y	241589, 58235, 71805, 69807, 208092	.
587	intracellular protein transport	.	1	1	N	74013	3	0.43072	N	22318, 71805, 54160	.
588	intracellular ribonucleoprotein complex	.	1	1	N	16341	2	0.856997	N	77134, 226180	.
589	intracellular signal transduction	.	0	1	N	NA	7	0.179317	N	234593, 14586, 74012, 77407, 19339, 215999, 69807	.
590	intracellular transport	.	1	1	N	74013	4	0.354471	N	22318, 77407, 71805, 54160	.
591	intra-Golgi vesicle-mediated transport	.	0	1	N	NA	1	1	N	54160	.
592	intraspecies interaction between organisms	.	0	1	N	NA	1	1	N	66797	.
593	intrinsic apoptotic signaling pathway	.	0	1	N	NA	1	1	N	69807	.
594	intrinsic apoptotic signaling pathway in response to DNA damage	.	0	1	N	NA	1	1	N	69807	.
595	intrinsic component of mitochondrial inner membrane	.	1	1	N	66841	1	1	N	215999	.
596	intrinsic component of mitochondrial membrane	.	1	1	N	66841	1	1	N	215999	.
597	intrinsic component of organelle membrane	.	1	1	N	66841	1	1	N	215999	.
598	intrinsic component of plasma membrane	.	0	1	N	NA	4	0.5512	N	22318, 58235, 66797, 14402	.
599	ion binding	.	3	0.709804	N	13527, 66841, 12334	6	0.910883	N	12035, 18481, 75221, 270097, 14417, 69807	.
600	ion channel activity	.	0	1	N	NA	2	0.517119	N	14402, 215999	.
601	ion channel binding	.	0	1	N	NA	1	1	N	22318	.
602	ion channel complex	.	0	1	N	NA	4	0.016098	Y	22318, 66797, 14402, 215999	.
603	ion homeostasis	.	0	1	N	NA	1	1	N	215999	.
604	ion transmembrane transport	.	0	1	N	NA	3	0.306881	N	22318, 14402, 215999	.
605	ion transport	.	0	1	N	NA	4	0.377184	N	22318, 58235, 14402, 215999	.
606	iron ion transport	.	0	1	N	NA	1	1	N	58235	.
607	iron-sulfur cluster binding	.	1	1	N	66841	0	1	N	NA	.
608	isomerase activity	.	1	1	N	11364	0	1	N	NA	.
609	JAK-STAT cascade	.	0	1	N	NA	1	1	N	14586	.
610	juxtaparanode region of axon	.	0	1	N	NA	1	1	N	66797	.
611	keratinocyte apoptotic process	.	0	1	N	NA	1	1	N	69807	.
612	kidney development	.	0	1	N	NA	2	0.388526	N	70350, 71805	.
613	kidney epithelium development	.	0	1	N	NA	2	0.225488	N	70350, 71805	.
614	kinase activity	.	0	1	N	NA	1	1	N	18481	.
615	kinase binding	.	0	1	N	NA	1	1	N	77134	.
616	kinetochore	.	0	1	N	NA	1	1	N	56526	.
617	L-aminoadipate-semialdehyde dehydrogenase activity	.	1	1	N	110695	0	1	N	NA	.
618	late endosome	.	0	1	N	NA	1	1	N	208092	.
619	late endosome membrane	.	0	1	N	NA	1	1	N	208092	.
620	late endosome to vacuole transport	.	0	1	N	NA	1	1	N	105513	.
621	leading edge membrane	.	0	1	N	NA	1	1	N	66797	.
622	learned vocalization behavior or vocal learning	.	0	1	N	NA	1	1	N	66797	.
623	learning	.	0	1	N	NA	2	0.235554	N	234593, 66797	.
624	learning or memory	.	0	1	N	NA	2	0.35756	N	234593, 66797	.
625	lens development in camera-type eye	.	0	1	N	NA	1	1	N	58235	.
626	lens morphogenesis in camera-type eye	.	0	1	N	NA	1	1	N	58235	.
627	leucine biosynthetic process	.	0	1	N	NA	1	1	N	12035	.
628	leucine metabolic process	.	0	1	N	NA	1	1	N	12035	.
629	leukocyte activation	.	0	1	N	NA	1	1	N	22318	.
630	leukocyte activation involved in immune response	.	0	1	N	NA	1	1	N	22318	.
631	leukocyte degranulation	.	0	1	N	NA	1	1	N	22318	.
632	leukocyte mediated immunity	.	0	1	N	NA	1	1	N	22318	.
633	ligand-gated channel activity	.	0	1	N	NA	1	1	N	14402	.
634	ligand-gated ion channel activity	.	0	1	N	NA	1	1	N	14402	.
635	ligase activity	.	2	0.190349	N	94180, 264895	1	1	N	69807	.
636	ligase activity, forming carbon-sulfur bonds	.	1	1	N	94180	0	1	N	NA	.
637	limbic system development	.	0	1	N	NA	1	1	N	66797	.
638	lipid binding	.	0	1	N	NA	3	0.333838	N	22318, 14432, 77407	.
639	lipid catabolic process	.	3	0.00994948	Y	66841, 11364, 52538	0	1	N	NA	.
640	lipid homeostasis	.	1	1	N	11364	0	1	N	NA	.
641	lipid metabolic process	.	5	0.00319605	Y	94180, 66841, 264895, 11364, 52538	1	1	N	29859	.
642	lipid modification	.	3	0.00496033	Y	66841, 11364, 52538	0	1	N	NA	.
643	lipid oxidation	.	3	0.00140275	Y	66841, 11364, 52538	0	1	N	NA	.
644	L-isoleucine transaminase activity	.	0	1	N	NA	1	1	N	12035	.
645	liver development	.	1	1	N	11364	0	1	N	NA	.
646	L-leucine transaminase activity	.	0	1	N	NA	1	1	N	12035	.
647	localization of cell	.	0	1	N	NA	5	0.170602	N	234593, 18481, 74012, 71805, 69807	.
648	localization within membrane	.	1	1	N	74013	0	1	N	NA	.
649	locomotion	.	0	1	N	NA	7	0.0330842	Y	58235, 234593, 14432, 18481, 74012, 71805, 69807	.
650	long-chain fatty acid metabolic process	.	1	1	N	94180	0	1	N	NA	.
651	long-chain fatty acid-CoA ligase activity	.	1	1	N	94180	0	1	N	NA	.
652	long-term synaptic potentiation	.	0	1	N	NA	1	1	N	22318	.
653	lung development	.	0	1	N	NA	1	1	N	19339	.
654	L-valine transaminase activity	.	0	1	N	NA	1	1	N	12035	.
655	lysophosphatidic acid binding	.	0	1	N	NA	1	1	N	14432	.
656	lysosome	.	1	1	N	12334	0	1	N	NA	.
657	lytic vacuole	.	1	1	N	12334	0	1	N	NA	.
658	macroautophagy	.	0	1	N	NA	2	0.399515	N	241589, 71805	.
659	macromitophagy	.	0	1	N	NA	2	0.203673	N	241589, 71805	.
660	macromolecular complex assembly	.	2	0.594128	N	16341, 11364	5	0.237202	N	22318, 18481, 239217, 71805, 215999	.
661	macromolecular complex binding	.	1	1	N	107747	3	0.759324	N	22318, 14402, 238988	.
662	macromolecular complex subunit organization	.	2	0.735357	N	16341, 11364	5	0.495359	N	22318, 18481, 239217, 71805, 215999	.
663	macromolecule catabolic process	.	2	0.440422	N	16341, 12334	1	1	N	69807	.
664	macromolecule localization	.	1	1	N	74013	11	0.0077374	Y	22318, 58235, 66797, 381677, 105513, 77407, 19339, 71805, 215999, 54160, 208092	.
665	main axon	.	0	1	N	NA	1	1	N	66797	.
666	maintenance of presynaptic active zone structure	.	0	1	N	NA	1	1	N	19339	.
667	maintenance of synapse structure	.	0	1	N	NA	1	1	N	19339	.
668	manchette	.	0	1	N	NA	1	1	N	54130	.
669	MAP kinase kinase activity	.	0	1	N	NA	1	1	N	18481	.
670	MAPK cascade	.	0	1	N	NA	1	1	N	234593	.
671	mating	.	0	1	N	NA	1	1	N	381677	.
672	mechanoreceptor differentiation	.	0	1	N	NA	1	1	N	14402	.
673	mechanosensory behavior	.	0	1	N	NA	1	1	N	66797	.
674	medium-chain fatty acid catabolic process	.	1	1	N	11364	0	1	N	NA	.
675	medium-chain fatty acid metabolic process	.	1	1	N	11364	0	1	N	NA	.
676	medium-chain-acyl-CoA dehydrogenase activity	.	1	1	N	11364	0	1	N	NA	.
677	melanosome	.	0	1	N	NA	1	1	N	77407	.
678	membrane budding	.	0	1	N	NA	1	1	N	208092	.
679	membrane coat	.	0	1	N	NA	1	1	N	54160	.
680	membrane docking	.	0	1	N	NA	1	1	N	234593	.
681	membrane fusion	.	0	1	N	NA	2	0.24178	N	22318, 19339	.
682	membrane microdomain	.	2	0.212988	N	12334, 74013	1	1	N	74012	.
683	membrane organization	.	2	0.389072	N	74013, 52538	6	0.011523	Y	22318, 66797, 105513, 19339, 71805, 208092	.
684	membrane raft	.	2	0.212988	N	12334, 74013	1	1	N	74012	.
685	membrane region	.	2	0.252353	N	12334, 74013	2	0.569994	N	74012, 77407	.
686	membrane-bounded vesicle	.	7	0.0159833	Y	16341, 110695, 94180, 11364, 107747, 12334, 52538	15	0.00372416	Y	22318, 70350, 74012, 54130, 75221, 54160, 12835, 381677, 12653, 239217, 77407, 19339, 56526, 14417, 208092	.
687	metal cluster binding	.	1	1	N	66841	0	1	N	NA	.
688	metal ion binding	.	3	0.678079	N	13527, 66841, 12334	4	0.986251	N	18481, 75221, 270097, 69807	.
689	metal ion homeostasis	.	0	1	N	NA	1	1	N	215999	.
690	metal ion transmembrane transporter activity	.	0	1	N	NA	1	1	N	215999	.
691	metal ion transport	.	0	1	N	NA	3	0.365671	N	22318, 58235, 215999	.
692	metallopeptidase activity	.	0	1	N	NA	1	1	N	75221	.
693	metaphase plate congression	.	0	1	N	NA	2	0.0719165	N	105513, 208092	.
694	microbody	.	1	1	N	94180	0	1	N	NA	.
695	microtubule	.	0	1	N	NA	1	1	N	54130	.
696	microtubule associated complex	.	0	1	N	NA	1	1	N	54130	.
697	microtubule cytoskeleton	.	0	1	N	NA	2	0.90257	N	54130, 56526	.
698	microtubule end	.	0	1	N	NA	1	1	N	54130	.
699	microtubule organizing center	.	0	1	N	NA	1	1	N	54130	.
700	microtubule organizing center part	.	0	1	N	NA	1	1	N	54130	.
701	midbody	.	0	1	N	NA	1	1	N	56526	.
702	midbrain development	.	0	1	N	NA	2	0.131786	N	70350, 226180	.
703	mitochondrial calcium ion homeostasis	.	0	1	N	NA	1	1	N	215999	.
704	mitochondrial calcium ion transport	.	0	1	N	NA	1	1	N	215999	.
705	mitochondrial electron transfer flavoprotein complex	.	1	1	N	66841	0	1	N	NA	.
706	mitochondrial envelope	.	3	0.072268	N	66841, 11364, 52538	1	1	N	215999	.
707	mitochondrial inner membrane	.	2	0.253421	N	66841, 52538	1	1	N	215999	.
708	mitochondrial matrix	.	3	0.0180655	Y	66841, 11364, 52538	0	1	N	NA	.
709	mitochondrial membrane	.	3	0.0636832	N	66841, 11364, 52538	1	1	N	215999	.
710	mitochondrial membrane organization	.	1	1	N	52538	0	1	N	NA	.
711	mitochondrial membrane part	.	1	1	N	66841	1	1	N	215999	.
712	mitochondrial outer membrane permeabilization	.	1	1	N	52538	0	1	N	NA	.
713	mitochondrial outer membrane permeabilization involved in programmed cell death	.	1	1	N	52538	0	1	N	NA	.
714	mitochondrial part	.	3	0.11873	N	66841, 11364, 52538	1	1	N	215999	.
715	mitochondrial protein complex	.	1	1	N	66841	1	1	N	215999	.
716	mitochondrial transmembrane transport	.	0	1	N	NA	1	1	N	215999	.
717	mitochondrial transport	.	1	1	N	52538	1	1	N	215999	.
718	mitochondrion	.	6	0.0043346	Y	110695, 66841, 264895, 11364, 107747, 52538	4	0.717283	N	234593, 12035, 77407, 215999	.
719	mitochondrion disassembly	.	0	1	N	NA	2	0.247958	N	241589, 71805	.
720	mitochondrion organization	.	1	1	N	52538	3	0.299613	N	241589, 19339, 71805	.
721	mitophagy	.	0	1	N	NA	2	0.247958	N	241589, 71805	.
722	mitophagy in response to mitochondrial depolarization	.	0	1	N	NA	2	0.198455	N	241589, 71805	.
723	mitotic cell cycle	.	0	1	N	NA	3	0.366264	N	12035, 105513, 208092	.
724	mitotic cell cycle checkpoint	.	0	1	N	NA	1	1	N	12035	.
725	mitotic cell cycle phase transition	.	0	1	N	NA	2	0.404447	N	12035, 105513	.
726	mitotic cell cycle process	.	0	1	N	NA	3	0.315347	N	12035, 105513, 208092	.
727	mitotic DNA damage checkpoint	.	0	1	N	NA	1	1	N	12035	.
728	mitotic DNA integrity checkpoint	.	0	1	N	NA	1	1	N	12035	.
729	mitotic G1 DNA damage checkpoint	.	0	1	N	NA	1	1	N	12035	.
730	mitotic G1/S transition checkpoint	.	0	1	N	NA	1	1	N	12035	.
731	mitotic metaphase plate congression	.	0	1	N	NA	2	0.0536525	N	105513, 208092	.
732	mitotic nuclear division	.	0	1	N	NA	2	0.496089	N	105513, 208092	.
733	mitotic sister chromatid segregation	.	0	1	N	NA	2	0.197145	N	105513, 208092	.
734	modification by host of symbiont molecular function	.	1	1	N	67955	0	1	N	NA	.
735	modification by host of symbiont morphology or physiology	.	1	1	N	67955	0	1	N	NA	.
736	modification by symbiont of host morphology or physiology	.	1	1	N	67955	0	1	N	NA	.
737	modification of morphology or physiology of other organism	.	1	1	N	67955	0	1	N	NA	.
738	modification of morphology or physiology of other organism involved in symbiotic interaction	.	1	1	N	67955	0	1	N	NA	.
739	modification-dependent macromolecule catabolic process	.	0	1	N	NA	1	1	N	69807	.
740	modification-dependent protein catabolic process	.	0	1	N	NA	1	1	N	69807	.
741	modified amino acid binding	.	0	1	N	NA	1	1	N	14432	.
742	modulation by host of symbiont catalytic activity	.	1	1	N	67955	0	1	N	NA	.
743	modulation by symbiont of host molecular function	.	1	1	N	67955	0	1	N	NA	.
744	modulation of catalytic activity in other organism involved in symbiotic interaction	.	1	1	N	67955	0	1	N	NA	.
745	modulation of molecular function in other organism	.	1	1	N	67955	0	1	N	NA	.
746	modulation of molecular function in other organism involved in symbiotic interaction	.	1	1	N	67955	0	1	N	NA	.
747	modulation of synaptic transmission	.	0	1	N	NA	3	0.100293	N	22318, 381677, 19339	.
748	molecular function regulator	.	0	1	N	NA	3	0.656874	N	12835, 210376, 19339	.
749	molecular transducer activity	.	0	1	N	NA	3	0.959943	N	58235, 14402, 14586	.
750	monocarboxylic acid catabolic process	.	3	0.00121847	Y	66841, 11364, 52538	0	1	N	NA	.
751	monocarboxylic acid metabolic process	.	5	0.00016275	Y	94180, 66841, 264895, 11364, 52538	0	1	N	NA	.
752	monosaccharide metabolic process	.	1	1	N	11364	0	1	N	NA	.
753	monovalent inorganic cation transport	.	0	1	N	NA	1	1	N	22318	.
754	movement of cell or subcellular component	.	0	1	N	NA	7	0.0545378	N	58235, 234593, 14432, 18481, 74012, 71805, 69807	.
755	mRNA catabolic process	.	1	1	N	16341	0	1	N	NA	.
756	mRNA export from nucleus	.	0	1	N	NA	1	1	N	71805	.
757	mRNA metabolic process	.	1	1	N	16341	0	1	N	NA	.
758	mRNA stabilization	.	0	1	N	NA	1	1	N	77134	.
759	mRNA transport	.	0	1	N	NA	1	1	N	71805	.
760	mRNA-containing ribonucleoprotein complex export from nucleus	.	0	1	N	NA	1	1	N	71805	.
761	multicellular organism reproduction	.	0	1	N	NA	1	1	N	381677	.
762	multicellular organismal homeostasis	.	0	1	N	NA	1	1	N	69807	.
763	multicellular organismal reproductive process	.	0	1	N	NA	1	1	N	381677	.
764	multi-organism behavior	.	0	1	N	NA	1	1	N	66797	.
765	multi-organism cellular process	.	0	1	N	NA	5	0.0147257	Y	241589, 58235, 71805, 69807, 208092	.
766	multi-organism membrane budding	.	0	1	N	NA	1	1	N	208092	.
767	multi-organism membrane organization	.	0	1	N	NA	1	1	N	208092	.
768	multi-organism metabolic process	.	0	1	N	NA	1	1	N	69807	.
769	multi-organism organelle organization	.	0	1	N	NA	1	1	N	208092	.
770	multi-organism reproductive process	.	0	1	N	NA	1	1	N	381677	.
771	muscle cell cellular homeostasis	.	0	1	N	NA	1	1	N	69807	.
772	muscle cell differentiation	.	2	0.208571	N	11364, 12334	1	1	N	69807	.
773	muscle cell migration	.	0	1	N	NA	1	1	N	234593	.
774	muscle cell proliferation	.	0	1	N	NA	1	1	N	234593	.
775	muscle myosin complex	.	0	1	N	NA	1	1	N	69807	.
776	muscle structure development	.	2	0.307088	N	11364, 12334	1	1	N	69807	.
777	muscle tissue development	.	1	1	N	11364	0	1	N	NA	.
778	myelin sheath	.	0	1	N	NA	2	0.352241	N	54130, 226180	.
779	myeloid cell activation involved in immune response	.	0	1	N	NA	1	1	N	22318	.
780	myeloid leukocyte activation	.	0	1	N	NA	1	1	N	22318	.
781	myeloid leukocyte mediated immunity	.	0	1	N	NA	1	1	N	22318	.
782	myoblast fusion	.	1	1	N	12334	0	1	N	NA	.
783	myofibril	.	0	1	N	NA	1	1	N	69807	.
784	myofilament	.	0	1	N	NA	1	1	N	69807	.
785	myosin binding	.	0	1	N	NA	3	0.00558428	Y	22318, 19339, 69807	.
786	myosin complex	.	0	1	N	NA	1	1	N	69807	.
787	myosin filament	.	0	1	N	NA	1	1	N	69807	.
788	myosin II complex	.	0	1	N	NA	1	1	N	69807	.
789	myosin V binding	.	0	1	N	NA	1	1	N	19339	.
790	myotube differentiation	.	1	1	N	12334	0	1	N	NA	.
791	negative regulation by host of symbiont molecular function	.	1	1	N	67955	0	1	N	NA	.
792	negative regulation of apoptotic process	.	1	1	N	52538	2	0.789397	N	14402, 69807	.
793	negative regulation of apoptotic signaling pathway	.	1	1	N	52538	1	1	N	69807	.
794	negative regulation of biosynthetic process	.	0	1	N	NA	2	0.933264	N	70350, 69807	.
795	negative regulation of cell communication	.	1	1	N	52538	2	0.856773	N	234593, 69807	.
796	negative regulation of cell cycle	.	0	1	N	NA	1	1	N	12035	.
797	negative regulation of cell cycle G1/S phase transition	.	0	1	N	NA	1	1	N	12035	.
798	negative regulation of cell cycle phase transition	.	0	1	N	NA	1	1	N	12035	.
799	negative regulation of cell cycle process	.	0	1	N	NA	1	1	N	12035	.
800	negative regulation of cell death	.	1	1	N	52538	3	0.509339	N	14402, 71805, 69807	.
801	negative regulation of cell migration	.	0	1	N	NA	2	0.308255	N	234593, 74012	.
802	negative regulation of cell motility	.	0	1	N	NA	2	0.321749	N	234593, 74012	.
803	negative regulation of cell proliferation	.	0	1	N	NA	2	0.657393	N	234593, 69807	.
804	negative regulation of cellular biosynthetic process	.	0	1	N	NA	2	0.929484	N	70350, 69807	.
805	negative regulation of cellular component movement	.	0	1	N	NA	2	0.355443	N	234593, 74012	.
806	negative regulation of cellular component organization	.	1	1	N	52538	0	1	N	NA	.
807	negative regulation of cellular macromolecule biosynthetic process	.	0	1	N	NA	1	1	N	70350	.
808	negative regulation of cellular metabolic process	.	0	1	N	NA	3	0.913033	N	70350, 14586, 69807	.
809	negative regulation of cellular protein metabolic process	.	0	1	N	NA	1	1	N	14586	.
810	negative regulation of cellular response to oxidative stress	.	0	1	N	NA	1	1	N	71805	.
811	negative regulation of epithelial cell apoptotic process	.	0	1	N	NA	1	1	N	69807	.
812	negative regulation of fibroblast proliferation	.	0	1	N	NA	1	1	N	69807	.
813	negative regulation of G1/S transition of mitotic cell cycle	.	0	1	N	NA	1	1	N	12035	.
814	negative regulation of gene expression	.	0	1	N	NA	2	0.937073	N	70350, 69807	.
815	negative regulation of hydrogen peroxide-induced cell death	.	0	1	N	NA	1	1	N	71805	.
816	negative regulation of intracellular signal transduction	.	0	1	N	NA	1	1	N	69807	.
817	negative regulation of intrinsic apoptotic signaling pathway	.	0	1	N	NA	1	1	N	69807	.
818	negative regulation of intrinsic apoptotic signaling pathway in response to DNA damage	.	0	1	N	NA	1	1	N	69807	.
819	negative regulation of keratinocyte apoptotic process	.	0	1	N	NA	1	1	N	69807	.
820	negative regulation of locomotion	.	0	1	N	NA	2	0.35756	N	234593, 74012	.
821	negative regulation of macromolecule biosynthetic process	.	0	1	N	NA	2	0.92185	N	70350, 69807	.
822	negative regulation of macromolecule metabolic process	.	0	1	N	NA	3	0.912002	N	70350, 14586, 69807	.
823	negative regulation of metabolic process	.	0	1	N	NA	3	0.935416	N	70350, 14586, 69807	.
824	negative regulation of mitochondrial membrane permeability	.	1	1	N	52538	0	1	N	NA	.
825	negative regulation of mitochondrial membrane permeability involved in apoptotic process	.	1	1	N	52538	0	1	N	NA	.
826	negative regulation of mitochondrial outer membrane permeabilization involved in apoptotic signaling pathway	.	1	1	N	52538	0	1	N	NA	.
827	negative regulation of mitochondrion organization	.	1	1	N	52538	0	1	N	NA	.
828	negative regulation of mitotic cell cycle	.	0	1	N	NA	1	1	N	12035	.
829	negative regulation of mitotic cell cycle phase transition	.	0	1	N	NA	1	1	N	12035	.
830	negative regulation of molecular function	.	1	1	N	67955	0	1	N	NA	.
831	negative regulation of molecular function in other organism	.	1	1	N	67955	0	1	N	NA	.
832	negative regulation of molecular function in other organism involved in symbiotic interaction	.	1	1	N	67955	0	1	N	NA	.
833	negative regulation of multi-organism process	.	0	1	N	NA	1	1	N	69807	.
834	negative regulation of neuron apoptotic process	.	0	1	N	NA	1	1	N	14402	.
835	negative regulation of neuron death	.	0	1	N	NA	1	1	N	14402	.
836	negative regulation of nitrogen compound metabolic process	.	0	1	N	NA	2	0.934441	N	70350, 69807	.
837	negative regulation of nucleic acid-templated transcription	.	0	1	N	NA	1	1	N	70350	.
838	negative regulation of nucleobase-containing compound metabolic process	.	0	1	N	NA	2	0.908561	N	70350, 69807	.
839	negative regulation of organelle organization	.	1	1	N	52538	0	1	N	NA	.
840	negative regulation of oxidative stress-induced cell death	.	0	1	N	NA	1	1	N	71805	.
841	negative regulation of phosphate metabolic process	.	0	1	N	NA	1	1	N	14586	.
842	negative regulation of phosphorus metabolic process	.	0	1	N	NA	1	1	N	14586	.
843	negative regulation of phosphorylation	.	0	1	N	NA	1	1	N	14586	.
844	negative regulation of platelet-derived growth factor receptor signaling pathway	.	0	1	N	NA	1	1	N	234593	.
845	negative regulation of programmed cell death	.	1	1	N	52538	2	0.794732	N	14402, 69807	.
846	negative regulation of protein autophosphorylation	.	0	1	N	NA	1	1	N	14586	.
847	negative regulation of protein metabolic process	.	0	1	N	NA	1	1	N	14586	.
848	negative regulation of protein modification process	.	0	1	N	NA	1	1	N	14586	.
849	negative regulation of protein phosphorylation	.	0	1	N	NA	1	1	N	14586	.
850	negative regulation of response to DNA damage stimulus	.	0	1	N	NA	1	1	N	69807	.
851	negative regulation of response to oxidative stress	.	0	1	N	NA	1	1	N	71805	.
852	negative regulation of response to reactive oxygen species	.	0	1	N	NA	1	1	N	71805	.
853	negative regulation of response to stimulus	.	1	1	N	52538	3	0.65358	N	234593, 71805, 69807	.
854	negative regulation of RNA biosynthetic process	.	0	1	N	NA	2	0.874701	N	70350, 69807	.
855	negative regulation of RNA metabolic process	.	0	1	N	NA	2	0.884356	N	70350, 69807	.
856	negative regulation of signal transduction	.	1	1	N	52538	2	0.819198	N	234593, 69807	.
857	negative regulation of signaling	.	1	1	N	52538	2	0.857763	N	234593, 69807	.
858	negative regulation of smooth muscle cell migration	.	0	1	N	NA	1	1	N	234593	.
859	negative regulation of smooth muscle cell proliferation	.	0	1	N	NA	1	1	N	234593	.
860	negative regulation of transcription, DNA-templated	.	0	1	N	NA	1	1	N	70350	.
861	negative regulation of transport	.	1	1	N	52538	0	1	N	NA	.
862	negative regulation of viral life cycle	.	0	1	N	NA	1	1	N	69807	.
863	negative regulation of viral process	.	0	1	N	NA	1	1	N	69807	.
864	negative regulation of viral release from host cell	.	0	1	N	NA	1	1	N	69807	.
865	negative regulation of viral transcription	.	0	1	N	NA	1	1	N	69807	.
866	nephron development	.	0	1	N	NA	2	0.219133	N	70350, 71805	.
867	nephron epithelium development	.	0	1	N	NA	2	0.178589	N	70350, 71805	.
868	nerve development	.	0	1	N	NA	1	1	N	14402	.
869	nervous system development	.	0	1	N	NA	12	0.000494302	Y	58235, 234593, 66797, 70350, 14402, 14432, 18481, 14586, 77407, 19339, 226180, 69807	.
870	neural nucleus development	.	0	1	N	NA	2	0.0927946	N	70350, 226180	.
871	neurofilament	.	0	1	N	NA	1	1	N	226180	.
872	neurofilament cytoskeleton organization	.	0	1	N	NA	1	1	N	226180	.
873	neurogenesis	.	0	1	N	NA	9	0.00358981	Y	58235, 234593, 66797, 14402, 14432, 18481, 77407, 19339, 69807	.
874	neurological system process	.	0	1	N	NA	4	0.669716	N	234593, 66797, 14402, 19339	.
875	neuromuscular synaptic transmission	.	0	1	N	NA	1	1	N	19339	.
876	neuron apoptotic process	.	0	1	N	NA	2	0.344755	N	14402, 18481	.
877	neuron death	.	0	1	N	NA	2	0.438819	N	14402, 18481	.
878	neuron development	.	0	1	N	NA	9	0.000252412	Y	58235, 234593, 66797, 14402, 14432, 18481, 77407, 19339, 69807	.
879	neuron differentiation	.	0	1	N	NA	9	0.00120046	Y	58235, 234593, 66797, 14402, 14432, 18481, 77407, 19339, 69807	.
880	neuron maturation	.	0	1	N	NA	1	1	N	66797	.
881	neuron part	.	3	0.31214	N	13527, 11364, 12334	12	0.000176105	Y	22318, 58235, 66797, 70350, 14402, 381677, 238988, 14432, 239217, 19339, 56526, 14417	.
882	neuron projection	.	3	0.213789	N	13527, 11364, 12334	11	0.000102231	Y	22318, 58235, 66797, 70350, 14402, 381677, 238988, 14432, 19339, 56526, 14417	.
883	neuron projection development	.	0	1	N	NA	8	0.000535474	Y	58235, 234593, 66797, 14432, 18481, 77407, 19339, 69807	.
884	neuron projection guidance	.	0	1	N	NA	2	0.293345	N	58235, 14432	.
885	neuron projection membrane	.	0	1	N	NA	1	1	N	66797	.
886	neuron projection morphogenesis	.	0	1	N	NA	4	0.0635488	N	58235, 14432, 18481, 19339	.
887	neuron projection terminus	.	0	1	N	NA	5	0.000675864	Y	22318, 14402, 238988, 19339, 56526	.
888	neuron recognition	.	0	1	N	NA	2	0.0521149	N	66797, 14432	.
889	neuronal cell body	.	0	1	N	NA	2	0.7319	N	381677, 238988	.
890	neuronal ion channel clustering	.	0	1	N	NA	1	1	N	66797	.
891	neuron-neuron synaptic transmission	.	0	1	N	NA	1	1	N	14402	.
892	neuropeptide hormone activity	.	0	1	N	NA	1	1	N	381677	.
893	neurotransmitter biosynthetic process	.	0	1	N	NA	1	1	N	14417	.
894	neurotransmitter metabolic process	.	0	1	N	NA	1	1	N	14417	.
895	neurotransmitter receptor activity	.	0	1	N	NA	1	1	N	14402	.
896	neurotransmitter secretion	.	0	1	N	NA	2	0.170511	N	22318, 19339	.
897	neurotransmitter transport	.	0	1	N	NA	2	0.247958	N	22318, 19339	.
898	nitrogen compound transport	.	1	1	N	74013	4	0.102605	N	22318, 381677, 71805, 215999	.
899	nuclear body	.	1	1	N	16341	1	1	N	70350	.
900	nuclear chromosome segregation	.	0	1	N	NA	2	0.319518	N	105513, 208092	.
901	nuclear division	.	0	1	N	NA	2	0.612752	N	105513, 208092	.
902	nuclear envelope	.	0	1	N	NA	3	0.216195	N	105513, 71805, 226180	.
903	nuclear envelope organization	.	0	1	N	NA	2	0.0719165	N	105513, 71805	.
904	nuclear envelope reassembly	.	0	1	N	NA	1	1	N	105513	.
905	nuclear export	.	0	1	N	NA	1	1	N	71805	.
906	nuclear import	.	0	1	N	NA	1	1	N	71805	.
907	nuclear membrane	.	0	1	N	NA	2	0.434182	N	71805, 226180	.
908	nuclear outer membrane-endoplasmic reticulum membrane network	.	0	1	N	NA	1	1	N	234593	.
909	nuclear periphery	.	0	1	N	NA	1	1	N	71805	.
910	nuclear pore	.	0	1	N	NA	1	1	N	71805	.
911	nuclear pore complex assembly	.	0	1	N	NA	1	1	N	71805	.
912	nuclear pore organization	.	0	1	N	NA	1	1	N	71805	.
913	nuclear speck	.	0	1	N	NA	1	1	N	70350	.
914	nuclear transport	.	0	1	N	NA	1	1	N	71805	.
915	nuclear-transcribed mRNA catabolic process	.	1	1	N	16341	0	1	N	NA	.
916	nuclear-transcribed mRNA catabolic process, nonsense-mediated decay	.	1	1	N	16341	0	1	N	NA	.
917	nucleic acid binding	.	2	0.918513	N	16341, 52538	4	0.987008	N	77134, 70350, 239217, 69807	.
918	nucleic acid transport	.	1	1	N	74013	1	1	N	71805	.
919	nucleic acid-templated transcription	.	0	1	N	NA	2	0.998351	N	70350, 69807	.
920	nucleobase-containing compound biosynthetic process	.	0	1	N	NA	3	0.993354	N	70350, 18481, 69807	.
921	nucleobase-containing compound catabolic process	.	1	1	N	16341	0	1	N	NA	.
922	nucleobase-containing compound transport	.	1	1	N	74013	1	1	N	71805	.
923	nucleocytoplasmic transport	.	0	1	N	NA	1	1	N	71805	.
924	nucleoplasm	.	1	1	N	16341	4	0.868793	N	77134, 70350, 75221, 226180	.
925	nucleoplasm part	.	1	1	N	16341	1	1	N	70350	.
926	nucleoside binding	.	2	0.65552	N	94180, 264895	6	0.23877	N	18481, 74012, 77407, 54130, 19339, 56526	.
927	nucleoside phosphate binding	.	3	0.381596	N	94180, 264895, 11364	7	0.25992	N	77134, 18481, 74012, 77407, 54130, 19339, 56526	.
928	nucleoside-triphosphatase activity	.	0	1	N	NA	2	0.740997	N	77407, 19339	.
929	nucleoside-triphosphatase regulator activity	.	0	1	N	NA	1	1	N	19339	.
930	nucleotide binding	.	3	0.381596	N	94180, 264895, 11364	7	0.25992	N	77134, 18481, 74012, 77407, 54130, 19339, 56526	.
931	nucleus organization	.	0	1	N	NA	3	0.0155585	Y	105513, 71805, 208092	.
932	observational learning	.	0	1	N	NA	1	1	N	66797	.
933	occluding junction	.	0	1	N	NA	1	1	N	74012	.
934	odontogenesis	.	0	1	N	NA	1	1	N	58235	.
935	odontogenesis of dentin-containing tooth	.	0	1	N	NA	1	1	N	58235	.
936	one-carbon metabolic process	.	1	1	N	107747	0	1	N	NA	.
937	organ morphogenesis	.	0	1	N	NA	1	1	N	58235	.
938	organelle disassembly	.	0	1	N	NA	2	0.273377	N	241589, 71805	.
939	organelle envelope	.	3	0.166553	N	66841, 11364, 52538	4	0.365588	N	105513, 71805, 215999, 226180	.
940	organelle fission	.	0	1	N	NA	2	0.637865	N	105513, 208092	.
941	organelle fusion	.	0	1	N	NA	2	0.221681	N	22318, 19339	.
942	organelle inner membrane	.	2	0.280705	N	66841, 52538	1	1	N	215999	.
943	organelle localization	.	0	1	N	NA	4	0.0322022	Y	22318, 105513, 19339, 208092	.
944	organelle membrane fusion	.	0	1	N	NA	2	0.16372	N	22318, 19339	.
945	organelle subcompartment	.	0	1	N	NA	1	1	N	22318	.
946	organic acid biosynthetic process	.	0	1	N	NA	1	1	N	12035	.
947	organic acid catabolic process	.	3	0.00481201	Y	66841, 11364, 52538	2	0.267401	N	12035, 14417	.
948	organic acid metabolic process	.	5	0.000949616	Y	94180, 66841, 264895, 11364, 52538	2	0.76748	N	12035, 14417	.
949	organic cyclic compound binding	.	5	0.429343	N	16341, 94180, 264895, 11364, 52538	10	0.823611	N	77134, 70350, 18481, 239217, 74012, 77407, 54130, 19339, 56526, 69807	.
950	organic cyclic compound catabolic process	.	2	0.164524	N	16341, 107747	0	1	N	NA	.
951	organonitrogen compound biosynthetic process	.	3	0.168688	N	16341, 110695, 11364	1	1	N	12035	.
952	organonitrogen compound catabolic process	.	1	1	N	107747	2	0.351188	N	12035, 14417	.
953	ovarian follicle development	.	0	1	N	NA	1	1	N	381677	.
954	ovulation cycle	.	0	1	N	NA	1	1	N	381677	.
955	ovulation cycle process	.	0	1	N	NA	1	1	N	381677	.
956	oxidation-reduction process	.	5	0.00117874	Y	110695, 66841, 11364, 107747, 52538	1	1	N	270097	.
957	oxidoreductase activity, acting on the aldehyde or oxo group of donors	.	2	0.0336456	Y	110695, 107747	0	1	N	NA	.
958	oxidoreductase activity, acting on the aldehyde or oxo group of donors, NAD or NADP as acceptor	.	2	0.0274148	Y	110695, 107747	0	1	N	NA	.
959	oxidoreductase activity, acting on the CH-CH group of donors	.	1	1	N	11364	0	1	N	NA	.
960	oxidoreductase activity, acting on the CH-CH group of donors, with a flavin as acceptor	.	1	1	N	11364	0	1	N	NA	.
961	oxidoreductase activity, acting on the CH-NH group of donors	.	2	0.0143191	Y	66841, 107747	0	1	N	NA	.
962	oxidoreductase activity, acting on the CH-NH group of donors, NAD or NADP as acceptor	.	1	1	N	107747	0	1	N	NA	.
963	oxidoreductase activity, acting on the CH-NH group of donors, quinone or similar compound as acceptor	.	1	1	N	66841	0	1	N	NA	.
964	oxidoreductase activity, oxidizing metal ions	.	1	1	N	66841	0	1	N	NA	.
965	oxidoreductase activity, oxidizing metal ions with flavin as acceptor	.	1	1	N	66841	0	1	N	NA	.
966	oxoacid metabolic process	.	5	0.00065889	Y	94180, 66841, 264895, 11364, 52538	2	0.733154	N	12035, 14417	.
967	palate development	.	0	1	N	NA	1	1	N	14402	.
968	pallium development	.	0	1	N	NA	1	1	N	66797	.
969	passive transmembrane transporter activity	.	0	1	N	NA	2	0.554407	N	14402, 215999	.
970	PDZ domain binding	.	1	1	N	13527	1	1	N	238988	.
971	penile erection	.	0	1	N	NA	1	1	N	381677	.
972	peptidase activity	.	1	1	N	12334	1	1	N	75221	.
973	peptidase activity, acting on L-amino acid peptides	.	1	1	N	12334	1	1	N	75221	.
974	peptidase inhibitor activity	.	0	1	N	NA	1	1	N	12835	.
975	peptidase regulator activity	.	0	1	N	NA	1	1	N	12835	.
976	peptide biosynthetic process	.	1	1	N	16341	0	1	N	NA	.
977	peptide hormone secretion	.	0	1	N	NA	3	0.0727108	N	22318, 381677, 215999	.
978	peptide metabolic process	.	1	1	N	16341	0	1	N	NA	.
979	peptide secretion	.	0	1	N	NA	3	0.077343	N	22318, 381677, 215999	.
980	peptide transport	.	0	1	N	NA	3	0.0854286	N	22318, 381677, 215999	.
981	peptidyl-amino acid modification	.	0	1	N	NA	2	0.808985	N	14586, 74012	.
982	peptidyl-serine modification	.	0	1	N	NA	1	1	N	14586	.
983	peptidyl-serine phosphorylation	.	0	1	N	NA	1	1	N	14586	.
984	peptidyl-tyrosine modification	.	0	1	N	NA	1	1	N	74012	.
985	peptidyl-tyrosine phosphorylation	.	0	1	N	NA	1	1	N	74012	.
986	perinuclear endoplasmic reticulum	.	1	1	N	12334	0	1	N	NA	.
987	perinuclear region of cytoplasm	.	1	1	N	12334	2	0.76876	N	22318, 14417	.
988	peroxisome	.	1	1	N	94180	0	1	N	NA	.
989	phosphate-containing compound metabolic process	.	0	1	N	NA	4	0.865378	N	234593, 18481, 14586, 74012	.
990	phosphatidylinositol binding	.	0	1	N	NA	2	0.31724	N	14432, 77407	.
991	phosphatidylinositol bisphosphate binding	.	0	1	N	NA	1	1	N	77407	.
992	phosphatidylinositol phosphate binding	.	0	1	N	NA	2	0.201608	N	14432, 77407	.
993	phosphatidylinositol-4,5-bisphosphate binding	.	0	1	N	NA	1	1	N	77407	.
994	phosphatidylserine binding	.	0	1	N	NA	1	1	N	14432	.
995	phospholipid binding	.	0	1	N	NA	3	0.123764	N	22318, 14432, 77407	.
996	phosphorus metabolic process	.	0	1	N	NA	4	0.866047	N	234593, 18481, 14586, 74012	.
997	phosphorylation	.	0	1	N	NA	4	0.665017	N	234593, 18481, 14586, 74012	.
998	phosphotransferase activity, alcohol group as acceptor	.	0	1	N	NA	1	1	N	18481	.
999	pigment granule	.	0	1	N	NA	1	1	N	77407	.
1000	plasma membrane organization	.	0	1	N	NA	1	1	N	22318	.
1001	plasma membrane region	.	0	1	N	NA	9	0.000639676	Y	58235, 234593, 66797, 14402, 238988, 14432, 239217, 77407, 14417	.
1002	plasma membrane to endosome transport	.	0	1	N	NA	1	1	N	77407	.
1003	platelet activation	.	0	1	N	NA	1	1	N	74012	.
1004	platelet aggregation	.	0	1	N	NA	1	1	N	74012	.
1005	platelet-derived growth factor receptor signaling pathway	.	0	1	N	NA	1	1	N	234593	.
1006	PML body	.	1	1	N	16341	0	1	N	NA	.
1007	poly(A) RNA binding	.	2	0.484544	N	16341, 52538	2	0.890347	N	77134, 239217	.
1008	poly(A)+ mRNA export from nucleus	.	0	1	N	NA	1	1	N	71805	.
1009	polymeric cytoskeletal fiber	.	0	1	N	NA	2	0.764311	N	54130, 226180	.
1010	polysaccharide biosynthetic process	.	1	1	N	11364	0	1	N	NA	.
1011	polysaccharide metabolic process	.	1	1	N	11364	0	1	N	NA	.
1012	pore complex assembly	.	0	1	N	NA	1	1	N	71805	.
1013	positive regulation by host of symbiont catalytic activity	.	1	1	N	67955	0	1	N	NA	.
1014	positive regulation of apoptotic process	.	0	1	N	NA	1	1	N	18481	.
1015	positive regulation of biosynthetic process	.	0	1	N	NA	1	1	N	18481	.
1016	positive regulation of catabolic process	.	0	1	N	NA	1	1	N	69807	.
1017	positive regulation of catalytic activity	.	1	1	N	67955	0	1	N	NA	.
1018	positive regulation of catalytic activity in other organism involved in symbiotic interaction	.	1	1	N	67955	0	1	N	NA	.
1019	positive regulation of cell communication	.	0	1	N	NA	5	0.218149	N	22318, 234593, 71805, 215999, 69807	.
1020	positive regulation of cell cycle	.	0	1	N	NA	1	1	N	69807	.
1021	positive regulation of cell death	.	0	1	N	NA	1	1	N	18481	.
1022	positive regulation of cell development	.	0	1	N	NA	3	0.250483	N	234593, 18481, 69807	.
1023	positive regulation of cell differentiation	.	0	1	N	NA	3	0.476816	N	234593, 18481, 69807	.
1024	positive regulation of cell growth	.	0	1	N	NA	1	1	N	69807	.
1025	positive regulation of cell migration	.	0	1	N	NA	2	0.518981	N	18481, 69807	.
1026	positive regulation of cell morphogenesis involved in differentiation	.	0	1	N	NA	1	1	N	18481	.
1027	positive regulation of cell motility	.	0	1	N	NA	2	0.530828	N	18481, 69807	.
1028	positive regulation of cell projection organization	.	0	1	N	NA	2	0.47302	N	234593, 18481	.
1029	positive regulation of cellular biosynthetic process	.	0	1	N	NA	1	1	N	18481	.
1030	positive regulation of cellular component movement	.	0	1	N	NA	2	0.539336	N	18481, 69807	.
1031	positive regulation of cellular component organization	.	0	1	N	NA	2	0.878144	N	234593, 18481	.
1032	positive regulation of cellular metabolic process	.	0	1	N	NA	5	0.676293	N	234593, 18481, 14586, 74012, 69807	.
1033	positive regulation of cellular protein localization	.	0	1	N	NA	2	0.438819	N	22318, 71805	.
1034	positive regulation of cellular protein metabolic process	.	0	1	N	NA	4	0.368107	N	234593, 14586, 74012, 69807	.
1035	positive regulation of chemokine (C-C motif) ligand 20 production	.	0	1	N	NA	1	1	N	69807	.
1036	positive regulation of chemokine production	.	0	1	N	NA	1	1	N	69807	.
1037	positive regulation of cytokine production	.	0	1	N	NA	1	1	N	69807	.
1038	positive regulation of cytokine-mediated signaling pathway	.	0	1	N	NA	1	1	N	69807	.
1039	positive regulation of defense response to virus by host	.	0	1	N	NA	2	0.179928	N	241589, 71805	.
1040	positive regulation of dendrite development	.	0	1	N	NA	1	1	N	18481	.
1041	positive regulation of dendrite morphogenesis	.	0	1	N	NA	1	1	N	18481	.
1042	positive regulation of dendritic spine development	.	0	1	N	NA	1	1	N	18481	.
1043	positive regulation of dendritic spine morphogenesis	.	0	1	N	NA	1	1	N	18481	.
1044	positive regulation of developmental process	.	0	1	N	NA	3	0.611438	N	234593, 18481, 69807	.
1045	positive regulation of DNA biosynthetic process	.	0	1	N	NA	1	1	N	18481	.
1046	positive regulation of DNA metabolic process	.	0	1	N	NA	1	1	N	18481	.
1047	positive regulation of ERK1 and ERK2 cascade	.	0	1	N	NA	1	1	N	234593	.
1048	positive regulation of establishment of protein localization	.	0	1	N	NA	3	0.206608	N	22318, 71805, 215999	.
1049	positive regulation of exocytosis	.	0	1	N	NA	1	1	N	19339	.
1050	positive regulation of fibroblast migration	.	0	1	N	NA	1	1	N	18481	.
1051	positive regulation of growth	.	0	1	N	NA	1	1	N	69807	.
1052	positive regulation of hormone secretion	.	0	1	N	NA	1	1	N	215999	.
1053	positive regulation of I-kappaB kinase/NF-kappaB signaling	.	0	1	N	NA	1	1	N	69807	.
1054	positive regulation of immune response	.	1	1	N	74013	0	1	N	NA	.
1055	positive regulation of immune system process	.	1	1	N	74013	0	1	N	NA	.
1056	positive regulation of insulin secretion	.	0	1	N	NA	1	1	N	215999	.
1057	positive regulation of interleukin-17-mediated signaling pathway	.	0	1	N	NA	1	1	N	69807	.
1058	positive regulation of intracellular protein transport	.	0	1	N	NA	2	0.342597	N	22318, 71805	.
1059	positive regulation of intracellular signal transduction	.	0	1	N	NA	2	0.777944	N	234593, 69807	.
1060	positive regulation of intracellular transport	.	0	1	N	NA	2	0.382451	N	22318, 71805	.
1061	positive regulation of locomotion	.	0	1	N	NA	2	0.540867	N	18481, 69807	.
1062	positive regulation of macromolecule biosynthetic process	.	0	1	N	NA	1	1	N	18481	.
1063	positive regulation of macromolecule metabolic process	.	0	1	N	NA	5	0.683601	N	234593, 18481, 14586, 74012, 69807	.
1064	positive regulation of MAPK cascade	.	0	1	N	NA	1	1	N	234593	.
1065	positive regulation of metabolic process	.	0	1	N	NA	5	0.740784	N	234593, 18481, 14586, 74012, 69807	.
1066	positive regulation of mitochondrial calcium ion concentration	.	0	1	N	NA	1	1	N	215999	.
1067	positive regulation of mitochondrial membrane permeability	.	1	1	N	52538	0	1	N	NA	.
1068	positive regulation of mitochondrial membrane permeability involved in apoptotic process	.	1	1	N	52538	0	1	N	NA	.
1069	positive regulation of molecular function	.	1	1	N	67955	1	1	N	69807	.
1070	positive regulation of multicellular organismal process	.	0	1	N	NA	3	0.744072	N	234593, 18481, 69807	.
1071	positive regulation of muscle cell differentiation	.	0	1	N	NA	1	1	N	69807	.
1072	positive regulation of nervous system development	.	0	1	N	NA	3	0.228752	N	234593, 18481, 69807	.
1073	positive regulation of neurogenesis	.	0	1	N	NA	3	0.187692	N	234593, 18481, 69807	.
1074	positive regulation of neuron apoptotic process	.	0	1	N	NA	1	1	N	18481	.
1075	positive regulation of neuron death	.	0	1	N	NA	1	1	N	18481	.
1076	positive regulation of neuron differentiation	.	0	1	N	NA	3	0.131957	N	234593, 18481, 69807	.
1077	positive regulation of neuron projection development	.	0	1	N	NA	2	0.389533	N	234593, 18481	.
1078	positive regulation of NF-kappaB transcription factor activity	.	0	1	N	NA	1	1	N	69807	.
1079	positive regulation of nitrogen compound metabolic process	.	0	1	N	NA	1	1	N	18481	.
1080	positive regulation of nucleobase-containing compound metabolic process	.	0	1	N	NA	1	1	N	18481	.
1081	positive regulation of nucleocytoplasmic transport	.	0	1	N	NA	1	1	N	71805	.
1082	positive regulation of peptide hormone secretion	.	0	1	N	NA	1	1	N	215999	.
1083	positive regulation of peptide secretion	.	0	1	N	NA	1	1	N	215999	.
1084	positive regulation of peptidyl-serine phosphorylation	.	0	1	N	NA	1	1	N	14586	.
1085	positive regulation of peptidyl-serine phosphorylation of STAT protein	.	0	1	N	NA	1	1	N	14586	.
1086	positive regulation of phosphate metabolic process	.	0	1	N	NA	3	0.515073	N	234593, 14586, 74012	.
1087	positive regulation of phosphorus metabolic process	.	0	1	N	NA	3	0.515073	N	234593, 14586, 74012	.
1088	positive regulation of phosphorylation	.	0	1	N	NA	3	0.45096	N	234593, 14586, 74012	.
1089	positive regulation of programmed cell death	.	0	1	N	NA	1	1	N	18481	.
1090	positive regulation of protein autophosphorylation	.	0	1	N	NA	1	1	N	74012	.
1091	positive regulation of protein catabolic process	.	0	1	N	NA	1	1	N	69807	.
1092	positive regulation of protein import	.	0	1	N	NA	1	1	N	71805	.
1093	positive regulation of protein import into nucleus	.	0	1	N	NA	1	1	N	71805	.
1094	positive regulation of protein localization to nucleus	.	0	1	N	NA	1	1	N	71805	.
1095	positive regulation of protein metabolic process	.	0	1	N	NA	4	0.410587	N	234593, 14586, 74012, 69807	.
1096	positive regulation of protein modification process	.	0	1	N	NA	3	0.529992	N	234593, 14586, 74012	.
1097	positive regulation of protein phosphorylation	.	0	1	N	NA	3	0.42788	N	234593, 14586, 74012	.
1098	positive regulation of protein secretion	.	0	1	N	NA	1	1	N	215999	.
1099	positive regulation of protein transport	.	0	1	N	NA	3	0.185933	N	22318, 71805, 215999	.
1100	positive regulation of proteolysis	.	0	1	N	NA	1	1	N	69807	.
1101	positive regulation of regulated secretory pathway	.	0	1	N	NA	1	1	N	19339	.
1102	positive regulation of response to cytokine stimulus	.	0	1	N	NA	1	1	N	69807	.
1103	positive regulation of response to stimulus	.	1	1	N	74013	3	0.812404	N	234593, 71805, 69807	.
1104	positive regulation of secretion	.	0	1	N	NA	2	0.503559	N	19339, 215999	.
1105	positive regulation of secretion by cell	.	0	1	N	NA	2	0.479097	N	19339, 215999	.
1106	positive regulation of sequence-specific DNA binding transcription factor activity	.	0	1	N	NA	1	1	N	69807	.
1107	positive regulation of serine phosphorylation of STAT3 protein	.	0	1	N	NA	1	1	N	14586	.
1108	positive regulation of signal transduction	.	0	1	N	NA	3	0.644428	N	234593, 71805, 69807	.
1109	positive regulation of signaling	.	0	1	N	NA	5	0.220592	N	22318, 234593, 71805, 215999, 69807	.
1110	positive regulation of SMAD protein import into nucleus	.	0	1	N	NA	1	1	N	71805	.
1111	positive regulation of striated muscle cell differentiation	.	0	1	N	NA	1	1	N	69807	.
1112	positive regulation of synaptic transmission	.	0	1	N	NA	1	1	N	22318	.
1113	positive regulation of transmembrane receptor protein serine/threonine kinase signaling pathway	.	0	1	N	NA	1	1	N	71805	.
1114	positive regulation of transport	.	0	1	N	NA	4	0.220675	N	22318, 19339, 71805, 215999	.
1115	positive regulation of tumor necrosis factor-mediated signaling pathway	.	0	1	N	NA	1	1	N	69807	.
1116	post-embryonic development	.	1	1	N	11364	1	1	N	19339	.
1117	postsynapse	.	0	1	N	NA	4	0.0603372	N	14402, 238988, 14432, 239217	.
1118	postsynaptic density	.	0	1	N	NA	2	0.384545	N	238988, 14432	.
1119	postsynaptic membrane	.	0	1	N	NA	2	0.365354	N	14402, 239217	.
1120	postsynaptic specialization	.	0	1	N	NA	2	0.384545	N	238988, 14432	.
1121	posttranscriptional regulation of gene expression	.	1	1	N	16341	1	1	N	77134	.
1122	potassium channel complex	.	0	1	N	NA	2	0.154349	N	22318, 66797	.
1123	potassium ion transmembrane transport	.	0	1	N	NA	1	1	N	22318	.
1124	potassium ion transport	.	0	1	N	NA	1	1	N	22318	.
1125	presynapse	.	0	1	N	NA	8	3.13107e-06	Y	22318, 58235, 14402, 238988, 239217, 19339, 56526, 14417	.
1126	presynaptic active zone	.	0	1	N	NA	1	1	N	238988	.
1127	presynaptic active zone organization	.	0	1	N	NA	1	1	N	19339	.
1128	presynaptic membrane	.	0	1	N	NA	4	0.000503438	Y	58235, 238988, 239217, 14417	.
1129	presynaptic process involved in chemical synaptic transmission	.	0	1	N	NA	2	0.177248	N	22318, 19339	.
1130	programmed cell death	.	1	1	N	52538	3	0.821262	N	14402, 18481, 69807	.
1131	protease binding	.	0	1	N	NA	1	1	N	66797	.
1132	protein autophosphorylation	.	0	1	N	NA	2	0.316158	N	14586, 74012	.
1133	protein autoprocessing	.	1	1	N	12334	0	1	N	NA	.
1134	protein binding involved in cell adhesion	.	1	1	N	16341	0	1	N	NA	.
1135	protein binding involved in cell-cell adhesion	.	1	1	N	16341	0	1	N	NA	.
1136	protein catabolic process	.	1	1	N	12334	1	1	N	69807	.
1137	protein complex assembly	.	1	1	N	11364	5	0.148491	N	22318, 18481, 239217, 71805, 215999	.
1138	protein complex binding	.	1	1	N	107747	3	0.482603	N	22318, 14402, 238988	.
1139	protein complex biogenesis	.	1	1	N	11364	5	0.148793	N	22318, 18481, 239217, 71805, 215999	.
1140	protein complex oligomerization	.	0	1	N	NA	1	1	N	215999	.
1141	protein complex subunit organization	.	1	1	N	11364	5	0.192196	N	22318, 18481, 239217, 71805, 215999	.
1142	protein C-terminus binding	.	0	1	N	NA	2	0.312298	N	22318, 19339	.
1143	protein dimerization activity	.	1	1	N	12334	3	0.651914	N	58235, 14417, 226180	.
1144	protein domain specific binding	.	1	1	N	13527	4	0.129813	N	70350, 238988, 18481, 74012	.
1145	protein heterodimerization activity	.	1	1	N	12334	3	0.232181	N	58235, 14417, 226180	.
1146	protein homodimerization activity	.	0	1	N	NA	1	1	N	58235	.
1147	protein homooligomerization	.	1	1	N	11364	1	1	N	239217	.
1148	protein homotetramerization	.	1	1	N	11364	0	1	N	NA	.
1149	protein import	.	0	1	N	NA	1	1	N	71805	.
1150	protein import into nucleus	.	0	1	N	NA	1	1	N	71805	.
1151	protein kinase activity	.	0	1	N	NA	1	1	N	18481	.
1152	protein kinase binding	.	0	1	N	NA	1	1	N	77134	.
1153	protein localization	.	1	1	N	74013	11	0.00292104	Y	22318, 58235, 66797, 381677, 105513, 77407, 19339, 71805, 215999, 54160, 208092	.
1154	protein localization to axon	.	0	1	N	NA	1	1	N	66797	.
1155	protein localization to cell junction	.	0	1	N	NA	1	1	N	58235	.
1156	protein localization to cell periphery	.	0	1	N	NA	1	1	N	22318	.
1157	protein localization to endosome	.	0	1	N	NA	1	1	N	77407	.
1158	protein localization to juxtaparanode region of axon	.	0	1	N	NA	1	1	N	66797	.
1159	protein localization to membrane	.	1	1	N	74013	1	1	N	22318	.
1160	protein localization to membrane raft	.	1	1	N	74013	0	1	N	NA	.
1161	protein localization to nucleus	.	0	1	N	NA	1	1	N	71805	.
1162	protein localization to organelle	.	0	1	N	NA	2	0.730882	N	77407, 71805	.
1163	protein localization to plasma membrane	.	0	1	N	NA	1	1	N	22318	.
1164	protein localization to vacuole	.	0	1	N	NA	1	1	N	77407	.
1165	protein maturation	.	1	1	N	12334	0	1	N	NA	.
1166	protein modification by small protein conjugation	.	0	1	N	NA	1	1	N	69807	.
1167	protein modification by small protein conjugation or removal	.	0	1	N	NA	1	1	N	69807	.
1168	protein modification process	.	0	1	N	NA	5	0.841622	N	234593, 18481, 14586, 74012, 69807	.
1169	protein N-terminus binding	.	1	1	N	16341	1	1	N	208092	.
1170	protein oligomerization	.	1	1	N	11364	1	1	N	239217	.
1171	protein phosphorylation	.	0	1	N	NA	4	0.54351	N	234593, 18481, 14586, 74012	.
1172	protein polymerization	.	0	1	N	NA	1	1	N	18481	.
1173	protein polyubiquitination	.	0	1	N	NA	1	1	N	69807	.
1174	protein processing	.	1	1	N	12334	0	1	N	NA	.
1175	protein secretion	.	0	1	N	NA	3	0.201262	N	22318, 381677, 215999	.
1176	protein self-association	.	0	1	N	NA	1	1	N	69807	.
1177	protein serine/threonine kinase activity	.	0	1	N	NA	1	1	N	18481	.
1178	protein serine/threonine/tyrosine kinase activity	.	0	1	N	NA	1	1	N	18481	.
1179	protein targeting	.	0	1	N	NA	1	1	N	71805	.
1180	protein targeting to nucleus	.	0	1	N	NA	1	1	N	71805	.
1181	protein tetramerization	.	1	1	N	11364	0	1	N	NA	.
1182	protein transport	.	1	1	N	74013	9	0.00507855	Y	22318, 381677, 105513, 77407, 19339, 71805, 215999, 54160, 208092	.
1183	protein transport into membrane raft	.	1	1	N	74013	0	1	N	NA	.
1184	protein transport within lipid bilayer	.	1	1	N	74013	0	1	N	NA	.
1185	protein transporter activity	.	0	1	N	NA	1	1	N	105513	.
1186	protein ubiquitination	.	0	1	N	NA	1	1	N	69807	.
1187	protein ubiquitination involved in ubiquitin-dependent protein catabolic process	.	0	1	N	NA	1	1	N	69807	.
1188	proteinaceous extracellular matrix	.	0	1	N	NA	1	1	N	12835	.
1189	proteolysis	.	1	1	N	12334	2	0.928476	N	75221, 69807	.
1190	proteolysis involved in cellular protein catabolic process	.	1	1	N	12334	1	1	N	69807	.
1191	pseudopodium	.	1	1	N	12334	0	1	N	NA	.
1192	pteridine-containing compound catabolic process	.	1	1	N	107747	0	1	N	NA	.
1193	pteridine-containing compound metabolic process	.	1	1	N	107747	0	1	N	NA	.
1194	purine nucleoside binding	.	2	0.653861	N	94180, 264895	6	0.236051	N	18481, 74012, 77407, 54130, 19339, 56526	.
1195	purine nucleotide binding	.	2	0.662697	N	94180, 264895	6	0.25078	N	18481, 74012, 77407, 54130, 19339, 56526	.
1196	purine ribonucleoside binding	.	2	0.653237	N	94180, 264895	6	0.235034	N	18481, 74012, 77407, 54130, 19339, 56526	.
1197	purine ribonucleoside triphosphate binding	.	2	0.650311	N	94180, 264895	6	0.230307	N	18481, 74012, 77407, 54130, 19339, 56526	.
1198	purine ribonucleotide binding	.	2	0.66066	N	94180, 264895	6	0.24733	N	18481, 74012, 77407, 54130, 19339, 56526	.
1199	pyridoxal phosphate binding	.	0	1	N	NA	2	0.0934185	N	12035, 14417	.
1200	pyrophosphatase activity	.	0	1	N	NA	2	0.76229	N	77407, 19339	.
1201	quinone binding	.	1	1	N	66841	0	1	N	NA	.
1202	Rap protein signal transduction	.	0	1	N	NA	1	1	N	74012	.
1203	Ras GTPase binding	.	0	1	N	NA	1	1	N	18481	.
1204	Ras protein signal transduction	.	0	1	N	NA	1	1	N	74012	.
1205	receptor activity	.	0	1	N	NA	3	0.959943	N	58235, 14402, 14586	.
1206	receptor binding	.	0	1	N	NA	2	0.945969	N	58235, 381677	.
1207	receptor complex	.	0	1	N	NA	2	0.484212	N	14402, 239217	.
1208	receptor signaling protein activity	.	0	1	N	NA	1	1	N	18481	.
1209	receptor signaling protein serine/threonine kinase activity	.	0	1	N	NA	1	1	N	18481	.
1210	recycling endosome	.	0	1	N	NA	1	1	N	74012	.
1211	recycling endosome membrane	.	0	1	N	NA	1	1	N	74012	.
1212	regeneration	.	0	1	N	NA	1	1	N	14432	.
1213	regulated exocytosis	.	0	1	N	NA	2	0.260167	N	22318, 19339	.
1214	regulation of actin cytoskeleton organization	.	0	1	N	NA	1	1	N	18481	.
1215	regulation of actin filament length	.	0	1	N	NA	1	1	N	18481	.
1216	regulation of actin filament polymerization	.	0	1	N	NA	1	1	N	18481	.
1217	regulation of actin filament-based process	.	0	1	N	NA	1	1	N	18481	.
1218	regulation of actin polymerization or depolymerization	.	0	1	N	NA	1	1	N	18481	.
1219	regulation of anatomical structure morphogenesis	.	0	1	N	NA	1	1	N	18481	.
1220	regulation of anatomical structure size	.	0	1	N	NA	1	1	N	18481	.
1221	regulation of apoptotic process	.	1	1	N	52538	3	0.704797	N	14402, 18481, 69807	.
1222	regulation of apoptotic signaling pathway	.	1	1	N	52538	1	1	N	69807	.
1223	regulation of body fluid levels	.	0	1	N	NA	1	1	N	74012	.
1224	regulation of calcium ion-dependent exocytosis	.	0	1	N	NA	2	0.100141	N	22318, 19339	.
1225	regulation of carbohydrate biosynthetic process	.	1	1	N	11364	0	1	N	NA	.
1226	regulation of carbohydrate metabolic process	.	1	1	N	11364	0	1	N	NA	.
1227	regulation of catabolic process	.	0	1	N	NA	1	1	N	69807	.
1228	regulation of catalytic activity	.	1	1	N	67955	2	0.940777	N	210376, 74012	.
1229	regulation of cation channel activity	.	0	1	N	NA	1	1	N	22318	.
1230	regulation of cation transmembrane transport	.	0	1	N	NA	1	1	N	22318	.
1231	regulation of cell communication	.	1	1	N	52538	9	0.0696831	N	22318, 234593, 381677, 14586, 239217, 19339, 71805, 215999, 69807	.
1232	regulation of cell cycle	.	0	1	N	NA	2	0.749401	N	12035, 69807	.
1233	regulation of cell cycle G1/S phase transition	.	0	1	N	NA	1	1	N	12035	.
1234	regulation of cell cycle phase transition	.	0	1	N	NA	1	1	N	12035	.
1235	regulation of cell cycle process	.	0	1	N	NA	1	1	N	12035	.
1236	regulation of cell death	.	1	1	N	52538	4	0.494803	N	14402, 18481, 71805, 69807	.
1237	regulation of cell development	.	0	1	N	NA	3	0.490291	N	234593, 18481, 69807	.
1238	regulation of cell differentiation	.	0	1	N	NA	3	0.804221	N	234593, 18481, 69807	.
1239	regulation of cell growth	.	0	1	N	NA	1	1	N	69807	.
1240	regulation of cell migration	.	0	1	N	NA	4	0.116918	N	234593, 18481, 74012, 69807	.
1241	regulation of cell morphogenesis	.	0	1	N	NA	1	1	N	18481	.
1242	regulation of cell morphogenesis involved in differentiation	.	0	1	N	NA	1	1	N	18481	.
1243	regulation of cell motility	.	0	1	N	NA	4	0.131229	N	234593, 18481, 74012, 69807	.
1244	regulation of cell projection assembly	.	0	1	N	NA	1	1	N	14432	.
1245	regulation of cell projection organization	.	0	1	N	NA	3	0.291124	N	234593, 14432, 18481	.
1246	regulation of cell proliferation	.	0	1	N	NA	2	0.938624	N	234593, 69807	.
1247	regulation of cellular amide metabolic process	.	1	1	N	16341	0	1	N	NA	.
1248	regulation of cellular carbohydrate metabolic process	.	1	1	N	11364	0	1	N	NA	.
1249	regulation of cellular component biogenesis	.	0	1	N	NA	3	0.369224	N	58235, 14432, 18481	.
1250	regulation of cellular component movement	.	0	1	N	NA	4	0.155372	N	234593, 18481, 74012, 69807	.
1251	regulation of cellular component organization	.	2	0.762693	N	12334, 52538	6	0.346492	N	58235, 234593, 14432, 18481, 19339, 69807	.
1252	regulation of cellular component size	.	0	1	N	NA	1	1	N	18481	.
1253	regulation of cellular localization	.	0	1	N	NA	3	0.411283	N	22318, 19339, 71805	.
1254	regulation of cellular macromolecule biosynthetic process	.	1	1	N	16341	3	0.992376	N	70350, 18481, 69807	.
1255	regulation of cellular protein localization	.	0	1	N	NA	2	0.598903	N	22318, 71805	.
1256	regulation of cellular protein metabolic process	.	1	1	N	16341	4	0.737968	N	234593, 14586, 74012, 69807	.
1257	regulation of cellular response to oxidative stress	.	0	1	N	NA	1	1	N	71805	.
1258	regulation of cellular response to stress	.	0	1	N	NA	2	0.592822	N	71805, 69807	.
1259	regulation of chemokine (C-C motif) ligand 20 production	.	0	1	N	NA	1	1	N	69807	.
1260	regulation of chemokine production	.	0	1	N	NA	1	1	N	69807	.
1261	regulation of cytokine production	.	0	1	N	NA	1	1	N	69807	.
1262	regulation of cytokine-mediated signaling pathway	.	0	1	N	NA	1	1	N	69807	.
1263	regulation of cytoskeleton organization	.	1	1	N	12334	1	1	N	18481	.
1264	regulation of defense response	.	0	1	N	NA	2	0.629881	N	241589, 71805	.
1265	regulation of defense response to virus	.	0	1	N	NA	2	0.226754	N	241589, 71805	.
1266	regulation of defense response to virus by host	.	0	1	N	NA	2	0.193203	N	241589, 71805	.
1267	regulation of delayed rectifier potassium channel activity	.	0	1	N	NA	1	1	N	22318	.
1268	regulation of dendrite development	.	0	1	N	NA	1	1	N	18481	.
1269	regulation of dendrite morphogenesis	.	0	1	N	NA	1	1	N	18481	.
1270	regulation of dendritic spine development	.	0	1	N	NA	1	1	N	18481	.
1271	regulation of dendritic spine morphogenesis	.	0	1	N	NA	1	1	N	18481	.
1272	regulation of DNA biosynthetic process	.	0	1	N	NA	1	1	N	18481	.
1273	regulation of DNA metabolic process	.	0	1	N	NA	1	1	N	18481	.
1274	regulation of endocytic recycling	.	0	1	N	NA	1	1	N	234593	.
1275	regulation of epithelial cell apoptotic process	.	0	1	N	NA	1	1	N	69807	.
1276	regulation of ERK1 and ERK2 cascade	.	0	1	N	NA	1	1	N	234593	.
1277	regulation of establishment of protein localization	.	0	1	N	NA	3	0.397391	N	22318, 71805, 215999	.
1278	regulation of exocytosis	.	0	1	N	NA	2	0.240539	N	22318, 19339	.
1279	regulation of fibroblast migration	.	0	1	N	NA	1	1	N	18481	.
1280	regulation of fibroblast proliferation	.	0	1	N	NA	1	1	N	69807	.
1281	regulation of filopodium assembly	.	0	1	N	NA	1	1	N	14432	.
1282	regulation of G1/S transition of mitotic cell cycle	.	0	1	N	NA	1	1	N	12035	.
1283	regulation of gene expression	.	1	1	N	16341	3	0.996261	N	77134, 70350, 69807	.
1284	regulation of gluconeogenesis	.	1	1	N	11364	0	1	N	NA	.
1285	regulation of glucose metabolic process	.	1	1	N	11364	0	1	N	NA	.
1286	regulation of G-protein coupled receptor protein signaling pathway	.	0	1	N	NA	1	1	N	239217	.
1287	regulation of growth	.	0	1	N	NA	2	0.679162	N	14432, 69807	.
1288	regulation of hormone levels	.	0	1	N	NA	3	0.198892	N	22318, 381677, 215999	.
1289	regulation of hormone secretion	.	0	1	N	NA	2	0.377343	N	22318, 215999	.
1290	regulation of hydrogen peroxide-induced cell death	.	0	1	N	NA	1	1	N	71805	.
1291	regulation of I-kappaB kinase/NF-kappaB signaling	.	0	1	N	NA	1	1	N	69807	.
1292	regulation of immune effector process	.	0	1	N	NA	2	0.498591	N	241589, 71805	.
1293	regulation of immune response	.	1	1	N	74013	0	1	N	NA	.
1294	regulation of immune system process	.	1	1	N	74013	2	0.877292	N	241589, 71805	.
1295	regulation of insulin secretion	.	0	1	N	NA	2	0.2686	N	22318, 215999	.
1296	regulation of interleukin-17-mediated signaling pathway	.	0	1	N	NA	1	1	N	69807	.
1297	regulation of intracellular protein transport	.	0	1	N	NA	2	0.457078	N	22318, 71805	.
1298	regulation of intracellular signal transduction	.	0	1	N	NA	3	0.729443	N	234593, 14586, 69807	.
1299	regulation of intracellular transport	.	0	1	N	NA	2	0.544673	N	22318, 71805	.
1300	regulation of intrinsic apoptotic signaling pathway	.	0	1	N	NA	1	1	N	69807	.
1301	regulation of intrinsic apoptotic signaling pathway in response to DNA damage	.	0	1	N	NA	1	1	N	69807	.
1302	regulation of ion transmembrane transport	.	0	1	N	NA	1	1	N	22318	.
1303	regulation of ion transmembrane transporter activity	.	0	1	N	NA	1	1	N	22318	.
1304	regulation of ion transport	.	0	1	N	NA	1	1	N	22318	.
1305	regulation of JAK-STAT cascade	.	0	1	N	NA	1	1	N	14586	.
1306	regulation of keratinocyte apoptotic process	.	0	1	N	NA	1	1	N	69807	.
1307	regulation of kinase activity	.	0	1	N	NA	1	1	N	74012	.
1308	regulation of locomotion	.	0	1	N	NA	4	0.145011	N	234593, 18481, 74012, 69807	.
1309	regulation of long-term synaptic potentiation	.	0	1	N	NA	1	1	N	19339	.
1310	regulation of macromolecule biosynthetic process	.	1	1	N	16341	3	0.993519	N	70350, 18481, 69807	.
1311	regulation of MAPK cascade	.	0	1	N	NA	1	1	N	234593	.
1312	regulation of membrane permeability	.	1	1	N	52538	0	1	N	NA	.
1313	regulation of membrane potential	.	0	1	N	NA	1	1	N	14402	.
1314	regulation of metal ion transport	.	0	1	N	NA	1	1	N	22318	.
1315	regulation of mitochondrial membrane permeability	.	1	1	N	52538	0	1	N	NA	.
1316	regulation of mitochondrial membrane permeability involved in apoptotic process	.	1	1	N	52538	0	1	N	NA	.
1317	regulation of mitochondrial outer membrane permeabilization involved in apoptotic signaling pathway	.	1	1	N	52538	0	1	N	NA	.
1318	regulation of mitochondrion organization	.	1	1	N	52538	0	1	N	NA	.
1319	regulation of mitotic cell cycle	.	0	1	N	NA	1	1	N	12035	.
1320	regulation of mitotic cell cycle phase transition	.	0	1	N	NA	1	1	N	12035	.
1321	regulation of molecular function	.	1	1	N	67955	4	0.709383	N	22318, 210376, 74012, 69807	.
1322	regulation of mRNA stability	.	0	1	N	NA	1	1	N	77134	.
1323	regulation of multicellular organismal development	.	0	1	N	NA	4	0.602589	N	58235, 234593, 18481, 69807	.
1324	regulation of multi-organism process	.	0	1	N	NA	3	0.159898	N	241589, 71805, 69807	.
1325	regulation of muscle cell differentiation	.	0	1	N	NA	1	1	N	69807	.
1326	regulation of nervous system development	.	0	1	N	NA	4	0.185763	N	58235, 234593, 18481, 69807	.
1327	regulation of neurogenesis	.	0	1	N	NA	3	0.388056	N	234593, 18481, 69807	.
1328	regulation of neuron apoptotic process	.	0	1	N	NA	2	0.331703	N	14402, 18481	.
1329	regulation of neuron death	.	0	1	N	NA	2	0.411286	N	14402, 18481	.
1330	regulation of neuron differentiation	.	0	1	N	NA	3	0.302642	N	234593, 18481, 69807	.
1331	regulation of neuron projection development	.	0	1	N	NA	2	0.569756	N	234593, 18481	.
1332	regulation of neuronal synaptic plasticity	.	0	1	N	NA	2	0.0986759	N	381677, 19339	.
1333	regulation of neurotransmitter levels	.	0	1	N	NA	3	0.0344899	Y	22318, 19339, 14417	.
1334	regulation of neurotransmitter secretion	.	0	1	N	NA	1	1	N	19339	.
1335	regulation of neurotransmitter transport	.	0	1	N	NA	1	1	N	19339	.
1336	regulation of nitrogen compound metabolic process	.	1	1	N	16341	3	0.995922	N	70350, 18481, 69807	.
1337	regulation of nucleic acid-templated transcription	.	0	1	N	NA	2	0.997999	N	70350, 69807	.
1338	regulation of nucleobase-containing compound metabolic process	.	0	1	N	NA	3	0.993013	N	70350, 18481, 69807	.
1339	regulation of nucleocytoplasmic transport	.	0	1	N	NA	1	1	N	71805	.
1340	regulation of organelle organization	.	2	0.484481	N	12334, 52538	2	0.853765	N	18481, 19339	.
1341	regulation of oxidative stress-induced cell death	.	0	1	N	NA	1	1	N	71805	.
1342	regulation of peptide hormone secretion	.	0	1	N	NA	2	0.313909	N	22318, 215999	.
1343	regulation of peptide secretion	.	0	1	N	NA	2	0.319518	N	22318, 215999	.
1344	regulation of peptide transport	.	0	1	N	NA	2	0.321749	N	22318, 215999	.
1345	regulation of peptidyl-serine phosphorylation	.	0	1	N	NA	1	1	N	14586	.
1346	regulation of peptidyl-serine phosphorylation of STAT protein	.	0	1	N	NA	1	1	N	14586	.
1347	regulation of peptidyl-tyrosine phosphorylation	.	0	1	N	NA	1	1	N	74012	.
1348	regulation of phosphate metabolic process	.	0	1	N	NA	3	0.755559	N	234593, 14586, 74012	.
1349	regulation of phosphorus metabolic process	.	0	1	N	NA	3	0.755872	N	234593, 14586, 74012	.
1350	regulation of phosphorylation	.	0	1	N	NA	3	0.676469	N	234593, 14586, 74012	.
1351	regulation of platelet-derived growth factor receptor signaling pathway	.	0	1	N	NA	1	1	N	234593	.
1352	regulation of postsynaptic membrane potential	.	0	1	N	NA	1	1	N	14402	.
1353	regulation of potassium ion transmembrane transport	.	0	1	N	NA	1	1	N	22318	.
1354	regulation of potassium ion transmembrane transporter activity	.	0	1	N	NA	1	1	N	22318	.
1355	regulation of potassium ion transport	.	0	1	N	NA	1	1	N	22318	.
1356	regulation of programmed cell death	.	1	1	N	52538	3	0.710581	N	14402, 18481, 69807	.
1357	regulation of protein autophosphorylation	.	0	1	N	NA	2	0.0628275	N	14586, 74012	.
1358	regulation of protein catabolic process	.	0	1	N	NA	1	1	N	69807	.
1359	regulation of protein complex assembly	.	0	1	N	NA	1	1	N	18481	.
1360	regulation of protein import	.	0	1	N	NA	1	1	N	71805	.
1361	regulation of protein import into nucleus	.	0	1	N	NA	1	1	N	71805	.
1362	regulation of protein kinase activity	.	0	1	N	NA	1	1	N	74012	.
1363	regulation of protein localization	.	0	1	N	NA	3	0.487075	N	22318, 71805, 215999	.
1364	regulation of protein localization to nucleus	.	0	1	N	NA	1	1	N	71805	.
1365	regulation of protein metabolic process	.	1	1	N	16341	4	0.78664	N	234593, 14586, 74012, 69807	.
1366	regulation of protein modification process	.	0	1	N	NA	3	0.751143	N	234593, 14586, 74012	.
1367	regulation of protein phosphorylation	.	0	1	N	NA	3	0.63638	N	234593, 14586, 74012	.
1368	regulation of protein polymerization	.	0	1	N	NA	1	1	N	18481	.
1369	regulation of protein secretion	.	0	1	N	NA	2	0.50848	N	22318, 215999	.
1370	regulation of protein stability	.	1	1	N	67955	0	1	N	NA	.
1371	regulation of protein targeting	.	0	1	N	NA	1	1	N	71805	.
1372	regulation of protein transport	.	0	1	N	NA	3	0.364486	N	22318, 71805, 215999	.
1373	regulation of protein tyrosine kinase activity	.	0	1	N	NA	1	1	N	74012	.
1374	regulation of proteolysis	.	0	1	N	NA	1	1	N	69807	.
1375	regulation of regulated secretory pathway	.	0	1	N	NA	2	0.166443	N	22318, 19339	.
1376	regulation of response to biotic stimulus	.	0	1	N	NA	2	0.301412	N	241589, 71805	.
1377	regulation of response to cytokine stimulus	.	0	1	N	NA	1	1	N	69807	.
1378	regulation of response to DNA damage stimulus	.	0	1	N	NA	1	1	N	69807	.
1379	regulation of response to external stimulus	.	0	1	N	NA	2	0.720188	N	241589, 71805	.
1380	regulation of response to oxidative stress	.	0	1	N	NA	1	1	N	71805	.
1381	regulation of response to reactive oxygen species	.	0	1	N	NA	1	1	N	71805	.
1382	regulation of response to stress	.	0	1	N	NA	3	0.583419	N	241589, 71805, 69807	.
1383	regulation of RNA biosynthetic process	.	0	1	N	NA	2	0.998023	N	70350, 69807	.
1384	regulation of RNA metabolic process	.	0	1	N	NA	2	0.998439	N	70350, 69807	.
1385	regulation of RNA stability	.	0	1	N	NA	1	1	N	77134	.
1386	regulation of secretion	.	0	1	N	NA	3	0.344822	N	22318, 19339, 215999	.
1387	regulation of secretion by cell	.	0	1	N	NA	3	0.313534	N	22318, 19339, 215999	.
1388	regulation of sequence-specific DNA binding transcription factor activity	.	0	1	N	NA	1	1	N	69807	.
1389	regulation of serine phosphorylation of STAT3 protein	.	0	1	N	NA	1	1	N	14586	.
1390	regulation of short-term neuronal synaptic plasticity	.	0	1	N	NA	1	1	N	19339	.
1391	regulation of signal transduction	.	1	1	N	52538	5	0.580425	N	234593, 14586, 239217, 71805, 69807	.
1392	regulation of signaling	.	1	1	N	52538	9	0.0725034	N	22318, 234593, 381677, 14586, 239217, 19339, 71805, 215999, 69807	.
1393	regulation of SMAD protein import into nucleus	.	0	1	N	NA	1	1	N	71805	.
1394	regulation of smooth muscle cell migration	.	0	1	N	NA	1	1	N	234593	.
1395	regulation of smooth muscle cell proliferation	.	0	1	N	NA	1	1	N	234593	.
1396	regulation of STAT cascade	.	0	1	N	NA	1	1	N	14586	.
1397	regulation of striated muscle cell differentiation	.	0	1	N	NA	1	1	N	69807	.
1398	regulation of symbiosis, encompassing mutualism through parasitism	.	0	1	N	NA	3	0.101309	N	241589, 71805, 69807	.
1399	regulation of synapse assembly	.	0	1	N	NA	1	1	N	58235	.
1400	regulation of synapse organization	.	0	1	N	NA	1	1	N	58235	.
1401	regulation of synapse structure or activity	.	0	1	N	NA	4	0.0102278	Y	22318, 58235, 381677, 19339	.
1402	regulation of synaptic plasticity	.	0	1	N	NA	3	0.0314149	Y	22318, 381677, 19339	.
1403	regulation of synaptic vesicle exocytosis	.	0	1	N	NA	1	1	N	19339	.
1404	regulation of synaptic vesicle fusion to presynaptic membrane	.	0	1	N	NA	1	1	N	19339	.
1405	regulation of synaptic vesicle transport	.	0	1	N	NA	1	1	N	19339	.
1406	regulation of transcription, DNA-templated	.	0	1	N	NA	2	0.997987	N	70350, 69807	.
1407	regulation of transferase activity	.	0	1	N	NA	1	1	N	74012	.
1408	regulation of translation	.	1	1	N	16341	0	1	N	NA	.
1409	regulation of translational initiation	.	1	1	N	16341	0	1	N	NA	.
1410	regulation of transmembrane receptor protein serine/threonine kinase signaling pathway	.	0	1	N	NA	1	1	N	71805	.
1411	regulation of transmembrane transport	.	0	1	N	NA	1	1	N	22318	.
1412	regulation of transmembrane transporter activity	.	0	1	N	NA	1	1	N	22318	.
1413	regulation of transport	.	1	1	N	52538	5	0.343005	N	22318, 234593, 19339, 71805, 215999	.
1414	regulation of transporter activity	.	0	1	N	NA	1	1	N	22318	.
1415	regulation of tumor necrosis factor-mediated signaling pathway	.	0	1	N	NA	1	1	N	69807	.
1416	regulation of vacuolar transport	.	0	1	N	NA	1	1	N	234593	.
1417	regulation of vesicle fusion	.	0	1	N	NA	1	1	N	19339	.
1418	regulation of vesicle-mediated transport	.	0	1	N	NA	3	0.166195	N	22318, 234593, 19339	.
1419	regulation of viral life cycle	.	0	1	N	NA	1	1	N	69807	.
1420	regulation of viral process	.	0	1	N	NA	3	0.0863966	N	241589, 71805, 69807	.
1421	regulation of viral release from host cell	.	0	1	N	NA	1	1	N	69807	.
1422	regulation of viral transcription	.	0	1	N	NA	1	1	N	69807	.
1423	regulatory region DNA binding	.	0	1	N	NA	1	1	N	70350	.
1424	regulatory region nucleic acid binding	.	0	1	N	NA	1	1	N	70350	.
1425	renal filtration cell differentiation	.	0	1	N	NA	2	0.0334749	Y	70350, 71805	.
1426	renal system development	.	0	1	N	NA	2	0.407387	N	70350, 71805	.
1427	reproduction	.	0	1	N	NA	1	1	N	381677	.
1428	reproductive process	.	0	1	N	NA	1	1	N	381677	.
1429	reproductive structure development	.	0	1	N	NA	1	1	N	381677	.
1430	reproductive system development	.	0	1	N	NA	1	1	N	381677	.
1431	respiratory electron transport chain	.	1	1	N	66841	0	1	N	NA	.
1432	respiratory gaseous exchange	.	0	1	N	NA	1	1	N	19339	.
1433	respiratory system development	.	0	1	N	NA	1	1	N	19339	.
1434	respiratory system process	.	0	1	N	NA	1	1	N	19339	.
1435	respiratory tube development	.	0	1	N	NA	1	1	N	19339	.
1436	response to abiotic stimulus	.	3	0.131243	N	11364, 12334, 52538	6	0.0352287	Y	234593, 66797, 12035, 381677, 19339, 69807	.
1437	response to acid chemical	.	1	1	N	12334	0	1	N	NA	.
1438	response to amino acid	.	1	1	N	12334	0	1	N	NA	.
1439	response to auditory stimulus	.	0	1	N	NA	1	1	N	66797	.
1440	response to bacterium	.	0	1	N	NA	1	1	N	77134	.
1441	response to biotic stimulus	.	0	1	N	NA	3	0.531011	N	241589, 77134, 71805	.
1442	response to cAMP	.	0	1	N	NA	1	1	N	381677	.
1443	response to carbohydrate	.	0	1	N	NA	1	1	N	22318	.
1444	response to cold	.	1	1	N	11364	1	1	N	381677	.
1445	response to corticosteroid	.	1	1	N	94180	0	1	N	NA	.
1446	response to cytokine	.	0	1	N	NA	1	1	N	69807	.
1447	response to decreased oxygen levels	.	2	0.159284	N	12334, 52538	0	1	N	NA	.
1448	response to dietary excess	.	0	1	N	NA	1	1	N	381677	.
1449	response to drug	.	0	1	N	NA	1	1	N	14417	.
1450	response to dsRNA	.	1	1	N	74013	0	1	N	NA	.
1451	response to electrical stimulus	.	0	1	N	NA	1	1	N	19339	.
1452	response to endogenous stimulus	.	2	0.609726	N	94180, 12334	4	0.489681	N	22318, 14402, 381677, 77407	.
1453	response to exogenous dsRNA	.	1	1	N	74013	0	1	N	NA	.
1454	response to external biotic stimulus	.	0	1	N	NA	3	0.501982	N	241589, 77134, 71805	.
1455	response to external stimulus	.	1	1	N	11364	7	0.160193	N	241589, 77134, 58235, 66797, 381677, 14432, 71805	.
1456	response to extracellular stimulus	.	1	1	N	11364	1	1	N	381677	.
1457	response to glucocorticoid	.	1	1	N	94180	0	1	N	NA	.
1458	response to glucose	.	0	1	N	NA	1	1	N	22318	.
1459	response to growth factor	.	0	1	N	NA	1	1	N	77407	.
1460	response to hexose	.	0	1	N	NA	1	1	N	22318	.
1461	response to histamine	.	0	1	N	NA	1	1	N	14402	.
1462	response to hormone	.	1	1	N	94180	2	0.744239	N	22318, 381677	.
1463	response to hydrogen peroxide	.	0	1	N	NA	1	1	N	71805	.
1464	response to hypoxia	.	2	0.154974	N	12334, 52538	0	1	N	NA	.
1465	response to inorganic substance	.	0	1	N	NA	1	1	N	71805	.
1466	response to insulin	.	0	1	N	NA	2	0.316158	N	22318, 381677	.
1467	response to interleukin-17	.	0	1	N	NA	1	1	N	69807	.
1468	response to light stimulus	.	0	1	N	NA	3	0.0796942	N	234593, 12035, 69807	.
1469	response to lipid	.	1	1	N	94180	1	1	N	77134	.
1470	response to lipopolysaccharide	.	0	1	N	NA	1	1	N	77134	.
1471	response to mechanical stimulus	.	0	1	N	NA	1	1	N	66797	.
1472	response to mitochondrial depolarisation	.	0	1	N	NA	2	0.198455	N	241589, 71805	.
1473	response to molecule of bacterial origin	.	0	1	N	NA	1	1	N	77134	.
1474	response to monosaccharide	.	0	1	N	NA	1	1	N	22318	.
1475	response to nerve growth factor	.	0	1	N	NA	1	1	N	77407	.
1476	response to nitrogen compound	.	2	0.438432	N	12334, 74013	3	0.48922	N	22318, 14402, 381677	.
1477	response to nutrient levels	.	1	1	N	11364	1	1	N	381677	.
1478	response to organic cyclic compound	.	2	0.438764	N	94180, 74013	3	0.489756	N	14402, 381677, 18481	.
1479	response to organic substance	.	3	0.512964	N	94180, 12334, 74013	7	0.347417	N	22318, 77134, 14402, 381677, 18481, 77407, 69807	.
1480	response to organonitrogen compound	.	1	1	N	12334	3	0.419322	N	22318, 14402, 381677	.
1481	response to organophosphorus	.	0	1	N	NA	1	1	N	381677	.
1482	response to other organism	.	0	1	N	NA	3	0.501454	N	241589, 77134, 71805	.
1483	response to oxidative stress	.	1	1	N	66841	1	1	N	71805	.
1484	response to oxygen levels	.	2	0.1889	N	12334, 52538	0	1	N	NA	.
1485	response to oxygen-containing compound	.	1	1	N	12334	4	0.515903	N	22318, 77134, 381677, 71805	.
1486	response to peptide	.	0	1	N	NA	2	0.496089	N	22318, 381677	.
1487	response to peptide hormone	.	0	1	N	NA	2	0.461553	N	22318, 381677	.
1488	response to purine-containing compound	.	0	1	N	NA	1	1	N	381677	.
1489	response to radiation	.	0	1	N	NA	3	0.151957	N	234593, 12035, 69807	.
1490	response to reactive oxygen species	.	0	1	N	NA	1	1	N	71805	.
1491	response to starvation	.	1	1	N	11364	0	1	N	NA	.
1492	response to steroid hormone	.	1	1	N	94180	0	1	N	NA	.
1493	response to temperature stimulus	.	1	1	N	11364	1	1	N	381677	.
1494	response to tumor necrosis factor	.	0	1	N	NA	1	1	N	69807	.
1495	response to UV	.	0	1	N	NA	2	0.195833	N	12035, 69807	.
1496	response to virus	.	0	1	N	NA	2	0.448934	N	241589, 71805	.
1497	response to wounding	.	0	1	N	NA	2	0.574042	N	14432, 74012	.
1498	retina development in camera-type eye	.	0	1	N	NA	1	1	N	58235	.
1499	Rho GTPase binding	.	0	1	N	NA	1	1	N	18481	.
1500	rhythmic process	.	0	1	N	NA	1	1	N	381677	.
1501	ribonucleoprotein complex	.	1	1	N	16341	2	0.857304	N	77134, 226180	.
1502	ribonucleoprotein complex assembly	.	1	1	N	16341	0	1	N	NA	.
1503	ribonucleoprotein complex biogenesis	.	1	1	N	16341	0	1	N	NA	.
1504	ribonucleoprotein complex export from nucleus	.	0	1	N	NA	1	1	N	71805	.
1505	ribonucleoprotein complex localization	.	0	1	N	NA	1	1	N	71805	.
1506	ribonucleoprotein complex subunit organization	.	1	1	N	16341	0	1	N	NA	.
1507	ribonucleoprotein granule	.	0	1	N	NA	1	1	N	226180	.
1508	ribonucleoside binding	.	2	0.653861	N	94180, 264895	6	0.236051	N	18481, 74012, 77407, 54130, 19339, 56526	.
1509	ribonucleotide binding	.	2	0.663712	N	94180, 264895	6	0.25251	N	18481, 74012, 77407, 54130, 19339, 56526	.
1510	RNA binding	.	2	0.617332	N	16341, 52538	3	0.821997	N	77134, 239217, 69807	.
1511	RNA biosynthetic process	.	0	1	N	NA	2	0.998407	N	70350, 69807	.
1512	RNA catabolic process	.	1	1	N	16341	0	1	N	NA	.
1513	RNA export from nucleus	.	0	1	N	NA	1	1	N	71805	.
1514	RNA localization	.	1	1	N	74013	1	1	N	71805	.
1515	RNA metabolic process	.	1	1	N	16341	2	0.999676	N	70350, 69807	.
1516	RNA stabilization	.	0	1	N	NA	1	1	N	77134	.
1517	RNA transport	.	1	1	N	74013	1	1	N	71805	.
1518	sarcolemma	.	1	1	N	13527	1	1	N	12835	.
1519	sarcomere	.	0	1	N	NA	1	1	N	69807	.
1520	secondary active transmembrane transporter activity	.	0	1	N	NA	1	1	N	215999	.
1521	second-messenger-mediated signaling	.	0	1	N	NA	1	1	N	215999	.
1522	secretion	.	0	1	N	NA	4	0.251623	N	22318, 381677, 19339, 215999	.
1523	secretion by cell	.	0	1	N	NA	4	0.191124	N	22318, 381677, 19339, 215999	.
1524	secretory granule	.	0	1	N	NA	4	0.0316025	Y	22318, 381677, 12653, 19339	.
1525	secretory granule membrane	.	0	1	N	NA	2	0.159473	N	22318, 381677	.
1526	secretory vesicle	.	0	1	N	NA	6	0.00261769	Y	22318, 381677, 12653, 19339, 56526, 14417	.
1527	sensory organ development	.	0	1	N	NA	2	0.632972	N	58235, 14402	.
1528	sensory organ morphogenesis	.	0	1	N	NA	1	1	N	58235	.
1529	sensory perception	.	0	1	N	NA	2	0.943769	N	14402, 19339	.
1530	sensory perception of mechanical stimulus	.	0	1	N	NA	2	0.246726	N	14402, 19339	.
1531	sensory perception of sound	.	0	1	N	NA	1	1	N	14402	.
1532	sensory perception of touch	.	0	1	N	NA	1	1	N	19339	.
1533	septin collar	.	0	1	N	NA	1	1	N	56526	.
1534	septin complex	.	0	1	N	NA	1	1	N	56526	.
1535	septin cytoskeleton	.	0	1	N	NA	1	1	N	56526	.
1536	septin ring	.	0	1	N	NA	1	1	N	56526	.
1537	serine phosphorylation of STAT protein	.	0	1	N	NA	1	1	N	14586	.
1538	serine phosphorylation of STAT3 protein	.	0	1	N	NA	1	1	N	14586	.
1539	serine-type endopeptidase inhibitor activity	.	0	1	N	NA	1	1	N	12835	.
1540	sex differentiation	.	0	1	N	NA	1	1	N	381677	.
1541	sexual reproduction	.	0	1	N	NA	1	1	N	381677	.
1542	SH3 domain binding	.	0	1	N	NA	1	1	N	18481	.
1543	side of membrane	.	1	1	N	13527	0	1	N	NA	.
1544	signal release	.	0	1	N	NA	4	0.0341226	Y	22318, 381677, 19339, 215999	.
1545	signal release from synapse	.	0	1	N	NA	2	0.170511	N	22318, 19339	.
1546	signal transducer activity	.	0	1	N	NA	3	0.963905	N	14402, 18481, 14586	.
1547	signal transduction by protein phosphorylation	.	0	1	N	NA	1	1	N	234593	.
1548	signaling receptor activity	.	0	1	N	NA	2	0.990446	N	14402, 14586	.
1549	single organism cell adhesion	.	0	1	N	NA	2	0.732701	N	58235, 74012	.
1550	single organism reproductive process	.	0	1	N	NA	1	1	N	381677	.
1551	single organismal cell-cell adhesion	.	0	1	N	NA	2	0.705123	N	58235, 74012	.
1552	single-organism behavior	.	0	1	N	NA	2	0.553683	N	234593, 66797	.
1553	single-organism carbohydrate metabolic process	.	1	1	N	11364	0	1	N	NA	.
1554	single-organism catabolic process	.	3	0.0578987	N	66841, 11364, 52538	2	0.693443	N	12035, 14417	.
1555	single-organism cellular localization	.	1	1	N	74013	3	0.465346	N	22318, 19339, 71805	.
1556	single-organism intracellular transport	.	1	1	N	74013	1	1	N	71805	.
1557	single-organism membrane fusion	.	0	1	N	NA	2	0.216576	N	22318, 19339	.
1558	single-organism membrane organization	.	2	0.338155	N	74013, 52538	5	0.0281743	Y	22318, 66797, 105513, 19339, 71805	.
1559	single-organism nuclear import	.	0	1	N	NA	1	1	N	71805	.
1560	single-organism organelle organization	.	1	1	N	52538	9	0.00474782	Y	241589, 22318, 18481, 105513, 19339, 71805, 226180, 69807, 208092	.
1561	sister chromatid segregation	.	0	1	N	NA	2	0.233049	N	105513, 208092	.
1562	site of polarized growth	.	0	1	N	NA	4	0.0064964	Y	58235, 70350, 238988, 14432	.
1563	SMAD protein import into nucleus	.	0	1	N	NA	1	1	N	71805	.
1564	SMAD protein signal transduction	.	0	1	N	NA	1	1	N	71805	.
1565	small GTPase binding	.	0	1	N	NA	1	1	N	18481	.
1566	small GTPase mediated signal transduction	.	0	1	N	NA	3	0.193575	N	74012, 77407, 19339	.
1567	small molecule binding	.	3	0.42485	N	94180, 264895, 11364	7	0.328624	N	77134, 18481, 74012, 77407, 54130, 19339, 56526	.
1568	small molecule biosynthetic process	.	0	1	N	NA	1	1	N	12035	.
1569	small molecule catabolic process	.	3	0.00960848	Y	66841, 11364, 52538	2	0.359671	N	12035, 14417	.
1570	smooth muscle cell migration	.	0	1	N	NA	1	1	N	234593	.
1571	smooth muscle cell proliferation	.	0	1	N	NA	1	1	N	234593	.
1572	SNAP receptor activity	.	0	1	N	NA	1	1	N	22318	.
1573	SNARE binding	.	0	1	N	NA	1	1	N	22318	.
1574	SNARE complex	.	0	1	N	NA	1	1	N	22318	.
1575	social behavior	.	0	1	N	NA	1	1	N	66797	.
1576	somatodendritic compartment	.	1	1	N	12334	2	0.852938	N	381677, 238988	.
1577	sperm part	.	0	1	N	NA	1	1	N	19339	.
1578	spindle	.	0	1	N	NA	1	1	N	56526	.
1579	STAT cascade	.	0	1	N	NA	1	1	N	14586	.
1580	steroid metabolic process	.	0	1	N	NA	1	1	N	29859	.
1581	storage vacuole	.	0	1	N	NA	1	1	N	22318	.
1582	striated muscle cell differentiation	.	2	0.148231	N	11364, 12334	1	1	N	69807	.
1583	striated muscle myosin thick filament	.	0	1	N	NA	1	1	N	69807	.
1584	striated muscle tissue development	.	1	1	N	11364	0	1	N	NA	.
1585	striatum development	.	0	1	N	NA	1	1	N	66797	.
1586	structural constituent of nuclear pore	.	0	1	N	NA	1	1	N	71805	.
1587	structural molecule activity	.	0	1	N	NA	3	0.370499	N	71805, 54160, 226180	.
1588	subpallium development	.	0	1	N	NA	1	1	N	66797	.
1589	substantia nigra development	.	0	1	N	NA	2	0.0597787	N	70350, 226180	.
1590	substrate-specific channel activity	.	0	1	N	NA	2	0.528439	N	14402, 215999	.
1591	succinate metabolic process	.	0	1	N	NA	1	1	N	14417	.
1592	sulfotransferase activity	.	0	1	N	NA	1	1	N	29859	.
1593	sulfur compound binding	.	1	1	N	11364	0	1	N	NA	.
1594	sulfur compound metabolic process	.	1	1	N	52538	1	1	N	29859	.
1595	superior temporal gyrus development	.	0	1	N	NA	1	1	N	66797	.
1596	supramolecular fiber	.	0	1	N	NA	2	0.764311	N	54130, 226180	.
1597	symbiosis, encompassing mutualism through parasitism	.	1	1	N	67955	5	0.0187709	Y	241589, 58235, 71805, 69807, 208092	.
1598	synapse	.	1	1	N	13527	9	0.000246087	Y	22318, 58235, 14402, 238988, 14432, 239217, 19339, 56526, 14417	.
1599	synapse organization	.	0	1	N	NA	2	0.321749	N	58235, 19339	.
1600	synapse part	.	0	1	N	NA	9	4.98541e-05	Y	22318, 58235, 14402, 238988, 14432, 239217, 19339, 56526, 14417	.
1601	synaptic membrane	.	0	1	N	NA	5	0.00296843	Y	58235, 14402, 238988, 239217, 14417	.
1602	synaptic signaling	.	0	1	N	NA	4	0.0635488	N	22318, 14402, 381677, 19339	.
1603	synaptic transmission, GABAergic	.	0	1	N	NA	1	1	N	14402	.
1604	synaptic vesicle	.	0	1	N	NA	4	0.00376394	Y	22318, 19339, 56526, 14417	.
1605	synaptic vesicle cycle	.	0	1	N	NA	2	0.156876	N	22318, 19339	.
1606	synaptic vesicle exocytosis	.	0	1	N	NA	2	0.111775	N	22318, 19339	.
1607	synaptic vesicle localization	.	0	1	N	NA	2	0.181265	N	22318, 19339	.
1608	synaptic vesicle maturation	.	0	1	N	NA	1	1	N	19339	.
1609	synaptic vesicle membrane	.	0	1	N	NA	2	0.126507	N	22318, 14417	.
1610	synaptic vesicle recycling	.	0	1	N	NA	1	1	N	19339	.
1611	synaptic vesicle transport	.	0	1	N	NA	2	0.171863	N	22318, 19339	.
1612	synaptobrevin 2-SNAP-25-syntaxin-1a complex	.	0	1	N	NA	1	1	N	22318	.
1613	synaptobrevin 2-SNAP-25-syntaxin-1a-complexin I complex	.	0	1	N	NA	1	1	N	22318	.
1614	synaptobrevin 2-SNAP-25-syntaxin-1a-complexin II complex	.	0	1	N	NA	1	1	N	22318	.
1615	syncytium formation	.	1	1	N	12334	0	1	N	NA	.
1616	syncytium formation by plasma membrane fusion	.	1	1	N	12334	0	1	N	NA	.
1617	syntaxin binding	.	0	1	N	NA	1	1	N	22318	.
1618	syntaxin-1 binding	.	0	1	N	NA	1	1	N	22318	.
1619	system process	.	0	1	N	NA	4	0.833668	N	234593, 66797, 14402, 19339	.
1620	taxis	.	0	1	N	NA	2	0.587343	N	58235, 14432	.
1621	telencephalon development	.	0	1	N	NA	1	1	N	66797	.
1622	terminal bouton	.	0	1	N	NA	4	0.00155433	Y	22318, 14402, 238988, 19339	.
1623	tetrahydrofolate metabolic process	.	1	1	N	107747	0	1	N	NA	.
1624	thalamus development	.	0	1	N	NA	1	1	N	66797	.
1625	thioester metabolic process	.	1	1	N	52538	0	1	N	NA	.
1626	tissue homeostasis	.	0	1	N	NA	1	1	N	69807	.
1627	tissue migration	.	0	1	N	NA	1	1	N	71805	.
1628	tissue regeneration	.	0	1	N	NA	1	1	N	14432	.
1629	tooth mineralization	.	0	1	N	NA	1	1	N	58235	.
1630	transaminase activity	.	0	1	N	NA	1	1	N	12035	.
1631	transcription cofactor activity	.	0	1	N	NA	1	1	N	70350	.
1632	transcription corepressor activity	.	0	1	N	NA	1	1	N	70350	.
1633	transcription factor activity, protein binding	.	0	1	N	NA	1	1	N	70350	.
1634	transcription factor activity, transcription factor binding	.	0	1	N	NA	1	1	N	70350	.
1635	transcription regulatory region DNA binding	.	0	1	N	NA	1	1	N	70350	.
1636	transcription, DNA-templated	.	0	1	N	NA	2	0.996201	N	70350, 69807	.
1637	transferase activity, transferring acyl groups	.	1	1	N	52538	0	1	N	NA	.
1638	transferase activity, transferring acyl groups other than amino-acyl groups	.	1	1	N	52538	0	1	N	NA	.
1639	transferase activity, transferring nitrogenous groups	.	0	1	N	NA	1	1	N	12035	.
1640	transferase activity, transferring one-carbon groups	.	1	1	N	107747	0	1	N	NA	.
1641	transferase activity, transferring sulfur-containing groups	.	0	1	N	NA	1	1	N	29859	.
1642	trans-Golgi network	.	0	1	N	NA	1	1	N	22318	.
1643	transition metal ion binding	.	1	1	N	13527	3	0.721924	N	75221, 270097, 69807	.
1644	transition metal ion transport	.	0	1	N	NA	1	1	N	58235	.
1645	translation	.	1	1	N	16341	0	1	N	NA	.
1646	translation factor activity, RNA binding	.	1	1	N	16341	0	1	N	NA	.
1647	translation initiation factor activity	.	1	1	N	16341	0	1	N	NA	.
1648	translation initiation factor binding	.	0	1	N	NA	1	1	N	69807	.
1649	translation preinitiation complex	.	1	1	N	16341	0	1	N	NA	.
1650	translational initiation	.	1	1	N	16341	0	1	N	NA	.
1651	transmembrane receptor activity	.	0	1	N	NA	2	0.989291	N	14402, 14586	.
1652	transmembrane receptor protein serine/threonine kinase signaling pathway	.	0	1	N	NA	1	1	N	71805	.
1653	transmembrane receptor protein tyrosine kinase signaling pathway	.	0	1	N	NA	2	0.562521	N	234593, 14586	.
1654	transmembrane signaling receptor activity	.	0	1	N	NA	2	0.988271	N	14402, 14586	.
1655	transmembrane transport	.	0	1	N	NA	3	0.487612	N	22318, 14402, 215999	.
1656	transmembrane transporter complex	.	0	1	N	NA	4	0.0207508	Y	22318, 66797, 14402, 215999	.
1657	transmitter-gated channel activity	.	0	1	N	NA	1	1	N	14402	.
1658	transmitter-gated ion channel activity	.	0	1	N	NA	1	1	N	14402	.
1659	transport vesicle	.	0	1	N	NA	4	0.0242249	Y	22318, 19339, 56526, 14417	.
1660	transport vesicle membrane	.	0	1	N	NA	2	0.221839	N	22318, 14417	.
1661	transporter complex	.	0	1	N	NA	4	0.0216859	Y	22318, 66797, 14402, 215999	.
1662	trans-synaptic signaling	.	0	1	N	NA	4	0.0635488	N	22318, 14402, 381677, 19339	.
1663	tube development	.	0	1	N	NA	1	1	N	19339	.
1664	tumor necrosis factor-mediated signaling pathway	.	0	1	N	NA	1	1	N	69807	.
1665	ubiquinone binding	.	1	1	N	66841	0	1	N	NA	.
1666	ubiquitin binding	.	0	1	N	NA	1	1	N	69807	.
1667	ubiquitin protein ligase activity	.	0	1	N	NA	1	1	N	69807	.
1668	ubiquitin-dependent protein catabolic process	.	0	1	N	NA	1	1	N	69807	.
1669	ubiquitin-like protein binding	.	0	1	N	NA	1	1	N	69807	.
1670	ubiquitin-like protein ligase activity	.	0	1	N	NA	1	1	N	69807	.
1671	ubiquitin-like protein transferase activity	.	0	1	N	NA	1	1	N	69807	.
1672	ubiquitin-protein transferase activity	.	0	1	N	NA	1	1	N	69807	.
1673	uniplex complex	.	0	1	N	NA	1	1	N	215999	.
1674	uniporter activity	.	0	1	N	NA	1	1	N	215999	.
1675	urogenital system development	.	0	1	N	NA	2	0.448934	N	70350, 71805	.
1676	vacuolar membrane	.	0	1	N	NA	4	0.0786642	N	105513, 74012, 77407, 208092	.
1677	vacuolar part	.	0	1	N	NA	4	0.0869246	N	105513, 74012, 77407, 208092	.
1678	vacuolar transport	.	0	1	N	NA	4	0.00871646	Y	234593, 105513, 77407, 208092	.
1679	vacuole	.	1	1	N	12334	8	0.00512398	Y	22318, 66797, 18481, 105513, 74012, 77407, 19339, 208092	.
1680	valine biosynthetic process	.	0	1	N	NA	1	1	N	12035	.
1681	valine metabolic process	.	0	1	N	NA	1	1	N	12035	.
1682	very long-chain fatty acid metabolic process	.	1	1	N	94180	0	1	N	NA	.
1683	very long-chain fatty acid-CoA ligase activity	.	1	1	N	94180	0	1	N	NA	.
1684	vesicle coat	.	0	1	N	NA	1	1	N	54160	.
1685	vesicle docking	.	0	1	N	NA	1	1	N	234593	.
1686	vesicle fusion	.	0	1	N	NA	2	0.158249	N	22318, 19339	.
1687	vesicle localization	.	0	1	N	NA	2	0.264997	N	22318, 19339	.
1688	vesicle mediated transport in synapse	.	0	1	N	NA	2	0.138827	N	22318, 19339	.
1689	vesicle membrane	.	0	1	N	NA	4	0.0501101	N	22318, 381677, 14417, 54160	.
1690	vesicle organization	.	0	1	N	NA	3	0.0506813	N	22318, 19339, 208092	.
1691	vesicle-mediated transport	.	0	1	N	NA	6	0.0375548	Y	22318, 234593, 77407, 19339, 54160, 208092	.
1692	viral budding	.	0	1	N	NA	1	1	N	208092	.
1693	viral budding via host ESCRT complex	.	0	1	N	NA	1	1	N	208092	.
1694	viral entry into host cell	.	0	1	N	NA	1	1	N	58235	.
1695	viral gene expression	.	0	1	N	NA	1	1	N	69807	.
1696	viral life cycle	.	0	1	N	NA	3	0.0514908	N	58235, 69807, 208092	.
1697	viral process	.	0	1	N	NA	5	0.0143144	Y	241589, 58235, 71805, 69807, 208092	.
1698	viral release from host cell	.	0	1	N	NA	1	1	N	69807	.
1699	viral transcription	.	0	1	N	NA	1	1	N	69807	.
1700	virion assembly	.	0	1	N	NA	1	1	N	208092	.
1701	virion binding	.	0	1	N	NA	1	1	N	58235	.
1702	visual behavior	.	0	1	N	NA	1	1	N	234593	.
1703	visual learning	.	0	1	N	NA	1	1	N	234593	.
1704	vocal learning	.	0	1	N	NA	1	1	N	66797	.
1705	vocalization behavior	.	0	1	N	NA	1	1	N	66797	.
1706	voltage-gated potassium channel complex	.	0	1	N	NA	2	0.150916	N	22318, 66797	.
1707	wound healing	.	0	1	N	NA	2	0.485959	N	14432, 74012	.
1708	xenophagy	.	0	1	N	NA	2	0.16372	N	241589, 71805	.
1709	zinc ion binding	.	1	1	N	13527	3	0.578399	N	75221, 270097, 69807	.
1710	zymogen granule	.	0	1	N	NA	1	1	N	22318	.
1711	zymogen granule membrane	.	0	1	N	NA	1	1	N	22318	.
