# Supplementary material for: Cntnap2-dependent molecular networks in autism spectrum disorder revealed through an integrative multi-omics analysis
Source: Mol Psychiatry. 2022 Oct 17;28(2):810–21. doi: 10.1038/s41380-022-01822-1 (PMC9908544; doi:10.1038/s41380-022-01822-1)
Supplement: Supplementary file 11 — Supplementary Table 11 [file 41380_2022_1822_MOESM11_ESM.xlsx]

## Sheet: Sheet1
S11. Cell type signatures of each cell-type of CNTNAP2-associated ASD patients-derived forebrain organoid
Gene information					.	Cell type expression					.	Comparison : ASD organoid / Healthy organoid						.	Cntnap2 Profiling results
Index	Symbol	EMBL Gene ID (human)	EMBL Gene ID (mouse)	Entrez ID (mouse)	.	cell type	Expressed cell in WT	Expressed cell in MUT	Expression ratio in WT	Expression ratio in MUT	.	More than 25% in each group (Y/N)	log2(FC)	adjusted P of t-stat (Pt)	adjusted P of FC (Pf)	Is DEG? (Y/N)	DEGs Expression	.	Is DEProtein? (Y/N)	DEProtein Expression	Overlap (Y/N)
1	AC004158.1	ENSG00000260664	0	0	.	Ex	2517	446	0.711419	0.583007	.	Y	-0.119312	0.000754268	0.0927765	Y	down-reg.	.	N	-	N
2	AC027031.2	ENSG00000254615	0	0	.	Ex	950	293	0.268513	0.383007	.	Y	0.0572938	0.0196865	0.199119	Y	up-reg.	.	N	-	N
3	ACAT2	ENSG00000120437	ENSMUSG00000062480	224530	.	Ex	1362	366	0.384963	0.478431	.	Y	0.123205	0.0010758	0.0846417	Y	up-reg.	.	N	-	N
4	ACBD6	ENSG00000230124	ENSMUSG00000033701	72482	.	Ex	2512	483	0.710006	0.631373	.	Y	-0.0813495	0.00298921	0.144587	Y	down-reg.	.	N	-	N
5	ACLY	ENSG00000131473	ENSMUSG00000020917	104112	.	Ex	1689	416	0.477388	0.543791	.	Y	0.0616662	0.0754708	0.185766	Y	up-reg.	.	N	-	N
6	ACSL4	ENSG00000068366	ENSMUSG00000031278	50790	.	Ex	1079	311	0.304975	0.406536	.	Y	0.0652251	0.0208813	0.175714	Y	up-reg.	.	Y	up-reg.	Y
7	ACTB	ENSG00000075624	ENSMUSG00000029580	11461	.	Ex	3522	764	0.995478	0.998693	.	Y	0.0686231	0.000110834	0.167157	Y	up-reg.	.	N	-	N
8	ACTR10	ENSG00000131966	ENSMUSG00000021076	56444	.	Ex	2589	506	0.731769	0.661438	.	Y	-0.0826898	0.0020189	0.142152	Y	down-reg.	.	N	-	N
9	ACVR2A	ENSG00000121989	ENSMUSG00000052155	11480	.	Ex	1776	275	0.501979	0.359477	.	Y	-0.158769	0.00013528	0.0625962	Y	down-reg.	.	N	-	N
10	ADGRB2	ENSG00000121753	ENSMUSG00000028782	230775	.	Ex	2087	479	0.589881	0.626144	.	Y	0.0655115	0.0745459	0.17498	Y	up-reg.	.	N	-	N
11	ADGRG1	ENSG00000205336	ENSMUSG00000031785	14766	.	Ex	1413	380	0.399378	0.496732	.	Y	0.0773645	0.00217418	0.147511	Y	up-reg.	.	N	-	N
12	AFAP1	ENSG00000196526	ENSMUSG00000029094	70292	.	Ex	1939	312	0.54805	0.407843	.	Y	-0.0602969	0.00509765	0.19344	Y	down-reg.	.	N	-	N
13	AFDN	ENSG00000130396	ENSMUSG00000068036	17356	.	Ex	3307	692	0.934709	0.904575	.	Y	-0.135019	0.000228756	0.0786526	Y	down-reg.	.	N	-	N
14	AFF3	ENSG00000144218	ENSMUSG00000037138	16764	.	Ex	2239	380	0.632843	0.496732	.	Y	-0.218578	0.000290824	0.0355867	Y	down-reg.	.	N	-	N
15	AHCYL1	ENSG00000168710	ENSMUSG00000027893	229709	.	Ex	2147	498	0.60684	0.65098	.	Y	0.139292	0.000926457	0.0713007	Y	up-reg.	.	Y	up-reg.	Y
16	AKT3	ENSG00000117020	ENSMUSG00000019699	23797	.	Ex	2782	563	0.78632	0.735948	.	Y	-0.081849	0.00840801	0.14368	Y	down-reg.	.	N	-	N
17	ALKBH5	ENSG00000091542	ENSMUSG00000042650	268420	.	Ex	1541	371	0.435557	0.484967	.	Y	0.0599227	0.0188612	0.1909	Y	up-reg.	.	N	-	N
18	ANAPC11	ENSG00000141552	ENSMUSG00000025135	66156	.	Ex	2841	640	0.802996	0.836601	.	Y	0.0761953	0.0052632	0.150007	Y	up-reg.	.	N	-	N
19	ANKRD12	ENSG00000101745	ENSMUSG00000034647	106585	.	Ex	3192	677	0.902205	0.884967	.	Y	-0.0602552	0.00131514	0.19356	Y	down-reg.	.	N	-	N
20	ANKRD36C	ENSG00000174501	0	0	.	Ex	2181	395	0.61645	0.51634	.	Y	-0.0975683	0.00128346	0.118732	Y	down-reg.	.	N	-	N
21	AP002387.2	ENSG00000254682	0	0	.	Ex	1420	275	0.401357	0.359477	.	Y	0.107395	0.00227234	0.101388	Y	up-reg.	.	N	-	N
22	AP1S2	ENSG00000182287	ENSMUSG00000031367	108012	.	Ex	1384	326	0.391181	0.426144	.	Y	0.0673329	0.00208299	0.170376	Y	up-reg.	.	N	-	N
23	AP3S1	ENSG00000177879	ENSMUSG00000024480	11777	.	Ex	2323	480	0.656586	0.627451	.	Y	-0.101774	0.00575498	0.113116	Y	down-reg.	.	N	-	N
24	APC	ENSG00000134982	ENSMUSG00000005871	11789	.	Ex	2618	531	0.739966	0.694118	.	Y	-0.0627799	0.00674444	0.186435	Y	down-reg.	.	N	-	N
25	APLP1	ENSG00000105290	ENSMUSG00000006651	11803	.	Ex	2705	591	0.764556	0.772549	.	Y	0.0581201	0.0837432	0.196599	Y	up-reg.	.	N	-	N
26	APP	ENSG00000142192	ENSMUSG00000022892	11820	.	Ex	3000	586	0.847937	0.766013	.	Y	-0.0806734	0.00326405	0.145866	Y	down-reg.	.	N	-	N
27	ARF1	ENSG00000143761	ENSMUSG00000048076	11840	.	Ex	2845	631	0.804127	0.824837	.	Y	0.0838774	0.00190144	0.135069	Y	up-reg.	.	N	-	N
28	ARF3	ENSG00000134287	ENSMUSG00000051853	11842	.	Ex	1896	413	0.535896	0.539869	.	Y	0.0783932	0.0314316	0.145384	Y	up-reg.	.	N	-	N
29	ARF4	ENSG00000168374	ENSMUSG00000021877	11843	.	Ex	2516	573	0.711136	0.74902	.	Y	0.079916	0.000622802	0.142429	Y	up-reg.	.	N	-	N
30	ARGLU1	ENSG00000134884	ENSMUSG00000040459	234023	.	Ex	3211	663	0.907575	0.866667	.	Y	-0.167649	0.000149086	0.0573493	Y	down-reg.	.	N	-	N
31	ARHGDIG	ENSG00000242173	ENSMUSG00000073433	14570	.	Ex	1893	312	0.535048	0.407843	.	Y	-0.0792463	0.0032646	0.148613	Y	down-reg.	.	N	-	N
32	ARID4A	ENSG00000032219	ENSMUSG00000048118	238247	.	Ex	2686	504	0.759186	0.658824	.	Y	-0.0982285	0.000531068	0.117841	Y	down-reg.	.	N	-	N
33	ARID4B	ENSG00000054267	ENSMUSG00000039219	94246	.	Ex	2543	555	0.718768	0.72549	.	Y	-0.0644928	0.0283578	0.181857	Y	down-reg.	.	N	-	N
34	ARL2	ENSG00000213465	ENSMUSG00000024944	56327	.	Ex	2093	488	0.591577	0.637908	.	Y	0.108279	0.00302104	0.100266	Y	up-reg.	.	N	-	N
35	ARL4D	ENSG00000175906	ENSMUSG00000034936	80981	.	Ex	2092	483	0.591295	0.631373	.	Y	0.0904608	0.00270703	0.124355	Y	up-reg.	.	N	-	N
36	ARMH4	ENSG00000139971	ENSMUSG00000036242	67419	.	Ex	2100	355	0.593556	0.464052	.	Y	-0.169941	0.000515961	0.0561053	Y	down-reg.	.	N	-	N
37	ARPC3	ENSG00000111229	ENSMUSG00000029465	56378	.	Ex	3219	699	0.909836	0.913725	.	Y	0.07499	0.00187724	0.152555	Y	up-reg.	.	Y	down-reg.	N
38	ARPC5	ENSG00000162704	ENSMUSG00000008475	67771	.	Ex	2948	603	0.833239	0.788235	.	Y	-0.0820637	0.00427481	0.143257	Y	down-reg.	.	N	-	N
39	ARPP21	ENSG00000172995	ENSMUSG00000032503	74100	.	Ex	3098	550	0.875636	0.718954	.	Y	-0.182158	6.73042e-05	0.0500314	Y	down-reg.	.	N	-	N
40	ASAH1	ENSG00000104763	ENSMUSG00000031591	11886	.	Ex	2497	471	0.705766	0.615686	.	Y	-0.154198	0.000204453	0.0654519	Y	down-reg.	.	N	-	N
41	ATAT1	ENSG00000137343	ENSMUSG00000024426	73242	.	Ex	2238	437	0.632561	0.571242	.	Y	-0.0603569	0.0168011	0.193286	Y	down-reg.	.	N	-	N
42	ATF5	ENSG00000169136	ENSMUSG00000038539	107503	.	Ex	945	231	0.2671	0.301961	.	Y	0.0604179	0.00492958	0.189491	Y	up-reg.	.	N	-	N
43	ATP1A1	ENSG00000163399	ENSMUSG00000033161	11928	.	Ex	1764	426	0.498587	0.556863	.	Y	0.0626838	0.00447282	0.182703	Y	up-reg.	.	N	-	N
44	ATP5F1A	ENSG00000152234	ENSMUSG00000025428	11946	.	Ex	2994	653	0.846241	0.853595	.	Y	0.0739588	0.00699704	0.154824	Y	up-reg.	.	N	-	N
45	ATP5MD	ENSG00000173915	ENSMUSG00000071528	66477	.	Ex	3222	698	0.910684	0.912418	.	Y	0.0570902	0.00314062	0.199761	Y	up-reg.	.	N	-	N
46	ATP5ME	ENSG00000169020	ENSMUSG00000050856	11958	.	Ex	3020	667	0.85359	0.871895	.	Y	0.0869527	0.000862958	0.129856	Y	up-reg.	.	N	-	N
47	ATP5PB	ENSG00000116459	ENSMUSG00000000563	11950	.	Ex	2134	455	0.603166	0.594771	.	Y	0.0718574	0.0869047	0.159403	Y	up-reg.	.	N	-	N
48	ATP6AP2	ENSG00000182220	ENSMUSG00000031007	70495	.	Ex	2732	660	0.772188	0.862745	.	Y	0.246957	4.72491e-05	0.0261152	Y	up-reg.	.	N	-	N
49	ATP6V1D	ENSG00000100554	ENSMUSG00000021114	73834	.	Ex	2222	518	0.628038	0.677124	.	Y	0.0615592	0.0887735	0.186063	Y	up-reg.	.	Y	down-reg.	N
50	ATP6V1G1	ENSG00000136888	ENSMUSG00000039105	66290	.	Ex	3237	717	0.914924	0.937255	.	Y	0.113941	0.000298398	0.0940193	Y	up-reg.	.	N	-	N
51	ATP6V1G2	ENSG00000213760	ENSMUSG00000024403	66237	.	Ex	1755	428	0.496043	0.559477	.	Y	0.110835	0.00237661	0.0974631	Y	up-reg.	.	Y	down-reg.	N
52	ATRX	ENSG00000085224	ENSMUSG00000031229	22589	.	Ex	3329	693	0.940927	0.905882	.	Y	-0.0699067	0.000702363	0.16848	Y	down-reg.	.	Y	up-reg.	N
53	ATXN10	ENSG00000130638	ENSMUSG00000016541	54138	.	Ex	2831	638	0.80017	0.833987	.	Y	0.0610648	0.0055367	0.187496	Y	up-reg.	.	Y	down-reg.	N
54	ATXN7L3B	ENSG00000253719	ENSMUSG00000074748	382423	.	Ex	2805	583	0.792821	0.762092	.	Y	-0.064727	0.00220802	0.181261	Y	down-reg.	.	N	-	N
55	AURKAIP1	ENSG00000175756	ENSMUSG00000065990	66077	.	Ex	2814	641	0.795365	0.837908	.	Y	0.117822	0.000627242	0.0898596	Y	up-reg.	.	N	-	N
56	AUTS2	ENSG00000158321	ENSMUSG00000029673	319974	.	Ex	2351	545	0.6645	0.712418	.	Y	0.0813025	0.00372455	0.139828	Y	up-reg.	.	N	-	N
57	B2M	ENSG00000166710	ENSMUSG00000060802	12010	.	Ex	1278	370	0.361221	0.48366	.	Y	0.0685106	0.0318702	0.167439	Y	up-reg.	.	N	-	N
58	B3GAT1	ENSG00000109956	ENSMUSG00000045994	76898	.	Ex	2312	477	0.653477	0.623529	.	Y	-0.0859852	0.00134179	0.136424	Y	down-reg.	.	N	-	N
59	B3GNT2	ENSG00000170340	ENSMUSG00000051650	53625	.	Ex	1365	206	0.385811	0.269281	.	Y	-0.061428	0.0121109	0.190303	Y	down-reg.	.	N	-	N
60	BACH2	ENSG00000112182	ENSMUSG00000040270	12014	.	Ex	2506	445	0.70831	0.581699	.	Y	-0.163328	0.000219588	0.0598249	Y	down-reg.	.	N	-	N
61	BCAP29	ENSG00000075790	ENSMUSG00000020650	12033	.	Ex	1634	288	0.461843	0.376471	.	Y	-0.0592496	0.00217389	0.19652	Y	down-reg.	.	N	-	N
62	BCL11B	ENSG00000127152	ENSMUSG00000048251	58208	.	Ex	3148	589	0.889768	0.769935	.	Y	-0.247026	5.70373e-05	0.0276187	Y	down-reg.	.	N	-	N
63	BCL2L1	ENSG00000171552	ENSMUSG00000007659	12048	.	Ex	1019	367	0.288016	0.479739	.	Y	0.0669374	0.0012976	0.171383	Y	up-reg.	.	N	-	N
64	BEX2	ENSG00000133134	ENSMUSG00000042750	12069	.	Ex	3232	715	0.91351	0.934641	.	Y	0.18452	2.92289e-05	0.0454048	Y	up-reg.	.	N	-	N
65	BEX3	ENSG00000166681	ENSMUSG00000046432	12070	.	Ex	3420	758	0.966648	0.99085	.	Y	0.234928	5.73275e-06	0.0291602	Y	up-reg.	.	N	-	N
66	BEX4	ENSG00000102409	ENSMUSG00000075269	328660	.	Ex	3241	706	0.916054	0.922876	.	Y	0.0792799	0.00222145	0.143694	Y	up-reg.	.	N	-	N
67	BICD1	ENSG00000151746	ENSMUSG00000003452	12121	.	Ex	2328	483	0.657999	0.631373	.	Y	-0.0663081	0.0590306	0.177107	Y	down-reg.	.	N	-	N
68	BLOC1S1	ENSG00000135441	0	0	.	Ex	1737	416	0.490955	0.543791	.	Y	0.0920804	0.00591488	0.121807	Y	up-reg.	.	N	-	N
69	BMPR2	ENSG00000204217	ENSMUSG00000067336	12168	.	Ex	2430	503	0.686829	0.657516	.	Y	-0.0785579	0.00338346	0.149827	Y	down-reg.	.	N	-	N
70	BNIP3	ENSG00000176171	ENSMUSG00000078566	12176	.	Ex	2823	632	0.797908	0.826144	.	Y	0.0610223	0.0904476	0.187614	Y	up-reg.	.	N	-	N
71	BOD1L1	ENSG00000038219	ENSMUSG00000061755	665775	.	Ex	3060	655	0.864895	0.856209	.	Y	-0.0670669	0.00687234	0.175247	Y	down-reg.	.	N	-	N
72	BPTF	ENSG00000171634	ENSMUSG00000040481	207165	.	Ex	2983	642	0.843132	0.839216	.	Y	-0.100828	0.00171167	0.114311	Y	down-reg.	.	N	-	N
73	BRD2	ENSG00000204256	ENSMUSG00000024335	14312	.	Ex	2263	495	0.639627	0.647059	.	Y	0.0687685	0.0496103	0.166807	Y	up-reg.	.	N	-	N
74	BRI3	ENSG00000164713	ENSMUSG00000047843	55950	.	Ex	2888	651	0.81628	0.85098	.	Y	0.0710295	0.00367391	0.161339	Y	up-reg.	.	N	-	N
75	BRINP1	ENSG00000078725	ENSMUSG00000028351	56710	.	Ex	1159	192	0.327586	0.25098	.	Y	-0.0903884	0.004438	0.12946	Y	down-reg.	.	N	-	N
76	BSG	ENSG00000172270	ENSMUSG00000023175	12215	.	Ex	2848	640	0.804975	0.836601	.	Y	0.0981438	0.00100699	0.113168	Y	up-reg.	.	N	-	N
77	BTF3	ENSG00000145741	ENSMUSG00000021660	218490	.	Ex	3363	740	0.950537	0.96732	.	Y	0.0835113	0.0002457	0.135715	Y	up-reg.	.	N	-	N
78	BTG1	ENSG00000133639	ENSMUSG00000036478	12226	.	Ex	1955	477	0.552572	0.623529	.	Y	0.0617223	0.00871245	0.185578	Y	up-reg.	.	N	-	N
79	C11orf58	ENSG00000110696	ENSMUSG00000030663	56372	.	Ex	3043	655	0.86009	0.856209	.	Y	-0.0754298	0.0190046	0.156325	Y	down-reg.	.	N	-	N
80	C11orf96	ENSG00000187479	ENSMUSG00000087006	620695	.	Ex	1627	442	0.459864	0.577778	.	Y	0.200924	0.00038544	0.0392275	Y	up-reg.	.	N	-	N
81	C1QTNF4	ENSG00000172247	ENSMUSG00000040794	67445	.	Ex	1340	332	0.378745	0.433987	.	Y	0.0694774	0.00316627	0.165086	Y	up-reg.	.	N	-	N
82	C3orf14	ENSG00000114405	ENSMUSG00000114378	0	.	Ex	2835	613	0.8013	0.801307	.	Y	-0.0650259	0.0324544	0.180434	Y	down-reg.	.	N	-	N
83	C8orf59	ENSG00000176731	ENSMUSG00000078784	69126	.	Ex	2241	524	0.633409	0.684967	.	Y	0.0862847	0.00784653	0.130963	Y	up-reg.	.	N	-	N
84	CACNA1A	ENSG00000141837	ENSMUSG00000034656	12286	.	Ex	2276	450	0.643301	0.588235	.	Y	-0.154891	0.00053726	0.0650301	Y	down-reg.	.	N	-	N
85	CADM1	ENSG00000182985	ENSMUSG00000032076	54725	.	Ex	2676	556	0.75636	0.726797	.	Y	-0.063575	0.0578698	0.184321	Y	down-reg.	.	N	-	N
86	CADM2	ENSG00000175161	ENSMUSG00000064115	239857	.	Ex	2809	460	0.793951	0.601307	.	Y	-0.177721	0.000285544	0.0521191	Y	down-reg.	.	Y	down-reg.	Y
87	CALB2	ENSG00000172137	ENSMUSG00000003657	12308	.	Ex	1073	299	0.303279	0.39085	.	Y	-0.0804267	0.0197693	0.146363	Y	down-reg.	.	N	-	N
88	CALY	ENSG00000130643	ENSMUSG00000025468	68566	.	Ex	1555	399	0.439514	0.521569	.	Y	0.0999708	0.00195354	0.110653	Y	up-reg.	.	N	-	N
89	CAMK1D	ENSG00000183049	ENSMUSG00000039145	227541	.	Ex	1631	408	0.460995	0.533333	.	Y	0.100764	0.0240862	0.109539	Y	up-reg.	.	N	-	N
90	CAMKK2	ENSG00000110931	ENSMUSG00000029471	207565	.	Ex	1912	343	0.540418	0.448366	.	Y	-0.058302	0.00235723	0.199436	Y	down-reg.	.	Y	up-reg.	N
91	CAMSAP2	ENSG00000118200	ENSMUSG00000041570	67886	.	Ex	2292	459	0.647824	0.6	.	Y	-0.0981463	0.00284722	0.11794	Y	down-reg.	.	N	-	N
92	CAP2	ENSG00000112186	ENSMUSG00000021373	67252	.	Ex	1961	472	0.554268	0.616993	.	Y	0.114214	0.00296945	0.0936935	Y	up-reg.	.	N	-	N
93	CASK	ENSG00000147044	ENSMUSG00000031012	12361	.	Ex	1778	516	0.502544	0.67451	.	Y	0.163385	0.00019533	0.0555714	Y	up-reg.	.	Y	up-reg.	Y
94	CCDC107	ENSG00000159884	ENSMUSG00000028461	622404	.	Ex	2618	533	0.739966	0.696732	.	Y	-0.0617507	0.0685415	0.189407	Y	down-reg.	.	N	-	N
95	CCDC50	ENSG00000152492	ENSMUSG00000038127	67501	.	Ex	2260	404	0.638779	0.528105	.	Y	-0.136891	0.00151871	0.0772637	Y	down-reg.	.	N	-	N
96	CCDC90B	ENSG00000137500	ENSMUSG00000030613	66365	.	Ex	2269	455	0.641323	0.594771	.	Y	-0.100734	0.00118086	0.114451	Y	down-reg.	.	N	-	N
97	CCNB1IP1	ENSG00000100814	ENSMUSG00000071470	239083	.	Ex	1608	349	0.454494	0.456209	.	Y	0.0630311	0.0204004	0.181761	Y	up-reg.	.	N	-	N
98	CCND2	ENSG00000118971	ENSMUSG00000000184	12444	.	Ex	2842	570	0.803279	0.745098	.	Y	-0.110749	0.000923421	0.102153	Y	down-reg.	.	N	-	N
99	CCT3	ENSG00000163468	ENSMUSG00000001416	12462	.	Ex	3026	646	0.855285	0.844444	.	Y	0.0590346	0.00628004	0.193708	Y	up-reg.	.	Y	down-reg.	N
100	CCT7	ENSG00000135624	ENSMUSG00000030007	12468	.	Ex	2732	636	0.772188	0.831373	.	Y	0.0940588	0.000879338	0.118925	Y	up-reg.	.	N	-	N
101	CD63	ENSG00000135404	0	0	.	Ex	2594	610	0.733183	0.797386	.	Y	0.149893	0.00026597	0.0637691	Y	up-reg.	.	N	-	N
102	CD81	ENSG00000110651	ENSMUSG00000037706	12520	.	Ex	3043	701	0.86009	0.91634	.	Y	0.132193	0.000207137	0.0766717	Y	up-reg.	.	N	-	N
103	CDC42	ENSG00000070831	ENSMUSG00000006699	12540	.	Ex	3353	710	0.947711	0.928105	.	Y	-0.104837	0.000149373	0.109125	Y	down-reg.	.	N	-	N
104	CDH7	ENSG00000081138	ENSMUSG00000026312	241201	.	Ex	1999	260	0.565008	0.339869	.	Y	-0.319861	0.000287259	0.0147096	Y	down-reg.	.	N	-	N
105	CELF2	ENSG00000048740	ENSMUSG00000002107	14007	.	Ex	3330	682	0.94121	0.891503	.	Y	-0.0891396	0.000402897	0.131347	Y	down-reg.	.	N	-	N
106	CEP170	ENSG00000143702	ENSMUSG00000057335	545389	.	Ex	3329	699	0.940927	0.913725	.	Y	-0.127586	0.000239557	0.0848572	Y	down-reg.	.	Y	up-reg.	N
107	CERS6	ENSG00000172292	ENSMUSG00000027035	241447	.	Ex	1548	365	0.437535	0.477124	.	Y	0.0623387	0.00705828	0.183697	Y	up-reg.	.	N	-	N
108	CFAP298	ENSG00000159079	ENSMUSG00000022972	68001	.	Ex	1194	363	0.337479	0.47451	.	Y	0.0927785	0.000345953	0.120752	Y	up-reg.	.	N	-	N
109	CHCHD6	ENSG00000159685	ENSMUSG00000030086	66098	.	Ex	1843	440	0.520916	0.575163	.	Y	0.0784861	0.011023	0.145215	Y	up-reg.	.	N	-	N
110	CHD3	ENSG00000170004	ENSMUSG00000018474	216848	.	Ex	3178	646	0.898248	0.844444	.	Y	-0.114633	0.000355864	0.0976743	Y	down-reg.	.	N	-	N
111	CHD7	ENSG00000171316	ENSMUSG00000041235	320790	.	Ex	1041	303	0.294234	0.396078	.	Y	0.0961	0.000859304	0.116065	Y	up-reg.	.	N	-	N
112	CHD9	ENSG00000177200	ENSMUSG00000056608	109151	.	Ex	2916	586	0.824194	0.766013	.	Y	-0.0617772	0.00455694	0.189336	Y	down-reg.	.	N	-	N
113	CLMP	ENSG00000166250	ENSMUSG00000032024	71566	.	Ex	2332	345	0.659129	0.45098	.	Y	-0.106141	0.00114419	0.107481	Y	down-reg.	.	N	-	N
114	CLNS1A	ENSG00000074201	ENSMUSG00000025439	12729	.	Ex	1940	442	0.548332	0.577778	.	Y	0.0744641	0.0044514	0.153694	Y	up-reg.	.	N	-	N
115	CLPP	ENSG00000125656	ENSMUSG00000002660	53895	.	Ex	1882	445	0.531939	0.581699	.	Y	0.0884652	0.0128605	0.127529	Y	up-reg.	.	N	-	N
116	CLTC	ENSG00000141367	ENSMUSG00000047126	67300	.	Ex	2247	499	0.635105	0.652288	.	Y	0.0601243	0.0711235	0.190312	Y	up-reg.	.	N	-	N
117	CNIH2	ENSG00000174871	ENSMUSG00000024873	12794	.	Ex	2856	589	0.807236	0.769935	.	Y	-0.0794395	0.0070524	0.148258	Y	down-reg.	.	N	-	N
118	CNTNAP2	ENSG00000174469	ENSMUSG00000039419	66797	.	Ex	3059	514	0.864613	0.671895	.	Y	-0.372692	2.10299e-05	0.0090726	Y	down-reg.	.	Y	down-reg.	Y
119	COA3	ENSG00000183978	ENSMUSG00000017188	52469	.	Ex	1917	456	0.541832	0.596078	.	Y	0.0850279	0.0185537	0.132999	Y	up-reg.	.	N	-	N
120	COL6A1	ENSG00000142156	ENSMUSG00000001119	12833	.	Ex	1718	378	0.485585	0.494118	.	Y	0.066493	0.0695075	0.172509	Y	up-reg.	.	N	-	N
121	COMMD2	ENSG00000114744	ENSMUSG00000036513	52245	.	Ex	2236	446	0.631995	0.583007	.	Y	-0.0884207	0.000694458	0.132449	Y	down-reg.	.	N	-	N
122	COMMD6	ENSG00000188243	ENSMUSG00000075486	66200	.	Ex	3252	710	0.919163	0.928105	.	Y	0.0876684	0.000992019	0.128738	Y	up-reg.	.	N	-	N
123	COPB1	ENSG00000129083	ENSMUSG00000030754	70349	.	Ex	1694	426	0.478802	0.556863	.	Y	0.0885306	0.00174647	0.127398	Y	up-reg.	.	N	-	N
124	COPB2	ENSG00000184432	ENSMUSG00000032458	50797	.	Ex	1697	414	0.47965	0.541176	.	Y	0.0656277	0.0017649	0.17471	Y	up-reg.	.	N	-	N
125	COPE	ENSG00000105669	ENSMUSG00000055681	59042	.	Ex	3061	657	0.865178	0.858824	.	Y	0.0775584	0.00162975	0.147104	Y	up-reg.	.	N	-	N
126	COPS9	ENSG00000172428	0	0	.	Ex	2976	671	0.841153	0.877124	.	Y	0.0654537	0.00363506	0.17513	Y	up-reg.	.	N	-	N
127	CORO2B	ENSG00000103647	ENSMUSG00000041729	235431	.	Ex	1345	323	0.380158	0.422222	.	Y	0.0965271	0.00257377	0.115466	Y	up-reg.	.	Y	up-reg.	Y
128	COTL1	ENSG00000103187	ENSMUSG00000031827	72042	.	Ex	2237	542	0.632278	0.708497	.	Y	0.0597516	0.0278535	0.191418	Y	up-reg.	.	N	-	N
129	COX14	ENSG00000178449	ENSMUSG00000023020	66379	.	Ex	1899	436	0.536744	0.569935	.	Y	0.0869813	0.0108623	0.129813	Y	up-reg.	.	N	-	N
130	COX5A	ENSG00000178741	ENSMUSG00000000088	12858	.	Ex	3205	682	0.905879	0.891503	.	Y	0.0628006	0.00301938	0.182389	Y	up-reg.	.	N	-	N
131	COX7B	ENSG00000131174	ENSMUSG00000031231	66142	.	Ex	3177	702	0.897965	0.917647	.	Y	0.0827846	0.00124598	0.13701	Y	up-reg.	.	N	-	N
132	COX8A	ENSG00000176340	ENSMUSG00000035885	12868	.	Ex	3218	713	0.909553	0.932026	.	Y	0.0714982	0.00154037	0.16028	Y	up-reg.	.	N	-	N
133	CSNK1A1	ENSG00000113712	ENSMUSG00000024576	93687	.	Ex	2981	646	0.842566	0.844444	.	Y	-0.070191	0.0134231	0.167805	Y	down-reg.	.	Y	down-reg.	Y
134	CSRNP3	ENSG00000178662	ENSMUSG00000044647	77771	.	Ex	2491	434	0.70407	0.56732	.	Y	-0.157417	0.000187415	0.06345	Y	down-reg.	.	N	-	N
135	CSRP2	ENSG00000175183	ENSMUSG00000020186	13008	.	Ex	3256	651	0.920294	0.85098	.	Y	-0.102951	0.000397065	0.111519	Y	down-reg.	.	N	-	N
136	CST3	ENSG00000101439	ENSMUSG00000033156	58214	.	Ex	1993	500	0.563313	0.653595	.	Y	0.173441	0.000690742	0.0503144	Y	up-reg.	.	N	-	N
137	CTNND2	ENSG00000169862	ENSMUSG00000022240	18163	.	Ex	2546	474	0.719616	0.619608	.	Y	-0.218097	0.000145584	0.035731	Y	down-reg.	.	N	-	N
138	CTTNBP2	ENSG00000077063	ENSMUSG00000000416	30785	.	Ex	2636	402	0.745054	0.52549	.	Y	-0.196046	0.000105188	0.04389	Y	down-reg.	.	N	-	N
139	CXXC5	ENSG00000171604	ENSMUSG00000046668	67393	.	Ex	1630	405	0.460712	0.529412	.	Y	0.1368	0.00140505	0.0730656	Y	up-reg.	.	N	-	N
140	CYB5A	ENSG00000166347	ENSMUSG00000024646	109672	.	Ex	1671	344	0.472301	0.449673	.	Y	0.0652289	0.00445043	0.175709	Y	up-reg.	.	N	-	N
141	CYC1	ENSG00000179091	ENSMUSG00000022551	66445	.	Ex	2281	517	0.644715	0.675817	.	Y	0.0716067	0.00391456	0.159993	Y	up-reg.	.	N	-	N
142	CYCS	ENSG00000172115	ENSMUSG00000058927	0	.	Ex	3099	688	0.875919	0.899346	.	Y	0.10313	0.000515788	0.106484	Y	up-reg.	.	N	-	N
143	DAAM1	ENSG00000100592	ENSMUSG00000034574	208846	.	Ex	3137	665	0.886659	0.869281	.	Y	-0.135754	0.000308667	0.0780925	Y	down-reg.	.	N	-	N
144	DAD1	ENSG00000129562	ENSMUSG00000022174	13135	.	Ex	2810	664	0.794234	0.867974	.	Y	0.0878608	0.00130491	0.128432	Y	up-reg.	.	N	-	N
145	DBI	ENSG00000155368	ENSMUSG00000026385	13167	.	Ex	2013	501	0.568966	0.654902	.	Y	0.173212	0.00047908	0.0504761	Y	up-reg.	.	N	-	N
146	DBP	ENSG00000105516	ENSMUSG00000059824	13170	.	Ex	1231	204	0.347937	0.266667	.	Y	-0.0594759	0.00256649	0.195845	Y	down-reg.	.	N	-	N
147	DCAF13	ENSG00000164934	ENSMUSG00000022300	223499	.	Ex	1620	390	0.457886	0.509804	.	Y	0.0671769	0.00582349	0.170762	Y	up-reg.	.	N	-	N
148	DCC	ENSG00000187323	ENSMUSG00000060534	13176	.	Ex	1179	291	0.333239	0.380392	.	Y	0.0795138	0.0147533	0.143231	Y	up-reg.	.	N	-	N
149	DCX	ENSG00000077279	ENSMUSG00000031285	13193	.	Ex	3332	732	0.941775	0.956863	.	Y	0.149719	6.28485e-05	0.0638743	Y	up-reg.	.	N	-	N
150	DDIT4	ENSG00000168209	ENSMUSG00000020108	74747	.	Ex	1989	453	0.562182	0.592157	.	Y	0.0816524	0.0101444	0.139147	Y	up-reg.	.	N	-	N
151	DDX1	ENSG00000079785	ENSMUSG00000037149	104721	.	Ex	1955	458	0.552572	0.598693	.	Y	0.0619082	0.0521284	0.184998	Y	up-reg.	.	Y	up-reg.	Y
152	DDX17	ENSG00000100201	ENSMUSG00000055065	67040	.	Ex	3250	695	0.918598	0.908497	.	Y	-0.11398	0.000403601	0.0983608	Y	down-reg.	.	Y	up-reg.	N
153	DDX18	ENSG00000088205	ENSMUSG00000001674	66942	.	Ex	2516	557	0.711136	0.728105	.	Y	0.0644871	0.00161107	0.17763	Y	up-reg.	.	N	-	N
154	DDX3X	ENSG00000215301	ENSMUSG00000000787	13205	.	Ex	2121	503	0.599491	0.657516	.	Y	0.136682	0.00168908	0.0731149	Y	up-reg.	.	N	-	N
155	DDX46	ENSG00000145833	ENSMUSG00000021500	212880	.	Ex	2839	566	0.802431	0.739869	.	Y	-0.0824899	0.0022117	0.14249	Y	down-reg.	.	N	-	N
156	DDX49	ENSG00000105671	ENSMUSG00000057788	234374	.	Ex	1338	280	0.37818	0.366013	.	Y	0.0598533	0.00498383	0.191112	Y	up-reg.	.	N	-	N
157	DMAC1	ENSG00000137038	ENSMUSG00000028398	66928	.	Ex	1593	380	0.450254	0.496732	.	Y	0.0840044	0.0183836	0.134809	Y	up-reg.	.	N	-	N
158	DNPH1	ENSG00000112667	ENSMUSG00000040658	381101	.	Ex	1533	299	0.433296	0.39085	.	Y	0.083227	0.0379821	0.136196	Y	up-reg.	.	N	-	N
159	DOK6	ENSG00000206052	ENSMUSG00000073514	623279	.	Ex	2343	372	0.662239	0.486275	.	Y	-0.162575	0.000460998	0.0602699	Y	down-reg.	.	N	-	N
160	DOPEY2	ENSG00000142197	ENSMUSG00000022946	70028	.	Ex	1861	253	0.526003	0.330719	.	Y	-0.0710609	0.00105654	0.165743	Y	down-reg.	.	N	-	N
161	DPY30	ENSG00000162961	ENSMUSG00000024067	66310	.	Ex	2182	497	0.616733	0.649673	.	Y	0.081079	0.0217763	0.140185	Y	up-reg.	.	N	-	N
162	DPYSL3	ENSG00000113657	ENSMUSG00000024501	22240	.	Ex	3083	650	0.871396	0.849673	.	Y	-0.10647	0.00125889	0.107117	Y	down-reg.	.	Y	up-reg.	N
163	DTD1	ENSG00000125821	ENSMUSG00000027430	66044	.	Ex	2525	563	0.71368	0.735948	.	Y	0.0588303	0.0180377	0.194357	Y	up-reg.	.	N	-	N
164	DUSP8	ENSG00000184545	ENSMUSG00000037887	18218	.	Ex	2054	464	0.580554	0.606536	.	Y	-0.0700471	0.00824278	0.168158	Y	down-reg.	.	N	-	N
165	EDIL3	ENSG00000164176	ENSMUSG00000034488	13612	.	Ex	1370	296	0.387224	0.386928	.	Y	-0.0731331	0.00782616	0.161148	Y	down-reg.	.	N	-	N
166	EFNB2	ENSG00000125266	ENSMUSG00000001300	13642	.	Ex	2580	490	0.729226	0.640523	.	Y	-0.107914	0.000923156	0.105446	Y	down-reg.	.	N	-	N
167	EIF1AX	ENSG00000173674	ENSMUSG00000067194	66235	.	Ex	2849	674	0.805257	0.881046	.	Y	0.254378	2.4702e-05	0.0245979	Y	up-reg.	.	N	-	N
168	EIF1B	ENSG00000114784	ENSMUSG00000006941	68969	.	Ex	3183	679	0.899661	0.887582	.	Y	-0.0901579	0.000600325	0.129819	Y	down-reg.	.	N	-	N
169	EIF2S2	ENSG00000125977	ENSMUSG00000074656	67204	.	Ex	2397	567	0.677501	0.741176	.	Y	0.0716039	0.002212	0.160001	Y	up-reg.	.	N	-	N
170	EIF2S3	ENSG00000130741	ENSMUSG00000035150	26905	.	Ex	1695	473	0.479084	0.618301	.	Y	0.131202	0.000592555	0.0774514	Y	up-reg.	.	N	-	N
171	EIF3M	ENSG00000149100	ENSMUSG00000027170	98221	.	Ex	2291	542	0.647541	0.708497	.	Y	0.105971	0.00287425	0.103028	Y	up-reg.	.	Y	down-reg.	N
172	EIF4A1	ENSG00000161960	ENSMUSG00000059796	13681	.	Ex	2964	643	0.837761	0.840523	.	Y	0.0786232	0.00627927	0.144955	Y	up-reg.	.	Y	down-reg.	N
173	EIF4G3	ENSG00000075151	ENSMUSG00000028760	230861	.	Ex	2233	439	0.631148	0.573856	.	Y	-0.0739839	0.0538522	0.159286	Y	down-reg.	.	Y	up-reg.	N
174	EIF5	ENSG00000100664	ENSMUSG00000021282	217869	.	Ex	2922	603	0.82589	0.788235	.	Y	-0.0870725	0.0200433	0.134622	Y	down-reg.	.	N	-	N
175	ELAVL2	ENSG00000107105	ENSMUSG00000008489	15569	.	Ex	1277	292	0.360938	0.381699	.	Y	0.0637736	0.00997058	0.17967	Y	up-reg.	.	N	-	N
176	EMC4	ENSG00000128463	ENSMUSG00000027131	68032	.	Ex	2185	493	0.617581	0.644444	.	Y	0.0663699	0.0362752	0.172814	Y	up-reg.	.	N	-	N
177	ENDOG	ENSG00000167136	ENSMUSG00000015337	13804	.	Ex	1837	479	0.51922	0.626144	.	Y	0.116512	0.00429766	0.0912114	Y	up-reg.	.	N	-	N
178	ENO1	ENSG00000074800	ENSMUSG00000063524	13806	.	Ex	3034	673	0.857547	0.879739	.	Y	0.0825598	0.0032346	0.137376	Y	up-reg.	.	N	-	N
179	ENO2	ENSG00000111674	ENSMUSG00000004267	13807	.	Ex	3007	635	0.849915	0.830065	.	Y	-0.0616002	0.00350086	0.189862	Y	down-reg.	.	N	-	N
180	EPC1	ENSG00000120616	ENSMUSG00000024240	13831	.	Ex	2422	525	0.684568	0.686275	.	Y	-0.0797752	0.0235108	0.147625	Y	down-reg.	.	N	-	N
181	EPHA4	ENSG00000116106	ENSMUSG00000026235	13838	.	Ex	2581	462	0.729508	0.603922	.	Y	-0.164436	0.000639909	0.0592926	Y	down-reg.	.	N	-	N
182	EPM2AIP1	ENSG00000178567	ENSMUSG00000046785	77781	.	Ex	1965	424	0.555399	0.554248	.	Y	0.074038	0.0227149	0.154648	Y	up-reg.	.	Y	down-reg.	N
183	ERC1	ENSG00000082805	ENSMUSG00000030172	111173	.	Ex	2299	420	0.649802	0.54902	.	Y	-0.0609502	0.00451546	0.19163	Y	down-reg.	.	N	-	N
184	ETFB	ENSG00000105379	ENSMUSG00000004610	110826	.	Ex	2872	672	0.811758	0.878431	.	Y	0.175284	0.000124883	0.0494462	Y	up-reg.	.	N	-	N
185	EZR	ENSG00000092820	ENSMUSG00000052397	22350	.	Ex	1265	348	0.357547	0.454902	.	Y	0.124038	0.0335756	0.0838682	Y	up-reg.	.	N	-	N
186	FAAP20	ENSG00000162585	ENSMUSG00000073684	67513	.	Ex	2018	491	0.570379	0.64183	.	Y	0.0861591	0.00221021	0.131146	Y	up-reg.	.	N	-	N
187	FABP7	ENSG00000164434	ENSMUSG00000019874	12140	.	Ex	2239	397	0.632843	0.518954	.	Y	-0.122899	0.00135074	0.0892251	Y	down-reg.	.	N	-	N
188	FADS1	ENSG00000149485	ENSMUSG00000010663	76267	.	Ex	1931	455	0.545789	0.594771	.	Y	0.122255	0.00277767	0.0855602	Y	up-reg.	.	N	-	N
189	FAM126A	ENSG00000122591	ENSMUSG00000028995	84652	.	Ex	2146	383	0.606557	0.500654	.	Y	-0.1372	0.00137591	0.0770333	Y	down-reg.	.	N	-	N
190	FAM171B	ENSG00000144369	ENSMUSG00000048388	241520	.	Ex	2288	433	0.646693	0.566013	.	Y	-0.169316	0.000387825	0.0564276	Y	down-reg.	.	Y	down-reg.	Y
191	FAM96B	ENSG00000166595	ENSMUSG00000031879	68523	.	Ex	3077	676	0.8697	0.88366	.	Y	0.097065	0.000967214	0.114678	Y	up-reg.	.	N	-	N
192	FAT3	ENSG00000165323	ENSMUSG00000074505	270120	.	Ex	2022	347	0.571509	0.453595	.	Y	-0.0920651	0.00417226	0.126739	Y	down-reg.	.	Y	up-reg.	N
193	FDFT1	ENSG00000079459	ENSMUSG00000021273	14137	.	Ex	1893	500	0.535048	0.653595	.	Y	0.163501	0.000474658	0.0555375	Y	up-reg.	.	N	-	N
194	FDPS	ENSG00000160752	ENSMUSG00000059743	110196	.	Ex	2166	525	0.61221	0.686275	.	Y	0.154513	0.000276436	0.060758	Y	up-reg.	.	N	-	N
195	FEZF2	ENSG00000153266	ENSMUSG00000021743	54713	.	Ex	2436	473	0.688525	0.618301	.	Y	-0.178858	0.000568572	0.0515363	Y	down-reg.	.	N	-	N
196	FGF13	ENSG00000129682	ENSMUSG00000031137	14168	.	Ex	1170	313	0.330695	0.40915	.	Y	0.146727	0.00167151	0.065942	Y	up-reg.	.	N	-	N
197	FHL1	ENSG00000022267	ENSMUSG00000050035	14202	.	Ex	1859	488	0.525438	0.637908	.	Y	0.130843	0.00063613	0.0777489	Y	up-reg.	.	N	-	N
198	FMNL2	ENSG00000157827	ENSMUSG00000036053	71409	.	Ex	2214	404	0.625777	0.528105	.	Y	-0.0638801	0.00203889	0.18348	Y	down-reg.	.	N	-	N
199	FNBP1L	ENSG00000137942	ENSMUSG00000039735	214459	.	Ex	3204	686	0.905596	0.896732	.	Y	-0.130899	0.000479602	0.0819385	Y	down-reg.	.	N	-	N
200	FRMD4B	ENSG00000114541	ENSMUSG00000030064	232288	.	Ex	1779	260	0.502826	0.339869	.	Y	-0.123205	0.0058587	0.0889839	Y	down-reg.	.	N	-	N
201	FUNDC1	ENSG00000069509	ENSMUSG00000025040	72018	.	Ex	1276	404	0.360656	0.528105	.	Y	0.0997006	0.000298675	0.110996	Y	up-reg.	.	N	-	N
202	FXYD6	ENSG00000137726	ENSMUSG00000066705	59095	.	Ex	2898	640	0.819107	0.836601	.	Y	0.0879339	0.00267574	0.128304	Y	up-reg.	.	N	-	N
203	GABPB1-AS1	ENSG00000244879	0	0	.	Ex	3109	688	0.878745	0.899346	.	Y	0.0986775	0.0043789	0.112449	Y	up-reg.	.	N	-	N
204	GABRB2	ENSG00000145864	ENSMUSG00000007653	14401	.	Ex	1637	229	0.462691	0.299346	.	Y	-0.0780514	0.0962312	0.150848	Y	down-reg.	.	N	-	N
205	GABRB3	ENSG00000166206	ENSMUSG00000033676	14402	.	Ex	1911	361	0.540136	0.471895	.	Y	-0.079226	0.0021431	0.148645	Y	down-reg.	.	Y	down-reg.	Y
206	GABRG2	ENSG00000113327	ENSMUSG00000020436	14406	.	Ex	1915	356	0.541266	0.465359	.	Y	-0.154404	0.000601809	0.065311	Y	down-reg.	.	N	-	N
207	GADD45GIP1	ENSG00000179271	ENSMUSG00000033751	102060	.	Ex	2770	624	0.782928	0.815686	.	Y	0.0916799	0.00188001	0.122429	Y	up-reg.	.	N	-	N
208	GAP43	ENSG00000172020	ENSMUSG00000047261	14432	.	Ex	3250	719	0.918598	0.939869	.	Y	0.0998622	0.000511054	0.110806	Y	up-reg.	.	Y	down-reg.	N
209	GAREM1	ENSG00000141441	ENSMUSG00000042680	381126	.	Ex	1912	289	0.540418	0.377778	.	Y	-0.0724577	0.00283103	0.162595	Y	down-reg.	.	N	-	N
210	GCSH	ENSG00000140905	0	0	.	Ex	1941	457	0.548615	0.597386	.	Y	0.0856941	0.00622965	0.131932	Y	up-reg.	.	N	-	N
211	GDAP1L1	ENSG00000124194	ENSMUSG00000017943	228858	.	Ex	1712	412	0.483889	0.538562	.	Y	0.0608186	0.0259469	0.188243	Y	up-reg.	.	N	-	N
212	GLCCI1	ENSG00000106415	ENSMUSG00000029638	170772	.	Ex	2474	481	0.699265	0.628758	.	Y	-0.0773534	0.00912477	0.152295	Y	down-reg.	.	N	-	N
213	GLG1	ENSG00000090863	ENSMUSG00000003316	20340	.	Ex	2246	512	0.634822	0.669281	.	Y	-0.0661348	0.0505594	0.177563	Y	down-reg.	.	N	-	N
214	GNAI1	ENSG00000127955	ENSMUSG00000057614	14677	.	Ex	2523	485	0.713115	0.633987	.	Y	-0.0658454	0.0172116	0.178297	Y	down-reg.	.	Y	up-reg.	N
215	GNB2	ENSG00000172354	ENSMUSG00000029713	14693	.	Ex	2293	528	0.648106	0.690196	.	Y	0.0731295	0.00613747	0.156569	Y	up-reg.	.	N	-	N
216	GOLGA2	ENSG00000167110	ENSMUSG00000075425	433416	.	Ex	1691	390	0.477954	0.509804	.	Y	0.0669368	0.0251749	0.171395	Y	up-reg.	.	N	-	N
217	GPM6A	ENSG00000150625	ENSMUSG00000031517	234267	.	Ex	3468	738	0.980215	0.964706	.	Y	-0.107687	7.83987e-05	0.105727	Y	down-reg.	.	Y	up-reg.	N
218	GPM6B	ENSG00000046653	ENSMUSG00000031342	14758	.	Ex	1852	497	0.52346	0.649673	.	Y	0.154931	0.000298484	0.0604823	Y	up-reg.	.	N	-	N
219	GPX4	ENSG00000167468	ENSMUSG00000075706	625249	.	Ex	3268	707	0.923686	0.924183	.	Y	0.0597176	0.00272535	0.191513	Y	up-reg.	.	Y	up-reg.	Y
220	GRHPR	ENSG00000137106	ENSMUSG00000035637	76238	.	Ex	1689	405	0.477388	0.529412	.	Y	0.0632005	0.0170007	0.181342	Y	up-reg.	.	Y	down-reg.	N
221	GRIA2	ENSG00000120251	ENSMUSG00000033981	14800	.	Ex	3132	593	0.885246	0.775163	.	Y	-0.119035	0.000229438	0.0930514	Y	down-reg.	.	N	-	N
222	GRIA3	ENSG00000125675	0	0	.	Ex	1655	365	0.467778	0.477124	.	Y	0.114029	0.023209	0.0938956	Y	up-reg.	.	N	-	N
223	GRIN2B	ENSG00000273079	ENSMUSG00000030209	14812	.	Ex	1832	333	0.517807	0.435294	.	Y	-0.182119	0.000774873	0.0500491	Y	down-reg.	.	N	-	N
224	GSE1	ENSG00000131149	ENSMUSG00000031822	382034	.	Ex	2311	514	0.653194	0.671895	.	Y	0.07105	0.00503306	0.161287	Y	up-reg.	.	N	-	N
225	GSTO1	ENSG00000148834	ENSMUSG00000025068	14873	.	Ex	1451	356	0.410119	0.465359	.	Y	0.0574941	0.00666969	0.198483	Y	up-reg.	.	N	-	N
226	GSTP1	ENSG00000084207	ENSMUSG00000060803	14870	.	Ex	3174	693	0.897117	0.905882	.	Y	0.08314	0.00254838	0.136349	Y	up-reg.	.	Y	up-reg.	Y
227	GTF2A2	ENSG00000140307	ENSMUSG00000033543	235459	.	Ex	2605	581	0.736292	0.759477	.	Y	0.0604893	0.00905899	0.18924	Y	up-reg.	.	N	-	N
228	GUCY1A1	ENSG00000164116	ENSMUSG00000033910	60596	.	Ex	2059	367	0.581967	0.479739	.	Y	-0.123939	0.0029477	0.0883253	Y	down-reg.	.	N	-	N
229	GUCY1B1	ENSG00000061918	ENSMUSG00000028005	54195	.	Ex	1540	300	0.435274	0.392157	.	Y	-0.0696288	0.00390602	0.169113	Y	down-reg.	.	N	-	N
230	HDDC2	ENSG00000111906	ENSMUSG00000000295	69692	.	Ex	1207	380	0.341153	0.496732	.	Y	0.0761735	0.00827715	0.150056	Y	up-reg.	.	N	-	N
231	HDLBP	ENSG00000115677	ENSMUSG00000034088	110611	.	Ex	1977	474	0.55879	0.619608	.	Y	0.0681618	0.00676987	0.168328	Y	up-reg.	.	N	-	N
232	HES6	ENSG00000144485	ENSMUSG00000067071	55927	.	Ex	1835	461	0.518655	0.602614	.	Y	0.0596202	0.0731735	0.191852	Y	up-reg.	.	N	-	N
233	HEY1	ENSG00000164683	ENSMUSG00000040289	15213	.	Ex	1103	318	0.311758	0.415686	.	Y	0.0719862	0.00140538	0.159102	Y	up-reg.	.	N	-	N
234	HIST1H4C	ENSG00000197061	0	0	.	Ex	3322	713	0.938949	0.932026	.	Y	-0.0663046	0.00173856	0.177118	Y	down-reg.	.	N	-	N
235	HIVEP2	ENSG00000010818	ENSMUSG00000015501	15273	.	Ex	1949	239	0.550876	0.312418	.	Y	-0.16125	0.00103548	0.061057	Y	down-reg.	.	N	-	N
236	HM13	ENSG00000101294	ENSMUSG00000019188	14950	.	Ex	1651	515	0.466648	0.673203	.	Y	0.177899	0.000128978	0.0482348	Y	up-reg.	.	N	-	N
237	HMGB3	ENSG00000029993	0	0	.	Ex	1451	358	0.410119	0.467974	.	Y	0.108171	0.00122113	0.10043	Y	up-reg.	.	N	-	N
238	HMGCR	ENSG00000113161	ENSMUSG00000021670	15357	.	Ex	1515	388	0.428208	0.50719	.	Y	0.0916781	0.00106793	0.122434	Y	up-reg.	.	N	-	N
239	HMGCS1	ENSG00000112972	ENSMUSG00000093930	208715	.	Ex	1464	407	0.413793	0.532026	.	Y	0.156281	0.000883077	0.0596963	Y	up-reg.	.	N	-	N
240	HMGN1	ENSG00000205581	ENSMUSG00000040681	15312	.	Ex	3264	701	0.922555	0.91634	.	Y	-0.0896502	0.00043346	0.130549	Y	down-reg.	.	N	-	N
241	HMGN3	ENSG00000118418	ENSMUSG00000066456	94353	.	Ex	2525	493	0.71368	0.644444	.	Y	-0.101789	0.00165333	0.113099	Y	down-reg.	.	N	-	N
242	HNRNPA1	ENSG00000135486	0	0	.	Ex	3475	749	0.982193	0.979085	.	Y	-0.0591223	0.000335842	0.196943	Y	down-reg.	.	N	-	N
243	HNRNPA2B1	ENSG00000122566	ENSMUSG00000004980	53379	.	Ex	3417	746	0.9658	0.975163	.	Y	-0.0693953	0.000287171	0.169731	Y	down-reg.	.	N	-	N
244	HNRNPDL	ENSG00000152795	ENSMUSG00000029328	50926	.	Ex	3350	719	0.946863	0.939869	.	Y	-0.0641832	0.000805413	0.182676	Y	down-reg.	.	N	-	N
245	HNRNPH1	ENSG00000169045	ENSMUSG00000007850	59013	.	Ex	2841	608	0.802996	0.794771	.	Y	-0.0911831	0.00226321	0.128154	Y	down-reg.	.	N	-	N
246	HNRNPM	ENSG00000099783	ENSMUSG00000059208	76936	.	Ex	2641	575	0.746467	0.751634	.	Y	-0.0664352	0.00623593	0.17682	Y	down-reg.	.	N	-	N
247	HNRNPU	ENSG00000153187	ENSMUSG00000039630	51810	.	Ex	3278	698	0.926512	0.912418	.	Y	-0.112645	0.000697273	0.0999197	Y	down-reg.	.	N	-	N
248	HP1BP3	ENSG00000127483	ENSMUSG00000028759	15441	.	Ex	2768	568	0.782363	0.742484	.	Y	-0.0744226	0.00204418	0.158359	Y	down-reg.	.	Y	up-reg.	N
249	HPCA	ENSG00000121905	ENSMUSG00000028785	15444	.	Ex	1266	314	0.357829	0.410458	.	Y	0.0615806	0.00401968	0.186003	Y	up-reg.	.	Y	down-reg.	N
250	HPRT1	ENSG00000165704	ENSMUSG00000025630	15452	.	Ex	1161	324	0.328151	0.423529	.	Y	0.081381	0.00122495	0.139652	Y	up-reg.	.	N	-	N
251	IDI1	ENSG00000067064	ENSMUSG00000058258	319554	.	Ex	2155	514	0.609101	0.671895	.	Y	0.155091	0.000385154	0.060394	Y	up-reg.	.	N	-	N
252	IER2	ENSG00000160888	ENSMUSG00000053560	15936	.	Ex	1423	359	0.402205	0.469281	.	Y	0.0756091	0.0303769	0.151247	Y	up-reg.	.	N	-	N
253	IGFBP5	ENSG00000115461	ENSMUSG00000026185	16011	.	Ex	1376	379	0.38892	0.495425	.	Y	0.130236	0.00247825	0.0782586	Y	up-reg.	.	N	-	N
254	IGSF3	ENSG00000143061	ENSMUSG00000042035	78908	.	Ex	2002	370	0.565856	0.48366	.	Y	-0.110691	0.00068291	0.102202	Y	down-reg.	.	N	-	N
255	INAFM1	ENSG00000257704	ENSMUSG00000091811	66300	.	Ex	1227	303	0.346806	0.396078	.	Y	0.111455	0.00111139	0.096779	Y	up-reg.	.	N	-	N
256	ING2	ENSG00000168556	ENSMUSG00000063049	69260	.	Ex	1435	262	0.405596	0.342484	.	Y	-0.0674994	0.00755962	0.174176	Y	down-reg.	.	N	-	N
257	INPP5F	ENSG00000198825	ENSMUSG00000042105	101490	.	Ex	1242	376	0.351046	0.491503	.	Y	0.112882	0.00044973	0.0952034	Y	up-reg.	.	N	-	N
258	ISLR2	ENSG00000167178	ENSMUSG00000051243	320563	.	Ex	2137	343	0.604014	0.448366	.	Y	-0.166569	0.000597207	0.0579674	Y	down-reg.	.	N	-	N
259	ITSN1	ENSG00000205726	ENSMUSG00000022957	16443	.	Ex	2319	418	0.655455	0.546405	.	Y	-0.167445	0.000481901	0.0574783	Y	down-reg.	.	Y	up-reg.	N
260	JAK1	ENSG00000162434	ENSMUSG00000028530	16451	.	Ex	1322	359	0.373657	0.469281	.	Y	0.0695164	0.00140959	0.164982	Y	up-reg.	.	N	-	N
261	JMJD1C	ENSG00000171988	ENSMUSG00000037876	108829	.	Ex	2497	514	0.705766	0.671895	.	Y	-0.082352	0.00171808	0.142727	Y	down-reg.	.	N	-	N
262	JUND	ENSG00000130522	ENSMUSG00000071076	16478	.	Ex	3336	744	0.942906	0.972549	.	Y	0.0645157	0.000498553	0.177551	Y	up-reg.	.	N	-	N
263	KATNBL1	ENSG00000134152	ENSMUSG00000027132	72425	.	Ex	2319	462	0.655455	0.603922	.	Y	-0.0783595	0.00204399	0.150245	Y	down-reg.	.	N	-	N
264	KAZN	ENSG00000189337	ENSMUSG00000040606	71529	.	Ex	2473	412	0.698982	0.538562	.	Y	-0.264453	0.000114565	0.023605	Y	down-reg.	.	Y	up-reg.	N
265	KCNG1	ENSG00000026559	ENSMUSG00000074575	241794	.	Ex	962	214	0.271905	0.279739	.	Y	-0.071667	0.00758423	0.164369	Y	down-reg.	.	N	-	N
266	KCNQ1OT1	ENSG00000269821	0	0	.	Ex	2576	657	0.728095	0.858824	.	Y	0.125628	0.000640327	0.0822769	Y	up-reg.	.	N	-	N
267	KDELR1	ENSG00000105438	ENSMUSG00000002778	68137	.	Ex	2633	582	0.744206	0.760784	.	Y	0.0684538	0.00318346	0.167577	Y	up-reg.	.	N	-	N
268	KDM5B	ENSG00000117139	ENSMUSG00000042207	75605	.	Ex	2959	637	0.836348	0.83268	.	Y	-0.0690327	0.0715449	0.170538	Y	down-reg.	.	N	-	N
269	KHDRBS1	ENSG00000121774	ENSMUSG00000028790	20218	.	Ex	3254	683	0.919729	0.89281	.	Y	-0.0831713	0.000883348	0.141264	Y	down-reg.	.	N	-	N
270	KHDRBS3	ENSG00000131773	ENSMUSG00000022332	13992	.	Ex	1477	425	0.417467	0.555556	.	Y	0.0784103	0.00592055	0.145351	Y	up-reg.	.	N	-	N
271	KIDINS220	ENSG00000134313	ENSMUSG00000036333	77480	.	Ex	3269	682	0.923968	0.891503	.	Y	-0.10388	0.000306597	0.110365	Y	down-reg.	.	N	-	N
272	KIF21A	ENSG00000139116	ENSMUSG00000022629	16564	.	Ex	2862	595	0.808932	0.777778	.	Y	-0.0918557	0.00589286	0.127071	Y	down-reg.	.	N	-	N
273	KIF3B	ENSG00000101350	ENSMUSG00000027475	16569	.	Ex	1360	379	0.384398	0.495425	.	Y	0.0704489	0.00165638	0.162673	Y	up-reg.	.	N	-	N
274	KIF5A	ENSG00000155980	ENSMUSG00000074657	16572	.	Ex	2109	424	0.596099	0.554248	.	Y	-0.0582816	0.00836	0.1995	Y	down-reg.	.	Y	down-reg.	Y
275	KLF7	ENSG00000118263	ENSMUSG00000025959	93691	.	Ex	2010	456	0.568118	0.596078	.	Y	0.0742727	0.00897184	0.154155	Y	up-reg.	.	N	-	N
276	KMT2C	ENSG00000055609	ENSMUSG00000038056	231051	.	Ex	2346	490	0.663086	0.640523	.	Y	-0.131756	0.000809549	0.081207	Y	down-reg.	.	N	-	N
277	KMT2E	ENSG00000005483	ENSMUSG00000029004	69188	.	Ex	3049	632	0.861786	0.826144	.	Y	-0.115336	0.00155146	0.0969088	Y	down-reg.	.	N	-	N
278	LAMTOR2	ENSG00000116586	ENSMUSG00000028062	83409	.	Ex	2137	501	0.604014	0.654902	.	Y	0.0670483	0.0913298	0.171139	Y	up-reg.	.	N	-	N
279	LAMTOR5	ENSG00000134248	ENSMUSG00000087260	68576	.	Ex	2911	659	0.822781	0.861438	.	Y	0.145135	0.000249445	0.0670022	Y	up-reg.	.	N	-	N
280	LHX2	ENSG00000106689	ENSMUSG00000000247	16870	.	Ex	1665	453	0.470605	0.592157	.	Y	0.23772	0.00019341	0.0284976	Y	up-reg.	.	N	-	N
281	LIMCH1	ENSG00000064042	ENSMUSG00000037736	77569	.	Ex	2138	376	0.604296	0.491503	.	Y	-0.131249	0.00115952	0.0816675	Y	down-reg.	.	N	-	N
282	LIN7A	ENSG00000111052	ENSMUSG00000019906	108030	.	Ex	1437	304	0.406162	0.397386	.	Y	0.078647	0.05217	0.1449	Y	up-reg.	.	N	-	N
283	LINC00632	ENSG00000203930	0	0	.	Ex	1601	480	0.452516	0.627451	.	Y	0.15533	0.000482355	0.0602395	Y	up-reg.	.	N	-	N
284	LMO3	ENSG00000048540	ENSMUSG00000030226	109593	.	Ex	2692	372	0.760882	0.486275	.	Y	-0.106988	0.0026364	0.106525	Y	down-reg.	.	N	-	N
285	LMO4	ENSG00000143013	ENSMUSG00000028266	16911	.	Ex	1802	466	0.509327	0.60915	.	Y	0.158861	0.00040246	0.0581372	Y	up-reg.	.	N	-	N
286	LMO7	ENSG00000136153	ENSMUSG00000033060	380928	.	Ex	2013	288	0.568966	0.376471	.	Y	-0.194914	0.000219068	0.0443475	Y	down-reg.	.	N	-	N
287	LPL	ENSG00000175445	0	0	.	Ex	1489	204	0.420859	0.266667	.	Y	-0.212477	0.00367521	0.0375323	Y	down-reg.	.	N	-	N
288	LRRC4B	ENSG00000131409	ENSMUSG00000047085	272381	.	Ex	1711	510	0.483607	0.666667	.	Y	0.078991	0.00743148	0.144269	Y	up-reg.	.	Y	down-reg.	N
289	LRRC7	ENSG00000033122	ENSMUSG00000028176	242274	.	Ex	2230	350	0.6303	0.457516	.	Y	-0.174366	0.000239756	0.0537538	Y	down-reg.	.	N	-	N
290	LSM7	ENSG00000130332	ENSMUSG00000035215	66094	.	Ex	3098	657	0.875636	0.858824	.	Y	0.0639216	0.00266066	0.179208	Y	up-reg.	.	N	-	N
291	LUC7L3	ENSG00000108848	ENSMUSG00000020863	67684	.	Ex	3276	695	0.925947	0.908497	.	Y	-0.0733281	0.00520984	0.160675	Y	down-reg.	.	N	-	N
292	MACF1	ENSG00000127603	ENSMUSG00000028649	11426	.	Ex	2866	567	0.810062	0.741176	.	Y	-0.13791	0.000278103	0.0765399	Y	down-reg.	.	N	-	N
293	MAGED1	ENSG00000179222	ENSMUSG00000025151	94275	.	Ex	2436	549	0.688525	0.717647	.	Y	0.060858	0.00384736	0.188112	Y	up-reg.	.	N	-	N
294	MAGED2	ENSG00000102316	ENSMUSG00000025268	80884	.	Ex	2684	651	0.758621	0.85098	.	Y	0.127872	0.000263869	0.0802727	Y	up-reg.	.	N	-	N
295	MAGEF1	ENSG00000177383	0	0	.	Ex	1851	482	0.523177	0.630065	.	Y	0.149351	0.000496199	0.0641254	Y	up-reg.	.	N	-	N
296	MAGEH1	ENSG00000187601	ENSMUSG00000047238	75625	.	Ex	2282	515	0.644997	0.673203	.	Y	0.0834502	0.00306673	0.135815	Y	up-reg.	.	N	-	N
297	MAP1A	ENSG00000166963	ENSMUSG00000027254	17754	.	Ex	1581	405	0.446863	0.529412	.	Y	0.12838	0.00081305	0.0798519	Y	up-reg.	.	N	-	N
298	MAP2K2	ENSG00000126934	ENSMUSG00000035027	26396	.	Ex	2663	585	0.752685	0.764706	.	Y	0.0700847	0.00350328	0.163598	Y	up-reg.	.	Y	down-reg.	N
299	MAP3K13	ENSG00000073803	ENSMUSG00000033618	71751	.	Ex	1858	480	0.525155	0.627451	.	Y	0.10112	0.0041529	0.10911	Y	up-reg.	.	N	-	N
300	MAP4K4	ENSG00000071054	ENSMUSG00000026074	26921	.	Ex	3183	675	0.899661	0.882353	.	Y	-0.112437	0.00061514	0.100134	Y	down-reg.	.	N	-	N
301	MAP6	ENSG00000171533	ENSMUSG00000055407	17760	.	Ex	1799	423	0.508479	0.552941	.	Y	0.0859112	0.00731106	0.131566	Y	up-reg.	.	N	-	N
302	MAP9	ENSG00000164114	ENSMUSG00000033900	213582	.	Ex	2109	468	0.596099	0.611765	.	Y	0.0897997	0.0139065	0.125431	Y	up-reg.	.	N	-	N
303	MED10	ENSG00000133398	0	0	.	Ex	2406	542	0.680045	0.708497	.	Y	0.0665302	0.0102173	0.172423	Y	up-reg.	.	N	-	N
304	MED13L	ENSG00000123066	ENSMUSG00000018076	76199	.	Ex	2330	473	0.658564	0.618301	.	Y	-0.0814738	0.0202344	0.144382	Y	down-reg.	.	N	-	N
305	MEF2C	ENSG00000081189	ENSMUSG00000005583	17260	.	Ex	2371	385	0.670153	0.503268	.	Y	-0.327351	8.2486e-05	0.0138199	Y	down-reg.	.	N	-	N
306	MEIS2	ENSG00000134138	ENSMUSG00000027210	17536	.	Ex	2379	390	0.672414	0.509804	.	Y	-0.143184	0.00574082	0.0727623	Y	down-reg.	.	N	-	N
307	MFF	ENSG00000168958	ENSMUSG00000026150	75734	.	Ex	2084	473	0.589033	0.618301	.	Y	0.0585841	0.0498315	0.195198	Y	up-reg.	.	Y	down-reg.	N
308	MIB1	ENSG00000101752	ENSMUSG00000024294	225164	.	Ex	1996	451	0.564161	0.589542	.	Y	0.0973255	0.00367845	0.114336	Y	up-reg.	.	N	-	N
309	MIF	ENSG00000240972	ENSMUSG00000033307	17319	.	Ex	3313	735	0.936405	0.960784	.	Y	0.115251	8.56149e-05	0.0925678	Y	up-reg.	.	N	-	N
310	MIR181A1HG	ENSG00000229989	0	0	.	Ex	2003	343	0.566139	0.448366	.	Y	-0.0690541	0.0438264	0.170487	Y	down-reg.	.	N	-	N
311	MLLT3	ENSG00000171843	ENSMUSG00000028496	70122	.	Ex	2452	396	0.693047	0.517647	.	Y	-0.162071	0.000275489	0.0606078	Y	down-reg.	.	N	-	N
312	MN1	ENSG00000169184	ENSMUSG00000070576	433938	.	Ex	1317	260	0.372244	0.339869	.	Y	-0.126021	0.00283075	0.0862926	Y	down-reg.	.	N	-	N
313	MORF4L2	ENSG00000123562	ENSMUSG00000031422	56397	.	Ex	2942	688	0.831543	0.899346	.	Y	0.211743	7.46793e-05	0.0355217	Y	up-reg.	.	N	-	N
314	MRPL14	ENSG00000180992	ENSMUSG00000023939	68463	.	Ex	2217	477	0.626625	0.623529	.	Y	0.0633481	0.0471867	0.180917	Y	up-reg.	.	N	-	N
315	MRPL18	ENSG00000112110	ENSMUSG00000057388	67681	.	Ex	2234	502	0.63143	0.656209	.	Y	0.0836784	0.0150716	0.135422	Y	up-reg.	.	N	-	N
316	MRPL33	ENSG00000243147	ENSMUSG00000106918	66845	.	Ex	2238	522	0.632561	0.682353	.	Y	0.0904795	0.00637436	0.124324	Y	up-reg.	.	N	-	N
317	MRPL41	ENSG00000182154	ENSMUSG00000036850	107733	.	Ex	2652	583	0.749576	0.762092	.	Y	0.0663433	0.00221292	0.172869	Y	up-reg.	.	N	-	N
318	MRPL52	ENSG00000172590	ENSMUSG00000010406	68836	.	Ex	2253	517	0.6368	0.675817	.	Y	0.0739267	0.0320285	0.154903	Y	up-reg.	.	N	-	N
319	MRPS33	ENSG00000090263	ENSMUSG00000029918	14548	.	Ex	1886	415	0.53307	0.542484	.	Y	0.0689041	0.0335578	0.166474	Y	up-reg.	.	N	-	N
320	MRPS34	ENSG00000074071	ENSMUSG00000038880	79044	.	Ex	2348	530	0.663652	0.69281	.	Y	0.0750787	0.0213117	0.152373	Y	up-reg.	.	N	-	N
321	MRPS6	ENSG00000243927	ENSMUSG00000039680	121022	.	Ex	2094	525	0.59186	0.686275	.	Y	0.169983	0.000209995	0.0521476	Y	up-reg.	.	N	-	N
322	MSMO1	ENSG00000052802	ENSMUSG00000031604	66234	.	Ex	1969	435	0.556529	0.568627	.	Y	0.0928741	0.0232533	0.120602	Y	up-reg.	.	N	-	N
323	MT-ATP6	ENSG00000198899	ENSMUSG00000064357	17705	.	Ex	3457	754	0.977106	0.985621	.	Y	0.0673304	0.000711981	0.170382	Y	up-reg.	.	N	-	N
324	MT-CO2	ENSG00000198712	ENSMUSG00000064354	17709	.	Ex	3488	760	0.985868	0.993464	.	Y	0.106429	4.71052e-05	0.102496	Y	up-reg.	.	N	-	N
325	MT-CO3	ENSG00000198938	ENSMUSG00000064358	17710	.	Ex	3461	756	0.978236	0.988235	.	Y	0.144424	6.5644e-05	0.067449	Y	up-reg.	.	N	-	N
326	MT-CYB	ENSG00000198727	ENSMUSG00000064370	17711	.	Ex	3396	746	0.959864	0.975163	.	Y	0.152706	6.84159e-05	0.061847	Y	up-reg.	.	N	-	N
327	MT-ND1	ENSG00000198888	ENSMUSG00000064341	17716	.	Ex	3433	756	0.970322	0.988235	.	Y	0.120403	7.27976e-05	0.0873681	Y	up-reg.	.	Y	down-reg.	N
328	MT-ND2	ENSG00000198763	ENSMUSG00000064345	17717	.	Ex	3425	745	0.968061	0.973856	.	Y	0.0790405	0.000164679	0.144192	Y	up-reg.	.	Y	up-reg.	Y
329	MT-ND3	ENSG00000198840	ENSMUSG00000064360	17718	.	Ex	3434	748	0.970605	0.977778	.	Y	0.114926	0.00011856	0.0928888	Y	up-reg.	.	N	-	N
330	MT-ND4	ENSG00000198886	ENSMUSG00000064363	17719	.	Ex	3462	757	0.978519	0.989542	.	Y	0.129964	3.96169e-05	0.0784974	Y	up-reg.	.	Y	up-reg.	Y
331	MT-ND4L	ENSG00000212907	ENSMUSG00000065947	17720	.	Ex	2978	672	0.841718	0.878431	.	Y	0.0851006	0.00161325	0.132898	Y	up-reg.	.	N	-	N
332	MT-ND5	ENSG00000198786	ENSMUSG00000064367	17721	.	Ex	3323	748	0.939231	0.977778	.	Y	0.201561	2.41672e-05	0.0390173	Y	up-reg.	.	N	-	N
333	MTUS1	ENSG00000129422	ENSMUSG00000045636	102103	.	Ex	1020	199	0.288298	0.260131	.	Y	-0.0763566	0.00433302	0.15436	Y	down-reg.	.	N	-	N
334	MVD	ENSG00000167508	ENSMUSG00000006517	192156	.	Ex	1040	262	0.293951	0.342484	.	Y	0.0628005	0.00776079	0.18239	Y	up-reg.	.	N	-	N
335	MXD4	ENSG00000123933	ENSMUSG00000037235	17122	.	Ex	2088	381	0.590164	0.498039	.	Y	-0.13349	0.000815916	0.079877	Y	down-reg.	.	N	-	N
336	MYO5A	ENSG00000197535	ENSMUSG00000034593	17918	.	Ex	2077	389	0.587055	0.508497	.	Y	-0.0909302	0.00382456	0.12856	Y	down-reg.	.	N	-	N
337	MYO6	ENSG00000196586	ENSMUSG00000033577	17920	.	Ex	2277	530	0.643584	0.69281	.	Y	0.0992278	0.000798078	0.111649	Y	up-reg.	.	N	-	N
338	MYT1L	ENSG00000186487	ENSMUSG00000061911	17933	.	Ex	3042	576	0.859808	0.752941	.	Y	-0.14848	0.000204139	0.0691335	Y	down-reg.	.	N	-	N
339	NAA38	ENSG00000183011	ENSMUSG00000059278	78304	.	Ex	2055	469	0.580837	0.613072	.	Y	0.0923332	0.00934651	0.121419	Y	up-reg.	.	N	-	N
340	NAP1L1	ENSG00000187109	ENSMUSG00000058799	53605	.	Ex	3102	701	0.876767	0.91634	.	Y	0.094537	0.00114821	0.11828	Y	up-reg.	.	N	-	N
341	NAP1L3	ENSG00000186310	ENSMUSG00000055733	54561	.	Ex	974	342	0.275297	0.447059	.	Y	0.0615366	0.00263889	0.186128	Y	up-reg.	.	N	-	N
342	NASP	ENSG00000132780	ENSMUSG00000028693	50927	.	Ex	2546	492	0.719616	0.643137	.	Y	-0.0917141	0.00165601	0.12731	Y	down-reg.	.	N	-	N
343	NAV2	ENSG00000166833	ENSMUSG00000052512	78286	.	Ex	1777	320	0.502261	0.418301	.	Y	-0.0773682	0.0122102	0.152251	Y	down-reg.	.	N	-	N
344	NAV3	ENSG00000067798	ENSMUSG00000020181	260315	.	Ex	2069	338	0.584794	0.44183	.	Y	-0.159568	0.000312638	0.0620998	Y	down-reg.	.	N	-	N
345	NBEA	ENSG00000172915	ENSMUSG00000027799	26422	.	Ex	2637	500	0.745336	0.653595	.	Y	-0.184993	0.000220726	0.0487346	Y	down-reg.	.	N	-	N
346	NCALD	ENSG00000104490	ENSMUSG00000051359	52589	.	Ex	1113	352	0.314585	0.460131	.	Y	0.0899442	0.00161429	0.125243	Y	up-reg.	.	N	-	N
347	NCAN	ENSG00000130287	ENSMUSG00000002341	13004	.	Ex	2368	467	0.669305	0.610458	.	Y	-0.0878397	0.00887122	0.13336	Y	down-reg.	.	Y	down-reg.	Y
348	NCL	ENSG00000115053	ENSMUSG00000026234	17975	.	Ex	3288	703	0.929339	0.918954	.	Y	-0.104069	0.000636672	0.110134	Y	down-reg.	.	N	-	N
349	NCOR1	ENSG00000141027	ENSMUSG00000018501	20185	.	Ex	2640	533	0.746184	0.696732	.	Y	-0.0812509	0.00166291	0.14479	Y	down-reg.	.	N	-	N
350	NCS1	ENSG00000107130	ENSMUSG00000062661	14299	.	Ex	2427	490	0.685981	0.640523	.	Y	-0.0825794	0.023125	0.14232	Y	down-reg.	.	N	-	N
351	NDFIP1	ENSG00000131507	ENSMUSG00000024425	65113	.	Ex	3162	669	0.893725	0.87451	.	Y	-0.0586456	0.00643293	0.198406	Y	down-reg.	.	N	-	N
352	NDUFA12	ENSG00000184752	ENSMUSG00000020022	66414	.	Ex	2862	650	0.808932	0.849673	.	Y	0.0630312	0.00237132	0.181761	Y	up-reg.	.	N	-	N
353	NDUFA13	ENSG00000186010	ENSMUSG00000036199	67184	.	Ex	2958	648	0.836066	0.847059	.	Y	0.0601472	0.00645682	0.19024	Y	up-reg.	.	N	-	N
354	NDUFAF3	ENSG00000178057	ENSMUSG00000070283	66706	.	Ex	2242	541	0.633691	0.70719	.	Y	0.0840198	0.00136426	0.134784	Y	up-reg.	.	N	-	N
355	NDUFB1	ENSG00000183648	ENSMUSG00000113902	102631912	.	Ex	2815	626	0.795647	0.818301	.	Y	0.064735	0.0262089	0.176977	Y	up-reg.	.	N	-	N
356	NDUFB10	ENSG00000140990	ENSMUSG00000040048	68342	.	Ex	3123	697	0.882702	0.911111	.	Y	0.0974415	0.000478955	0.114157	Y	up-reg.	.	N	-	N
357	NDUFB2	ENSG00000090266	ENSMUSG00000002416	68198	.	Ex	3161	679	0.893443	0.887582	.	Y	0.0604324	0.00155338	0.189446	Y	up-reg.	.	N	-	N
358	NDUFB4	ENSG00000065518	ENSMUSG00000022820	68194	.	Ex	3254	712	0.919729	0.930719	.	Y	0.0749298	0.00177295	0.152693	Y	up-reg.	.	N	-	N
359	NDUFB7	ENSG00000099795	ENSMUSG00000033938	66916	.	Ex	2901	657	0.819955	0.858824	.	Y	0.0939894	0.000881043	0.119015	Y	up-reg.	.	Y	down-reg.	N
360	NDUFB9	ENSG00000147684	ENSMUSG00000022354	66218	.	Ex	2766	614	0.781798	0.802614	.	Y	0.0630513	0.00262782	0.181705	Y	up-reg.	.	Y	up-reg.	Y
361	NDUFS4	ENSG00000164258	ENSMUSG00000021764	17993	.	Ex	2341	558	0.661673	0.729412	.	Y	0.0704875	0.00263655	0.162566	Y	up-reg.	.	Y	down-reg.	N
362	NDUFS6	ENSG00000145494	ENSMUSG00000021606	407785	.	Ex	2967	647	0.838609	0.845752	.	Y	0.0775629	0.00343812	0.147097	Y	up-reg.	.	N	-	N
363	NDUFS8	ENSG00000110717	ENSMUSG00000059734	225887	.	Ex	2942	650	0.831543	0.849673	.	Y	0.09827	0.000868086	0.113011	Y	up-reg.	.	N	-	N
364	NDUFV1	ENSG00000167792	ENSMUSG00000037916	17995	.	Ex	2366	564	0.668739	0.737255	.	Y	0.059733	0.00209296	0.191466	Y	up-reg.	.	N	-	N
365	NEAT1	ENSG00000245532	0	0	.	Ex	904	310	0.255512	0.405229	.	Y	0.165392	0.000556489	0.0545103	Y	up-reg.	.	N	-	N
366	NEDD4L	ENSG00000049759	ENSMUSG00000024589	83814	.	Ex	2451	496	0.692764	0.648366	.	Y	-0.0676202	0.00633826	0.173902	Y	down-reg.	.	N	-	N
367	NELL2	ENSG00000184613	ENSMUSG00000022454	54003	.	Ex	2834	569	0.801018	0.743791	.	Y	-0.0956979	0.000916618	0.121405	Y	down-reg.	.	N	-	N
368	NETO2	ENSG00000171208	ENSMUSG00000036902	74513	.	Ex	2380	398	0.672696	0.520261	.	Y	-0.147772	0.000334364	0.0696825	Y	down-reg.	.	N	-	N
369	NEUROD6	ENSG00000164600	ENSMUSG00000037984	11922	.	Ex	3386	730	0.957038	0.954248	.	Y	-0.0777232	0.00109122	0.151548	Y	down-reg.	.	N	-	N
370	NFIA	ENSG00000162599	ENSMUSG00000028565	18027	.	Ex	3326	676	0.940079	0.88366	.	Y	-0.061803	0.00171475	0.189267	Y	down-reg.	.	N	-	N
371	NFIB	ENSG00000147862	ENSMUSG00000008575	18028	.	Ex	3474	730	0.981911	0.954248	.	Y	-0.0856075	0.000200322	0.137074	Y	down-reg.	.	N	-	N
372	NFIX	ENSG00000008441	ENSMUSG00000001911	18032	.	Ex	2568	454	0.725834	0.593464	.	Y	-0.167402	0.000158123	0.0574948	Y	down-reg.	.	N	-	N
373	NHSL1	ENSG00000135540	ENSMUSG00000039835	215819	.	Ex	1895	349	0.535613	0.456209	.	Y	-0.12588	0.00057837	0.0864077	Y	down-reg.	.	N	-	N
374	NKTR	ENSG00000114857	ENSMUSG00000032525	18087	.	Ex	2874	567	0.812323	0.741176	.	Y	-0.0623916	0.0269727	0.18758	Y	down-reg.	.	N	-	N
375	NME1	ENSG00000239672	ENSMUSG00000037601	18102	.	Ex	2968	638	0.838892	0.833987	.	Y	0.0790353	0.00333938	0.144196	Y	up-reg.	.	N	-	N
376	NOL4	ENSG00000101746	ENSMUSG00000041923	319211	.	Ex	1792	373	0.506501	0.487582	.	Y	0.134733	0.00161631	0.0745835	Y	up-reg.	.	N	-	N
377	NPTX1	ENSG00000171246	ENSMUSG00000025582	18164	.	Ex	1369	402	0.386942	0.52549	.	Y	0.138371	0.0107305	0.0719339	Y	up-reg.	.	Y	down-reg.	N
378	NPTXR	ENSG00000221890	ENSMUSG00000022421	73340	.	Ex	940	309	0.265687	0.403922	.	Y	0.106836	0.000755784	0.102036	Y	up-reg.	.	N	-	N
379	NRCAM	ENSG00000091129	ENSMUSG00000020598	319504	.	Ex	2148	404	0.607123	0.528105	.	Y	-0.132232	0.00130066	0.0808469	Y	down-reg.	.	Y	up-reg.	N
380	NRDC	ENSG00000078618	ENSMUSG00000053510	230598	.	Ex	2034	372	0.574901	0.486275	.	Y	-0.0740376	0.00307187	0.159171	Y	down-reg.	.	N	-	N
381	NREP	ENSG00000134986	ENSMUSG00000042834	27528	.	Ex	3326	711	0.940079	0.929412	.	Y	-0.0695759	0.00147549	0.16926	Y	down-reg.	.	N	-	N
382	NRXN1	ENSG00000179915	ENSMUSG00000024109	18189	.	Ex	3125	657	0.883267	0.858824	.	Y	-0.0656888	0.00277142	0.178733	Y	down-reg.	.	N	-	N
383	NSA2	ENSG00000164346	ENSMUSG00000060739	59050	.	Ex	2350	509	0.664217	0.665359	.	Y	0.0699017	0.00464478	0.164041	Y	up-reg.	.	N	-	N
384	NSD1	ENSG00000165671	ENSMUSG00000021488	18193	.	Ex	2075	423	0.58649	0.552941	.	Y	-0.0611791	0.00624928	0.191028	Y	down-reg.	.	N	-	N
385	NSD3	ENSG00000147548	ENSMUSG00000054823	234135	.	Ex	3210	694	0.907292	0.90719	.	Y	-0.139104	0.000290091	0.0757344	Y	down-reg.	.	N	-	N
386	NSMF	ENSG00000165802	ENSMUSG00000006476	56876	.	Ex	2859	564	0.808084	0.737255	.	Y	-0.0627897	0.00626825	0.18641	Y	down-reg.	.	N	-	N
387	NSRP1	ENSG00000126653	ENSMUSG00000037958	237859	.	Ex	1527	334	0.4316	0.436601	.	Y	0.0802575	0.0193878	0.141787	Y	up-reg.	.	N	-	N
388	NTRK3	ENSG00000140538	ENSMUSG00000059146	18213	.	Ex	1577	263	0.445732	0.343791	.	Y	-0.0914796	0.0147348	0.127662	Y	down-reg.	.	N	-	N
389	NUDC	ENSG00000090273	ENSMUSG00000028851	18221	.	Ex	2896	645	0.818542	0.843137	.	Y	0.093568	0.00331076	0.119645	Y	up-reg.	.	Y	down-reg.	N
390	OAZ1	ENSG00000104904	ENSMUSG00000035242	18245	.	Ex	3317	731	0.937535	0.955556	.	Y	0.0834937	0.000175765	0.135745	Y	up-reg.	.	N	-	N
391	OCIAD2	ENSG00000145247	ENSMUSG00000029153	433904	.	Ex	2756	616	0.778971	0.805229	.	Y	0.11865	0.000838863	0.0890439	Y	up-reg.	.	N	-	N
392	ODC1	ENSG00000115758	ENSMUSG00000011179	18263	.	Ex	2914	648	0.823629	0.847059	.	Y	0.0864204	0.00342342	0.130752	Y	up-reg.	.	N	-	N
393	OLFM1	ENSG00000130558	ENSMUSG00000026833	56177	.	Ex	2794	642	0.789712	0.839216	.	Y	0.173145	0.000190955	0.0505037	Y	up-reg.	.	Y	down-reg.	N
394	OLFM2	ENSG00000105088	ENSMUSG00000032172	244723	.	Ex	2277	538	0.643584	0.703268	.	Y	0.0803828	0.00133354	0.141564	Y	up-reg.	.	Y	up-reg.	Y
395	OSBPL8	ENSG00000091039	ENSMUSG00000020189	237542	.	Ex	2477	507	0.700113	0.662745	.	Y	-0.0794325	0.00762919	0.148282	Y	down-reg.	.	N	-	N
396	P4HB	ENSG00000185624	ENSMUSG00000025130	18453	.	Ex	1710	415	0.483324	0.542484	.	Y	0.061497	0.00401811	0.186247	Y	up-reg.	.	N	-	N
397	PAFAH1B1	ENSG00000007168	ENSMUSG00000020745	18472	.	Ex	3043	636	0.86009	0.831373	.	Y	-0.109851	0.000751251	0.103188	Y	down-reg.	.	N	-	N
398	PAIP2	ENSG00000120727	ENSMUSG00000037058	67869	.	Ex	2384	524	0.673827	0.684967	.	Y	0.0855089	0.0112279	0.13224	Y	up-reg.	.	N	-	N
399	PAK2	ENSG00000180370	ENSMUSG00000022781	224105	.	Ex	2928	589	0.827586	0.769935	.	Y	-0.066133	0.00209864	0.177566	Y	down-reg.	.	Y	down-reg.	Y
400	PAK3	ENSG00000077264	ENSMUSG00000031284	18481	.	Ex	2012	524	0.568683	0.684967	.	Y	0.153375	0.000394531	0.0614415	Y	up-reg.	.	Y	down-reg.	N
401	PAK5	ENSG00000101349	ENSMUSG00000039913	241656	.	Ex	2224	397	0.628604	0.518954	.	Y	-0.132798	0.000619933	0.0804118	Y	down-reg.	.	N	-	N
402	PALMD	ENSG00000099260	ENSMUSG00000033377	114301	.	Ex	1712	359	0.483889	0.469281	.	Y	-0.187159	0.000290814	0.0476611	Y	down-reg.	.	N	-	N
403	PBX1	ENSG00000185630	ENSMUSG00000052534	18514	.	Ex	3289	611	0.929621	0.798693	.	Y	-0.278256	3.70403e-05	0.0209814	Y	down-reg.	.	N	-	N
404	PCBP1	ENSG00000169564	ENSMUSG00000051695	23983	.	Ex	2794	634	0.789712	0.828758	.	Y	0.105593	0.000586642	0.103519	Y	up-reg.	.	N	-	N
405	PCBP4	ENSG00000090097	ENSMUSG00000023495	59092	.	Ex	1521	348	0.429904	0.454902	.	Y	0.0691392	0.005536	0.165931	Y	up-reg.	.	N	-	N
406	PCDH17	ENSG00000118946	ENSMUSG00000035566	219228	.	Ex	1569	200	0.443471	0.261438	.	Y	-0.172696	0.00950287	0.0546631	Y	down-reg.	.	N	-	N
407	PCLO	ENSG00000186472	ENSMUSG00000061601	26875	.	Ex	2579	504	0.728943	0.658824	.	Y	-0.205639	0.000275526	0.0401576	Y	down-reg.	.	N	-	N
408	PDE1A	ENSG00000115252	ENSMUSG00000059173	18573	.	Ex	2365	448	0.668457	0.585621	.	Y	-0.219479	0.000119481	0.03535	Y	down-reg.	.	Y	down-reg.	Y
409	PDHA1	ENSG00000131828	ENSMUSG00000031299	18597	.	Ex	2435	538	0.688242	0.703268	.	Y	0.0588976	0.0100577	0.19416	Y	up-reg.	.	N	-	N
410	PDRG1	ENSG00000088356	ENSMUSG00000027472	68559	.	Ex	1080	326	0.305257	0.426144	.	Y	0.0662253	0.00243722	0.173152	Y	up-reg.	.	N	-	N
411	PDXDC1	ENSG00000179889	ENSMUSG00000022680	94184	.	Ex	1235	275	0.349067	0.359477	.	Y	0.0610627	0.00212576	0.187502	Y	up-reg.	.	N	-	N
412	PFDN4	ENSG00000101132	ENSMUSG00000052033	109054	.	Ex	2174	519	0.614471	0.678431	.	Y	0.07357	0.0295198	0.15565	Y	up-reg.	.	N	-	N
413	PGAP1	ENSG00000197121	ENSMUSG00000073678	241062	.	Ex	1954	463	0.552289	0.605229	.	Y	0.0825264	0.0148957	0.137452	Y	up-reg.	.	N	-	N
414	PGK1	ENSG00000102144	ENSMUSG00000062070	18655	.	Ex	2796	637	0.790277	0.83268	.	Y	0.143885	0.000337271	0.0678045	Y	up-reg.	.	N	-	N
415	PHB	ENSG00000167085	ENSMUSG00000038845	18673	.	Ex	2247	500	0.635105	0.653595	.	Y	0.0721958	0.0290676	0.158657	Y	up-reg.	.	Y	down-reg.	N
416	PHF6	ENSG00000156531	ENSMUSG00000025626	70998	.	Ex	1860	434	0.525721	0.56732	.	Y	0.0794591	0.0233293	0.143303	Y	up-reg.	.	Y	down-reg.	N
417	PHIP	ENSG00000146247	ENSMUSG00000032253	83946	.	Ex	2364	480	0.668174	0.627451	.	Y	-0.0640437	0.0139848	0.183055	Y	down-reg.	.	N	-	N
418	PHPT1	ENSG00000054148	ENSMUSG00000036504	75454	.	Ex	2961	662	0.836914	0.865359	.	Y	0.104282	0.000536224	0.10507	Y	up-reg.	.	N	-	N
419	PIN1	ENSG00000127445	ENSMUSG00000032171	23988	.	Ex	2034	478	0.574901	0.624837	.	Y	0.0775031	0.0401809	0.147216	Y	up-reg.	.	N	-	N
420	PKIA	ENSG00000171033	ENSMUSG00000027499	18767	.	Ex	2639	481	0.745902	0.628758	.	Y	-0.129858	0.000336298	0.082789	Y	down-reg.	.	N	-	N
421	PLD3	ENSG00000105223	ENSMUSG00000003363	18807	.	Ex	2621	629	0.740814	0.822222	.	Y	0.0653736	0.00444561	0.175327	Y	up-reg.	.	N	-	N
422	PLK2	ENSG00000145632	ENSMUSG00000021701	20620	.	Ex	1661	346	0.469474	0.452288	.	Y	-0.0582452	0.00651768	0.199598	Y	down-reg.	.	N	-	N
423	PLXNA2	ENSG00000076356	ENSMUSG00000026640	18845	.	Ex	1686	320	0.47654	0.418301	.	Y	-0.140408	0.00255291	0.0747491	Y	down-reg.	.	N	-	N
424	PNN	ENSG00000100941	ENSMUSG00000020994	18949	.	Ex	3016	639	0.852459	0.835294	.	Y	-0.0885917	0.00232436	0.132159	Y	down-reg.	.	N	-	N
425	PNRC1	ENSG00000146278	ENSMUSG00000040128	108767	.	Ex	2071	419	0.585359	0.547712	.	Y	-0.0735371	0.00552014	0.160283	Y	down-reg.	.	N	-	N
426	POLD2	ENSG00000106628	ENSMUSG00000020471	18972	.	Ex	1948	441	0.550594	0.576471	.	Y	0.0669472	0.0301009	0.171358	Y	up-reg.	.	N	-	N
427	POLE4	ENSG00000115350	ENSMUSG00000030042	66979	.	Ex	1771	363	0.500565	0.47451	.	Y	0.0580413	0.0677909	0.196844	Y	up-reg.	.	N	-	N
428	POLR2J3-1	ENSG00000285437	0	0	.	Ex	2637	469	0.745336	0.613072	.	Y	-0.226687	6.78068e-05	0.0330139	Y	down-reg.	.	N	-	N
429	POLR2K	ENSG00000147669	ENSMUSG00000045996	17749	.	Ex	2241	515	0.633409	0.673203	.	Y	0.0710654	0.0738573	0.161249	Y	up-reg.	.	N	-	N
430	POU3F3	ENSG00000198914	ENSMUSG00000045515	18993	.	Ex	2071	321	0.585359	0.419608	.	Y	-0.166	0.00101664	0.0582942	Y	down-reg.	.	N	-	N
431	PPIB	ENSG00000166794	ENSMUSG00000032383	19035	.	Ex	2812	621	0.794799	0.811765	.	Y	-0.0732526	0.00948563	0.160843	Y	down-reg.	.	N	-	N
432	PPP1CB	ENSG00000213639	ENSMUSG00000014956	19046	.	Ex	2446	518	0.691351	0.677124	.	Y	-0.0768113	0.0386327	0.153475	Y	down-reg.	.	N	-	N
433	PPP1R1A	ENSG00000135447	0	0	.	Ex	1223	360	0.345676	0.470588	.	Y	0.0904276	0.00227034	0.124397	Y	up-reg.	.	N	-	N
434	PPP3CA	ENSG00000138814	ENSMUSG00000028161	19055	.	Ex	2272	488	0.642171	0.637908	.	Y	0.107391	0.000869471	0.10139	Y	up-reg.	.	N	-	N
435	PRDM2	ENSG00000116731	ENSMUSG00000057637	110593	.	Ex	2140	495	0.604862	0.647059	.	Y	-0.0631191	0.013553	0.18553	Y	down-reg.	.	N	-	N
436	PRDM8	ENSG00000152784	ENSMUSG00000035456	77630	.	Ex	2494	411	0.704918	0.537255	.	Y	-0.12917	0.000942925	0.0833789	Y	down-reg.	.	N	-	N
437	PRDX1	ENSG00000117450	ENSMUSG00000028691	18477	.	Ex	3186	709	0.900509	0.926797	.	Y	0.127957	0.00034798	0.080212	Y	up-reg.	.	Y	down-reg.	N
438	PRDX4	ENSG00000123131	ENSMUSG00000025289	53381	.	Ex	1535	509	0.433861	0.665359	.	Y	0.272004	3.89838e-05	0.0212208	Y	up-reg.	.	N	-	N
439	PRDX5	ENSG00000126432	ENSMUSG00000024953	54683	.	Ex	3237	701	0.914924	0.91634	.	Y	0.0590577	0.00176513	0.193646	Y	up-reg.	.	Y	down-reg.	N
440	PRKAR2A	ENSG00000114302	ENSMUSG00000032601	19087	.	Ex	1592	391	0.449972	0.511111	.	Y	0.0879451	0.0121085	0.12829	Y	up-reg.	.	N	-	N
441	PRKAR2B	ENSG00000005249	ENSMUSG00000002997	19088	.	Ex	2345	466	0.662804	0.60915	.	Y	-0.0918975	0.00254526	0.127016	Y	down-reg.	.	N	-	N
442	PRMT2	ENSG00000160310	ENSMUSG00000020230	15468	.	Ex	2610	554	0.737705	0.724183	.	Y	-0.0758882	0.00684086	0.155381	Y	down-reg.	.	N	-	N
443	PRRC2B	ENSG00000130723	0	0	.	Ex	3079	630	0.870266	0.823529	.	Y	-0.0665998	0.0061896	0.176406	Y	down-reg.	.	N	-	N
444	PRRT2	ENSG00000167371	ENSMUSG00000045114	69017	.	Ex	1624	398	0.459016	0.520261	.	Y	0.0685119	0.00851404	0.167435	Y	up-reg.	.	N	-	N
445	PSD3	ENSG00000156011	0	0	.	Ex	2032	378	0.574336	0.494118	.	Y	-0.122919	0.000816008	0.0892167	Y	down-reg.	.	N	-	N
446	PSIP1	ENSG00000164985	ENSMUSG00000028484	101739	.	Ex	3267	696	0.923403	0.909804	.	Y	-0.0822373	0.00084351	0.142935	Y	down-reg.	.	Y	up-reg.	N
447	PSMB1	ENSG00000008018	ENSMUSG00000014769	19170	.	Ex	3014	667	0.851894	0.871895	.	Y	0.108988	0.000540362	0.0994637	Y	up-reg.	.	N	-	N
448	PSMB5	ENSG00000100804	ENSMUSG00000022193	19173	.	Ex	3059	670	0.864613	0.875817	.	Y	0.0611218	0.00148291	0.187365	Y	up-reg.	.	N	-	N
449	PSMC5	ENSG00000087191	ENSMUSG00000020708	19184	.	Ex	2421	521	0.684285	0.681046	.	Y	0.0618333	0.0751644	0.185244	Y	up-reg.	.	N	-	N
450	PSMD1	ENSG00000173692	ENSMUSG00000026229	70247	.	Ex	2289	484	0.646976	0.63268	.	Y	-0.0586483	0.0243195	0.198389	Y	down-reg.	.	Y	up-reg.	N
451	PSMD10	ENSG00000101843	ENSMUSG00000031429	53380	.	Ex	1206	381	0.340871	0.498039	.	Y	0.0944263	0.000402481	0.118454	Y	up-reg.	.	N	-	N
452	PSMD8	ENSG00000099341	ENSMUSG00000030591	57296	.	Ex	3055	662	0.863482	0.865359	.	Y	0.116408	0.000679745	0.0913416	Y	up-reg.	.	N	-	N
453	PTBP2	ENSG00000117569	ENSMUSG00000028134	56195	.	Ex	2155	412	0.609101	0.538562	.	Y	-0.0795698	0.00169979	0.14801	Y	down-reg.	.	N	-	N
454	PTN	ENSG00000105894	ENSMUSG00000029838	19242	.	Ex	1391	310	0.39316	0.405229	.	Y	0.0979128	0.0104297	0.113488	Y	up-reg.	.	N	-	N
455	PTPRA	ENSG00000132670	ENSMUSG00000027303	19262	.	Ex	2264	472	0.63991	0.616993	.	Y	-0.0700222	0.00485901	0.16821	Y	down-reg.	.	Y	up-reg.	N
456	PTPRO	ENSG00000151490	ENSMUSG00000030223	19277	.	Ex	1825	328	0.515828	0.428758	.	Y	-0.0933314	0.00644135	0.124839	Y	down-reg.	.	N	-	N
457	R3HDM1	ENSG00000048991	ENSMUSG00000056211	226412	.	Ex	1723	263	0.486998	0.343791	.	Y	-0.0839546	0.000221755	0.139865	Y	down-reg.	.	N	-	N
458	R3HDM2	ENSG00000179912	ENSMUSG00000025404	71750	.	Ex	2242	426	0.633691	0.556863	.	Y	-0.0767761	0.00765069	0.153541	Y	down-reg.	.	N	-	N
459	RAC3	ENSG00000169750	ENSMUSG00000018012	170758	.	Ex	2362	463	0.667609	0.605229	.	Y	-0.0783144	0.0259708	0.150321	Y	down-reg.	.	N	-	N
460	RAI14	ENSG00000039560	ENSMUSG00000022246	75646	.	Ex	2174	405	0.614471	0.529412	.	Y	-0.0687263	0.00727357	0.171269	Y	down-reg.	.	N	-	N
461	RAP2A	ENSG00000125249	ENSMUSG00000051615	76108	.	Ex	1766	323	0.499152	0.422222	.	Y	-0.0811242	0.000426877	0.145035	Y	down-reg.	.	N	-	N
462	RBBP7	ENSG00000102054	ENSMUSG00000031353	245688	.	Ex	1114	403	0.314867	0.526797	.	Y	0.0986713	0.00028341	0.112455	Y	up-reg.	.	N	-	N
463	RBFOX2	ENSG00000100320	ENSMUSG00000033565	93686	.	Ex	3292	707	0.930469	0.924183	.	Y	-0.0823442	0.00170654	0.142748	Y	down-reg.	.	N	-	N
464	RBM25	ENSG00000119707	ENSMUSG00000010608	67039	.	Ex	2975	626	0.840871	0.818301	.	Y	-0.111087	0.000749835	0.101688	Y	down-reg.	.	Y	down-reg.	Y
465	RBM33	ENSG00000184863	ENSMUSG00000048271	381626	.	Ex	1899	347	0.536744	0.453595	.	Y	-0.0638841	0.00062325	0.183466	Y	down-reg.	.	N	-	N
466	RBM6	ENSG00000004534	ENSMUSG00000032582	19654	.	Ex	2563	521	0.724421	0.681046	.	Y	-0.0622979	0.00915297	0.187854	Y	down-reg.	.	N	-	N
467	RBP1	ENSG00000114115	ENSMUSG00000046402	19659	.	Ex	1266	332	0.357829	0.433987	.	Y	0.112223	0.0188651	0.0958799	Y	up-reg.	.	N	-	N
468	RCAN1	ENSG00000159200	ENSMUSG00000022951	54720	.	Ex	2648	364	0.748445	0.475817	.	Y	-0.209512	0.000348976	0.0385766	Y	down-reg.	.	N	-	N
469	RCN2	ENSG00000117906	ENSMUSG00000032320	26611	.	Ex	2944	666	0.832109	0.870588	.	Y	0.0809081	0.000871321	0.140473	Y	up-reg.	.	N	-	N
470	RCOR2	ENSG00000167771	ENSMUSG00000024968	104383	.	Ex	1273	315	0.359808	0.411765	.	Y	0.088862	0.00529287	0.126894	Y	up-reg.	.	N	-	N
471	RHEB	ENSG00000106615	ENSMUSG00000028945	19744	.	Ex	2972	615	0.840023	0.803922	.	Y	-0.0978965	0.00270277	0.118257	Y	down-reg.	.	N	-	N
472	RHOBTB3	ENSG00000164292	ENSMUSG00000021589	73296	.	Ex	2069	472	0.584794	0.616993	.	Y	0.0941227	0.0254754	0.118843	Y	up-reg.	.	N	-	N
473	RNF165	ENSG00000141622	ENSMUSG00000025427	225743	.	Ex	2970	586	0.839457	0.766013	.	Y	-0.104072	0.00202505	0.110132	Y	down-reg.	.	N	-	N
474	ROBO1	ENSG00000169855	ENSMUSG00000022883	19876	.	Ex	1973	279	0.55766	0.364706	.	Y	-0.144965	0.00288516	0.0715627	Y	down-reg.	.	N	-	N
475	ROMO1	ENSG00000125995	ENSMUSG00000067847	67067	.	Ex	2200	540	0.62182	0.705882	.	Y	0.0582449	0.0147662	0.196207	Y	up-reg.	.	N	-	N
476	RORB	ENSG00000198963	ENSMUSG00000036192	225998	.	Ex	2156	286	0.609384	0.373856	.	Y	-0.112806	0.000770278	0.0997611	Y	down-reg.	.	N	-	N
477	RPL13A	ENSG00000142541	0	0	.	Ex	3232	714	0.91351	0.933333	.	Y	0.110005	0.00019109	0.0982941	Y	up-reg.	.	N	-	N
478	RPL21	ENSG00000122026	0	0	.	Ex	3495	758	0.987846	0.99085	.	Y	0.0693542	0.000180723	0.165406	Y	up-reg.	.	N	-	N
479	RPL23	ENSG00000125691	ENSMUSG00000071415	65019	.	Ex	3358	734	0.949124	0.959477	.	Y	0.0910977	0.000105677	0.123342	Y	up-reg.	.	N	-	N
480	RPL23A	ENSG00000198242	ENSMUSG00000058546	268449	.	Ex	3457	749	0.977106	0.979085	.	Y	0.0698601	0.0010653	0.164147	Y	up-reg.	.	N	-	N
481	RPL27A	ENSG00000166441	0	0	.	Ex	3344	744	0.945167	0.972549	.	Y	0.116507	6.94638e-05	0.0912159	Y	up-reg.	.	N	-	N
482	RPL31	ENSG00000071082	0	0	.	Ex	2954	663	0.834935	0.866667	.	Y	0.140473	0.000206002	0.0703927	Y	up-reg.	.	N	-	N
483	RPL37A	ENSG00000197756	ENSMUSG00000046330	19981	.	Ex	3520	765	0.994912	1	.	Y	0.119747	2.73347e-05	0.0879557	Y	up-reg.	.	N	-	N
484	RPS11	ENSG00000142534	ENSMUSG00000003429	27207	.	Ex	3458	753	0.977388	0.984314	.	Y	0.0621101	0.0029121	0.184383	Y	up-reg.	.	N	-	N
485	RPS16	ENSG00000105193	ENSMUSG00000037563	20055	.	Ex	3479	755	0.983324	0.986928	.	Y	0.0926885	0.0001756	0.120889	Y	up-reg.	.	N	-	N
486	RPS19BP1	ENSG00000187051	ENSMUSG00000051518	66538	.	Ex	2029	455	0.573488	0.594771	.	Y	0.0643995	0.0404902	0.177833	Y	up-reg.	.	N	-	N
487	RPS2	ENSG00000140988	ENSMUSG00000044533	16898	.	Ex	3515	761	0.993499	0.994771	.	Y	0.0593357	0.000385045	0.192752	Y	up-reg.	.	N	-	N
488	RPS20	ENSG00000008988	ENSMUSG00000028234	67427	.	Ex	2398	548	0.677784	0.71634	.	Y	0.0958005	0.000689618	0.116497	Y	up-reg.	.	N	-	N
489	RPS23	ENSG00000186468	ENSMUSG00000049517	66475	.	Ex	3523	764	0.99576	0.998693	.	Y	-0.0795298	3.11429e-05	0.148086	Y	down-reg.	.	Y	up-reg.	N
490	RPS26	ENSG00000197728	0	0	.	Ex	3469	740	0.980497	0.96732	.	Y	-0.0778269	0.000149325	0.151316	Y	down-reg.	.	N	-	N
491	RPS27L	ENSG00000185088	ENSMUSG00000036781	67941	.	Ex	2039	499	0.576314	0.652288	.	Y	0.0646013	0.0385176	0.177327	Y	up-reg.	.	N	-	N
492	RPS29	ENSG00000213741	ENSMUSG00000034892	20090	.	Ex	3467	752	0.979932	0.983007	.	Y	0.0712247	0.000444977	0.16089	Y	up-reg.	.	N	-	N
493	RPS4X	ENSG00000198034	ENSMUSG00000031320	20102	.	Ex	3514	756	0.993217	0.988235	.	Y	-0.0913502	4.92903e-05	0.127843	Y	down-reg.	.	N	-	N
494	RTF1	ENSG00000137815	ENSMUSG00000027304	76246	.	Ex	3220	686	0.910119	0.896732	.	Y	-0.0599851	0.00170538	0.194324	Y	down-reg.	.	N	-	N
495	RTL8C	ENSG00000134590	ENSMUSG00000067924	553127	.	Ex	1746	412	0.493499	0.538562	.	Y	0.0792196	0.00252895	0.143793	Y	up-reg.	.	N	-	N
496	SCAF11	ENSG00000139218	ENSMUSG00000033228	72193	.	Ex	1192	298	0.336914	0.389542	.	Y	0.118731	0.00081048	0.0889342	Y	up-reg.	.	N	-	N
497	SCAMP1	ENSG00000085365	ENSMUSG00000021687	107767	.	Ex	2312	440	0.653477	0.575163	.	Y	-0.11472	0.00400009	0.0975914	Y	down-reg.	.	N	-	N
498	SCARB2	ENSG00000138760	ENSMUSG00000029426	12492	.	Ex	2529	495	0.714811	0.647059	.	Y	-0.075909	0.0314532	0.155341	Y	down-reg.	.	N	-	N
499	SCD	ENSG00000099194	ENSMUSG00000025203	20250	.	Ex	1231	346	0.347937	0.452288	.	Y	0.071375	0.00297733	0.160539	Y	up-reg.	.	N	-	N
500	SCD5	ENSG00000145284	0	0	.	Ex	2124	413	0.600339	0.539869	.	Y	-0.0773374	0.00905893	0.152336	Y	down-reg.	.	N	-	N
501	SEC31A	ENSG00000138674	ENSMUSG00000035325	69162	.	Ex	2058	471	0.581685	0.615686	.	Y	0.0679169	0.018698	0.168946	Y	up-reg.	.	N	-	N
502	SEC61A1	ENSG00000058262	ENSMUSG00000030082	53421	.	Ex	1344	335	0.379876	0.437908	.	Y	0.0592229	0.00716438	0.193089	Y	up-reg.	.	N	-	N
503	SEC61G	ENSG00000132432	ENSMUSG00000094127	0	.	Ex	3286	713	0.928773	0.932026	.	Y	0.0632943	0.000772669	0.181056	Y	up-reg.	.	N	-	N
504	SELENOM	ENSG00000198832	ENSMUSG00000075702	114679	.	Ex	1685	423	0.476258	0.552941	.	Y	0.106202	0.00320368	0.102745	Y	up-reg.	.	N	-	N
505	SELENOS	ENSG00000131871	ENSMUSG00000075701	109815	.	Ex	2073	482	0.585924	0.630065	.	Y	0.0790887	0.00362264	0.144088	Y	up-reg.	.	N	-	N
506	SERF2	ENSG00000140264	0	0	.	Ex	3271	730	0.924534	0.954248	.	Y	0.117584	0.000119011	0.0900734	Y	up-reg.	.	N	-	N
507	SERP1	ENSG00000120742	ENSMUSG00000027808	28146	.	Ex	2011	439	0.5684	0.573856	.	Y	0.0575664	0.0503981	0.198285	Y	up-reg.	.	N	-	N
508	SESN3	ENSG00000149212	ENSMUSG00000032009	75747	.	Ex	1430	268	0.404183	0.350327	.	Y	-0.0597555	0.000585429	0.194961	Y	down-reg.	.	N	-	N
509	SFPQ	ENSG00000116560	ENSMUSG00000028820	71514	.	Ex	3320	700	0.938383	0.915033	.	Y	-0.0696345	0.000425927	0.169103	Y	down-reg.	.	Y	down-reg.	Y
510	SH3BGRL3	ENSG00000142669	ENSMUSG00000028843	73723	.	Ex	2662	593	0.752402	0.775163	.	Y	0.0669158	0.00134016	0.171444	Y	up-reg.	.	Y	down-reg.	N
511	SH3GL2	ENSG00000107295	ENSMUSG00000028488	20404	.	Ex	1646	296	0.465235	0.386928	.	Y	-0.0625993	0.00142881	0.186941	Y	down-reg.	.	N	-	N
512	SHTN1	ENSG00000187164	ENSMUSG00000041362	71653	.	Ex	2369	369	0.669587	0.482353	.	Y	-0.162627	0.000140555	0.0602305	Y	down-reg.	.	N	-	N
513	SLA	ENSG00000155926	ENSMUSG00000022372	20491	.	Ex	3005	484	0.84935	0.63268	.	Y	-0.140676	0.000373542	0.0745124	Y	down-reg.	.	N	-	N
514	SLC22A17	ENSG00000092096	ENSMUSG00000022199	59049	.	Ex	2224	535	0.628604	0.699346	.	Y	0.112433	0.00116999	0.095661	Y	up-reg.	.	N	-	N
515	SLC25A1	ENSG00000100075	ENSMUSG00000003528	13358	.	Ex	1004	291	0.283776	0.380392	.	Y	0.058022	0.00226183	0.1969	Y	up-reg.	.	N	-	N
516	SLC25A6	ENSG00000169100	0	0	.	Ex	2621	610	0.740814	0.797386	.	Y	0.0573487	0.00512363	0.198966	Y	up-reg.	.	N	-	N
517	SLC3A2	ENSG00000168003	ENSMUSG00000010095	17254	.	Ex	1956	457	0.552855	0.597386	.	Y	0.0602576	0.050098	0.189927	Y	up-reg.	.	Y	down-reg.	N
518	SLC5A3	ENSG00000198743	ENSMUSG00000089774	53881	.	Ex	1374	366	0.388355	0.478431	.	Y	0.0697618	0.00326979	0.164419	Y	up-reg.	.	N	-	N
519	SLIT1	ENSG00000187122	ENSMUSG00000025020	20562	.	Ex	1548	306	0.437535	0.4	.	Y	0.0866551	0.0141165	0.130387	Y	up-reg.	.	N	-	N
520	SMARCA1	ENSG00000102038	ENSMUSG00000031099	93761	.	Ex	1099	343	0.310627	0.448366	.	Y	0.0755987	0.00159584	0.151266	Y	up-reg.	.	N	-	N
521	SMARCA2	ENSG00000080503	ENSMUSG00000024921	67155	.	Ex	1769	331	0.5	0.43268	.	Y	0.128205	0.0074106	0.0800081	Y	up-reg.	.	N	-	N
522	SMS	ENSG00000102172	ENSMUSG00000071708	20603	.	Ex	2776	647	0.784624	0.845752	.	Y	0.202347	0.000100545	0.0387402	Y	up-reg.	.	N	-	N
523	SNAP25	ENSG00000132639	ENSMUSG00000027273	20614	.	Ex	2647	515	0.748163	0.673203	.	Y	-0.119441	0.000490314	0.0926605	Y	down-reg.	.	N	-	N
524	SOD1	ENSG00000142168	ENSMUSG00000022982	20655	.	Ex	3181	691	0.899096	0.903268	.	Y	0.0767025	0.00139993	0.148977	Y	up-reg.	.	N	-	N
525	SORBS2	ENSG00000154556	ENSMUSG00000031626	234214	.	Ex	1713	421	0.484172	0.550327	.	Y	0.0779911	0.0314191	0.146224	Y	up-reg.	.	N	-	N
526	SOX11	ENSG00000176887	ENSMUSG00000063632	20666	.	Ex	3451	730	0.97541	0.954248	.	Y	-0.0758459	0.000877244	0.155484	Y	down-reg.	.	N	-	N
527	SOX4	ENSG00000124766	ENSMUSG00000076431	20677	.	Ex	3538	764	1	0.998693	.	Y	-0.149832	1.21606e-05	0.0681857	Y	down-reg.	.	N	-	N
528	SOX5	ENSG00000134532	ENSMUSG00000041540	20678	.	Ex	3076	587	0.869418	0.76732	.	Y	-0.197407	0.000242738	0.0433163	Y	down-reg.	.	N	-	N
529	SPAG9	ENSG00000008294	ENSMUSG00000020859	70834	.	Ex	2331	499	0.658847	0.652288	.	Y	-0.0766979	0.0515446	0.15369	Y	down-reg.	.	N	-	N
530	SPIRE1	ENSG00000134278	ENSMUSG00000024533	68166	.	Ex	2703	491	0.763991	0.64183	.	Y	-0.137692	0.000272896	0.0766946	Y	down-reg.	.	Y	up-reg.	N
531	SPTAN1	ENSG00000197694	ENSMUSG00000057738	20740	.	Ex	3248	664	0.918033	0.867974	.	Y	-0.0597871	0.000661791	0.194868	Y	down-reg.	.	N	-	N
532	SPTBN1	ENSG00000115306	ENSMUSG00000020315	20742	.	Ex	2953	597	0.834652	0.780392	.	Y	-0.0702028	0.00373189	0.167774	Y	down-reg.	.	N	-	N
533	SQLE	ENSG00000104549	ENSMUSG00000022351	20775	.	Ex	2195	520	0.620407	0.679739	.	Y	0.113444	0.000782468	0.0945856	Y	up-reg.	.	N	-	N
534	SRGAP1	ENSG00000196935	ENSMUSG00000020121	117600	.	Ex	2985	581	0.843697	0.759477	.	Y	-0.0764113	0.00399582	0.154248	Y	down-reg.	.	N	-	N
535	SRP54	ENSG00000100883	ENSMUSG00000073079	24067	.	Ex	1742	398	0.492369	0.520261	.	Y	0.082844	0.00203453	0.136884	Y	up-reg.	.	N	-	N
536	SRP72	ENSG00000174780	ENSMUSG00000036323	66661	.	Ex	2429	507	0.686546	0.662745	.	Y	-0.0942499	0.00223256	0.123495	Y	down-reg.	.	N	-	N
537	SRRM4	ENSG00000139767	ENSMUSG00000063919	68955	.	Ex	2134	371	0.603166	0.484967	.	Y	-0.102892	0.0013529	0.111592	Y	down-reg.	.	N	-	N
538	SRSF11	ENSG00000116754	ENSMUSG00000055436	69207	.	Ex	2962	618	0.837196	0.807843	.	Y	-0.0616366	0.0209363	0.189762	Y	down-reg.	.	N	-	N
539	SSBP2	ENSG00000145687	ENSMUSG00000003992	66970	.	Ex	2779	579	0.785472	0.756863	.	Y	-0.0792802	0.0100713	0.148536	Y	down-reg.	.	N	-	N
540	SSR4	ENSG00000180879	ENSMUSG00000002014	20832	.	Ex	2977	664	0.841436	0.867974	.	Y	0.108545	0.0016965	0.099958	Y	up-reg.	.	N	-	N
541	SSTR2	ENSG00000180616	ENSMUSG00000047904	20606	.	Ex	1054	433	0.297908	0.566013	.	Y	0.250409	0.000292845	0.0253988	Y	up-reg.	.	N	-	N
542	ST6GAL2	ENSG00000144057	ENSMUSG00000024172	240119	.	Ex	1117	195	0.315715	0.254902	.	Y	-0.0588588	0.00689117	0.197714	Y	down-reg.	.	N	-	N
543	STAG2	ENSG00000101972	ENSMUSG00000025862	20843	.	Ex	1543	405	0.436122	0.529412	.	Y	0.0684559	0.00920466	0.167575	Y	up-reg.	.	N	-	N
544	STOML2	ENSG00000165283	ENSMUSG00000028455	66592	.	Ex	2052	465	0.579989	0.607843	.	Y	0.0601539	0.0724307	0.190215	Y	up-reg.	.	N	-	N
545	STT3B	ENSG00000163527	ENSMUSG00000032437	68292	.	Ex	2265	389	0.640192	0.508497	.	Y	-0.162561	0.000442928	0.0602728	Y	down-reg.	.	N	-	N
546	SUCLG1	ENSG00000163541	ENSMUSG00000052738	56451	.	Ex	2240	520	0.633126	0.679739	.	Y	0.109899	0.00408888	0.0983935	Y	up-reg.	.	N	-	N
547	SYAP1	ENSG00000169895	ENSMUSG00000031357	67043	.	Ex	1240	366	0.35048	0.478431	.	Y	0.0653321	0.00628944	0.175432	Y	up-reg.	.	Y	down-reg.	N
548	SYT1	ENSG00000067715	ENSMUSG00000035864	20979	.	Ex	3464	726	0.979084	0.94902	.	Y	-0.177527	2.91592e-05	0.0521915	Y	down-reg.	.	N	-	N
549	SYT4	ENSG00000132872	ENSMUSG00000024261	20983	.	Ex	1821	352	0.514698	0.460131	.	Y	-0.0839402	0.0237533	0.139895	Y	down-reg.	.	N	-	N
550	TAF1D	ENSG00000166012	ENSMUSG00000031939	75316	.	Ex	2457	495	0.69446	0.647059	.	Y	-0.0824974	0.00557886	0.142479	Y	down-reg.	.	N	-	N
551	TAF7	ENSG00000178913	ENSMUSG00000051316	24074	.	Ex	2753	651	0.778123	0.85098	.	Y	0.100247	0.00186028	0.110269	Y	up-reg.	.	N	-	N
552	TANC2	ENSG00000170921	ENSMUSG00000053580	77097	.	Ex	2069	369	0.584794	0.482353	.	Y	-0.069924	0.000481783	0.168416	Y	down-reg.	.	N	-	N
553	TCEAL3	ENSG00000196507	ENSMUSG00000031409	66104	.	Ex	1840	518	0.520068	0.677124	.	Y	0.19813	0.000159676	0.0401906	Y	up-reg.	.	N	-	N
554	TCEAL7	ENSG00000182916	ENSMUSG00000079428	100040972	.	Ex	1918	554	0.542114	0.724183	.	Y	0.191942	0.000210337	0.0423811	Y	up-reg.	.	N	-	N
555	TCEAL8	ENSG00000180964	ENSMUSG00000051579	66684	.	Ex	1758	515	0.496891	0.673203	.	Y	0.21235	7.87527e-05	0.0353486	Y	up-reg.	.	N	-	N
556	TCEAL9	ENSG00000185222	ENSMUSG00000042712	22381	.	Ex	1512	461	0.42736	0.602614	.	Y	0.144416	0.000202118	0.0674564	Y	up-reg.	.	N	-	N
557	TCERG1	ENSG00000113649	ENSMUSG00000024498	56070	.	Ex	2409	467	0.680893	0.610458	.	Y	-0.0822256	0.0338872	0.142954	Y	down-reg.	.	N	-	N
558	TCF25	ENSG00000141002	ENSMUSG00000001472	66855	.	Ex	2822	598	0.797626	0.781699	.	Y	-0.0627598	0.00586571	0.186504	Y	down-reg.	.	N	-	N
559	TCP1	ENSG00000120438	ENSMUSG00000068039	21454	.	Ex	2659	603	0.751555	0.788235	.	Y	0.0649491	0.00172061	0.176412	Y	up-reg.	.	N	-	N
560	TDG	ENSG00000139372	ENSMUSG00000034674	21665	.	Ex	2254	485	0.637083	0.633987	.	Y	-0.0589796	0.00926577	0.197351	Y	down-reg.	.	N	-	N
561	TECR	ENSG00000099797	ENSMUSG00000031708	106529	.	Ex	1912	464	0.540418	0.606536	.	Y	0.0776509	0.00466329	0.146943	Y	up-reg.	.	N	-	N
562	TERF1	ENSG00000147601	ENSMUSG00000025925	21749	.	Ex	1765	434	0.498869	0.56732	.	Y	0.0699598	0.0527209	0.163906	Y	up-reg.	.	N	-	N
563	THRA	ENSG00000126351	ENSMUSG00000058756	21833	.	Ex	3000	609	0.847937	0.796078	.	Y	-0.067336	0.00760821	0.174563	Y	down-reg.	.	N	-	N
564	THUMPD3-AS1	ENSG00000206573	0	0	.	Ex	1841	423	0.52035	0.552941	.	Y	0.126802	0.00312639	0.0812727	Y	up-reg.	.	N	-	N
565	THY1	ENSG00000154096	ENSMUSG00000032011	21838	.	Ex	2311	420	0.653194	0.54902	.	Y	-0.127885	0.00229438	0.0846156	Y	down-reg.	.	Y	down-reg.	Y
566	TMEM132A	ENSG00000006118	ENSMUSG00000024736	98170	.	Ex	2731	565	0.771905	0.738562	.	Y	0.064212	0.00688355	0.178384	Y	up-reg.	.	N	-	N
567	TMEM147	ENSG00000105677	ENSMUSG00000006315	69804	.	Ex	2205	519	0.623233	0.678431	.	Y	0.0657977	0.0187979	0.174254	Y	up-reg.	.	N	-	N
568	TMEM14C	ENSG00000111843	ENSMUSG00000021361	66154	.	Ex	1818	482	0.51385	0.630065	.	Y	0.10579	0.00232861	0.103232	Y	up-reg.	.	N	-	N
569	TMEM208	ENSG00000168701	ENSMUSG00000014856	66320	.	Ex	1886	461	0.53307	0.602614	.	Y	0.0587242	0.00438073	0.194724	Y	up-reg.	.	N	-	N
570	TMEM256	ENSG00000205544	ENSMUSG00000070394	69186	.	Ex	2227	477	0.629452	0.623529	.	Y	0.0757858	0.032407	0.150894	Y	up-reg.	.	N	-	N
571	TMEM258	ENSG00000134825	ENSMUSG00000036372	69038	.	Ex	2939	660	0.830695	0.862745	.	Y	0.058225	0.00959657	0.196271	Y	up-reg.	.	N	-	N
572	TMEM35A	ENSG00000126950	ENSMUSG00000033578	67564	.	Ex	2083	481	0.588751	0.628758	.	Y	0.0759691	0.00284583	0.150481	Y	up-reg.	.	N	-	N
573	TMSB10	ENSG00000034510	ENSMUSG00000091955	0	.	Ex	3535	765	0.999152	1	.	Y	-0.0643945	7.07641e-05	0.182092	Y	down-reg.	.	N	-	N
574	TMSB15A	ENSG00000158164	0	0	.	Ex	2073	476	0.585924	0.622222	.	Y	0.0628612	0.0111853	0.182249	Y	up-reg.	.	N	-	N
575	TMSB4X	ENSG00000205542	0	0	.	Ex	3529	765	0.997456	1	.	Y	0.145166	1.50359e-05	0.0669814	Y	up-reg.	.	N	-	N
576	TNIK	ENSG00000154310	ENSMUSG00000027692	665113	.	Ex	2401	382	0.678632	0.499346	.	Y	-0.113258	0.000495151	0.0992392	Y	down-reg.	.	N	-	N
577	TNPO1	ENSG00000083312	ENSMUSG00000009470	238799	.	Ex	2479	496	0.700678	0.648366	.	Y	-0.0956104	0.00339177	0.121509	Y	down-reg.	.	Y	down-reg.	Y
578	TNRC6B	ENSG00000100354	ENSMUSG00000047888	213988	.	Ex	2998	625	0.847371	0.816993	.	Y	-0.0702783	0.00268726	0.167596	Y	down-reg.	.	N	-	N
579	TNRC6C	ENSG00000078687	ENSMUSG00000025571	217351	.	Ex	1784	438	0.50424	0.572549	.	Y	0.0960985	0.00314647	0.116067	Y	up-reg.	.	N	-	N
580	TOP2B	ENSG00000077097	ENSMUSG00000017485	21974	.	Ex	2897	608	0.818824	0.794771	.	Y	-0.116457	0.000559948	0.0957267	Y	down-reg.	.	N	-	N
581	TP53I11	ENSG00000175274	ENSMUSG00000068735	277414	.	Ex	1924	454	0.54381	0.593464	.	Y	0.146566	0.00149673	0.0660342	Y	up-reg.	.	N	-	N
582	TRIM2	ENSG00000109654	ENSMUSG00000027993	80890	.	Ex	2352	479	0.664782	0.626144	.	Y	-0.0655925	0.00892327	0.178961	Y	down-reg.	.	Y	up-reg.	N
583	TRMT9B	ENSG00000250305	ENSMUSG00000039620	319582	.	Ex	2048	416	0.578858	0.543791	.	Y	-0.13748	0.000865896	0.0768498	Y	down-reg.	.	N	-	N
584	TSC22D1	ENSG00000102804	ENSMUSG00000022010	21807	.	Ex	3055	633	0.863482	0.827451	.	Y	-0.10168	0.0026904	0.113226	Y	down-reg.	.	N	-	N
585	TSPAN3	ENSG00000140391	ENSMUSG00000032324	56434	.	Ex	2517	565	0.711419	0.738562	.	Y	0.0574079	0.0161399	0.198783	Y	up-reg.	.	N	-	N
586	TSPAN5	ENSG00000168785	ENSMUSG00000028152	56224	.	Ex	2761	525	0.780384	0.686275	.	Y	-0.119775	0.000392342	0.0923254	Y	down-reg.	.	N	-	N
587	TSPO	ENSG00000100300	ENSMUSG00000041736	12257	.	Ex	2433	538	0.687677	0.703268	.	Y	0.0854761	0.00107411	0.132286	Y	up-reg.	.	N	-	N
588	TTC14	ENSG00000163728	ENSMUSG00000027677	67120	.	Ex	1921	456	0.542962	0.596078	.	Y	0.0575323	0.0672712	0.198372	Y	up-reg.	.	N	-	N
589	TTR	ENSG00000118271	0	0	.	Ex	2394	637	0.676653	0.83268	.	Y	0.116799	0.0244363	0.0909156	Y	up-reg.	.	N	-	N
590	TUBA1B	ENSG00000123416	ENSMUSG00000023004	22143	.	Ex	3092	688	0.87394	0.899346	.	Y	0.0861553	0.00136176	0.131152	Y	up-reg.	.	N	-	N
591	TUBB4B	ENSG00000188229	ENSMUSG00000036752	227613	.	Ex	2592	622	0.732617	0.813072	.	Y	0.0981487	0.000886101	0.113159	Y	up-reg.	.	N	-	N
592	TUT4	ENSG00000134744	ENSMUSG00000034610	230594	.	Ex	2350	485	0.664217	0.633987	.	Y	-0.0745792	0.0057736	0.158014	Y	down-reg.	.	N	-	N
593	TXN	ENSG00000136810	ENSMUSG00000028367	22166	.	Ex	3172	714	0.896552	0.933333	.	Y	0.0792699	0.00434063	0.14371	Y	up-reg.	.	N	-	N
594	U2SURP	ENSG00000163714	ENSMUSG00000032407	67958	.	Ex	2900	571	0.819672	0.746405	.	Y	-0.110623	0.000374509	0.102287	Y	down-reg.	.	N	-	N
595	UBE2H	ENSG00000186591	ENSMUSG00000039159	22214	.	Ex	2475	478	0.699548	0.624837	.	Y	-0.0979197	0.000935424	0.118228	Y	down-reg.	.	N	-	N
596	UBE3A	ENSG00000114062	ENSMUSG00000025326	22215	.	Ex	2523	518	0.713115	0.677124	.	Y	-0.086535	0.00853081	0.135514	Y	down-reg.	.	N	-	N
597	UFM1	ENSG00000120686	ENSMUSG00000027746	67890	.	Ex	1593	348	0.450254	0.454902	.	Y	0.0718391	0.00462236	0.159441	Y	up-reg.	.	N	-	N
598	UQCRC2	ENSG00000140740	ENSMUSG00000030884	67003	.	Ex	2798	621	0.790842	0.811765	.	Y	0.10258	0.00192506	0.10721	Y	up-reg.	.	Y	down-reg.	N
599	UQCRFS1	ENSG00000169021	ENSMUSG00000038462	66694	.	Ex	2635	640	0.744771	0.836601	.	Y	0.173803	0.000117876	0.0501383	Y	up-reg.	.	Y	down-reg.	N
600	UQCRQ	ENSG00000164405	ENSMUSG00000044894	22272	.	Ex	3180	697	0.898813	0.911111	.	Y	0.110525	0.00079718	0.0977575	Y	up-reg.	.	N	-	N
601	USP11	ENSG00000102226	ENSMUSG00000031066	236733	.	Ex	2152	554	0.608253	0.724183	.	Y	0.123216	0.000515728	0.0846368	Y	up-reg.	.	Y	down-reg.	N
602	USP9X	ENSG00000124486	0	0	.	Ex	1653	510	0.467213	0.666667	.	Y	0.187552	0.000180746	0.0440479	Y	up-reg.	.	N	-	N
603	VCAN	ENSG00000038427	ENSMUSG00000021614	13003	.	Ex	2419	350	0.68372	0.457516	.	Y	-0.26278	0.000230542	0.0239188	Y	down-reg.	.	N	-	N
604	VIM	ENSG00000026025	ENSMUSG00000026728	22352	.	Ex	2743	651	0.775297	0.85098	.	Y	0.0824608	0.00635456	0.13756	Y	up-reg.	.	Y	down-reg.	N
605	VPS28	ENSG00000160948	ENSMUSG00000115987	66914	.	Ex	2981	643	0.842566	0.840523	.	Y	-0.0671907	0.0121082	0.174913	Y	down-reg.	.	N	-	N
606	XIAP	ENSG00000101966	ENSMUSG00000025860	11798	.	Ex	1526	409	0.431317	0.534641	.	Y	0.0798867	0.00239005	0.142495	Y	up-reg.	.	N	-	N
607	XPR1	ENSG00000143324	ENSMUSG00000026469	19775	.	Ex	2425	500	0.685415	0.653595	.	Y	-0.0944585	0.0053945	0.123211	Y	down-reg.	.	N	-	N
608	XRCC5	ENSG00000079246	ENSMUSG00000026187	22596	.	Ex	3226	680	0.911815	0.888889	.	Y	-0.0827825	0.00161791	0.141959	Y	down-reg.	.	N	-	N
609	XRN2	ENSG00000088930	ENSMUSG00000027433	24128	.	Ex	2421	490	0.684285	0.640523	.	Y	-0.0673206	0.00571604	0.174586	Y	down-reg.	.	N	-	N
610	YIF1A	ENSG00000174851	ENSMUSG00000024875	68090	.	Ex	1465	400	0.414076	0.522876	.	Y	0.0689199	0.00228114	0.166433	Y	up-reg.	.	N	-	N
611	YY1	ENSG00000100811	ENSMUSG00000021264	22632	.	Ex	2661	558	0.75212	0.729412	.	Y	-0.0734822	0.0080316	0.160388	Y	down-reg.	.	N	-	N
612	ZBTB18	ENSG00000179456	ENSMUSG00000063659	30928	.	Ex	3160	639	0.89316	0.835294	.	Y	-0.127943	0.000274007	0.0845593	Y	down-reg.	.	N	-	N
613	ZEB2	ENSG00000169554	ENSMUSG00000026872	24136	.	Ex	3010	560	0.850763	0.732026	.	Y	-0.0761243	0.00391671	0.154854	Y	down-reg.	.	N	-	N
614	ZFAS1	ENSG00000177410	0	0	.	Ex	3401	724	0.961278	0.946405	.	Y	-0.0732831	0.000426031	0.160777	Y	down-reg.	.	N	-	N
615	ZMYM2	ENSG00000121741	ENSMUSG00000021945	76007	.	Ex	2486	548	0.702657	0.71634	.	Y	-0.0596058	0.0128931	0.195428	Y	down-reg.	.	N	-	N
616	ZNF37A	ENSG00000075407	0	0	.	Ex	1812	265	0.512154	0.346405	.	Y	-0.0766241	0.000481801	0.153813	Y	down-reg.	.	N	-	N
617	ZNF638	ENSG00000075292	ENSMUSG00000030016	18139	.	Ex	2680	537	0.75749	0.701961	.	Y	-0.0758883	0.00486159	0.155381	Y	down-reg.	.	N	-	N
618	ZNF714	ENSG00000160352	0	0	.	Ex	1224	354	0.345958	0.462745	.	Y	0.0604462	0.00216355	0.189397	Y	up-reg.	.	N	-	N
619	ZNHIT1	ENSG00000106400	ENSMUSG00000059518	70103	.	Ex	2284	526	0.645562	0.687582	.	Y	0.0709948	0.0114775	0.161418	Y	up-reg.	.	N	-	N
620	ABRACL	ENSG00000146386	ENSMUSG00000078453	73112	.	Int	36	36	0.514286	0.433735	.	Y	-0.224157	0.0942779	0.0883984	Y	down-reg.	.	N	-	N
621	ACTR6	ENSG00000075089	0	0	.	Int	22	21	0.314286	0.253012	.	Y	0.146879	0.023221	0.197953	Y	up-reg.	.	N	-	N
622	AKAP11	ENSG00000023516	ENSMUSG00000022016	219181	.	Int	20	25	0.285714	0.301205	.	Y	0.256647	0.0028142	0.0595216	Y	up-reg.	.	N	-	N
623	AKAP12	ENSG00000131016	ENSMUSG00000038587	83397	.	Int	43	26	0.614286	0.313253	.	Y	-0.35173	0.0113973	0.0257201	Y	down-reg.	.	N	-	N
624	ANAPC13	ENSG00000129055	ENSMUSG00000035048	69010	.	Int	24	28	0.342857	0.337349	.	Y	0.151874	0.0475655	0.186473	Y	up-reg.	.	N	-	N
625	ANKRD11	ENSG00000167522	ENSMUSG00000035569	77087	.	Int	54	54	0.771429	0.650602	.	Y	-0.261749	0.0748371	0.0598504	Y	down-reg.	.	N	-	N
626	ANKRD17	ENSG00000132466	ENSMUSG00000055204	81702	.	Int	25	25	0.357143	0.301205	.	Y	0.161644	0.0181443	0.166785	Y	up-reg.	.	N	-	N
627	AP2M1	ENSG00000161203	ENSMUSG00000022841	11773	.	Int	53	55	0.757143	0.662651	.	Y	-0.27711	0.0493384	0.0509547	Y	down-reg.	.	N	-	N
628	APLP1	ENSG00000105290	ENSMUSG00000006651	11803	.	Int	44	50	0.628571	0.60241	.	Y	-0.29754	0.0725846	0.0420052	Y	down-reg.	.	N	-	N
629	ARF4	ENSG00000168374	ENSMUSG00000021877	11843	.	Int	38	46	0.542857	0.554217	.	Y	0.324627	0.0553943	0.0295769	Y	up-reg.	.	N	-	N
630	ARHGEF9	ENSG00000131089	ENSMUSG00000025656	236915	.	Int	35	25	0.5	0.301205	.	Y	0.16138	0.0110369	0.167244	Y	up-reg.	.	N	-	N
631	ARL6IP5	ENSG00000144746	ENSMUSG00000035199	65106	.	Int	37	38	0.528571	0.457831	.	Y	-0.168036	0.0955774	0.163289	Y	down-reg.	.	N	-	N
632	ARPC3	ENSG00000111229	ENSMUSG00000029465	56378	.	Int	52	58	0.742857	0.698795	.	Y	0.391975	0.00623971	0.0156955	Y	up-reg.	.	Y	down-reg.	N
633	ASH1L	ENSG00000116539	ENSMUSG00000028053	192195	.	Int	41	37	0.585714	0.445783	.	Y	0.2553	0.0936578	0.0603432	Y	up-reg.	.	N	-	N
634	ATP5MD	ENSG00000173915	ENSMUSG00000071528	66477	.	Int	54	61	0.771429	0.73494	.	Y	-0.15838	0.0355499	0.181627	Y	down-reg.	.	N	-	N
635	ATP6V0E2	ENSG00000171130	ENSMUSG00000039347	76252	.	Int	43	34	0.614286	0.409639	.	Y	0.15948	0.0389808	0.171033	Y	up-reg.	.	N	-	N
636	ATXN10	ENSG00000130638	ENSMUSG00000016541	54138	.	Int	47	43	0.671429	0.518072	.	Y	-0.165896	0.0690036	0.16691	Y	down-reg.	.	Y	down-reg.	Y
637	BEX2	ENSG00000133134	ENSMUSG00000042750	12069	.	Int	54	62	0.771429	0.746988	.	Y	0.201238	0.028779	0.106866	Y	up-reg.	.	N	-	N
638	BEX3	ENSG00000166681	ENSMUSG00000046432	12070	.	Int	62	78	0.885714	0.939759	.	Y	0.187008	0.00774867	0.125033	Y	up-reg.	.	N	-	N
639	BLCAP	ENSG00000166619	ENSMUSG00000067787	53619	.	Int	40	27	0.571429	0.325301	.	Y	-0.206459	0.0916807	0.106415	Y	down-reg.	.	N	-	N
640	BLOC1S1	ENSG00000135441	0	0	.	Int	25	27	0.357143	0.325301	.	Y	0.225448	0.0263688	0.0823268	Y	up-reg.	.	N	-	N
641	BTG1	ENSG00000133639	ENSMUSG00000036478	12226	.	Int	53	78	0.757143	0.939759	.	Y	0.197835	0.0190161	0.110752	Y	up-reg.	.	N	-	N
642	C16orf87	ENSG00000155330	ENSMUSG00000036934	66714	.	Int	22	23	0.314286	0.277108	.	Y	0.161586	0.0142358	0.166879	Y	up-reg.	.	N	-	N
643	C9orf78	ENSG00000136819	ENSMUSG00000026851	227707	.	Int	31	22	0.442857	0.26506	.	Y	0.230799	0.020115	0.0774685	Y	up-reg.	.	N	-	N
644	CCDC82	ENSG00000149231	ENSMUSG00000079084	66396	.	Int	36	37	0.514286	0.445783	.	Y	0.20801	0.00230658	0.0991289	Y	up-reg.	.	N	-	N
645	CD63	ENSG00000135404	0	0	.	Int	43	54	0.614286	0.650602	.	Y	0.317263	0.0171999	0.0317412	Y	up-reg.	.	N	-	N
646	CDC42	ENSG00000070831	ENSMUSG00000006699	12540	.	Int	56	57	0.8	0.686747	.	Y	0.18808	0.0138983	0.123386	Y	up-reg.	.	N	-	N
647	CDCA7L	ENSG00000164649	ENSMUSG00000021175	217946	.	Int	37	36	0.528571	0.433735	.	Y	0.346847	0.0872703	0.0241581	Y	up-reg.	.	N	-	N
648	CELF4	ENSG00000101489	ENSMUSG00000024268	108013	.	Int	56	50	0.8	0.60241	.	Y	-0.263283	0.0110308	0.0587777	Y	down-reg.	.	N	-	N
649	CPE	ENSG00000109472	ENSMUSG00000037852	12876	.	Int	50	43	0.714286	0.518072	.	Y	-0.357711	0.0610933	0.0240467	Y	down-reg.	.	N	-	N
650	CRMP1	ENSG00000072832	ENSMUSG00000029121	12933	.	Int	53	63	0.757143	0.759036	.	Y	-0.185282	0.0797372	0.13451	Y	down-reg.	.	N	-	N
651	CUL3	ENSG00000036257	ENSMUSG00000004364	26554	.	Int	23	32	0.328571	0.385542	.	Y	0.170983	0.0179636	0.15043	Y	up-reg.	.	N	-	N
652	DAAM1	ENSG00000100592	ENSMUSG00000034574	208846	.	Int	46	58	0.657143	0.698795	.	Y	0.285996	0.0746774	0.043713	Y	up-reg.	.	N	-	N
653	DAD1	ENSG00000129562	ENSMUSG00000022174	13135	.	Int	50	59	0.714286	0.710843	.	Y	0.19105	0.0328107	0.119337	Y	up-reg.	.	N	-	N
654	DCX	ENSG00000077279	ENSMUSG00000031285	13193	.	Int	62	82	0.885714	0.987952	.	Y	0.314937	0.00105866	0.0325763	Y	up-reg.	.	N	-	N
655	DDB1	ENSG00000167986	ENSMUSG00000024740	13194	.	Int	24	29	0.342857	0.349398	.	Y	0.166867	0.0278285	0.15753	Y	up-reg.	.	Y	up-reg.	Y
656	DDR1	ENSG00000204580	ENSMUSG00000003534	12305	.	Int	34	45	0.485714	0.542169	.	Y	0.293982	0.0124674	0.0399836	Y	up-reg.	.	N	-	N
657	DDX3X	ENSG00000215301	ENSMUSG00000000787	13205	.	Int	28	56	0.4	0.674699	.	Y	0.210492	0.00714295	0.0964944	Y	up-reg.	.	N	-	N
658	EDF1	ENSG00000107223	ENSMUSG00000015092	59022	.	Int	61	65	0.871429	0.783133	.	Y	-0.150236	0.0526215	0.19981	Y	down-reg.	.	N	-	N
659	EEF1A2	ENSG00000101210	ENSMUSG00000016349	13628	.	Int	52	43	0.742857	0.518072	.	Y	-0.327883	0.0151249	0.031521	Y	down-reg.	.	N	-	N
660	EFNB2	ENSG00000125266	ENSMUSG00000001300	13642	.	Int	34	39	0.485714	0.46988	.	Y	0.288033	0.0692012	0.0427574	Y	up-reg.	.	N	-	N
661	EIF1AX	ENSG00000173674	ENSMUSG00000067194	66235	.	Int	49	64	0.7	0.771084	.	Y	0.321748	0.0177245	0.0304219	Y	up-reg.	.	N	-	N
662	EIF1B	ENSG00000114784	ENSMUSG00000006941	68969	.	Int	55	68	0.785714	0.819277	.	Y	-0.165161	0.0142958	0.168359	Y	down-reg.	.	N	-	N
663	ELAVL4	ENSG00000162374	ENSMUSG00000028546	15572	.	Int	43	43	0.614286	0.518072	.	Y	-0.272895	0.0421133	0.0529461	Y	down-reg.	.	N	-	N
664	ENY2	ENSG00000120533	ENSMUSG00000022338	223527	.	Int	36	41	0.514286	0.493976	.	Y	0.202263	0.00454908	0.105811	Y	up-reg.	.	N	-	N
665	FABP7	ENSG00000164434	ENSMUSG00000019874	12140	.	Int	57	59	0.814286	0.710843	.	Y	-0.385327	0.00320215	0.0188069	Y	down-reg.	.	N	-	N
666	FEM1B	ENSG00000169018	ENSMUSG00000032244	14155	.	Int	18	23	0.257143	0.277108	.	Y	0.17322	0.0254805	0.146721	Y	up-reg.	.	N	-	N
667	FIS1	ENSG00000214253	ENSMUSG00000019054	66437	.	Int	50	42	0.714286	0.506024	.	Y	0.237067	0.0313897	0.0727116	Y	up-reg.	.	N	-	N
668	FTX	ENSG00000230590	0	0	.	Int	47	47	0.671429	0.566265	.	Y	0.25218	0.0152461	0.0620934	Y	up-reg.	.	N	-	N
669	GAD1	ENSG00000128683	ENSMUSG00000070880	14415	.	Int	18	38	0.257143	0.457831	.	Y	0.300468	0.0151626	0.0377417	Y	up-reg.	.	Y	up-reg.	Y
670	GPM6B	ENSG00000046653	ENSMUSG00000031342	14758	.	Int	39	66	0.557143	0.795181	.	Y	0.409656	0.00334631	0.0134206	Y	up-reg.	.	N	-	N
671	GSTP1	ENSG00000084207	ENSMUSG00000060803	14870	.	Int	43	67	0.614286	0.807229	.	Y	0.26269	0.0439971	0.0553731	Y	up-reg.	.	Y	up-reg.	Y
672	HDGFL3	ENSG00000166503	ENSMUSG00000025104	29877	.	Int	45	53	0.642857	0.638554	.	Y	-0.179811	0.0794941	0.142986	Y	down-reg.	.	Y	up-reg.	N
673	HIP1R	ENSG00000130787	ENSMUSG00000000915	29816	.	Int	20	35	0.285714	0.421687	.	Y	0.190091	0.0285208	0.120701	Y	up-reg.	.	N	-	N
674	HMGB1	ENSG00000189403	ENSMUSG00000066551	15289	.	Int	64	77	0.914286	0.927711	.	Y	-0.208128	0.00415256	0.104242	Y	down-reg.	.	Y	down-reg.	Y
675	HMGCR	ENSG00000113161	ENSMUSG00000021670	15357	.	Int	18	26	0.257143	0.313253	.	Y	0.189819	0.0256248	0.121053	Y	up-reg.	.	N	-	N
676	IER5	ENSG00000162783	ENSMUSG00000056708	15939	.	Int	24	25	0.342857	0.301205	.	Y	0.183813	0.0230777	0.129807	Y	up-reg.	.	N	-	N
677	IFT43	ENSG00000119650	ENSMUSG00000007867	76411	.	Int	18	21	0.257143	0.253012	.	Y	0.152791	0.0135721	0.184678	Y	up-reg.	.	N	-	N
678	INA	ENSG00000148798	ENSMUSG00000034336	226180	.	Int	49	44	0.7	0.53012	.	Y	-0.288378	0.0276898	0.0459236	Y	down-reg.	.	Y	down-reg.	Y
679	KCNQ1OT1	ENSG00000269821	0	0	.	Int	32	35	0.457143	0.421687	.	Y	0.203631	0.0970144	0.10417	Y	up-reg.	.	N	-	N
680	KIAA2026	ENSG00000183354	ENSMUSG00000046138	240613	.	Int	25	26	0.357143	0.313253	.	Y	-0.166751	0.0877397	0.165551	Y	down-reg.	.	N	-	N
681	KIF3A	ENSG00000131437	ENSMUSG00000018395	16568	.	Int	45	48	0.642857	0.578313	.	Y	-0.237875	0.0836964	0.0764039	Y	down-reg.	.	N	-	N
682	KRT10	ENSG00000186395	ENSMUSG00000019761	16661	.	Int	47	53	0.671429	0.638554	.	Y	0.301128	0.0157	0.0376481	Y	up-reg.	.	N	-	N
683	LAMTOR4	ENSG00000188186	ENSMUSG00000050552	66096	.	Int	38	45	0.542857	0.542169	.	Y	-0.18463	0.0462373	0.135335	Y	down-reg.	.	N	-	N
684	LINC00461	ENSG00000245526	0	0	.	Int	66	67	0.942857	0.807229	.	Y	-0.206817	0.0262079	0.105943	Y	down-reg.	.	N	-	N
685	LMAN2	ENSG00000169223	ENSMUSG00000021484	66890	.	Int	23	21	0.328571	0.253012	.	Y	0.156805	0.0696156	0.176435	Y	up-reg.	.	N	-	N
686	LRRN3	ENSG00000173114	ENSMUSG00000036295	16981	.	Int	40	25	0.571429	0.301205	.	Y	-0.269025	0.0970626	0.0554144	Y	down-reg.	.	N	-	N
687	MAP1LC3A	ENSG00000101460	ENSMUSG00000027602	66734	.	Int	40	33	0.571429	0.39759	.	Y	-0.228957	0.00774852	0.0837512	Y	down-reg.	.	N	-	N
688	MEIS2	ENSG00000134138	ENSMUSG00000027210	17536	.	Int	66	82	0.942857	0.987952	.	Y	-0.186977	0.00210442	0.13164	Y	down-reg.	.	N	-	N
689	MRPL55	ENSG00000162910	ENSMUSG00000036860	67212	.	Int	30	30	0.428571	0.361446	.	Y	0.214858	0.0145116	0.0922288	Y	up-reg.	.	N	-	N
690	MT-ATP6	ENSG00000198899	ENSMUSG00000064357	17705	.	Int	69	83	0.985714	1	.	Y	-0.267108	0.00152663	0.0566003	Y	down-reg.	.	N	-	N
691	MT-CYB	ENSG00000198727	ENSMUSG00000064370	17711	.	Int	69	82	0.985714	0.987952	.	Y	-0.223837	0.00246083	0.0886425	Y	down-reg.	.	N	-	N
692	MT-ND2	ENSG00000198763	ENSMUSG00000064345	17717	.	Int	67	81	0.957143	0.975904	.	Y	-0.158107	0.011905	0.182124	Y	down-reg.	.	Y	up-reg.	N
693	MT-ND3	ENSG00000198840	ENSMUSG00000064360	17718	.	Int	70	82	1	0.987952	.	Y	-0.179788	0.0049256	0.143076	Y	down-reg.	.	N	-	N
694	MYL6B	ENSG00000196465	0	0	.	Int	51	52	0.728571	0.626506	.	Y	-0.318484	0.0552257	0.0342607	Y	down-reg.	.	N	-	N
695	MZT2A	ENSG00000173272	ENSMUSG00000022671	72083	.	Int	46	42	0.657143	0.506024	.	Y	-0.254265	0.0157316	0.0649628	Y	down-reg.	.	N	-	N
696	NDN	ENSG00000182636	ENSMUSG00000033585	17984	.	Int	48	46	0.685714	0.554217	.	Y	-0.224297	0.0330044	0.0882875	Y	down-reg.	.	N	-	N
697	NDUFA5	ENSG00000128609	ENSMUSG00000023089	68202	.	Int	46	53	0.657143	0.638554	.	Y	-0.298385	0.0810581	0.0416552	Y	down-reg.	.	N	-	N
698	NDUFAF3	ENSG00000178057	ENSMUSG00000070283	66706	.	Int	30	35	0.428571	0.421687	.	Y	0.338617	0.0073007	0.0258647	Y	up-reg.	.	N	-	N
699	NDUFB10	ENSG00000140990	ENSMUSG00000040048	68342	.	Int	51	68	0.728571	0.819277	.	Y	-0.245827	0.0623932	0.0703708	Y	down-reg.	.	N	-	N
700	NDUFB2	ENSG00000090266	ENSMUSG00000002416	68198	.	Int	52	55	0.742857	0.662651	.	Y	-0.334631	0.00508865	0.0295731	Y	down-reg.	.	N	-	N
701	NEDD8	ENSG00000129559	ENSMUSG00000010376	18002	.	Int	55	60	0.785714	0.722892	.	Y	-0.185887	0.0307894	0.133624	Y	down-reg.	.	Y	down-reg.	Y
702	NETO2	ENSG00000171208	ENSMUSG00000036902	74513	.	Int	39	27	0.557143	0.325301	.	Y	0.218571	0.0696599	0.0887661	Y	up-reg.	.	N	-	N
703	NKTR	ENSG00000114857	ENSMUSG00000032525	18087	.	Int	52	48	0.742857	0.578313	.	Y	0.270622	0.0104106	0.0507052	Y	up-reg.	.	N	-	N
704	NRIP1	ENSG00000180530	ENSMUSG00000048490	268903	.	Int	25	21	0.357143	0.253012	.	Y	0.187541	0.0759708	0.124195	Y	up-reg.	.	N	-	N
705	NUDT3	ENSG00000272325	ENSMUSG00000024213	56409	.	Int	44	47	0.628571	0.566265	.	Y	-0.195518	0.0771097	0.119773	Y	down-reg.	.	N	-	N
706	PAK3	ENSG00000077264	ENSMUSG00000031284	18481	.	Int	35	44	0.5	0.53012	.	Y	0.364899	0.00228935	0.0201379	Y	up-reg.	.	Y	down-reg.	N
707	PAX6	ENSG00000007372	ENSMUSG00000027168	18508	.	Int	57	38	0.814286	0.457831	.	Y	-0.483673	0.00429165	0.00865009	Y	down-reg.	.	N	-	N
708	PBRM1	ENSG00000163939	ENSMUSG00000042323	66923	.	Int	35	46	0.5	0.554217	.	Y	0.23316	0.0819787	0.0755049	Y	up-reg.	.	N	-	N
709	PCBP1	ENSG00000169564	ENSMUSG00000051695	23983	.	Int	47	49	0.671429	0.590361	.	Y	-0.173426	0.0813981	0.153932	Y	down-reg.	.	N	-	N
710	PCP4	ENSG00000183036	0	0	.	Int	19	45	0.271429	0.542169	.	Y	-0.507037	0.0527482	0.00682707	Y	down-reg.	.	N	-	N
711	PFN2	ENSG00000070087	ENSMUSG00000027805	18645	.	Int	43	62	0.614286	0.746988	.	Y	0.403703	0.046653	0.0141341	Y	up-reg.	.	Y	down-reg.	N
712	POLR2C	ENSG00000102978	ENSMUSG00000031783	20021	.	Int	22	24	0.314286	0.289157	.	Y	0.150883	0.0757832	0.188512	Y	up-reg.	.	N	-	N
713	PRMT1	ENSG00000126457	ENSMUSG00000109324	15469	.	Int	58	56	0.828571	0.674699	.	Y	-0.260124	0.0198741	0.0610324	Y	down-reg.	.	N	-	N
714	PSMB5	ENSG00000100804	ENSMUSG00000022193	19173	.	Int	52	43	0.742857	0.518072	.	Y	-0.24105	0.0460335	0.0741068	Y	down-reg.	.	N	-	N
715	RALGAPA1	ENSG00000174373	ENSMUSG00000021027	56784	.	Int	23	34	0.328571	0.409639	.	Y	0.186643	0.0179653	0.125591	Y	up-reg.	.	N	-	N
716	RAN	ENSG00000132341	ENSMUSG00000083649	19428	.	Int	56	64	0.8	0.771084	.	Y	-0.189424	0.0175206	0.128047	Y	down-reg.	.	N	-	N
717	RNF19A	ENSG00000034677	ENSMUSG00000022280	30945	.	Int	22	26	0.314286	0.313253	.	Y	0.174803	0.0291771	0.14429	Y	up-reg.	.	N	-	N
718	RSPRY1	ENSG00000159579	ENSMUSG00000050079	67610	.	Int	20	22	0.285714	0.26506	.	Y	0.164289	0.00779368	0.162164	Y	up-reg.	.	N	-	N
719	SEC62	ENSG00000008952	ENSMUSG00000027706	69276	.	Int	54	65	0.771429	0.783133	.	Y	0.235991	0.0658709	0.073458	Y	up-reg.	.	N	-	N
720	SELENOW	ENSG00000178980	ENSMUSG00000041571	20364	.	Int	51	57	0.728571	0.686747	.	Y	-0.266536	0.0687836	0.0568299	Y	down-reg.	.	N	-	N
721	SERBP1	ENSG00000142864	ENSMUSG00000036371	66870	.	Int	54	58	0.771429	0.698795	.	Y	-0.28629	0.0754829	0.0470062	Y	down-reg.	.	N	-	N
722	SF3B2	ENSG00000087365	ENSMUSG00000024853	319322	.	Int	45	53	0.642857	0.638554	.	Y	-0.304171	0.0705815	0.0396938	Y	down-reg.	.	N	-	N
723	SMAD9	ENSG00000120693	0	0	.	Int	37	38	0.528571	0.457831	.	Y	-0.213333	0.0248898	0.0988983	Y	down-reg.	.	N	-	N
724	SMS	ENSG00000102172	ENSMUSG00000071708	20603	.	Int	30	56	0.428571	0.674699	.	Y	0.363702	0.0124105	0.020259	Y	up-reg.	.	N	-	N
725	SNRPD2	ENSG00000125743	ENSMUSG00000040824	107686	.	Int	43	52	0.614286	0.626506	.	Y	0.237973	0.0169673	0.0719384	Y	up-reg.	.	N	-	N
726	SOX4	ENSG00000124766	ENSMUSG00000076431	20677	.	Int	68	82	0.971429	0.987952	.	Y	0.1796	0.00261259	0.136395	Y	up-reg.	.	N	-	N
727	SRSF4	ENSG00000116350	ENSMUSG00000028911	57317	.	Int	53	48	0.757143	0.578313	.	Y	0.319693	0.0281099	0.0310901	Y	up-reg.	.	N	-	N
728	SRSF5	ENSG00000100650	ENSMUSG00000021134	20384	.	Int	55	66	0.785714	0.795181	.	Y	0.169619	0.0241961	0.152796	Y	up-reg.	.	N	-	N
729	SYT1	ENSG00000067715	ENSMUSG00000035864	20979	.	Int	65	53	0.928571	0.638554	.	Y	-0.258319	0.0108021	0.061976	Y	down-reg.	.	N	-	N
730	TAF7	ENSG00000178913	ENSMUSG00000051316	24074	.	Int	43	62	0.614286	0.746988	.	Y	0.304292	0.0189752	0.0364699	Y	up-reg.	.	N	-	N
731	TMEM208	ENSG00000168701	ENSMUSG00000014856	66320	.	Int	28	26	0.4	0.313253	.	Y	0.277702	0.0433491	0.0471496	Y	up-reg.	.	N	-	N
732	TMSB4X	ENSG00000205542	0	0	.	Int	68	83	0.971429	1	.	Y	0.256694	0.000550299	0.0594678	Y	up-reg.	.	N	-	N
733	TSPAN3	ENSG00000140391	ENSMUSG00000032324	56434	.	Int	41	28	0.585714	0.337349	.	Y	-0.181238	0.0689956	0.140449	Y	down-reg.	.	N	-	N
734	UBC	ENSG00000150991	ENSMUSG00000008348	22190	.	Int	63	75	0.9	0.903614	.	Y	-0.158531	0.0217145	0.181365	Y	down-reg.	.	N	-	N
735	VCAN	ENSG00000038427	ENSMUSG00000021614	13003	.	Int	35	30	0.5	0.361446	.	Y	-0.246198	0.0521277	0.0701446	Y	down-reg.	.	N	-	N
736	VMP1	ENSG00000062716	ENSMUSG00000018171	75909	.	Int	18	24	0.257143	0.289157	.	Y	0.14862	0.0482003	0.193862	Y	up-reg.	.	N	-	N
737	WNT7A	ENSG00000154764	ENSMUSG00000030093	22421	.	Int	18	23	0.257143	0.277108	.	Y	0.18082	0.0241536	0.134246	Y	up-reg.	.	N	-	N
738	YWHAB	ENSG00000166913	ENSMUSG00000018326	54401	.	Int	59	60	0.842857	0.722892	.	Y	-0.220268	0.0128586	0.0922681	Y	down-reg.	.	N	-	N
739	ZNF302	ENSG00000089335	0	0	.	Int	38	29	0.542857	0.349398	.	Y	0.156651	0.0660659	0.176917	Y	up-reg.	.	N	-	N
740	ZNF704	ENSG00000164684	ENSMUSG00000040209	170753	.	Int	32	57	0.457143	0.686747	.	Y	0.181152	0.0738458	0.133686	Y	up-reg.	.	N	-	N
741	ABCA2	ENSG00000107331	ENSMUSG00000026944	11305	.	NPC	42	10	0.575342	0.588235	.	Y	0.303636	0.0450907	0.170705	Y	up-reg.	.	N	-	N
742	ABHD14A	ENSG00000248487	ENSMUSG00000042210	68644	.	NPC	35	6	0.479452	0.352941	.	Y	-0.265658	0.0763678	0.135241	Y	down-reg.	.	N	-	N
743	AC118549.1	ENSG00000036549	ENSMUSG00000039068	108946	.	NPC	36	6	0.493151	0.352941	.	Y	-0.291823	0.0350526	0.105653	Y	down-reg.	.	N	-	N
744	AC245060.5	ENSG00000274422	0	0	.	NPC	21	8	0.287671	0.470588	.	Y	-0.247279	0.0969927	0.161497	Y	down-reg.	.	N	-	N
745	ACAA1	ENSG00000060971	ENSMUSG00000010651	235674	.	NPC	24	6	0.328767	0.352941	.	Y	-0.285407	0.0211814	0.112206	Y	down-reg.	.	N	-	N
746	ACER3	ENSG00000078124	ENSMUSG00000030760	66190	.	NPC	29	6	0.39726	0.352941	.	Y	-0.232104	0.0345195	0.184555	Y	down-reg.	.	N	-	N
747	ACSL4	ENSG00000068366	ENSMUSG00000031278	50790	.	NPC	33	9	0.452055	0.529412	.	Y	0.490031	0.0509695	0.0384459	Y	up-reg.	.	Y	up-reg.	Y
748	ACTR10	ENSG00000131966	ENSMUSG00000021076	56444	.	NPC	56	12	0.767123	0.705882	.	Y	0.304304	0.0555172	0.169973	Y	up-reg.	.	N	-	N
749	AFDN	ENSG00000130396	ENSMUSG00000068036	17356	.	NPC	69	15	0.945205	0.882353	.	Y	-0.476532	0.0643824	0.0132619	Y	down-reg.	.	N	-	N
750	AFF3	ENSG00000144218	ENSMUSG00000037138	16764	.	NPC	48	5	0.657534	0.294118	.	Y	-0.482716	0.00291441	0.0124458	Y	down-reg.	.	N	-	N
751	AKAP11	ENSG00000023516	ENSMUSG00000022016	219181	.	NPC	55	9	0.753425	0.529412	.	Y	-0.349688	0.0775899	0.0563927	Y	down-reg.	.	N	-	N
752	AKAP12	ENSG00000131016	ENSMUSG00000038587	83397	.	NPC	63	12	0.863014	0.705882	.	Y	-0.637044	0.0131374	0.00273701	Y	down-reg.	.	N	-	N
753	AKT3	ENSG00000117020	ENSMUSG00000019699	23797	.	NPC	65	15	0.890411	0.882353	.	Y	0.442828	0.0379622	0.0580248	Y	up-reg.	.	N	-	N
754	AMER2	ENSG00000165566	ENSMUSG00000021986	72125	.	NPC	62	9	0.849315	0.529412	.	Y	-0.291196	0.0972161	0.106395	Y	down-reg.	.	N	-	N
755	AMFR	ENSG00000159461	ENSMUSG00000031751	23802	.	NPC	39	9	0.534247	0.529412	.	Y	0.42534	0.0749575	0.0671088	Y	up-reg.	.	N	-	N
756	ANAPC15	ENSG00000110200	ENSMUSG00000074780	0	.	NPC	37	6	0.506849	0.352941	.	Y	-0.313268	0.0355304	0.0847267	Y	down-reg.	.	N	-	N
757	ANKIB1	ENSG00000001629	ENSMUSG00000040351	70797	.	NPC	46	9	0.630137	0.529412	.	Y	-0.309886	0.040343	0.0878401	Y	down-reg.	.	N	-	N
758	AP1B1	ENSG00000100280	ENSMUSG00000009090	11764	.	NPC	33	8	0.452055	0.470588	.	Y	-0.38637	0.0579251	0.0381674	Y	down-reg.	.	N	-	N
759	AP2A2	ENSG00000183020	ENSMUSG00000002957	11772	.	NPC	51	7	0.69863	0.411765	.	Y	-0.348424	0.00806905	0.0570892	Y	down-reg.	.	N	-	N
760	APCDD1	ENSG00000154856	ENSMUSG00000071847	494504	.	NPC	21	6	0.287671	0.352941	.	Y	0.593725	0.0207033	0.015967	Y	up-reg.	.	N	-	N
761	APMAP	ENSG00000101474	ENSMUSG00000033096	71881	.	NPC	44	7	0.60274	0.411765	.	Y	-0.314751	0.0124308	0.0834861	Y	down-reg.	.	N	-	N
762	AQP1	ENSG00000240583	ENSMUSG00000004655	11826	.	NPC	20	5	0.273973	0.294118	.	Y	-0.445595	0.0314691	0.0192601	Y	down-reg.	.	N	-	N
763	ARHGDIG	ENSG00000242173	ENSMUSG00000073433	14570	.	NPC	40	7	0.547945	0.411765	.	Y	-0.263365	0.0108788	0.138226	Y	down-reg.	.	N	-	N
764	ARPC5L	ENSG00000136950	ENSMUSG00000026755	74192	.	NPC	50	7	0.684932	0.411765	.	Y	-0.375397	0.0557005	0.0433441	Y	down-reg.	.	N	-	N
765	ARPP21	ENSG00000172995	ENSMUSG00000032503	74100	.	NPC	59	11	0.808219	0.647059	.	Y	-0.51958	0.0443924	0.00839833	Y	down-reg.	.	N	-	N
766	ASH1L	ENSG00000116539	ENSMUSG00000028053	192195	.	NPC	62	10	0.849315	0.588235	.	Y	0.516522	0.042589	0.0306348	Y	up-reg.	.	N	-	N
767	ASPSCR1	ENSG00000169696	ENSMUSG00000025142	68938	.	NPC	37	9	0.506849	0.529412	.	Y	0.354271	0.0901233	0.116821	Y	up-reg.	.	N	-	N
768	ATP1A2	ENSG00000018625	ENSMUSG00000007097	98660	.	NPC	46	13	0.630137	0.764706	.	Y	-0.538725	0.0847765	0.00704514	Y	down-reg.	.	N	-	N
769	ATRX	ENSG00000085224	ENSMUSG00000031229	22589	.	NPC	70	16	0.958904	0.941176	.	Y	-0.353054	0.0784637	0.0543835	Y	down-reg.	.	Y	up-reg.	N
770	B3GAT3	ENSG00000149541	ENSMUSG00000071649	72727	.	NPC	38	12	0.520548	0.705882	.	Y	-0.226049	0.0936564	0.194108	Y	down-reg.	.	N	-	N
771	BBIP1	ENSG00000214413	ENSMUSG00000084957	100503572	.	NPC	43	6	0.589041	0.352941	.	Y	-0.392733	0.0291317	0.0352016	Y	down-reg.	.	N	-	N
772	BCL2L1	ENSG00000171552	ENSMUSG00000007659	12048	.	NPC	38	12	0.520548	0.705882	.	Y	0.418273	0.0144261	0.071389	Y	up-reg.	.	N	-	N
773	BDP1	ENSG00000145734	ENSMUSG00000049658	544971	.	NPC	63	14	0.863014	0.823529	.	Y	-0.454611	0.0201885	0.0170198	Y	down-reg.	.	N	-	N
774	BID	ENSG00000015475	ENSMUSG00000004446	12122	.	NPC	41	7	0.561644	0.411765	.	Y	-0.381152	0.0739355	0.040562	Y	down-reg.	.	N	-	N
775	BLOC1S2	ENSG00000196072	ENSMUSG00000057506	73689	.	NPC	46	7	0.630137	0.411765	.	Y	-0.230554	0.0837259	0.186905	Y	down-reg.	.	N	-	N
776	BLVRA	ENSG00000106605	ENSMUSG00000001999	109778	.	NPC	34	5	0.465753	0.294118	.	Y	-0.310477	0.0342853	0.0873264	Y	down-reg.	.	N	-	N
777	BOC	ENSG00000144857	ENSMUSG00000022687	117606	.	NPC	26	8	0.356164	0.470588	.	Y	0.354909	0.0711663	0.116366	Y	up-reg.	.	N	-	N
778	BRINP1	ENSG00000078725	ENSMUSG00000028351	56710	.	NPC	24	6	0.328767	0.352941	.	Y	-0.253587	0.0997282	0.152394	Y	down-reg.	.	N	-	N
779	BTG1	ENSG00000133639	ENSMUSG00000036478	12226	.	NPC	62	10	0.849315	0.588235	.	Y	-0.244321	0.0591289	0.165695	Y	down-reg.	.	N	-	N
780	C15orf61	ENSG00000189227	ENSMUSG00000032403	69478	.	NPC	34	6	0.465753	0.352941	.	Y	-0.28048	0.0223799	0.11793	Y	down-reg.	.	N	-	N
781	C1orf21	ENSG00000116667	ENSMUSG00000032666	69399	.	NPC	41	7	0.561644	0.411765	.	Y	-0.450969	0.0096331	0.017869	Y	down-reg.	.	N	-	N
782	C1orf61	ENSG00000125462	0	0	.	NPC	69	15	0.945205	0.882353	.	Y	-0.502684	0.0531735	0.0100976	Y	down-reg.	.	N	-	N
783	C8orf82	ENSG00000213563	ENSMUSG00000116138	223665	.	NPC	29	6	0.39726	0.352941	.	Y	-0.282334	0.0942785	0.115921	Y	down-reg.	.	N	-	N
784	CA9	ENSG00000107159	ENSMUSG00000028463	230099	.	NPC	31	7	0.424658	0.411765	.	Y	-0.457066	0.0495876	0.0166216	Y	down-reg.	.	N	-	N
785	CACNA1H	ENSG00000196557	ENSMUSG00000024112	58226	.	NPC	35	6	0.479452	0.352941	.	Y	-0.249814	0.0720662	0.157928	Y	down-reg.	.	N	-	N
786	CACNB3	ENSG00000167535	ENSMUSG00000003352	12297	.	NPC	28	9	0.383562	0.529412	.	Y	-0.260613	0.0925284	0.142483	Y	down-reg.	.	N	-	N
787	CACNG4	ENSG00000075461	ENSMUSG00000020723	54377	.	NPC	27	6	0.369863	0.352941	.	Y	-0.251548	0.0763517	0.155394	Y	down-reg.	.	N	-	N
788	CADM2	ENSG00000175161	ENSMUSG00000064115	239857	.	NPC	55	11	0.753425	0.647059	.	Y	-0.375971	0.0386322	0.0430721	Y	down-reg.	.	Y	down-reg.	Y
789	CAPRIN1	ENSG00000135387	ENSMUSG00000027184	53872	.	NPC	61	12	0.835616	0.705882	.	Y	-0.259053	0.0655828	0.144642	Y	down-reg.	.	N	-	N
790	CASC3	ENSG00000108349	ENSMUSG00000078676	192160	.	NPC	58	9	0.794521	0.529412	.	Y	-0.29076	0.0605695	0.106852	Y	down-reg.	.	N	-	N
791	CASK	ENSG00000147044	ENSMUSG00000031012	12361	.	NPC	54	13	0.739726	0.764706	.	Y	0.386196	0.0609339	0.0924226	Y	up-reg.	.	Y	up-reg.	Y
792	CCDC93	ENSG00000125633	ENSMUSG00000026339	70829	.	NPC	29	5	0.39726	0.294118	.	Y	-0.243668	0.0439888	0.166566	Y	down-reg.	.	N	-	N
793	CCNH	ENSG00000134480	ENSMUSG00000021548	66671	.	NPC	34	9	0.465753	0.529412	.	Y	-0.224919	0.0959497	0.195852	Y	down-reg.	.	N	-	N
794	CENPT	ENSG00000102901	ENSMUSG00000036672	320394	.	NPC	26	6	0.356164	0.352941	.	Y	-0.321666	0.0214933	0.0771257	Y	down-reg.	.	N	-	N
795	CEP85L	ENSG00000111860	ENSMUSG00000038594	100038725	.	NPC	38	6	0.520548	0.352941	.	Y	-0.302061	0.0301693	0.0952558	Y	down-reg.	.	N	-	N
796	CHCHD2	ENSG00000106153	ENSMUSG00000070493	14004	.	NPC	66	7	0.90411	0.411765	.	Y	-0.449992	0.0142707	0.0181314	Y	down-reg.	.	N	-	N
797	CHMP2B	ENSG00000083937	ENSMUSG00000004843	68942	.	NPC	34	8	0.465753	0.470588	.	Y	0.284572	0.0713217	0.195154	Y	up-reg.	.	N	-	N
798	CHST11	ENSG00000171310	ENSMUSG00000034612	58250	.	NPC	27	5	0.369863	0.294118	.	Y	-0.396804	0.0341164	0.0335455	Y	down-reg.	.	N	-	N
799	CMC2	ENSG00000103121	0	0	.	NPC	51	9	0.69863	0.529412	.	Y	-0.283522	0.0760721	0.114439	Y	down-reg.	.	N	-	N
800	CNN3	ENSG00000117519	ENSMUSG00000053931	71994	.	NPC	61	13	0.835616	0.764706	.	Y	-0.323173	0.0890249	0.0760905	Y	down-reg.	.	N	-	N
801	COL5A1	ENSG00000130635	ENSMUSG00000026837	12831	.	NPC	27	5	0.369863	0.294118	.	Y	-0.279516	0.0429331	0.119039	Y	down-reg.	.	N	-	N
802	COQ9	ENSG00000088682	ENSMUSG00000031782	67914	.	NPC	41	8	0.561644	0.470588	.	Y	-0.307951	0.00690059	0.0897259	Y	down-reg.	.	N	-	N
803	COX20	ENSG00000203667	ENSMUSG00000026500	66359	.	NPC	60	14	0.821918	0.823529	.	Y	-0.275665	0.0150206	0.123235	Y	down-reg.	.	N	-	N
804	CPNE2	ENSG00000140848	ENSMUSG00000034361	234577	.	NPC	37	8	0.506849	0.470588	.	Y	0.391056	0.0895021	0.0889974	Y	up-reg.	.	N	-	N
805	CRELD1	ENSG00000163703	ENSMUSG00000030284	171508	.	NPC	33	7	0.452055	0.411765	.	Y	-0.250116	0.0197915	0.157437	Y	down-reg.	.	N	-	N
806	CRELD2	ENSG00000184164	ENSMUSG00000023272	76737	.	NPC	39	9	0.534247	0.529412	.	Y	-0.284972	0.0174562	0.112665	Y	down-reg.	.	N	-	N
807	CRISPLD1	ENSG00000121005	ENSMUSG00000025776	83691	.	NPC	22	6	0.30137	0.352941	.	Y	0.373263	0.0291267	0.102331	Y	up-reg.	.	N	-	N
808	CROT	ENSG00000005469	ENSMUSG00000003623	74114	.	NPC	32	7	0.438356	0.411765	.	Y	-0.236032	0.0624494	0.178388	Y	down-reg.	.	N	-	N
809	CSTB	ENSG00000160213	ENSMUSG00000005054	13014	.	NPC	65	15	0.890411	0.882353	.	Y	-0.32619	0.0364798	0.0735849	Y	down-reg.	.	N	-	N
810	CTDNEP1	ENSG00000175826	ENSMUSG00000018559	67181	.	NPC	58	11	0.794521	0.647059	.	Y	-0.279447	0.0487054	0.119089	Y	down-reg.	.	N	-	N
811	CTIF	ENSG00000134030	ENSMUSG00000052928	269037	.	NPC	31	6	0.424658	0.352941	.	Y	-0.381435	0.00585523	0.0404093	Y	down-reg.	.	N	-	N
812	CUTA	ENSG00000112514	ENSMUSG00000024194	67675	.	NPC	68	15	0.931507	0.882353	.	Y	-0.248434	0.0676756	0.160014	Y	down-reg.	.	N	-	N
813	CXCR4	ENSG00000121966	ENSMUSG00000045382	12767	.	NPC	33	6	0.452055	0.352941	.	Y	-0.276736	0.022001	0.122189	Y	down-reg.	.	N	-	N
814	CYSTM1	ENSG00000120306	ENSMUSG00000046727	66060	.	NPC	52	11	0.712329	0.647059	.	Y	0.381049	0.0576265	0.0961443	Y	up-reg.	.	N	-	N
815	DCHS1	ENSG00000166341	ENSMUSG00000036862	233651	.	NPC	50	9	0.684932	0.529412	.	Y	-0.255715	0.0670829	0.149406	Y	down-reg.	.	N	-	N
816	DCTN6	ENSG00000104671	ENSMUSG00000031516	22428	.	NPC	49	10	0.671233	0.588235	.	Y	0.390321	0.0217811	0.0894679	Y	up-reg.	.	N	-	N
817	DDX18	ENSG00000088205	ENSMUSG00000001674	66942	.	NPC	61	14	0.835616	0.823529	.	Y	-0.257847	0.0581554	0.146154	Y	down-reg.	.	N	-	N
818	DENND1A	ENSG00000119522	ENSMUSG00000035392	227801	.	NPC	20	5	0.273973	0.294118	.	Y	-0.323744	0.00669698	0.0756615	Y	down-reg.	.	N	-	N
819	DESI2	ENSG00000121644	ENSMUSG00000026502	78825	.	NPC	28	6	0.383562	0.352941	.	Y	-0.368042	0.0363376	0.0471243	Y	down-reg.	.	N	-	N
820	DGKD	ENSG00000077044	ENSMUSG00000070738	227333	.	NPC	41	10	0.561644	0.588235	.	Y	-0.23871	0.0598736	0.174107	Y	down-reg.	.	N	-	N
821	DGKE	ENSG00000153933	ENSMUSG00000000276	56077	.	NPC	25	5	0.342466	0.294118	.	Y	-0.224323	0.0606881	0.197011	Y	down-reg.	.	Y	up-reg.	N
822	DIDO1	ENSG00000101191	ENSMUSG00000038914	23856	.	NPC	35	7	0.479452	0.411765	.	Y	-0.27336	0.0877834	0.125713	Y	down-reg.	.	N	-	N
823	DIP2A	ENSG00000160305	ENSMUSG00000020231	64451	.	NPC	48	7	0.657534	0.411765	.	Y	-0.477419	0.00715771	0.0131195	Y	down-reg.	.	Y	up-reg.	N
824	DNAJB9	ENSG00000128590	ENSMUSG00000014905	27362	.	NPC	37	7	0.506849	0.411765	.	Y	-0.364843	0.0741447	0.0485646	Y	down-reg.	.	N	-	N
825	DNAJC15	ENSG00000120675	ENSMUSG00000022013	66148	.	NPC	27	8	0.369863	0.470588	.	Y	-0.38201	0.0385901	0.0402044	Y	down-reg.	.	N	-	N
826	DNPEP	ENSG00000123992	ENSMUSG00000026209	13437	.	NPC	28	8	0.383562	0.470588	.	Y	-0.425788	0.0334037	0.0239668	Y	down-reg.	.	N	-	N
827	DOC2B	ENSG00000272636	ENSMUSG00000020848	13447	.	NPC	24	7	0.328767	0.411765	.	Y	0.656207	0.0280249	0.0108831	Y	up-reg.	.	N	-	N
828	DRAXIN	ENSG00000162490	ENSMUSG00000029005	70433	.	NPC	52	11	0.712329	0.647059	.	Y	0.495802	0.0661961	0.0364568	Y	up-reg.	.	N	-	N
829	DTX3	ENSG00000178498	ENSMUSG00000040415	80904	.	NPC	49	12	0.671233	0.705882	.	Y	-0.227901	0.0854903	0.191124	Y	down-reg.	.	N	-	N
830	DYRK1B	ENSG00000105204	ENSMUSG00000002409	13549	.	NPC	21	6	0.287671	0.352941	.	Y	0.498365	0.0790317	0.0356726	Y	up-reg.	.	N	-	N
831	EBP	ENSG00000147155	ENSMUSG00000031168	13595	.	NPC	29	5	0.39726	0.294118	.	Y	-0.289294	0.0200152	0.108323	Y	down-reg.	.	N	-	N
832	ECEL1	ENSG00000171551	ENSMUSG00000026247	13599	.	NPC	22	6	0.30137	0.352941	.	Y	0.562855	0.0732036	0.0204203	Y	up-reg.	.	N	-	N
833	ECHDC1	ENSG00000093144	ENSMUSG00000019883	52665	.	NPC	36	8	0.493151	0.470588	.	Y	0.464305	0.0569118	0.0483429	Y	up-reg.	.	N	-	N
834	ECHS1	ENSG00000127884	ENSMUSG00000025465	93747	.	NPC	54	11	0.739726	0.647059	.	Y	-0.254861	0.0611614	0.150571	Y	down-reg.	.	Y	down-reg.	Y
835	EDF1	ENSG00000107223	ENSMUSG00000015092	59022	.	NPC	71	16	0.972603	0.941176	.	Y	-0.282937	0.0858369	0.115291	Y	down-reg.	.	N	-	N
836	EIF2A	ENSG00000144895	ENSMUSG00000027810	229317	.	NPC	36	6	0.493151	0.352941	.	Y	-0.253376	0.0182291	0.152673	Y	down-reg.	.	N	-	N
837	EIF4EBP2	ENSG00000148730	ENSMUSG00000020091	13688	.	NPC	35	10	0.479452	0.588235	.	Y	0.317918	0.0433422	0.153724	Y	up-reg.	.	N	-	N
838	ELF2	ENSG00000109381	ENSMUSG00000037174	69257	.	NPC	39	7	0.534247	0.411765	.	Y	-0.304679	0.037369	0.092882	Y	down-reg.	.	N	-	N
839	EPB41L1	ENSG00000088367	ENSMUSG00000027624	13821	.	NPC	34	7	0.465753	0.411765	.	Y	-0.349769	0.0226087	0.0563538	Y	down-reg.	.	Y	up-reg.	N
840	FAM57B	ENSG00000149926	ENSMUSG00000058966	68952	.	NPC	48	9	0.657534	0.529412	.	Y	-0.335573	0.0403583	0.0661923	Y	down-reg.	.	N	-	N
841	FAM98B	ENSG00000171262	ENSMUSG00000027349	68215	.	NPC	29	9	0.39726	0.529412	.	Y	0.331421	0.0846298	0.139005	Y	up-reg.	.	N	-	N
842	FEZF2	ENSG00000153266	ENSMUSG00000021743	54713	.	NPC	54	13	0.739726	0.764706	.	Y	-0.318639	0.0343819	0.0799194	Y	down-reg.	.	N	-	N
843	FOXRED1	ENSG00000110074	ENSMUSG00000039048	235169	.	NPC	29	10	0.39726	0.588235	.	Y	0.438094	0.0311003	0.060233	Y	up-reg.	.	N	-	N
844	FRYL	ENSG00000075539	ENSMUSG00000070733	72313	.	NPC	40	10	0.547945	0.588235	.	Y	-0.426919	0.0826698	0.0236978	Y	down-reg.	.	N	-	N
845	FUNDC1	ENSG00000069509	ENSMUSG00000025040	72018	.	NPC	32	9	0.438356	0.529412	.	Y	0.453763	0.0827575	0.0527385	Y	up-reg.	.	N	-	N
846	GABPB1-AS1	ENSG00000244879	0	0	.	NPC	67	15	0.917808	0.882353	.	Y	0.283921	0.0936716	0.196195	Y	up-reg.	.	N	-	N
847	GABRG2	ENSG00000113327	ENSMUSG00000020436	14406	.	NPC	44	9	0.60274	0.529412	.	Y	-0.230254	0.0358232	0.187367	Y	down-reg.	.	N	-	N
848	GAK	ENSG00000178950	ENSMUSG00000062234	231580	.	NPC	27	8	0.369863	0.470588	.	Y	-0.30606	0.0503356	0.0916858	Y	down-reg.	.	Y	down-reg.	Y
849	GAR1	ENSG00000109534	ENSMUSG00000028010	68147	.	NPC	29	5	0.39726	0.294118	.	Y	-0.362342	0.0904165	0.0497843	Y	down-reg.	.	N	-	N
850	GAREM1	ENSG00000141441	ENSMUSG00000042680	381126	.	NPC	53	9	0.726027	0.529412	.	Y	-0.231742	0.0748945	0.185123	Y	down-reg.	.	N	-	N
851	GATC	ENSG00000257218	ENSMUSG00000029536	384281	.	NPC	24	6	0.328767	0.352941	.	Y	-0.289277	0.0156244	0.108336	Y	down-reg.	.	N	-	N
852	GCN1	ENSG00000089154	ENSMUSG00000041638	231659	.	NPC	33	9	0.452055	0.529412	.	Y	0.282093	0.0657344	0.198918	Y	up-reg.	.	N	-	N
853	GMPS	ENSG00000163655	ENSMUSG00000027823	229363	.	NPC	42	8	0.575342	0.470588	.	Y	-0.401715	0.0908284	0.0317164	Y	down-reg.	.	Y	up-reg.	N
854	GNAL	ENSG00000141404	ENSMUSG00000024524	14680	.	NPC	24	7	0.328767	0.411765	.	Y	0.548871	0.0567288	0.0230454	Y	up-reg.	.	N	-	N
855	GOLGA4	ENSG00000144674	ENSMUSG00000038708	54214	.	NPC	70	15	0.958904	0.882353	.	Y	-0.379859	0.0195058	0.0412125	Y	down-reg.	.	N	-	N
856	GPSM1	ENSG00000160360	ENSMUSG00000026930	67839	.	NPC	47	9	0.643836	0.529412	.	Y	-0.39052	0.0832505	0.0362214	Y	down-reg.	.	N	-	N
857	GSTM3	ENSG00000134202	ENSMUSG00000004032	14866	.	NPC	45	8	0.616438	0.470588	.	Y	0.347484	0.0444921	0.122728	Y	up-reg.	.	N	-	N
858	GTDC1	ENSG00000121964	ENSMUSG00000036890	227835	.	NPC	30	5	0.410959	0.294118	.	Y	0.315597	0.0735877	0.156322	Y	up-reg.	.	N	-	N
859	GUCY1A1	ENSG00000164116	ENSMUSG00000033910	60596	.	NPC	40	11	0.547945	0.647059	.	Y	-0.625181	0.0321023	0.00310016	Y	down-reg.	.	N	-	N
860	HACD3	ENSG00000074696	ENSMUSG00000033629	57874	.	NPC	65	14	0.890411	0.823529	.	Y	0.331105	0.0112187	0.139312	Y	up-reg.	.	Y	up-reg.	Y
861	HAGHL	ENSG00000103253	ENSMUSG00000061046	68977	.	NPC	30	5	0.410959	0.294118	.	Y	-0.350036	0.0369796	0.0562381	Y	down-reg.	.	N	-	N
862	HGSNAT	ENSG00000165102	ENSMUSG00000037260	52120	.	NPC	28	10	0.383562	0.588235	.	Y	-0.329672	0.0795173	0.0707923	Y	down-reg.	.	N	-	N
863	HINT3	ENSG00000111911	ENSMUSG00000019791	66847	.	NPC	36	12	0.493151	0.705882	.	Y	-0.2531	0.0654669	0.153072	Y	down-reg.	.	N	-	N
864	HIST1H4C	ENSG00000197061	0	0	.	NPC	70	16	0.958904	0.941176	.	Y	-0.389512	0.0491575	0.0366752	Y	down-reg.	.	N	-	N
865	HNRNPA0	ENSG00000177733	ENSMUSG00000007836	77134	.	NPC	66	15	0.90411	0.882353	.	Y	-0.29797	0.063955	0.0992457	Y	down-reg.	.	Y	down-reg.	Y
866	HSPA1A	ENSG00000204389	ENSMUSG00000090877	15511	.	NPC	40	9	0.547945	0.529412	.	Y	-0.343088	0.0992858	0.060549	Y	down-reg.	.	N	-	N
867	HSPB11	ENSG00000081870	ENSMUSG00000063172	72938	.	NPC	44	10	0.60274	0.588235	.	Y	-0.248581	0.0411507	0.159718	Y	down-reg.	.	N	-	N
868	ID1	ENSG00000125968	ENSMUSG00000042745	15901	.	NPC	51	16	0.69863	0.941176	.	Y	0.454862	0.0963938	0.0521034	Y	up-reg.	.	N	-	N
869	IER3	ENSG00000137331	ENSMUSG00000003541	15937	.	NPC	55	6	0.753425	0.352941	.	Y	-0.665274	0.031893	0.00239796	Y	down-reg.	.	N	-	N
870	IFNGR2	ENSG00000159128	ENSMUSG00000022965	15980	.	NPC	32	6	0.438356	0.352941	.	Y	-0.226533	0.00609181	0.193237	Y	down-reg.	.	N	-	N
871	IL6ST	ENSG00000134352	ENSMUSG00000021756	16195	.	NPC	38	6	0.520548	0.352941	.	Y	-0.251175	0.0545806	0.155845	Y	down-reg.	.	N	-	N
872	ISOC2	ENSG00000063241	ENSMUSG00000086784	664994	.	NPC	23	9	0.315068	0.529412	.	Y	-0.279516	0.0693569	0.119039	Y	down-reg.	.	N	-	N
873	ITPK1	ENSG00000100605	ENSMUSG00000057963	217837	.	NPC	24	6	0.328767	0.352941	.	Y	-0.432742	0.0406834	0.0220462	Y	down-reg.	.	N	-	N
874	KDM6B	ENSG00000132510	ENSMUSG00000018476	216850	.	NPC	63	12	0.863014	0.705882	.	Y	0.324522	0.0552225	0.146104	Y	up-reg.	.	N	-	N
875	KIAA0895L	ENSG00000196123	ENSMUSG00000014837	74356	.	NPC	41	9	0.561644	0.529412	.	Y	-0.314937	0.093481	0.0833942	Y	down-reg.	.	N	-	N
876	KLC2	ENSG00000174996	ENSMUSG00000024862	16594	.	NPC	34	7	0.465753	0.411765	.	Y	-0.34788	0.0687998	0.0574208	Y	down-reg.	.	N	-	N
877	KLHL18	ENSG00000114648	ENSMUSG00000054792	270201	.	NPC	28	7	0.383562	0.411765	.	Y	0.465043	0.0479148	0.0479082	Y	up-reg.	.	N	-	N
878	KLHL5	ENSG00000109790	ENSMUSG00000054920	71778	.	NPC	38	6	0.520548	0.352941	.	Y	-0.226156	0.0153254	0.193969	Y	down-reg.	.	N	-	N
879	KMT5A	ENSG00000183955	ENSMUSG00000049327	67956	.	NPC	26	5	0.356164	0.294118	.	Y	-0.316147	0.0990375	0.0822548	Y	down-reg.	.	N	-	N
880	LAMP2	ENSG00000005893	0	0	.	NPC	44	9	0.60274	0.529412	.	Y	-0.2726	0.0826545	0.126531	Y	down-reg.	.	N	-	N
881	LBH	ENSG00000213626	ENSMUSG00000024063	77889	.	NPC	43	10	0.589041	0.588235	.	Y	-0.35972	0.058226	0.0510338	Y	down-reg.	.	N	-	N
882	LENG8	ENSG00000167615	ENSMUSG00000035545	232798	.	NPC	62	15	0.849315	0.882353	.	Y	0.376995	0.0798718	0.0991615	Y	up-reg.	.	N	-	N
883	LIMCH1	ENSG00000064042	ENSMUSG00000037736	77569	.	NPC	56	10	0.767123	0.588235	.	Y	-0.378701	0.05747	0.0416772	Y	down-reg.	.	N	-	N
884	LINC00632	ENSG00000203930	0	0	.	NPC	50	10	0.684932	0.588235	.	Y	0.580753	0.0487224	0.0175813	Y	up-reg.	.	N	-	N
885	LITAF	ENSG00000189067	ENSMUSG00000022500	56722	.	NPC	41	9	0.561644	0.529412	.	Y	-0.397829	0.0338368	0.0331259	Y	down-reg.	.	N	-	N
886	LLPH	ENSG00000139233	ENSMUSG00000020224	66225	.	NPC	34	7	0.465753	0.411765	.	Y	-0.326863	0.0742144	0.0730838	Y	down-reg.	.	N	-	N
887	LMBRD2	ENSG00000164187	ENSMUSG00000039704	320506	.	NPC	20	5	0.273973	0.294118	.	Y	-0.308814	0.093969	0.0889471	Y	down-reg.	.	N	-	N
888	LMO7	ENSG00000136153	ENSMUSG00000033060	380928	.	NPC	44	6	0.60274	0.352941	.	Y	-0.521758	0.0325495	0.00823265	Y	down-reg.	.	N	-	N
889	LONRF2	ENSG00000170500	ENSMUSG00000048814	381338	.	NPC	49	10	0.671233	0.588235	.	Y	-0.428784	0.0574795	0.0231063	Y	down-reg.	.	N	-	N
890	LRP4	ENSG00000134569	ENSMUSG00000027253	228357	.	NPC	25	5	0.342466	0.294118	.	Y	-0.309163	0.0859316	0.0886617	Y	down-reg.	.	N	-	N
891	LRRC57	ENSG00000180979	ENSMUSG00000027286	66606	.	NPC	26	5	0.356164	0.294118	.	Y	-0.240688	0.0554419	0.171135	Y	down-reg.	.	N	-	N
892	LTBP1	ENSG00000049323	ENSMUSG00000001870	268977	.	NPC	39	5	0.534247	0.294118	.	Y	-0.394993	0.0979067	0.0343291	Y	down-reg.	.	N	-	N
893	MAF1	ENSG00000179632	ENSMUSG00000022553	68877	.	NPC	49	10	0.671233	0.588235	.	Y	-0.242583	0.0848221	0.168149	Y	down-reg.	.	N	-	N
894	MAGEF1	ENSG00000177383	0	0	.	NPC	53	13	0.726027	0.764706	.	Y	0.396552	0.0818446	0.0853458	Y	up-reg.	.	N	-	N
895	MAP4K5	ENSG00000012983	ENSMUSG00000034761	399510	.	NPC	44	7	0.60274	0.411765	.	Y	-0.2435	0.0611967	0.166882	Y	down-reg.	.	N	-	N
896	MCAM	ENSG00000076706	ENSMUSG00000032135	84004	.	NPC	20	7	0.273973	0.411765	.	Y	-0.535962	0.041722	0.00724572	Y	down-reg.	.	N	-	N
897	MCM7	ENSG00000166508	ENSMUSG00000029730	17220	.	NPC	38	9	0.520548	0.529412	.	Y	-0.280444	0.0456733	0.118019	Y	down-reg.	.	N	-	N
898	MEIS2	ENSG00000134138	ENSMUSG00000027210	17536	.	NPC	50	12	0.684932	0.705882	.	Y	-0.620995	0.0192599	0.00325069	Y	down-reg.	.	N	-	N
899	MFHAS1	ENSG00000147324	ENSMUSG00000070056	52065	.	NPC	37	6	0.506849	0.352941	.	Y	-0.249512	0.0663171	0.158331	Y	down-reg.	.	N	-	N
900	MGAT5	ENSG00000152127	ENSMUSG00000036155	107895	.	NPC	30	6	0.410959	0.352941	.	Y	0.458551	0.0358796	0.0506343	Y	up-reg.	.	N	-	N
901	MGST3	ENSG00000143198	ENSMUSG00000026688	66447	.	NPC	68	15	0.931507	0.882353	.	Y	-0.329723	0.0442993	0.0707685	Y	down-reg.	.	N	-	N
902	MORF4L2	ENSG00000123562	ENSMUSG00000031422	56397	.	NPC	65	17	0.890411	1	.	Y	0.288151	0.0781251	0.19065	Y	up-reg.	.	N	-	N
903	MPST	ENSG00000128309	ENSMUSG00000071711	246221	.	NPC	45	8	0.616438	0.470588	.	Y	-0.278459	0.00797091	0.120128	Y	down-reg.	.	N	-	N
904	MRPS18B	ENSG00000204568	ENSMUSG00000024436	66973	.	NPC	35	11	0.479452	0.647059	.	Y	-0.303418	0.0291795	0.0939745	Y	down-reg.	.	N	-	N
905	MSH2	ENSG00000095002	ENSMUSG00000024151	17685	.	NPC	31	8	0.424658	0.470588	.	Y	-0.244036	0.0903624	0.166131	Y	down-reg.	.	N	-	N
906	MSL3	ENSG00000005302	ENSMUSG00000031358	17692	.	NPC	28	12	0.383562	0.705882	.	Y	0.47152	0.0205413	0.0453379	Y	up-reg.	.	N	-	N
907	MTHFD1	ENSG00000100714	ENSMUSG00000021048	108156	.	NPC	19	5	0.260274	0.294118	.	Y	-0.391588	0.0071598	0.0357562	Y	down-reg.	.	N	-	N
908	MTMR1	ENSG00000063601	0	0	.	NPC	22	7	0.30137	0.411765	.	Y	0.329732	0.0902988	0.140837	Y	up-reg.	.	N	-	N
909	MT-ND6	ENSG00000198695	ENSMUSG00000064368	17722	.	NPC	60	16	0.821918	0.941176	.	Y	0.364102	0.0765573	0.109322	Y	up-reg.	.	N	-	N
910	MYO6	ENSG00000196586	ENSMUSG00000033577	17920	.	NPC	48	11	0.657534	0.647059	.	Y	0.441259	0.00690992	0.0587614	Y	up-reg.	.	N	-	N
911	NCKAP5	ENSG00000176771	ENSMUSG00000049690	210356	.	NPC	20	8	0.273973	0.470588	.	Y	0.418504	0.0223998	0.0712859	Y	up-reg.	.	N	-	N
912	NDRG1	ENSG00000104419	ENSMUSG00000005125	17988	.	NPC	37	6	0.506849	0.352941	.	Y	-0.414913	0.00695232	0.0273273	Y	down-reg.	.	N	-	N
913	NEDD4L	ENSG00000049759	ENSMUSG00000024589	83814	.	NPC	59	10	0.808219	0.588235	.	Y	-0.48425	0.0128304	0.0123264	Y	down-reg.	.	N	-	N
914	NEUROG2	ENSG00000178403	ENSMUSG00000027967	11924	.	NPC	27	7	0.369863	0.411765	.	Y	-0.44483	0.0118703	0.0194424	Y	down-reg.	.	N	-	N
915	NFIX	ENSG00000008441	ENSMUSG00000001911	18032	.	NPC	65	15	0.890411	0.882353	.	Y	-0.280515	0.0891221	0.117891	Y	down-reg.	.	N	-	N
916	NFX1	ENSG00000086102	ENSMUSG00000028423	74164	.	NPC	34	7	0.465753	0.411765	.	Y	-0.310616	0.0461509	0.0872186	Y	down-reg.	.	N	-	N
917	NLN	ENSG00000123213	ENSMUSG00000021710	75805	.	NPC	38	7	0.520548	0.411765	.	Y	-0.226426	0.0771991	0.19349	Y	down-reg.	.	N	-	N
918	NME4	ENSG00000103202	ENSMUSG00000024177	56520	.	NPC	59	12	0.808219	0.705882	.	Y	-0.230159	0.0661677	0.187483	Y	down-reg.	.	N	-	N
919	NOP10	ENSG00000182117	ENSMUSG00000027133	66181	.	NPC	61	13	0.835616	0.764706	.	Y	-0.292119	0.0707639	0.105409	Y	down-reg.	.	N	-	N
920	NOTCH1	ENSG00000148400	ENSMUSG00000026923	18128	.	NPC	49	9	0.671233	0.529412	.	Y	-0.491584	0.00607363	0.0113785	Y	down-reg.	.	N	-	N
921	NPB	ENSG00000183979	ENSMUSG00000044034	208990	.	NPC	25	6	0.342466	0.352941	.	Y	0.454324	0.045045	0.0524661	Y	up-reg.	.	N	-	N
922	NRAS	ENSG00000213281	ENSMUSG00000027852	18176	.	NPC	30	6	0.410959	0.352941	.	Y	0.292256	0.033992	0.185139	Y	up-reg.	.	N	-	N
923	NUDT4	ENSG00000173598	ENSMUSG00000020029	71207	.	NPC	56	12	0.767123	0.705882	.	Y	-0.287941	0.0169205	0.109761	Y	down-reg.	.	N	-	N
924	NUFIP1	ENSG00000083635	ENSMUSG00000022009	27275	.	NPC	22	5	0.30137	0.294118	.	Y	-0.253477	0.0711306	0.152569	Y	down-reg.	.	N	-	N
925	NUP107	ENSG00000111581	ENSMUSG00000052798	103468	.	NPC	27	5	0.369863	0.294118	.	Y	-0.318487	0.00996814	0.0800408	Y	down-reg.	.	N	-	N
926	OARD1	ENSG00000124596	ENSMUSG00000040771	106821	.	NPC	35	6	0.479452	0.352941	.	Y	-0.224097	0.0651797	0.197462	Y	down-reg.	.	N	-	N
927	OGFRL1	ENSG00000119900	ENSMUSG00000026158	70155	.	NPC	24	5	0.328767	0.294118	.	Y	-0.411632	0.00519931	0.0284235	Y	down-reg.	.	N	-	N
928	OSBPL6	ENSG00000079156	ENSMUSG00000042359	99031	.	NPC	30	6	0.410959	0.352941	.	Y	-0.261334	0.0094342	0.141496	Y	down-reg.	.	N	-	N
929	P4HA1	ENSG00000122884	ENSMUSG00000019916	18451	.	NPC	56	14	0.767123	0.823529	.	Y	-0.373192	0.0967143	0.0446599	Y	down-reg.	.	N	-	N
930	PAF1	ENSG00000006712	ENSMUSG00000003437	54624	.	NPC	27	6	0.369863	0.352941	.	Y	-0.225723	0.0119824	0.194601	Y	down-reg.	.	N	-	N
931	PAK1IP1	ENSG00000111845	ENSMUSG00000038683	68083	.	NPC	35	10	0.479452	0.588235	.	Y	-0.24434	0.0290379	0.165677	Y	down-reg.	.	N	-	N
932	PAX6	ENSG00000007372	ENSMUSG00000027168	18508	.	NPC	41	9	0.561644	0.529412	.	Y	-0.310758	0.0968746	0.0870129	Y	down-reg.	.	N	-	N
933	PDCL	ENSG00000136940	ENSMUSG00000009030	67466	.	NPC	32	5	0.438356	0.294118	.	Y	-0.370086	0.0117234	0.0461368	Y	down-reg.	.	N	-	N
934	PDPR	ENSG00000090857	ENSMUSG00000033624	319518	.	NPC	37	5	0.506849	0.294118	.	Y	-0.349516	0.0115429	0.0564745	Y	down-reg.	.	N	-	N
935	PEX10	ENSG00000157911	ENSMUSG00000029047	668173	.	NPC	23	7	0.315068	0.411765	.	Y	-0.323094	0.0184424	0.0761612	Y	down-reg.	.	N	-	N
936	PHGDH	ENSG00000092621	ENSMUSG00000053398	236539	.	NPC	38	7	0.520548	0.411765	.	Y	-0.351806	0.0680653	0.0551515	Y	down-reg.	.	N	-	N
937	PHPT1	ENSG00000054148	ENSMUSG00000036504	75454	.	NPC	68	15	0.931507	0.882353	.	Y	-0.281832	0.0938414	0.116556	Y	down-reg.	.	N	-	N
938	PIH1D1	ENSG00000104872	ENSMUSG00000003423	68845	.	NPC	36	9	0.493151	0.529412	.	Y	-0.342536	0.0734599	0.0610676	Y	down-reg.	.	N	-	N
939	PIK3C2A	ENSG00000011405	ENSMUSG00000030660	18704	.	NPC	44	8	0.60274	0.470588	.	Y	0.313186	0.0862304	0.159118	Y	up-reg.	.	N	-	N
940	PIK3R1	ENSG00000145675	ENSMUSG00000041417	18708	.	NPC	33	7	0.452055	0.411765	.	Y	0.479104	0.0928119	0.0424193	Y	up-reg.	.	N	-	N
941	PIP5K1B	ENSG00000107242	ENSMUSG00000024867	18719	.	NPC	27	5	0.369863	0.294118	.	Y	0.302833	0.0337102	0.171644	Y	up-reg.	.	N	-	N
942	PITPNC1	ENSG00000154217	ENSMUSG00000040430	71795	.	NPC	34	5	0.465753	0.294118	.	Y	-0.357792	0.0188667	0.0520323	Y	down-reg.	.	N	-	N
943	PKIA	ENSG00000171033	ENSMUSG00000027499	18767	.	NPC	46	8	0.630137	0.470588	.	Y	-0.355111	0.0718008	0.0533282	Y	down-reg.	.	N	-	N
944	PKN2	ENSG00000065243	ENSMUSG00000004591	109333	.	NPC	55	10	0.753425	0.588235	.	Y	-0.374721	0.00883581	0.0436876	Y	down-reg.	.	N	-	N
945	PLEKHM2	ENSG00000116786	ENSMUSG00000028917	69582	.	NPC	34	9	0.465753	0.529412	.	Y	-0.2435	0.0245372	0.166882	Y	down-reg.	.	N	-	N
946	PNKD	ENSG00000127838	ENSMUSG00000026179	56695	.	NPC	43	12	0.589041	0.705882	.	Y	-0.27814	0.0792398	0.120446	Y	down-reg.	.	N	-	N
947	PNRC1	ENSG00000146278	ENSMUSG00000040128	108767	.	NPC	65	12	0.890411	0.705882	.	Y	-0.363578	0.0865397	0.0491945	Y	down-reg.	.	N	-	N
948	PNRC2	ENSG00000189266	ENSMUSG00000028675	52830	.	NPC	51	7	0.69863	0.411765	.	Y	-0.408739	0.00395916	0.0294198	Y	down-reg.	.	N	-	N
949	POLE3	ENSG00000148229	ENSMUSG00000028394	59001	.	NPC	44	8	0.60274	0.470588	.	Y	-0.249024	0.0645477	0.158906	Y	down-reg.	.	N	-	N
950	POMP	ENSG00000132963	ENSMUSG00000029649	66537	.	NPC	68	15	0.931507	0.882353	.	Y	-0.268751	0.0839653	0.131087	Y	down-reg.	.	N	-	N
951	POMT1	ENSG00000130714	ENSMUSG00000039254	99011	.	NPC	27	5	0.369863	0.294118	.	Y	-0.302733	0.00535409	0.0946478	Y	down-reg.	.	N	-	N
952	POP7	ENSG00000172336	ENSMUSG00000029715	74097	.	NPC	48	11	0.657534	0.647059	.	Y	-0.307834	0.0606911	0.0898283	Y	down-reg.	.	N	-	N
953	POU2F2	ENSG00000028277	ENSMUSG00000008496	18987	.	NPC	45	8	0.616438	0.470588	.	Y	-0.36722	0.00986354	0.0475023	Y	down-reg.	.	N	-	N
954	PPFIA4	ENSG00000143847	ENSMUSG00000026458	68507	.	NPC	30	7	0.410959	0.411765	.	Y	-0.32214	0.0325576	0.076737	Y	down-reg.	.	N	-	N
955	PPM1G	ENSG00000115241	ENSMUSG00000029147	14208	.	NPC	56	12	0.767123	0.705882	.	Y	0.450552	0.00999165	0.0541238	Y	up-reg.	.	Y	up-reg.	Y
956	PPP1R1A	ENSG00000135447	0	0	.	NPC	26	7	0.356164	0.411765	.	Y	0.552495	0.0626418	0.0223638	Y	up-reg.	.	N	-	N
957	PPP2CB	ENSG00000104695	ENSMUSG00000009630	19053	.	NPC	51	13	0.69863	0.764706	.	Y	0.493174	0.0214876	0.0374476	Y	up-reg.	.	N	-	N
958	PPP2R2B	ENSG00000156475	ENSMUSG00000024500	72930	.	NPC	62	11	0.849315	0.647059	.	Y	-0.224632	0.0416547	0.196373	Y	down-reg.	.	N	-	N
959	PPP5C	ENSG00000011485	ENSMUSG00000003099	19060	.	NPC	37	11	0.506849	0.647059	.	Y	-0.226847	0.0934648	0.192665	Y	down-reg.	.	Y	up-reg.	N
960	PRELID3B	ENSG00000101166	ENSMUSG00000016257	66390	.	NPC	33	7	0.452055	0.411765	.	Y	-0.22661	0.0931616	0.193111	Y	down-reg.	.	N	-	N
961	PREPL	ENSG00000138078	ENSMUSG00000024127	213760	.	NPC	54	10	0.739726	0.588235	.	Y	-0.227011	0.0194054	0.192348	Y	down-reg.	.	N	-	N
962	PRKAB2	ENSG00000131791	ENSMUSG00000038205	108097	.	NPC	37	7	0.506849	0.411765	.	Y	-0.224323	0.0158154	0.197011	Y	down-reg.	.	N	-	N
963	PRKCSH	ENSG00000130175	ENSMUSG00000003402	19089	.	NPC	56	15	0.767123	0.882353	.	Y	-0.333824	0.0630686	0.0674712	Y	down-reg.	.	N	-	N
964	PRPF6	ENSG00000101161	ENSMUSG00000002455	68879	.	NPC	55	9	0.753425	0.529412	.	Y	-0.287131	0.0515487	0.110609	Y	down-reg.	.	N	-	N
965	PRRT2	ENSG00000167371	ENSMUSG00000045114	69017	.	NPC	62	10	0.849315	0.588235	.	Y	0.393962	0.0177202	0.0870653	Y	up-reg.	.	N	-	N
966	PRSS23	ENSG00000150687	ENSMUSG00000039405	76453	.	NPC	26	6	0.356164	0.352941	.	Y	-0.350375	0.0768568	0.0560063	Y	down-reg.	.	N	-	N
967	PSMA4	ENSG00000041357	ENSMUSG00000032301	26441	.	NPC	58	13	0.794521	0.764706	.	Y	0.415218	0.0127434	0.0732703	Y	up-reg.	.	Y	down-reg.	N
968	PSME4	ENSG00000068878	ENSMUSG00000040850	103554	.	NPC	41	7	0.561644	0.411765	.	Y	-0.226742	0.0120711	0.192944	Y	down-reg.	.	N	-	N
969	PTGFRN	ENSG00000134247	ENSMUSG00000027864	19221	.	NPC	42	8	0.575342	0.470588	.	Y	-0.282991	0.0152354	0.115248	Y	down-reg.	.	N	-	N
970	RAB1B	ENSG00000174903	ENSMUSG00000024870	76308	.	NPC	36	9	0.493151	0.529412	.	Y	-0.2472	0.0232666	0.161704	Y	down-reg.	.	Y	down-reg.	Y
971	RAB6B	ENSG00000154917	ENSMUSG00000032549	270192	.	NPC	50	10	0.684932	0.588235	.	Y	-0.285716	0.0247548	0.111906	Y	down-reg.	.	N	-	N
972	RABL2B	ENSG00000079974	ENSMUSG00000022621	68708	.	NPC	36	11	0.493151	0.647059	.	Y	0.357767	0.0902621	0.114175	Y	up-reg.	.	N	-	N
973	RANBP1	ENSG00000099901	ENSMUSG00000005732	19385	.	NPC	64	14	0.876712	0.823529	.	Y	0.314037	0.0547099	0.158056	Y	up-reg.	.	Y	down-reg.	N
974	RAP1GAP	ENSG00000076864	ENSMUSG00000041351	110351	.	NPC	20	7	0.273973	0.411765	.	Y	-0.245736	0.0895682	0.163579	Y	down-reg.	.	Y	up-reg.	N
975	RASL11B	ENSG00000128045	ENSMUSG00000049907	68939	.	NPC	19	5	0.260274	0.294118	.	Y	-0.431409	0.0764814	0.0224477	Y	down-reg.	.	N	-	N
976	RBCK1	ENSG00000125826	ENSMUSG00000027466	24105	.	NPC	38	5	0.520548	0.294118	.	Y	-0.280954	0.00446744	0.117412	Y	down-reg.	.	N	-	N
977	RBFOX3	ENSG00000167281	ENSMUSG00000025576	52897	.	NPC	44	12	0.60274	0.705882	.	Y	0.28659	0.0670417	0.192611	Y	up-reg.	.	N	-	N
978	RBM14	ENSG00000239306	ENSMUSG00000006456	56275	.	NPC	33	9	0.452055	0.529412	.	Y	-0.240214	0.0552365	0.171775	Y	down-reg.	.	N	-	N
979	RBM28	ENSG00000106344	ENSMUSG00000029701	68272	.	NPC	39	7	0.534247	0.411765	.	Y	-0.294765	0.0339211	0.10253	Y	down-reg.	.	N	-	N
980	RCOR1	ENSG00000089902	ENSMUSG00000037896	217864	.	NPC	38	7	0.520548	0.411765	.	Y	-0.227058	0.0219532	0.192311	Y	down-reg.	.	N	-	N
981	REV3L	ENSG00000009413	ENSMUSG00000019841	19714	.	NPC	55	10	0.753425	0.588235	.	Y	-0.321587	0.0699583	0.077161	Y	down-reg.	.	N	-	N
982	RFX3	ENSG00000080298	ENSMUSG00000040929	19726	.	NPC	51	11	0.69863	0.647059	.	Y	0.297647	0.0836112	0.178019	Y	up-reg.	.	N	-	N
983	RIC3	ENSG00000166405	ENSMUSG00000048330	320360	.	NPC	21	7	0.287671	0.411765	.	Y	0.496446	0.0169962	0.0362465	Y	up-reg.	.	N	-	N
984	RNF126	ENSG00000070423	ENSMUSG00000035890	70294	.	NPC	37	5	0.506849	0.294118	.	Y	-0.31523	0.0184016	0.0831492	Y	down-reg.	.	N	-	N
985	RNF139	ENSG00000170881	ENSMUSG00000037075	75841	.	NPC	28	7	0.383562	0.411765	.	Y	-0.307006	0.0998899	0.090668	Y	down-reg.	.	N	-	N
986	RNF150	ENSG00000170153	ENSMUSG00000047747	330812	.	NPC	38	8	0.520548	0.470588	.	Y	-0.274812	0.0972616	0.124212	Y	down-reg.	.	N	-	N
987	RNF187	ENSG00000168159	0	0	.	NPC	57	11	0.780822	0.647059	.	Y	-0.362961	0.0235476	0.0495085	Y	down-reg.	.	N	-	N
988	RNF213	ENSG00000173821	ENSMUSG00000070327	672511	.	NPC	37	8	0.506849	0.470588	.	Y	-0.425496	0.0245045	0.0240257	Y	down-reg.	.	N	-	N
989	RPA3	ENSG00000106399	ENSMUSG00000012483	68240	.	NPC	43	8	0.589041	0.470588	.	Y	-0.324673	0.0932621	0.0747046	Y	down-reg.	.	N	-	N
990	RPL36AL	ENSG00000165502	ENSMUSG00000104043	0	.	NPC	71	16	0.972603	0.941176	.	Y	-0.250095	0.0327364	0.157452	Y	down-reg.	.	N	-	N
991	RRP1B	ENSG00000160208	ENSMUSG00000058392	72462	.	NPC	44	10	0.60274	0.588235	.	Y	-0.306687	0.0603356	0.0910392	Y	down-reg.	.	N	-	N
992	RUSC2	ENSG00000198853	ENSMUSG00000035969	100213	.	NPC	35	9	0.479452	0.529412	.	Y	-0.376216	0.0781212	0.0429554	Y	down-reg.	.	N	-	N
993	S100A6	ENSG00000197956	ENSMUSG00000001025	20200	.	NPC	49	13	0.671233	0.764706	.	Y	0.641865	0.0191982	0.0117216	Y	up-reg.	.	N	-	N
994	SAV1	ENSG00000151748	ENSMUSG00000021067	64010	.	NPC	29	7	0.39726	0.411765	.	Y	0.453808	0.0805562	0.0526891	Y	up-reg.	.	N	-	N
995	SCAMP5	ENSG00000198794	ENSMUSG00000040722	56807	.	NPC	36	7	0.493151	0.411765	.	Y	-0.251767	0.0623517	0.154968	Y	down-reg.	.	N	-	N
996	SCN8A	ENSG00000196876	ENSMUSG00000023033	20273	.	NPC	20	6	0.273973	0.352941	.	Y	-0.391879	0.00554537	0.0356484	Y	down-reg.	.	N	-	N
997	SCO1	ENSG00000133028	ENSMUSG00000069844	52892	.	NPC	34	9	0.465753	0.529412	.	Y	0.467917	0.0494246	0.0467463	Y	up-reg.	.	N	-	N
998	SDK2	ENSG00000069188	ENSMUSG00000041592	237979	.	NPC	33	10	0.452055	0.588235	.	Y	-0.303486	0.0801771	0.0939153	Y	down-reg.	.	N	-	N
999	SEC13	ENSG00000157020	ENSMUSG00000030298	110379	.	NPC	44	10	0.60274	0.588235	.	Y	0.288044	0.0117843	0.190782	Y	up-reg.	.	N	-	N
1000	SEMA3A	ENSG00000075213	ENSMUSG00000028883	20346	.	NPC	25	6	0.342466	0.352941	.	Y	0.37401	0.0362347	0.101656	Y	up-reg.	.	N	-	N
1001	SEMA3F	ENSG00000001617	ENSMUSG00000034684	20350	.	NPC	31	7	0.424658	0.411765	.	Y	-0.424802	0.0133396	0.0242478	Y	down-reg.	.	N	-	N
1002	SEMA6C	ENSG00000143434	ENSMUSG00000038777	20360	.	NPC	34	7	0.465753	0.411765	.	Y	-0.33903	0.0582615	0.0636947	Y	down-reg.	.	N	-	N
1003	SERPINB6	ENSG00000124570	ENSMUSG00000042842	20708	.	NPC	29	11	0.39726	0.647059	.	Y	-0.253163	0.0436575	0.152983	Y	down-reg.	.	N	-	N
1004	SESN3	ENSG00000149212	ENSMUSG00000032009	75747	.	NPC	62	13	0.849315	0.764706	.	Y	-0.256538	0.0720949	0.148277	Y	down-reg.	.	N	-	N
1005	SGIP1	ENSG00000118473	ENSMUSG00000028524	73094	.	NPC	30	5	0.410959	0.294118	.	Y	-0.290324	0.0185493	0.107308	Y	down-reg.	.	N	-	N
1006	SKI	ENSG00000157933	ENSMUSG00000029050	20481	.	NPC	39	6	0.534247	0.352941	.	Y	-0.329011	0.0786936	0.0714068	Y	down-reg.	.	N	-	N
1007	SLC16A1-AS1	ENSG00000226419	0	0	.	NPC	28	7	0.383562	0.411765	.	Y	-0.372365	0.0188344	0.0449805	Y	down-reg.	.	N	-	N
1008	SLC1A4	ENSG00000115902	ENSMUSG00000020142	55963	.	NPC	25	7	0.342466	0.411765	.	Y	-0.479433	0.0198169	0.012857	Y	down-reg.	.	Y	down-reg.	Y
1009	SLC29A4	ENSG00000164638	ENSMUSG00000050822	243328	.	NPC	40	10	0.547945	0.588235	.	Y	-0.272244	0.0978689	0.126927	Y	down-reg.	.	N	-	N
1010	SLC2A3	ENSG00000059804	0	0	.	NPC	45	10	0.616438	0.588235	.	Y	-0.468323	0.0129309	0.0146187	Y	down-reg.	.	N	-	N
1011	SLC35E2B	ENSG00000189339	ENSMUSG00000042202	320541	.	NPC	34	7	0.465753	0.411765	.	Y	0.424157	0.057303	0.0677058	Y	up-reg.	.	N	-	N
1012	SLC38A10	ENSG00000157637	ENSMUSG00000061306	72055	.	NPC	29	8	0.39726	0.470588	.	Y	0.385096	0.0830003	0.0933234	Y	up-reg.	.	N	-	N
1013	SLC41A3	ENSG00000114544	ENSMUSG00000030089	71699	.	NPC	25	8	0.342466	0.470588	.	Y	-0.328312	0.0196491	0.0718437	Y	down-reg.	.	N	-	N
1014	SLC7A1	ENSG00000139514	ENSMUSG00000041313	11987	.	NPC	32	6	0.438356	0.352941	.	Y	-0.341831	0.0372988	0.0616568	Y	down-reg.	.	N	-	N
1015	SLC8A1	ENSG00000183023	ENSMUSG00000054640	20541	.	NPC	44	8	0.60274	0.470588	.	Y	-0.387726	0.0761803	0.0375973	Y	down-reg.	.	N	-	N
1016	SLIRP	ENSG00000119705	ENSMUSG00000021040	380773	.	NPC	59	14	0.808219	0.823529	.	Y	-0.346669	0.0554313	0.0582967	Y	down-reg.	.	N	-	N
1017	SMIM8	ENSG00000111850	ENSMUSG00000028295	66291	.	NPC	32	7	0.438356	0.411765	.	Y	-0.326033	0.0593598	0.0736844	Y	down-reg.	.	N	-	N
1018	SMURF2	ENSG00000108854	ENSMUSG00000018363	66313	.	NPC	40	5	0.547945	0.294118	.	Y	-0.358282	0.0951658	0.0517488	Y	down-reg.	.	N	-	N
1019	SNX3	ENSG00000112335	ENSMUSG00000019804	54198	.	NPC	59	15	0.808219	0.882353	.	Y	-0.301632	0.0398791	0.0956776	Y	down-reg.	.	N	-	N
1020	SPAST	ENSG00000021574	ENSMUSG00000024068	50850	.	NPC	39	8	0.534247	0.470588	.	Y	-0.430648	0.015422	0.0226763	Y	down-reg.	.	N	-	N
1021	SPNS1	ENSG00000169682	ENSMUSG00000030741	73658	.	NPC	35	7	0.479452	0.411765	.	Y	-0.489869	0.00419699	0.0115827	Y	down-reg.	.	N	-	N
1022	SPRY1	ENSG00000164056	ENSMUSG00000037211	24063	.	NPC	26	7	0.356164	0.411765	.	Y	-0.477247	0.0154334	0.0131361	Y	down-reg.	.	N	-	N
1023	SRGAP2B	ENSG00000196369	ENSMUSG00000026425	14270	.	NPC	45	6	0.616438	0.352941	.	Y	-0.278756	0.0432332	0.119889	Y	down-reg.	.	Y	up-reg.	N
1024	SRP72	ENSG00000174780	ENSMUSG00000036323	66661	.	NPC	59	10	0.808219	0.588235	.	Y	-0.308612	0.0227111	0.0890919	Y	down-reg.	.	N	-	N
1025	SSX2IP	ENSG00000117155	ENSMUSG00000036825	99167	.	NPC	42	7	0.575342	0.411765	.	Y	-0.464207	0.00266756	0.0154598	Y	down-reg.	.	N	-	N
1026	STK40	ENSG00000196182	ENSMUSG00000042608	74178	.	NPC	28	5	0.383562	0.294118	.	Y	0.461887	0.0725864	0.0493041	Y	up-reg.	.	N	-	N
1027	STMN3	ENSG00000197457	ENSMUSG00000027581	20262	.	NPC	34	9	0.465753	0.529412	.	Y	-0.266153	0.0360477	0.134452	Y	down-reg.	.	N	-	N
1028	SYVN1	ENSG00000162298	ENSMUSG00000024807	74126	.	NPC	29	5	0.39726	0.294118	.	Y	-0.237956	0.0772144	0.175278	Y	down-reg.	.	N	-	N
1029	TAF6	ENSG00000106290	ENSMUSG00000036980	21343	.	NPC	30	7	0.410959	0.411765	.	Y	-0.266326	0.0287382	0.134269	Y	down-reg.	.	N	-	N
1030	TBC1D7	ENSG00000145979	ENSMUSG00000021368	67046	.	NPC	25	5	0.342466	0.294118	.	Y	-0.415492	0.00589531	0.0271472	Y	down-reg.	.	N	-	N
1031	THRAP3	ENSG00000054118	ENSMUSG00000043962	230753	.	NPC	59	13	0.808219	0.764706	.	Y	0.453525	0.0570091	0.0529065	Y	up-reg.	.	N	-	N
1032	TIMM10	ENSG00000134809	ENSMUSG00000027076	30059	.	NPC	31	9	0.424658	0.529412	.	Y	0.424801	0.0738477	0.0673671	Y	up-reg.	.	N	-	N
1033	TLK2	ENSG00000146872	ENSMUSG00000020694	24086	.	NPC	39	9	0.534247	0.529412	.	Y	-0.237909	0.0683819	0.17534	Y	down-reg.	.	N	-	N
1034	TMCO1	ENSG00000143183	ENSMUSG00000052428	68944	.	NPC	53	11	0.726027	0.647059	.	Y	-0.308344	0.0523581	0.0893934	Y	down-reg.	.	N	-	N
1035	TMEM11	ENSG00000178307	ENSMUSG00000043284	216821	.	NPC	33	7	0.452055	0.411765	.	Y	-0.290918	0.0458826	0.106703	Y	down-reg.	.	N	-	N
1036	TMEM123	ENSG00000152558	ENSMUSG00000050912	71929	.	NPC	50	8	0.684932	0.470588	.	Y	-0.464944	0.0189046	0.0153511	Y	down-reg.	.	N	-	N
1037	TMEM126A	ENSG00000171202	ENSMUSG00000030615	66271	.	NPC	34	5	0.465753	0.294118	.	Y	-0.229419	0.0258657	0.188477	Y	down-reg.	.	N	-	N
1038	TMEM160	ENSG00000130748	ENSMUSG00000019158	69094	.	NPC	60	12	0.821918	0.705882	.	Y	0.415462	0.0944063	0.0731162	Y	up-reg.	.	N	-	N
1039	TMEM231	ENSG00000205084	ENSMUSG00000031951	234740	.	NPC	33	7	0.452055	0.411765	.	Y	0.483924	0.0866724	0.0407782	Y	up-reg.	.	N	-	N
1040	TNFRSF10B	ENSG00000120889	ENSMUSG00000010751	79202	.	NPC	42	5	0.575342	0.294118	.	Y	-0.475289	0.0186468	0.0135165	Y	down-reg.	.	N	-	N
1041	TOB1	ENSG00000141232	ENSMUSG00000037573	22057	.	NPC	37	8	0.506849	0.470588	.	Y	0.449635	0.067242	0.0547093	Y	up-reg.	.	N	-	N
1042	TOLLIP	ENSG00000078902	ENSMUSG00000025139	54473	.	NPC	36	9	0.493151	0.529412	.	Y	-0.313945	0.0482739	0.0841355	Y	down-reg.	.	N	-	N
1043	TOP1	ENSG00000198900	ENSMUSG00000070544	21969	.	NPC	61	14	0.835616	0.823529	.	Y	-0.330887	0.0977256	0.0698528	Y	down-reg.	.	Y	down-reg.	Y
1044	TPRKB	ENSG00000144034	ENSMUSG00000054226	69786	.	NPC	37	6	0.506849	0.352941	.	Y	-0.227293	0.047515	0.192055	Y	down-reg.	.	N	-	N
1045	TRAM2	ENSG00000065308	ENSMUSG00000041779	170829	.	NPC	22	6	0.30137	0.352941	.	Y	0.368584	0.0492524	0.105844	Y	up-reg.	.	N	-	N
1046	TRIM56	ENSG00000169871	ENSMUSG00000043279	384309	.	NPC	38	6	0.520548	0.352941	.	Y	-0.280641	0.0524747	0.11771	Y	down-reg.	.	N	-	N
1047	TRIT1	ENSG00000043514	ENSMUSG00000028653	66966	.	NPC	23	6	0.315068	0.352941	.	Y	-0.26729	0.0181834	0.132969	Y	down-reg.	.	N	-	N
1048	TSPO	ENSG00000100300	ENSMUSG00000041736	12257	.	NPC	58	11	0.794521	0.647059	.	Y	-0.417563	0.0539518	0.0265049	Y	down-reg.	.	N	-	N
1049	TTR	ENSG00000118271	0	0	.	NPC	54	16	0.739726	0.941176	.	Y	-0.254043	0.0787941	0.151646	Y	down-reg.	.	N	-	N
1050	TWF1	ENSG00000151239	ENSMUSG00000022451	19230	.	NPC	42	9	0.575342	0.529412	.	Y	-0.27883	0.0606634	0.119822	Y	down-reg.	.	N	-	N
1051	TXN2	ENSG00000100348	ENSMUSG00000005354	56551	.	NPC	53	11	0.726027	0.647059	.	Y	-0.304342	0.0148366	0.0932047	Y	down-reg.	.	N	-	N
1052	UBE2J1	ENSG00000198833	ENSMUSG00000028277	56228	.	NPC	36	9	0.493151	0.529412	.	Y	-0.297164	0.0791498	0.100101	Y	down-reg.	.	N	-	N
1053	UBE2V2	ENSG00000169139	ENSMUSG00000022674	70620	.	NPC	62	14	0.849315	0.823529	.	Y	0.286337	0.0544067	0.193003	Y	up-reg.	.	N	-	N
1054	UBE2Z	ENSG00000159202	ENSMUSG00000014349	268470	.	NPC	47	9	0.643836	0.529412	.	Y	-0.289813	0.0841561	0.107865	Y	down-reg.	.	N	-	N
1055	USF3	ENSG00000176542	ENSMUSG00000068284	207806	.	NPC	33	6	0.452055	0.352941	.	Y	-0.26664	0.005776	0.133787	Y	down-reg.	.	N	-	N
1056	USP9X	ENSG00000124486	0	0	.	NPC	59	13	0.808219	0.764706	.	Y	0.373871	0.0684548	0.10174	Y	up-reg.	.	N	-	N
1057	VHL	ENSG00000134086	ENSMUSG00000033933	22346	.	NPC	34	8	0.465753	0.470588	.	Y	-0.371414	0.03116	0.0454131	Y	down-reg.	.	N	-	N
1058	VPS13C	ENSG00000129003	ENSMUSG00000035284	320528	.	NPC	50	9	0.684932	0.529412	.	Y	-0.341536	0.00590342	0.0618701	Y	down-reg.	.	N	-	N
1059	WBP1L	ENSG00000166272	ENSMUSG00000047731	226178	.	NPC	38	7	0.520548	0.411765	.	Y	-0.328736	0.055266	0.0715477	Y	down-reg.	.	N	-	N
1060	WBP2	ENSG00000132471	ENSMUSG00000034341	22378	.	NPC	55	12	0.753425	0.705882	.	Y	0.309345	0.0105094	0.163729	Y	up-reg.	.	Y	up-reg.	Y
1061	WDTC1	ENSG00000142784	ENSMUSG00000037622	230796	.	NPC	25	8	0.342466	0.470588	.	Y	-0.30132	0.0288878	0.096048	Y	down-reg.	.	N	-	N
1062	WNK2	ENSG00000165238	ENSMUSG00000037989	75607	.	NPC	55	12	0.753425	0.705882	.	Y	-0.298567	0.0972415	0.0988362	Y	down-reg.	.	N	-	N
1063	WNK3	ENSG00000196632	ENSMUSG00000041245	279561	.	NPC	44	9	0.60274	0.529412	.	Y	-0.382919	0.0812718	0.0397894	Y	down-reg.	.	N	-	N
1064	XIST	ENSG00000229807	0	0	.	NPC	68	5	0.931507	0.294118	.	Y	-0.464995	0.0695317	0.0153273	Y	down-reg.	.	N	-	N
1065	ZBED5	ENSG00000236287	0	0	.	NPC	36	8	0.493151	0.470588	.	Y	-0.3777	0.0509033	0.0421924	Y	down-reg.	.	N	-	N
1066	ZCCHC17	ENSG00000121766	ENSMUSG00000028772	619605	.	NPC	49	9	0.671233	0.529412	.	Y	-0.351738	0.0111057	0.055192	Y	down-reg.	.	N	-	N
1067	ZFHX4	ENSG00000091656	ENSMUSG00000025255	80892	.	NPC	47	12	0.643836	0.705882	.	Y	0.479215	0.0428948	0.042403	Y	up-reg.	.	N	-	N
1068	ZFP36L1	ENSG00000185650	ENSMUSG00000021127	12192	.	NPC	68	13	0.931507	0.764706	.	Y	0.381276	0.0437384	0.0959811	Y	up-reg.	.	N	-	N
1069	ZNF195	ENSG00000005801	ENSMUSG00000023882	22712	.	NPC	46	7	0.630137	0.411765	.	Y	-0.319618	0.0430869	0.0790021	Y	down-reg.	.	N	-	N
1070	ZNF217	ENSG00000171940	ENSMUSG00000052056	228913	.	NPC	23	5	0.315068	0.294118	.	Y	-0.396804	0.0175429	0.0335455	Y	down-reg.	.	N	-	N
1071	ZNF264	ENSG00000083844	0	0	.	NPC	32	6	0.438356	0.352941	.	Y	-0.275384	0.0583235	0.123552	Y	down-reg.	.	N	-	N
1072	ZNF37A	ENSG00000075407	0	0	.	NPC	56	9	0.767123	0.529412	.	Y	-0.365978	0.0195561	0.0480739	Y	down-reg.	.	N	-	N
1073	ZNF385A	ENSG00000161642	0	0	.	NPC	38	5	0.520548	0.294118	.	Y	-0.311412	0.0449513	0.0864483	Y	down-reg.	.	N	-	N
1074	ZNF791	ENSG00000173875	ENSMUSG00000074194	244556	.	NPC	46	9	0.630137	0.529412	.	Y	-0.326263	0.0116285	0.0734833	Y	down-reg.	.	N	-	N
1075	ZNF821	ENSG00000102984	ENSMUSG00000031728	75871	.	NPC	37	5	0.506849	0.294118	.	Y	-0.378523	0.00359999	0.041785	Y	down-reg.	.	N	-	N
1076	ZYG11B	ENSG00000162378	ENSMUSG00000034636	414872	.	NPC	53	10	0.726027	0.588235	.	Y	-0.325101	0.0446173	0.0743283	Y	down-reg.	.	N	-	N
1077	AASDHPPT	ENSG00000149313	ENSMUSG00000025894	67618	.	RG	63	54	0.567568	0.509434	.	Y	0.174997	0.0102701	0.194369	Y	up-reg.	.	N	-	N
1078	AKAP12	ENSG00000131016	ENSMUSG00000038587	83397	.	RG	77	57	0.693694	0.537736	.	Y	-0.205917	0.0151094	0.158398	Y	down-reg.	.	N	-	N
1079	AKR1A1	ENSG00000117448	ENSMUSG00000028692	58810	.	RG	71	80	0.63964	0.754717	.	Y	0.264551	0.00595824	0.105253	Y	up-reg.	.	N	-	N
1080	AKR1B1	ENSG00000085662	ENSMUSG00000001642	11677	.	RG	47	45	0.423423	0.424528	.	Y	0.194162	0.00424118	0.168677	Y	up-reg.	.	N	-	N
1081	ALKBH7	ENSG00000125652	ENSMUSG00000002661	66400	.	RG	77	68	0.693694	0.641509	.	Y	-0.184858	0.0836712	0.184209	Y	down-reg.	.	N	-	N
1082	ANXA2	ENSG00000182718	ENSMUSG00000032231	12306	.	RG	87	49	0.783784	0.462264	.	Y	-0.22938	0.0144783	0.135168	Y	down-reg.	.	Y	down-reg.	Y
1083	APBB2	ENSG00000163697	ENSMUSG00000029207	11787	.	RG	28	29	0.252252	0.273585	.	Y	0.251975	0.0128921	0.114263	Y	up-reg.	.	N	-	N
1084	APCDD1	ENSG00000154856	ENSMUSG00000071847	494504	.	RG	30	58	0.27027	0.54717	.	Y	0.265593	0.0176827	0.104653	Y	up-reg.	.	N	-	N
1085	ARL4C	ENSG00000188042	ENSMUSG00000049866	320982	.	RG	47	44	0.423423	0.415094	.	Y	0.190279	0.0615466	0.173222	Y	up-reg.	.	N	-	N
1086	ARPC5	ENSG00000162704	ENSMUSG00000008475	67771	.	RG	75	63	0.675676	0.59434	.	Y	-0.211511	0.0831197	0.152578	Y	down-reg.	.	N	-	N
1087	ASCC3	ENSG00000112249	ENSMUSG00000038774	77987	.	RG	53	46	0.477477	0.433962	.	Y	0.185911	0.0786591	0.178981	Y	up-reg.	.	N	-	N
1088	ASCL1	ENSG00000139352	ENSMUSG00000020052	17172	.	RG	61	42	0.54955	0.396226	.	Y	-0.314579	0.0536746	0.0782342	Y	down-reg.	.	N	-	N
1089	ASPM	ENSG00000066279	ENSMUSG00000033952	12316	.	RG	61	52	0.54955	0.490566	.	Y	-0.317106	0.0671822	0.0771467	Y	down-reg.	.	N	-	N
1090	ATP6AP2	ENSG00000182220	ENSMUSG00000031007	70495	.	RG	72	69	0.648649	0.650943	.	Y	0.235471	0.0105735	0.127136	Y	up-reg.	.	N	-	N
1091	B3GAT2	ENSG00000112309	ENSMUSG00000026156	280645	.	RG	59	71	0.531532	0.669811	.	Y	0.398281	0.0034623	0.0455512	Y	up-reg.	.	N	-	N
1092	BEX4	ENSG00000102409	ENSMUSG00000075269	328660	.	RG	85	76	0.765766	0.716981	.	Y	-0.17997	0.0221993	0.191024	Y	down-reg.	.	N	-	N
1093	BRCA1	ENSG00000012048	ENSMUSG00000017146	12189	.	RG	41	36	0.369369	0.339623	.	Y	0.199139	0.0434967	0.162862	Y	up-reg.	.	N	-	N
1094	BRD7	ENSG00000166164	ENSMUSG00000031660	26992	.	RG	89	82	0.801802	0.773585	.	Y	0.199601	0.0108033	0.162352	Y	up-reg.	.	N	-	N
1095	BSG	ENSG00000172270	ENSMUSG00000023175	12215	.	RG	102	94	0.918919	0.886792	.	Y	0.173487	0.0175667	0.196763	Y	up-reg.	.	N	-	N
1096	BTF3	ENSG00000145741	ENSMUSG00000021660	218490	.	RG	104	99	0.936937	0.933962	.	Y	0.186661	0.00254998	0.177921	Y	up-reg.	.	N	-	N
1097	BTG1	ENSG00000133639	ENSMUSG00000036478	12226	.	RG	103	93	0.927928	0.877358	.	Y	0.236903	0.0131785	0.12603	Y	up-reg.	.	N	-	N
1098	C12orf49	ENSG00000111412	ENSMUSG00000032840	76792	.	RG	36	32	0.324324	0.301887	.	Y	0.255718	0.0199795	0.111529	Y	up-reg.	.	N	-	N
1099	CALM3	ENSG00000160014	ENSMUSG00000019370	12315	.	RG	93	84	0.837838	0.792453	.	Y	-0.234461	0.0105774	0.130474	Y	down-reg.	.	N	-	N
1100	CALR	ENSG00000179218	ENSMUSG00000003814	12317	.	RG	96	85	0.864865	0.801887	.	Y	0.203641	0.0500365	0.15779	Y	up-reg.	.	N	-	N
1101	CALU	ENSG00000128595	ENSMUSG00000029767	12321	.	RG	77	76	0.693694	0.716981	.	Y	0.183147	0.0173461	0.182827	Y	up-reg.	.	N	-	N
1102	CAMK2N1	ENSG00000162545	ENSMUSG00000046447	66259	.	RG	83	53	0.747748	0.5	.	Y	-0.283984	0.00584967	0.0944949	Y	down-reg.	.	N	-	N
1103	CAMTA1	ENSG00000171735	ENSMUSG00000014592	100072	.	RG	91	81	0.81982	0.764151	.	Y	-0.201658	0.0201718	0.163271	Y	down-reg.	.	N	-	N
1104	CAND1	ENSG00000111530	ENSMUSG00000020114	71902	.	RG	77	76	0.693694	0.716981	.	Y	0.217318	0.0592113	0.143655	Y	up-reg.	.	Y	down-reg.	N
1105	CARHSP1	ENSG00000153048	ENSMUSG00000008393	52502	.	RG	83	78	0.747748	0.735849	.	Y	-0.271135	0.00754213	0.102567	Y	down-reg.	.	N	-	N
1106	CCND1	ENSG00000110092	ENSMUSG00000070348	12443	.	RG	52	78	0.468468	0.735849	.	Y	0.350196	0.00815881	0.0619031	Y	up-reg.	.	N	-	N
1107	CCT7	ENSG00000135624	ENSMUSG00000030007	12468	.	RG	84	81	0.756757	0.764151	.	Y	0.175558	0.0112294	0.193546	Y	up-reg.	.	N	-	N
1108	CD99	ENSG00000002586	0	0	.	RG	63	71	0.567568	0.669811	.	Y	0.272486	0.0329075	0.100006	Y	up-reg.	.	N	-	N
1109	CDT1	ENSG00000167513	ENSMUSG00000006585	67177	.	RG	38	46	0.342342	0.433962	.	Y	0.292493	0.00592799	0.0882008	Y	up-reg.	.	N	-	N
1110	CDYL	ENSG00000153046	ENSMUSG00000059288	12593	.	RG	43	42	0.387387	0.396226	.	Y	0.219282	0.038542	0.141705	Y	up-reg.	.	N	-	N
1111	CENPM	ENSG00000100162	ENSMUSG00000068101	66570	.	RG	48	36	0.432432	0.339623	.	Y	-0.21657	0.011572	0.147338	Y	down-reg.	.	N	-	N
1112	CENPQ	ENSG00000031691	ENSMUSG00000023919	83815	.	RG	34	29	0.306306	0.273585	.	Y	0.18362	0.0322707	0.182136	Y	up-reg.	.	N	-	N
1113	CENPW	ENSG00000203760	ENSMUSG00000075266	66311	.	RG	57	65	0.513514	0.613208	.	Y	0.29874	0.0112835	0.085015	Y	up-reg.	.	N	-	N
1114	CEP170	ENSG00000143702	ENSMUSG00000057335	545389	.	RG	73	63	0.657658	0.59434	.	Y	-0.203511	0.0124795	0.161136	Y	down-reg.	.	Y	up-reg.	N
1115	CHEK1	ENSG00000149554	ENSMUSG00000032113	12649	.	RG	52	44	0.468468	0.415094	.	Y	0.213168	0.00968311	0.147794	Y	up-reg.	.	N	-	N
1116	CKAP2	ENSG00000136108	ENSMUSG00000037725	80986	.	RG	62	57	0.558559	0.537736	.	Y	-0.234339	0.0636129	0.130637	Y	down-reg.	.	N	-	N
1117	CKS2	ENSG00000123975	ENSMUSG00000062248	66197	.	RG	79	71	0.711712	0.669811	.	Y	-0.333259	0.0895864	0.0698375	Y	down-reg.	.	N	-	N
1118	CLU	ENSG00000120885	ENSMUSG00000022037	12759	.	RG	77	54	0.693694	0.509434	.	Y	-0.269817	0.00983123	0.10335	Y	down-reg.	.	N	-	N
1119	CMSS1	ENSG00000184220	ENSMUSG00000022748	66497	.	RG	43	33	0.387387	0.311321	.	Y	0.30365	0.00357596	0.0827365	Y	up-reg.	.	N	-	N
1120	CNBP	ENSG00000169714	ENSMUSG00000030057	12785	.	RG	97	91	0.873874	0.858491	.	Y	0.215934	0.00497682	0.145023	Y	up-reg.	.	N	-	N
1121	CNOT6L	ENSG00000138767	ENSMUSG00000034724	231464	.	RG	28	40	0.252252	0.377358	.	Y	0.193525	0.0241124	0.169389	Y	up-reg.	.	N	-	N
1122	COL4A6	ENSG00000197565	ENSMUSG00000031273	94216	.	RG	29	40	0.261261	0.377358	.	Y	0.186863	0.0512838	0.177639	Y	up-reg.	.	N	-	N
1123	COL9A3	ENSG00000092758	0	0	.	RG	70	63	0.630631	0.59434	.	Y	0.205717	0.0372938	0.155431	Y	up-reg.	.	N	-	N
1124	COX8A	ENSG00000176340	ENSMUSG00000035885	12868	.	RG	102	88	0.918919	0.830189	.	Y	-0.175583	0.00506622	0.197713	Y	down-reg.	.	N	-	N
1125	CRYAB	ENSG00000109846	ENSMUSG00000032060	12955	.	RG	65	31	0.585586	0.292453	.	Y	-0.285562	0.00722822	0.0932875	Y	down-reg.	.	N	-	N
1126	CUX1	ENSG00000257923	ENSMUSG00000029705	13047	.	RG	53	61	0.477477	0.575472	.	Y	0.183128	0.0225414	0.182865	Y	up-reg.	.	N	-	N
1127	CXCR4	ENSG00000121966	ENSMUSG00000045382	12767	.	RG	36	54	0.324324	0.509434	.	Y	0.412786	0.00909744	0.0414954	Y	up-reg.	.	N	-	N
1128	DACH1	ENSG00000276644	ENSMUSG00000055639	13134	.	RG	86	76	0.774775	0.716981	.	Y	0.305707	0.020311	0.0815904	Y	up-reg.	.	N	-	N
1129	DCTN3	ENSG00000137100	ENSMUSG00000028447	53598	.	RG	94	77	0.846847	0.726415	.	Y	-0.182121	0.0146758	0.188001	Y	down-reg.	.	Y	down-reg.	Y
1130	DDX18	ENSG00000088205	ENSMUSG00000001674	66942	.	RG	83	76	0.747748	0.716981	.	Y	0.193426	0.0596902	0.169472	Y	up-reg.	.	N	-	N
1131	DLK1	ENSG00000185559	ENSMUSG00000040856	13386	.	RG	36	55	0.324324	0.518868	.	Y	-0.239133	0.0719753	0.126698	Y	down-reg.	.	N	-	N
1132	DPYSL3	ENSG00000113657	ENSMUSG00000024501	22240	.	RG	93	67	0.837838	0.632075	.	Y	-0.188042	0.00940063	0.179791	Y	down-reg.	.	Y	up-reg.	N
1133	EEF1A2	ENSG00000101210	ENSMUSG00000016349	13628	.	RG	85	61	0.765766	0.575472	.	Y	-0.220097	0.066083	0.14374	Y	down-reg.	.	N	-	N
1134	EHBP1	ENSG00000115504	ENSMUSG00000042302	216565	.	RG	73	52	0.657658	0.490566	.	Y	-0.28446	0.00525654	0.0942176	Y	down-reg.	.	N	-	N
1135	EHMT2	ENSG00000204371	ENSMUSG00000013787	110147	.	RG	70	56	0.630631	0.528302	.	Y	0.214986	0.075473	0.145861	Y	up-reg.	.	N	-	N
1136	EIF2S3	ENSG00000130741	ENSMUSG00000035150	26905	.	RG	67	69	0.603604	0.650943	.	Y	0.315339	0.00599247	0.0766558	Y	up-reg.	.	N	-	N
1137	EIF3D	ENSG00000100353	ENSMUSG00000016554	55944	.	RG	81	83	0.72973	0.783019	.	Y	0.197641	0.0184701	0.164622	Y	up-reg.	.	Y	up-reg.	Y
1138	EIF3E	ENSG00000104408	ENSMUSG00000022336	16341	.	RG	99	96	0.891892	0.90566	.	Y	0.21973	0.00608178	0.141192	Y	up-reg.	.	Y	up-reg.	Y
1139	EIF3H	ENSG00000147677	ENSMUSG00000022312	68135	.	RG	99	93	0.891892	0.877358	.	Y	0.172851	0.0696229	0.197702	Y	up-reg.	.	N	-	N
1140	EIF3M	ENSG00000149100	ENSMUSG00000027170	98221	.	RG	77	81	0.693694	0.764151	.	Y	0.201527	0.0246391	0.16026	Y	up-reg.	.	Y	down-reg.	N
1141	ELAC2	ENSG00000006744	ENSMUSG00000020549	68626	.	RG	28	30	0.252252	0.283019	.	Y	0.186659	0.010273	0.177939	Y	up-reg.	.	N	-	N
1142	ELAVL3	ENSG00000196361	ENSMUSG00000003410	15571	.	RG	72	54	0.648649	0.509434	.	Y	-0.390145	0.00905646	0.0485795	Y	down-reg.	.	N	-	N
1143	EML1	ENSG00000066629	ENSMUSG00000058070	68519	.	RG	51	50	0.459459	0.471698	.	Y	0.196969	0.056415	0.165285	Y	up-reg.	.	Y	up-reg.	Y
1144	EMX1	ENSG00000135638	ENSMUSG00000033726	13796	.	RG	53	49	0.477477	0.462264	.	Y	-0.313673	0.0807712	0.0786871	Y	down-reg.	.	N	-	N
1145	EMX2	ENSG00000170370	ENSMUSG00000043969	13797	.	RG	73	84	0.657658	0.792453	.	Y	0.391907	0.00514595	0.0475951	Y	up-reg.	.	N	-	N
1146	EPB41L4A-AS1	ENSG00000224032	0	0	.	RG	71	66	0.63964	0.622642	.	Y	0.248389	0.0485757	0.116895	Y	up-reg.	.	N	-	N
1147	ETHE1	ENSG00000105755	ENSMUSG00000064254	66071	.	RG	34	37	0.306306	0.349057	.	Y	0.173863	0.0121057	0.196084	Y	up-reg.	.	N	-	N
1148	FABP5	ENSG00000164687	ENSMUSG00000027533	16592	.	RG	94	82	0.846847	0.773585	.	Y	-0.381143	0.00316168	0.0514633	Y	down-reg.	.	N	-	N
1149	FABP7	ENSG00000164434	ENSMUSG00000019874	12140	.	RG	106	80	0.954955	0.754717	.	Y	-0.229481	0.00202987	0.13506	Y	down-reg.	.	N	-	N
1150	FADS1	ENSG00000149485	ENSMUSG00000010663	76267	.	RG	73	74	0.657658	0.698113	.	Y	0.307042	0.01216	0.0808275	Y	up-reg.	.	N	-	N
1151	FAM92A	ENSG00000188343	ENSMUSG00000028218	68099	.	RG	69	80	0.621622	0.754717	.	Y	0.41231	0.00286113	0.0415669	Y	up-reg.	.	N	-	N
1152	FASN	ENSG00000169710	ENSMUSG00000025153	14104	.	RG	46	43	0.414414	0.40566	.	Y	0.210566	0.00778355	0.15046	Y	up-reg.	.	N	-	N
1153	FBL	ENSG00000105202	ENSMUSG00000046865	14113	.	RG	65	69	0.585586	0.650943	.	Y	0.207787	0.00745401	0.153184	Y	up-reg.	.	N	-	N
1154	FEZF2	ENSG00000153266	ENSMUSG00000021743	54713	.	RG	55	70	0.495495	0.660377	.	Y	0.238106	0.042224	0.125014	Y	up-reg.	.	N	-	N
1155	FKBP1A	ENSG00000088832	ENSMUSG00000032966	14225	.	RG	64	72	0.576577	0.679245	.	Y	0.199464	0.0154984	0.162545	Y	up-reg.	.	N	-	N
1156	FLOT1	ENSG00000137312	ENSMUSG00000059714	14251	.	RG	57	47	0.513514	0.443396	.	Y	-0.179756	0.0256786	0.191251	Y	down-reg.	.	N	-	N
1157	FZD3	ENSG00000104290	ENSMUSG00000007989	14365	.	RG	90	76	0.810811	0.716981	.	Y	-0.205437	0.0528298	0.159015	Y	down-reg.	.	N	-	N
1158	G3BP1	ENSG00000145907	ENSMUSG00000018583	27041	.	RG	71	71	0.63964	0.669811	.	Y	0.1918	0.0671241	0.171335	Y	up-reg.	.	N	-	N
1159	GALK1	ENSG00000108479	ENSMUSG00000020766	14635	.	RG	38	31	0.342342	0.292453	.	Y	0.19521	0.0312646	0.167317	Y	up-reg.	.	N	-	N
1160	GHITM	ENSG00000165678	ENSMUSG00000041028	66092	.	RG	74	76	0.666667	0.716981	.	Y	0.178305	0.0435097	0.189557	Y	up-reg.	.	N	-	N
1161	GINS2	ENSG00000131153	ENSMUSG00000031821	272551	.	RG	50	61	0.45045	0.575472	.	Y	0.448151	0.00930165	0.0325159	Y	up-reg.	.	N	-	N
1162	GLO1	ENSG00000124767	ENSMUSG00000024026	109801	.	RG	78	73	0.702703	0.688679	.	Y	0.171971	0.0381625	0.199069	Y	up-reg.	.	N	-	N
1163	GMNN	ENSG00000112312	ENSMUSG00000006715	57441	.	RG	62	50	0.558559	0.471698	.	Y	0.196745	0.0340314	0.165621	Y	up-reg.	.	N	-	N
1164	GMPR2	ENSG00000100938	ENSMUSG00000002326	105446	.	RG	38	33	0.342342	0.311321	.	Y	0.180263	0.0561543	0.186536	Y	up-reg.	.	N	-	N
1165	GNB2	ENSG00000172354	ENSMUSG00000029713	14693	.	RG	90	77	0.810811	0.726415	.	Y	-0.202912	0.0167828	0.161811	Y	down-reg.	.	N	-	N
1166	GNG5	ENSG00000174021	0	0	.	RG	96	89	0.864865	0.839623	.	Y	-0.237563	0.0115043	0.127968	Y	down-reg.	.	N	-	N
1167	GOLGB1	ENSG00000173230	ENSMUSG00000034243	224139	.	RG	71	68	0.63964	0.641509	.	Y	-0.262779	0.0225993	0.108463	Y	down-reg.	.	N	-	N
1168	GPANK1	ENSG00000204438	ENSMUSG00000092417	81845	.	RG	39	37	0.351351	0.349057	.	Y	0.181939	0.00837581	0.184351	Y	up-reg.	.	N	-	N
1169	GPC4	ENSG00000076716	ENSMUSG00000031119	14735	.	RG	63	62	0.567568	0.584906	.	Y	0.198656	0.0121969	0.163385	Y	up-reg.	.	N	-	N
1170	GSE1	ENSG00000131149	ENSMUSG00000031822	382034	.	RG	72	67	0.648649	0.632075	.	Y	-0.255076	0.0415532	0.114116	Y	down-reg.	.	N	-	N
1171	GTF3C3	ENSG00000119041	ENSMUSG00000041303	98488	.	RG	28	29	0.252252	0.273585	.	Y	0.177776	0.0168087	0.190248	Y	up-reg.	.	N	-	N
1172	GUK1	ENSG00000143774	ENSMUSG00000020444	14923	.	RG	95	82	0.855856	0.773585	.	Y	-0.197727	0.0194627	0.167928	Y	down-reg.	.	Y	down-reg.	Y
1173	HDDC2	ENSG00000111906	ENSMUSG00000000295	69692	.	RG	72	81	0.648649	0.764151	.	Y	0.312189	0.00388411	0.0781843	Y	up-reg.	.	N	-	N
1174	HEY1	ENSG00000164683	ENSMUSG00000040289	15213	.	RG	70	81	0.630631	0.764151	.	Y	0.295096	0.00558902	0.0869835	Y	up-reg.	.	N	-	N
1175	HMGA2	ENSG00000149948	ENSMUSG00000056758	15364	.	RG	36	56	0.324324	0.528302	.	Y	0.244312	0.00310924	0.120072	Y	up-reg.	.	N	-	N
1176	HSPA4L	ENSG00000164070	ENSMUSG00000025757	18415	.	RG	58	59	0.522523	0.556604	.	Y	0.254709	0.00300817	0.11228	Y	up-reg.	.	N	-	N
1177	ID1	ENSG00000125968	ENSMUSG00000042745	15901	.	RG	76	78	0.684685	0.735849	.	Y	0.327221	0.00749568	0.0712664	Y	up-reg.	.	N	-	N
1178	IER5	ENSG00000162783	ENSMUSG00000056708	15939	.	RG	60	59	0.540541	0.556604	.	Y	0.186811	0.0381126	0.177683	Y	up-reg.	.	N	-	N
1179	INTU	ENSG00000164066	ENSMUSG00000060798	380614	.	RG	87	80	0.783784	0.754717	.	Y	0.240171	0.0676334	0.123446	Y	up-reg.	.	N	-	N
1180	IQGAP2	ENSG00000145703	ENSMUSG00000021676	544963	.	RG	63	46	0.567568	0.433962	.	Y	-0.336172	0.00442257	0.0684628	Y	down-reg.	.	N	-	N
1181	IRF2BP2	ENSG00000168264	ENSMUSG00000051495	270110	.	RG	71	68	0.63964	0.641509	.	Y	0.174821	0.0272158	0.194585	Y	up-reg.	.	N	-	N
1182	ISYNA1	ENSG00000105655	ENSMUSG00000019139	71780	.	RG	69	66	0.621622	0.622642	.	Y	0.208986	0.0537932	0.152078	Y	up-reg.	.	N	-	N
1183	KCNQ1OT1	ENSG00000269821	0	0	.	RG	43	61	0.387387	0.575472	.	Y	0.387518	0.0067536	0.0489532	Y	up-reg.	.	N	-	N
1184	KIF5C	ENSG00000168280	ENSMUSG00000026764	16574	.	RG	92	68	0.828829	0.641509	.	Y	-0.247383	0.0172878	0.119966	Y	down-reg.	.	N	-	N
1185	KLHL28	ENSG00000179454	ENSMUSG00000020948	66689	.	RG	36	28	0.324324	0.264151	.	Y	0.217299	0.00663343	0.143674	Y	up-reg.	.	N	-	N
1186	LAPTM4B	ENSG00000104341	ENSMUSG00000022257	114128	.	RG	81	78	0.72973	0.735849	.	Y	0.190809	0.0151853	0.17255	Y	up-reg.	.	N	-	N
1187	LARP6	ENSG00000166173	ENSMUSG00000034839	67557	.	RG	28	28	0.252252	0.264151	.	Y	0.2117	0.0648865	0.149395	Y	up-reg.	.	N	-	N
1188	LARS	ENSG00000133706	ENSMUSG00000024493	107045	.	RG	79	67	0.711712	0.632075	.	Y	0.208162	0.0507065	0.152835	Y	up-reg.	.	N	-	N
1189	LDHA	ENSG00000134333	ENSMUSG00000063229	16828	.	RG	92	64	0.828829	0.603774	.	Y	-0.221793	0.0364005	0.142115	Y	down-reg.	.	N	-	N
1190	LEF1	ENSG00000138795	ENSMUSG00000027985	16842	.	RG	57	59	0.513514	0.556604	.	Y	0.294599	0.00286112	0.087201	Y	up-reg.	.	N	-	N
1191	LIG1	ENSG00000105486	ENSMUSG00000056394	16881	.	RG	36	28	0.324324	0.264151	.	Y	-0.240157	0.0289503	0.125928	Y	down-reg.	.	N	-	N
1192	LIG3	ENSG00000005156	ENSMUSG00000020697	16882	.	RG	32	44	0.288288	0.415094	.	Y	0.180981	0.00852158	0.185591	Y	up-reg.	.	N	-	N
1193	LRRN1	ENSG00000175928	ENSMUSG00000034648	16979	.	RG	35	53	0.315315	0.5	.	Y	0.265266	0.00314128	0.104834	Y	up-reg.	.	N	-	N
1194	LSM6	ENSG00000164167	ENSMUSG00000031683	78651	.	RG	61	56	0.54955	0.528302	.	Y	0.172945	0.0177357	0.1976	Y	up-reg.	.	N	-	N
1195	LTBP4	ENSG00000090006	ENSMUSG00000040488	108075	.	RG	57	58	0.513514	0.54717	.	Y	0.244693	0.00288876	0.119687	Y	up-reg.	.	N	-	N
1196	MACF1	ENSG00000127603	ENSMUSG00000028649	11426	.	RG	82	81	0.738739	0.764151	.	Y	-0.197393	0.080414	0.168276	Y	down-reg.	.	N	-	N
1197	MAGED2	ENSG00000102316	ENSMUSG00000025268	80884	.	RG	93	80	0.837838	0.754717	.	Y	0.254955	0.00686432	0.112057	Y	up-reg.	.	N	-	N
1198	MAGEF1	ENSG00000177383	0	0	.	RG	63	55	0.567568	0.518868	.	Y	0.222551	0.0278565	0.138563	Y	up-reg.	.	N	-	N
1199	MAGOH	ENSG00000162385	ENSMUSG00000028609	17149	.	RG	73	75	0.657658	0.707547	.	Y	0.256232	0.0191492	0.111193	Y	up-reg.	.	N	-	N
1200	MANBAL	ENSG00000101363	ENSMUSG00000063019	69161	.	RG	34	29	0.306306	0.273585	.	Y	0.184472	0.0186042	0.181031	Y	up-reg.	.	N	-	N
1201	MAP2	ENSG00000078018	ENSMUSG00000015222	17756	.	RG	103	87	0.927928	0.820755	.	Y	-0.228508	0.0272695	0.135902	Y	down-reg.	.	N	-	N
1202	MAP4K4	ENSG00000071054	ENSMUSG00000026074	26921	.	RG	89	69	0.801802	0.650943	.	Y	-0.227036	0.0154711	0.137178	Y	down-reg.	.	N	-	N
1203	MAPKAPK2	ENSG00000162889	ENSMUSG00000016528	17164	.	RG	28	29	0.252252	0.273585	.	Y	0.210426	0.0311939	0.150611	Y	up-reg.	.	N	-	N
1204	MASP1	ENSG00000127241	ENSMUSG00000022887	17174	.	RG	28	38	0.252252	0.358491	.	Y	0.248784	0.0109174	0.116627	Y	up-reg.	.	N	-	N
1205	MBD1	ENSG00000141644	ENSMUSG00000024561	17190	.	RG	31	29	0.279279	0.273585	.	Y	0.174978	0.0214708	0.194391	Y	up-reg.	.	N	-	N
1206	MCM3	ENSG00000112118	ENSMUSG00000041859	17215	.	RG	37	44	0.333333	0.415094	.	Y	0.326631	0.00606039	0.0715071	Y	up-reg.	.	N	-	N
1207	MDH1	ENSG00000014641	ENSMUSG00000020321	17449	.	RG	92	78	0.828829	0.735849	.	Y	-0.189092	0.0967137	0.178389	Y	down-reg.	.	N	-	N
1208	MDK	ENSG00000110492	ENSMUSG00000027239	17242	.	RG	69	82	0.621622	0.773585	.	Y	0.296074	0.0148521	0.0863975	Y	up-reg.	.	N	-	N
1209	MED17	ENSG00000042429	ENSMUSG00000031935	234959	.	RG	29	29	0.261261	0.273585	.	Y	0.195833	0.052982	0.166642	Y	up-reg.	.	N	-	N
1210	MGST3	ENSG00000143198	ENSMUSG00000026688	66447	.	RG	89	83	0.801802	0.783019	.	Y	-0.238393	0.0157355	0.12725	Y	down-reg.	.	N	-	N
1211	MID1	ENSG00000101871	ENSMUSG00000035299	17318	.	RG	63	70	0.567568	0.660377	.	Y	0.217573	0.00469025	0.143352	Y	up-reg.	.	N	-	N
1212	MIER1	ENSG00000198160	ENSMUSG00000028522	71148	.	RG	43	43	0.387387	0.40566	.	Y	0.173478	0.0111497	0.196769	Y	up-reg.	.	N	-	N
1213	MIGA1	ENSG00000180488	ENSMUSG00000054942	215708	.	RG	29	28	0.261261	0.264151	.	Y	0.210938	0.00527977	0.150063	Y	up-reg.	.	N	-	N
1214	MND1	ENSG00000121211	ENSMUSG00000033752	76915	.	RG	41	37	0.369369	0.349057	.	Y	0.247912	0.0292561	0.117254	Y	up-reg.	.	N	-	N
1215	MRPL17	ENSG00000158042	ENSMUSG00000030879	27397	.	RG	58	59	0.522523	0.556604	.	Y	0.197137	0.0344213	0.165115	Y	up-reg.	.	N	-	N
1216	MRPL57	ENSG00000173141	ENSMUSG00000021967	67840	.	RG	83	79	0.747748	0.745283	.	Y	0.193491	0.037501	0.169407	Y	up-reg.	.	N	-	N
1217	MRPS26	ENSG00000125901	ENSMUSG00000037740	99045	.	RG	80	73	0.720721	0.688679	.	Y	0.213347	0.0166518	0.147643	Y	up-reg.	.	N	-	N
1218	MSH6	ENSG00000116062	ENSMUSG00000005370	17688	.	RG	63	58	0.567568	0.54717	.	Y	0.177573	0.0177868	0.190495	Y	up-reg.	.	N	-	N
1219	MT-ND6	ENSG00000198695	ENSMUSG00000064368	17722	.	RG	76	74	0.684685	0.698113	.	Y	0.18109	0.0509576	0.185464	Y	up-reg.	.	N	-	N
1220	MYEF2	ENSG00000104177	ENSMUSG00000027201	17876	.	RG	83	69	0.747748	0.650943	.	Y	-0.22111	0.0722406	0.14272	Y	down-reg.	.	N	-	N
1221	N4BP1	ENSG00000102921	ENSMUSG00000031652	80750	.	RG	41	28	0.369369	0.264151	.	Y	0.183056	0.0553932	0.18295	Y	up-reg.	.	N	-	N
1222	NANS	ENSG00000095380	ENSMUSG00000028334	94181	.	RG	29	29	0.261261	0.273585	.	Y	0.211887	0.0327267	0.149236	Y	up-reg.	.	N	-	N
1223	NCAN	ENSG00000130287	ENSMUSG00000002341	13004	.	RG	56	38	0.504505	0.358491	.	Y	-0.355852	0.00442235	0.0603883	Y	down-reg.	.	Y	down-reg.	Y
1224	NCK2	ENSG00000071051	ENSMUSG00000066877	17974	.	RG	48	45	0.432432	0.424528	.	Y	0.188785	0.00731658	0.174993	Y	up-reg.	.	Y	up-reg.	Y
1225	NDN	ENSG00000182636	ENSMUSG00000033585	17984	.	RG	63	69	0.567568	0.650943	.	Y	0.261457	0.00670538	0.107441	Y	up-reg.	.	N	-	N
1226	NDUFA10	ENSG00000130414	ENSMUSG00000026260	67273	.	RG	70	69	0.630631	0.650943	.	Y	0.252101	0.0123544	0.11417	Y	up-reg.	.	Y	down-reg.	N
1227	NDUFS4	ENSG00000164258	ENSMUSG00000021764	17993	.	RG	86	87	0.774775	0.820755	.	Y	0.205404	0.0629271	0.155838	Y	up-reg.	.	Y	down-reg.	N
1228	NEDD4L	ENSG00000049759	ENSMUSG00000024589	83814	.	RG	82	66	0.738739	0.622642	.	Y	-0.264738	0.0215452	0.106983	Y	down-reg.	.	N	-	N
1229	NFIC	ENSG00000141905	ENSMUSG00000055053	18029	.	RG	84	62	0.756757	0.584906	.	Y	-0.225619	0.0518551	0.138536	Y	down-reg.	.	N	-	N
1230	NLGN4X	ENSG00000146938	0	0	.	RG	42	46	0.378378	0.433962	.	Y	0.224173	0.0310717	0.137101	Y	up-reg.	.	N	-	N
1231	NOP53	ENSG00000105373	ENSMUSG00000041560	68077	.	RG	98	94	0.882883	0.886792	.	Y	0.229621	0.00374958	0.132116	Y	up-reg.	.	N	-	N
1232	NOP56	ENSG00000101361	ENSMUSG00000027405	67134	.	RG	73	71	0.657658	0.669811	.	Y	0.179352	0.0710226	0.187966	Y	up-reg.	.	Y	down-reg.	N
1233	NOTCH1	ENSG00000148400	ENSMUSG00000026923	18128	.	RG	72	64	0.648649	0.603774	.	Y	0.278329	0.0432725	0.0961229	Y	up-reg.	.	N	-	N
1234	NPTN	ENSG00000156642	ENSMUSG00000032336	20320	.	RG	29	34	0.261261	0.320755	.	Y	0.261202	0.0418076	0.107702	Y	up-reg.	.	N	-	N
1235	NR2F1	ENSG00000175745	ENSMUSG00000069171	13865	.	RG	41	80	0.369369	0.754717	.	Y	0.562327	0.00294251	0.013153	Y	up-reg.	.	N	-	N
1236	NRCAM	ENSG00000091129	ENSMUSG00000020598	319504	.	RG	64	30	0.576577	0.283019	.	Y	-0.176512	0.0565036	0.196328	Y	down-reg.	.	Y	up-reg.	N
1237	NSD2	ENSG00000109685	ENSMUSG00000057406	107823	.	RG	81	68	0.72973	0.641509	.	Y	-0.189868	0.0572948	0.17756	Y	down-reg.	.	N	-	N
1238	NUDT4	ENSG00000173598	ENSMUSG00000020029	71207	.	RG	79	47	0.711712	0.443396	.	Y	-0.372586	0.00456688	0.0540222	Y	down-reg.	.	N	-	N
1239	OLA1	ENSG00000138430	ENSMUSG00000027108	67059	.	RG	79	79	0.711712	0.745283	.	Y	0.183654	0.0448106	0.182088	Y	up-reg.	.	N	-	N
1240	PBX1	ENSG00000185630	ENSMUSG00000052534	18514	.	RG	77	76	0.693694	0.716981	.	Y	-0.272176	0.00938961	0.101898	Y	down-reg.	.	N	-	N
1241	PCSK1N	ENSG00000102109	ENSMUSG00000039278	30052	.	RG	67	62	0.603604	0.584906	.	Y	-0.313958	0.0274632	0.0785221	Y	down-reg.	.	N	-	N
1242	PDIA3	ENSG00000167004	ENSMUSG00000027248	14827	.	RG	80	68	0.720721	0.641509	.	Y	0.175863	0.0234366	0.193145	Y	up-reg.	.	N	-	N
1243	PDRG1	ENSG00000088356	ENSMUSG00000027472	68559	.	RG	37	47	0.333333	0.443396	.	Y	0.219346	0.00410219	0.141624	Y	up-reg.	.	N	-	N
1244	PEA15	ENSG00000162734	ENSMUSG00000013698	18611	.	RG	70	58	0.630631	0.54717	.	Y	-0.223272	0.0244011	0.140707	Y	down-reg.	.	N	-	N
1245	PGRMC1	ENSG00000101856	ENSMUSG00000006373	53328	.	RG	86	93	0.774775	0.877358	.	Y	0.181036	0.0277864	0.185533	Y	up-reg.	.	N	-	N
1246	PHF6	ENSG00000156531	ENSMUSG00000025626	70998	.	RG	69	75	0.621622	0.707547	.	Y	0.208342	0.00898562	0.152677	Y	up-reg.	.	Y	down-reg.	N
1247	PHGDH	ENSG00000092621	ENSMUSG00000053398	236539	.	RG	86	90	0.774775	0.849057	.	Y	0.180654	0.00616144	0.186035	Y	up-reg.	.	N	-	N
1248	PHLDA3	ENSG00000174307	ENSMUSG00000041801	27280	.	RG	31	41	0.279279	0.386792	.	Y	0.226118	0.0125083	0.135287	Y	up-reg.	.	N	-	N
1249	PICALM	ENSG00000073921	ENSMUSG00000039361	233489	.	RG	37	27	0.333333	0.254717	.	Y	0.183349	0.0280589	0.182531	Y	up-reg.	.	N	-	N
1250	PIP4P1	ENSG00000165782	ENSMUSG00000035953	219024	.	RG	38	29	0.342342	0.273585	.	Y	0.177442	0.0357739	0.190623	Y	up-reg.	.	N	-	N
1251	PLAGL1	ENSG00000118495	ENSMUSG00000019817	22634	.	RG	56	72	0.504505	0.679245	.	Y	0.194944	0.0353462	0.167644	Y	up-reg.	.	N	-	N
1252	PNRC2	ENSG00000189266	ENSMUSG00000028675	52830	.	RG	55	54	0.495495	0.509434	.	Y	0.24693	0.0166398	0.118023	Y	up-reg.	.	N	-	N
1253	POLR2J3-1	ENSG00000285437	0	0	.	RG	84	62	0.756757	0.584906	.	Y	-0.268228	0.00858938	0.1046	Y	down-reg.	.	N	-	N
1254	POLR3K	ENSG00000161980	ENSMUSG00000038628	67005	.	RG	41	41	0.369369	0.386792	.	Y	0.194957	0.00612833	0.167589	Y	up-reg.	.	N	-	N
1255	PPP2R3B	ENSG00000167393	0	0	.	RG	51	50	0.459459	0.471698	.	Y	0.240624	0.0069727	0.12311	Y	up-reg.	.	N	-	N
1256	PPP2R5C	ENSG00000078304	ENSMUSG00000017843	26931	.	RG	71	77	0.63964	0.726415	.	Y	0.240426	0.00675769	0.123319	Y	up-reg.	.	N	-	N
1257	PRDX4	ENSG00000123131	ENSMUSG00000025289	53381	.	RG	82	89	0.738739	0.839623	.	Y	0.502916	0.000742547	0.0218246	Y	up-reg.	.	N	-	N
1258	PSMC3IP	ENSG00000131470	ENSMUSG00000019303	19183	.	RG	29	37	0.261261	0.349057	.	Y	0.186056	0.0527326	0.178751	Y	up-reg.	.	N	-	N
1259	PTBP3	ENSG00000119314	ENSMUSG00000028382	230257	.	RG	37	42	0.333333	0.396226	.	Y	0.24249	0.00723269	0.121737	Y	up-reg.	.	N	-	N
1260	PTN	ENSG00000105894	ENSMUSG00000029838	19242	.	RG	94	64	0.846847	0.603774	.	Y	-0.469706	0.00481913	0.0276854	Y	down-reg.	.	N	-	N
1261	PUF60	ENSG00000179950	ENSMUSG00000002524	67959	.	RG	92	85	0.828829	0.801887	.	Y	0.292488	0.00385192	0.0882026	Y	up-reg.	.	Y	down-reg.	N
1262	PUM1	ENSG00000134644	ENSMUSG00000028580	80912	.	RG	82	76	0.738739	0.716981	.	Y	0.180442	0.0224298	0.186299	Y	up-reg.	.	N	-	N
1263	RAB11FIP2	ENSG00000107560	ENSMUSG00000040022	74998	.	RG	50	66	0.45045	0.622642	.	Y	0.309001	0.00303058	0.0798951	Y	up-reg.	.	N	-	N
1264	RAB3B	ENSG00000169213	ENSMUSG00000003411	69908	.	RG	41	69	0.369369	0.650943	.	Y	0.601255	0.00552871	0.00936802	Y	up-reg.	.	N	-	N
1265	RAP1B	ENSG00000127314	ENSMUSG00000052681	215449	.	RG	65	65	0.585586	0.613208	.	Y	0.186954	0.0159209	0.177537	Y	up-reg.	.	N	-	N
1266	RBBP7	ENSG00000102054	ENSMUSG00000031353	245688	.	RG	63	74	0.567568	0.698113	.	Y	0.360021	0.00489132	0.0578318	Y	up-reg.	.	N	-	N
1267	RBM8A	ENSG00000265241	ENSMUSG00000038374	60365	.	RG	92	84	0.828829	0.792453	.	Y	0.232795	0.0298723	0.129503	Y	up-reg.	.	Y	up-reg.	Y
1268	RCN1	ENSG00000049449	ENSMUSG00000005973	19672	.	RG	77	75	0.693694	0.707547	.	Y	0.177659	0.015083	0.190397	Y	up-reg.	.	N	-	N
1269	REV3L	ENSG00000009413	ENSMUSG00000019841	19714	.	RG	57	66	0.513514	0.622642	.	Y	0.27562	0.013944	0.0979112	Y	up-reg.	.	N	-	N
1270	RNH1	ENSG00000023191	ENSMUSG00000038650	107702	.	RG	70	72	0.630631	0.679245	.	Y	0.17894	0.0583409	0.188539	Y	up-reg.	.	N	-	N
1271	ROBO1	ENSG00000169855	ENSMUSG00000022883	19876	.	RG	65	33	0.585586	0.311321	.	Y	-0.378246	0.0357099	0.0522304	Y	down-reg.	.	N	-	N
1272	RPA3	ENSG00000106399	ENSMUSG00000012483	68240	.	RG	72	60	0.648649	0.566038	.	Y	0.178398	0.0478878	0.189428	Y	up-reg.	.	N	-	N
1273	RPL23	ENSG00000125691	ENSMUSG00000071415	65019	.	RG	103	104	0.927928	0.981132	.	Y	0.21381	0.00128897	0.147142	Y	up-reg.	.	N	-	N
1274	RPL31	ENSG00000071082	0	0	.	RG	98	98	0.882883	0.924528	.	Y	0.27895	0.00105979	0.0957908	Y	up-reg.	.	N	-	N
1275	RPS17	ENSG00000182774	0	0	.	RG	79	72	0.711712	0.679245	.	Y	0.239951	0.0104622	0.123651	Y	up-reg.	.	N	-	N
1276	RPS20	ENSG00000008988	ENSMUSG00000028234	67427	.	RG	91	96	0.81982	0.90566	.	Y	0.260291	0.00168048	0.10841	Y	up-reg.	.	N	-	N
1277	RPS26	ENSG00000197728	0	0	.	RG	111	94	1	0.886792	.	Y	-0.243334	0.000719905	0.123289	Y	down-reg.	.	N	-	N
1278	RPS27L	ENSG00000185088	ENSMUSG00000036781	67941	.	RG	102	95	0.918919	0.896226	.	Y	0.182014	0.0581446	0.184246	Y	up-reg.	.	N	-	N
1279	RSL1D1	ENSG00000171490	ENSMUSG00000005846	66409	.	RG	76	74	0.684685	0.698113	.	Y	0.187713	0.0581756	0.17646	Y	up-reg.	.	N	-	N
1280	RWDD1	ENSG00000111832	ENSMUSG00000019782	66521	.	RG	81	80	0.72973	0.754717	.	Y	0.217435	0.0068191	0.143487	Y	up-reg.	.	Y	down-reg.	N
1281	SACS	ENSG00000151835	ENSMUSG00000048279	50720	.	RG	66	47	0.594595	0.443396	.	Y	-0.174217	0.0658176	0.199697	Y	down-reg.	.	N	-	N
1282	SARAF	ENSG00000133872	ENSMUSG00000031532	67887	.	RG	92	88	0.828829	0.830189	.	Y	-0.224465	0.0109753	0.139528	Y	down-reg.	.	N	-	N
1283	SCAND1	ENSG00000171222	ENSMUSG00000046229	19018	.	RG	97	82	0.873874	0.773585	.	Y	-0.224556	0.00635479	0.13944	Y	down-reg.	.	N	-	N
1284	SCG5	ENSG00000166922	ENSMUSG00000023236	20394	.	RG	32	40	0.288288	0.377358	.	Y	0.258001	0.0323185	0.110042	Y	up-reg.	.	N	-	N
1285	SCRN1	ENSG00000136193	ENSMUSG00000019124	69938	.	RG	86	49	0.774775	0.462264	.	Y	-0.302056	0.00557425	0.0846972	Y	down-reg.	.	N	-	N
1286	SDCBP	ENSG00000137575	ENSMUSG00000028249	53378	.	RG	88	69	0.792793	0.650943	.	Y	-0.265908	0.00835574	0.106319	Y	down-reg.	.	N	-	N
1287	SERINC1	ENSG00000111897	ENSMUSG00000019877	56442	.	RG	56	53	0.504505	0.5	.	Y	-0.189247	0.0477496	0.178241	Y	down-reg.	.	N	-	N
1288	SESN3	ENSG00000149212	ENSMUSG00000032009	75747	.	RG	71	63	0.63964	0.59434	.	Y	0.240326	0.081355	0.123374	Y	up-reg.	.	N	-	N
1289	SFRP1	ENSG00000104332	ENSMUSG00000031548	20377	.	RG	81	76	0.72973	0.716981	.	Y	0.23959	0.00875686	0.123915	Y	up-reg.	.	N	-	N
1290	SIN3A	ENSG00000169375	ENSMUSG00000042557	20466	.	RG	46	38	0.414414	0.358491	.	Y	0.197981	0.0140759	0.16417	Y	up-reg.	.	N	-	N
1291	SLAIN1	ENSG00000139737	ENSMUSG00000055717	105439	.	RG	30	27	0.27027	0.254717	.	Y	0.228246	0.0289974	0.133379	Y	up-reg.	.	N	-	N
1292	SLC25A37	ENSG00000147454	ENSMUSG00000034248	67712	.	RG	48	49	0.432432	0.462264	.	Y	0.180996	0.0260866	0.185576	Y	up-reg.	.	N	-	N
1293	SMIM26	ENSG00000232388	ENSMUSG00000074754	228715	.	RG	78	73	0.702703	0.688679	.	Y	0.24573	0.00975334	0.119006	Y	up-reg.	.	N	-	N
1294	SMS	ENSG00000102172	ENSMUSG00000071708	20603	.	RG	85	87	0.765766	0.820755	.	Y	0.404796	0.00194497	0.0434778	Y	up-reg.	.	N	-	N
1295	SNRPD2	ENSG00000125743	ENSMUSG00000040824	107686	.	RG	97	87	0.873874	0.820755	.	Y	0.178098	0.0231967	0.18984	Y	up-reg.	.	N	-	N
1296	SORT1	ENSG00000134243	ENSMUSG00000068747	20661	.	RG	45	31	0.405405	0.292453	.	Y	0.189382	0.0285184	0.174371	Y	up-reg.	.	N	-	N
1297	SPIRE1	ENSG00000134278	ENSMUSG00000024533	68166	.	RG	81	52	0.72973	0.490566	.	Y	-0.197425	0.043076	0.168245	Y	down-reg.	.	Y	up-reg.	N
1298	SPTAN1	ENSG00000197694	ENSMUSG00000057738	20740	.	RG	73	58	0.657658	0.54717	.	Y	-0.258451	0.00617823	0.111766	Y	down-reg.	.	N	-	N
1299	SRPK2	ENSG00000135250	ENSMUSG00000062604	20817	.	RG	84	71	0.756757	0.669811	.	Y	-0.271776	0.0022007	0.102175	Y	down-reg.	.	N	-	N
1300	SSRP1	ENSG00000149136	ENSMUSG00000027067	20833	.	RG	77	82	0.693694	0.773585	.	Y	0.184182	0.0257301	0.181408	Y	up-reg.	.	N	-	N
1301	STAG2	ENSG00000101972	ENSMUSG00000025862	20843	.	RG	72	72	0.648649	0.679245	.	Y	0.208843	0.00878285	0.15224	Y	up-reg.	.	N	-	N
1302	STMP1	ENSG00000243317	ENSMUSG00000073155	67705	.	RG	85	80	0.765766	0.754717	.	Y	0.17215	0.0616304	0.19878	Y	up-reg.	.	N	-	N
1303	STOML2	ENSG00000165283	ENSMUSG00000028455	66592	.	RG	70	78	0.630631	0.735849	.	Y	0.210256	0.0110762	0.150783	Y	up-reg.	.	N	-	N
1304	SUGP2	ENSG00000064607	ENSMUSG00000036054	234373	.	RG	72	59	0.648649	0.556604	.	Y	-0.224338	0.00922345	0.139684	Y	down-reg.	.	Y	up-reg.	N
1305	SYNE2	ENSG00000054654	ENSMUSG00000063450	319565	.	RG	103	96	0.927928	0.90566	.	Y	-0.180115	0.00228744	0.19073	Y	down-reg.	.	N	-	N
1306	SYT1	ENSG00000067715	ENSMUSG00000035864	20979	.	RG	54	60	0.486486	0.566038	.	Y	-0.189015	0.0744371	0.178501	Y	down-reg.	.	N	-	N
1307	TAGLN2	ENSG00000158710	ENSMUSG00000026547	21346	.	RG	53	30	0.477477	0.283019	.	Y	-0.272281	0.0433257	0.101812	Y	down-reg.	.	N	-	N
1308	TCEAL9	ENSG00000185222	ENSMUSG00000042712	22381	.	RG	58	75	0.522523	0.707547	.	Y	0.203131	0.00571563	0.158328	Y	up-reg.	.	N	-	N
1309	TCIM	ENSG00000176907	0	0	.	RG	65	52	0.585586	0.490566	.	Y	-0.359658	0.0156831	0.0586929	Y	down-reg.	.	N	-	N
1310	TCP1	ENSG00000120438	ENSMUSG00000068039	21454	.	RG	89	74	0.801802	0.698113	.	Y	0.235464	0.0239825	0.127146	Y	up-reg.	.	N	-	N
1311	TFG	ENSG00000114354	ENSMUSG00000022757	21787	.	RG	74	58	0.666667	0.54717	.	Y	0.18917	0.00381007	0.174585	Y	up-reg.	.	N	-	N
1312	TIMM50	ENSG00000105197	ENSMUSG00000003438	66525	.	RG	38	32	0.342342	0.301887	.	Y	0.181965	0.028082	0.184335	Y	up-reg.	.	Y	down-reg.	N
1313	TMEM161B-AS1	ENSG00000247828	0	0	.	RG	88	89	0.792793	0.839623	.	Y	0.188163	0.00891966	0.17588	Y	up-reg.	.	N	-	N
1314	TNRC6B	ENSG00000100354	ENSMUSG00000047888	213988	.	RG	85	68	0.765766	0.641509	.	Y	-0.236552	0.0162068	0.128856	Y	down-reg.	.	N	-	N
1315	TPR	ENSG00000047410	ENSMUSG00000006005	108989	.	RG	88	85	0.792793	0.801887	.	Y	-0.2103	0.0454449	0.153777	Y	down-reg.	.	N	-	N
1316	TST	ENSG00000128311	ENSMUSG00000044986	22117	.	RG	28	28	0.252252	0.264151	.	Y	0.185056	0.00474916	0.180131	Y	up-reg.	.	N	-	N
1317	TTF1	ENSG00000125482	ENSMUSG00000026803	22130	.	RG	45	36	0.405405	0.339623	.	Y	0.211721	0.0292629	0.149383	Y	up-reg.	.	N	-	N
1318	TTR	ENSG00000118271	0	0	.	RG	74	58	0.666667	0.54717	.	Y	-0.3521	0.0142501	0.0618203	Y	down-reg.	.	N	-	N
1319	TTYH1	ENSG00000167614	0	0	.	RG	96	95	0.864865	0.896226	.	Y	0.1908	0.0051571	0.172556	Y	up-reg.	.	N	-	N
1320	TUBB2A	ENSG00000137267	ENSMUSG00000058672	22151	.	RG	86	79	0.774775	0.745283	.	Y	-0.270782	0.0300728	0.102829	Y	down-reg.	.	Y	up-reg.	N
1321	TUSC3	ENSG00000104723	ENSMUSG00000118664	80286	.	RG	59	65	0.531532	0.613208	.	Y	0.171415	0.0123919	0.19998	Y	up-reg.	.	N	-	N
1322	UBE2S	ENSG00000108106	ENSMUSG00000118653	0	.	RG	82	83	0.738739	0.783019	.	Y	-0.298166	0.0173122	0.0867082	Y	down-reg.	.	N	-	N
1323	UBE2W	ENSG00000104343	ENSMUSG00000025939	66799	.	RG	33	30	0.297297	0.283019	.	Y	0.206372	0.0556829	0.154683	Y	up-reg.	.	N	-	N
1324	UBE2Z	ENSG00000159202	ENSMUSG00000014349	268470	.	RG	39	34	0.351351	0.320755	.	Y	0.183968	0.00671038	0.18173	Y	up-reg.	.	N	-	N
1325	VAMP2	ENSG00000220205	ENSMUSG00000020894	22318	.	RG	94	75	0.846847	0.707547	.	Y	-0.180039	0.041337	0.190866	Y	down-reg.	.	Y	down-reg.	Y
1326	VCAN	ENSG00000038427	ENSMUSG00000021614	13003	.	RG	84	89	0.756757	0.839623	.	Y	0.224873	0.0179689	0.136427	Y	up-reg.	.	N	-	N
1327	WDR54	ENSG00000005448	ENSMUSG00000030032	75659	.	RG	80	65	0.720721	0.613208	.	Y	0.177789	0.0822875	0.190235	Y	up-reg.	.	N	-	N
1328	YBEY	ENSG00000182362	ENSMUSG00000033126	216119	.	RG	33	27	0.297297	0.254717	.	Y	0.231437	0.00793185	0.130652	Y	up-reg.	.	N	-	N
1329	YPEL1	ENSG00000100027	ENSMUSG00000022773	106369	.	RG	48	45	0.432432	0.424528	.	Y	0.17455	0.0121598	0.19491	Y	up-reg.	.	N	-	N
1330	ZFP36L1	ENSG00000185650	ENSMUSG00000021127	12192	.	RG	80	88	0.720721	0.830189	.	Y	0.237556	0.00460869	0.125455	Y	up-reg.	.	N	-	N
1331	ZFP36L2	ENSG00000152518	ENSMUSG00000045817	12193	.	RG	67	72	0.603604	0.679245	.	Y	0.266617	0.0145712	0.103966	Y	up-reg.	.	N	-	N
1332	ZNF462	ENSG00000148143	ENSMUSG00000060206	242466	.	RG	78	81	0.702703	0.764151	.	Y	0.305692	0.00417064	0.0815933	Y	up-reg.	.	N	-	N
1333	BEX3	ENSG00000166681	ENSMUSG00000046432	12070	.	U	683	159	0.706308	0.787129	.	Y	0.213231	0.000351896	0.176786	Y	up-reg.	.	N	-	N
1334	BRD3	ENSG00000169925	ENSMUSG00000026918	67382	.	U	356	71	0.368149	0.351485	.	Y	-0.18059	0.0623658	0.161701	Y	down-reg.	.	N	-	N
1335	CEBPZ	ENSG00000115816	ENSMUSG00000024081	12607	.	U	316	52	0.326784	0.257426	.	Y	-0.17313	0.0144076	0.172363	Y	down-reg.	.	N	-	N
1336	CENPV	ENSG00000166582	ENSMUSG00000018509	73139	.	U	482	79	0.498449	0.391089	.	Y	-0.182931	0.0207939	0.158586	Y	down-reg.	.	Y	up-reg.	N
1337	CRMP1	ENSG00000072832	ENSMUSG00000029121	12933	.	U	349	52	0.36091	0.257426	.	Y	-0.246122	0.0242006	0.0992546	Y	down-reg.	.	N	-	N
1338	EIF1AX	ENSG00000173674	ENSMUSG00000067194	66235	.	U	398	92	0.411582	0.455446	.	Y	0.213533	0.00644464	0.176465	Y	up-reg.	.	N	-	N
1339	IMP3	ENSG00000177971	ENSMUSG00000032288	102462	.	U	400	83	0.41365	0.410891	.	Y	-0.163475	0.0213398	0.187853	Y	down-reg.	.	N	-	N
1340	LDHA	ENSG00000134333	ENSMUSG00000063229	16828	.	U	470	94	0.486039	0.465347	.	Y	-0.209421	0.00862353	0.128707	Y	down-reg.	.	N	-	N
1341	LINC00632	ENSG00000203930	0	0	.	U	279	94	0.288521	0.465347	.	Y	0.197741	0.00601184	0.196088	Y	up-reg.	.	N	-	N
1342	MORF4L2	ENSG00000123562	ENSMUSG00000031422	56397	.	U	435	103	0.449845	0.509901	.	Y	0.279724	0.00228975	0.117085	Y	up-reg.	.	N	-	N
1343	NEAT1	ENSG00000245532	0	0	.	U	246	74	0.254395	0.366337	.	Y	0.291006	0.00339498	0.109549	Y	up-reg.	.	N	-	N
1344	PBX1	ENSG00000185630	ENSMUSG00000052534	18514	.	U	485	70	0.501551	0.346535	.	Y	-0.274759	0.00979864	0.0824196	Y	down-reg.	.	N	-	N
1345	PCDH9	ENSG00000184226	ENSMUSG00000055421	211712	.	U	255	52	0.263702	0.257426	.	Y	-0.172684	0.00705771	0.17308	Y	down-reg.	.	N	-	N
1346	PKM	ENSG00000067225	ENSMUSG00000032294	18746	.	U	451	76	0.466391	0.376238	.	Y	-0.230399	0.0146538	0.110717	Y	down-reg.	.	N	-	N
1347	POLR2J3-1	ENSG00000285437	0	0	.	U	529	95	0.547053	0.470297	.	Y	-0.161536	0.00509597	0.191242	Y	down-reg.	.	N	-	N
1348	STMN4	ENSG00000015592	ENSMUSG00000022044	56471	.	U	354	65	0.366081	0.321782	.	Y	-0.158612	0.030672	0.196493	Y	down-reg.	.	N	-	N
1349	TCEAL7	ENSG00000182916	ENSMUSG00000079428	100040972	.	U	294	103	0.304033	0.509901	.	Y	0.21233	0.0064484	0.177853	Y	up-reg.	.	N	-	N
