# Supplementary material for: Cntnap2-dependent molecular networks in autism spectrum disorder revealed through an integrative multi-omics analysis
Source: Mol Psychiatry. 2022 Oct 17;28(2):810–21. doi: 10.1038/s41380-022-01822-1 (PMC9908544; doi:10.1038/s41380-022-01822-1)
Supplement: Supplementary file 12 — Supplementary Table 12 [file 41380_2022_1822_MOESM12_ESM.xlsx]

## Sheet: Sheet1
S12. Fuctional enrichment analysis results of cell-type cluster in CNTNAP2-associated ASD patients-derived forebrain organoid
Gene Ontology information		.	cell-type-specific DEGs: Ex cluster				cell-type-specific DEGs: Int cluster				cell-type-specific DEGs: NPC cluster				cell-type-specific DEGs: RG cluster				.
Index	GO Term	.	Count	P-value	Is Enriched? (Y/N)	Gene list (Entrez)	Count	P-value	Is Enriched? (Y/N)	Gene list (Entrez)	Count	P-value	Is Enriched? (Y/N)	Gene list (Entrez)	Count	P-value	Is Enriched? (Y/N)	Gene list (Entrez)	.
1	10-formyltetrahydrofolate biosynthetic process	.	0	1	N	NA	0	1	N	NA	1	1	N	108156	0	1	N	NA	.
2	10-formyltetrahydrofolate metabolic process	.	0	1	N	NA	0	1	N	NA	1	1	N	108156	0	1	N	NA	.
3	2'-deoxyribonucleotide biosynthetic process	.	0	1	N	NA	0	1	N	NA	0	1	N	NA	1	1	N	14923	.
4	2'-deoxyribonucleotide metabolic process	.	0	1	N	NA	0	1	N	NA	0	1	N	NA	1	1	N	14923	.
5	3'-UTR-mediated mRNA destabilization	.	0	1	N	NA	0	1	N	NA	1	1	N	12192	2	0.14282	N	12192, 12193	.
6	3'-UTR-mediated mRNA stabilization	.	0	1	N	NA	0	1	N	NA	1	1	N	77134	1	1	N	17164	.
7	4-hydroxyproline metabolic process	.	2	0.257382	N	18453, 53381	0	1	N	NA	1	1	N	18451	1	1	N	53381	.
8	acetate ester transport	.	1	1	N	56327	0	1	N	NA	0	1	N	NA	0	1	N	NA	.
9	acetylcholine transport	.	1	1	N	56327	0	1	N	NA	0	1	N	NA	0	1	N	NA	.
10	acetyl-CoA biosynthetic process	.	2	0.320826	N	18597, 104112	0	1	N	NA	0	1	N	NA	0	1	N	NA	.
11	acetyl-CoA biosynthetic process from pyruvate	.	1	1	N	18597	0	1	N	NA	0	1	N	NA	0	1	N	NA	.
12	acetyl-CoA metabolic process	.	3	0.208394	N	18597, 192156, 104112	0	1	N	NA	0	1	N	NA	1	1	N	14104	.
13	acid secretion	.	1	1	N	12286	0	1	N	NA	0	1	N	NA	0	1	N	NA	.
14	acidic amino acid transport	.	0	1	N	NA	1	1	N	65106	0	1	N	NA	0	1	N	NA	.
15	acrosome assembly	.	1	1	N	18472	0	1	N	NA	0	1	N	NA	0	1	N	NA	.
16	acrosome reaction	.	0	1	N	NA	0	1	N	NA	1	1	N	58226	0	1	N	NA	.
17	actin crosslink formation	.	1	1	N	22240	0	1	N	NA	0	1	N	NA	1	1	N	22240	.
18	actin cytoskeleton organization	.	26	0.0239337	Y	18213, 73723, 18472, 235431, 665113, 17260, 208846, 30785, 22350, 56378, 76108, 234214, 11840, 20742, 20740, 67771, 71653, 18481, 75454, 170758, 22240, 77569, 12540, 68166, 67252, 71409	7	0.092171	N	208846, 56378, 26554, 18481, 12540, 18645, 29816	10	0.519933	N	74192, 18708, 72313, 71994, 11826, 77569, 19230, 75454, 15901, 13821	10	0.212438	N	12317, 20740, 20377, 67771, 53378, 22240, 544963, 17974, 68166, 15901	.
19	actin cytoskeleton reorganization	.	5	0.201397	N	18213, 20740, 22350, 665113, 76108	0	1	N	NA	1	1	N	72313	1	1	N	20740	.
20	actin filament branching	.	1	1	N	12540	1	1	N	12540	0	1	N	NA	0	1	N	NA	.
21	actin filament bundle assembly	.	4	0.773886	N	22240, 22350, 12540, 68166	3	0.180078	N	26554, 12540, 18645	2	0.889901	N	18708, 15901	3	0.485283	N	22240, 68166, 15901	.
22	actin filament bundle distribution	.	1	1	N	71653	0	1	N	NA	0	1	N	NA	0	1	N	NA	.
23	actin filament bundle organization	.	5	0.596079	N	71653, 22240, 22350, 12540, 68166	3	0.186096	N	26554, 12540, 18645	2	0.895077	N	18708, 15901	3	0.496611	N	22240, 68166, 15901	.
24	actin filament bundle retrograde transport	.	1	1	N	71653	0	1	N	NA	0	1	N	NA	0	1	N	NA	.
25	actin filament capping	.	2	0.647338	N	20742, 20740	0	1	N	NA	1	1	N	19230	1	1	N	20740	.
26	actin filament depolymerization	.	2	0.805777	N	20742, 20740	0	1	N	NA	1	1	N	19230	1	1	N	20740	.
27	actin filament network formation	.	1	1	N	67771	0	1	N	NA	0	1	N	NA	1	1	N	67771	.
28	actin filament organization	.	14	0.188745	N	20742, 20740, 67771, 73723, 71653, 18481, 22240, 22350, 56378, 12540, 234214, 68166, 67252, 11840	6	0.0401039	Y	56378, 26554, 18481, 12540, 18645, 29816	5	0.780642	N	74192, 18708, 72313, 19230, 15901	7	0.208318	N	20740, 67771, 22240, 544963, 17974, 68166, 15901	.
29	actin filament polymerization	.	6	0.461043	N	20742, 20740, 67771, 56378, 68166, 11840	3	0.208387	N	56378, 18645, 29816	2	0.912066	N	74192, 19230	5	0.105144	N	20740, 67771, 544963, 17974, 68166	.
30	actin filament reorganization	.	0	1	N	NA	0	1	N	NA	1	1	N	72313	0	1	N	NA	.
31	actin filament severing	.	0	1	N	NA	0	1	N	NA	1	1	N	14270	0	1	N	NA	.
32	actin filament-based movement	.	5	0.29054	N	71653, 11928, 17918, 83814, 214459	0	1	N	NA	2	0.7735	N	98660, 83814	3	0.299637	N	83814, 319565, 11787	.
33	actin filament-based process	.	31	0.0109799	Y	18213, 73723, 18472, 235431, 665113, 17260, 208846, 30785, 22350, 11928, 56378, 76108, 234214, 11840, 14758, 20742, 20740, 67771, 71653, 18481, 75454, 170758, 83814, 22240, 17918, 77569, 12540, 68166, 67252, 71409, 214459	8	0.0742311	N	208846, 56378, 26554, 18481, 12540, 18645, 14758, 29816	13	0.346061	N	14270, 72313, 71994, 19230, 75454, 98660, 83814, 74192, 18708, 11826, 77569, 15901, 13821	13	0.0880903	N	20740, 20377, 67771, 544963, 83814, 319565, 12317, 53378, 22240, 68166, 17974, 15901, 11787	.
34	actin filament-based transport	.	2	0.257382	N	17918, 214459	0	1	N	NA	0	1	N	NA	1	1	N	319565	.
35	actin nucleation	.	4	0.165804	N	67771, 56378, 68166, 11840	2	0.235931	N	56378, 29816	1	1	N	74192	3	0.109636	N	67771, 544963, 68166	.
36	actin polymerization or depolymerization	.	9	0.199189	N	20742, 20740, 67771, 73723, 56378, 18481, 67252, 68166, 11840	4	0.0914071	N	56378, 18481, 18645, 29816	2	0.953035	N	74192, 19230	5	0.188785	N	20740, 67771, 544963, 17974, 68166	.
37	actin-mediated cell contraction	.	2	0.811487	N	71653, 83814	0	1	N	NA	1	1	N	83814	1	1	N	83814	.
38	action potential	.	4	0.723672	N	12286, 319504, 14812, 83814	0	1	N	NA	4	0.325121	N	58226, 12297, 20273, 83814	2	0.779168	N	319504, 83814	.
39	action potential propagation	.	1	1	N	319504	0	1	N	NA	0	1	N	NA	1	1	N	319504	.
40	activation of adenylate cyclase activity	.	0	1	N	NA	0	1	N	NA	1	1	N	14680	1	1	N	12315	.
41	activation of cysteine-type endopeptidase activity involved in apoptotic process	.	1	1	N	19876	1	1	N	29816	1	1	N	12122	1	1	N	19876	.
42	activation of GTPase activity	.	2	0.886525	N	18213, 217869	1	1	N	56784	1	1	N	67046	0	1	N	NA	.
43	activation of immune response	.	7	0.904737	N	22350, 18673, 21838, 12540, 17260, 75454, 66592	3	0.529145	N	15289, 12540, 81702	4	0.878983	N	18176, 12297, 75454, 24105	6	0.316186	N	20466, 14251, 17174, 17164, 80912, 66592	.
44	activation of innate immune response	.	0	1	N	NA	2	0.498933	N	15289, 81702	0	1	N	NA	4	0.177172	N	20466, 14251, 17164, 80912	.
45	activation of JNKK activity	.	1	1	N	665113	0	1	N	NA	0	1	N	NA	0	1	N	NA	.
46	activation of JUN kinase activity	.	1	1	N	70834	0	1	N	NA	0	1	N	NA	0	1	N	NA	.
47	activation of MAPK activity	.	5	0.383796	N	18213, 26396, 12520, 70834, 20655	0	1	N	NA	0	1	N	NA	0	1	N	NA	.
48	activation of MAPKK activity	.	3	0.284832	N	71751, 665113, 83409	0	1	N	NA	0	1	N	NA	0	1	N	NA	.
49	activation of phospholipase D activity	.	2	0.163496	N	15444, 11843	1	1	N	11843	0	1	N	NA	0	1	N	NA	.
50	activation of protein kinase activity	.	10	0.158779	N	18213, 26396, 237542, 71751, 12520, 665113, 207565, 70834, 83409, 20655	0	1	N	NA	0	1	N	NA	1	1	N	66197	.
51	activation of protein kinase B activity	.	2	0.480498	N	18213, 237542	0	1	N	NA	0	1	N	NA	0	1	N	NA	.
52	activin receptor signaling pathway	.	1	1	N	11480	0	1	N	NA	1	1	N	20481	0	1	N	NA	.
53	actomyosin structure organization	.	1	1	N	77569	2	0.586407	N	26554, 18645	3	0.7125	N	71994, 77569, 13821	0	1	N	NA	.
54	acute inflammatory response	.	4	0.738169	N	14870, 18673, 17319, 109815	2	0.518325	N	14870, 192195	1	1	N	192195	0	1	N	NA	.
55	acute inflammatory response to antigenic stimulus	.	1	1	N	109815	0	1	N	NA	0	1	N	NA	0	1	N	NA	.
56	acyl-CoA biosynthetic process	.	2	0.538855	N	18597, 104112	0	1	N	NA	0	1	N	NA	0	1	N	NA	.
57	acyl-CoA metabolic process	.	4	0.425209	N	18597, 192156, 104112, 56451	0	1	N	NA	0	1	N	NA	1	1	N	14104	.
58	acylglycerol biosynthetic process	.	0	1	N	NA	0	1	N	NA	1	1	N	67181	0	1	N	NA	.
59	acylglycerol metabolic process	.	2	0.96247	N	50790, 13167	0	1	N	NA	4	0.252057	N	227333, 50790, 16195, 67181	0	1	N	NA	.
60	adaptive immune response	.	4	0.999332	N	65113, 12010, 17319, 17260	1	1	N	15289	3	0.98633	N	17685, 18176, 18987	3	0.946764	N	16842, 107823, 17688	.
61	adaptive immune response based on somatic recombination of immune receptors built from immunoglobulin superfamily domains	.	3	0.997386	N	65113, 12010, 17260	1	1	N	15289	3	0.931825	N	17685, 18176, 18987	3	0.834751	N	16842, 107823, 17688	.
62	adenine biosynthetic process	.	1	1	N	15452	0	1	N	NA	0	1	N	NA	0	1	N	NA	.
63	adenine metabolic process	.	1	1	N	15452	0	1	N	NA	0	1	N	NA	0	1	N	NA	.
64	adenine salvage	.	1	1	N	15452	0	1	N	NA	0	1	N	NA	0	1	N	NA	.
65	adenosine 5'-(hexahydrogen pentaphosphate) catabolic process	.	0	1	N	NA	1	1	N	56409	1	1	N	71207	1	1	N	71207	.
66	adenosine 5'-(hexahydrogen pentaphosphate) metabolic process	.	0	1	N	NA	1	1	N	56409	1	1	N	71207	1	1	N	71207	.
67	adenylate cyclase-activating dopamine receptor signaling pathway	.	0	1	N	NA	0	1	N	NA	1	1	N	14680	0	1	N	NA	.
68	adenylate cyclase-activating G-protein coupled receptor signaling pathway	.	0	1	N	NA	0	1	N	NA	1	1	N	14680	0	1	N	NA	.
69	adenylate cyclase-inhibiting G-protein coupled receptor signaling pathway	.	1	1	N	20606	0	1	N	NA	1	1	N	208990	0	1	N	NA	.
70	adenylate cyclase-modulating G-protein coupled receptor signaling pathway	.	2	0.993206	N	14677, 20606	0	1	N	NA	2	0.930902	N	14680, 208990	0	1	N	NA	.
71	adherens junction assembly	.	1	1	N	21838	0	1	N	NA	0	1	N	NA	0	1	N	NA	.
72	adherens junction maintenance	.	1	1	N	17356	0	1	N	NA	1	1	N	17356	0	1	N	NA	.
73	adherens junction organization	.	5	0.251458	N	11426, 17356, 21838, 12540, 14758	2	0.386314	N	12540, 14758	1	1	N	17356	1	1	N	11426	.
74	adipose tissue development	.	2	0.722175	N	108012, 114679	0	1	N	NA	1	1	N	13549	1	1	N	15364	.
75	ADP metabolic process	.	6	0.078761	N	74747, 18655, 13806, 20185, 13807, 17319	0	1	N	NA	1	1	N	15937	2	0.603998	N	16828, 14635	.
76	adrenal chromaffin cell differentiation	.	0	1	N	NA	0	1	N	NA	0	1	N	NA	1	1	N	17172	.
77	adrenal gland development	.	2	0.578286	N	12257, 18514	0	1	N	NA	1	1	N	12257	4	0.00469915	Y	15364, 17242, 17172, 18514	.
78	adult behavior	.	11	0.0348921	Y	101490, 13838, 219228, 320790, 18472, 12286, 66797, 18189, 12444, 14406, 11820	0	1	N	NA	4	0.528907	N	20273, 13014, 98660, 14406	2	0.877051	N	110147, 80912	.
79	adult heart development	.	1	1	N	320790	0	1	N	NA	0	1	N	NA	0	1	N	NA	.
80	adult locomotory behavior	.	7	0.0914291	N	101490, 13838, 320790, 18472, 12286, 12444, 11820	0	1	N	NA	3	0.501205	N	20273, 13014, 98660	1	1	N	80912	.
81	adult walking behavior	.	3	0.349887	N	13838, 320790, 12286	0	1	N	NA	1	1	N	20273	0	1	N	NA	.
82	aerobic electron transport chain	.	1	1	N	17710	0	1	N	NA	0	1	N	NA	0	1	N	NA	.
83	aerobic respiration	.	5	0.143918	N	18597, 67003, 17995, 56451, 17710	0	1	N	NA	1	1	N	66359	1	1	N	17449	.
84	aging	.	17	0.0146319	Y	16011, 67067, 407785, 225743, 20655, 13804, 76267, 17719, 28146, 110593, 17319, 12257, 17705, 69260, 108829, 15357, 16478	2	0.813025	N	17705, 15357	5	0.693519	N	17685, 23802, 56722, 12257, 228913	8	0.0624409	N	20466, 12317, 12955, 76267, 15364, 17688, 17190, 66409	.
85	alanine transport	.	0	1	N	NA	0	1	N	NA	1	1	N	55963	0	1	N	NA	.
86	alcohol biosynthetic process	.	7	0.0736164	N	208715, 192156, 110196, 14137, 15357, 319554, 20655	1	1	N	15357	2	0.797518	N	13595, 66190	2	0.695276	N	71780, 11677	.
87	alcohol catabolic process	.	0	1	N	NA	1	1	N	56409	0	1	N	NA	0	1	N	NA	.
88	alcohol metabolic process	.	12	0.121009	N	110611, 20775, 208715, 192156, 53881, 110196, 14137, 15357, 319554, 19659, 11820, 20655	2	0.75713	N	56409, 15357	5	0.563212	N	71207, 11305, 13595, 217837, 66190	4	0.56986	N	71207, 71780, 14635, 11677	.
89	aldehyde biosynthetic process	.	0	1	N	NA	0	1	N	NA	1	1	N	58226	0	1	N	NA	.
90	aldehyde catabolic process	.	0	1	N	NA	0	1	N	NA	2	0.160745	N	68977, 56695	2	0.122248	N	58810, 109801	.
91	alditol biosynthetic process	.	0	1	N	NA	0	1	N	NA	0	1	N	NA	1	1	N	11677	.
92	alditol metabolic process	.	0	1	N	NA	0	1	N	NA	0	1	N	NA	2	0.211115	N	14635, 11677	.
93	aldosterone biosynthetic process	.	0	1	N	NA	0	1	N	NA	1	1	N	58226	0	1	N	NA	.
94	aldosterone metabolic process	.	0	1	N	NA	0	1	N	NA	1	1	N	58226	0	1	N	NA	.
95	alpha-amino acid biosynthetic process	.	0	1	N	NA	0	1	N	NA	2	0.651137	N	108156, 236539	2	0.543222	N	236539, 67618	.
96	alpha-amino acid catabolic process	.	1	1	N	229709	0	1	N	NA	0	1	N	NA	0	1	N	NA	.
97	alpha-amino acid metabolic process	.	4	0.911122	N	11789, 18453, 229709, 53381	0	1	N	NA	5	0.33553	N	18451, 108156, 246221, 229363, 236539	3	0.643601	N	53381, 236539, 67618	.
98	alpha-beta T cell activation	.	3	0.913596	N	58208, 20185, 66592	0	1	N	NA	0	1	N	NA	2	0.804019	N	16842, 66592	.
99	alpha-beta T cell activation involved in immune response	.	0	1	N	NA	0	1	N	NA	0	1	N	NA	1	1	N	16842	.
100	alpha-beta T cell differentiation	.	2	0.94784	N	58208, 20185	0	1	N	NA	0	1	N	NA	1	1	N	16842	.
101	alpha-beta T cell differentiation involved in immune response	.	0	1	N	NA	0	1	N	NA	0	1	N	NA	1	1	N	16842	.
102	alpha-tubulin acetylation	.	1	1	N	73242	0	1	N	NA	0	1	N	NA	0	1	N	NA	.
103	alternative mRNA splicing, via spliceosome	.	2	0.37886	N	71514, 76936	1	1	N	108013	0	1	N	NA	0	1	N	NA	.
104	amacrine cell differentiation	.	1	1	N	225998	0	1	N	NA	0	1	N	NA	0	1	N	NA	.
105	ameboidal-type cell migration	.	7	0.941457	N	19876, 73723, 18472, 13642, 18481, 24136, 12168	6	0.0440775	Y	15289, 13642, 18481, 18508, 22421, 18645	12	0.0218326	Y	20346, 14270, 20541, 11826, 109333, 66313, 20350, 20360, 18508, 18128, 22346, 12767	5	0.582175	N	19876, 16842, 18128, 319565, 12767	.
106	amide biosynthetic process	.	42	0.000448399	Y	16011, 66475, 107733, 20055, 66235, 67204, 19981, 67941, 13681, 67869, 67427, 68836, 20218, 27207, 20677, 98221, 26396, 230594, 16898, 67681, 20090, 13205, 268449, 20102, 26905, 19055, 20185, 65019, 217351, 68969, 66845, 241447, 79044, 230861, 53379, 121022, 28146, 52469, 213988, 68463, 217869, 13358	6	0.470328	N	13628, 67212, 66235, 68969, 13205, 20677	11	0.824203	N	12192, 53872, 68952, 66973, 75841, 384281, 22057, 269037, 56275, 229317, 13688	22	0.000568127	Y	12192, 16341, 67840, 107045, 68135, 12193, 26905, 67712, 67941, 65019, 80912, 67427, 66409, 98221, 13628, 12317, 27397, 213988, 55944, 231464, 17974, 108989	.
107	amide transport	.	12	0.33784	N	320790, 19055, 17918, 28146, 18189, 15357, 75454, 26875, 20614, 94353, 26921, 20677	4	0.265096	N	18508, 15357, 223527, 20677	5	0.747541	N	11826, 18508, 75454, 19726, 13447	5	0.522102	N	20377, 22318, 74998, 15364, 26921	.
108	amine biosynthetic process	.	3	0.0872938	N	18245, 18263, 20603	1	1	N	20603	0	1	N	NA	1	1	N	20603	.
109	amine metabolic process	.	4	0.393667	N	18245, 18263, 15452, 20603	1	1	N	20603	2	0.707406	N	56695, 22346	1	1	N	20603	.
110	amine transport	.	3	0.671062	N	20983, 12286, 20979	2	0.354449	N	65106, 20979	0	1	N	NA	2	0.603998	N	20979, 69908	.
111	amino acid activation	.	0	1	N	NA	0	1	N	NA	1	1	N	384281	1	1	N	107045	.
112	amino acid import	.	1	1	N	17254	0	1	N	NA	0	1	N	NA	0	1	N	NA	.
113	amino acid transmembrane transport	.	0	1	N	NA	0	1	N	NA	2	0.370124	N	11987, 72055	0	1	N	NA	.
114	amino acid transport	.	2	0.953723	N	12286, 17254	1	1	N	65106	3	0.486052	N	11987, 55963, 72055	1	1	N	56442	.
115	amino-acid betaine metabolic process	.	0	1	N	NA	0	1	N	NA	1	1	N	74114	0	1	N	NA	.
116	aminoglycan biosynthetic process	.	3	0.580354	N	67300, 76898, 53625	0	1	N	NA	2	0.651137	N	72727, 58250	2	0.543222	N	280645, 14735	.
117	aminoglycan metabolic process	.	3	0.870685	N	67300, 76898, 53625	0	1	N	NA	2	0.853042	N	72727, 58250	2	0.75993	N	280645, 14735	.
118	aminoglycoside antibiotic metabolic process	.	0	1	N	NA	0	1	N	NA	0	1	N	NA	1	1	N	11677	.
119	ammonium ion metabolic process	.	1	1	N	13167	0	1	N	NA	0	1	N	NA	1	1	N	16592	.
120	ammonium transmembrane transport	.	0	1	N	NA	0	1	N	NA	1	1	N	11826	0	1	N	NA	.
121	ammonium transport	.	1	1	N	56327	0	1	N	NA	1	1	N	11826	0	1	N	NA	.
122	amyloid fibril formation	.	1	1	N	11820	0	1	N	NA	0	1	N	NA	1	1	N	14225	.
123	amyloid precursor protein catabolic process	.	1	1	N	56177	0	1	N	NA	0	1	N	NA	2	0.201701	N	12759, 233489	.
124	amyloid precursor protein metabolic process	.	1	1	N	56177	0	1	N	NA	0	1	N	NA	2	0.282558	N	12759, 233489	.
125	anagen	.	1	1	N	17918	0	1	N	NA	1	1	N	18128	1	1	N	18128	.
126	anaphase-promoting complex-dependent catabolic process	.	0	1	N	NA	1	1	N	26554	0	1	N	NA	0	1	N	NA	.
127	anatomical structure arrangement	.	0	1	N	NA	0	1	N	NA	2	0.295728	N	20346, 20350	0	1	N	NA	.
128	anatomical structure formation involved in morphogenesis	.	38	0.526626	N	16451, 18472, 18032, 19242, 16870, 24136, 17260, 20677, 11426, 230775, 56177, 54138, 76246, 26396, 13642, 12833, 16911, 19876, 73834, 13193, 18028, 12286, 18189, 239083, 217351, 21838, 319504, 270120, 20666, 225164, 12540, 12168, 15213, 12226, 17975, 18845, 14766, 214459	11	0.166722	N	13193, 15289, 54138, 13642, 16568, 26554, 18508, 12540, 22421, 12226, 20677	24	0.268597	N	672511, 216850, 67046, 100503572, 18032, 108156, 22346, 68708, 99167, 13549, 24063, 84004, 11826, 20481, 233651, 234740, 54624, 18508, 12226, 18128, 12767, 19726, 237979, 12831	18	0.319567	N	14251, 19876, 20377, 19242, 14365, 15364, 319504, 11426, 12306, 20817, 14225, 12189, 16842, 15213, 12226, 380614, 18128, 12767	.
129	anatomical structure homeostasis	.	17	0.0428417	Y	18477, 21454, 12462, 11461, 12010, 22596, 21749, 170758, 23797, 22589, 20655, 11789, 53379, 54003, 51810, 17754, 12468	1	1	N	77087	5	0.786452	N	68942, 66181, 23797, 22346, 22589	3	0.911326	N	21454, 12468, 11677	.
130	anatomical structure maturation	.	2	0.832702	N	17918, 12286	1	1	N	81702	2	0.616026	N	233651, 18128	1	1	N	18128	.
131	anatomical structure regression	.	0	1	N	NA	0	1	N	NA	0	1	N	NA	1	1	N	16842	.
132	androgen receptor signaling pathway	.	2	0.657696	N	18673, 22215	0	1	N	NA	1	1	N	230753	2	0.347559	N	20377, 234959	.
133	angiogenesis	.	13	0.653892	N	16451, 19876, 19242, 18189, 21838, 319504, 230775, 13642, 12540, 15213, 12226, 17975, 14766	5	0.236185	N	15289, 13642, 12540, 22421, 12226	7	0.706501	N	672511, 11826, 84004, 18128, 12226, 22346, 12767	11	0.0378602	Y	12306, 19876, 19242, 20817, 12189, 319504, 16842, 15213, 18128, 12226, 12767	.
134	angiogenesis involved in wound healing	.	0	1	N	NA	0	1	N	NA	2	0.249349	N	84004, 12767	1	1	N	12767	.
135	angiotensin maturation	.	1	1	N	70495	0	1	N	NA	0	1	N	NA	1	1	N	70495	.
136	angiotensin-activated signaling pathway	.	1	1	N	229709	0	1	N	NA	0	1	N	NA	0	1	N	NA	.
137	anion homeostasis	.	2	0.538855	N	19775, 12286	0	1	N	NA	0	1	N	NA	0	1	N	NA	.
138	anion transmembrane transport	.	4	0.537241	N	19775, 14401, 14402, 14406	0	1	N	NA	1	1	N	14406	0	1	N	NA	.
139	anion transport	.	13	0.5873	N	19775, 20983, 12286, 17254, 50790, 12729, 14401, 14402, 17319, 12257, 14812, 17920, 14406	1	1	N	65106	8	0.506629	N	11987, 50790, 55963, 74114, 12257, 72055, 17920, 14406	1	1	N	56442	.
140	anoikis	.	0	1	N	NA	0	1	N	NA	1	1	N	18128	1	1	N	18128	.
141	anterior commissure morphogenesis	.	1	1	N	18028	0	1	N	NA	0	1	N	NA	0	1	N	NA	.
142	anterior/posterior axis specification	.	2	0.787588	N	241062, 15213	0	1	N	NA	1	1	N	20481	1	1	N	15213	.
143	anterior/posterior axon guidance	.	1	1	N	13176	0	1	N	NA	0	1	N	NA	0	1	N	NA	.
144	anterior/posterior pattern specification	.	13	0.0275033	Y	70122, 11480, 207165, 24136, 22632, 11789, 225164, 54713, 241062, 12168, 15213, 18514, 18845	2	0.707127	N	16568, 18508	4	0.672606	N	20481, 54713, 18508, 18128	7	0.0443225	Y	20377, 13797, 54713, 16842, 15213, 18128, 18514	.
145	anterograde axonal transport	.	3	0.155355	N	12794, 11777, 20655	0	1	N	NA	2	0.317835	N	73689, 50850	0	1	N	NA	.
146	anterograde synaptic vesicle transport	.	2	0.37886	N	12794, 11777	0	1	N	NA	1	1	N	73689	0	1	N	NA	.
147	anterograde trans-synaptic signaling	.	31	0.00152013	Y	219228, 18472, 74513, 14299, 19242, 67869, 17260, 20979, 26875, 20614, 56876, 14677, 13167, 12794, 14812, 17920, 11840, 20620, 20983, 19055, 12286, 18189, 108030, 20606, 170758, 18163, 17918, 14401, 14402, 14406, 14800	5	0.3943	N	74513, 108013, 20979, 22421, 18645	7	0.890474	N	320360, 56695, 12297, 17920, 14406, 13688, 13447	8	0.510468	N	14251, 22318, 20320, 53378, 19242, 20979, 69908, 215449	.
148	antibacterial humoral response	.	2	0.713766	N	12010, 11820	0	1	N	NA	0	1	N	NA	0	1	N	NA	.
149	antifungal humoral response	.	1	1	N	11820	0	1	N	NA	0	1	N	NA	0	1	N	NA	.
150	antigen processing and presentation	.	3	0.933818	N	12010, 19173, 19170	1	1	N	19173	1	1	N	26441	3	0.522421	N	14827, 12317, 69908	.
151	antigen processing and presentation of endogenous antigen	.	1	1	N	12010	0	1	N	NA	0	1	N	NA	0	1	N	NA	.
152	antigen processing and presentation of endogenous peptide antigen	.	1	1	N	12010	0	1	N	NA	0	1	N	NA	0	1	N	NA	.
153	antigen processing and presentation of endogenous peptide antigen via MHC class I	.	1	1	N	12010	0	1	N	NA	0	1	N	NA	0	1	N	NA	.
154	antigen processing and presentation of exogenous antigen	.	3	0.546297	N	12010, 19173, 19170	1	1	N	19173	1	1	N	26441	1	1	N	12317	.
155	antigen processing and presentation of exogenous peptide antigen	.	3	0.482201	N	12010, 19173, 19170	1	1	N	19173	1	1	N	26441	1	1	N	12317	.
156	antigen processing and presentation of exogenous peptide antigen via MHC class I	.	3	0.273885	N	12010, 19173, 19170	1	1	N	19173	1	1	N	26441	1	1	N	12317	.
157	antigen processing and presentation of exogenous peptide antigen via MHC class I, TAP-dependent	.	3	0.219233	N	12010, 19173, 19170	1	1	N	19173	1	1	N	26441	1	1	N	12317	.
158	antigen processing and presentation of exogenous peptide antigen via MHC class Ib	.	1	1	N	12010	0	1	N	NA	0	1	N	NA	0	1	N	NA	.
159	antigen processing and presentation of exogenous protein antigen via MHC class Ib, TAP-dependent	.	1	1	N	12010	0	1	N	NA	0	1	N	NA	0	1	N	NA	.
160	antigen processing and presentation of peptide antigen	.	3	0.74523	N	12010, 19173, 19170	1	1	N	19173	1	1	N	26441	2	0.656721	N	14827, 12317	.
161	antigen processing and presentation of peptide antigen via MHC class I	.	3	0.627849	N	12010, 19173, 19170	1	1	N	19173	1	1	N	26441	2	0.574689	N	14827, 12317	.
162	antigen processing and presentation of peptide antigen via MHC class Ib	.	1	1	N	12010	0	1	N	NA	0	1	N	NA	0	1	N	NA	.
163	antigen processing and presentation via MHC class Ib	.	1	1	N	12010	0	1	N	NA	0	1	N	NA	0	1	N	NA	.
164	antigen receptor-mediated signaling pathway	.	5	0.573281	N	22350, 21838, 17260, 75454, 66592	0	1	N	NA	4	0.368295	N	18176, 12297, 75454, 24105	1	1	N	66592	.
165	antimicrobial humoral response	.	2	0.745953	N	12010, 11820	0	1	N	NA	0	1	N	NA	0	1	N	NA	.
166	aorta development	.	4	0.257237	N	320790, 13642, 15213, 20677	2	0.285723	N	13642, 20677	3	0.244925	N	268977, 18128, 12767	3	0.157389	N	15213, 18128, 12767	.
167	aorta morphogenesis	.	4	0.0767292	N	320790, 13642, 15213, 20677	2	0.173484	N	13642, 20677	1	1	N	18128	2	0.33188	N	15213, 18128	.
168	aortic smooth muscle cell differentiation	.	1	1	N	67155	0	1	N	NA	0	1	N	NA	0	1	N	NA	.
169	aortic valve development	.	0	1	N	NA	0	1	N	NA	1	1	N	18128	1	1	N	18128	.
170	aortic valve morphogenesis	.	0	1	N	NA	0	1	N	NA	1	1	N	18128	1	1	N	18128	.
171	apical junction assembly	.	1	1	N	56327	0	1	N	NA	1	1	N	109333	0	1	N	NA	.
172	apical protein localization	.	1	1	N	11843	1	1	N	11843	0	1	N	NA	0	1	N	NA	.
173	apoptotic cell clearance	.	0	1	N	NA	1	1	N	15289	0	1	N	NA	0	1	N	NA	.
174	apoptotic DNA fragmentation	.	1	1	N	13804	0	1	N	NA	0	1	N	NA	0	1	N	NA	.
175	apoptotic mitochondrial changes	.	5	0.390457	N	18164, 75734, 12176, 12048, 53380	2	0.454738	N	66437, 29816	6	0.0284243	Y	15937, 73689, 72930, 12122, 12048, 19053	1	1	N	66525	.
176	apoptotic nuclear changes	.	1	1	N	13804	1	1	N	53619	0	1	N	NA	0	1	N	NA	.
177	apoptotic process	.	73	0.00293206	Y	18213, 12070, 107733, 12033, 18573, 18453, 67941, 83946, 241656, 53380, 20655, 13804, 11789, 15468, 68032, 67184, 20090, 13205, 11820, 20620, 19876, 13176, 16443, 75734, 12286, 67039, 224105, 26921, 94275, 21833, 54683, 58208, 227541, 54725, 12444, 12048, 15357, 12168, 13135, 17975, 11798, 18993, 23988, 68576, 14870, 19242, 12176, 18673, 17260, 20677, 77771, 11803, 56876, 78304, 69260, 12257, 107…	21	0.00177017	Y	13194, 12070, 53619, 14155, 14870, 65106, 26554, 66437, 18481, 22421, 29816, 20677, 13628, 11803, 12540, 15357, 12069, 13135, 12226, 11843, 13205	31	0.381142	N	64010, 12192, 17685, 73689, 109333, 72930, 70433, 74178, 58250, 11826, 12257, 15901, 23856, 20346, 68845, 70620, 74126, 279561, 19053, 24105, 22346, 15937, 56722, 79202, 18708, 12122, 12048, 15511, 12226, 18128, 268470	36	0.00170787	Y	12192, 20377, 18611, 19242, 15364, 17242, 67941, 12759, 13628, 12955, 80986, 66092, 17688, 15901, 11787, 27280, 20466, 19876, 21454, 109801, 20661, 14365, 17172, 66525, 26921, 67959, 12649, 14827, 20817, 12189, 16842, 12226, 18128, 268470, 17974, 11677	.
178	apoptotic process in bone marrow	.	1	1	N	12048	0	1	N	NA	1	1	N	12048	1	1	N	16842	.
179	apoptotic process involved in development	.	0	1	N	NA	0	1	N	NA	1	1	N	18128	4	0.0100407	Y	12649, 12955, 16842, 18128	.
180	apoptotic process involved in embryonic digit morphogenesis	.	0	1	N	NA	0	1	N	NA	1	1	N	18128	1	1	N	18128	.
181	apoptotic process involved in morphogenesis	.	0	1	N	NA	0	1	N	NA	1	1	N	18128	3	0.04842	Y	12955, 16842, 18128	.
182	apoptotic process involved in patterning of blood vessels	.	0	1	N	NA	0	1	N	NA	0	1	N	NA	1	1	N	16842	.
183	apoptotic signaling pathway	.	20	0.347476	N	71514, 12070, 74747, 14870, 75734, 12176, 67941, 18453, 224105, 83946, 94275, 241656, 53380, 20655, 17319, 69260, 12048, 67184, 109815, 13205	7	0.107127	N	12070, 14870, 14155, 65106, 66437, 29816, 13205	11	0.438126	N	23856, 17685, 15937, 79202, 18708, 73689, 68845, 74126, 12122, 12048, 24105	11	0.150802	N	12759, 14827, 20377, 18611, 20661, 67941, 12189, 66525, 17974, 17688, 27280	.
184	appendage development	.	9	0.2222	N	320790, 225743, 12168, 16764, 18514, 22589, 18845, 20677, 20666	2	0.670132	N	22421, 20677	7	0.0929831	N	228357, 20481, 234740, 16764, 18128, 22589, 58250	4	0.40587	N	16842, 18128, 380614, 18514	.
185	appendage morphogenesis	.	8	0.249907	N	320790, 225743, 16764, 18514, 22589, 18845, 20677, 20666	2	0.624291	N	22421, 20677	7	0.0583875	N	228357, 20481, 234740, 16764, 18128, 22589, 58250	4	0.333239	N	16842, 18128, 380614, 18514	.
186	arachidonate transport	.	1	1	N	17319	0	1	N	NA	0	1	N	NA	0	1	N	NA	.
187	arachidonic acid metabolic process	.	1	1	N	76267	0	1	N	NA	0	1	N	NA	1	1	N	76267	.
188	arachidonic acid secretion	.	1	1	N	17319	0	1	N	NA	0	1	N	NA	0	1	N	NA	.
189	arginine transport	.	0	1	N	NA	0	1	N	NA	1	1	N	11987	0	1	N	NA	.
190	aromatic amino acid transport	.	1	1	N	17254	0	1	N	NA	0	1	N	NA	0	1	N	NA	.
191	aromatic compound biosynthetic process	.	154	0.000185431	Y	66970, 21665, 94246, 75605, 104383, 16870, 19184, 66855, 22596, 24136, 20218, 22632, 54195, 109151, 53380, 77630, 26396, 22350, 60596, 16478, 18139, 16911, 15273, 67155, 18027, 18028, 66104, 30928, 20185, 225998, 94353, 21833, 58208, 227541, 51810, 18949, 16764, 12168, 15312, 17975, 67393, 18993, 207165, 18193, 17260, 20678, 22215, 20677, 93691, 77771, 24074, 56397, 234135, 67040, 17705, 14312, 1…	29	0.11512	N	17984, 15289, 59022, 26554, 23983, 223527, 20677, 11803, 24074, 15469, 17705, 192195, 83397, 11843, 13205, 20384, 20021, 18002, 66923, 18481, 22421, 268903, 170753, 54401, 56784, 18508, 12069, 217946, 17536	73	0.128941	N	217864, 22712, 67466, 216850, 21343, 68877, 68879, 228913, 11305, 230753, 230796, 54198, 11826, 60596, 54713, 192195, 83397, 17920, 15901, 23856, 69257, 68845, 17692, 108156, 12361, 67956, 24105, 74164, 229317, 228357, 18708, 66181, 18508, 380773, 229363, 16764, 18987, 17536, 108946, 19714, 64010, 66671, 73689, 18032, 109333, 59022, 22057, 21969, 56275, 22378, 11924, 13549, 56397, 544971, 52830, …	67	0.00185912	Y	20377, 242466, 110147, 70998, 12593, 17242, 19183, 22634, 12759, 12317, 234959, 26992, 54713, 83397, 13047, 15901, 11787, 12315, 20466, 100072, 109801, 16882, 16881, 17172, 67959, 12649, 52502, 12443, 77987, 16842, 13134, 17974, 18029, 108989, 19714, 17984, 71148, 15364, 67005, 270110, 57441, 20833, 218490, 80986, 22130, 231464, 107823, 52830, 233489, 66592, 66197, 18514, 13865, 21454, 245688, 17…	.
192	aromatic compound catabolic process	.	10	0.507518	N	13804, 381101, 230594, 15452, 18573, 217351, 213988, 66094, 229709, 24128	1	1	N	56409	9	0.100749	N	12192, 230753, 71207, 109778, 192160, 380773, 22057, 269037, 52830	11	0.00286357	Y	12192, 16341, 78651, 71207, 12193, 60365, 213988, 105446, 231464, 52830, 17149	.
193	Arp2/3 complex-mediated actin nucleation	.	2	0.565531	N	67771, 56378	2	0.145198	N	56378, 29816	1	1	N	74192	2	0.282558	N	67771, 544963	.
194	arterial endothelial cell differentiation	.	1	1	N	15213	0	1	N	NA	1	1	N	18128	2	0.0686428	N	15213, 18128	.
195	artery development	.	5	0.303756	N	320790, 13642, 12168, 15213, 20677	2	0.413329	N	13642, 20677	3	0.44429	N	268977, 18128, 12767	3	0.308334	N	15213, 18128, 12767	.
196	artery morphogenesis	.	5	0.138569	N	320790, 13642, 12168, 15213, 20677	2	0.317119	N	13642, 20677	1	1	N	18128	2	0.553961	N	15213, 18128	.
197	ascending aorta development	.	1	1	N	20677	1	1	N	20677	0	1	N	NA	0	1	N	NA	.
198	ascending aorta morphogenesis	.	1	1	N	20677	1	1	N	20677	0	1	N	NA	0	1	N	NA	.
199	ascending thin limb development	.	1	1	N	18993	0	1	N	NA	0	1	N	NA	0	1	N	NA	.
200	aspartate family amino acid biosynthetic process	.	0	1	N	NA	0	1	N	NA	1	1	N	108156	1	1	N	67618	.
201	aspartate family amino acid metabolic process	.	1	1	N	229709	0	1	N	NA	2	0.519798	N	108156, 236539	2	0.420627	N	236539, 67618	.
202	associative learning	.	6	0.155846	N	108012, 15357, 20614, 14812, 17536, 11820	2	0.419897	N	15357, 17536	2	0.787552	N	98660, 17536	1	1	N	20320	.
203	astral microtubule organization	.	1	1	N	22350	0	1	N	NA	0	1	N	NA	0	1	N	NA	.
204	astrocyte cell migration	.	0	1	N	NA	0	1	N	NA	1	1	N	494504	1	1	N	494504	.
205	astrocyte development	.	1	1	N	22352	0	1	N	NA	0	1	N	NA	0	1	N	NA	.
206	astrocyte differentiation	.	4	0.353658	N	18213, 18032, 22352, 107503	1	1	N	18508	4	0.105474	N	16195, 18032, 18508, 18128	3	0.208173	N	15364, 18128, 17190	.
207	asymmetric cell division	.	3	0.0784986	N	14168, 69260, 20678	0	1	N	NA	0	1	N	NA	1	1	N	12316	.
208	asymmetric neuroblast division	.	2	0.138229	N	14168, 20678	0	1	N	NA	0	1	N	NA	0	1	N	NA	.
209	asymmetric protein localization	.	1	1	N	11843	2	0.0857201	N	22421, 11843	0	1	N	NA	0	1	N	NA	.
210	asymmetric stem cell division	.	3	0.0330197	Y	14168, 69260, 20678	0	1	N	NA	0	1	N	NA	0	1	N	NA	.
211	ATP biosynthetic process	.	6	0.0152084	Y	11946, 11958, 66445, 17705, 66592, 11950	1	1	N	17705	0	1	N	NA	1	1	N	66592	.
212	ATP generation from ADP	.	6	0.0543393	N	74747, 18655, 13806, 20185, 13807, 17319	0	1	N	NA	1	1	N	15937	1	1	N	14635	.
213	ATP hydrolysis coupled proton transport	.	2	0.625676	N	11946, 11928	1	1	N	76252	1	1	N	98660	0	1	N	NA	.
214	ATP hydrolysis coupled transmembrane transport	.	2	0.625676	N	11946, 11928	1	1	N	76252	1	1	N	98660	0	1	N	NA	.
215	ATP metabolic process	.	26	2.35904e-09	Y	67003, 18655, 17720, 66218, 102060, 12858, 11946, 22272, 17709, 13806, 13807, 12257, 17705, 66592, 17721, 74747, 407785, 66445, 20185, 12868, 11958, 17719, 17319, 17717, 11950, 17711	3	0.323834	N	17705, 17717, 17711	7	0.111587	N	17685, 15937, 66148, 12122, 67914, 12257, 98660	7	0.0368819	Y	67059, 16828, 12868, 66592, 14923, 67273, 14635	.
216	ATP synthesis coupled electron transport	.	13	2.51793e-08	Y	67003, 407785, 17720, 66445, 66218, 12858, 12868, 22272, 17719, 17709, 17717, 17721, 17711	2	0.252899	N	17717, 17711	3	0.198371	N	66148, 12122, 67914	2	0.460496	N	12868, 67273	.
217	ATP synthesis coupled proton transport	.	6	0.000838222	Y	11946, 11958, 66445, 17705, 66592, 11950	1	1	N	17705	0	1	N	NA	1	1	N	66592	.
218	ATP-dependent chromatin remodeling	.	4	0.137856	N	50927, 93761, 11461, 70103	0	1	N	NA	1	1	N	103554	0	1	N	NA	.
219	atrial septum development	.	2	0.464792	N	12168, 20677	1	1	N	20677	0	1	N	NA	1	1	N	107823	.
220	atrial septum morphogenesis	.	2	0.397083	N	12168, 20677	1	1	N	20677	0	1	N	NA	1	1	N	107823	.
221	atrial septum primum morphogenesis	.	1	1	N	20677	1	1	N	20677	0	1	N	NA	1	1	N	107823	.
222	atrial septum secundum morphogenesis	.	0	1	N	NA	0	1	N	NA	0	1	N	NA	1	1	N	107823	.
223	atrioventricular canal development	.	1	1	N	320790	0	1	N	NA	0	1	N	NA	0	1	N	NA	.
224	atrioventricular node development	.	0	1	N	NA	0	1	N	NA	1	1	N	18128	1	1	N	18128	.
225	atrioventricular valve development	.	4	0.043497	Y	56177, 12168, 15213, 20677	1	1	N	20677	2	0.349706	N	233651, 18128	2	0.273992	N	15213, 18128	.
226	atrioventricular valve formation	.	2	0.234946	N	56177, 15213	0	1	N	NA	2	0.133567	N	233651, 18128	2	0.101185	N	15213, 18128	.
227	atrioventricular valve morphogenesis	.	4	0.0320897	Y	56177, 12168, 15213, 20677	1	1	N	20677	2	0.317835	N	233651, 18128	2	0.24768	N	15213, 18128	.
228	auditory behavior	.	2	0.300303	N	66797, 18189	0	1	N	NA	0	1	N	NA	0	1	N	NA	.
229	auditory receptor cell development	.	2	0.510544	N	18472, 20655	0	1	N	NA	0	1	N	NA	0	1	N	NA	.
230	auditory receptor cell differentiation	.	3	0.328372	N	18472, 17920, 20655	0	1	N	NA	2	0.471525	N	18128, 17920	2	0.377827	N	13047, 18128	.
231	auditory receptor cell fate commitment	.	0	1	N	NA	0	1	N	NA	1	1	N	18128	1	1	N	18128	.
232	auditory receptor cell morphogenesis	.	1	1	N	20655	0	1	N	NA	0	1	N	NA	0	1	N	NA	.
233	auditory receptor cell stereocilium organization	.	1	1	N	20655	0	1	N	NA	0	1	N	NA	0	1	N	NA	.
234	autonomic nervous system development	.	3	0.392154	N	78286, 20677, 20666	1	1	N	20677	2	0.519798	N	20346, 20350	2	0.420627	N	14365, 17172	.
235	autophagic cell death	.	1	1	N	12176	0	1	N	NA	0	1	N	NA	0	1	N	NA	.
236	autophagosome assembly	.	0	1	N	NA	1	1	N	66734	0	1	N	NA	1	1	N	110147	.
237	autophagosome organization	.	0	1	N	NA	1	1	N	66734	1	1	N	18704	1	1	N	110147	.
238	autophagy	.	12	0.783428	N	69126, 20620, 72018, 66320, 12868, 12176, 665113, 12257, 268420, 66218, 17754, 214459	5	0.249488	N	66320, 75909, 15289, 66437, 66734	9	0.431534	N	72018, 54473, 320528, 55963, 18704, 12257, 76308, 117606, 619605	3	0.97212	N	110147, 12868, 17449	.
239	axis elongation	.	0	1	N	NA	0	1	N	NA	1	1	N	24063	1	1	N	20377	.
240	axis elongation involved in somitogenesis	.	0	1	N	NA	0	1	N	NA	0	1	N	NA	1	1	N	20377	.
241	axis specification	.	3	0.781522	N	11789, 241062, 15213	2	0.419897	N	18508, 22421	4	0.198098	N	20481, 18508, 18128, 72938	3	0.317009	N	20377, 15213, 18128	.
242	axo-dendritic protein transport	.	1	1	N	17918	1	1	N	16568	0	1	N	NA	0	1	N	NA	.
243	axo-dendritic transport	.	6	0.00599099	Y	18472, 17918, 12794, 11777, 11820, 20655	1	1	N	16568	3	0.131407	N	16594, 73689, 50850	0	1	N	NA	.
244	axon choice point recognition	.	3	0.016331	Y	19876, 14432, 11820	0	1	N	NA	0	1	N	NA	1	1	N	19876	.
245	axon development	.	41	6.4039e-10	Y	16572, 18213, 101490, 18472, 11461, 16870, 24136, 225743, 27528, 93691, 11789, 11426, 77630, 56177, 26396, 13642, 13004, 53625, 54713, 14432, 12257, 11820, 21974, 19876, 13193, 18028, 20562, 71653, 18164, 13176, 19277, 21838, 319504, 18481, 13838, 58208, 17319, 14168, 12168, 18845, 320563	8	0.0137889	Y	12933, 17984, 13193, 13642, 18481, 18508, 22421, 12305	14	0.0294584	Y	20346, 70433, 20350, 117606, 228357, 11924, 54214, 20360, 50850, 54713, 12257, 18508, 18128, 12767	14	0.00296489	Y	14251, 19876, 17984, 14365, 16574, 319504, 11426, 13004, 54713, 233489, 18128, 12767, 17756, 11787	.
246	axon ensheathment	.	3	0.86451	N	17918, 84652, 20655	0	1	N	NA	3	0.558868	N	20481, 12767, 17988	2	0.754133	N	12759, 12767	.
247	axon ensheathment in central nervous system	.	0	1	N	NA	0	1	N	NA	0	1	N	NA	1	1	N	12759	.
248	axon extension	.	10	0.0083663	Y	11426, 18213, 13193, 20562, 71653, 18472, 16870, 12168, 18845, 320563	2	0.487507	N	17984, 13193	5	0.119783	N	20346, 54214, 70433, 20350, 20360	2	0.757048	N	11426, 17984	.
249	axon extension involved in axon guidance	.	2	0.667749	N	20562, 12168	0	1	N	NA	3	0.115622	N	20346, 20350, 20360	0	1	N	NA	.
250	axon extension involved in regeneration	.	1	1	N	18213	0	1	N	NA	0	1	N	NA	0	1	N	NA	.
251	axon guidance	.	20	1.63045e-05	Y	16572, 19876, 18028, 20562, 13176, 16870, 19277, 225743, 319504, 93691, 13838, 58208, 13642, 13004, 53625, 54713, 14432, 12168, 18845, 11820	3	0.332017	N	12933, 13642, 18508	9	0.0197301	Y	20346, 11924, 70433, 20350, 20360, 54713, 18508, 117606, 12767	9	0.00371497	Y	14251, 19876, 14365, 16574, 13004, 54713, 319504, 12767, 11787	.
252	axon midline choice point recognition	.	2	0.138229	N	19876, 11820	0	1	N	NA	0	1	N	NA	1	1	N	19876	.
253	axon regeneration	.	6	0.00815908	Y	101490, 18213, 13838, 17319, 12257, 27528	0	1	N	NA	1	1	N	12257	0	1	N	NA	.
254	axonal fasciculation	.	2	0.464792	N	13838, 54713	1	1	N	17984	2	0.284408	N	20346, 54713	2	0.220419	N	17984, 54713	.
255	axonal transport	.	4	0.0566473	N	18472, 12794, 11777, 20655	0	1	N	NA	2	0.380093	N	73689, 50850	0	1	N	NA	.
256	axonal transport of mitochondrion	.	0	1	N	NA	0	1	N	NA	1	1	N	50850	0	1	N	NA	.
257	axonogenesis	.	37	9.8577e-09	Y	16572, 18213, 18472, 11461, 16870, 24136, 225743, 93691, 11789, 11426, 77630, 56177, 26396, 13642, 13004, 53625, 54713, 14432, 11820, 21974, 19876, 13193, 18028, 20562, 71653, 18164, 13176, 19277, 21838, 319504, 18481, 13838, 58208, 14168, 12168, 18845, 320563	7	0.0305792	Y	12933, 17984, 13193, 13642, 18481, 18508, 22421	13	0.0361184	Y	20346, 70433, 20350, 117606, 228357, 11924, 54214, 20360, 50850, 54713, 18508, 18128, 12767	14	0.00151079	Y	14251, 19876, 17984, 14365, 16574, 319504, 11426, 13004, 54713, 233489, 18128, 12767, 17756, 11787	.
258	axonogenesis involved in innervation	.	1	1	N	18164	0	1	N	NA	1	1	N	20346	0	1	N	NA	.
259	B cell activation	.	4	0.9905	N	65113, 12520, 17319, 17260	0	1	N	NA	4	0.82946	N	12192, 17685, 18708, 18987	6	0.242636	N	12192, 20377, 12193, 16842, 107823, 17688	.
260	B cell activation involved in immune response	.	1	1	N	65113	0	1	N	NA	1	1	N	17685	2	0.537757	N	107823, 17688	.
261	B cell apoptotic process	.	1	1	N	17319	0	1	N	NA	0	1	N	NA	0	1	N	NA	.
262	B cell differentiation	.	0	1	N	NA	0	1	N	NA	3	0.651838	N	17685, 18708, 18987	1	1	N	20377	.
263	B cell homeostasis	.	2	0.647338	N	17319, 17260	0	1	N	NA	0	1	N	NA	0	1	N	NA	.
264	B cell mediated immunity	.	1	1	N	65113	0	1	N	NA	2	0.889901	N	17685, 18987	2	0.806346	N	107823, 17688	.
265	B cell proliferation	.	3	0.833254	N	12520, 17319, 17260	0	1	N	NA	0	1	N	NA	1	1	N	16842	.
266	B cell receptor signaling pathway	.	1	1	N	17260	0	1	N	NA	0	1	N	NA	0	1	N	NA	.
267	barbed-end actin filament capping	.	0	1	N	NA	0	1	N	NA	1	1	N	19230	0	1	N	NA	.
268	base-excision repair	.	1	1	N	21665	1	1	N	15289	1	1	N	68240	4	0.0159069	Y	16882, 15364, 16881, 68240	.
269	base-excision repair, AP site formation	.	1	1	N	21665	0	1	N	NA	0	1	N	NA	0	1	N	NA	.
270	base-excision repair, DNA ligation	.	0	1	N	NA	0	1	N	NA	0	1	N	NA	1	1	N	16882	.
271	basic amino acid transport	.	0	1	N	NA	0	1	N	NA	1	1	N	11987	0	1	N	NA	.
272	behavior	.	41	4.22654e-05	Y	219228, 244723, 101490, 18472, 19088, 19242, 66797, 67869, 17260, 20614, 78286, 241656, 319974, 20655, 56710, 54713, 12257, 13167, 14812, 17920, 11843, 11820, 20620, 20983, 320790, 108012, 15452, 12286, 18189, 18163, 21833, 13838, 54720, 17918, 12444, 17319, 14168, 15357, 68166, 14406, 17536	5	0.549084	N	15572, 15357, 17536, 11843, 14415	13	0.424622	N	23802, 100503572, 20273, 98660, 56710, 73094, 54713, 12257, 13014, 17920, 14406, 17536, 13688	8	0.718297	N	110147, 20320, 19242, 17242, 80912, 54713, 13134, 68166	.
273	behavioral defense response	.	5	0.0483468	Y	56710, 17260, 13167, 68166, 14812	0	1	N	NA	1	1	N	56710	2	0.42747	N	17242, 68166	.
274	behavioral fear response	.	5	0.0452383	Y	56710, 17260, 13167, 68166, 14812	0	1	N	NA	1	1	N	56710	2	0.420627	N	17242, 68166	.
275	behavioral response to cocaine	.	0	1	N	NA	0	1	N	NA	0	1	N	NA	1	1	N	110147	.
276	behavioral response to pain	.	3	0.145082	N	12286, 12257, 14812	0	1	N	NA	1	1	N	12257	0	1	N	NA	.
277	benzene-containing compound metabolic process	.	0	1	N	NA	0	1	N	NA	1	1	N	14866	0	1	N	NA	.
278	Bergmann glial cell differentiation	.	1	1	N	22352	0	1	N	NA	0	1	N	NA	0	1	N	NA	.
279	beta-amyloid formation	.	1	1	N	56177	0	1	N	NA	0	1	N	NA	2	0.132595	N	12759, 233489	.
280	beta-amyloid metabolic process	.	1	1	N	56177	0	1	N	NA	0	1	N	NA	2	0.265325	N	12759, 233489	.
281	beta-catenin destruction complex disassembly	.	0	1	N	NA	0	1	N	NA	1	1	N	19053	0	1	N	NA	.
282	bicellular tight junction assembly	.	1	1	N	56327	0	1	N	NA	0	1	N	NA	0	1	N	NA	.
283	binding of sperm to zona pellucida	.	3	0.306668	N	21454, 12462, 12468	0	1	N	NA	1	1	N	15511	2	0.362872	N	21454, 12468	.
284	biological adhesion	.	57	0.088801	N	11461, 11789, 11426, 22350, 13806, 13642, 13004, 13003, 17920, 12833, 11820, 110611, 19876, 18221, 18189, 12361, 20185, 17254, 21838, 319504, 170758, 270120, 58208, 54725, 18949, 217869, 71409, 13612, 18477, 219228, 14870, 19242, 380928, 234023, 12010, 66797, 94184, 20677, 11803, 16898, 234214, 66592, 12215, 14758, 241201, 17356, 320790, 26905, 65113, 70103, 18163, 13838, 56327, 239857, 111173, 1…	11	0.399331	N	11803, 66870, 75909, 14870, 54401, 13642, 12540, 13003, 14758, 12305, 20677	25	0.630501	N	16594, 12192, 14270, 16195, 109333, 380928, 84004, 110351, 17920, 15901, 17988, 12831, 13821, 17356, 71994, 12361, 19230, 117606, 99167, 18708, 233651, 239857, 18128, 12767, 237979	26	0.0863474	N	12192, 21346, 14251, 20377, 12193, 19242, 12317, 11426, 13004, 13003, 66592, 12215, 15901, 16341, 67059, 19876, 26905, 20320, 319504, 67959, 16828, 14225, 16842, 18128, 17974, 12767	.
285	biological phase	.	3	0.392154	N	17918, 22596, 21749	0	1	N	NA	1	1	N	18128	1	1	N	18128	.
286	biomineral tissue development	.	6	0.380082	N	11480, 19242, 58214, 17260, 12168, 14758	1	1	N	14758	1	1	N	20541	1	1	N	19242	.
287	blastocyst development	.	4	0.544269	N	50927, 76246, 239083, 13135	2	0.419897	N	26554, 13135	0	1	N	NA	1	1	N	12649	.
288	blastocyst formation	.	1	1	N	239083	1	1	N	26554	0	1	N	NA	0	1	N	NA	.
289	blastocyst growth	.	1	1	N	76246	0	1	N	NA	0	1	N	NA	1	1	N	12649	.
290	blastoderm segmentation	.	0	1	N	NA	0	1	N	NA	2	0.212579	N	20346, 20350	0	1	N	NA	.
291	blood circulation	.	14	0.548106	N	320790, 19277, 70495, 83814, 21833, 78286, 20655, 11928, 60596, 17319, 12540, 15357, 12168, 52589	2	0.920237	N	12540, 15357	8	0.560439	N	20346, 15937, 20541, 18708, 60596, 98660, 83814, 12767	4	0.899484	N	70495, 83814, 12767, 12315	.
292	blood coagulation	.	1	1	N	11461	0	1	N	NA	0	1	N	NA	1	1	N	12306	.
293	blood vessel development	.	18	0.698764	N	16451, 19876, 320790, 19242, 18189, 21838, 17260, 319504, 20677, 225164, 230775, 13642, 12540, 12168, 15213, 12226, 17975, 14766	9	0.0269624	Y	15289, 13642, 66923, 18508, 12540, 22421, 12226, 81702, 20677	11	0.56162	N	12192, 268977, 672511, 11826, 84004, 18508, 18128, 12226, 22346, 12767, 12831	12	0.136618	N	12192, 12306, 19876, 19242, 20817, 12189, 319504, 16842, 15213, 18128, 12226, 12767	.
294	blood vessel endothelial cell differentiation	.	1	1	N	15213	0	1	N	NA	1	1	N	18128	2	0.0904651	N	15213, 18128	.
295	blood vessel endothelial cell migration	.	2	0.883085	N	19876, 13642	1	1	N	13642	2	0.683048	N	18128, 22346	2	0.574689	N	19876, 18128	.
296	blood vessel maturation	.	0	1	N	NA	1	1	N	81702	0	1	N	NA	0	1	N	NA	.
297	blood vessel morphogenesis	.	16	0.62158	N	16451, 19876, 320790, 19242, 18189, 21838, 319504, 20677, 230775, 13642, 12540, 12168, 15213, 12226, 17975, 14766	7	0.0817581	N	15289, 13642, 66923, 12540, 22421, 12226, 20677	8	0.753448	N	12192, 672511, 11826, 84004, 18128, 12226, 22346, 12767	12	0.0558264	N	12192, 12306, 19876, 19242, 20817, 12189, 319504, 16842, 15213, 18128, 12226, 12767	.
298	blood vessel remodeling	.	3	0.433139	N	320790, 17260, 12168	1	1	N	66923	0	1	N	NA	0	1	N	NA	.
299	BMP signaling pathway	.	4	0.826722	N	11480, 225743, 12168, 20666	0	1	N	NA	5	0.220065	N	228357, 20481, 22057, 18128, 15901	4	0.266019	N	20377, 16842, 18128, 15901	.
300	body fluid secretion	.	2	0.94121	N	18102, 17709	1	1	N	12305	2	0.780638	N	11826, 279561	2	0.67657	N	12306, 12443	.
301	body morphogenesis	.	0	1	N	NA	1	1	N	77087	2	0.628104	N	20481, 83691	1	1	N	16842	.
302	bone cell development	.	1	1	N	18472	0	1	N	NA	0	1	N	NA	1	1	N	12306	.
303	bone development	.	6	0.684532	N	18472, 20340, 19035, 54725, 17260, 12168	1	1	N	77087	3	0.818792	N	233651, 20481, 72055	2	0.903237	N	12306, 107823	.
304	bone maturation	.	0	1	N	NA	0	1	N	NA	1	1	N	233651	0	1	N	NA	.
305	bone mineralization	.	5	0.283961	N	11480, 19242, 17260, 12168, 14758	1	1	N	14758	1	1	N	20541	1	1	N	19242	.
306	bone morphogenesis	.	3	0.781522	N	20340, 17260, 12168	0	1	N	NA	1	1	N	20481	0	1	N	NA	.
307	bone remodeling	.	0	1	N	NA	0	1	N	NA	0	1	N	NA	1	1	N	20377	.
308	bone trabecula formation	.	0	1	N	NA	0	1	N	NA	0	1	N	NA	1	1	N	20377	.
309	bone trabecula morphogenesis	.	0	1	N	NA	0	1	N	NA	0	1	N	NA	1	1	N	20377	.
310	box C/D snoRNA 3'-end processing	.	0	1	N	NA	0	1	N	NA	0	1	N	NA	1	1	N	14113	.
311	box C/D snoRNA metabolic process	.	0	1	N	NA	0	1	N	NA	0	1	N	NA	1	1	N	14113	.
312	box C/D snoRNA processing	.	0	1	N	NA	0	1	N	NA	0	1	N	NA	1	1	N	14113	.
313	box C/D snoRNP assembly	.	0	1	N	NA	0	1	N	NA	2	0.119651	N	27275, 68845	0	1	N	NA	.
314	brain development	.	59	1.08719e-11	Y	11461, 16870, 22596, 24136, 20979, 30785, 77630, 22272, 54713, 13167, 241062, 11820, 20983, 19876, 18028, 12286, 18189, 30928, 20185, 170758, 208715, 58208, 54725, 12168, 11950, 18993, 18472, 18032, 19242, 207165, 66797, 56195, 73242, 17260, 11922, 11803, 15444, 107503, 11843, 21974, 17993, 93686, 17356, 74747, 13193, 320790, 93761, 20562, 12140, 15452, 20606, 23797, 24128, 22589, 17719, 14168, 1…	10	0.0233786	Y	11803, 13193, 12140, 16568, 20979, 18508, 12540, 22421, 11843, 226180	19	0.0498815	Y	20346, 17356, 216850, 14270, 20541, 18032, 231580, 70433, 23797, 22589, 11924, 11826, 20481, 54713, 12122, 18508, 18128, 15901, 12767	20	0.00133596	Y	17993, 19876, 19242, 12140, 14365, 15364, 17242, 68519, 20979, 17172, 13796, 13797, 54713, 16842, 18128, 15901, 12767, 12316, 13865, 12315	.
315	brain morphogenesis	.	3	0.339157	N	17356, 18472, 23797	0	1	N	NA	3	0.136774	N	17356, 231580, 23797	1	1	N	13796	.
316	brain renin-angiotensin system	.	1	1	N	17319	0	1	N	NA	0	1	N	NA	0	1	N	NA	.
317	branch elongation of an epithelium	.	0	1	N	NA	0	1	N	NA	1	1	N	24063	0	1	N	NA	.
318	branched-chain amino acid transport	.	1	1	N	17254	0	1	N	NA	0	1	N	NA	0	1	N	NA	.
319	branching involved in mammary gland duct morphogenesis	.	1	1	N	75605	1	1	N	12305	0	1	N	NA	0	1	N	NA	.
320	branching involved in prostate gland morphogenesis	.	0	1	N	NA	1	1	N	14155	0	1	N	NA	1	1	N	20377	.
321	branching involved in salivary gland morphogenesis	.	0	1	N	NA	0	1	N	NA	1	1	N	20346	0	1	N	NA	.
322	branching involved in ureteric bud morphogenesis	.	2	0.851533	N	18514, 94275	0	1	N	NA	1	1	N	233651	1	1	N	18514	.
323	branching morphogenesis of a nerve	.	0	1	N	NA	1	1	N	12876	0	1	N	NA	0	1	N	NA	.
324	branching morphogenesis of an epithelial tube	.	3	0.973033	N	75605, 18514, 94275	1	1	N	12305	4	0.558939	N	24063, 233651, 18128, 12767	5	0.172429	N	15364, 16842, 18128, 18514, 12767	.
325	branchiomotor neuron axon guidance	.	1	1	N	18845	0	1	N	NA	2	0.160745	N	20346, 20350	0	1	N	NA	.
326	brown fat cell differentiation	.	1	1	N	12176	0	1	N	NA	0	1	N	NA	0	1	N	NA	.
327	bud elongation involved in lung branching	.	0	1	N	NA	0	1	N	NA	1	1	N	24063	0	1	N	NA	.
328	C21-steroid hormone biosynthetic process	.	0	1	N	NA	0	1	N	NA	1	1	N	58226	0	1	N	NA	.
329	C21-steroid hormone metabolic process	.	0	1	N	NA	0	1	N	NA	1	1	N	58226	0	1	N	NA	.
330	calcineurin-NFAT signaling cascade	.	2	0.510544	N	54720, 19055	0	1	N	NA	0	1	N	NA	0	1	N	NA	.
331	calcium ion export	.	0	1	N	NA	0	1	N	NA	1	1	N	20541	0	1	N	NA	.
332	calcium ion homeostasis	.	9	0.93682	N	320790, 12308, 17918, 12286, 21838, 13167, 14873, 66592, 11820	1	1	N	66437	6	0.809783	N	320360, 16195, 20541, 68944, 12297, 98660	4	0.883304	N	20320, 14225, 66592, 12315	.
333	calcium ion import	.	7	0.396687	N	320790, 17918, 12286, 12361, 21838, 13167, 14873	0	1	N	NA	4	0.51766	N	20541, 58226, 12361, 12767	3	0.607151	N	14225, 12767, 12315	.
334	calcium ion import into cytosol	.	5	0.337038	N	320790, 17918, 21838, 13167, 14873	0	1	N	NA	1	1	N	20541	2	0.695276	N	14225, 12315	.
335	calcium ion regulated exocytosis	.	6	0.175041	N	20983, 12286, 20979, 26875, 20614, 11840	2	0.432814	N	20979, 18645	4	0.214415	N	58226, 56807, 18128, 13447	4	0.116773	N	22318, 20979, 18128, 215449	.
336	calcium ion transmembrane import into cytosol	.	5	0.337038	N	320790, 17918, 21838, 13167, 14873	0	1	N	NA	1	1	N	20541	2	0.695276	N	14225, 12315	.
337	calcium ion transmembrane transport	.	6	0.830703	N	320790, 17918, 12286, 21838, 13167, 14873	0	1	N	NA	6	0.324029	N	20541, 68944, 58226, 12297, 54377, 98660	2	0.941536	N	14225, 12315	.
338	calcium ion transmembrane transport via high voltage-gated calcium channel	.	0	1	N	NA	0	1	N	NA	1	1	N	12297	0	1	N	NA	.
339	calcium ion transport	.	11	0.620487	N	320790, 19055, 17918, 12286, 12361, 21838, 12257, 13167, 14873, 66592, 14812	0	1	N	NA	10	0.121282	N	20541, 68944, 58226, 12297, 12361, 54377, 279561, 12257, 98660, 12767	5	0.620135	N	67887, 14225, 66592, 12767, 12315	.
340	calcium ion transport from endoplasmic reticulum to cytosol	.	0	1	N	NA	0	1	N	NA	1	1	N	20541	0	1	N	NA	.
341	calcium ion transport into cytosol	.	5	0.561615	N	320790, 17918, 21838, 13167, 14873	0	1	N	NA	2	0.88447	N	20541, 12297	2	0.799282	N	14225, 12315	.
342	calcium ion-regulated exocytosis of neurotransmitter	.	4	0.0520754	N	20983, 12286, 20979, 20614	1	1	N	20979	1	1	N	13447	1	1	N	20979	.
343	calcium-dependent cell-cell adhesion via plasma membrane cell adhesion molecules	.	1	1	N	18189	0	1	N	NA	0	1	N	NA	0	1	N	NA	.
344	calcium-independent cell-cell adhesion via plasma membrane cell-adhesion molecules	.	1	1	N	54725	0	1	N	NA	0	1	N	NA	0	1	N	NA	.
345	calcium-mediated signaling	.	6	0.380082	N	54720, 19055, 17918, 15444, 14873, 52589	1	1	N	66437	2	0.889901	N	20541, 12767	3	0.485283	N	14225, 12767, 12315	.
346	calcium-mediated signaling using intracellular calcium source	.	0	1	N	NA	1	1	N	66437	0	1	N	NA	0	1	N	NA	.
347	camera-type eye development	.	20	0.0090992	Y	18213, 75605, 320790, 19242, 16870, 225998, 22352, 21838, 24136, 231051, 270120, 24128, 22632, 20666, 11789, 58208, 234267, 12168, 15312, 15444	1	1	N	18508	6	0.666009	N	11826, 20481, 234740, 18508, 22346, 237979	3	0.924821	N	12955, 19672, 19242	.
348	camera-type eye morphogenesis	.	7	0.196037	N	19242, 225998, 21838, 15312, 270120, 22632, 20666	1	1	N	18508	5	0.15962	N	11826, 20481, 18508, 22346, 237979	1	1	N	19242	.
349	camera-type eye photoreceptor cell differentiation	.	3	0.176282	N	19242, 225998, 21838	0	1	N	NA	1	1	N	237979	1	1	N	19242	.
350	cAMP biosynthetic process	.	3	0.844333	N	11803, 15444, 67252	2	0.466888	N	11803, 83397	2	0.832933	N	14680, 83397	2	0.735893	N	83397, 12315	.
351	cAMP catabolic process	.	1	1	N	18573	0	1	N	NA	0	1	N	NA	0	1	N	NA	.
352	cAMP metabolic process	.	4	0.773886	N	11803, 18573, 15444, 67252	2	0.539579	N	11803, 83397	2	0.889901	N	14680, 83397	2	0.806346	N	83397, 12315	.
353	cAMP-mediated signaling	.	2	0.774528	N	17993, 26875	0	1	N	NA	1	1	N	13688	1	1	N	17993	.
354	canonical Wnt signaling pathway	.	8	0.490282	N	23988, 11789, 70122, 19277, 12540, 21833, 20677, 11798	3	0.35841	N	12540, 22421, 20677	6	0.283959	N	228357, 70433, 72125, 67181, 19053, 18128	7	0.0504169	N	27041, 20377, 14365, 12443, 16842, 18128, 12316	.
355	canonical Wnt signaling pathway involved in negative regulation of apoptotic process	.	1	1	N	11789	0	1	N	NA	0	1	N	NA	0	1	N	NA	.
356	canonical Wnt signaling pathway involved in positive regulation of apoptotic process	.	1	1	N	11789	0	1	N	NA	0	1	N	NA	0	1	N	NA	.
357	canonical Wnt signaling pathway involved in regulation of cell proliferation	.	0	1	N	NA	0	1	N	NA	0	1	N	NA	1	1	N	20377	.
358	canonical Wnt signaling pathway involved in regulation of type B pancreatic cell proliferation	.	0	1	N	NA	0	1	N	NA	0	1	N	NA	1	1	N	20377	.
359	cap-dependent translational initiation	.	0	1	N	NA	0	1	N	NA	0	1	N	NA	1	1	N	55944	.
360	cap-independent translational initiation	.	0	1	N	NA	0	1	N	NA	0	1	N	NA	1	1	N	55944	.
361	carbohydrate biosynthetic process	.	5	0.784527	N	77781, 67300, 18655, 19046, 53625	0	1	N	NA	2	0.945714	N	75805, 58250	4	0.362738	N	280645, 94181, 71780, 11677	.
362	carbohydrate catabolic process	.	7	0.173993	N	74747, 18655, 13806, 19046, 20185, 13807, 17319	1	1	N	15289	1	1	N	15937	2	0.781788	N	16828, 14635	.
363	carbohydrate derivative biosynthetic process	.	23	0.326164	N	67300, 18102, 15452, 66445, 54195, 240119, 11946, 11803, 11958, 28146, 60596, 76898, 53625, 68292, 17705, 241062, 12168, 13135, 15444, 66592, 67252, 11950, 11843	5	0.520016	N	11803, 17705, 83397, 13135, 11843	15	0.178859	N	67466, 14680, 19089, 74126, 107895, 99011, 58250, 56228, 11826, 207806, 56520, 60596, 229363, 83397, 72727	8	0.682305	N	280645, 80286, 16881, 83397, 66592, 14735, 14923, 12315	.
364	carbohydrate derivative catabolic process	.	4	0.698133	N	15452, 18573, 68292, 229709	1	1	N	56409	1	1	N	71207	2	0.76559	N	71207, 105446	.
365	carbohydrate derivative metabolic process	.	47	0.00696837	Y	67300, 67003, 18655, 17720, 18573, 229709, 66218, 54195, 102060, 12858, 11803, 11946, 22272, 17709, 13806, 13807, 60596, 53625, 68292, 12257, 17705, 15444, 241062, 66592, 17721, 11843, 18102, 74747, 407785, 15452, 66445, 20185, 240119, 12868, 381101, 11958, 17719, 28146, 76898, 17319, 15357, 12168, 13135, 17717, 67252, 11950, 17711	9	0.254652	N	11803, 56409, 17705, 15357, 83397, 17717, 13135, 17711, 11843	26	0.035779	Y	67466, 17685, 71207, 19089, 107895, 74114, 98660, 99011, 58250, 11826, 60596, 12257, 83397, 76308, 72727, 14680, 74126, 66148, 67914, 15937, 56228, 207806, 56520, 12122, 229363, 106821	16	0.290844	N	71207, 67059, 16881, 16828, 280645, 12868, 80286, 105446, 83397, 66592, 14735, 14923, 67273, 14635, 12315, 11677	.
366	carbohydrate derivative transport	.	0	1	N	NA	0	1	N	NA	0	1	N	NA	1	1	N	14923	.
367	carbohydrate homeostasis	.	9	0.466373	N	16011, 13804, 75747, 19055, 17260, 15357, 75454, 26921, 20677	4	0.168105	N	18508, 15357, 223527, 20677	6	0.370245	N	75747, 18708, 68845, 18508, 75454, 68938	4	0.575292	N	20466, 75747, 74998, 26921	.
368	carbohydrate mediated signaling	.	0	1	N	NA	0	1	N	NA	1	1	N	68845	0	1	N	NA	.
369	carbohydrate metabolic process	.	21	0.62547	N	18597, 67300, 16011, 74747, 18655, 12286, 19046, 17254, 20185, 240119, 77781, 53881, 13806, 13807, 28146, 76898, 17319, 53625, 68292, 13135, 11843	3	0.914063	N	15289, 13135, 11843	14	0.349144	N	75805, 16195, 19089, 74126, 107895, 74178, 99011, 58250, 15937, 230796, 56228, 18708, 207806, 72727	11	0.339701	N	16592, 16828, 280645, 109801, 80286, 94181, 16881, 71780, 17449, 14635, 11677	.
370	carbohydrate phosphorylation	.	0	1	N	NA	0	1	N	NA	0	1	N	NA	1	1	N	14635	.
371	carbohydrate transport	.	3	0.938503	N	22350, 237542, 17319	0	1	N	NA	3	0.692167	N	18708, 11826, 68938	3	0.532923	N	16592, 18611, 20661	.
372	carbon dioxide transmembrane transport	.	0	1	N	NA	0	1	N	NA	1	1	N	11826	0	1	N	NA	.
373	carbon dioxide transport	.	0	1	N	NA	0	1	N	NA	1	1	N	11826	0	1	N	NA	.
374	carboxylic acid biosynthetic process	.	9	0.393445	N	66234, 76267, 17918, 104112, 20250, 17319, 14873, 106529, 19659	1	1	N	14415	5	0.517777	N	230796, 108156, 57874, 108097, 236539	7	0.0620301	N	58810, 16828, 76267, 14104, 12189, 236539, 67618	.
375	carboxylic acid catabolic process	.	4	0.876359	N	66044, 224530, 110826, 13167	0	1	N	NA	3	0.749802	N	235674, 74114, 93747	1	1	N	58810	.
376	carboxylic acid metabolic process	.	28	0.22912	N	18597, 66234, 18655, 19088, 94184, 110826, 56451, 109672, 50790, 76267, 13806, 13807, 20250, 13167, 14873, 74747, 66044, 407785, 18263, 20185, 104112, 240119, 224530, 17918, 76238, 17319, 106529, 19659	1	1	N	14415	15	0.368917	N	68977, 108156, 235674, 74114, 384281, 108097, 15937, 50790, 230796, 246221, 56695, 57874, 229363, 93747, 236539	12	0.329897	N	58810, 107045, 16828, 109801, 76267, 66400, 14104, 12189, 236539, 67618, 17449, 14635	.
377	carboxylic acid transmembrane transport	.	0	1	N	NA	0	1	N	NA	2	0.454383	N	11987, 72055	0	1	N	NA	.
378	carboxylic acid transport	.	7	0.745087	N	20983, 50790, 12286, 17254, 17319, 14812, 17920	1	1	N	65106	6	0.361609	N	11987, 50790, 55963, 74114, 72055, 17920	1	1	N	56442	.
379	cardiac atrium development	.	2	0.677508	N	12168, 20677	1	1	N	20677	1	1	N	18128	2	0.362872	N	107823, 18128	.
380	cardiac atrium morphogenesis	.	2	0.636668	N	12168, 20677	1	1	N	20677	1	1	N	18128	2	0.33188	N	107823, 18128	.
381	cardiac cell development	.	4	0.440768	N	23988, 110196, 51810, 234214	1	1	N	66923	2	0.734186	N	20541, 18128	1	1	N	18128	.
382	cardiac chamber development	.	8	0.299994	N	19876, 320790, 17260, 12168, 15213, 20677, 20666, 16911	2	0.646952	N	12876, 20677	4	0.562622	N	268977, 64010, 18128, 12767	6	0.0686997	N	19876, 14225, 107823, 15213, 18128, 12767	.
383	cardiac chamber formation	.	3	0.0466005	Y	17260, 20677, 20666	1	1	N	20677	1	1	N	18128	1	1	N	18128	.
384	cardiac chamber morphogenesis	.	6	0.385915	N	320790, 17260, 12168, 15213, 20677, 20666	2	0.542169	N	12876, 20677	2	0.891654	N	64010, 18128	4	0.225423	N	14225, 107823, 15213, 18128	.
385	cardiac conduction	.	0	1	N	NA	0	1	N	NA	1	1	N	20541	0	1	N	NA	.
386	cardiac conduction system development	.	1	1	N	12540	1	1	N	12540	1	1	N	18128	1	1	N	18128	.
387	cardiac endothelial cell differentiation	.	0	1	N	NA	1	1	N	66923	1	1	N	18128	1	1	N	18128	.
388	cardiac epithelial to mesenchymal transition	.	2	0.602686	N	56177, 15213	0	1	N	NA	1	1	N	18128	2	0.307656	N	15213, 18128	.
389	cardiac left ventricle morphogenesis	.	0	1	N	NA	1	1	N	12876	1	1	N	18128	1	1	N	18128	.
390	cardiac muscle adaptation	.	3	0.155355	N	101490, 19055, 17260	0	1	N	NA	0	1	N	NA	0	1	N	NA	.
391	cardiac muscle cell action potential	.	1	1	N	83814	0	1	N	NA	1	1	N	83814	1	1	N	83814	.
392	cardiac muscle cell action potential involved in contraction	.	1	1	N	83814	0	1	N	NA	1	1	N	83814	1	1	N	83814	.
393	cardiac muscle cell apoptotic process	.	2	0.753419	N	12176, 15357	1	1	N	15357	0	1	N	NA	0	1	N	NA	.
394	cardiac muscle cell contraction	.	1	1	N	83814	0	1	N	NA	1	1	N	83814	1	1	N	83814	.
395	cardiac muscle cell development	.	4	0.401599	N	23988, 110196, 51810, 234214	0	1	N	NA	1	1	N	20541	0	1	N	NA	.
396	cardiac muscle cell differentiation	.	6	0.298863	N	23988, 110196, 13642, 51810, 17260, 234214	1	1	N	13642	2	0.862173	N	216850, 20541	1	1	N	12317	.
397	cardiac muscle cell myoblast differentiation	.	0	1	N	NA	0	1	N	NA	1	1	N	18128	1	1	N	18128	.
398	cardiac muscle cell proliferation	.	1	1	N	17260	0	1	N	NA	2	0.534892	N	64010, 18128	1	1	N	18128	.
399	cardiac muscle contraction	.	2	0.946256	N	11928, 83814	0	1	N	NA	4	0.202149	N	20541, 98660, 83814, 12767	2	0.687926	N	83814, 12767	.
400	cardiac muscle hypertrophy	.	6	0.0821675	N	23988, 101490, 19055, 110196, 17260, 234214	0	1	N	NA	0	1	N	NA	0	1	N	NA	.
401	cardiac muscle hypertrophy in response to stress	.	3	0.134961	N	101490, 19055, 17260	0	1	N	NA	0	1	N	NA	0	1	N	NA	.
402	cardiac muscle tissue development	.	10	0.234465	N	23988, 320790, 110196, 13642, 51810, 12540, 17260, 234214, 12168, 15213	2	0.72639	N	13642, 12540	4	0.707343	N	64010, 216850, 20541, 18128	4	0.51126	N	12317, 14225, 15213, 18128	.
403	cardiac muscle tissue growth	.	4	0.463794	N	23988, 110196, 17260, 234214	0	1	N	NA	2	0.746646	N	64010, 18128	1	1	N	18128	.
404	cardiac muscle tissue morphogenesis	.	2	0.875887	N	320790, 15213	0	1	N	NA	1	1	N	18128	3	0.199573	N	14225, 15213, 18128	.
405	cardiac right atrium morphogenesis	.	0	1	N	NA	0	1	N	NA	1	1	N	18128	1	1	N	18128	.
406	cardiac right ventricle formation	.	0	1	N	NA	0	1	N	NA	1	1	N	18128	1	1	N	18128	.
407	cardiac right ventricle morphogenesis	.	2	0.448612	N	320790, 20677	1	1	N	20677	1	1	N	18128	1	1	N	18128	.
408	cardiac septum development	.	7	0.129519	N	19876, 320790, 12168, 15213, 20677, 20666, 16911	1	1	N	20677	4	0.281955	N	268977, 64010, 18128, 12767	5	0.0496706	Y	19876, 107823, 15213, 18128, 12767	.
409	cardiac septum morphogenesis	.	5	0.171813	N	320790, 12168, 15213, 20677, 20666	1	1	N	20677	2	0.693025	N	64010, 18128	3	0.216811	N	107823, 15213, 18128	.
410	cardiac vascular smooth muscle cell development	.	0	1	N	NA	1	1	N	66923	1	1	N	18128	1	1	N	18128	.
411	cardiac vascular smooth muscle cell differentiation	.	0	1	N	NA	1	1	N	66923	1	1	N	18128	1	1	N	18128	.
412	cardiac ventricle development	.	8	0.127651	N	19876, 320790, 17260, 12168, 15213, 20677, 20666, 16911	2	0.552388	N	12876, 20677	4	0.39399	N	268977, 64010, 18128, 12767	6	0.027228	Y	19876, 14225, 107823, 15213, 18128, 12767	.
413	cardiac ventricle formation	.	3	0.0330197	Y	17260, 20677, 20666	1	1	N	20677	1	1	N	18128	1	1	N	18128	.
414	cardiac ventricle morphogenesis	.	5	0.207489	N	320790, 17260, 15213, 20677, 20666	2	0.361669	N	12876, 20677	1	1	N	18128	3	0.242889	N	14225, 15213, 18128	.
415	cardioblast differentiation	.	0	1	N	NA	0	1	N	NA	1	1	N	18128	1	1	N	18128	.
416	cardioblast proliferation	.	0	1	N	NA	0	1	N	NA	1	1	N	18128	1	1	N	18128	.
417	cardiocyte differentiation	.	6	0.489284	N	23988, 110196, 13642, 51810, 17260, 234214	2	0.586407	N	13642, 66923	3	0.7125	N	216850, 20541, 18128	2	0.845678	N	12317, 18128	.
418	cardiolipin metabolic process	.	1	1	N	66592	0	1	N	NA	0	1	N	NA	1	1	N	66592	.
419	cardiovascular system development	.	32	0.53672	N	16451, 23988, 18213, 19242, 17260, 20677, 230775, 56177, 26396, 13642, 110196, 67040, 13003, 234214, 16911, 67155, 19876, 320790, 407785, 18189, 21838, 319504, 20666, 225164, 51810, 12540, 12168, 15213, 12226, 17975, 13831, 14766	12	0.0345537	Y	15289, 13642, 66923, 16568, 18508, 12540, 22421, 13003, 12226, 81702, 12876, 20677	20	0.321274	N	12192, 64010, 268977, 672511, 216850, 20541, 108156, 22346, 84004, 11826, 233651, 234740, 18508, 12226, 18128, 11764, 72938, 15901, 12767, 12831	19	0.0770759	N	12192, 19876, 19242, 319504, 17190, 12306, 12317, 20817, 14225, 12189, 16842, 107823, 107702, 13003, 15213, 12226, 18128, 15901, 12767	.
420	cargo loading into vesicle	.	0	1	N	NA	0	1	N	NA	0	1	N	NA	1	1	N	233489	.
421	carnitine metabolic process	.	0	1	N	NA	0	1	N	NA	1	1	N	74114	0	1	N	NA	.
422	carotid body glomus cell differentiation	.	0	1	N	NA	0	1	N	NA	0	1	N	NA	1	1	N	17172	.
423	cartilage condensation	.	1	1	N	21833	1	1	N	22421	0	1	N	NA	0	1	N	NA	.
424	cartilage development	.	7	0.519967	N	18028, 20340, 58214, 17260, 12168, 20678, 21833	1	1	N	22421	1	1	N	58250	1	1	N	15364	.
425	cartilage morphogenesis	.	1	1	N	17260	0	1	N	NA	0	1	N	NA	0	1	N	NA	.
426	catecholamine metabolic process	.	1	1	N	15452	0	1	N	NA	1	1	N	56695	1	1	N	11677	.
427	catecholamine secretion	.	2	0.799893	N	20983, 20979	1	1	N	20979	0	1	N	NA	1	1	N	20979	.
428	catecholamine transport	.	2	0.868248	N	20983, 20979	1	1	N	20979	0	1	N	NA	2	0.553961	N	20979, 69908	.
429	catecholamine uptake	.	0	1	N	NA	0	1	N	NA	0	1	N	NA	1	1	N	69908	.
430	catecholamine uptake involved in synaptic transmission	.	0	1	N	NA	0	1	N	NA	0	1	N	NA	1	1	N	69908	.
431	catechol-containing compound metabolic process	.	1	1	N	15452	0	1	N	NA	1	1	N	56695	1	1	N	11677	.
432	cation homeostasis	.	15	0.929329	N	320790, 65113, 12286, 12010, 21838, 20655, 12308, 59049, 11928, 17918, 13167, 14873, 66592, 11840, 11820	1	1	N	66437	7	0.955774	N	320360, 16195, 20541, 68944, 12297, 52892, 98660	6	0.89916	N	20320, 67712, 14225, 233489, 66592, 12315	.
433	cation transmembrane transport	.	18	0.395811	N	320790, 241794, 12286, 66445, 21838, 83814, 11946, 12868, 11958, 11928, 17918, 17705, 13167, 14873, 66592, 11840, 11950, 66142	2	0.9511	N	76252, 17705	11	0.337843	N	75607, 20541, 68944, 11826, 58226, 12297, 54377, 18704, 279561, 98660, 83814	6	0.753462	N	22318, 12868, 14225, 66592, 83814, 12315	.
434	cation transport	.	35	0.085863	N	67300, 66237, 241794, 12010, 229709, 53881, 11946, 11928, 80884, 12257, 17705, 13167, 14873, 66290, 14812, 66592, 11840, 73834, 320790, 65113, 19055, 12286, 12361, 66445, 21838, 23797, 83814, 12868, 56327, 11958, 17918, 17319, 66142, 11950, 17711	3	0.965794	N	76252, 17705, 17711	20	0.129212	N	75607, 71699, 20541, 68944, 12297, 12361, 20273, 279561, 72055, 98660, 23797, 83814, 54198, 11826, 58226, 52892, 54377, 18704, 12257, 12767	12	0.509113	N	22318, 12868, 80286, 67887, 67712, 80884, 14225, 233489, 66592, 83814, 12767, 12315	.
435	caveolin-mediated endocytosis	.	1	1	N	83814	0	1	N	NA	1	1	N	83814	1	1	N	83814	.
436	CD4-positive, alpha-beta T cell activation	.	2	0.893107	N	20185, 66592	0	1	N	NA	0	1	N	NA	2	0.589604	N	16842, 66592	.
437	CD4-positive, alpha-beta T cell differentiation	.	1	1	N	20185	0	1	N	NA	0	1	N	NA	1	1	N	16842	.
438	CD4-positive, alpha-beta T cell differentiation involved in immune response	.	0	1	N	NA	0	1	N	NA	0	1	N	NA	1	1	N	16842	.
439	CD4-positive, CD25-positive, alpha-beta regulatory T cell differentiation	.	1	1	N	20185	0	1	N	NA	0	1	N	NA	0	1	N	NA	.
440	Cdc42 protein signal transduction	.	1	1	N	71653	0	1	N	NA	0	1	N	NA	0	1	N	NA	.
441	cell activation	.	18	0.987878	N	320790, 65113, 11461, 70103, 15452, 12010, 20185, 21838, 17260, 20677, 20666, 11789, 58208, 12520, 13642, 17319, 66592, 69188	4	0.895899	N	15289, 13642, 22421, 20677	7	0.997148	N	12192, 17685, 16195, 18708, 18987, 12767, 17988	12	0.532709	N	12192, 12759, 20377, 22318, 12193, 14225, 16842, 107823, 66592, 17974, 17688, 12767	.
442	cell activation involved in immune response	.	1	1	N	65113	1	1	N	15289	1	1	N	17685	4	0.551823	N	22318, 16842, 107823, 17688	.
443	cell adhesion	.	57	0.0812887	N	11461, 11789, 11426, 22350, 13806, 13642, 13004, 13003, 17920, 12833, 11820, 110611, 19876, 18221, 18189, 12361, 20185, 17254, 21838, 319504, 170758, 270120, 58208, 54725, 18949, 217869, 71409, 13612, 18477, 219228, 14870, 19242, 380928, 234023, 12010, 66797, 94184, 20677, 11803, 16898, 234214, 66592, 12215, 14758, 241201, 17356, 320790, 26905, 65113, 70103, 18163, 13838, 56327, 239857, 111173, 1…	11	0.390076	N	11803, 66870, 75909, 14870, 54401, 13642, 12540, 13003, 14758, 12305, 20677	25	0.615442	N	16594, 12192, 14270, 16195, 109333, 380928, 84004, 110351, 17920, 15901, 17988, 12831, 13821, 17356, 71994, 12361, 19230, 117606, 99167, 18708, 233651, 239857, 18128, 12767, 237979	26	0.0808089	N	12192, 21346, 14251, 20377, 12193, 19242, 12317, 11426, 13004, 13003, 66592, 12215, 15901, 16341, 67059, 19876, 26905, 20320, 319504, 67959, 16828, 14225, 16842, 18128, 17974, 12767	.
444	cell adhesion mediated by integrin	.	1	1	N	170758	0	1	N	NA	0	1	N	NA	0	1	N	NA	.
445	cell adhesion molecule production	.	0	1	N	NA	0	1	N	NA	0	1	N	NA	1	1	N	14251	.
446	cell aggregation	.	1	1	N	21833	1	1	N	22421	0	1	N	NA	0	1	N	NA	.
447	cell aging	.	4	0.501205	N	67067, 17319, 69260, 20655	0	1	N	NA	1	1	N	228913	3	0.290924	N	12317, 15364, 66409	.
448	cell chemotaxis	.	3	0.996394	N	227541, 19277, 102103	1	1	N	15289	1	1	N	18128	3	0.815626	N	12317, 16842, 18128	.
449	cell communication by electrical coupling	.	0	1	N	NA	0	1	N	NA	1	1	N	20541	0	1	N	NA	.
450	cell communication by electrical coupling involved in cardiac conduction	.	0	1	N	NA	0	1	N	NA	1	1	N	20541	0	1	N	NA	.
451	cell communication involved in cardiac conduction	.	0	1	N	NA	0	1	N	NA	1	1	N	20541	0	1	N	NA	.
452	cell cycle	.	52	0.0890396	N	67300, 107733, 213582, 67941, 21749, 20218, 83946, 53380, 11789, 22350, 15468, 216848, 13205, 11820, 20742, 20620, 18221, 20185, 239083, 224105, 20666, 230861, 16569, 12444, 12048, 68166, 23988, 66156, 50927, 18472, 19046, 102060, 20677, 56710, 14677, 69260, 107503, 69188, 18514, 21974, 71514, 93687, 19055, 70103, 22589, 20843, 56327, 102103, 17319, 12540, 12069, 18767	12	0.179091	N	13194, 53619, 15289, 14155, 26554, 18508, 12540, 12069, 81702, 69010, 13205, 20677	28	0.202607	N	12192, 17685, 66671, 21343, 109333, 72930, 19385, 17220, 56275, 56710, 50850, 236539, 17988, 22428, 320394, 231580, 68942, 67956, 22589, 15937, 24063, 24086, 12122, 18508, 12048, 14208, 18767, 68240	43	3.28408e-08	Y	12192, 66311, 110147, 20377, 12193, 18611, 17164, 15364, 67941, 68519, 19183, 57441, 12317, 80986, 272551, 26992, 17688, 236539, 18514, 66197, 12316, 11787, 12315, 20466, 67177, 14365, 16882, 16881, 17172, 83815, 20843, 12649, 53378, 53598, 20817, 12443, 12189, 13134, 68166, 17215, 108989, 76915, 68240	.
453	cell cycle arrest	.	6	0.327674	N	56710, 11789, 17319, 69188, 102060, 20677	1	1	N	20677	3	0.607431	N	17685, 56710, 14208	5	0.0663267	N	12317, 15364, 12443, 12189, 11787	.
454	cell cycle checkpoint	.	7	0.454052	N	21974, 20620, 11789, 67941, 12048, 20677, 20666	2	0.644949	N	14155, 20677	4	0.558939	N	17685, 15937, 12048, 17988	9	0.00154714	Y	12649, 67177, 18611, 17164, 15364, 67941, 12443, 12189, 108989	.
455	cell cycle DNA replication	.	2	0.590667	N	20843, 22589	0	1	N	NA	1	1	N	22589	3	0.04842	Y	272551, 16881, 20843	.
456	cell cycle DNA replication initiation	.	0	1	N	NA	0	1	N	NA	0	1	N	NA	1	1	N	272551	.
457	cell cycle G1/S phase transition	.	7	0.386198	N	20620, 19055, 67941, 15468, 12444, 20677, 13205	3	0.247449	N	81702, 13205, 20677	2	0.935206	N	19385, 12122	3	0.600809	N	26992, 67941, 12443	.
458	cell cycle G2/M phase transition	.	4	0.564975	N	107503, 18514, 18767, 11820	0	1	N	NA	2	0.797518	N	15937, 18767	6	0.00659558	Y	12649, 20466, 15364, 12443, 18514, 12315	.
459	cell cycle phase	.	2	0.495744	N	22596, 21749	0	1	N	NA	0	1	N	NA	0	1	N	NA	.
460	cell cycle phase transition	.	14	0.229323	N	66156, 20620, 19055, 67941, 20677, 20666, 11789, 15468, 12444, 107503, 18767, 18514, 11820, 13205	5	0.132333	N	13194, 26554, 81702, 13205, 20677	6	0.651367	N	12192, 15937, 19385, 50850, 12122, 18767	12	0.00298588	Y	12192, 12649, 20466, 12193, 26992, 15364, 67941, 12443, 18514, 66197, 108989, 12315	.
461	cell cycle process	.	42	0.074719	N	67300, 66156, 23988, 18472, 213582, 67941, 21749, 83946, 102060, 20677, 56710, 11789, 22350, 15468, 69260, 216848, 107503, 69188, 18514, 13205, 11820, 20742, 21974, 71514, 93687, 20620, 19055, 70103, 18221, 20185, 239083, 20843, 22589, 20666, 230861, 16569, 12444, 17319, 12048, 12540, 68166, 18767	9	0.278688	N	13194, 14155, 26554, 18508, 12540, 81702, 69010, 13205, 20677	21	0.302434	N	12192, 17685, 22428, 320394, 109333, 19385, 68942, 56275, 67956, 22589, 56710, 15937, 24063, 50850, 12122, 18508, 12048, 236539, 14208, 18767, 17988	33	2.31176e-06	Y	12192, 66311, 110147, 12193, 18611, 17164, 15364, 67941, 68519, 12317, 80986, 272551, 26992, 17688, 236539, 18514, 66197, 12316, 11787, 12315, 20466, 67177, 16881, 83815, 20843, 12649, 53598, 12443, 12189, 13134, 68166, 108989, 76915	.
462	cell death	.	79	0.00544388	Y	18213, 12070, 107733, 12033, 18573, 18453, 67941, 83946, 241656, 53380, 20655, 13804, 11789, 15468, 14812, 68032, 67184, 20090, 13205, 11820, 18102, 20620, 19876, 13176, 16443, 75734, 12286, 67039, 22166, 224105, 26921, 94275, 21833, 20666, 54683, 58208, 227541, 54725, 12444, 12048, 15357, 12168, 13135, 17975, 11798, 18993, 23988, 68576, 14870, 19242, 12176, 18673, 17260, 20677, 56710, 77771, 118…	22	0.00314218	Y	13194, 12070, 53619, 66870, 14155, 14870, 65106, 26554, 66437, 18481, 22421, 29816, 20677, 13628, 11803, 12540, 15357, 12069, 13135, 12226, 11843, 13205	37	0.228592	N	64010, 12192, 17685, 64451, 73689, 109333, 72930, 70433, 74178, 58250, 19060, 56710, 11826, 12257, 15901, 23856, 20346, 68845, 70620, 74126, 279561, 19053, 24105, 22346, 15937, 56722, 79202, 18708, 56520, 71929, 12122, 12048, 15511, 12226, 18128, 268470, 12767	40	0.00109399	Y	12192, 20377, 18611, 19242, 15364, 17242, 67941, 12759, 13628, 12955, 80986, 233489, 66092, 17688, 15901, 11787, 27280, 20466, 19876, 21454, 109801, 20661, 14365, 66400, 17172, 66525, 26921, 67959, 66409, 12649, 14827, 20817, 12189, 16842, 12226, 18128, 268470, 17974, 12767, 11677	.
463	cell death in response to hydrogen peroxide	.	2	0.590667	N	13804, 22166	0	1	N	NA	0	1	N	NA	0	1	N	NA	.
464	cell death in response to oxidative stress	.	5	0.219828	N	71514, 13804, 18453, 22166, 20655	1	1	N	65106	0	1	N	NA	0	1	N	NA	.
465	cell development	.	122	2.64451e-11	Y	19744, 94246, 14299, 11461, 16870, 22352, 22596, 24136, 20979, 20614, 27528, 50790, 77630, 26396, 22350, 13642, 13004, 242274, 16478, 20620, 20983, 67155, 19876, 18028, 71653, 12286, 30928, 225998, 239083, 21838, 58208, 22240, 227541, 12048, 51810, 12168, 70834, 16572, 101490, 18472, 12010, 665113, 17260, 20678, 20677, 93691, 56710, 54138, 58214, 14432, 12257, 107503, 11840, 18514, 11843, 93686, …	22	0.013429	Y	17984, 13193, 14155, 14870, 15572, 16661, 66923, 26554, 18481, 20979, 29877, 22421, 20677, 12933, 54138, 13642, 15469, 16568, 18508, 12540, 11843, 12305	46	0.0662234	N	17685, 14270, 16195, 19089, 73689, 72313, 19385, 70433, 20350, 58250, 56710, 11924, 50790, 54198, 54214, 110351, 50850, 54713, 12257, 236539, 17920, 15901, 19726, 17988, 20346, 17356, 20541, 231580, 70620, 20262, 66225, 117606, 83814, 22589, 228357, 56228, 53872, 20481, 20360, 103554, 18508, 12048, 380773, 18128, 12767, 18987	42	0.00351418	Y	14251, 110147, 20377, 17984, 19242, 15364, 16574, 20979, 12759, 12317, 11426, 230257, 13004, 54713, 233489, 13047, 236539, 18514, 15901, 12316, 11787, 13865, 19876, 20320, 14365, 319504, 17172, 83814, 26921, 17190, 12306, 53378, 22240, 13796, 16842, 15213, 68166, 18128, 17974, 12767, 215449, 17756	.
466	cell differentiation in hindbrain	.	3	0.186904	N	18032, 12286, 18189	1	1	N	22421	1	1	N	18032	0	1	N	NA	.
467	cell differentiation in spinal cord	.	3	0.546297	N	12286, 20677, 16911	2	0.293703	N	18508, 20677	3	0.256653	N	70433, 18508, 18128	2	0.520968	N	17172, 18128	.
468	cell differentiation involved in kidney development	.	4	0.195237	N	18993, 170772, 19277, 17260	0	1	N	NA	1	1	N	18128	1	1	N	18128	.
469	cell differentiation involved in metanephros development	.	1	1	N	18993	0	1	N	NA	0	1	N	NA	0	1	N	NA	.
470	cell differentiation involved in salivary gland development	.	1	1	N	18028	0	1	N	NA	0	1	N	NA	0	1	N	NA	.
471	cell division	.	23	0.0925024	N	20742, 66156, 18993, 23988, 93687, 18472, 19242, 18221, 19046, 213582, 21749, 20678, 20843, 11789, 16569, 14677, 12444, 381126, 69260, 12048, 14168, 12540, 68166	5	0.373961	N	26554, 18508, 12540, 22421, 69010	10	0.513252	N	320394, 109333, 68942, 50850, 12048, 21969, 381126, 18508, 67956, 18128	19	0.000103238	Y	66311, 12193, 19242, 15364, 16882, 17242, 16881, 20843, 80986, 53598, 12443, 16842, 380614, 68166, 18128, 66197, 108989, 12316, 12315	.
472	cell fate commitment	.	11	0.244393	N	18213, 11789, 58208, 76246, 54713, 14432, 14168, 12540, 17260, 20678, 16911	3	0.433137	N	18508, 12540, 22421	6	0.40305	N	216850, 11924, 54713, 54624, 18508, 18128	5	0.374966	N	110147, 20377, 54713, 17172, 18128	.
473	cell fate commitment involved in formation of primary germ layer	.	1	1	N	76246	0	1	N	NA	1	1	N	54624	0	1	N	NA	.
474	cell fate commitment involved in pattern specification	.	0	1	N	NA	1	1	N	18508	1	1	N	18508	1	1	N	17172	.
475	cell fate determination	.	3	0.339157	N	54713, 12540, 17260	2	0.205314	N	18508, 12540	2	0.479894	N	54713, 18508	2	0.385172	N	54713, 17172	.
476	cell fate specification	.	2	0.925321	N	18213, 11789	1	1	N	18508	2	0.750668	N	18508, 18128	3	0.273462	N	110147, 17172, 18128	.
477	cell fate specification involved in pattern specification	.	0	1	N	NA	1	1	N	18508	1	1	N	18508	0	1	N	NA	.
478	cell growth	.	36	3.83254e-07	Y	23988, 18213, 18472, 16870, 18673, 24136, 20979, 241656, 53380, 83409, 11426, 56177, 53421, 110196, 15468, 234214, 67184, 13205, 11820, 20983, 67155, 13193, 20562, 71653, 245688, 12286, 24128, 83814, 381101, 54725, 12520, 14168, 12540, 12168, 18845, 320563	7	0.0463587	Y	76252, 17984, 13193, 20979, 12540, 12305, 13205	7	0.748937	N	20346, 54214, 70433, 66225, 20350, 20360, 83814	11	0.0491193	Y	11426, 20377, 12955, 17984, 53378, 245688, 13796, 20979, 16842, 83814, 11787	.
479	cell growth involved in cardiac muscle cell development	.	3	0.208394	N	23988, 110196, 234214	0	1	N	NA	0	1	N	NA	0	1	N	NA	.
480	cell junction assembly	.	6	0.505972	N	11426, 56327, 19277, 21838, 14758, 83814	2	0.593357	N	75909, 14758	2	0.922673	N	109333, 83814	3	0.564563	N	11426, 14251, 83814	.
481	cell junction maintenance	.	1	1	N	17356	0	1	N	NA	1	1	N	17356	0	1	N	NA	.
482	cell junction organization	.	8	0.366275	N	11426, 17356, 56327, 19277, 21838, 12540, 14758, 83814	3	0.305341	N	75909, 12540, 14758	3	0.825306	N	17356, 109333, 83814	3	0.682708	N	11426, 14251, 83814	.
483	cell killing	.	3	0.847875	N	18477, 12010, 54725	0	1	N	NA	0	1	N	NA	0	1	N	NA	.
484	cell maturation	.	6	0.63484	N	58214, 66797, 18189, 319504, 170758, 11820	1	1	N	14155	3	0.793022	N	11924, 18987, 19726	3	0.643601	N	230257, 319504, 17172	.
485	cell migration	.	48	0.0255869	Y	16451, 16011, 18993, 18213, 73723, 18472, 19242, 22352, 24136, 17260, 11789, 11426, 56876, 56177, 117600, 13642, 54713, 76108, 12257, 234214, 11843, 21974, 93686, 19876, 67771, 74747, 13193, 20562, 71653, 13176, 19277, 237542, 21838, 18481, 270120, 13838, 22240, 17918, 227541, 102103, 234267, 17319, 14168, 12540, 12168, 70834, 18845, 14766	12	0.0706488	N	17984, 13193, 15289, 13642, 26554, 18481, 18508, 12540, 22421, 18645, 12305, 11843	21	0.443266	N	20346, 14270, 16195, 20541, 109333, 66313, 20350, 22346, 11924, 18708, 84004, 11826, 20360, 233651, 54713, 12257, 18508, 18128, 494504, 12767, 12831	24	0.0143957	Y	19876, 20377, 67771, 17984, 19242, 14365, 17242, 17172, 319565, 11426, 12317, 53378, 22240, 13797, 54713, 16842, 13134, 18128, 17974, 494504, 12767, 12316, 13865, 11787	.
486	cell migration in hindbrain	.	2	0.397083	N	93686, 18845	0	1	N	NA	0	1	N	NA	1	1	N	16842	.
487	cell migration involved in endocardial cushion formation	.	0	1	N	NA	0	1	N	NA	2	0.0617242	N	233651, 18128	1	1	N	18128	.
488	cell migration involved in heart development	.	0	1	N	NA	0	1	N	NA	2	0.199927	N	233651, 18128	1	1	N	18128	.
489	cell migration involved in sprouting angiogenesis	.	2	0.647338	N	19876, 13642	1	1	N	13642	1	1	N	18128	2	0.339766	N	19876, 18128	.
490	cell morphogenesis	.	70	6.55124e-07	Y	18213, 11461, 17760, 16870, 22352, 114301, 24136, 20979, 83946, 20655, 11789, 11426, 77630, 56177, 26396, 22350, 13642, 13004, 54713, 53625, 76108, 11820, 20983, 19876, 73834, 18028, 71653, 13176, 12286, 19277, 21838, 319504, 170758, 270120, 83814, 58208, 54725, 234267, 108829, 12168, 68001, 320563, 16572, 18472, 19242, 665113, 225743, 17260, 93691, 56876, 54138, 14432, 21974, 93687, 93686, 13193…	15	0.0117605	Y	17984, 13193, 15572, 26554, 18481, 20979, 22421, 12933, 54138, 76411, 13642, 16568, 18508, 12540, 12305	26	0.161584	N	14270, 67046, 72313, 70433, 20350, 11924, 54214, 50850, 54713, 15901, 19726, 20346, 100503572, 66225, 117606, 83814, 68708, 99167, 228357, 53872, 20360, 234740, 18508, 18128, 12767, 72938	28	0.00239105	Y	14251, 20377, 17984, 19242, 15364, 16574, 20979, 12759, 12317, 11426, 13004, 54713, 233489, 13047, 15901, 11787, 19876, 14365, 319504, 83814, 53378, 13796, 16842, 15213, 380614, 18128, 12767, 17756	.
491	cell morphogenesis involved in differentiation	.	55	1.12607e-08	Y	18213, 11461, 17760, 16870, 22352, 24136, 20655, 11789, 11426, 77630, 56177, 26396, 13642, 13004, 54713, 53625, 76108, 11820, 19876, 18028, 71653, 13176, 12286, 19277, 21838, 319504, 170758, 270120, 58208, 108829, 12168, 320563, 16572, 18472, 665113, 225743, 17260, 93691, 56876, 14432, 21974, 93686, 13193, 20562, 18164, 19055, 15452, 18481, 18163, 77480, 13838, 14168, 12540, 15213, 18845	10	0.0354227	Y	12933, 17984, 13193, 15572, 13642, 26554, 18481, 18508, 12540, 22421	16	0.291351	N	20346, 14270, 70433, 20350, 117606, 228357, 11924, 54214, 53872, 20360, 50850, 54713, 18508, 18128, 15901, 12767	22	0.000541376	Y	14251, 19876, 20377, 17984, 14365, 15364, 16574, 319504, 11426, 12317, 53378, 13004, 54713, 16842, 15213, 233489, 13047, 18128, 15901, 12767, 17756, 11787	.
492	cell morphogenesis involved in neuron differentiation	.	46	1.52095e-10	Y	16572, 18213, 18472, 11461, 17760, 16870, 24136, 225743, 17260, 20655, 93691, 11789, 11426, 77630, 56177, 26396, 13642, 13004, 53625, 54713, 14432, 11820, 21974, 93686, 19876, 13193, 18028, 20562, 71653, 18164, 13176, 19055, 15452, 12286, 19277, 21838, 319504, 18481, 18163, 77480, 13838, 58208, 14168, 12168, 18845, 320563	8	0.0286522	Y	12933, 17984, 13193, 15572, 13642, 18481, 18508, 22421	15	0.0421977	Y	20346, 70433, 20350, 117606, 228357, 11924, 54214, 53872, 20360, 50850, 54713, 18508, 18128, 15901, 12767	16	0.00155686	Y	14251, 19876, 17984, 14365, 16574, 319504, 11426, 13004, 54713, 233489, 13047, 18128, 15901, 12767, 17756, 11787	.
493	cell motility	.	54	0.0172726	Y	18213, 22352, 24136, 11789, 11426, 56177, 26396, 13642, 54713, 76108, 16911, 19876, 71653, 13176, 19277, 237542, 21838, 75454, 270120, 22240, 227541, 234267, 12168, 70834, 16011, 18993, 23988, 16451, 73723, 18472, 19242, 17260, 56876, 117600, 69260, 12257, 234214, 11843, 21974, 93686, 67771, 74747, 13193, 20562, 18481, 13838, 15936, 17918, 102103, 17319, 14168, 12540, 18845, 14766	12	0.130917	N	17984, 13193, 15289, 13642, 26554, 18481, 18508, 12540, 22421, 18645, 12305, 11843	25	0.296461	N	14270, 16195, 109333, 66313, 20350, 11924, 84004, 11826, 54713, 12257, 19726, 12831, 20346, 20541, 75454, 22346, 68708, 18708, 20360, 233651, 18508, 380773, 18128, 12767, 494504	24	0.0466728	Y	19876, 20377, 67771, 17984, 19242, 14365, 17242, 17172, 319565, 11426, 12317, 53378, 22240, 13797, 54713, 16842, 13134, 18128, 17974, 494504, 12767, 12316, 13865, 11787	.
494	cell motility involved in cerebral cortex radial glia guided migration	.	0	1	N	NA	0	1	N	NA	1	1	N	14270	0	1	N	NA	.
495	cell part morphogenesis	.	55	1.22972e-07	Y	18213, 11461, 17760, 16870, 24136, 20979, 11789, 11426, 77630, 56177, 26396, 13642, 13004, 54713, 53625, 11820, 20983, 19876, 73834, 18028, 407785, 71653, 13176, 75734, 12286, 19277, 21838, 319504, 83814, 58208, 234267, 12048, 12168, 68001, 320563, 16572, 18472, 225743, 93691, 54138, 14432, 21974, 93686, 13193, 20562, 18164, 19055, 15452, 18481, 18163, 77480, 13838, 14168, 18845, 214459	14	0.00101147	Y	17984, 13193, 15572, 66437, 18481, 20979, 22421, 12933, 54138, 76411, 13642, 16568, 18508, 12305	27	0.00126433	Y	14270, 67046, 70433, 20350, 11924, 54214, 50850, 54713, 15901, 19726, 20346, 100503572, 66225, 117606, 83814, 68708, 99167, 228357, 53872, 20360, 234740, 18508, 12048, 380773, 18128, 12767, 72938	21	0.00306878	Y	14251, 19876, 17984, 14365, 16574, 20979, 319504, 83814, 12759, 11426, 13796, 13004, 54713, 233489, 13047, 380614, 18128, 15901, 12767, 17756, 11787	.
496	cell projection assembly	.	15	0.348705	N	73834, 71653, 18189, 19277, 665113, 170758, 11789, 54138, 22240, 22350, 234267, 14432, 76108, 12540, 214459	4	0.415658	N	54138, 16568, 12540, 18645	9	0.343831	N	14270, 67046, 100503572, 11826, 234740, 110351, 68708, 19726, 99167	3	0.959792	N	22240, 380614, 17974	.
497	cell projection morphogenesis	.	52	4.98383e-07	Y	18213, 11461, 17760, 16870, 24136, 20979, 11789, 11426, 77630, 56177, 26396, 13642, 13004, 54713, 53625, 11820, 20983, 19876, 73834, 18028, 71653, 13176, 12286, 19277, 21838, 319504, 83814, 58208, 234267, 12168, 68001, 320563, 16572, 18472, 225743, 93691, 54138, 14432, 21974, 93686, 13193, 20562, 18164, 19055, 15452, 18481, 18163, 77480, 13838, 14168, 18845, 214459	13	0.00224676	Y	17984, 13193, 15572, 18481, 20979, 22421, 12933, 54138, 76411, 13642, 16568, 18508, 12305	25	0.00328497	Y	14270, 67046, 70433, 20350, 11924, 54214, 50850, 54713, 15901, 19726, 20346, 100503572, 66225, 117606, 83814, 68708, 99167, 228357, 53872, 20360, 234740, 18508, 18128, 12767, 72938	21	0.00196232	Y	14251, 19876, 17984, 14365, 16574, 20979, 319504, 83814, 12759, 11426, 13796, 13004, 54713, 233489, 13047, 380614, 18128, 15901, 12767, 17756, 11787	.
498	cell projection organization	.	88	9.91724e-12	Y	18213, 14299, 11461, 17760, 16870, 22352, 24136, 20979, 20614, 27528, 73340, 20655, 11789, 11426, 50790, 77630, 56177, 26396, 22350, 13642, 13004, 54713, 242274, 53625, 76108, 17920, 11820, 18102, 20620, 20983, 19876, 73834, 18028, 71653, 13176, 12286, 18189, 19277, 21838, 224105, 319504, 170758, 270120, 26921, 83814, 58208, 22240, 227541, 234267, 12168, 68001, 68166, 320563, 16572, 101490, 18472…	19	0.000640522	Y	17984, 13193, 15572, 26554, 18481, 20979, 29877, 22421, 12933, 54138, 76411, 13642, 15469, 16568, 18508, 12540, 18645, 11843, 12305	39	0.000661017	Y	14270, 67046, 19089, 73689, 72313, 19385, 70433, 20350, 11924, 50790, 54198, 54214, 11826, 110351, 50850, 54713, 12257, 236539, 17920, 15901, 19726, 20346, 100503572, 231580, 70620, 20262, 66225, 117606, 83814, 68708, 99167, 228357, 53872, 20360, 234740, 18508, 18128, 12767, 72938	32	0.000441079	Y	14251, 20377, 17984, 19242, 16574, 20979, 12759, 11426, 13004, 54713, 233489, 13047, 236539, 15901, 11787, 13865, 19876, 67771, 20320, 14365, 319504, 83814, 26921, 22240, 13796, 15213, 380614, 68166, 18128, 17974, 12767, 17756	.
499	cell proliferation	.	70	0.0273727	Y	18213, 75605, 67067, 18573, 22352, 22596, 24136, 231051, 53381, 83946, 192156, 11789, 11946, 26396, 13642, 54713, 13167, 18102, 20102, 19876, 67155, 18028, 18263, 12361, 20185, 94275, 20666, 58208, 12520, 12444, 12048, 15357, 12168, 15312, 16011, 18993, 18477, 50927, 14870, 18472, 19242, 11480, 67204, 18673, 56195, 17260, 102060, 20678, 20677, 69260, 12257, 107503, 18514, 17993, 17356, 74747, 937…	16	0.0970861	N	17984, 14870, 15289, 12140, 66923, 29877, 22421, 20677, 13642, 16568, 18508, 12540, 15357, 12226, 217946, 12305	30	0.576584	N	64010, 75607, 12192, 16195, 18176, 17220, 75841, 22057, 11826, 110351, 54713, 66190, 12257, 15901, 17988, 17356, 231580, 12361, 22346, 24063, 18708, 20481, 233651, 381126, 18508, 12048, 68083, 12226, 18128, 12767	43	3.10476e-05	Y	12192, 20377, 17984, 19242, 15364, 68519, 26931, 53381, 12759, 12317, 26992, 54713, 231464, 233489, 18514, 66197, 15901, 12316, 17993, 19876, 14365, 12140, 17172, 12649, 12306, 53378, 20817, 14225, 12443, 77987, 13796, 13797, 12785, 16842, 13134, 15213, 12226, 380614, 18128, 17974, 12767, 215449, 11677	.
500	cell proliferation in bone marrow	.	1	1	N	17260	0	1	N	NA	0	1	N	NA	1	1	N	16842	.
501	cell proliferation in external granule layer	.	1	1	N	107503	0	1	N	NA	0	1	N	NA	0	1	N	NA	.
502	cell proliferation in forebrain	.	3	0.262931	N	18993, 12140, 24136	3	0.0154143	Y	12140, 18508, 22421	1	1	N	18508	3	0.0605783	N	12140, 15364, 13797	.
503	cell proliferation in hindbrain	.	1	1	N	107503	0	1	N	NA	0	1	N	NA	0	1	N	NA	.
504	cell proliferation in midbrain	.	0	1	N	NA	0	1	N	NA	0	1	N	NA	1	1	N	14365	.
505	cell proliferation involved in heart morphogenesis	.	1	1	N	12168	0	1	N	NA	1	1	N	18128	1	1	N	18128	.
506	cell proliferation involved in heart valve development	.	1	1	N	12168	0	1	N	NA	0	1	N	NA	0	1	N	NA	.
507	cell proliferation involved in heart valve morphogenesis	.	1	1	N	12168	0	1	N	NA	0	1	N	NA	0	1	N	NA	.
508	cell recognition	.	11	0.011444	Y	13838, 19876, 21454, 12462, 66797, 54725, 239857, 54713, 14432, 12468, 11820	1	1	N	17984	4	0.410972	N	20346, 239857, 54713, 15511	6	0.0301768	Y	19876, 17984, 21454, 54713, 17974, 12468	.
509	cell redox homeostasis	.	7	0.0118193	Y	54683, 18477, 73723, 18453, 22166, 53381, 109815	0	1	N	NA	2	0.645516	N	56551, 52892	2	0.537757	N	14827, 53381	.
510	cell separation after cytokinesis	.	0	1	N	NA	0	1	N	NA	1	1	N	68942	0	1	N	NA	.
511	cell surface receptor signaling pathway	.	76	0.151792	N	18213, 12070, 74513, 22352, 24136, 19262, 27528, 20218, 83946, 241656, 11789, 11426, 230594, 22350, 13642, 15468, 12794, 14812, 67184, 13205, 11820, 20742, 19876, 71653, 16443, 70122, 20340, 18189, 19277, 237542, 21838, 224105, 75454, 94275, 21833, 20666, 225164, 56224, 12520, 12048, 12168, 11798, 16011, 23988, 16451, 14870, 18472, 11480, 665113, 225743, 70495, 17260, 20677, 272381, 56434, 230775…	22	0.013429	Y	13194, 12070, 17984, 14155, 14870, 108013, 74513, 26554, 22421, 29816, 20677, 22190, 56434, 12933, 13642, 16568, 18508, 12540, 12876, 11843, 12305, 13205	41	0.259901	N	268977, 16195, 73689, 18176, 12297, 70433, 15980, 66313, 20350, 70294, 22057, 56275, 68939, 58250, 54377, 67181, 15901, 13688, 672511, 20346, 72125, 75454, 19053, 117606, 24105, 80904, 228357, 79202, 24063, 18708, 20481, 20360, 12122, 234740, 381126, 18508, 12048, 54624, 18128, 72938, 494504	31	0.283966	N	20377, 17984, 18611, 13386, 17164, 15364, 70495, 11426, 27041, 26992, 66592, 15901, 12316, 19876, 20320, 20661, 14365, 94216, 108075, 17172, 14827, 53378, 14225, 12443, 12189, 16842, 15213, 380614, 18128, 17974, 494504	.
512	cell surface receptor signaling pathway involved in cell-cell signaling	.	22	0.0341153	Y	23988, 93687, 70122, 19055, 74513, 18189, 19277, 665113, 24136, 17260, 70495, 18163, 21833, 20677, 11426, 11789, 76246, 14402, 12540, 14812, 13205, 11798	9	0.00450261	Y	13194, 74513, 108013, 26554, 12540, 22421, 12876, 13205, 20677	9	0.452946	N	672511, 228357, 70433, 72125, 54624, 67181, 19053, 18128, 494504	12	0.0222565	Y	11426, 27041, 20377, 26992, 14365, 15364, 12443, 16842, 70495, 18128, 494504, 12316	.
513	cell surface receptor signaling pathway involved in heart development	.	1	1	N	15213	0	1	N	NA	1	1	N	18128	2	0.24768	N	15213, 18128	.
514	cell volume homeostasis	.	1	1	N	12729	0	1	N	NA	1	1	N	11826	0	1	N	NA	.
515	cell-abiotic substrate adhesion	.	0	1	N	NA	0	1	N	NA	1	1	N	15901	1	1	N	15901	.
516	cell-cell adhesion	.	40	0.128394	N	219228, 18477, 14870, 380928, 11461, 234023, 12010, 94184, 20677, 11789, 22350, 13806, 13642, 16898, 66592, 12215, 17920, 110611, 19876, 241201, 320790, 26905, 65113, 70103, 18221, 18189, 20185, 17254, 21838, 319504, 270120, 18163, 58208, 54725, 239857, 111173, 12540, 18949, 217869, 71409	7	0.583851	N	66870, 75909, 14870, 54401, 13642, 12540, 20677	17	0.671812	N	12192, 16594, 16195, 71994, 380928, 19230, 117606, 18708, 84004, 233651, 110351, 239857, 17920, 12767, 17988, 237979, 13821	18	0.154139	N	12192, 16341, 21346, 14251, 67059, 19876, 12193, 26905, 20320, 319504, 67959, 16828, 14225, 16842, 66592, 17974, 12215, 12767	.
517	cell-cell adhesion mediated by cadherin	.	0	1	N	NA	0	1	N	NA	0	1	N	NA	1	1	N	14251	.
518	cell-cell adhesion via plasma-membrane adhesion molecules	.	7	0.69013	N	219228, 241201, 19876, 18189, 54725, 239857, 270120	0	1	N	NA	4	0.720962	N	84004, 233651, 239857, 237979	2	0.939391	N	19876, 20320	.
519	cell-cell junction assembly	.	2	0.87954	N	56327, 19277	0	1	N	NA	1	1	N	109333	0	1	N	NA	.
520	cell-cell junction organization	.	7	0.433292	N	11426, 17356, 56327, 19277, 21838, 12540, 14758	2	0.636824	N	12540, 14758	2	0.943939	N	17356, 109333	1	1	N	11426	.
521	cell-cell recognition	.	3	0.510355	N	21454, 12462, 12468	0	1	N	NA	1	1	N	15511	3	0.14917	N	21454, 17974, 12468	.
522	cell-cell signaling	.	56	0.00345822	Y	74513, 14299, 67869, 24136, 20979, 26875, 20614, 11789, 11426, 13167, 12794, 14812, 17920, 13205, 20620, 20983, 70122, 12286, 18189, 19277, 108030, 75454, 170758, 94353, 26921, 21833, 20666, 28146, 54003, 15357, 11798, 23988, 219228, 18472, 19242, 11480, 665113, 70495, 17260, 20677, 56876, 76246, 14677, 11840, 93687, 320790, 19055, 20606, 18163, 114679, 17918, 14401, 14402, 12540, 14406, 14800	14	0.0277125	Y	13194, 108013, 74513, 26554, 20979, 22421, 223527, 20677, 18508, 12540, 15357, 12876, 18645, 13205	20	0.664306	N	672511, 320360, 70433, 12297, 72125, 75454, 19053, 228357, 11826, 56695, 54624, 18508, 67181, 18128, 17920, 14406, 494504, 19726, 13688, 13447	23	0.0527293	N	14251, 22318, 20377, 20320, 74998, 19242, 14365, 15364, 108075, 20979, 70495, 26921, 69908, 11426, 27041, 53378, 26992, 12443, 16842, 18128, 494504, 215449, 12316	.
523	cell-cell signaling by wnt	.	16	0.176936	N	23988, 93687, 70122, 19277, 665113, 24136, 70495, 18163, 21833, 20677, 11426, 11789, 76246, 12540, 13205, 11798	7	0.0223233	Y	13194, 26554, 12540, 22421, 12876, 13205, 20677	9	0.282697	N	672511, 228357, 70433, 72125, 54624, 67181, 19053, 18128, 494504	12	0.00687345	Y	11426, 27041, 20377, 26992, 14365, 15364, 12443, 16842, 70495, 18128, 494504, 12316	.
524	cell-matrix adhesion	.	4	0.890611	N	11426, 12361, 21838, 14758	2	0.626409	N	14758, 12305	2	0.939243	N	18708, 12361	1	1	N	11426	.
525	cell-substrate adherens junction assembly	.	1	1	N	21838	0	1	N	NA	0	1	N	NA	0	1	N	NA	.
526	cell-substrate adhesion	.	9	0.645447	N	11426, 56327, 19242, 12361, 21838, 12540, 170758, 14758, 13612	3	0.495972	N	12540, 14758, 12305	5	0.693519	N	14270, 18708, 12361, 18128, 15901	6	0.272882	N	11426, 12317, 20377, 19242, 18128, 15901	.
527	cell-substrate junction assembly	.	3	0.649985	N	11426, 21838, 14758	1	1	N	14758	0	1	N	NA	1	1	N	11426	.
528	cellular alcohol biosynthetic process	.	1	1	N	14137	0	1	N	NA	0	1	N	NA	0	1	N	NA	.
529	cellular alcohol metabolic process	.	1	1	N	14137	0	1	N	NA	0	1	N	NA	0	1	N	NA	.
530	cellular aldehyde metabolic process	.	0	1	N	NA	0	1	N	NA	3	0.227377	N	68977, 56695, 58226	2	0.491626	N	58810, 109801	.
531	cellular amide metabolic process	.	52	0.000186622	Y	107733, 20055, 19981, 67941, 13681, 67869, 67427, 68836, 20218, 27207, 20655, 56177, 26396, 230594, 20090, 13205, 11820, 268449, 20102, 20185, 65019, 217351, 68969, 79044, 230861, 121022, 28146, 52469, 213988, 217869, 16011, 66475, 14870, 66235, 67204, 70495, 228858, 98221, 20677, 11803, 16898, 14873, 14950, 67681, 625249, 26905, 19055, 66845, 241447, 53379, 68463, 13358	9	0.220003	N	13628, 67212, 11803, 14870, 66235, 68969, 12876, 13205, 20677	17	0.571251	N	12192, 75805, 68952, 66973, 75841, 384281, 22057, 56275, 229317, 231659, 53872, 192160, 269037, 66190, 13437, 13688, 14866	32	1.53862e-06	Y	12192, 67840, 68135, 12193, 67941, 20394, 80912, 70495, 67427, 98221, 12759, 13628, 12317, 66071, 55944, 231464, 233489, 17149, 16341, 107045, 26905, 109801, 67557, 67712, 65019, 66409, 30052, 27397, 60365, 213988, 17974, 108989	.
532	cellular amine metabolic process	.	4	0.313346	N	18245, 18263, 15452, 20603	1	1	N	20603	2	0.65667	N	56695, 22346	1	1	N	20603	.
533	cellular amino acid biosynthetic process	.	0	1	N	NA	1	1	N	14415	2	0.563675	N	108156, 236539	2	0.460496	N	236539, 67618	.
534	cellular amino acid catabolic process	.	1	1	N	66044	0	1	N	NA	0	1	N	NA	0	1	N	NA	.
535	cellular amino acid metabolic process	.	2	0.997698	N	66044, 18263	1	1	N	14415	5	0.40007	N	108156, 246221, 384281, 229363, 236539	3	0.69322	N	107045, 236539, 67618	.
536	cellular anion homeostasis	.	2	0.431943	N	19775, 12286	0	1	N	NA	0	1	N	NA	0	1	N	NA	.
537	cellular biogenic amine biosynthetic process	.	3	0.0872938	N	18245, 18263, 20603	1	1	N	20603	0	1	N	NA	1	1	N	20603	.
538	cellular biogenic amine metabolic process	.	3	0.328372	N	18245, 18263, 20603	1	1	N	20603	0	1	N	NA	1	1	N	20603	.
539	cellular calcium ion homeostasis	.	9	0.921765	N	320790, 12308, 17918, 12286, 21838, 13167, 14873, 66592, 11820	1	1	N	66437	6	0.786394	N	320360, 16195, 20541, 68944, 12297, 98660	4	0.869166	N	20320, 14225, 66592, 12315	.
540	cellular carbohydrate biosynthetic process	.	3	0.563563	N	77781, 19046, 53625	0	1	N	NA	0	1	N	NA	2	0.532227	N	71780, 11677	.
541	cellular carbohydrate catabolic process	.	1	1	N	19046	1	1	N	15289	0	1	N	NA	0	1	N	NA	.
542	cellular carbohydrate metabolic process	.	6	0.883973	N	77781, 16011, 53881, 74747, 19046, 53625	1	1	N	15289	4	0.783949	N	75805, 15937, 16195, 74178	3	0.815626	N	71780, 14635, 11677	.
543	cellular catabolic process	.	42	0.51076	N	66156, 18477, 101490, 18573, 12176, 19046, 19184, 225743, 229709, 110826, 22214, 22215, 66914, 53380, 13804, 230598, 230594, 22350, 236733, 66094, 68292, 13167, 14873, 93687, 20620, 70247, 66044, 15452, 19173, 217351, 57296, 24128, 83814, 19170, 54683, 53895, 224530, 381101, 12520, 17319, 213988, 109815	7	0.795981	N	13194, 15289, 30945, 19173, 56409, 26554, 12876	37	0.00223736	Y	12192, 70797, 71207, 23802, 109778, 68977, 19385, 235674, 66313, 75841, 74114, 70294, 22057, 99011, 27362, 230753, 54473, 56695, 52892, 52830, 269037, 93747, 672511, 70620, 74126, 19053, 24105, 22346, 83814, 56228, 26441, 24086, 103554, 192160, 380773, 268470, 14866	22	0.141256	N	12192, 16341, 71207, 12193, 109801, 66689, 66799, 26931, 83814, 12759, 78651, 80750, 12306, 58810, 53378, 60365, 213988, 105446, 231464, 52830, 268470, 17149	.
544	cellular cation homeostasis	.	14	0.882719	N	320790, 65113, 12286, 21838, 20655, 12308, 59049, 11928, 17918, 13167, 14873, 66592, 11840, 11820	1	1	N	66437	7	0.905574	N	320360, 16195, 20541, 68944, 12297, 52892, 98660	4	0.970969	N	20320, 14225, 66592, 12315	.
545	cellular chemical homeostasis	.	22	0.646515	N	19775, 320790, 19055, 65113, 12286, 21838, 17260, 75454, 26921, 20677, 20655, 13804, 12308, 59049, 11928, 17918, 13167, 15357, 14873, 66592, 11840, 11820	4	0.803915	N	66437, 15357, 223527, 20677	12	0.663258	N	320360, 230796, 16195, 20541, 68944, 18708, 68845, 11826, 12297, 52892, 75454, 98660	7	0.889549	N	20466, 20320, 74998, 14225, 66592, 26921, 12315	.
546	cellular chloride ion homeostasis	.	1	1	N	12286	0	1	N	NA	0	1	N	NA	0	1	N	NA	.
547	cellular component assembly	.	103	7.58848e-05	Y	67300, 67941, 19184, 225887, 20979, 20614, 53380, 22350, 56378, 238799, 12833, 16911, 20742, 20620, 20740, 67155, 73834, 71653, 75734, 12286, 68523, 20185, 239083, 21838, 21833, 22240, 12729, 54003, 52469, 217869, 70834, 101490, 67684, 18472, 241794, 665113, 17260, 72193, 98221, 24074, 54138, 14432, 14312, 66592, 11840, 53605, 20562, 18481, 22589, 56327, 17319, 14168, 12540, 17710, 235459, 18213,…	24	0.00657203	Y	75909, 15289, 108013, 16981, 107686, 26554, 66437, 66734, 18481, 20979, 29877, 22421, 29816, 66706, 24074, 54138, 54401, 56378, 16568, 12540, 15357, 18645, 14758, 13205	51	0.0269252	Y	67466, 23802, 320360, 68877, 68879, 66537, 19060, 74192, 11826, 52892, 110351, 235169, 76308, 17920, 15901, 672511, 67675, 100503572, 68845, 66148, 19230, 229317, 83814, 99167, 228357, 18708, 12122, 234740, 237979, 14270, 67046, 19089, 109333, 66359, 56275, 227333, 544971, 50850, 103468, 11764, 19726, 320394, 68942, 70620, 22346, 22589, 68708, 52120, 27275, 20481, 54624	40	0.02466	Y	66311, 14251, 110147, 68135, 22318, 15364, 544963, 67941, 20979, 57441, 98221, 12759, 12317, 11426, 12955, 55944, 231464, 233489, 66592, 16979, 15901, 12316, 16341, 17993, 20740, 67771, 26905, 20320, 107686, 83814, 12306, 53378, 22240, 20817, 14225, 380614, 68166, 17974, 108989, 71902	.
548	cellular component assembly involved in morphogenesis	.	4	0.99593	N	73834, 18472, 54138, 214459	2	0.835049	N	54138, 16568	6	0.56961	N	67046, 100503572, 234740, 68708, 19726, 99167	1	1	N	380614	.
549	cellular component biogenesis	.	108	0.000290363	Y	67300, 20055, 67941, 19184, 225887, 20979, 20614, 53380, 22350, 56378, 238799, 12833, 16911, 20742, 20620, 20740, 67155, 73834, 71653, 75734, 12286, 68523, 20185, 239083, 21838, 21833, 22240, 12729, 54003, 52469, 217869, 17975, 70834, 101490, 67684, 18472, 241794, 665113, 17260, 72193, 98221, 24074, 54138, 14432, 14312, 66592, 11840, 53605, 20562, 18481, 22589, 56327, 17319, 14168, 12540, 17710, …	25	0.0100978	Y	75909, 15289, 26554, 66437, 66734, 20979, 24074, 54138, 56378, 14758, 13205, 19428, 108013, 16981, 107686, 18481, 29877, 22421, 29816, 66706, 54401, 16568, 12540, 15357, 18645	55	0.0284766	Y	67466, 23802, 320360, 68877, 68879, 66537, 19060, 74192, 11826, 52892, 110351, 235169, 76308, 17920, 15901, 672511, 67675, 100503572, 68845, 66148, 19230, 72462, 229317, 83814, 99167, 228357, 18708, 66181, 12122, 234740, 237979, 14270, 67046, 19089, 109333, 66359, 56275, 227333, 544971, 50850, 103468, 11764, 19726, 68147, 320394, 68942, 70620, 22346, 22589, 68708, 52120, 27275, 20481, 54624, 18128	47	0.00400748	Y	66311, 14251, 110147, 68135, 22318, 15364, 544963, 67941, 20979, 57441, 98221, 12759, 12317, 11426, 12955, 55944, 14113, 231464, 233489, 66592, 16979, 15901, 12316, 16341, 17993, 20740, 67771, 26905, 67134, 20320, 107686, 83814, 66409, 78651, 12306, 53378, 22240, 20817, 14225, 380614, 68166, 18128, 216119, 17974, 108989, 215449, 71902	.
550	cellular component disassembly	.	15	0.303112	N	20742, 69126, 20740, 72018, 74747, 73723, 18472, 12176, 66218, 13804, 11789, 12868, 12257, 14168, 17754	4	0.394611	N	53619, 66437, 29877, 66734	11	0.110227	N	72018, 320528, 55963, 231580, 20262, 50850, 12257, 19230, 19053, 117606, 619605	6	0.520865	N	14251, 20740, 12868, 80986, 17318, 17449	.
551	cellular component disassembly involved in execution phase of apoptosis	.	1	1	N	13804	1	1	N	53619	0	1	N	NA	0	1	N	NA	.
552	cellular component maintenance	.	1	1	N	17356	0	1	N	NA	1	1	N	17356	0	1	N	NA	.
553	cellular component morphogenesis	.	73	1.1814e-06	Y	18213, 11461, 17760, 16870, 22352, 114301, 24136, 20979, 83946, 20655, 11789, 11426, 77630, 56177, 26396, 22350, 13642, 13004, 54713, 53625, 76108, 11820, 20983, 19876, 73834, 18028, 407785, 71653, 13176, 75734, 12286, 19277, 21838, 319504, 170758, 270120, 83814, 58208, 54725, 234267, 12048, 108829, 12168, 68001, 320563, 16572, 18472, 19242, 665113, 225743, 17260, 93691, 56876, 54138, 14432, 2197…	16	0.00957817	Y	17984, 13193, 15572, 26554, 66437, 18481, 20979, 22421, 12933, 54138, 76411, 13642, 16568, 18508, 12540, 12305	28	0.147242	N	14270, 67046, 72313, 70433, 20350, 11924, 54214, 50850, 54713, 15901, 19726, 20346, 100503572, 66225, 117606, 83814, 68708, 99167, 228357, 53872, 20360, 234740, 18508, 12048, 380773, 18128, 12767, 72938	28	0.0064994	Y	14251, 20377, 17984, 19242, 15364, 16574, 20979, 12759, 12317, 11426, 13004, 54713, 233489, 13047, 15901, 11787, 19876, 14365, 319504, 83814, 53378, 13796, 16842, 15213, 380614, 18128, 12767, 17756	.
554	cellular copper ion homeostasis	.	2	0.360087	N	11840, 11820	0	1	N	NA	1	1	N	52892	0	1	N	NA	.
555	cellular defense response	.	1	1	N	12010	0	1	N	NA	0	1	N	NA	0	1	N	NA	.
556	cellular detoxification	.	2	0.510544	N	18477, 20655	0	1	N	NA	1	1	N	14866	0	1	N	NA	.
557	cellular detoxification of nitrogen compound	.	0	1	N	NA	0	1	N	NA	1	1	N	14866	0	1	N	NA	.
558	cellular divalent inorganic cation homeostasis	.	9	0.942456	N	320790, 12308, 17918, 12286, 21838, 13167, 14873, 66592, 11820	1	1	N	66437	6	0.819166	N	320360, 16195, 20541, 68944, 12297, 98660	4	0.888938	N	20320, 14225, 66592, 12315	.
559	cellular glucan metabolic process	.	2	0.883085	N	77781, 19046	1	1	N	15289	2	0.683048	N	16195, 74178	0	1	N	NA	.
560	cellular glucose homeostasis	.	7	0.292718	N	13804, 19055, 17260, 15357, 75454, 26921, 20677	3	0.210428	N	15357, 223527, 20677	3	0.699073	N	18708, 68845, 75454	3	0.540003	N	20466, 74998, 26921	.
561	cellular heat acclimation	.	1	1	N	245688	0	1	N	NA	0	1	N	NA	1	1	N	245688	.
562	cellular homeostasis	.	32	0.139881	N	18477, 73723, 18453, 17260, 53381, 20677, 20655, 13804, 11789, 59049, 11928, 13167, 14873, 66592, 11840, 11820, 19775, 320790, 65113, 19055, 12286, 21838, 22166, 75454, 26921, 54683, 12308, 17918, 54003, 12729, 15357, 109815	5	0.718611	N	22190, 66437, 15357, 223527, 20677	14	0.615342	N	320360, 16195, 20541, 68845, 68944, 12297, 68942, 75454, 98660, 230796, 56551, 18708, 11826, 52892	9	0.805705	N	14827, 20466, 20320, 74998, 14225, 66592, 53381, 26921, 12315	.
563	cellular hormone metabolic process	.	1	1	N	19659	0	1	N	NA	1	1	N	58226	0	1	N	NA	.
564	cellular hyperosmotic response	.	1	1	N	22596	0	1	N	NA	1	1	N	11826	0	1	N	NA	.
565	cellular hyperosmotic salinity response	.	1	1	N	22596	0	1	N	NA	0	1	N	NA	0	1	N	NA	.
566	cellular hypotonic response	.	1	1	N	12257	0	1	N	NA	1	1	N	12257	0	1	N	NA	.
567	cellular ion homeostasis	.	15	0.84672	N	19775, 320790, 65113, 12286, 21838, 20655, 12308, 59049, 11928, 17918, 13167, 14873, 66592, 11840, 11820	1	1	N	66437	7	0.91738	N	320360, 16195, 20541, 68944, 12297, 52892, 98660	4	0.974726	N	20320, 14225, 66592, 12315	.
568	cellular iron ion homeostasis	.	3	0.453071	N	59049, 65113, 20655	0	1	N	NA	0	1	N	NA	0	1	N	NA	.
569	cellular ketone metabolic process	.	3	0.964392	N	50790, 15357, 13167	1	1	N	15357	6	0.139801	N	50790, 230796, 68977, 56695, 58226, 67914	3	0.607151	N	109801, 12189, 11677	.
570	cellular lipid biosynthetic process	.	1	1	N	14137	0	1	N	NA	0	1	N	NA	1	1	N	14104	.
571	cellular lipid catabolic process	.	4	0.907322	N	101490, 224530, 110826, 13167	0	1	N	NA	3	0.788003	N	235674, 74114, 93747	0	1	N	NA	.
572	cellular lipid metabolic process	.	29	0.429406	N	101490, 66234, 19088, 110826, 109672, 319554, 192156, 50790, 76267, 20250, 110196, 14137, 13167, 241062, 66592, 407785, 104112, 241447, 208715, 18807, 224530, 17918, 12520, 17319, 84652, 12540, 15357, 106529, 19659	2	0.994798	N	12540, 15357	17	0.367112	N	16195, 235674, 71795, 68952, 74114, 108097, 56077, 227333, 50790, 230796, 18708, 18719, 57874, 18704, 66190, 67181, 93747	8	0.91867	N	76267, 56442, 66400, 219024, 14104, 12189, 71780, 66592	.
573	cellular localization	.	111	1.21088e-07	Y	67300, 12033, 20979, 20614, 20218, 53380, 26396, 22350, 53421, 50797, 268420, 238799, 12794, 20742, 20983, 73834, 75734, 12286, 21838, 75454, 94353, 21833, 12048, 237859, 76936, 70834, 68137, 16572, 18477, 18472, 12492, 665113, 17260, 66914, 20677, 83409, 68090, 12257, 14950, 66592, 11840, 11843, 18245, 70349, 20562, 19055, 26422, 73296, 22589, 56327, 111173, 14168, 12540, 18767, 109815, 17760, 2…	24	0.00374302	Y	26554, 66437, 20979, 22421, 223527, 20677, 236915, 54401, 76411, 16568, 18508, 12540, 11773, 15357, 83397, 12876, 18645, 14758, 66890, 69276, 11843, 19428, 66096, 13205	68	4.26922e-07	Y	12192, 16594, 320360, 18176, 19385, 72930, 75841, 11305, 54198, 54473, 56695, 83397, 67181, 76308, 17920, 13447, 72727, 110379, 20541, 66661, 100503572, 68845, 74126, 12361, 19230, 75454, 24105, 83814, 99167, 228357, 30059, 56228, 24063, 320528, 18708, 233651, 192160, 12122, 12048, 18508, 72938, 73689, 12297, 70294, 22057, 56275, 170829, 227801, 68938, 54214, 50850, 12257, 103468, 11764, 69582, 1…	34	0.138086	N	12192, 14251, 22318, 74998, 19242, 16574, 20394, 20979, 69908, 12317, 11426, 12955, 83397, 66592, 12215, 12316, 12315, 20466, 21454, 20320, 20661, 66525, 83815, 319565, 83814, 26921, 12306, 14225, 12189, 17318, 68166, 108989, 215449, 12468	.
574	cellular macromolecular complex assembly	.	49	3.21689e-05	Y	66379, 67941, 19184, 225887, 21749, 20614, 53380, 11789, 56378, 238799, 13205, 20742, 268449, 68566, 20740, 67155, 12121, 21833, 66706, 54561, 12729, 52469, 68166, 217869, 101490, 50927, 67684, 15441, 56195, 73242, 72193, 98221, 24074, 16898, 14312, 11840, 53605, 17993, 67771, 26905, 57296, 18481, 22589, 56327, 101739, 14168, 17710, 235459, 14007	10	0.0596089	N	24074, 108013, 107686, 56378, 18481, 29877, 18645, 29816, 66706, 13205	17	0.329691	N	320360, 320394, 68845, 68877, 66359, 19230, 66537, 68879, 229317, 22589, 27275, 74192, 52892, 544971, 235169, 103468, 11764	22	0.00187924	Y	16341, 66311, 17993, 20740, 68135, 67771, 26905, 67941, 107686, 544963, 98221, 12759, 12317, 12955, 20817, 14225, 55944, 231464, 233489, 68166, 17974, 71902	.
575	cellular macromolecule biosynthetic process	.	188	4.74968e-06	Y	66970, 21665, 94246, 75605, 104383, 20055, 19981, 67941, 16870, 19184, 66855, 22596, 24136, 67427, 20218, 22632, 109151, 53380, 77630, 26396, 22350, 16478, 241062, 18139, 16911, 15273, 67155, 18027, 20102, 18028, 66104, 30928, 20185, 225998, 65019, 217351, 94353, 21833, 58208, 121022, 227541, 76898, 52469, 51810, 18949, 13135, 16764, 12168, 15312, 217869, 17975, 67393, 18993, 66475, 66235, 207165…	34	0.102393	N	17984, 15289, 66235, 59022, 26554, 23983, 81702, 223527, 20677, 13628, 11803, 24074, 15469, 192195, 11843, 13205, 67212, 20384, 20021, 18002, 66923, 68969, 18481, 22421, 268903, 170753, 54401, 56784, 18508, 12540, 13135, 12069, 217946, 17536	83	0.227205	N	217864, 12192, 22712, 216850, 21343, 68877, 66973, 107895, 75841, 68879, 99011, 228913, 11305, 230753, 230796, 54198, 54713, 269037, 192195, 17920, 15901, 13688, 72727, 23856, 69257, 68845, 17692, 74126, 12361, 67956, 24105, 74164, 229317, 228357, 56228, 18708, 53872, 66181, 192160, 18508, 380773, 16764, 18987, 17536, 108946, 19714, 68240, 64010, 66671, 19089, 73689, 18032, 109333, 17220, 59022, …	92	2.1809e-07	Y	12192, 20377, 242466, 110147, 70998, 12193, 12593, 17242, 67941, 80912, 19183, 67427, 22634, 12759, 12317, 80286, 234959, 272551, 26992, 54713, 13047, 15901, 11787, 20466, 100072, 109801, 67557, 67712, 16882, 16881, 65019, 17172, 67959, 12649, 280645, 60365, 52502, 12443, 77987, 213988, 16842, 13134, 17974, 17215, 18029, 108989, 19714, 68240, 67840, 68135, 17984, 71148, 15364, 67005, 270110, 5744…	.
576	cellular macromolecule catabolic process	.	27	0.389801	N	66156, 12176, 19184, 225743, 22214, 22215, 66914, 53380, 13804, 230594, 22350, 236733, 66094, 68292, 93687, 20620, 70247, 19173, 217351, 57296, 24128, 83814, 19170, 53895, 12520, 213988, 109815	4	0.846989	N	13194, 30945, 19173, 26554	29	0.00013064	Y	12192, 70797, 23802, 19385, 66313, 75841, 70294, 22057, 99011, 27362, 230753, 54473, 52892, 52830, 269037, 672511, 70620, 74126, 19053, 24105, 22346, 83814, 56228, 26441, 24086, 103554, 192160, 380773, 268470	18	0.0187938	Y	12192, 16341, 12193, 66689, 66799, 26931, 83814, 12759, 78651, 80750, 12306, 53378, 60365, 213988, 231464, 52830, 268470, 17149	.
577	cellular macromolecule localization	.	70	0.000145766	Y	67300, 12033, 21749, 83946, 53380, 11426, 22350, 53421, 76108, 238799, 50797, 14812, 17920, 67184, 13205, 20742, 73834, 66661, 75734, 12121, 12286, 18189, 12361, 237542, 108030, 22166, 83814, 21833, 24067, 56224, 12520, 12048, 76936, 68137, 23988, 18477, 68576, 19242, 12492, 66797, 665113, 229709, 66914, 20677, 83409, 12257, 15444, 14950, 12215, 14758, 11843, 18245, 70349, 21454, 108012, 12462, 1…	16	0.0203733	Y	66437, 20677, 236915, 54401, 16568, 18508, 12540, 11773, 83397, 12876, 14758, 69276, 11843, 19428, 66096, 13205	47	1.21698e-05	Y	12192, 320360, 18176, 72930, 19385, 12297, 22057, 170829, 68938, 54473, 54198, 54214, 12257, 83397, 67181, 103468, 11764, 17920, 72727, 13821, 66661, 100503572, 68845, 231580, 12361, 74126, 279561, 19230, 24105, 668173, 22346, 83814, 22589, 228357, 56722, 30059, 56228, 320528, 18708, 233651, 12122, 192160, 18508, 12048, 54624, 11772, 18767	21	0.327074	N	12192, 14251, 20466, 22318, 21454, 20320, 74998, 19242, 20394, 66525, 83814, 319565, 11426, 12306, 12317, 17318, 12189, 83397, 12215, 108989, 12468	.
578	cellular metabolic compound salvage	.	1	1	N	15452	0	1	N	NA	0	1	N	NA	0	1	N	NA	.
579	cellular metal ion homeostasis	.	14	0.754813	N	320790, 65113, 12286, 21838, 20655, 12308, 59049, 11928, 17918, 13167, 14873, 66592, 11840, 11820	1	1	N	66437	7	0.831213	N	320360, 16195, 20541, 68944, 12297, 52892, 98660	4	0.945896	N	20320, 14225, 66592, 12315	.
580	cellular modified amino acid biosynthetic process	.	0	1	N	NA	0	1	N	NA	1	1	N	108156	0	1	N	NA	.
581	cellular modified amino acid metabolic process	.	8	0.0993902	N	625249, 14870, 12286, 18453, 14873, 53381, 228858, 20655	1	1	N	14870	3	0.628129	N	18451, 108156, 14866	4	0.210053	N	109801, 56442, 66071, 53381	.
582	cellular monovalent inorganic anion homeostasis	.	1	1	N	12286	0	1	N	NA	0	1	N	NA	0	1	N	NA	.
583	cellular monovalent inorganic cation homeostasis	.	1	1	N	11928	0	1	N	NA	2	0.790927	N	20541, 98660	0	1	N	NA	.
584	cellular nitrogen compound catabolic process	.	10	0.469213	N	13804, 381101, 230594, 15452, 18573, 217351, 213988, 66094, 229709, 24128	1	1	N	56409	9	0.0867018	N	12192, 230753, 71207, 109778, 192160, 380773, 22057, 269037, 52830	11	0.00220992	Y	12192, 16341, 78651, 71207, 12193, 60365, 213988, 105446, 231464, 52830, 17149	.
585	cellular oxidant detoxification	.	2	0.464792	N	18477, 20655	0	1	N	NA	0	1	N	NA	0	1	N	NA	.
586	cellular phosphate ion homeostasis	.	1	1	N	19775	0	1	N	NA	0	1	N	NA	0	1	N	NA	.
587	cellular pigmentation	.	1	1	N	17918	0	1	N	NA	0	1	N	NA	0	1	N	NA	.
588	cellular polysaccharide biosynthetic process	.	3	0.443155	N	77781, 19046, 53625	0	1	N	NA	0	1	N	NA	0	1	N	NA	.
589	cellular polysaccharide catabolic process	.	0	1	N	NA	1	1	N	15289	0	1	N	NA	0	1	N	NA	.
590	cellular polysaccharide metabolic process	.	3	0.710123	N	77781, 19046, 53625	1	1	N	15289	2	0.738406	N	16195, 74178	0	1	N	NA	.
591	cellular potassium ion homeostasis	.	1	1	N	11928	0	1	N	NA	1	1	N	98660	0	1	N	NA	.
592	cellular potassium ion transport	.	3	0.939993	N	241794, 11928, 83814	0	1	N	NA	2	0.912066	N	98660, 83814	2	0.836173	N	22318, 83814	.
593	cellular process involved in reproduction in multicellular organism	.	5	0.996865	N	67155, 18472, 239083, 12048, 69260	0	1	N	NA	6	0.737186	N	17685, 56228, 103554, 12048, 380773, 12767	4	0.838895	N	110147, 20377, 12767, 12316	.
594	cellular process regulating host cell cycle in response to virus	.	1	1	N	12048	0	1	N	NA	1	1	N	12048	0	1	N	NA	.
595	cellular protein catabolic process	.	21	0.447376	N	66156, 93687, 70247, 20620, 12176, 19173, 19184, 57296, 225743, 22214, 83814, 66914, 22215, 19170, 53380, 53895, 22350, 12520, 236733, 68292, 109815	4	0.708411	N	13194, 30945, 19173, 26554	22	0.00160687	Y	672511, 70797, 23802, 19385, 70620, 66313, 74126, 75841, 70294, 19053, 24105, 99011, 83814, 22346, 27362, 54473, 56228, 26441, 24086, 52892, 103554, 268470	9	0.500556	N	12759, 12306, 80750, 53378, 66689, 66799, 26931, 268470, 83814	.
596	cellular protein complex assembly	.	23	0.0493297	Y	20742, 68566, 17993, 101490, 20740, 67771, 66379, 57296, 225887, 18481, 73242, 20614, 53380, 66706, 11789, 56327, 56378, 52469, 14168, 238799, 68166, 17710, 11840	6	0.15926	N	56378, 18481, 29877, 18645, 29816, 66706	11	0.293941	N	74192, 320360, 320394, 66359, 68877, 52892, 235169, 19230, 66537, 103468, 11764	13	0.0186154	Y	66311, 17993, 20740, 67771, 544963, 12759, 12317, 12955, 14225, 233489, 68166, 17974, 71902	.
597	cellular protein complex disassembly	.	6	0.281779	N	20742, 11789, 20740, 73723, 14168, 17754	1	1	N	29877	4	0.299184	N	231580, 20262, 50850, 19230	3	0.418263	N	20740, 80986, 17318	.
598	cellular protein complex localization	.	1	1	N	22350	0	1	N	NA	0	1	N	NA	0	1	N	NA	.
599	cellular protein localization	.	70	0.000117366	Y	67300, 12033, 21749, 83946, 53380, 11426, 22350, 53421, 76108, 238799, 50797, 14812, 17920, 67184, 13205, 20742, 73834, 66661, 75734, 12121, 12286, 18189, 12361, 237542, 108030, 22166, 83814, 21833, 24067, 56224, 12520, 12048, 76936, 68137, 23988, 18477, 68576, 19242, 12492, 66797, 665113, 229709, 66914, 20677, 83409, 12257, 15444, 14950, 12215, 14758, 11843, 18245, 70349, 21454, 108012, 12462, 1…	16	0.0190979	Y	66437, 20677, 236915, 54401, 16568, 18508, 12540, 11773, 83397, 12876, 14758, 69276, 11843, 19428, 66096, 13205	45	4.65151e-05	Y	320360, 18176, 72930, 19385, 12297, 22057, 170829, 68938, 54473, 54198, 54214, 12257, 83397, 67181, 103468, 11764, 17920, 72727, 13821, 66661, 100503572, 68845, 231580, 12361, 74126, 279561, 19230, 24105, 668173, 22346, 83814, 22589, 228357, 56722, 30059, 56228, 320528, 18708, 233651, 12122, 18508, 12048, 54624, 11772, 18767	20	0.405291	N	14251, 20466, 22318, 21454, 20320, 74998, 19242, 20394, 66525, 83814, 319565, 11426, 12306, 12317, 17318, 12189, 83397, 12215, 108989, 12468	.
600	cellular protein modification process	.	122	0.0202388	Y	94246, 75605, 66979, 24136, 53380, 77630, 26396, 22350, 241062, 13003, 20742, 20620, 20185, 239083, 21838, 75454, 227541, 76898, 12444, 13135, 12168, 70834, 16451, 18477, 101490, 66077, 18472, 19046, 18193, 665113, 17260, 207565, 22214, 66914, 22215, 20677, 83409, 24074, 56397, 234135, 12257, 12014, 69188, 11843, 93687, 13193, 18087, 19055, 70103, 18481, 77480, 23797, 22589, 240119, 17319, 111173…	29	0.023411	Y	14155, 14870, 15289, 65106, 26554, 223527, 20677, 24074, 30945, 15469, 192195, 13003, 11843, 13194, 13193, 18087, 16981, 18002, 18481, 22421, 54401, 18508, 12540, 15357, 13135, 12226, 18645, 12305, 69010	72	0.0105702	Y	217864, 12192, 75607, 70797, 23802, 216850, 16195, 18176, 18451, 72930, 107895, 75841, 59001, 99011, 19060, 230796, 54473, 384309, 192195, 67181, 15901, 72727, 71778, 672511, 68845, 17692, 74126, 12361, 19230, 75454, 67956, 24105, 229317, 83814, 80904, 228357, 56228, 24063, 18708, 57874, 18508, 12767, 66671, 67046, 19089, 109333, 66313, 70294, 74178, 56275, 22378, 13549, 56397, 414872, 12257, 399…	46	0.262196	N	12192, 14251, 110147, 20377, 12193, 17164, 66799, 15364, 69908, 12759, 12955, 234959, 80286, 26992, 14113, 107823, 13003, 66197, 15901, 12315, 17993, 20466, 20320, 66689, 16881, 66525, 83814, 26921, 12649, 12306, 80750, 280645, 53378, 20817, 14225, 12443, 12189, 17318, 16842, 12226, 268470, 17974, 12767, 108989, 215449, 71902	.
601	cellular respiration	.	20	1.30536e-07	Y	18597, 67003, 17993, 17995, 407785, 17720, 12176, 66445, 56451, 66218, 12858, 12868, 22272, 17719, 17709, 17716, 17717, 17710, 17721, 17711	3	0.212471	N	68202, 17717, 17711	4	0.440321	N	66359, 66148, 12122, 67914	4	0.271161	N	17993, 12868, 67273, 17449	.
602	cellular response to abiotic stimulus	.	13	0.146398	N	19242, 11461, 12176, 22596, 22632, 56876, 11928, 12444, 12257, 12048, 15444, 17920, 13205	2	0.805424	N	13194, 13205	8	0.176638	N	12192, 18708, 24086, 11826, 12048, 12257, 98660, 17920	8	0.0564234	N	12192, 12649, 80750, 20377, 12955, 19242, 15364, 17172	.
603	cellular response to acid chemical	.	14	0.0352643	Y	68576, 18213, 75747, 225998, 22596, 17260, 83409, 56710, 56876, 13806, 12048, 12833, 69188, 67184	1	1	N	66096	5	0.565834	N	56710, 75747, 11826, 19385, 12048	3	0.800014	N	12306, 75747, 94216	.
604	cellular response to alcohol	.	1	1	N	208715	0	1	N	NA	0	1	N	NA	1	1	N	12189	.
605	cellular response to alkaloid	.	1	1	N	12048	0	1	N	NA	2	0.436687	N	20541, 12048	1	1	N	110147	.
606	cellular response to amino acid starvation	.	0	1	N	NA	0	1	N	NA	1	1	N	231659	0	1	N	NA	.
607	cellular response to amino acid stimulus	.	6	0.415009	N	68576, 56876, 75747, 12048, 12833, 83409	1	1	N	66096	2	0.900011	N	75747, 12048	2	0.819739	N	75747, 94216	.
608	cellular response to angiotensin	.	1	1	N	229709	0	1	N	NA	0	1	N	NA	0	1	N	NA	.
609	cellular response to antibiotic	.	1	1	N	17260	0	1	N	NA	0	1	N	NA	0	1	N	NA	.
610	cellular response to arsenic-containing substance	.	2	0.279162	N	14873, 13205	1	1	N	13205	0	1	N	NA	0	1	N	NA	.
611	cellular response to ATP	.	1	1	N	20655	0	1	N	NA	0	1	N	NA	0	1	N	NA	.
612	cellular response to biotic stimulus	.	7	0.792675	N	14870, 12010, 17319, 12257, 17260, 17975, 109815	1	1	N	14870	4	0.792521	N	56722, 68944, 54624, 12257	0	1	N	NA	.
613	cellular response to BMP stimulus	.	4	0.865966	N	11480, 225743, 12168, 20666	0	1	N	NA	5	0.264606	N	228357, 20481, 22057, 18128, 15901	4	0.306641	N	20377, 16842, 18128, 15901	.
614	cellular response to cadmium ion	.	1	1	N	20655	0	1	N	NA	1	1	N	19060	0	1	N	NA	.
615	cellular response to caffeine	.	0	1	N	NA	0	1	N	NA	1	1	N	20541	0	1	N	NA	.
616	cellular response to calcium ion	.	4	0.210405	N	13804, 20979, 17260, 16478	2	0.261242	N	16661, 20979	1	1	N	234577	1	1	N	20979	.
617	cellular response to cAMP	.	3	0.433139	N	16011, 22350, 11820	0	1	N	NA	3	0.186898	N	12192, 20541, 11826	2	0.44752	N	12192, 215449	.
618	cellular response to carbohydrate stimulus	.	7	0.262563	N	13804, 19055, 17260, 15357, 75454, 26921, 20677	3	0.198215	N	15357, 223527, 20677	3	0.677965	N	12192, 68845, 75454	4	0.250438	N	12192, 20466, 74998, 26921	.
619	cellular response to catecholamine stimulus	.	2	0.510544	N	11803, 11820	1	1	N	11803	1	1	N	15901	2	0.24768	N	20466, 15901	.
620	cellular response to cell-matrix adhesion	.	1	1	N	14870	1	1	N	14870	0	1	N	NA	0	1	N	NA	.
621	cellular response to chemical stimulus	.	111	3.69164e-05	Y	75605, 22596, 20979, 27528, 22632, 54195, 13804, 26396, 22350, 13806, 56378, 16478, 12833, 19876, 20340, 20185, 225998, 75454, 21833, 22240, 227541, 12048, 51810, 12168, 17975, 16451, 18477, 75747, 18472, 207165, 12010, 17260, 20678, 22215, 20677, 83409, 56710, 24074, 14677, 67040, 12257, 12014, 69188, 93686, 19055, 20606, 18481, 77480, 23797, 22589, 17718, 102103, 17319, 381126, 109815, 18213, 6…	19	0.198247	N	17984, 14870, 15289, 20384, 16661, 65106, 18481, 20979, 22421, 268903, 223527, 20677, 11803, 24074, 17718, 56378, 15357, 66096, 13205	51	0.0815536	N	12192, 268977, 23802, 216850, 16195, 19385, 15980, 99011, 19060, 230753, 230796, 11826, 110351, 15901, 13688, 20541, 68845, 66942, 74126, 12361, 75454, 228357, 24063, 18708, 12048, 12767, 14866, 75747, 17220, 66313, 70294, 22057, 98660, 22378, 68939, 58250, 56710, 56551, 12257, 234577, 17988, 23797, 22346, 22589, 56722, 58226, 20481, 381126, 54624, 18128, 14406	43	0.0201164	Y	12192, 14251, 110147, 20377, 22318, 17984, 12193, 75747, 74998, 17164, 19242, 66799, 15364, 20979, 12317, 234959, 15901, 13865, 20466, 19876, 20320, 20661, 66942, 94216, 108075, 26921, 14827, 12306, 53378, 22240, 14225, 14104, 12443, 12189, 16842, 15213, 18128, 17974, 12767, 108989, 215449, 17756, 11677	.
622	cellular response to cholesterol	.	1	1	N	208715	0	1	N	NA	0	1	N	NA	0	1	N	NA	.
623	cellular response to cobalt ion	.	1	1	N	12176	0	1	N	NA	0	1	N	NA	0	1	N	NA	.
624	cellular response to cocaine	.	0	1	N	NA	0	1	N	NA	0	1	N	NA	1	1	N	110147	.
625	cellular response to copper ion	.	0	1	N	NA	0	1	N	NA	1	1	N	11826	0	1	N	NA	.
626	cellular response to corticosteroid stimulus	.	6	0.0516448	N	74747, 17718, 14870, 20606, 51810, 15213	2	0.320946	N	14870, 17718	2	0.667474	N	12192, 11826	3	0.195289	N	12192, 12193, 15213	.
627	cellular response to cytokine stimulus	.	12	0.924874	N	16451, 19876, 18472, 22240, 230594, 18673, 22143, 16898, 15468, 22632, 67184, 272381	0	1	N	NA	4	0.992197	N	12192, 16195, 15980, 12767	11	0.108878	N	12192, 19876, 20377, 12193, 22240, 14225, 14104, 12189, 16842, 108989, 12767	.
628	cellular response to decreased oxygen levels	.	5	0.513303	N	13804, 19242, 12176, 15441, 18453	0	1	N	NA	6	0.051174	N	12192, 20541, 11826, 18128, 22346, 17988	4	0.188962	N	12192, 20377, 19242, 18128	.
629	cellular response to dexamethasone stimulus	.	2	0.667749	N	74747, 51810	0	1	N	NA	1	1	N	11826	0	1	N	NA	.
630	cellular response to DNA damage stimulus	.	21	0.51274	N	59092, 71514, 21665, 74747, 67513, 67941, 22596, 24128, 22632, 22589, 53380, 20677, 11789, 56397, 665775, 17319, 12048, 104721, 15312, 17920, 66098	4	0.731434	N	13194, 15289, 14155, 20677	17	0.0697049	N	17685, 244556, 17220, 70620, 67956, 22589, 15937, 56397, 18708, 24086, 103554, 12122, 12048, 17920, 19714, 17988, 68240	21	0.00014533	Y	18611, 17164, 66799, 66400, 15364, 16882, 67941, 16881, 20833, 12649, 12759, 272551, 77987, 12443, 12189, 107823, 17688, 76915, 19714, 27280, 68240	.
631	cellular response to dopamine	.	0	1	N	NA	0	1	N	NA	1	1	N	15901	2	0.0686428	N	20466, 15901	.
632	cellular response to drug	.	3	0.664153	N	19055, 17260, 76108	0	1	N	NA	1	1	N	19385	2	0.599257	N	110147, 215449	.
633	cellular response to dsRNA	.	5	0.0583607	N	53379, 26396, 19055, 230594, 20185	0	1	N	NA	0	1	N	NA	1	1	N	14251	.
634	cellular response to electrical stimulus	.	4	0.00716133	Y	56876, 11461, 15444, 17920	0	1	N	NA	1	1	N	17920	0	1	N	NA	.
635	cellular response to endogenous stimulus	.	57	0.000296283	Y	75605, 109593, 19262, 27528, 83946, 20655, 22350, 56378, 15468, 16478, 12833, 11820, 20340, 237542, 225998, 21833, 20666, 208715, 12520, 12048, 51810, 12168, 17975, 16011, 23988, 68576, 75747, 14870, 19242, 11480, 207165, 18673, 225743, 229709, 17260, 20678, 22215, 83409, 11803, 56876, 24074, 11928, 67040, 69260, 93686, 74747, 20606, 77480, 23797, 17718, 17918, 14401, 14402, 381126, 15213, 67890,…	8	0.498812	N	11803, 24074, 14870, 17718, 20384, 56378, 22421, 66096	27	0.0582007	N	12192, 268977, 75747, 17220, 66313, 22057, 98660, 68939, 58250, 19060, 230753, 230796, 11826, 110351, 15901, 13688, 20541, 23797, 228357, 24063, 18708, 58226, 20481, 381126, 12048, 18128, 14406	23	0.0238466	Y	12192, 20466, 110147, 22318, 20377, 12193, 75747, 20320, 19242, 15364, 94216, 108075, 12317, 234959, 53378, 12189, 16842, 15213, 18128, 15901, 215449, 13865, 11677	.
636	cellular response to epidermal growth factor stimulus	.	3	0.284832	N	14870, 381126, 17975	1	1	N	14870	4	0.0189755	Y	12192, 17220, 381126, 15901	3	0.0670076	N	12192, 12193, 15901	.
637	cellular response to estradiol stimulus	.	2	0.625676	N	66942, 20606	1	1	N	268903	1	1	N	66942	2	0.323901	N	20377, 66942	.
638	cellular response to estrogen stimulus	.	0	1	N	NA	0	1	N	NA	1	1	N	22378	1	1	N	20377	.
639	cellular response to exogenous dsRNA	.	0	1	N	NA	0	1	N	NA	0	1	N	NA	1	1	N	14251	.
640	cellular response to external stimulus	.	6	0.910404	N	14870, 76267, 19242, 12176, 11928, 12168	2	0.789294	N	14870, 66734	6	0.435813	N	231659, 56551, 11826, 66148, 18704, 98660	7	0.108203	N	12649, 14827, 110147, 20377, 16828, 76267, 19242	.
641	cellular response to extracellular stimulus	.	4	0.93678	N	14870, 76267, 19242, 12168	2	0.677518	N	14870, 66734	4	0.618399	N	231659, 56551, 66148, 18704	6	0.0891126	N	14827, 110147, 20377, 16828, 76267, 19242	.
642	cellular response to fatty acid	.	1	1	N	22596	0	1	N	NA	1	1	N	19385	0	1	N	NA	.
643	cellular response to fibroblast growth factor stimulus	.	1	1	N	75605	0	1	N	NA	2	0.780638	N	12192, 24063	4	0.101911	N	12192, 20377, 12193, 20320	.
644	cellular response to fluid shear stress	.	1	1	N	17260	0	1	N	NA	0	1	N	NA	0	1	N	NA	.
645	cellular response to follicle-stimulating hormone stimulus	.	1	1	N	208715	0	1	N	NA	1	1	N	18128	1	1	N	18128	.
646	cellular response to forskolin	.	1	1	N	14677	0	1	N	NA	0	1	N	NA	0	1	N	NA	.
647	cellular response to gamma radiation	.	2	0.510544	N	12048, 22596	0	1	N	NA	2	0.317835	N	24086, 12048	1	1	N	12955	.
648	cellular response to glial cell derived neurotrophic factor	.	0	1	N	NA	0	1	N	NA	1	1	N	110351	0	1	N	NA	.
649	cellular response to glucocorticoid stimulus	.	6	0.041666	Y	74747, 17718, 14870, 20606, 51810, 15213	2	0.305509	N	14870, 17718	2	0.645516	N	12192, 11826	3	0.178284	N	12192, 12193, 15213	.
650	cellular response to glucose stimulus	.	7	0.205136	N	13804, 19055, 17260, 15357, 75454, 26921, 20677	3	0.174092	N	15357, 223527, 20677	2	0.88447	N	68845, 75454	3	0.473799	N	20466, 74998, 26921	.
651	cellular response to gonadotropin stimulus	.	2	0.464792	N	208715, 56876	0	1	N	NA	1	1	N	18128	1	1	N	18128	.
652	cellular response to gonadotropin-releasing hormone	.	0	1	N	NA	0	1	N	NA	0	1	N	NA	1	1	N	215449	.
653	cellular response to granulocyte macrophage colony-stimulating factor stimulus	.	0	1	N	NA	0	1	N	NA	0	1	N	NA	1	1	N	12193	.
654	cellular response to growth factor stimulus	.	21	0.30282	N	23988, 75605, 74747, 14870, 19242, 11480, 20340, 12361, 207165, 225743, 17260, 27528, 77480, 20678, 20666, 56378, 381126, 69260, 12168, 17975, 11820	4	0.654642	N	17984, 14870, 56378, 22421	15	0.0926259	N	12192, 268977, 17220, 66313, 12361, 22057, 68939, 58250, 228357, 24063, 20481, 110351, 381126, 18128, 15901	13	0.0517577	N	12192, 20377, 17984, 12193, 20320, 20661, 19242, 17164, 108075, 53378, 16842, 18128, 15901	.
655	cellular response to growth hormone stimulus	.	0	1	N	NA	0	1	N	NA	1	1	N	18708	0	1	N	NA	.
656	cellular response to heat	.	2	0.713766	N	245688, 74100	0	1	N	NA	1	1	N	74100	2	0.392432	N	245688, 108989	.
657	cellular response to heparin	.	0	1	N	NA	0	1	N	NA	0	1	N	NA	1	1	N	20377	.
658	cellular response to hexose stimulus	.	7	0.21906	N	13804, 19055, 17260, 15357, 75454, 26921, 20677	3	0.180078	N	15357, 223527, 20677	2	0.889901	N	68845, 75454	3	0.485283	N	20466, 74998, 26921	.
659	cellular response to histamine	.	3	0.021356	Y	14401, 14402, 14406	0	1	N	NA	1	1	N	14406	0	1	N	NA	.
660	cellular response to hormone stimulus	.	28	0.0063098	Y	75747, 14870, 18673, 109593, 229709, 17260, 19262, 83946, 22215, 56876, 24074, 11928, 67040, 15468, 16478, 93686, 74747, 237542, 225998, 20606, 23797, 21833, 208715, 17718, 17918, 51810, 15213, 67890	4	0.595528	N	24074, 14870, 17718, 20384	13	0.161905	N	12192, 75747, 20541, 98660, 23797, 19060, 230753, 230796, 18708, 11826, 58226, 18128, 13688	13	0.0297164	Y	12192, 22318, 20377, 12193, 75747, 15364, 12317, 234959, 12189, 15213, 18128, 215449, 13865	.
661	cellular response to hydrogen peroxide	.	3	0.703893	N	13804, 12176, 22166	0	1	N	NA	3	0.378339	N	216850, 11826, 19060	1	1	N	11677	.
662	cellular response to hydroxyurea	.	1	1	N	22589	0	1	N	NA	1	1	N	22589	0	1	N	NA	.
663	cellular response to hypoxia	.	5	0.469128	N	13804, 19242, 12176, 15441, 18453	0	1	N	NA	6	0.0418432	Y	12192, 20541, 11826, 18128, 22346, 17988	4	0.16847	N	12192, 20377, 19242, 18128	.
664	cellular response to indole-3-methanol	.	0	1	N	NA	0	1	N	NA	0	1	N	NA	1	1	N	12189	.
665	cellular response to inorganic substance	.	11	0.0947697	N	13804, 18164, 12176, 12010, 12257, 20979, 17260, 16478, 54195, 22589, 20655	2	0.696997	N	16661, 20979	6	0.244815	N	11826, 58226, 12257, 234577, 22589, 19060	2	0.920125	N	12317, 20979	.
666	cellular response to insulin stimulus	.	7	0.422861	N	75747, 14870, 17918, 237542, 19262, 23797, 83946	2	0.632693	N	14870, 20384	6	0.151831	N	12192, 230796, 75747, 18708, 23797, 13688	3	0.622671	N	12192, 22318, 75747	.
667	cellular response to interferon-alpha	.	0	1	N	NA	0	1	N	NA	0	1	N	NA	1	1	N	108989	.
668	cellular response to interferon-beta	.	1	1	N	67184	0	1	N	NA	0	1	N	NA	0	1	N	NA	.
669	cellular response to interleukin-1	.	1	1	N	22632	0	1	N	NA	0	1	N	NA	1	1	N	20377	.
670	cellular response to interleukin-2	.	1	1	N	16451	0	1	N	NA	0	1	N	NA	0	1	N	NA	.
671	cellular response to interleukin-3	.	1	1	N	16451	0	1	N	NA	0	1	N	NA	0	1	N	NA	.
672	cellular response to interleukin-4	.	2	0.590667	N	22143, 16898	0	1	N	NA	0	1	N	NA	2	0.299389	N	14104, 16842	.
673	cellular response to interleukin-6	.	2	0.565531	N	230594, 18673	0	1	N	NA	1	1	N	16195	0	1	N	NA	.
674	cellular response to ionizing radiation	.	3	0.528558	N	12444, 12048, 22596	0	1	N	NA	2	0.616026	N	24086, 12048	3	0.157389	N	20377, 12955, 15364	.
675	cellular response to iron ion	.	1	1	N	12010	0	1	N	NA	0	1	N	NA	0	1	N	NA	.
676	cellular response to iron(III) ion	.	1	1	N	12010	0	1	N	NA	0	1	N	NA	0	1	N	NA	.
677	cellular response to ketone	.	3	0.761377	N	74747, 14677, 51810	0	1	N	NA	1	1	N	11826	2	0.668771	N	20377, 11677	.
678	cellular response to leptin stimulus	.	1	1	N	15468	0	1	N	NA	0	1	N	NA	0	1	N	NA	.
679	cellular response to leptomycin B	.	0	1	N	NA	0	1	N	NA	1	1	N	19385	0	1	N	NA	.
680	cellular response to leucine starvation	.	0	1	N	NA	0	1	N	NA	1	1	N	231659	0	1	N	NA	.
681	cellular response to light stimulus	.	2	0.929656	N	19242, 22632	1	1	N	13194	2	0.758523	N	18708, 11826	3	0.282197	N	12649, 80750, 19242	.
682	cellular response to lipid	.	32	0.00140722	Y	18213, 14870, 19242, 12010, 18673, 109593, 22596, 17260, 22215, 56710, 24074, 11928, 14677, 67040, 15468, 12257, 69188, 67184, 93686, 74747, 66942, 225998, 20606, 21833, 208715, 17718, 17319, 51810, 15213, 67890, 17975, 109815	4	0.646745	N	24074, 14870, 17718, 268903	12	0.344431	N	12192, 230753, 56710, 56722, 20541, 11826, 19385, 66942, 54624, 12257, 98660, 19060	12	0.0937271	N	12192, 14827, 12317, 20377, 12193, 234959, 19242, 66942, 15364, 12189, 15213, 13865	.
683	cellular response to lipopolysaccharide	.	7	0.697884	N	14870, 12010, 17319, 12257, 17260, 17975, 109815	1	1	N	14870	3	0.891344	N	56722, 54624, 12257	0	1	N	NA	.
684	cellular response to lipoprotein particle stimulus	.	1	1	N	12520	0	1	N	NA	0	1	N	NA	0	1	N	NA	.
685	cellular response to lithium ion	.	0	1	N	NA	0	1	N	NA	0	1	N	NA	1	1	N	12317	.
686	cellular response to low-density lipoprotein particle stimulus	.	1	1	N	12520	0	1	N	NA	0	1	N	NA	0	1	N	NA	.
687	cellular response to magnetism	.	0	1	N	NA	0	1	N	NA	0	1	N	NA	1	1	N	17172	.
688	cellular response to mechanical stimulus	.	2	0.902271	N	12176, 11928	0	1	N	NA	2	0.712049	N	11826, 98660	1	1	N	12649	.
689	cellular response to mercury ion	.	0	1	N	NA	0	1	N	NA	1	1	N	11826	0	1	N	NA	.
690	cellular response to metal ion	.	9	0.0522528	N	13804, 18164, 12176, 12010, 12257, 20979, 17260, 16478, 20655	2	0.542169	N	16661, 20979	5	0.178013	N	11826, 58226, 12257, 234577, 19060	2	0.808645	N	12317, 20979	.
691	cellular response to methylglyoxal	.	0	1	N	NA	0	1	N	NA	0	1	N	NA	1	1	N	11677	.
692	cellular response to misfolded protein	.	0	1	N	NA	0	1	N	NA	2	0.249349	N	70294, 99011	1	1	N	66799	.
693	cellular response to molecule of bacterial origin	.	7	0.72759	N	14870, 12010, 17319, 12257, 17260, 17975, 109815	1	1	N	14870	3	0.901914	N	56722, 54624, 12257	0	1	N	NA	.
694	cellular response to monoamine stimulus	.	2	0.52491	N	11803, 11820	1	1	N	11803	1	1	N	15901	2	0.256555	N	20466, 15901	.
695	cellular response to monosaccharide stimulus	.	7	0.21906	N	13804, 19055, 17260, 15357, 75454, 26921, 20677	3	0.180078	N	15357, 223527, 20677	2	0.889901	N	68845, 75454	3	0.485283	N	20466, 74998, 26921	.
696	cellular response to monosodium glutamate	.	1	1	N	15444	0	1	N	NA	0	1	N	NA	0	1	N	NA	.
697	cellular response to nerve growth factor stimulus	.	4	0.0994676	N	56378, 207165, 77480, 11820	1	1	N	56378	1	1	N	15901	1	1	N	15901	.
698	cellular response to nitric oxide	.	1	1	N	54195	0	1	N	NA	1	1	N	11826	0	1	N	NA	.
699	cellular response to nitrogen compound	.	29	0.0124684	Y	16011, 68576, 75747, 14870, 229709, 17260, 19262, 83946, 54195, 83409, 20655, 11803, 56876, 26396, 230594, 22350, 12833, 11820, 19055, 20185, 237542, 23797, 22589, 53379, 17918, 14401, 14402, 12048, 14406	4	0.663515	N	11803, 14870, 20384, 66096	12	0.364884	N	12192, 230796, 75747, 20541, 18708, 11826, 12048, 23797, 14406, 15901, 13688, 22589	12	0.104656	N	12192, 20466, 14251, 110147, 20377, 22318, 75747, 94216, 12189, 15901, 215449, 11677	.
700	cellular response to nitrogen levels	.	0	1	N	NA	1	1	N	66734	0	1	N	NA	0	1	N	NA	.
701	cellular response to nitrogen starvation	.	0	1	N	NA	1	1	N	66734	0	1	N	NA	0	1	N	NA	.
702	cellular response to norepinephrine stimulus	.	2	0.0577656	N	11803, 11820	1	1	N	11803	0	1	N	NA	0	1	N	NA	.
703	cellular response to nutrient	.	1	1	N	19242	0	1	N	NA	0	1	N	NA	3	0.0670076	N	14827, 20377, 19242	.
704	cellular response to nutrient levels	.	3	0.961608	N	76267, 19242, 12168	1	1	N	66734	4	0.51046	N	231659, 56551, 66148, 18704	5	0.14136	N	14827, 110147, 20377, 76267, 19242	.
705	cellular response to organic cyclic compound	.	37	1.79255e-06	Y	16011, 14870, 19242, 18673, 109593, 17260, 22215, 20655, 11803, 24074, 26396, 230594, 22350, 11928, 14677, 67040, 15468, 11820, 93686, 74747, 19055, 66942, 20185, 225998, 224105, 20606, 18481, 21833, 208715, 17718, 53379, 14401, 14402, 51810, 15213, 67890, 14406	6	0.165582	N	11803, 24074, 14870, 17718, 18481, 268903	10	0.43863	N	12192, 230753, 20541, 11826, 19385, 66942, 98660, 14406, 15901, 19060	17	0.00045855	Y	12192, 14251, 20466, 110147, 20377, 12193, 19242, 66942, 15364, 14827, 12317, 234959, 12189, 15213, 15901, 215449, 13865	.
706	cellular response to organic substance	.	90	0.000215909	Y	18213, 75605, 109593, 22596, 19262, 27528, 22632, 83946, 20655, 13804, 26396, 230594, 22350, 56378, 15468, 16478, 12833, 67184, 11820, 19876, 66942, 20340, 12361, 20185, 237542, 225998, 224105, 75454, 26921, 21833, 20666, 208715, 22240, 28146, 12520, 12048, 51810, 15357, 12168, 17975, 16011, 23988, 16451, 68576, 75747, 14870, 18472, 19242, 11480, 207165, 12010, 18673, 225743, 229709, 17260, 20678…	14	0.392305	N	17984, 14870, 20384, 18481, 22421, 268903, 223527, 20677, 11803, 24074, 17718, 56378, 15357, 66096	43	0.0652271	N	12192, 268977, 23802, 16195, 75747, 19385, 17220, 15980, 66313, 70294, 22057, 98660, 99011, 68939, 58250, 19060, 56710, 230753, 230796, 11826, 110351, 12257, 15901, 13688, 20541, 68845, 66942, 12361, 74126, 75454, 23797, 228357, 56722, 24063, 18708, 58226, 20481, 381126, 12048, 54624, 18128, 14406, 12767	41	0.00145875	Y	12192, 14251, 110147, 20377, 22318, 17984, 12193, 75747, 74998, 17164, 19242, 66799, 15364, 12317, 234959, 15901, 13865, 20466, 19876, 20320, 20661, 66942, 94216, 108075, 26921, 14827, 53378, 22240, 14225, 14104, 12443, 12189, 16842, 15213, 18128, 17974, 12767, 108989, 215449, 17756, 11677	.
707	cellular response to organonitrogen compound	.	22	0.09201	N	16011, 68576, 75747, 14870, 237542, 17260, 229709, 19262, 23797, 83946, 20655, 83409, 56876, 11803, 22350, 17918, 14401, 14402, 12048, 12833, 14406, 11820	4	0.563672	N	11803, 14870, 20384, 66096	11	0.317145	N	12192, 230796, 75747, 20541, 18708, 11826, 12048, 23797, 14406, 15901, 13688	11	0.0921036	N	12192, 20466, 110147, 20377, 22318, 75747, 94216, 12189, 15901, 215449, 11677	.
708	cellular response to osmotic stress	.	3	0.31754	N	12257, 22596, 13205	1	1	N	13205	3	0.126091	N	12192, 11826, 12257	1	1	N	12192	.
709	cellular response to oxidative stress	.	12	0.100606	N	71514, 13804, 54683, 18477, 67067, 12176, 18453, 22166, 12014, 54195, 109815, 20655	1	1	N	65106	5	0.534389	N	216850, 20541, 56551, 11826, 19060	2	0.944278	N	20466, 11677	.
710	cellular response to oxygen levels	.	5	0.573281	N	13804, 19242, 12176, 15441, 18453	0	1	N	NA	6	0.0664529	N	12192, 20541, 11826, 18128, 22346, 17988	4	0.219248	N	12192, 20377, 19242, 18128	.
711	cellular response to oxygen radical	.	2	0.431943	N	18477, 20655	0	1	N	NA	0	1	N	NA	0	1	N	NA	.
712	cellular response to oxygen-containing compound	.	49	0.00190244	Y	18213, 67067, 22596, 19262, 54195, 83946, 20655, 13804, 22350, 12833, 67184, 11820, 66942, 237542, 225998, 22166, 75454, 26921, 208715, 54683, 12048, 51810, 15357, 17975, 16011, 18477, 68576, 75747, 14870, 19242, 12176, 12010, 229709, 17260, 20677, 83409, 56710, 11803, 56876, 14677, 12257, 69188, 74747, 19055, 20606, 23797, 17918, 17319, 109815	8	0.382808	N	11803, 14870, 20384, 15357, 268903, 223527, 66096, 20677	20	0.32111	N	12192, 216850, 75747, 20541, 68845, 19385, 66942, 75454, 23797, 19060, 56710, 230796, 56722, 18708, 11826, 54624, 12257, 12048, 15901, 13688	17	0.188322	N	12192, 20466, 110147, 22318, 20377, 12193, 75747, 74998, 19242, 66942, 94216, 26921, 14827, 12189, 15901, 215449, 11677	.
713	cellular response to parathyroid hormone stimulus	.	1	1	N	17260	0	1	N	NA	0	1	N	NA	0	1	N	NA	.
714	cellular response to peptide	.	8	0.677669	N	75747, 14870, 17918, 237542, 229709, 19262, 23797, 83946	2	0.780739	N	14870, 20384	7	0.25328	N	12192, 230796, 75747, 18708, 23797, 15901, 13688	6	0.211873	N	12192, 22318, 75747, 15901, 215449, 11677	.
715	cellular response to peptide hormone stimulus	.	8	0.593547	N	75747, 14870, 17918, 237542, 229709, 19262, 23797, 83946	2	0.752957	N	14870, 20384	6	0.351388	N	12192, 230796, 75747, 18708, 23797, 13688	4	0.552844	N	12192, 22318, 75747, 215449	.
716	cellular response to phorbol 13-acetate 12-myristate	.	0	1	N	NA	0	1	N	NA	1	1	N	12192	2	0.0904651	N	12192, 12193	.
717	cellular response to platelet-derived growth factor stimulus	.	1	1	N	19242	0	1	N	NA	0	1	N	NA	1	1	N	19242	.
718	cellular response to potassium ion	.	2	0.211833	N	18164, 20655	0	1	N	NA	1	1	N	58226	0	1	N	NA	.
719	cellular response to prostaglandin E stimulus	.	0	1	N	NA	0	1	N	NA	0	1	N	NA	1	1	N	20377	.
720	cellular response to prostaglandin stimulus	.	0	1	N	NA	0	1	N	NA	0	1	N	NA	1	1	N	20377	.
721	cellular response to purine-containing compound	.	0	1	N	NA	0	1	N	NA	1	1	N	20541	0	1	N	NA	.
722	cellular response to radiation	.	5	0.607203	N	19242, 12444, 12048, 22596, 22632	1	1	N	13194	4	0.39399	N	18708, 24086, 11826, 12048	6	0.027228	Y	12649, 80750, 20377, 12955, 19242, 15364	.
723	cellular response to raffinose	.	0	1	N	NA	0	1	N	NA	1	1	N	12192	1	1	N	12192	.
724	cellular response to reactive nitrogen species	.	1	1	N	54195	0	1	N	NA	1	1	N	11826	0	1	N	NA	.
725	cellular response to reactive oxygen species	.	8	0.102344	N	13804, 54683, 18477, 67067, 12176, 22166, 54195, 20655	0	1	N	NA	4	0.359685	N	216850, 20541, 11826, 19060	1	1	N	11677	.
726	cellular response to retinoic acid	.	6	0.041666	Y	18213, 56710, 225998, 17260, 69188, 67184	0	1	N	NA	2	0.645516	N	56710, 11826	0	1	N	NA	.
727	cellular response to salt	.	1	1	N	15444	0	1	N	NA	0	1	N	NA	0	1	N	NA	.
728	cellular response to salt stress	.	1	1	N	22596	0	1	N	NA	2	0.295728	N	12192, 11826	1	1	N	12192	.
729	cellular response to starvation	.	2	0.976051	N	76267, 12168	1	1	N	66734	3	0.590253	N	231659, 66148, 18704	3	0.434442	N	110147, 20377, 76267	.
730	cellular response to steroid hormone stimulus	.	17	0.00088112	Y	93686, 74747, 14870, 18673, 225998, 109593, 20606, 22215, 21833, 24074, 17718, 11928, 67040, 15468, 51810, 15213, 67890	3	0.352349	N	24074, 14870, 17718	6	0.27485	N	12192, 230753, 20541, 11826, 98660, 19060	9	0.00489472	Y	12192, 12317, 20377, 12193, 234959, 15364, 12189, 15213, 13865	.
731	cellular response to sterol	.	1	1	N	208715	0	1	N	NA	0	1	N	NA	0	1	N	NA	.
732	cellular response to sterol depletion	.	0	1	N	NA	0	1	N	NA	1	1	N	229317	0	1	N	NA	.
733	cellular response to stress	.	69	0.00442608	Y	69126, 21665, 18213, 67067, 18453, 67941, 19184, 22596, 24136, 66218, 27528, 54195, 22632, 53380, 20655, 13804, 11789, 76267, 26396, 22350, 76108, 17920, 66098, 13205, 59092, 67513, 20185, 22166, 26921, 54683, 28146, 12048, 15357, 12168, 15312, 70834, 18477, 101490, 14870, 18472, 19242, 12176, 15441, 665113, 17260, 20677, 56397, 69260, 68292, 12257, 14950, 12014, 66592, 71514, 74747, 245688, 7175…	12	0.342853	N	13194, 14870, 15289, 14155, 15469, 65106, 12540, 15357, 66734, 22421, 13205, 20677	48	9.14592e-05	Y	12192, 17685, 23802, 216850, 17220, 75841, 70294, 99011, 19060, 27362, 56397, 56551, 55963, 11826, 12257, 17920, 17988, 244556, 20541, 68944, 70620, 74126, 66148, 19053, 74100, 67956, 117606, 229317, 22346, 22589, 619605, 15937, 231659, 56228, 320528, 18708, 24086, 57874, 18704, 103554, 12122, 12048, 56807, 14004, 18128, 19714, 68240, 14866	42	6.03103e-06	Y	12192, 14251, 110147, 20377, 18611, 17164, 19242, 66799, 15364, 67941, 20833, 12759, 12317, 12955, 272551, 76267, 107823, 17688, 66592, 27280, 17449, 20466, 245688, 66400, 16882, 16881, 26921, 66409, 12649, 14827, 12868, 12443, 12189, 77987, 17318, 18128, 17974, 108989, 76915, 19714, 68240, 11677	.
734	cellular response to superoxide	.	2	0.431943	N	18477, 20655	0	1	N	NA	0	1	N	NA	0	1	N	NA	.
735	cellular response to Thyroglobulin triiodothyronine	.	1	1	N	20185	0	1	N	NA	0	1	N	NA	0	1	N	NA	.
736	cellular response to topologically incorrect protein	.	2	0.913282	N	28146, 109815	0	1	N	NA	5	0.0409298	Y	23802, 18708, 74126, 70294, 99011	3	0.251617	N	66799, 12443, 17974	.
737	cellular response to transforming growth factor beta stimulus	.	7	0.544728	N	23988, 20340, 17260, 69260, 27528, 20678, 20666	1	1	N	22421	7	0.101846	N	12192, 268977, 66313, 20481, 15901, 68939, 58250	6	0.090949	N	12192, 20377, 12193, 53378, 108075, 15901	.
738	cellular response to trichostatin A	.	1	1	N	17260	0	1	N	NA	0	1	N	NA	0	1	N	NA	.
739	cellular response to tumor necrosis factor	.	0	1	N	NA	0	1	N	NA	1	1	N	12192	4	0.256759	N	12192, 20377, 12193, 12189	.
740	cellular response to unfolded protein	.	2	0.868248	N	28146, 109815	0	1	N	NA	3	0.291848	N	23802, 18708, 74126	2	0.553961	N	12443, 17974	.
741	cellular response to UV	.	2	0.886525	N	19242, 22632	1	1	N	13194	2	0.688076	N	18708, 11826	3	0.212487	N	12649, 80750, 19242	.
742	cellular response to vascular endothelial growth factor stimulus	.	0	1	N	NA	0	1	N	NA	1	1	N	18128	2	0.370393	N	17164, 18128	.
743	cellular response to virus	.	1	1	N	12048	1	1	N	81702	1	1	N	12048	1	1	N	80912	.
744	cellular response to vitamin	.	1	1	N	19242	0	1	N	NA	0	1	N	NA	3	0.0297066	Y	14827, 20377, 19242	.
745	cellular response to vitamin D	.	1	1	N	19242	0	1	N	NA	0	1	N	NA	3	0.0148687	Y	14827, 20377, 19242	.
746	cellular response to xenobiotic stimulus	.	2	0.787588	N	14870, 14873	1	1	N	14870	2	0.563675	N	17220, 14866	0	1	N	NA	.
747	cellular response to X-ray	.	2	0.279162	N	12444, 22596	0	1	N	NA	0	1	N	NA	2	0.122248	N	20377, 15364	.
748	cellular response to zinc ion	.	1	1	N	12257	0	1	N	NA	1	1	N	12257	0	1	N	NA	.
749	cellular senescence	.	0	1	N	NA	0	1	N	NA	0	1	N	NA	2	0.399606	N	12317, 15364	.
750	cellular sodium ion homeostasis	.	1	1	N	11928	0	1	N	NA	2	0.272907	N	20541, 98660	0	1	N	NA	.
751	cellular transition metal ion homeostasis	.	5	0.251458	N	59049, 65113, 11840, 11820, 20655	0	1	N	NA	1	1	N	52892	0	1	N	NA	.
752	cellular trivalent inorganic anion homeostasis	.	1	1	N	19775	0	1	N	NA	0	1	N	NA	0	1	N	NA	.
753	cellular water homeostasis	.	0	1	N	NA	0	1	N	NA	1	1	N	11826	0	1	N	NA	.
754	central nervous system development	.	75	2.87158e-14	Y	18213, 19744, 11461, 16870, 22352, 22596, 24136, 20979, 19262, 78286, 30785, 77630, 22272, 13004, 54713, 13167, 241062, 13003, 16911, 11820, 20983, 19876, 18028, 13176, 12286, 18189, 30928, 20185, 319504, 170758, 20666, 208715, 58208, 54725, 12168, 11950, 66142, 18993, 14870, 18472, 18032, 19242, 207165, 66797, 56195, 73242, 17260, 20678, 20677, 11922, 11803, 15444, 107503, 11843, 21974, 17993, 9…	14	0.00282701	Y	17984, 13193, 14870, 12140, 20979, 22421, 20677, 11803, 16568, 18508, 12540, 13003, 11843, 226180	23	0.0564601	N	20346, 17356, 216850, 14270, 16195, 20541, 18032, 231580, 70433, 20350, 23797, 22589, 11924, 246221, 11826, 20481, 54713, 12122, 18508, 18128, 236539, 15901, 12767	29	1.03745e-05	Y	17984, 19242, 15364, 17242, 68519, 20979, 12759, 13004, 54713, 13003, 236539, 15901, 12316, 12315, 13865, 17993, 19876, 14365, 12140, 319504, 17172, 17190, 13796, 13797, 16842, 380614, 18128, 12767, 17756	.
755	central nervous system maturation	.	1	1	N	12286	0	1	N	NA	0	1	N	NA	0	1	N	NA	.
756	central nervous system myelin maintenance	.	0	1	N	NA	0	1	N	NA	0	1	N	NA	1	1	N	12759	.
757	central nervous system myelination	.	0	1	N	NA	0	1	N	NA	0	1	N	NA	1	1	N	12759	.
758	central nervous system neuron axonogenesis	.	7	0.000485194	Y	13838, 13193, 18028, 77630, 18472, 13176, 24136	1	1	N	13193	0	1	N	NA	0	1	N	NA	.
759	central nervous system neuron development	.	13	6.66876e-06	Y	19876, 13193, 18028, 18472, 13176, 15452, 24136, 170758, 13838, 77630, 22272, 54713, 107503	1	1	N	13193	3	0.389574	N	20346, 11924, 54713	4	0.079012	N	19876, 54713, 17172, 17756	.
760	central nervous system neuron differentiation	.	20	1.33412e-05	Y	19876, 13193, 18028, 18472, 18032, 13176, 15452, 12286, 18189, 24136, 170758, 20678, 20677, 13838, 58208, 77630, 22272, 54713, 107503, 16911	4	0.111867	N	13193, 18508, 22421, 20677	6	0.236384	N	20346, 11924, 18032, 70433, 54713, 18508	6	0.101403	N	19876, 13796, 54713, 17172, 16842, 17756	.
761	central nervous system projection neuron axonogenesis	.	7	8.60651e-05	Y	13838, 13193, 18028, 77630, 18472, 13176, 24136	1	1	N	13193	0	1	N	NA	0	1	N	NA	.
762	central nervous system vasculogenesis	.	0	1	N	NA	1	1	N	22421	0	1	N	NA	0	1	N	NA	.
763	centriole assembly	.	0	1	N	NA	0	1	N	NA	1	1	N	56275	0	1	N	NA	.
764	centriole replication	.	0	1	N	NA	0	1	N	NA	1	1	N	56275	0	1	N	NA	.
765	centriole-centriole cohesion	.	0	1	N	NA	1	1	N	16568	0	1	N	NA	0	1	N	NA	.
766	centromere complex assembly	.	0	1	N	NA	0	1	N	NA	1	1	N	320394	1	1	N	66311	.
767	centrosome cycle	.	1	1	N	20620	0	1	N	NA	3	0.326823	N	19385, 68942, 56275	2	0.584691	N	12649, 12189	.
768	centrosome duplication	.	1	1	N	20620	0	1	N	NA	1	1	N	56275	1	1	N	12189	.
769	centrosome localization	.	3	0.134961	N	18472, 22350, 18845	0	1	N	NA	0	1	N	NA	2	0.229613	N	319565, 12316	.
770	centrosome organization	.	3	0.821468	N	20620, 56327, 216848	1	1	N	16568	4	0.235191	N	19385, 68942, 56275, 99167	2	0.716307	N	12649, 12189	.
771	centrosome separation	.	0	1	N	NA	0	1	N	NA	1	1	N	19385	0	1	N	NA	.
772	ceramide biosynthetic process	.	1	1	N	241447	0	1	N	NA	1	1	N	68952	0	1	N	NA	.
773	ceramide metabolic process	.	1	1	N	241447	0	1	N	NA	2	0.721116	N	68952, 66190	0	1	N	NA	.
774	cerebellar cortex development	.	4	0.265186	N	18032, 22272, 12286, 18189	1	1	N	22421	1	1	N	18032	1	1	N	17242	.
775	cerebellar cortex formation	.	3	0.197613	N	18032, 12286, 18189	1	1	N	22421	1	1	N	18032	0	1	N	NA	.
776	cerebellar cortex morphogenesis	.	3	0.328372	N	18032, 12286, 18189	1	1	N	22421	1	1	N	18032	0	1	N	NA	.
777	cerebellar granular layer development	.	2	0.397083	N	18032, 18189	1	1	N	22421	1	1	N	18032	1	1	N	17242	.
778	cerebellar granular layer formation	.	2	0.279162	N	18032, 18189	1	1	N	22421	1	1	N	18032	0	1	N	NA	.
779	cerebellar granular layer morphogenesis	.	2	0.320826	N	18032, 18189	1	1	N	22421	1	1	N	18032	0	1	N	NA	.
780	cerebellar granule cell differentiation	.	2	0.279162	N	18032, 18189	1	1	N	22421	1	1	N	18032	0	1	N	NA	.
781	cerebellar granule cell precursor proliferation	.	1	1	N	107503	0	1	N	NA	0	1	N	NA	0	1	N	NA	.
782	cerebellar granule cell precursor tangential migration	.	1	1	N	18845	0	1	N	NA	0	1	N	NA	0	1	N	NA	.
783	cerebellar molecular layer development	.	1	1	N	12286	0	1	N	NA	0	1	N	NA	0	1	N	NA	.
784	cerebellar Purkinje cell differentiation	.	1	1	N	12286	0	1	N	NA	0	1	N	NA	0	1	N	NA	.
785	cerebellar Purkinje cell layer development	.	3	0.262931	N	18032, 22272, 12286	0	1	N	NA	1	1	N	18032	0	1	N	NA	.
786	cerebellar Purkinje cell layer formation	.	1	1	N	12286	0	1	N	NA	0	1	N	NA	0	1	N	NA	.
787	cerebellar Purkinje cell layer morphogenesis	.	1	1	N	12286	0	1	N	NA	0	1	N	NA	0	1	N	NA	.
788	cerebellum development	.	9	0.0172537	Y	18032, 22272, 17719, 19242, 12286, 30928, 18189, 56195, 20606	1	1	N	22421	1	1	N	18032	2	0.735893	N	19242, 17242	.
789	cerebellum maturation	.	1	1	N	12286	0	1	N	NA	0	1	N	NA	0	1	N	NA	.
790	cerebellum morphogenesis	.	3	0.433139	N	18032, 12286, 18189	1	1	N	22421	1	1	N	18032	0	1	N	NA	.
791	cerebral cortex cell migration	.	6	0.0164672	Y	18993, 19876, 13193, 18472, 14168, 14766	1	1	N	13193	2	0.55665	N	20346, 14270	1	1	N	19876	.
792	cerebral cortex development	.	10	0.0083663	Y	18993, 19876, 17356, 13193, 18472, 30928, 16870, 66797, 14168, 14766	2	0.487507	N	13193, 18508	4	0.29056	N	20346, 17356, 14270, 18508	7	0.00286614	Y	19876, 17242, 13796, 13797, 17172, 12316, 13865	.
793	cerebral cortex GABAergic interneuron development	.	2	0.211833	N	54713, 170758	0	1	N	NA	1	1	N	54713	1	1	N	54713	.
794	cerebral cortex GABAergic interneuron differentiation	.	2	0.300303	N	54713, 170758	0	1	N	NA	1	1	N	54713	2	0.132595	N	54713, 17172	.
795	cerebral cortex GABAergic interneuron migration	.	1	1	N	54713	0	1	N	NA	1	1	N	54713	1	1	N	54713	.
796	cerebral cortex neuron differentiation	.	4	0.0286866	Y	18472, 15452, 54713, 170758	0	1	N	NA	1	1	N	54713	3	0.0297066	Y	13796, 54713, 17172	.
797	cerebral cortex radial glia guided migration	.	3	0.125009	N	13193, 18472, 14766	1	1	N	13193	1	1	N	14270	0	1	N	NA	.
798	cerebral cortex radially oriented cell migration	.	4	0.0714481	N	18993, 13193, 18472, 14766	1	1	N	13193	1	1	N	14270	0	1	N	NA	.
799	cerebral cortex regionalization	.	1	1	N	14766	1	1	N	18508	1	1	N	18508	3	0.00470882	Y	13796, 13797, 13865	.
800	cerebral cortex tangential migration	.	1	1	N	19876	0	1	N	NA	1	1	N	20346	1	1	N	19876	.
801	cerebral cortex tangential migration using cell-axon interactions	.	0	1	N	NA	0	1	N	NA	1	1	N	20346	0	1	N	NA	.
802	cerebral cortex tangential migration using cell-cell interactions	.	1	1	N	19876	0	1	N	NA	0	1	N	NA	1	1	N	19876	.
803	cGMP biosynthetic process	.	3	0.219233	N	60596, 15444, 54195	0	1	N	NA	2	0.380093	N	11826, 60596	0	1	N	NA	.
804	cGMP catabolic process	.	1	1	N	18573	0	1	N	NA	0	1	N	NA	0	1	N	NA	.
805	cGMP metabolic process	.	4	0.144685	N	18573, 60596, 15444, 54195	0	1	N	NA	2	0.512069	N	11826, 60596	0	1	N	NA	.
806	cGMP-mediated signaling	.	1	1	N	54195	0	1	N	NA	0	1	N	NA	0	1	N	NA	.
807	chaperone-mediated protein complex assembly	.	0	1	N	NA	0	1	N	NA	0	1	N	NA	1	1	N	12759	.
808	chaperone-mediated protein folding	.	1	1	N	19035	0	1	N	NA	0	1	N	NA	3	0.117302	N	12759, 12317, 14225	.
809	chaperone-mediated protein transport	.	0	1	N	NA	0	1	N	NA	1	1	N	30059	0	1	N	NA	.
810	chemical homeostasis	.	28	0.857517	N	16011, 75747, 12010, 17260, 20677, 20655, 13804, 59049, 11928, 12257, 13167, 14873, 66592, 11840, 11820, 19775, 320790, 65113, 19055, 12286, 20185, 21838, 75454, 83814, 26921, 12308, 17918, 15357	6	0.743562	N	13194, 66437, 18508, 15357, 223527, 20677	20	0.384381	N	320360, 75747, 16195, 20541, 68845, 68944, 231580, 12297, 75454, 98660, 83814, 68938, 11305, 230796, 18708, 11826, 52892, 57874, 12257, 18508	12	0.755429	N	20466, 75747, 20320, 74998, 67712, 14225, 233489, 66592, 83814, 26921, 12315, 11677	.
811	chemical synaptic transmission	.	31	0.00152013	Y	219228, 18472, 74513, 14299, 19242, 67869, 17260, 20979, 26875, 20614, 56876, 14677, 13167, 12794, 14812, 17920, 11840, 20620, 20983, 19055, 12286, 18189, 108030, 20606, 170758, 18163, 17918, 14401, 14402, 14406, 14800	5	0.3943	N	74513, 108013, 20979, 22421, 18645	7	0.890474	N	320360, 56695, 12297, 17920, 14406, 13688, 13447	8	0.510468	N	14251, 22318, 20320, 53378, 19242, 20979, 69908, 215449	.
812	chemical synaptic transmission, postsynaptic	.	6	0.078761	N	74513, 19055, 18189, 14402, 17260, 14812	3	0.0705141	N	74513, 108013, 22421	0	1	N	NA	0	1	N	NA	.
813	chemokine (C-X-C motif) ligand 2 production	.	1	1	N	17319	0	1	N	NA	0	1	N	NA	0	1	N	NA	.
814	chemokine production	.	2	0.893107	N	14870, 17319	1	1	N	14870	0	1	N	NA	0	1	N	NA	.
815	chemokine-mediated signaling pathway	.	1	1	N	19876	0	1	N	NA	0	1	N	NA	1	1	N	19876	.
816	chemorepulsion involved in postnatal olfactory bulb interneuron migration	.	1	1	N	19876	0	1	N	NA	0	1	N	NA	1	1	N	19876	.
817	chemosensory behavior	.	1	1	N	320790	0	1	N	NA	0	1	N	NA	0	1	N	NA	.
818	chemotaxis	.	23	0.072363	N	16572, 18213, 19876, 18028, 20562, 13176, 16870, 19277, 225743, 319504, 93691, 13838, 58208, 227541, 13642, 13004, 102103, 53625, 54713, 14432, 12168, 18845, 11820	4	0.579148	N	12933, 15289, 13642, 18508	10	0.45753	N	20346, 11924, 70433, 20350, 20360, 54713, 18508, 18128, 117606, 12767	12	0.0530545	N	14251, 12317, 19876, 14365, 16574, 13004, 54713, 319504, 16842, 18128, 12767, 11787	.
819	chiasma assembly	.	1	1	N	239083	0	1	N	NA	0	1	N	NA	0	1	N	NA	.
820	chloride ion homeostasis	.	1	1	N	12286	0	1	N	NA	0	1	N	NA	0	1	N	NA	.
821	chloride transmembrane transport	.	3	0.349887	N	14401, 14402, 14406	0	1	N	NA	1	1	N	14406	0	1	N	NA	.
822	chloride transport	.	5	0.270875	N	12729, 14401, 14402, 12257, 14406	0	1	N	NA	2	0.762357	N	12257, 14406	0	1	N	NA	.
823	cholesterol biosynthetic process	.	7	0.00149531	Y	208715, 192156, 110196, 14137, 15357, 319554, 20655	1	1	N	15357	1	1	N	13595	0	1	N	NA	.
824	cholesterol efflux	.	0	1	N	NA	0	1	N	NA	1	1	N	11305	0	1	N	NA	.
825	cholesterol homeostasis	.	1	1	N	20185	0	1	N	NA	1	1	N	11305	0	1	N	NA	.
826	cholesterol metabolic process	.	10	0.00568019	Y	110611, 20775, 208715, 192156, 110196, 14137, 15357, 319554, 11820, 20655	1	1	N	15357	2	0.832933	N	11305, 13595	0	1	N	NA	.
827	cholesterol transport	.	0	1	N	NA	0	1	N	NA	1	1	N	11305	0	1	N	NA	.
828	chondrocyte development	.	1	1	N	12168	0	1	N	NA	1	1	N	58250	0	1	N	NA	.
829	chondrocyte differentiation	.	5	0.337038	N	18028, 58214, 17260, 12168, 20678	1	1	N	22421	1	1	N	58250	1	1	N	15364	.
830	chondrocyte proliferation	.	0	1	N	NA	0	1	N	NA	0	1	N	NA	1	1	N	15364	.
831	chondroitin sulfate biosynthetic process	.	0	1	N	NA	0	1	N	NA	1	1	N	58250	0	1	N	NA	.
832	chondroitin sulfate metabolic process	.	1	1	N	76898	0	1	N	NA	2	0.349706	N	72727, 58250	1	1	N	280645	.
833	chondroitin sulfate proteoglycan biosynthetic process	.	1	1	N	76898	0	1	N	NA	2	0.272907	N	72727, 58250	1	1	N	280645	.
834	chondroitin sulfate proteoglycan metabolic process	.	1	1	N	76898	0	1	N	NA	2	0.389904	N	72727, 58250	1	1	N	280645	.
835	chordate embryonic development	.	29	0.0899904	N	50927, 11480, 67204, 16870, 207165, 24136, 17260, 218490, 20678, 77097, 20677, 13804, 76246, 13806, 14812, 18514, 16911, 320790, 30928, 239083, 77480, 20666, 225164, 17719, 12048, 12168, 13135, 15213, 18845	7	0.224161	N	15469, 16568, 26554, 18508, 13135, 20677, 77087	16	0.18297	N	12192, 17685, 20541, 19089, 108156, 74126, 58250, 230796, 20481, 233651, 234740, 18508, 217837, 12048, 18128, 236539	16	0.0265963	Y	12192, 20466, 20377, 19672, 13386, 14365, 218490, 12649, 13796, 12189, 16842, 15213, 380614, 18128, 236539, 18514	.
836	chorio-allantoic fusion	.	0	1	N	NA	0	1	N	NA	1	1	N	12192	2	0.111778	N	12192, 16842	.
837	chromatin assembly	.	7	0.209741	N	54561, 67155, 50927, 15441, 14312, 22589, 53605	1	1	N	15289	2	0.886309	N	54624, 22589	2	0.801665	N	15364, 108989	.
838	chromatin assembly or disassembly	.	8	0.182544	N	54561, 67155, 50927, 15441, 216848, 14312, 22589, 53605	1	1	N	15289	2	0.920147	N	54624, 22589	2	0.847512	N	15364, 108989	.
839	chromatin organization	.	41	0.000148673	Y	66310, 21665, 75605, 94246, 50927, 238247, 11461, 15441, 18673, 207165, 18193, 66979, 231051, 109151, 319974, 24074, 77630, 56397, 76246, 234135, 15468, 69260, 216848, 14312, 69188, 53605, 71514, 625249, 67155, 93761, 320790, 245688, 75316, 70103, 20185, 94353, 22589, 54561, 108829, 15312, 13831	7	0.231415	N	13194, 24074, 15289, 66923, 15469, 192195, 223527	16	0.19398	N	217864, 216850, 68845, 17692, 59001, 21969, 56275, 67956, 22378, 22589, 19060, 56397, 24086, 103554, 54624, 192195	15	0.0549645	N	20466, 242466, 110147, 245688, 71148, 15364, 17190, 12649, 26992, 22130, 12189, 14113, 16842, 107823, 108989	.
840	chromatin remodeling	.	10	0.0131205	Y	67155, 50927, 93761, 320790, 245688, 56397, 11461, 70103, 207165, 22589	0	1	N	NA	6	0.0525986	N	68845, 56397, 17692, 103554, 21969, 22589	5	0.0648401	N	12649, 245688, 22130, 15364, 108989	.
841	chromatin silencing	.	4	0.809194	N	66310, 245688, 56397, 75316	0	1	N	NA	2	0.904714	N	56397, 17692	5	0.096031	N	20466, 245688, 71148, 22130, 17190	.
842	chromatin silencing at rDNA	.	2	0.82241	N	245688, 75316	0	1	N	NA	0	1	N	NA	3	0.14917	N	20466, 245688, 22130	.
843	chromatin silencing at telomere	.	1	1	N	66310	0	1	N	NA	0	1	N	NA	0	1	N	NA	.
844	chromatin-mediated maintenance of transcription	.	0	1	N	NA	0	1	N	NA	0	1	N	NA	1	1	N	12649	.
845	chromosome breakage	.	0	1	N	NA	0	1	N	NA	0	1	N	NA	2	0.0686428	N	15364, 12189	.
846	chromosome condensation	.	0	1	N	NA	0	1	N	NA	0	1	N	NA	1	1	N	15364	.
847	chromosome localization	.	1	1	N	21749	1	1	N	26554	1	1	N	68942	1	1	N	83815	.
848	chromosome localization to nuclear envelope involved in homologous chromosome segregation	.	1	1	N	21749	0	1	N	NA	0	1	N	NA	0	1	N	NA	.
849	chromosome organization	.	55	7.641e-05	Y	21665, 94246, 75605, 238247, 11461, 66979, 22596, 21749, 231051, 22632, 109151, 319974, 11789, 77630, 15468, 216848, 67155, 20185, 239083, 94353, 54561, 108829, 51810, 15312, 66310, 66156, 50927, 15441, 207165, 18673, 18193, 24074, 56397, 76246, 234135, 69260, 14312, 69188, 53605, 21974, 71514, 625249, 320790, 93761, 21454, 245688, 12462, 75316, 70103, 22589, 20843, 53379, 104721, 13831, 12468	8	0.393933	N	13194, 24074, 15289, 66923, 15469, 26554, 192195, 223527	22	0.185287	N	217864, 17685, 216850, 320394, 68845, 17692, 17220, 68942, 59001, 21969, 56275, 67956, 22378, 22589, 19060, 56397, 24086, 66181, 103554, 54624, 192195, 103468	22	0.0158649	Y	66311, 20466, 242466, 110147, 21454, 245688, 71148, 15364, 17190, 20843, 12649, 272551, 26992, 22130, 77987, 12189, 14113, 16842, 107823, 17688, 108989, 12468	.
850	chromosome organization involved in meiotic cell cycle	.	3	0.604641	N	239083, 21749, 22589	0	1	N	NA	1	1	N	22589	1	1	N	110147	.
851	chromosome segregation	.	11	0.38132	N	21974, 71514, 66156, 11789, 68523, 239083, 21749, 12540, 20843, 22589, 13205	3	0.499533	N	26554, 12540, 13205	5	0.698523	N	320394, 24086, 68942, 21969, 22589	6	0.280632	N	66311, 110147, 12189, 83815, 108989, 20843	.
852	chromosome separation	.	3	0.642725	N	21974, 66156, 11789	1	1	N	26554	0	1	N	NA	1	1	N	108989	.
853	ciliary body morphogenesis	.	0	1	N	NA	0	1	N	NA	1	1	N	22346	0	1	N	NA	.
854	ciliary neurotrophic factor-mediated signaling pathway	.	0	1	N	NA	0	1	N	NA	1	1	N	16195	0	1	N	NA	.
855	cilium assembly	.	3	0.990645	N	73834, 54138, 214459	2	0.718521	N	54138, 16568	6	0.283959	N	67046, 100503572, 234740, 68708, 19726, 99167	1	1	N	380614	.
856	cilium morphogenesis	.	3	0.995767	N	73834, 54138, 214459	3	0.41776	N	54138, 76411, 16568	8	0.110664	N	67046, 100503572, 234740, 18128, 72938, 68708, 19726, 99167	2	0.952338	N	18128, 380614	.
857	cilium movement	.	0	1	N	NA	0	1	N	NA	1	1	N	19726	0	1	N	NA	.
858	cilium or flagellum-dependent cell motility	.	0	1	N	NA	0	1	N	NA	1	1	N	19726	0	1	N	NA	.
859	cilium organization	.	3	0.995536	N	73834, 54138, 214459	3	0.413883	N	54138, 76411, 16568	7	0.211882	N	67046, 100503572, 234740, 72938, 68708, 19726, 99167	1	1	N	380614	.
860	cilium-dependent cell motility	.	0	1	N	NA	0	1	N	NA	1	1	N	19726	0	1	N	NA	.
861	circadian regulation of gene expression	.	4	0.265186	N	19046, 20185, 51810, 94275	1	1	N	268903	1	1	N	21969	0	1	N	NA	.
862	circadian regulation of translation	.	0	1	N	NA	0	1	N	NA	1	1	N	56275	0	1	N	NA	.
863	circadian rhythm	.	9	0.262598	N	71514, 18213, 13170, 19046, 20185, 51810, 16478, 107503, 94275	2	0.688292	N	22190, 268903	4	0.638198	N	230753, 21969, 56275, 15901	2	0.91519	N	20466, 15901	.
864	circulatory system development	.	32	0.53672	N	16451, 23988, 18213, 19242, 17260, 20677, 230775, 56177, 26396, 13642, 110196, 67040, 13003, 234214, 16911, 67155, 19876, 320790, 407785, 18189, 21838, 319504, 20666, 225164, 51810, 12540, 12168, 15213, 12226, 17975, 13831, 14766	12	0.0345537	Y	15289, 13642, 66923, 16568, 18508, 12540, 22421, 13003, 12226, 81702, 12876, 20677	20	0.321274	N	12192, 64010, 268977, 672511, 216850, 20541, 108156, 22346, 84004, 11826, 233651, 234740, 18508, 12226, 18128, 11764, 72938, 15901, 12767, 12831	19	0.0770759	N	12192, 19876, 19242, 319504, 17190, 12306, 12317, 20817, 14225, 12189, 16842, 107823, 107702, 13003, 15213, 12226, 18128, 15901, 12767	.
865	circulatory system process	.	14	0.561193	N	320790, 19277, 70495, 83814, 21833, 78286, 20655, 11928, 60596, 17319, 12540, 15357, 12168, 52589	2	0.922049	N	12540, 15357	8	0.569927	N	20346, 15937, 20541, 18708, 60596, 98660, 83814, 12767	4	0.902795	N	70495, 83814, 12767, 12315	.
866	citrate metabolic process	.	1	1	N	104112	0	1	N	NA	0	1	N	NA	0	1	N	NA	.
867	Clara cell differentiation	.	1	1	N	18028	0	1	N	NA	0	1	N	NA	0	1	N	NA	.
868	clathrin coat assembly	.	1	1	N	68566	1	1	N	29816	1	1	N	11764	1	1	N	233489	.
869	clathrin coat disassembly	.	0	1	N	NA	0	1	N	NA	1	1	N	231580	0	1	N	NA	.
870	clathrin-mediated endocytosis	.	4	0.111735	N	101490, 20979, 20404, 214459	2	0.200842	N	20979, 29816	2	0.471525	N	231580, 227801	2	0.377827	N	20979, 233489	.
871	cleavage furrow formation	.	1	1	N	68166	0	1	N	NA	0	1	N	NA	1	1	N	68166	.
872	closure of optic fissure	.	1	1	N	20666	0	1	N	NA	0	1	N	NA	0	1	N	NA	.
873	clustering of voltage-gated potassium channels	.	1	1	N	66797	0	1	N	NA	0	1	N	NA	0	1	N	NA	.
874	clustering of voltage-gated sodium channels	.	1	1	N	319504	0	1	N	NA	0	1	N	NA	1	1	N	319504	.
875	coagulation	.	1	1	N	11461	0	1	N	NA	1	1	N	77889	1	1	N	12306	.
876	cochlea development	.	4	0.173037	N	18213, 18472, 14401, 14402	0	1	N	NA	1	1	N	233651	0	1	N	NA	.
877	coenzyme A metabolic process	.	1	1	N	15357	1	1	N	15357	1	1	N	74114	0	1	N	NA	.
878	coenzyme biosynthetic process	.	2	0.953723	N	18597, 104112	0	1	N	NA	2	0.807018	N	108156, 67914	0	1	N	NA	.
879	coenzyme metabolic process	.	12	0.292886	N	18597, 192156, 74747, 18655, 13806, 104112, 20185, 13807, 17319, 15357, 229709, 56451	1	1	N	15357	4	0.867961	N	15937, 108156, 74114, 67914	4	0.706394	N	16828, 14104, 17449, 14635	.
880	cofactor biosynthetic process	.	4	0.801774	N	18597, 66154, 104112, 68523	0	1	N	NA	3	0.670667	N	54198, 108156, 67914	0	1	N	NA	.
881	cofactor catabolic process	.	0	1	N	NA	0	1	N	NA	1	1	N	109778	0	1	N	NA	.
882	cofactor metabolic process	.	14	0.301601	N	18597, 66154, 74747, 18655, 68523, 104112, 20185, 229709, 56451, 192156, 13806, 13807, 17319, 15357	1	1	N	15357	6	0.705284	N	15937, 109778, 54198, 108156, 74114, 67914	5	0.643524	N	16828, 14104, 17449, 14635, 11677	.
883	cognition	.	26	2.92515e-06	Y	18472, 19088, 19242, 66797, 67869, 17260, 20614, 241656, 56710, 13167, 14812, 11843, 11820, 70028, 20620, 20983, 320790, 108012, 18189, 18163, 21833, 54720, 12444, 14168, 15357, 17536	4	0.235193	N	15572, 15357, 17536, 11843	7	0.339837	N	56710, 23802, 55963, 68942, 98660, 17536, 13688	5	0.474822	N	110147, 80286, 20320, 19242, 17242	.
884	collagen biosynthetic process	.	0	1	N	NA	0	1	N	NA	3	0.136774	N	268977, 170829, 12831	0	1	N	NA	.
885	collagen fibril organization	.	0	1	N	NA	0	1	N	NA	2	0.471525	N	18451, 12831	1	1	N	12306	.
886	collagen metabolic process	.	0	1	N	NA	0	1	N	NA	4	0.129406	N	268977, 15901, 170829, 12831	1	1	N	15901	.
887	collagen-activated signaling pathway	.	0	1	N	NA	1	1	N	12305	0	1	N	NA	1	1	N	94216	.
888	collagen-activated tyrosine kinase receptor signaling pathway	.	0	1	N	NA	1	1	N	12305	0	1	N	NA	1	1	N	94216	.
889	collateral sprouting	.	3	0.197613	N	24136, 14168, 11820	0	1	N	NA	0	1	N	NA	0	1	N	NA	.
890	collateral sprouting in absence of injury	.	1	1	N	11820	0	1	N	NA	0	1	N	NA	0	1	N	NA	.
891	collecting duct development	.	0	1	N	NA	0	1	N	NA	1	1	N	18128	2	0.14282	N	18128, 11677	.
892	columnar/cuboidal epithelial cell development	.	2	0.860139	N	18472, 20655	1	1	N	18508	2	0.651137	N	18508, 19726	0	1	N	NA	.
893	columnar/cuboidal epithelial cell differentiation	.	6	0.298863	N	17356, 18472, 17920, 20677, 20666, 20655	2	0.50175	N	18508, 20677	8	0.00357257	Y	64010, 17356, 234740, 18508, 18128, 17920, 22346, 19726	5	0.0590716	N	13796, 17172, 16842, 13047, 18128	.
894	columnar/cuboidal epithelial cell maturation	.	0	1	N	NA	0	1	N	NA	1	1	N	19726	0	1	N	NA	.
895	comma-shaped body morphogenesis	.	1	1	N	15213	0	1	N	NA	0	1	N	NA	1	1	N	15213	.
896	commissural neuron axon guidance	.	1	1	N	18028	0	1	N	NA	0	1	N	NA	1	1	N	14365	.
897	commissural neuron differentiation in spinal cord	.	0	1	N	NA	0	1	N	NA	1	1	N	70433	0	1	N	NA	.
898	commitment of neuronal cell to specific neuron type in forebrain	.	2	0.188023	N	58208, 54713	1	1	N	18508	2	0.105512	N	54713, 18508	2	0.0796183	N	54713, 17172	.
899	common bile duct development	.	0	1	N	NA	0	1	N	NA	1	1	N	231580	0	1	N	NA	.
900	common myeloid progenitor cell proliferation	.	1	1	N	14870	1	1	N	14870	0	1	N	NA	0	1	N	NA	.
901	common-partner SMAD protein phosphorylation	.	1	1	N	20742	0	1	N	NA	0	1	N	NA	0	1	N	NA	.
902	compartment pattern specification	.	0	1	N	NA	0	1	N	NA	1	1	N	18128	1	1	N	18128	.
903	complement activation	.	1	1	N	18673	0	1	N	NA	0	1	N	NA	1	1	N	17174	.
904	complement activation, lectin pathway	.	0	1	N	NA	0	1	N	NA	0	1	N	NA	1	1	N	17174	.
905	condensed mesenchymal cell proliferation	.	0	1	N	NA	0	1	N	NA	1	1	N	233651	0	1	N	NA	.
906	connective tissue development	.	9	0.513349	N	18028, 108012, 20340, 58214, 17260, 12168, 114679, 20678, 21833	1	1	N	22421	4	0.792521	N	13549, 18128, 58250, 12831	2	0.957738	N	15364, 18128	.
907	connective tissue replacement	.	1	1	N	19055	0	1	N	NA	0	1	N	NA	0	1	N	NA	.
908	contact inhibition	.	1	1	N	12257	0	1	N	NA	1	1	N	12257	1	1	N	13134	.
909	contractile actin filament bundle assembly	.	0	1	N	NA	2	0.350809	N	26554, 18645	0	1	N	NA	0	1	N	NA	.
910	convergent extension	.	0	1	N	NA	0	1	N	NA	0	1	N	NA	1	1	N	20377	.
911	convergent extension involved in axis elongation	.	0	1	N	NA	0	1	N	NA	0	1	N	NA	1	1	N	20377	.
912	convergent extension involved in gastrulation	.	0	1	N	NA	0	1	N	NA	0	1	N	NA	1	1	N	20377	.
913	convergent extension involved in somitogenesis	.	0	1	N	NA	0	1	N	NA	0	1	N	NA	1	1	N	20377	.
914	COPII vesicle coating	.	0	1	N	NA	1	1	N	26554	0	1	N	NA	0	1	N	NA	.
915	COPII-coated vesicle budding	.	0	1	N	NA	1	1	N	26554	0	1	N	NA	0	1	N	NA	.
916	copper ion homeostasis	.	2	0.37886	N	11840, 11820	0	1	N	NA	1	1	N	52892	0	1	N	NA	.
917	copper ion transport	.	0	1	N	NA	0	1	N	NA	1	1	N	52892	0	1	N	NA	.
918	copulation	.	1	1	N	11480	0	1	N	NA	0	1	N	NA	0	1	N	NA	.
919	cornea development in camera-type eye	.	1	1	N	20666	1	1	N	18508	1	1	N	18508	0	1	N	NA	.
920	coronary artery morphogenesis	.	0	1	N	NA	0	1	N	NA	1	1	N	18128	1	1	N	18128	.
921	coronary vasculature development	.	1	1	N	19876	1	1	N	66923	2	0.683048	N	268977, 18128	2	0.574689	N	19876, 18128	.
922	coronary vasculature morphogenesis	.	0	1	N	NA	1	1	N	66923	1	1	N	18128	1	1	N	18128	.
923	coronary vein morphogenesis	.	0	1	N	NA	0	1	N	NA	1	1	N	18128	1	1	N	18128	.
924	corpus callosum development	.	3	0.0700049	N	77630, 18472, 24136	0	1	N	NA	0	1	N	NA	0	1	N	NA	.
925	corpus callosum morphogenesis	.	3	0.016331	Y	77630, 18472, 24136	0	1	N	NA	0	1	N	NA	0	1	N	NA	.
926	cortical actin cytoskeleton organization	.	2	0.590667	N	22350, 71409	0	1	N	NA	1	1	N	13821	1	1	N	12317	.
927	cortical cytoskeleton organization	.	3	0.306668	N	18472, 22350, 71409	0	1	N	NA	1	1	N	13821	1	1	N	12317	.
928	cortical microtubule organization	.	2	0.1122	N	18472, 22350	0	1	N	NA	0	1	N	NA	0	1	N	NA	.
929	corticospinal tract morphogenesis	.	3	0.026931	Y	13838, 77630, 24136	0	1	N	NA	0	1	N	NA	0	1	N	NA	.
930	corticosteroid hormone secretion	.	1	1	N	114679	0	1	N	NA	0	1	N	NA	0	1	N	NA	.
931	corticosteroid receptor signaling pathway	.	2	0.431943	N	18673, 109593	0	1	N	NA	1	1	N	19060	0	1	N	NA	.
932	corticosterone secretion	.	1	1	N	114679	0	1	N	NA	0	1	N	NA	0	1	N	NA	.
933	corticotropin secretion	.	0	1	N	NA	0	1	N	NA	1	1	N	11826	0	1	N	NA	.
934	cortisol biosynthetic process	.	0	1	N	NA	0	1	N	NA	1	1	N	58226	0	1	N	NA	.
935	cortisol metabolic process	.	0	1	N	NA	0	1	N	NA	1	1	N	58226	0	1	N	NA	.
936	co-translational protein modification	.	1	1	N	68292	0	1	N	NA	0	1	N	NA	0	1	N	NA	.
937	cotranslational protein targeting to membrane	.	3	0.125009	N	66661, 24067, 53421	0	1	N	NA	2	0.284408	N	66661, 170829	0	1	N	NA	.
938	courtship behavior	.	1	1	N	21833	0	1	N	NA	0	1	N	NA	0	1	N	NA	.
939	covalent chromatin modification	.	30	0.000644822	Y	66310, 21665, 75605, 94246, 238247, 18673, 18193, 66979, 231051, 109151, 319974, 24074, 77630, 56397, 76246, 234135, 15468, 69260, 14312, 69188, 71514, 93761, 320790, 245688, 70103, 20185, 94353, 22589, 108829, 13831	6	0.161056	N	13194, 24074, 66923, 15469, 192195, 223527	14	0.0669684	N	217864, 216850, 68845, 17692, 59001, 56275, 67956, 22378, 22589, 19060, 56397, 24086, 54624, 192195	11	0.0858858	N	12649, 20466, 110147, 26992, 245688, 15364, 12189, 14113, 16842, 107823, 17190	.
940	cranial ganglion development	.	0	1	N	NA	0	1	N	NA	1	1	N	20346	0	1	N	NA	.
941	cranial nerve development	.	2	0.753419	N	320790, 78286	0	1	N	NA	3	0.169881	N	20346, 20350, 66271	0	1	N	NA	.
942	cranial nerve morphogenesis	.	0	1	N	NA	0	1	N	NA	2	0.339251	N	20346, 20350	0	1	N	NA	.
943	cranial nerve structural organization	.	0	1	N	NA	0	1	N	NA	2	0.187073	N	20346, 20350	0	1	N	NA	.
944	cranial skeletal system development	.	1	1	N	17260	0	1	N	NA	1	1	N	58250	0	1	N	NA	.
945	CRD-mediated mRNA stabilization	.	1	1	N	51810	0	1	N	NA	0	1	N	NA	0	1	N	NA	.
946	cristae formation	.	1	1	N	66098	0	1	N	NA	0	1	N	NA	0	1	N	NA	.
947	CTP biosynthetic process	.	1	1	N	18102	0	1	N	NA	1	1	N	56520	0	1	N	NA	.
948	CTP metabolic process	.	1	1	N	18102	0	1	N	NA	1	1	N	56520	0	1	N	NA	.
949	cyclic nucleotide biosynthetic process	.	5	0.607203	N	11803, 60596, 15444, 67252, 54195	2	0.552388	N	11803, 83397	4	0.39399	N	14680, 11826, 60596, 83397	2	0.817572	N	83397, 12315	.
950	cyclic nucleotide catabolic process	.	1	1	N	18573	0	1	N	NA	0	1	N	NA	0	1	N	NA	.
951	cyclic nucleotide metabolic process	.	6	0.648854	N	11803, 18573, 60596, 15444, 67252, 54195	2	0.652894	N	11803, 83397	4	0.573546	N	14680, 11826, 60596, 83397	2	0.893505	N	83397, 12315	.
952	cyclic purine nucleotide metabolic process	.	5	0.596079	N	11803, 60596, 15444, 67252, 54195	2	0.547307	N	11803, 83397	4	0.385451	N	14680, 11826, 60596, 83397	2	0.813162	N	83397, 12315	.
953	cyclic-nucleotide-mediated signaling	.	3	0.519514	N	17993, 26875, 54195	0	1	N	NA	1	1	N	13688	1	1	N	17993	.
954	cysteine metabolic process	.	0	1	N	NA	0	1	N	NA	2	0.105512	N	108156, 246221	0	1	N	NA	.
955	cytochrome complex assembly	.	3	0.230118	N	66379, 52469, 17710	0	1	N	NA	2	0.389904	N	66359, 52892	0	1	N	NA	.
956	cytokine biosynthetic process	.	0	1	N	NA	0	1	N	NA	1	1	N	56228	1	1	N	17164	.
957	cytokine metabolic process	.	0	1	N	NA	0	1	N	NA	1	1	N	56228	1	1	N	17164	.
958	cytokine production	.	14	0.917317	N	20742, 14870, 65113, 12010, 20655, 230594, 22350, 54725, 17319, 12257, 66592, 17975, 14766, 109815	4	0.673302	N	14870, 15289, 192195, 81702	8	0.858705	N	56228, 18708, 18176, 384309, 12257, 56807, 192195, 18128	8	0.592015	N	12759, 14251, 17164, 12189, 80912, 16842, 18128, 66592	.
959	cytokine production involved in immune response	.	2	0.893107	N	12010, 17319	0	1	N	NA	0	1	N	NA	0	1	N	NA	.
960	cytokine secretion	.	5	0.76982	N	20742, 22350, 54725, 17319, 17975	1	1	N	15289	2	0.942105	N	56807, 18128	1	1	N	18128	.
961	cytokine-mediated signaling pathway	.	6	0.964326	N	16451, 19876, 18472, 230594, 15468, 272381	0	1	N	NA	2	0.9947	N	16195, 15980	2	0.979736	N	19876, 14225	.
962	cytokinesis	.	7	0.104487	N	20742, 11789, 213582, 16569, 12048, 12540, 68166	2	0.460847	N	26554, 12540	3	0.520957	N	109333, 50850, 12048	3	0.372639	N	80986, 53598, 68166	.
963	cytokinetic process	.	1	1	N	68166	0	1	N	NA	1	1	N	50850	1	1	N	68166	.
964	cytolysis	.	1	1	N	15452	0	1	N	NA	0	1	N	NA	0	1	N	NA	.
965	cytoplasm-associated proteasomal ubiquitin-dependent protein catabolic process	.	0	1	N	NA	0	1	N	NA	1	1	N	70294	0	1	N	NA	.
966	cytoplasmic actin-based contraction involved in cell motility	.	1	1	N	71653	0	1	N	NA	0	1	N	NA	0	1	N	NA	.
967	cytoplasmic microtubule organization	.	3	0.402532	N	11789, 18472, 22350	0	1	N	NA	2	0.527405	N	20262, 50850	0	1	N	NA	.
968	cytoplasmic mRNA processing body assembly	.	0	1	N	NA	0	1	N	NA	0	1	N	NA	1	1	N	231464	.
969	cytoplasmic pattern recognition receptor signaling pathway	.	0	1	N	NA	1	1	N	81702	0	1	N	NA	1	1	N	80912	.
970	cytoplasmic pattern recognition receptor signaling pathway in response to virus	.	0	1	N	NA	1	1	N	81702	0	1	N	NA	1	1	N	80912	.
971	cytoplasmic sequestering of NF-kappaB	.	1	1	N	53380	0	1	N	NA	0	1	N	NA	0	1	N	NA	.
972	cytoplasmic sequestering of protein	.	4	0.0614027	N	68137, 12257, 21833, 53380	1	1	N	54401	1	1	N	12257	0	1	N	NA	.
973	cytoplasmic sequestering of transcription factor	.	2	0.320826	N	21833, 53380	0	1	N	NA	0	1	N	NA	0	1	N	NA	.
974	cytoplasmic translation	.	1	1	N	98221	0	1	N	NA	0	1	N	NA	2	0.520968	N	55944, 98221	.
975	cytoplasmic translational initiation	.	1	1	N	98221	0	1	N	NA	0	1	N	NA	2	0.192175	N	55944, 98221	.
976	cytoskeletal anchoring at nuclear membrane	.	0	1	N	NA	0	1	N	NA	0	1	N	NA	1	1	N	319565	.
977	cytoskeletal anchoring at plasma membrane	.	0	1	N	NA	0	1	N	NA	1	1	N	13821	0	1	N	NA	.
978	cytoskeleton organization	.	51	0.001991	Y	67300, 18213, 213582, 17760, 22352, 26875, 83946, 241656, 20655, 11789, 30785, 22350, 56378, 76108, 216848, 20742, 20620, 20740, 71653, 12121, 20185, 21838, 75454, 170758, 22240, 16569, 68166, 71409, 73723, 18472, 235431, 67886, 665113, 73242, 17260, 208846, 76007, 234214, 107503, 14758, 11840, 93687, 67771, 22143, 18481, 56327, 77569, 14168, 12540, 67252, 17754	14	0.00936426	Y	16661, 26554, 18481, 29877, 29816, 208846, 12933, 56378, 16568, 18508, 12540, 18645, 14758, 226180	19	0.504499	N	14270, 72313, 71994, 19385, 68942, 20262, 19230, 75454, 56275, 99167, 74192, 24063, 18708, 11826, 77569, 50850, 18508, 15901, 13821	20	0.0700749	N	20740, 20377, 67771, 544963, 68519, 319565, 12649, 12317, 12955, 53378, 80986, 22240, 17318, 12189, 68166, 17974, 108989, 15901, 12316, 17756	.
979	cytoskeleton-dependent cytokinesis	.	3	0.371163	N	20742, 11789, 68166	0	1	N	NA	1	1	N	50850	2	0.406696	N	80986, 68166	.
980	cytoskeleton-dependent intracellular transport	.	11	0.000329039	Y	16572, 18472, 12121, 17918, 16569, 12540, 12794, 11777, 214459, 11820, 20655	2	0.399972	N	16568, 12540	3	0.422715	N	16594, 73689, 50850	2	0.660785	N	16574, 319565	.
981	cytosolic calcium ion transport	.	5	0.573281	N	320790, 17918, 21838, 13167, 14873	0	1	N	NA	2	0.88812	N	20541, 12297	2	0.804019	N	14225, 12315	.
982	cytosolic transport	.	7	0.178317	N	67300, 70028, 26396, 22350, 111173, 73296, 70834	0	1	N	NA	4	0.333772	N	270192, 54198, 231580, 70294	1	1	N	20661	.
983	D-amino acid catabolic process	.	1	1	N	66044	0	1	N	NA	0	1	N	NA	0	1	N	NA	.
984	D-amino acid metabolic process	.	1	1	N	66044	0	1	N	NA	0	1	N	NA	0	1	N	NA	.
985	dATP metabolic process	.	0	1	N	NA	0	1	N	NA	0	1	N	NA	1	1	N	14923	.
986	daunorubicin metabolic process	.	0	1	N	NA	0	1	N	NA	0	1	N	NA	1	1	N	11677	.
987	DCT cell differentiation	.	1	1	N	18993	0	1	N	NA	0	1	N	NA	0	1	N	NA	.
988	deadenylation-independent decapping of nuclear-transcribed mRNA	.	0	1	N	NA	0	1	N	NA	1	1	N	52830	1	1	N	52830	.
989	decidualization	.	1	1	N	12215	1	1	N	192195	1	1	N	192195	1	1	N	12215	.
990	defecation	.	0	1	N	NA	0	1	N	NA	0	1	N	NA	1	1	N	17242	.
991	defense response	.	28	0.998051	N	16451, 69126, 18477, 67067, 14870, 12176, 12010, 18673, 665113, 17260, 56710, 53421, 13167, 268420, 14812, 13205, 11820, 625249, 74747, 65113, 72042, 12868, 227541, 54725, 17319, 68166, 17754, 109815	5	0.970207	N	14870, 15289, 192195, 81702, 13205	11	0.999615	N	56710, 15937, 216850, 54473, 77134, 18176, 15980, 384309, 192195, 18128, 619605	11	0.983507	N	20466, 14251, 12868, 17174, 17164, 17242, 67005, 80912, 18128, 68166, 17449	.
992	defense response to bacterium	.	3	0.998775	N	67067, 12010, 11820	1	1	N	81702	0	1	N	NA	0	1	N	NA	.
993	defense response to fungus	.	2	0.495744	N	72042, 11820	0	1	N	NA	0	1	N	NA	0	1	N	NA	.
994	defense response to Gram-negative bacterium	.	2	0.827633	N	12010, 11820	0	1	N	NA	0	1	N	NA	0	1	N	NA	.
995	defense response to Gram-positive bacterium	.	2	0.937586	N	12010, 11820	0	1	N	NA	0	1	N	NA	0	1	N	NA	.
996	defense response to other organism	.	11	0.987319	N	69126, 67067, 74747, 12868, 12176, 12010, 665113, 268420, 17754, 72042, 11820	1	1	N	81702	4	0.997073	N	18176, 15980, 384309, 619605	5	0.935071	N	20466, 12868, 67005, 80912, 17449	.
997	defense response to protozoan	.	0	1	N	NA	0	1	N	NA	1	1	N	18176	0	1	N	NA	.
998	defense response to virus	.	7	0.878918	N	69126, 74747, 12868, 12176, 665113, 268420, 17754	1	1	N	81702	3	0.952979	N	15980, 384309, 619605	5	0.474507	N	20466, 12868, 67005, 80912, 17449	.
999	definitive erythrocyte differentiation	.	1	1	N	20185	0	1	N	NA	0	1	N	NA	0	1	N	NA	.
1000	definitive hemopoiesis	.	1	1	N	20185	0	1	N	NA	0	1	N	NA	1	1	N	12193	.
1001	demethylation	.	4	0.180357	N	21665, 75605, 108829, 268420	0	1	N	NA	1	1	N	216850	0	1	N	NA	.
1002	dendrite development	.	27	9.46011e-09	Y	18472, 17760, 665113, 17260, 93691, 50790, 56876, 54713, 76108, 17920, 11840, 11843, 11820, 20620, 93686, 19876, 13193, 19055, 15452, 12286, 224105, 18481, 270120, 18163, 77480, 13838, 68166	5	0.0449531	Y	13193, 15572, 18481, 22421, 11843	9	0.0368091	Y	228357, 20346, 50790, 14270, 53872, 66225, 54713, 17920, 15901	8	0.0234357	Y	19876, 54713, 233489, 13047, 17974, 68166, 15901, 17756	.
1003	dendrite extension	.	3	0.16576	N	20983, 20979, 83814	1	1	N	20979	2	0.328628	N	66225, 83814	2	0.256555	N	20979, 83814	.
1004	dendrite morphogenesis	.	12	0.00105806	Y	93686, 13838, 13193, 18472, 19055, 15452, 12286, 17760, 18481, 18163, 77480, 93691	4	0.0322311	Y	13193, 15572, 18481, 22421	4	0.312145	N	228357, 20346, 53872, 15901	3	0.43042	N	233489, 13047, 15901	.
1005	dendritic cell chemotaxis	.	0	1	N	NA	0	1	N	NA	0	1	N	NA	1	1	N	12317	.
1006	dendritic cell migration	.	1	1	N	12540	1	1	N	12540	0	1	N	NA	1	1	N	12317	.
1007	dendritic spine development	.	10	0.00138713	Y	20620, 13838, 50790, 18472, 224105, 18481, 18163, 68166, 11840, 11843	3	0.0918489	N	18481, 22421, 11843	4	0.174244	N	50790, 14270, 53872, 66225	2	0.660785	N	17974, 68166	.
1008	dendritic spine morphogenesis	.	3	0.339157	N	18472, 18481, 18163	2	0.205314	N	18481, 22421	1	1	N	53872	0	1	N	NA	.
1009	dendritic spine organization	.	4	0.180357	N	18472, 18481, 18163, 11840	2	0.244462	N	18481, 22421	1	1	N	53872	0	1	N	NA	.
1010	dentate gyrus development	.	4	0.01472	Y	11922, 54713, 73242, 17260	1	1	N	16568	1	1	N	54713	4	0.00115418	Y	17242, 13797, 54713, 16842	.
1011	deoxyribonucleoside diphosphate biosynthetic process	.	0	1	N	NA	0	1	N	NA	0	1	N	NA	1	1	N	14923	.
1012	deoxyribonucleoside diphosphate metabolic process	.	0	1	N	NA	0	1	N	NA	0	1	N	NA	1	1	N	14923	.
1013	deoxyribonucleoside monophosphate catabolic process	.	1	1	N	381101	0	1	N	NA	0	1	N	NA	0	1	N	NA	.
1014	deoxyribonucleoside monophosphate metabolic process	.	1	1	N	381101	0	1	N	NA	0	1	N	NA	1	1	N	14923	.
1015	deoxyribonucleoside triphosphate metabolic process	.	0	1	N	NA	0	1	N	NA	0	1	N	NA	1	1	N	14923	.
1016	deoxyribonucleotide biosynthetic process	.	0	1	N	NA	0	1	N	NA	0	1	N	NA	1	1	N	14923	.
1017	deoxyribonucleotide metabolic process	.	0	1	N	NA	0	1	N	NA	0	1	N	NA	1	1	N	14923	.
1018	deoxyribose phosphate biosynthetic process	.	0	1	N	NA	0	1	N	NA	0	1	N	NA	1	1	N	14923	.
1019	deoxyribose phosphate metabolic process	.	0	1	N	NA	0	1	N	NA	0	1	N	NA	1	1	N	14923	.
1020	dephosphorylation	.	13	0.352122	N	23988, 101490, 19055, 19046, 19277, 17260, 75454, 19262, 77771, 56876, 54720, 13003, 18218	2	0.866446	N	54401, 13003	7	0.489066	N	72930, 75454, 67181, 19053, 72462, 14208, 19060	5	0.606984	N	219024, 14225, 66525, 13003, 12315	.
1021	dermatan sulfate proteoglycan biosynthetic process	.	0	1	N	NA	0	1	N	NA	1	1	N	72727	0	1	N	NA	.
1022	dermatan sulfate proteoglycan metabolic process	.	0	1	N	NA	0	1	N	NA	1	1	N	72727	0	1	N	NA	.
1023	descending thin limb development	.	0	1	N	NA	0	1	N	NA	1	1	N	11826	0	1	N	NA	.
1024	detection of abiotic stimulus	.	1	1	N	14812	0	1	N	NA	0	1	N	NA	0	1	N	NA	.
1025	detection of calcium ion	.	1	1	N	20979	1	1	N	20979	0	1	N	NA	2	0.111778	N	20979, 12315	.
1026	detection of chemical stimulus	.	1	1	N	20979	1	1	N	20979	0	1	N	NA	2	0.97998	N	20979, 12315	.
1027	detection of external stimulus	.	1	1	N	14812	0	1	N	NA	0	1	N	NA	0	1	N	NA	.
1028	detection of mechanical stimulus	.	1	1	N	14812	0	1	N	NA	0	1	N	NA	0	1	N	NA	.
1029	detection of mechanical stimulus involved in sensory perception	.	1	1	N	14812	0	1	N	NA	0	1	N	NA	0	1	N	NA	.
1030	detection of mechanical stimulus involved in sensory perception of pain	.	1	1	N	14812	0	1	N	NA	0	1	N	NA	0	1	N	NA	.
1031	detection of stimulus	.	4	0.999892	N	54725, 20979, 14812, 20677	2	0.926823	N	20979, 20677	0	1	N	NA	3	0.973785	N	15364, 20979, 12315	.
1032	detection of stimulus involved in sensory perception	.	1	1	N	14812	0	1	N	NA	0	1	N	NA	0	1	N	NA	.
1033	determination of adult lifespan	.	1	1	N	110593	0	1	N	NA	1	1	N	17685	1	1	N	17688	.
1034	determination of bilateral symmetry	.	3	0.907147	N	225164, 11480, 17260	1	1	N	16568	3	0.628129	N	18128, 11764, 19726	1	1	N	18128	.
1035	determination of heart left/right asymmetry	.	2	0.868248	N	225164, 17260	1	1	N	16568	1	1	N	18128	1	1	N	18128	.
1036	determination of left/right symmetry	.	3	0.887689	N	225164, 11480, 17260	1	1	N	16568	3	0.594599	N	18128, 11764, 19726	1	1	N	18128	.
1037	detoxification	.	2	0.578286	N	18477, 20655	0	1	N	NA	1	1	N	14866	0	1	N	NA	.
1038	detoxification of nitrogen compound	.	0	1	N	NA	0	1	N	NA	1	1	N	14866	0	1	N	NA	.
1039	development of primary female sexual characteristics	.	4	0.718703	N	18673, 12048, 22215, 20655	1	1	N	268903	1	1	N	12048	2	0.776516	N	20377, 13134	.
1040	development of primary male sexual characteristics	.	13	0.00166335	Y	94246, 50927, 238247, 11480, 67204, 53381, 73296, 22589, 208715, 69260, 12048, 108829, 14766	0	1	N	NA	4	0.427807	N	20346, 17685, 12048, 22589	5	0.103322	N	20377, 15364, 12443, 53381, 12316	.
1041	development of primary sexual characteristics	.	16	0.0087276	Y	94246, 50927, 238247, 11480, 67204, 18673, 53381, 73296, 22215, 22589, 20655, 208715, 69260, 12048, 108829, 14766	1	1	N	268903	5	0.578301	N	20346, 17685, 20708, 12048, 22589	6	0.185192	N	20377, 15364, 12443, 13134, 53381, 12316	.
1042	development of secondary female sexual characteristics	.	1	1	N	54003	0	1	N	NA	0	1	N	NA	0	1	N	NA	.
1043	development of secondary sexual characteristics	.	1	1	N	54003	0	1	N	NA	0	1	N	NA	0	1	N	NA	.
1044	developmental cell growth	.	20	1.98996e-05	Y	23988, 18213, 20983, 13193, 71653, 18472, 20562, 16870, 24136, 20979, 83814, 11426, 110196, 15468, 14168, 234214, 12168, 18845, 11820, 320563	4	0.119048	N	17984, 13193, 20979, 12305	7	0.128037	N	20346, 54214, 70433, 66225, 20350, 20360, 83814	5	0.247885	N	11426, 17984, 13796, 20979, 83814	.
1045	developmental growth	.	40	0.000150436	Y	23988, 18213, 75605, 18472, 16870, 24136, 17260, 20979, 231051, 22215, 20655, 11426, 56177, 76246, 22350, 110196, 15468, 14432, 234214, 107503, 11820, 20983, 19876, 13193, 320790, 407785, 20562, 71653, 20185, 19035, 114679, 83814, 22589, 28146, 54725, 14168, 12540, 12168, 18845, 320563	7	0.209014	N	17984, 13193, 20979, 12540, 22421, 12305, 77087	16	0.164028	N	12192, 64010, 20346, 70433, 66225, 20350, 74178, 83814, 22589, 58250, 228357, 230796, 24063, 54214, 20360, 18128	13	0.138174	N	12192, 110147, 19876, 20377, 17984, 15364, 20979, 83814, 12649, 11426, 13796, 18128, 12316	.
1046	developmental growth involved in morphogenesis	.	19	0.000166224	Y	18213, 20983, 19876, 75605, 13193, 71653, 18472, 20562, 16870, 24136, 20979, 83814, 11426, 54725, 14168, 12168, 18845, 11820, 320563	4	0.138996	N	17984, 13193, 20979, 12305	9	0.0306951	Y	20346, 24063, 54214, 70433, 66225, 20350, 20360, 18128, 83814	8	0.0198642	Y	11426, 19876, 20377, 17984, 13796, 20979, 18128, 83814	.
1047	developmental induction	.	0	1	N	NA	0	1	N	NA	1	1	N	24063	0	1	N	NA	.
1048	developmental maturation	.	9	0.579296	N	18027, 17918, 12286, 58214, 66797, 18189, 319504, 170758, 11820	2	0.794033	N	14155, 81702	5	0.648632	N	11924, 233651, 18128, 18987, 19726	5	0.420103	N	230257, 319504, 17172, 233489, 18128	.
1049	developmental pigmentation	.	3	0.453071	N	17918, 24136, 17260	0	1	N	NA	1	1	N	22346	1	1	N	16842	.
1050	developmental process involved in reproduction	.	28	0.307952	N	75605, 94246, 50927, 18472, 11480, 238247, 67204, 18673, 207165, 53381, 22215, 20655, 11789, 69260, 12215, 18514, 67155, 320790, 239083, 73296, 22589, 208715, 54003, 12048, 108829, 12168, 15213, 14766	5	0.68587	N	14155, 66923, 192195, 22421, 268903	14	0.551468	N	12192, 20346, 17685, 20541, 22589, 56228, 20708, 66060, 103554, 380773, 12048, 192195, 18128, 12767	14	0.180749	N	12192, 110147, 20377, 15364, 53381, 12443, 16842, 13134, 15213, 18128, 12215, 18514, 12767, 12316	.
1051	dGDP biosynthetic process	.	0	1	N	NA	0	1	N	NA	0	1	N	NA	1	1	N	14923	.
1052	dGDP metabolic process	.	0	1	N	NA	0	1	N	NA	0	1	N	NA	1	1	N	14923	.
1053	D-glucuronate catabolic process	.	0	1	N	NA	0	1	N	NA	0	1	N	NA	1	1	N	58810	.
1054	D-glucuronate metabolic process	.	0	1	N	NA	0	1	N	NA	0	1	N	NA	1	1	N	58810	.
1055	dGMP metabolic process	.	0	1	N	NA	0	1	N	NA	0	1	N	NA	1	1	N	14923	.
1056	diacylglycerol metabolic process	.	0	1	N	NA	0	1	N	NA	1	1	N	227333	0	1	N	NA	.
1057	diadenosine hexaphosphate catabolic process	.	0	1	N	NA	1	1	N	56409	1	1	N	71207	1	1	N	71207	.
1058	diadenosine hexaphosphate metabolic process	.	0	1	N	NA	1	1	N	56409	1	1	N	71207	1	1	N	71207	.
1059	diadenosine pentaphosphate catabolic process	.	0	1	N	NA	1	1	N	56409	1	1	N	71207	1	1	N	71207	.
1060	diadenosine pentaphosphate metabolic process	.	0	1	N	NA	1	1	N	56409	1	1	N	71207	1	1	N	71207	.
1061	diadenosine polyphosphate catabolic process	.	0	1	N	NA	1	1	N	56409	1	1	N	71207	1	1	N	71207	.
1062	diadenosine polyphosphate metabolic process	.	0	1	N	NA	1	1	N	56409	1	1	N	71207	1	1	N	71207	.
1063	dicarboxylic acid metabolic process	.	3	0.722253	N	104112, 76238, 56451	0	1	N	NA	0	1	N	NA	1	1	N	17449	.
1064	dicarboxylic acid transport	.	3	0.510355	N	20983, 14812, 17920	1	1	N	65106	1	1	N	17920	0	1	N	NA	.
1065	dichotomous subdivision of an epithelial terminal unit	.	0	1	N	NA	0	1	N	NA	1	1	N	20346	0	1	N	NA	.
1066	dichotomous subdivision of terminal units involved in salivary gland branching	.	0	1	N	NA	0	1	N	NA	1	1	N	20346	0	1	N	NA	.
1067	diencephalon development	.	5	0.238684	N	22272, 19242, 20185, 66797, 24136	1	1	N	18508	2	0.742558	N	20346, 18508	3	0.264723	N	19242, 15364, 16842	.
1068	digestion	.	1	1	N	22350	1	1	N	29816	2	0.876812	N	11826, 279561	0	1	N	NA	.
1069	digestive system development	.	2	0.991617	N	71566, 20666	1	1	N	29816	3	0.722239	N	64010, 233651, 18128	3	0.564563	N	20377, 17172, 18128	.
1070	digestive system process	.	1	1	N	22350	1	1	N	29816	2	0.790927	N	11826, 279561	0	1	N	NA	.
1071	digestive tract development	.	2	0.986851	N	71566, 20666	0	1	N	NA	3	0.670667	N	64010, 233651, 18128	3	0.511468	N	20377, 17172, 18128	.
1072	digestive tract morphogenesis	.	1	1	N	20666	0	1	N	NA	1	1	N	18128	2	0.485546	N	20377, 18128	.
1073	dimethylallyl diphosphate biosynthetic process	.	1	1	N	319554	0	1	N	NA	0	1	N	NA	0	1	N	NA	.
1074	dimethylallyl diphosphate metabolic process	.	1	1	N	319554	0	1	N	NA	0	1	N	NA	0	1	N	NA	.
1075	diol biosynthetic process	.	0	1	N	NA	0	1	N	NA	1	1	N	66190	0	1	N	NA	.
1076	diol metabolic process	.	0	1	N	NA	0	1	N	NA	1	1	N	66190	0	1	N	NA	.
1077	diphosphoinositol polyphosphate catabolic process	.	0	1	N	NA	1	1	N	56409	0	1	N	NA	0	1	N	NA	.
1078	diphosphoinositol polyphosphate metabolic process	.	0	1	N	NA	1	1	N	56409	1	1	N	71207	1	1	N	71207	.
1079	direct ossification	.	1	1	N	433938	0	1	N	NA	0	1	N	NA	0	1	N	NA	.
1080	distal convoluted tubule development	.	1	1	N	18993	0	1	N	NA	0	1	N	NA	0	1	N	NA	.
1081	distal tubule development	.	1	1	N	18993	0	1	N	NA	1	1	N	18128	1	1	N	18128	.
1082	diterpenoid biosynthetic process	.	1	1	N	19659	0	1	N	NA	0	1	N	NA	0	1	N	NA	.
1083	diterpenoid metabolic process	.	1	1	N	19659	0	1	N	NA	0	1	N	NA	0	1	N	NA	.
1084	divalent inorganic cation homeostasis	.	9	0.960813	N	320790, 12308, 17918, 12286, 21838, 13167, 14873, 66592, 11820	1	1	N	66437	6	0.853044	N	320360, 16195, 20541, 68944, 12297, 98660	4	0.909124	N	20320, 14225, 66592, 12315	.
1085	divalent inorganic cation transport	.	12	0.675631	N	320790, 19055, 17918, 12286, 12361, 12010, 21838, 12257, 13167, 14873, 66592, 14812	0	1	N	NA	11	0.124611	N	20541, 68944, 58226, 12297, 12361, 54377, 18704, 279561, 12257, 98660, 12767	6	0.543758	N	80286, 67887, 14225, 66592, 12767, 12315	.
1086	divalent metal ion transport	.	12	0.66643	N	320790, 19055, 17918, 12286, 12361, 12010, 21838, 12257, 13167, 14873, 66592, 14812	0	1	N	NA	11	0.117845	N	20541, 68944, 58226, 12297, 12361, 54377, 18704, 279561, 12257, 98660, 12767	6	0.528504	N	80286, 67887, 14225, 66592, 12767, 12315	.
1087	DNA alkylation	.	1	1	N	69188	0	1	N	NA	0	1	N	NA	1	1	N	110147	.
1088	DNA biosynthetic process	.	9	0.0504745	N	21454, 67513, 12462, 18673, 18481, 51810, 21749, 12168, 12468	1	1	N	18481	2	0.889901	N	66181, 19714	7	0.00590916	Y	12649, 21454, 16882, 16881, 13134, 19714, 12468	.
1089	DNA catabolic process	.	2	0.552391	N	13804, 24128	0	1	N	NA	0	1	N	NA	0	1	N	NA	.
1090	DNA catabolic process, endonucleolytic	.	1	1	N	13804	0	1	N	NA	0	1	N	NA	0	1	N	NA	.
1091	DNA catabolic process, exonucleolytic	.	1	1	N	24128	0	1	N	NA	0	1	N	NA	0	1	N	NA	.
1092	DNA conformation change	.	10	0.164832	N	21974, 54561, 67155, 50927, 15441, 22596, 104721, 14312, 22589, 53605	1	1	N	15289	5	0.424814	N	17220, 103554, 54624, 21969, 22589	4	0.447022	N	272551, 15364, 77987, 108989	.
1093	DNA damage checkpoint	.	2	0.949377	N	67941, 20677	1	1	N	20677	2	0.797518	N	17685, 15937	7	0.00118332	Y	12649, 18611, 17164, 15364, 67941, 12443, 12189	.
1094	DNA damage induced protein phosphorylation	.	0	1	N	NA	0	1	N	NA	0	1	N	NA	1	1	N	12649	.
1095	DNA damage response, detection of DNA damage	.	1	1	N	20677	1	1	N	20677	0	1	N	NA	1	1	N	15364	.
1096	DNA damage response, signal transduction by p53 class mediator	.	6	0.0237966	Y	59092, 17319, 17920, 22589, 53380, 20677	1	1	N	20677	3	0.221547	N	17920, 22589, 17988	0	1	N	NA	.
1097	DNA damage response, signal transduction by p53 class mediator resulting in cell cycle arrest	.	1	1	N	20677	1	1	N	20677	0	1	N	NA	0	1	N	NA	.
1098	DNA damage response, signal transduction by p53 class mediator resulting in transcription of p21 class mediator	.	1	1	N	59092	0	1	N	NA	0	1	N	NA	0	1	N	NA	.
1099	DNA damage response, signal transduction resulting in transcription	.	1	1	N	59092	0	1	N	NA	0	1	N	NA	0	1	N	NA	.
1100	DNA dealkylation	.	1	1	N	21665	0	1	N	NA	0	1	N	NA	1	1	N	77987	.
1101	DNA dealkylation involved in DNA repair	.	0	1	N	NA	0	1	N	NA	0	1	N	NA	1	1	N	77987	.
1102	DNA demethylation	.	1	1	N	21665	0	1	N	NA	0	1	N	NA	0	1	N	NA	.
1103	DNA double-strand break processing	.	0	1	N	NA	0	1	N	NA	1	1	N	70620	0	1	N	NA	.
1104	DNA duplex unwinding	.	3	0.208394	N	21974, 22596, 104721	0	1	N	NA	1	1	N	17220	2	0.291023	N	272551, 77987	.
1105	DNA endoreduplication	.	1	1	N	20843	0	1	N	NA	0	1	N	NA	1	1	N	20843	.
1106	DNA geometric change	.	3	0.262931	N	21974, 22596, 104721	1	1	N	15289	1	1	N	17220	2	0.33188	N	272551, 77987	.
1107	DNA integration	.	0	1	N	NA	0	1	N	NA	1	1	N	73094	0	1	N	NA	.
1108	DNA integrity checkpoint	.	3	0.829406	N	21974, 67941, 20677	1	1	N	20677	2	0.821874	N	17685, 15937	8	0.000290725	Y	12649, 67177, 18611, 17164, 15364, 67941, 12443, 12189	.
1109	DNA ligation	.	0	1	N	NA	1	1	N	15289	0	1	N	NA	2	0.152925	N	16882, 16881	.
1110	DNA ligation involved in DNA repair	.	0	1	N	NA	0	1	N	NA	0	1	N	NA	2	0.0904651	N	16882, 16881	.
1111	DNA metabolic process	.	37	0.0323009	Y	18972, 21665, 50927, 18032, 67941, 18673, 22596, 21749, 22632, 13804, 56397, 66592, 69188, 21974, 71514, 18027, 66044, 21454, 18028, 67513, 245688, 65113, 12462, 239083, 18481, 24128, 20843, 22589, 58208, 53379, 665775, 51810, 12540, 12168, 104721, 15312, 12468	5	0.739298	N	13194, 15289, 18481, 12540, 81702	13	0.755043	N	17685, 18032, 17220, 70620, 21969, 22589, 73094, 15937, 56397, 66181, 103554, 19714, 68240	32	6.0763e-08	Y	110147, 66799, 15364, 67941, 19183, 57441, 20833, 12317, 272551, 22130, 107823, 17688, 66592, 20466, 67177, 21454, 245688, 16882, 16881, 17190, 20843, 12649, 12189, 77987, 16842, 13134, 18029, 17215, 76915, 19714, 68240, 12468	.
1112	DNA methylation	.	1	1	N	69188	0	1	N	NA	0	1	N	NA	1	1	N	110147	.
1113	DNA methylation on cytosine	.	0	1	N	NA	0	1	N	NA	0	1	N	NA	1	1	N	110147	.
1114	DNA methylation on cytosine within a CG sequence	.	0	1	N	NA	0	1	N	NA	0	1	N	NA	1	1	N	110147	.
1115	DNA methylation or demethylation	.	2	0.933739	N	21665, 69188	0	1	N	NA	0	1	N	NA	1	1	N	110147	.
1116	DNA modification	.	2	0.949377	N	21665, 69188	0	1	N	NA	0	1	N	NA	2	0.695276	N	110147, 77987	.
1117	DNA packaging	.	7	0.401929	N	54561, 67155, 50927, 15441, 14312, 22589, 53605	1	1	N	15289	3	0.764079	N	103554, 54624, 22589	2	0.874073	N	15364, 108989	.
1118	DNA recombination	.	8	0.494902	N	21974, 71514, 58208, 65113, 239083, 22596, 24128, 22632	1	1	N	15289	2	0.973281	N	17685, 68240	11	0.000358721	Y	12649, 272551, 16882, 16881, 12189, 19183, 16842, 107823, 17688, 76915, 68240	.
1119	DNA repair	.	12	0.710925	N	71514, 21665, 67513, 56397, 67941, 665775, 22596, 104721, 15312, 24128, 22632, 22589	2	0.911048	N	13194, 15289	7	0.67057	N	17685, 56397, 70620, 103554, 22589, 68240, 19714	15	0.000560029	Y	66799, 15364, 16882, 67941, 16881, 20833, 12649, 272551, 77987, 12189, 107823, 17688, 76915, 19714, 68240	.
1120	DNA replication	.	14	0.0352643	Y	21974, 18972, 18027, 50927, 66044, 18028, 18032, 245688, 21749, 20843, 22589, 665775, 12540, 66592	1	1	N	12540	6	0.365894	N	18032, 17220, 21969, 22589, 68240, 19714	18	8.07077e-09	Y	20466, 67177, 245688, 16882, 16881, 57441, 20833, 20843, 12317, 272551, 22130, 12189, 13134, 66592, 18029, 17215, 19714, 68240	.
1121	DNA replication checkpoint	.	0	1	N	NA	0	1	N	NA	0	1	N	NA	1	1	N	67177	.
1122	DNA replication initiation	.	0	1	N	NA	0	1	N	NA	1	1	N	17220	2	0.273992	N	272551, 17215	.
1123	DNA replication, Okazaki fragment processing	.	0	1	N	NA	0	1	N	NA	0	1	N	NA	1	1	N	16881	.
1124	DNA replication-dependent nucleosome assembly	.	1	1	N	50927	0	1	N	NA	0	1	N	NA	0	1	N	NA	.
1125	DNA replication-dependent nucleosome organization	.	1	1	N	50927	0	1	N	NA	0	1	N	NA	0	1	N	NA	.
1126	DNA replication-independent nucleosome assembly	.	2	0.602686	N	50927, 22589	0	1	N	NA	1	1	N	22589	0	1	N	NA	.
1127	DNA replication-independent nucleosome organization	.	2	0.614352	N	50927, 22589	0	1	N	NA	1	1	N	22589	0	1	N	NA	.
1128	DNA strand elongation	.	0	1	N	NA	0	1	N	NA	0	1	N	NA	1	1	N	16881	.
1129	DNA strand elongation involved in DNA replication	.	0	1	N	NA	0	1	N	NA	0	1	N	NA	1	1	N	16881	.
1130	DNA synthesis involved in DNA repair	.	1	1	N	67513	0	1	N	NA	1	1	N	19714	1	1	N	19714	.
1131	DNA topological change	.	1	1	N	21974	0	1	N	NA	1	1	N	21969	0	1	N	NA	.
1132	DNA unwinding involved in DNA replication	.	1	1	N	21974	0	1	N	NA	1	1	N	17220	0	1	N	NA	.
1133	DNA-dependent DNA replication	.	6	0.304596	N	21974, 18972, 665775, 66592, 20843, 22589	0	1	N	NA	2	0.864366	N	17220, 22589	8	0.000702885	Y	67177, 272551, 16882, 16881, 13134, 66592, 17215, 20843	.
1134	DNA-dependent DNA replication maintenance of fidelity	.	2	0.565531	N	665775, 22589	0	1	N	NA	1	1	N	22589	0	1	N	NA	.
1135	DNA-templated transcription, elongation	.	1	1	N	76246	1	1	N	223527	1	1	N	54624	0	1	N	NA	.
1136	DNA-templated transcription, initiation	.	5	0.488253	N	24074, 75316, 19184, 235459, 21833	1	1	N	24074	3	0.581457	N	230753, 21343, 544971	3	0.426382	N	234959, 22130, 71902	.
1137	DNA-templated transcription, termination	.	1	1	N	24128	0	1	N	NA	0	1	N	NA	2	0.201701	N	22130, 67005	.
1138	DNA-templated transcriptional preinitiation complex assembly	.	4	0.0356939	Y	24074, 19184, 235459, 21833	1	1	N	24074	1	1	N	544971	1	1	N	71902	.
1139	dopamine metabolic process	.	1	1	N	15452	0	1	N	NA	0	1	N	NA	0	1	N	NA	.
1140	dopamine receptor signaling pathway	.	1	1	N	68566	0	1	N	NA	1	1	N	14680	0	1	N	NA	.
1141	dopamine transport	.	0	1	N	NA	0	1	N	NA	0	1	N	NA	1	1	N	69908	.
1142	dopamine uptake	.	0	1	N	NA	0	1	N	NA	0	1	N	NA	1	1	N	69908	.
1143	dopamine uptake involved in synaptic transmission	.	0	1	N	NA	0	1	N	NA	0	1	N	NA	1	1	N	69908	.
1144	dopaminergic neuron axon guidance	.	0	1	N	NA	0	1	N	NA	0	1	N	NA	1	1	N	14365	.
1145	dopaminergic neuron differentiation	.	0	1	N	NA	0	1	N	NA	0	1	N	NA	1	1	N	20377	.
1146	dorsal aorta development	.	1	1	N	15213	0	1	N	NA	0	1	N	NA	1	1	N	15213	.
1147	dorsal aorta morphogenesis	.	1	1	N	15213	0	1	N	NA	0	1	N	NA	1	1	N	15213	.
1148	dorsal spinal cord development	.	1	1	N	16911	0	1	N	NA	1	1	N	70433	1	1	N	17172	.
1149	dorsal/ventral axis specification	.	0	1	N	NA	1	1	N	18508	1	1	N	18508	1	1	N	20377	.
1150	dorsal/ventral axon guidance	.	2	0.1122	N	20562, 13176	0	1	N	NA	0	1	N	NA	0	1	N	NA	.
1151	dorsal/ventral neural tube patterning	.	0	1	N	NA	1	1	N	16568	0	1	N	NA	0	1	N	NA	.
1152	dorsal/ventral pattern formation	.	2	0.96133	N	11789, 16870	3	0.123961	N	16568, 18508, 22421	2	0.824705	N	228357, 18508	3	0.368417	N	20377, 17172, 380614	.
1153	dosage compensation	.	0	1	N	NA	0	1	N	NA	0	1	N	NA	1	1	N	12189	.
1154	dosage compensation by inactivation of X chromosome	.	0	1	N	NA	0	1	N	NA	0	1	N	NA	1	1	N	12189	.
1155	double-strand break repair	.	4	0.890611	N	71514, 22596, 104721, 22632	0	1	N	NA	3	0.766848	N	17685, 70620, 68240	9	0.00112454	Y	12649, 272551, 16882, 15364, 16881, 12189, 107823, 76915, 68240	.
1156	double-strand break repair via alternative nonhomologous end joining	.	0	1	N	NA	0	1	N	NA	0	1	N	NA	1	1	N	16882	.
1157	double-strand break repair via break-induced replication	.	0	1	N	NA	0	1	N	NA	0	1	N	NA	1	1	N	272551	.
1158	double-strand break repair via homologous recombination	.	2	0.902271	N	71514, 22632	0	1	N	NA	1	1	N	68240	3	0.234175	N	272551, 12189, 68240	.
1159	double-strand break repair via nonhomologous end joining	.	1	1	N	22596	0	1	N	NA	0	1	N	NA	3	0.0372953	Y	16882, 15364, 16881	.
1160	doxorubicin metabolic process	.	0	1	N	NA	0	1	N	NA	0	1	N	NA	1	1	N	11677	.
1161	drinking behavior	.	1	1	N	17319	0	1	N	NA	0	1	N	NA	0	1	N	NA	.
1162	dsRNA fragmentation	.	5	0.0109284	Y	53379, 26396, 19055, 230594, 20185	0	1	N	NA	0	1	N	NA	0	1	N	NA	.
1163	dsRNA transport	.	0	1	N	NA	0	1	N	NA	0	1	N	NA	1	1	N	14251	.
1164	ear development	.	10	0.27262	N	18213, 320790, 18472, 14401, 108030, 14402, 15444, 15213, 17920, 20655	2	0.741481	N	16568, 12305	3	0.895426	N	233651, 18128, 17920	5	0.313227	N	17164, 14365, 13047, 15213, 18128	.
1165	ear morphogenesis	.	3	0.902601	N	320790, 17920, 20655	0	1	N	NA	1	1	N	17920	1	1	N	14365	.
1166	early endosome to late endosome transport	.	1	1	N	22350	0	1	N	NA	1	1	N	54198	0	1	N	NA	.
1167	eating behavior	.	0	1	N	NA	0	1	N	NA	1	1	N	100503572	0	1	N	NA	.
1168	ectoderm development	.	0	1	N	NA	0	1	N	NA	1	1	N	72125	0	1	N	NA	.
1169	ectodermal placode development	.	1	1	N	12540	1	1	N	12540	0	1	N	NA	0	1	N	NA	.
1170	ectodermal placode formation	.	1	1	N	12540	1	1	N	12540	0	1	N	NA	0	1	N	NA	.
1171	ectodermal placode morphogenesis	.	1	1	N	12540	1	1	N	12540	0	1	N	NA	0	1	N	NA	.
1172	electron transport chain	.	15	4.48648e-08	Y	67003, 17993, 407785, 17720, 66445, 66218, 12858, 12868, 22272, 17719, 17709, 17717, 17710, 17721, 17711	3	0.0689495	N	68202, 17717, 17711	3	0.344148	N	66148, 12122, 67914	3	0.229825	N	17993, 12868, 67273	.
1173	embryo development	.	42	0.122879	N	21665, 50927, 18472, 11480, 67204, 16870, 207165, 18193, 24136, 17260, 218490, 20678, 77097, 20677, 20655, 13804, 11426, 50790, 11946, 76246, 13806, 241062, 14812, 17920, 18514, 12833, 16911, 320790, 30928, 239083, 217351, 77480, 20666, 225164, 17719, 12048, 15357, 12168, 13135, 15213, 16764, 18845	9	0.321737	N	15469, 16568, 26554, 18508, 15357, 22421, 13135, 20677, 77087	26	0.0719138	N	12192, 17685, 216850, 19089, 20350, 21969, 58250, 230796, 50790, 217837, 236539, 17920, 12831, 20346, 20541, 108156, 74126, 228357, 20481, 233651, 234740, 18508, 12048, 54624, 16764, 18128	19	0.141835	N	12192, 20466, 20377, 19672, 13386, 14365, 15364, 218490, 12649, 11426, 13796, 12189, 16842, 15213, 380614, 18128, 236539, 18514, 66197	.
1174	embryo development ending in birth or egg hatching	.	30	0.0687603	N	50927, 11480, 67204, 16870, 207165, 24136, 17260, 218490, 20678, 77097, 20677, 13804, 50790, 76246, 13806, 14812, 18514, 16911, 320790, 30928, 239083, 77480, 20666, 225164, 17719, 12048, 12168, 13135, 15213, 18845	7	0.231415	N	15469, 16568, 26554, 18508, 13135, 20677, 77087	17	0.126871	N	12192, 17685, 20541, 19089, 108156, 74126, 58250, 50790, 230796, 20481, 233651, 234740, 18508, 217837, 12048, 18128, 236539	16	0.0289066	Y	12192, 20466, 20377, 19672, 13386, 14365, 218490, 12649, 13796, 12189, 16842, 15213, 380614, 18128, 236539, 18514	.
1175	embryo implantation	.	2	0.868248	N	12215, 20655	2	0.317119	N	75909, 12305	1	1	N	66313	1	1	N	12215	.
1176	embryonic appendage morphogenesis	.	3	0.927045	N	320790, 16764, 18514	1	1	N	22421	6	0.0785039	N	228357, 20481, 234740, 16764, 18128, 58250	4	0.241004	N	16842, 18128, 380614, 18514	.
1177	embryonic axis specification	.	0	1	N	NA	1	1	N	22421	0	1	N	NA	0	1	N	NA	.
1178	embryonic camera-type eye development	.	1	1	N	20666	1	1	N	18508	1	1	N	18508	0	1	N	NA	.
1179	embryonic camera-type eye formation	.	1	1	N	20666	0	1	N	NA	0	1	N	NA	0	1	N	NA	.
1180	embryonic camera-type eye morphogenesis	.	1	1	N	20666	1	1	N	18508	1	1	N	18508	0	1	N	NA	.
1181	embryonic cleavage	.	0	1	N	NA	1	1	N	26554	1	1	N	21969	0	1	N	NA	.
1182	embryonic cranial skeleton morphogenesis	.	1	1	N	17260	0	1	N	NA	1	1	N	58250	0	1	N	NA	.
1183	embryonic digestive tract development	.	1	1	N	20666	0	1	N	NA	0	1	N	NA	0	1	N	NA	.
1184	embryonic digestive tract morphogenesis	.	1	1	N	20666	0	1	N	NA	0	1	N	NA	0	1	N	NA	.
1185	embryonic digit morphogenesis	.	0	1	N	NA	1	1	N	22421	4	0.0989888	N	228357, 234740, 18128, 58250	2	0.564448	N	18128, 380614	.
1186	embryonic epithelial tube formation	.	6	0.443883	N	225164, 16870, 24136, 20677, 20666, 16911	1	1	N	20677	2	0.907725	N	108156, 20481	2	0.830193	N	20377, 14365	.
1187	embryonic eye morphogenesis	.	1	1	N	20666	1	1	N	18508	1	1	N	18508	0	1	N	NA	.
1188	embryonic forelimb morphogenesis	.	0	1	N	NA	1	1	N	22421	0	1	N	NA	0	1	N	NA	.
1189	embryonic heart tube development	.	2	0.918314	N	225164, 17260	1	1	N	16568	2	0.738406	N	20541, 18128	1	1	N	18128	.
1190	embryonic heart tube morphogenesis	.	2	0.872125	N	225164, 17260	1	1	N	16568	1	1	N	18128	1	1	N	18128	.
1191	embryonic hemopoiesis	.	2	0.538855	N	217351, 18514	0	1	N	NA	0	1	N	NA	1	1	N	18514	.
1192	embryonic hindlimb morphogenesis	.	2	0.625676	N	320790, 16764	1	1	N	22421	2	0.409065	N	16764, 18128	1	1	N	18128	.
1193	embryonic limb morphogenesis	.	3	0.927045	N	320790, 16764, 18514	1	1	N	22421	6	0.0785039	N	228357, 20481, 234740, 16764, 18128, 58250	4	0.241004	N	16842, 18128, 380614, 18514	.
1194	embryonic morphogenesis	.	19	0.626867	N	320790, 11480, 16870, 18193, 217351, 24136, 17260, 20677, 20655, 20666, 11426, 225164, 76246, 12168, 16764, 17920, 12833, 18514, 16911	5	0.491341	N	16568, 26554, 18508, 22421, 20677	13	0.321664	N	12192, 216850, 108156, 58250, 228357, 20481, 234740, 54624, 18508, 16764, 18128, 17920, 12831	9	0.497262	N	12192, 11426, 20377, 14365, 15364, 16842, 18128, 380614, 18514	.
1195	embryonic organ development	.	10	0.955612	N	225164, 320790, 207165, 217351, 17260, 15213, 17920, 18514, 20666, 20655	2	0.939475	N	16568, 18508	6	0.893875	N	12192, 20541, 18508, 18128, 17920, 58250	6	0.695199	N	12192, 14365, 16842, 15213, 18128, 18514	.
1196	embryonic organ morphogenesis	.	6	0.961482	N	225164, 320790, 17260, 17920, 20666, 20655	2	0.837847	N	16568, 18508	4	0.886708	N	18508, 18128, 17920, 58250	2	0.978734	N	14365, 18128	.
1197	embryonic pattern specification	.	1	1	N	241062	1	1	N	22421	2	0.645516	N	20346, 20350	0	1	N	NA	.
1198	embryonic placenta development	.	2	0.963577	N	207165, 15213	0	1	N	NA	2	0.830234	N	12192, 20541	3	0.376849	N	12192, 16842, 15213	.
1199	embryonic placenta morphogenesis	.	0	1	N	NA	0	1	N	NA	1	1	N	12192	2	0.307656	N	12192, 16842	.
1200	embryonic process involved in female pregnancy	.	1	1	N	50790	0	1	N	NA	1	1	N	50790	0	1	N	NA	.
1201	embryonic skeletal system development	.	4	0.773886	N	11480, 17260, 18514, 20666	0	1	N	NA	1	1	N	58250	2	0.806346	N	13386, 18514	.
1202	embryonic skeletal system morphogenesis	.	2	0.956412	N	17260, 20666	0	1	N	NA	1	1	N	58250	0	1	N	NA	.
1203	embryonic viscerocranium morphogenesis	.	1	1	N	17260	0	1	N	NA	1	1	N	58250	0	1	N	NA	.
1204	endocardial cell differentiation	.	0	1	N	NA	0	1	N	NA	1	1	N	18128	1	1	N	18128	.
1205	endocardial cushion development	.	2	0.713766	N	12168, 15213	0	1	N	NA	2	0.488131	N	233651, 18128	2	0.392432	N	15213, 18128	.
1206	endocardial cushion formation	.	1	1	N	15213	0	1	N	NA	2	0.306869	N	233651, 18128	2	0.2387	N	15213, 18128	.
1207	endocardial cushion morphogenesis	.	1	1	N	15213	0	1	N	NA	2	0.389904	N	233651, 18128	2	0.307656	N	15213, 18128	.
1208	endocardial cushion to mesenchymal transition	.	1	1	N	15213	0	1	N	NA	0	1	N	NA	1	1	N	15213	.
1209	endocardial cushion to mesenchymal transition involved in heart valve formation	.	1	1	N	15213	0	1	N	NA	0	1	N	NA	1	1	N	15213	.
1210	endocardium development	.	0	1	N	NA	0	1	N	NA	1	1	N	18128	1	1	N	18128	.
1211	endocardium morphogenesis	.	0	1	N	NA	0	1	N	NA	1	1	N	18128	1	1	N	18128	.
1212	endochondral bone morphogenesis	.	2	0.81703	N	17260, 12168	0	1	N	NA	0	1	N	NA	0	1	N	NA	.
1213	endochondral ossification	.	1	1	N	17260	0	1	N	NA	0	1	N	NA	0	1	N	NA	.
1214	endocrine hormone secretion	.	2	0.811487	N	11480, 114679	0	1	N	NA	1	1	N	11826	0	1	N	NA	.
1215	endocrine pancreas development	.	1	1	N	20677	2	0.285723	N	18508, 20677	3	0.244925	N	18508, 22346, 19726	1	1	N	12759	.
1216	endocrine process	.	4	0.585096	N	11480, 17319, 70495, 114679	0	1	N	NA	1	1	N	11826	1	1	N	70495	.
1217	endocrine system development	.	5	0.664932	N	26396, 12257, 18514, 21833, 20677	2	0.57934	N	18508, 20677	5	0.226761	N	110351, 12257, 18508, 22346, 19726	5	0.108527	N	12759, 15364, 17242, 17172, 18514	.
1218	endocytic recycling	.	0	1	N	NA	0	1	N	NA	1	1	N	227801	1	1	N	320982	.
1219	endocytosis	.	26	0.0124178	Y	67300, 101490, 12010, 20979, 22215, 66914, 11803, 22350, 107767, 17920, 11840, 11820, 68566, 93687, 18102, 16443, 12121, 83814, 20404, 225164, 227541, 12520, 12540, 17975, 214459, 14800	8	0.0276489	Y	11803, 15289, 16568, 20979, 12540, 11773, 29816, 66890	11	0.318482	N	228357, 73094, 54198, 231580, 18704, 110351, 56807, 11772, 17920, 83814, 227801	9	0.279341	N	12306, 14251, 12317, 53378, 20661, 17164, 20979, 233489, 83814	.
1220	endoderm development	.	4	0.478912	N	76246, 207165, 217351, 12833	1	1	N	81702	4	0.162642	N	12192, 54624, 18128, 12831	3	0.27783	N	12192, 15364, 18128	.
1221	endoderm formation	.	3	0.472597	N	76246, 217351, 12833	0	1	N	NA	2	0.577395	N	54624, 12831	1	1	N	15364	.
1222	endodermal cell differentiation	.	2	0.730338	N	76246, 12833	0	1	N	NA	2	0.504216	N	54624, 12831	1	1	N	15364	.
1223	endodermal cell fate commitment	.	1	1	N	76246	0	1	N	NA	1	1	N	54624	0	1	N	NA	.
1224	endomembrane system organization	.	22	0.0661372	N	67300, 20742, 93687, 71653, 18472, 237542, 18189, 665113, 20655, 11426, 26396, 22350, 17918, 56224, 53421, 76108, 84652, 12048, 14168, 12540, 12215, 214459	4	0.534445	N	75909, 12540, 11773, 66890	17	0.0063712	Y	231580, 12297, 68942, 279561, 170829, 73094, 18708, 54214, 11826, 233651, 50850, 12048, 67181, 12767, 17988, 69582, 12831	9	0.241033	N	12759, 12306, 11426, 14251, 22318, 74998, 12215, 319565, 12767	.
1225	endoplasmic reticulum calcium ion homeostasis	.	1	1	N	11820	1	1	N	66437	1	1	N	68944	0	1	N	NA	.
1226	endoplasmic reticulum localization	.	1	1	N	17918	0	1	N	NA	0	1	N	NA	0	1	N	NA	.
1227	endoplasmic reticulum organization	.	2	0.774528	N	71653, 53421	2	0.244462	N	75909, 66890	2	0.549513	N	231580, 170829	0	1	N	NA	.
1228	endoplasmic reticulum polarization	.	1	1	N	71653	0	1	N	NA	0	1	N	NA	0	1	N	NA	.
1229	endoplasmic reticulum to cytosol transport	.	2	0.538855	N	14950, 109815	0	1	N	NA	2	0.339251	N	56228, 74126	0	1	N	NA	.
1230	endoplasmic reticulum unfolded protein response	.	2	0.860139	N	28146, 109815	0	1	N	NA	3	0.280127	N	23802, 18708, 74126	2	0.543222	N	12443, 17974	.
1231	endosomal transport	.	11	0.103886	N	67300, 66310, 70028, 22350, 111173, 12540, 20614, 11840, 73296, 70834, 66914	1	1	N	12540	4	0.666533	N	270192, 54198, 70294, 227801	3	0.725419	N	20661, 233489, 320982	.
1232	endosome organization	.	0	1	N	NA	0	1	N	NA	1	1	N	68942	0	1	N	NA	.
1233	endosome to lysosome transport	.	0	1	N	NA	0	1	N	NA	0	1	N	NA	1	1	N	20661	.
1234	endosome transport via multivesicular body sorting pathway	.	1	1	N	66914	0	1	N	NA	0	1	N	NA	1	1	N	20661	.
1235	endothelial cell apoptotic process	.	1	1	N	12168	0	1	N	NA	0	1	N	NA	0	1	N	NA	.
1236	endothelial cell chemotaxis	.	0	1	N	NA	1	1	N	15289	1	1	N	18128	1	1	N	18128	.
1237	endothelial cell development	.	2	0.842398	N	17356, 22350	1	1	N	22421	2	0.628104	N	17356, 15901	2	0.520968	N	15901, 215449	.
1238	endothelial cell differentiation	.	6	0.155846	N	17356, 19242, 22350, 12168, 15213, 12226	3	0.102256	N	66923, 22421, 12226	7	0.00439092	Y	216850, 17356, 18128, 12226, 22346, 15901, 12767	7	0.0010099	Y	19242, 15213, 18128, 12226, 15901, 12767, 215449	.
1239	endothelial cell migration	.	4	0.826722	N	19876, 73723, 13642, 12168	3	0.208387	N	15289, 13642, 22421	2	0.912066	N	18128, 22346	2	0.836173	N	19876, 18128	.
1240	endothelial cell morphogenesis	.	0	1	N	NA	0	1	N	NA	1	1	N	15901	1	1	N	15901	.
1241	endothelial cell proliferation	.	2	0.963577	N	11946, 12168	1	1	N	15289	0	1	N	NA	0	1	N	NA	.
1242	endothelial tube morphogenesis	.	0	1	N	NA	0	1	N	NA	1	1	N	12767	1	1	N	12767	.
1243	endothelium development	.	6	0.242772	N	17356, 19242, 22350, 12168, 15213, 12226	3	0.13331	N	66923, 22421, 12226	7	0.00950271	Y	216850, 17356, 18128, 12226, 22346, 15901, 12767	7	0.00231179	Y	19242, 15213, 18128, 12226, 15901, 12767, 215449	.
1244	energy coupled proton transmembrane transport, against electrochemical gradient	.	2	0.625676	N	11946, 11928	1	1	N	76252	1	1	N	98660	0	1	N	NA	.
1245	energy coupled proton transport, down electrochemical gradient	.	6	0.000838222	Y	11946, 11958, 66445, 17705, 66592, 11950	1	1	N	17705	0	1	N	NA	1	1	N	66592	.
1246	energy derivation by oxidation of organic compounds	.	22	8.05202e-06	Y	18597, 67003, 17993, 17995, 407785, 17720, 12176, 19046, 66445, 56451, 66218, 77781, 12858, 12868, 22272, 17719, 17709, 17716, 17717, 17710, 17721, 17711	4	0.149372	N	68202, 15289, 17717, 17711	6	0.329713	N	16195, 66359, 66148, 12122, 67914, 74178	5	0.311556	N	17993, 16828, 12868, 67273, 17449	.
1247	energy homeostasis	.	0	1	N	NA	0	1	N	NA	1	1	N	73094	0	1	N	NA	.
1248	energy reserve metabolic process	.	2	0.937586	N	77781, 19046	1	1	N	15289	2	0.7735	N	16195, 74178	0	1	N	NA	.
1249	enkephalin processing	.	0	1	N	NA	1	1	N	12876	0	1	N	NA	0	1	N	NA	.
1250	ensheathment of neurons	.	3	0.86451	N	17918, 84652, 20655	0	1	N	NA	3	0.558868	N	20481, 12767, 17988	2	0.754133	N	12759, 12767	.
1251	enteric nervous system development	.	0	1	N	NA	0	1	N	NA	0	1	N	NA	1	1	N	17172	.
1252	enteroendocrine cell differentiation	.	0	1	N	NA	1	1	N	18508	3	0.0718655	N	18508, 22346, 19726	0	1	N	NA	.
1253	entrainment of circadian clock	.	1	1	N	19046	0	1	N	NA	1	1	N	56275	0	1	N	NA	.
1254	entrainment of circadian clock by photoperiod	.	1	1	N	19046	0	1	N	NA	1	1	N	56275	0	1	N	NA	.
1255	entry into cell of other organism involved in symbiotic interaction	.	1	1	N	18453	0	1	N	NA	2	0.519798	N	54198, 384309	0	1	N	NA	.
1256	entry into host	.	1	1	N	18453	0	1	N	NA	2	0.519798	N	54198, 384309	0	1	N	NA	.
1257	entry into host cell	.	1	1	N	18453	0	1	N	NA	2	0.519798	N	54198, 384309	0	1	N	NA	.
1258	entry into other organism involved in symbiotic interaction	.	1	1	N	18453	0	1	N	NA	2	0.519798	N	54198, 384309	0	1	N	NA	.
1259	enzyme linked receptor protein signaling pathway	.	25	0.543066	N	16451, 16011, 23988, 18213, 11480, 22352, 225743, 19262, 27528, 83946, 13642, 69260, 14812, 11843, 11820, 20742, 74747, 16443, 20340, 237542, 20666, 13838, 381126, 12540, 12168	6	0.489812	N	17984, 13642, 12540, 29816, 12305, 11843	16	0.319937	N	268977, 16195, 66313, 70294, 22057, 56275, 68939, 58250, 228357, 24063, 18708, 20481, 381126, 18128, 15901, 13688	13	0.266152	N	20377, 17984, 20320, 20661, 17164, 94216, 108075, 53378, 14225, 16842, 18128, 17974, 15901	.
1260	eosinophil activation	.	0	1	N	NA	0	1	N	NA	0	1	N	NA	1	1	N	22318	.
1261	eosinophil activation involved in immune response	.	0	1	N	NA	0	1	N	NA	0	1	N	NA	1	1	N	22318	.
1262	eosinophil degranulation	.	0	1	N	NA	0	1	N	NA	0	1	N	NA	1	1	N	22318	.
1263	eosinophil mediated immunity	.	0	1	N	NA	0	1	N	NA	0	1	N	NA	1	1	N	22318	.
1264	ephrin receptor signaling pathway	.	5	0.0422453	Y	13838, 16443, 13642, 12540, 14812	2	0.222955	N	13642, 12540	1	1	N	18128	2	0.413703	N	18128, 17974	.
1265	epiboly	.	0	1	N	NA	2	0.159458	N	22421, 12305	1	1	N	12831	0	1	N	NA	.
1266	epiboly involved in wound healing	.	0	1	N	NA	2	0.154731	N	22421, 12305	1	1	N	12831	0	1	N	NA	.
1267	epicardium-derived cardiac endothelial cell differentiation	.	0	1	N	NA	1	1	N	66923	0	1	N	NA	0	1	N	NA	.
1268	epidermal cell differentiation	.	7	0.539689	N	58208, 18472, 12540, 15213, 71529, 17920, 20655	3	0.309459	N	16661, 18508, 12540	6	0.21426	N	12192, 64010, 231580, 18508, 18128, 17920	5	0.2118	N	12192, 13047, 15213, 18128, 380614	.
1269	epidermal growth factor receptor signaling pathway	.	3	0.733952	N	381126, 11843, 11820	2	0.389757	N	29816, 11843	2	0.754627	N	70294, 381126	0	1	N	NA	.
1270	epidermal stem cell homeostasis	.	0	1	N	NA	1	1	N	16568	0	1	N	NA	0	1	N	NA	.
1271	epidermis development	.	12	0.319721	N	16011, 11789, 58208, 18472, 17918, 16870, 12540, 13167, 15213, 71529, 17920, 20655	4	0.257569	N	16661, 16568, 18508, 12540	8	0.230942	N	12192, 228357, 64010, 231580, 18508, 18128, 17920, 494504	7	0.168463	N	12192, 14365, 13047, 15213, 18128, 380614, 494504	.
1272	epidermis morphogenesis	.	2	0.696176	N	16011, 12540	1	1	N	12540	1	1	N	18128	2	0.377827	N	18128, 380614	.
1273	epithalamus development	.	0	1	N	NA	1	1	N	18508	1	1	N	18508	0	1	N	NA	.
1274	epithelial cell apoptotic process	.	2	0.950869	N	12048, 12168	0	1	N	NA	3	0.475793	N	12192, 12122, 12048	2	0.698886	N	12192, 20661	.
1275	epithelial cell development	.	12	0.128254	N	58208, 94246, 17356, 170772, 18472, 238247, 22350, 22352, 12540, 108829, 22589, 20655	5	0.0539801	N	14155, 16661, 18508, 12540, 22421	7	0.214639	N	17356, 18508, 18128, 15901, 12767, 22589, 19726	4	0.577973	N	18128, 15901, 12767, 215449	.
1276	epithelial cell differentiation	.	30	0.0118815	Y	18213, 75605, 19744, 94246, 18472, 238247, 19242, 22352, 24136, 17260, 20677, 20655, 11789, 22350, 17920, 17356, 18028, 19277, 21833, 22589, 20666, 58208, 170772, 381101, 108829, 12540, 12168, 15213, 12226, 71529	8	0.0639124	N	14155, 16661, 66923, 18508, 12540, 22421, 12226, 20677	18	0.0240699	Y	12192, 64010, 17356, 216850, 68845, 71994, 231580, 22346, 22589, 54473, 234740, 18508, 12226, 18128, 17920, 15901, 12767, 19726	16	0.00818666	Y	12192, 21346, 19242, 17172, 22117, 13796, 12443, 16842, 15213, 13047, 12226, 380614, 18128, 15901, 12767, 215449	.
1277	epithelial cell differentiation involved in kidney development	.	3	0.328372	N	170772, 19277, 17260	0	1	N	NA	1	1	N	18128	1	1	N	18128	.
1278	epithelial cell differentiation involved in prostate gland development	.	0	1	N	NA	1	1	N	14155	1	1	N	18128	1	1	N	18128	.
1279	epithelial cell fate commitment	.	0	1	N	NA	0	1	N	NA	1	1	N	18128	1	1	N	18128	.
1280	epithelial cell maturation	.	0	1	N	NA	1	1	N	14155	1	1	N	19726	0	1	N	NA	.
1281	epithelial cell maturation involved in prostate gland development	.	0	1	N	NA	1	1	N	14155	0	1	N	NA	0	1	N	NA	.
1282	epithelial cell migration	.	5	0.916791	N	19876, 73723, 13642, 24136, 12168	4	0.144152	N	15289, 13642, 22421, 18645	5	0.514204	N	20346, 11826, 109333, 18128, 22346	2	0.939391	N	19876, 18128	.
1283	epithelial cell morphogenesis	.	2	0.837622	N	58208, 108829	0	1	N	NA	1	1	N	15901	1	1	N	15901	.
1284	epithelial cell proliferation	.	20	0.0158538	Y	16011, 18102, 19876, 75605, 18028, 19242, 12140, 11480, 12361, 17260, 94275, 20666, 11789, 58208, 11946, 26396, 13642, 12444, 12540, 12168	7	0.0190482	Y	15289, 12140, 13642, 16568, 18508, 12540, 22421	8	0.383683	N	12192, 64010, 12361, 110351, 18508, 18128, 22346, 15901	10	0.0348806	Y	12192, 19876, 20377, 19242, 12140, 15364, 12443, 18128, 380614, 15901	.
1285	epithelial cell proliferation involved in liver morphogenesis	.	1	1	N	19242	0	1	N	NA	0	1	N	NA	1	1	N	19242	.
1286	epithelial cell proliferation involved in lung morphogenesis	.	3	0.0395873	Y	18028, 26396, 12540	1	1	N	12540	0	1	N	NA	1	1	N	15364	.
1287	epithelial cell proliferation involved in prostate gland development	.	1	1	N	11789	0	1	N	NA	0	1	N	NA	0	1	N	NA	.
1288	epithelial cell proliferation involved in renal tubule morphogenesis	.	1	1	N	17260	0	1	N	NA	0	1	N	NA	0	1	N	NA	.
1289	epithelial cell-cell adhesion	.	1	1	N	12540	1	1	N	12540	0	1	N	NA	0	1	N	NA	.
1290	epithelial cilium movement	.	0	1	N	NA	0	1	N	NA	1	1	N	19726	0	1	N	NA	.
1291	epithelial cilium movement involved in determination of left/right asymmetry	.	0	1	N	NA	0	1	N	NA	1	1	N	19726	0	1	N	NA	.
1292	epithelial fluid transport	.	1	1	N	229709	0	1	N	NA	1	1	N	11826	0	1	N	NA	.
1293	epithelial to mesenchymal transition	.	2	0.953723	N	56177, 15213	0	1	N	NA	1	1	N	18128	6	0.00745598	Y	20377, 53378, 15364, 16842, 15213, 18128	.
1294	epithelial to mesenchymal transition involved in endocardial cushion formation	.	1	1	N	15213	0	1	N	NA	1	1	N	18128	2	0.192175	N	15213, 18128	.
1295	epithelial tube branching involved in lung morphogenesis	.	0	1	N	NA	0	1	N	NA	1	1	N	24063	1	1	N	15364	.
1296	epithelial tube formation	.	6	0.449618	N	225164, 16870, 24136, 20677, 20666, 16911	1	1	N	20677	2	0.909196	N	108156, 20481	2	0.83221	N	20377, 14365	.
1297	epithelial tube morphogenesis	.	14	0.292394	N	19876, 75605, 16870, 24136, 17260, 94275, 20677, 20666, 13838, 225164, 13642, 15213, 18514, 16911	4	0.34133	N	13642, 16568, 12305, 20677	6	0.698593	N	24063, 108156, 233651, 20481, 18128, 12767	9	0.0728253	N	19876, 20377, 14365, 15364, 16842, 15213, 18128, 18514, 12767	.
1298	epithelial-mesenchymal cell signaling	.	1	1	N	12540	1	1	N	12540	0	1	N	NA	0	1	N	NA	.
1299	epithelium development	.	47	0.0222733	Y	16011, 18993, 18213, 75605, 19744, 94246, 18472, 238247, 19242, 16870, 22352, 24136, 17260, 20677, 20655, 11789, 26396, 22350, 13642, 13167, 13003, 17920, 18514, 16911, 17356, 19876, 320790, 18028, 70122, 19277, 94275, 21833, 22589, 20666, 13838, 225164, 58208, 170772, 381101, 17918, 108829, 12540, 12168, 15213, 12226, 71529, 18845	12	0.0577007	N	14155, 16661, 13642, 66923, 16568, 18508, 12540, 22421, 13003, 12226, 12305, 20677	31	0.005254	Y	64010, 12192, 216850, 54473, 11826, 230099, 217837, 236539, 17920, 15901, 19726, 12831, 20346, 17356, 20541, 68845, 71994, 231580, 108156, 22346, 22589, 228357, 24063, 20481, 233651, 234740, 18508, 12226, 18128, 12767, 494504	24	0.00971954	Y	12192, 21346, 19876, 20377, 19242, 14365, 15364, 17172, 22117, 13796, 12443, 16842, 13003, 15213, 13047, 12226, 380614, 18128, 236539, 494504, 18514, 15901, 12767, 215449	.
1300	epithelium migration	.	5	0.921446	N	19876, 73723, 13642, 24136, 12168	4	0.148061	N	15289, 13642, 22421, 18645	5	0.521157	N	20346, 11826, 109333, 18128, 22346	2	0.941536	N	19876, 18128	.
1301	ER overload response	.	1	1	N	109815	0	1	N	NA	1	1	N	68944	0	1	N	NA	.
1302	ER to Golgi vesicle-mediated transport	.	6	0.100342	N	70349, 12033, 68090, 50797, 11840, 59042	2	0.37587	N	26554, 66890	3	0.383968	N	110379, 50850, 76308	0	1	N	NA	.
1303	ERAD pathway	.	4	0.463794	N	19184, 68292, 14950, 109815	0	1	N	NA	6	0.0117091	Y	27362, 23802, 56228, 74126, 75841, 99011	0	1	N	NA	.
1304	ER-associated misfolded protein catabolic process	.	0	1	N	NA	0	1	N	NA	1	1	N	99011	0	1	N	NA	.
1305	ER-associated ubiquitin-dependent protein catabolic process	.	3	0.620232	N	19184, 68292, 109815	0	1	N	NA	5	0.0259615	Y	27362, 23802, 56228, 74126, 99011	0	1	N	NA	.
1306	ERBB signaling pathway	.	3	0.808941	N	381126, 11843, 11820	2	0.439166	N	29816, 11843	2	0.807018	N	70294, 381126	0	1	N	NA	.
1307	ergosterol biosynthetic process	.	1	1	N	14137	0	1	N	NA	0	1	N	NA	0	1	N	NA	.
1308	ergosterol metabolic process	.	1	1	N	14137	0	1	N	NA	0	1	N	NA	0	1	N	NA	.
1309	ERK1 and ERK2 cascade	.	10	0.370065	N	23988, 14870, 13176, 26396, 22350, 18673, 17319, 109593, 381126, 15357	3	0.435044	N	14870, 15289, 15357	4	0.790405	N	12192, 75607, 24063, 381126	4	0.604196	N	12192, 12193, 20320, 215449	.
1310	ER-nucleus signaling pathway	.	1	1	N	109815	0	1	N	NA	2	0.39956	N	68944, 229317	1	1	N	17974	.
1311	error-free postreplication DNA repair	.	0	1	N	NA	0	1	N	NA	1	1	N	70620	0	1	N	NA	.
1312	error-prone translesion synthesis	.	0	1	N	NA	0	1	N	NA	1	1	N	19714	1	1	N	19714	.
1313	erythrocyte development	.	1	1	N	238247	0	1	N	NA	0	1	N	NA	1	1	N	230257	.
1314	erythrocyte differentiation	.	7	0.122092	N	93686, 66154, 238247, 11480, 20185, 69188, 21833	1	1	N	15469	2	0.840777	N	12192, 217864	2	0.745175	N	12192, 230257	.
1315	erythrocyte homeostasis	.	8	0.0774899	N	93686, 18477, 66154, 238247, 11480, 20185, 69188, 21833	1	1	N	15469	2	0.866524	N	12192, 217864	2	0.776516	N	12192, 230257	.
1316	erythrocyte maturation	.	0	1	N	NA	0	1	N	NA	0	1	N	NA	1	1	N	230257	.
1317	establishment of blood-brain barrier	.	0	1	N	NA	1	1	N	22421	0	1	N	NA	0	1	N	NA	.
1318	establishment of cell polarity	.	4	0.676443	N	18472, 232288, 14168, 15213	2	0.484611	N	18508, 22421	2	0.848253	N	24063, 18508	3	0.405978	N	74998, 15213, 17756	.
1319	establishment of centrosome localization	.	2	0.138229	N	18472, 22350	0	1	N	NA	0	1	N	NA	0	1	N	NA	.
1320	establishment of chromosome localization	.	1	1	N	21749	1	1	N	26554	1	1	N	68942	1	1	N	83815	.
1321	establishment of endothelial barrier	.	2	0.636668	N	17356, 22350	1	1	N	22421	1	1	N	17356	1	1	N	215449	.
1322	establishment of endothelial blood-brain barrier	.	0	1	N	NA	1	1	N	22421	0	1	N	NA	0	1	N	NA	.
1323	establishment of endothelial intestinal barrier	.	1	1	N	17356	0	1	N	NA	1	1	N	17356	0	1	N	NA	.
1324	establishment of epithelial cell polarity	.	2	0.538855	N	232288, 15213	0	1	N	NA	0	1	N	NA	1	1	N	15213	.
1325	establishment of Golgi localization	.	1	1	N	12540	1	1	N	12540	0	1	N	NA	0	1	N	NA	.
1326	establishment of localization by movement along microtubule	.	8	0.0379489	Y	18472, 12121, 17918, 12540, 12794, 11777, 11820, 20655	3	0.120269	N	76411, 16568, 12540	5	0.0896516	N	16594, 73689, 50850, 72938, 99167	0	1	N	NA	.
1327	establishment of localization in cell	.	79	6.7106e-05	Y	67300, 12033, 20979, 21749, 26875, 20614, 20218, 83946, 53380, 59042, 20655, 11426, 26396, 22350, 53421, 13167, 268420, 238799, 50797, 12794, 17920, 67184, 11820, 20742, 20983, 66661, 75734, 18221, 12121, 12286, 18189, 12361, 108030, 22166, 21838, 75454, 26921, 21833, 24067, 16569, 15357, 237859, 68166, 70834, 16572, 18477, 18472, 12492, 229709, 66914, 20677, 68090, 14873, 15444, 14950, 66592, 12…	19	0.0066242	Y	26554, 66437, 20979, 22421, 223527, 20677, 54401, 76411, 16568, 18508, 12540, 11773, 15357, 83397, 18645, 14758, 66890, 69276, 19428	50	3.53717e-05	Y	16594, 19385, 72930, 75841, 11305, 54198, 56695, 83397, 76308, 17920, 13447, 72727, 110379, 20541, 66661, 74126, 12361, 75454, 24105, 99167, 30059, 56228, 24063, 320528, 18708, 12122, 18508, 72938, 73689, 12297, 70294, 22057, 56275, 170829, 227801, 68938, 54214, 50850, 103468, 11764, 231580, 68942, 279561, 668173, 22346, 270192, 56722, 15937, 11772, 18767	24	0.293733	N	22318, 20661, 74998, 16574, 20394, 20979, 66525, 83815, 319565, 26921, 69908, 11426, 12306, 12317, 12955, 14225, 12189, 83397, 66592, 68166, 12215, 108989, 215449, 12315	.
1328	establishment of meiotic spindle localization	.	1	1	N	68166	0	1	N	NA	0	1	N	NA	1	1	N	68166	.
1329	establishment of melanosome localization	.	1	1	N	17918	0	1	N	NA	0	1	N	NA	0	1	N	NA	.
1330	establishment of mitochondrion localization	.	0	1	N	NA	0	1	N	NA	1	1	N	50850	0	1	N	NA	.
1331	establishment of mitochondrion localization, microtubule-mediated	.	0	1	N	NA	0	1	N	NA	1	1	N	50850	0	1	N	NA	.
1332	establishment of mitotic spindle localization	.	1	1	N	18472	1	1	N	18508	2	0.359996	N	24063, 18508	0	1	N	NA	.
1333	establishment of mitotic spindle orientation	.	1	1	N	18472	1	1	N	18508	2	0.328628	N	24063, 18508	0	1	N	NA	.
1334	establishment of neuroblast polarity	.	1	1	N	14168	0	1	N	NA	0	1	N	NA	0	1	N	NA	.
1335	establishment of nucleus localization	.	4	0.0125349	Y	20562, 18472, 18221, 12540	1	1	N	12540	0	1	N	NA	1	1	N	319565	.
1336	establishment of organelle localization	.	21	0.00396709	Y	20983, 18472, 108012, 20562, 18221, 12121, 12286, 108030, 20979, 21749, 26875, 20614, 20404, 22350, 17918, 12540, 12794, 68166, 11840, 11777, 214459	6	0.0478023	Y	26554, 20979, 18508, 12540, 18645, 19428	7	0.487489	N	24063, 73689, 68942, 50850, 18508, 227801, 13447	6	0.40292	N	22318, 20979, 83815, 68166, 319565, 215449	.
1337	establishment of pigment granule localization	.	1	1	N	17918	0	1	N	NA	0	1	N	NA	0	1	N	NA	.
1338	establishment of planar polarity	.	2	0.793832	N	18472, 70122	0	1	N	NA	1	1	N	233651	2	0.46687	N	20377, 14365	.
1339	establishment of planar polarity involved in neural tube closure	.	0	1	N	NA	0	1	N	NA	0	1	N	NA	1	1	N	20377	.
1340	establishment of planar polarity of embryonic epithelium	.	1	1	N	18472	0	1	N	NA	0	1	N	NA	1	1	N	20377	.
1341	establishment of protein localization	.	78	0.00187094	Y	67300, 244723, 12033, 21749, 26875, 20614, 83946, 53380, 59042, 11426, 22350, 53421, 69162, 76108, 241062, 238799, 50797, 107767, 17920, 67184, 20742, 20983, 66661, 75734, 18189, 12361, 108030, 22166, 75454, 94353, 26921, 21833, 24067, 56224, 28146, 54725, 12048, 15357, 68166, 76936, 17975, 68137, 18477, 50927, 18472, 12492, 229709, 218490, 66914, 20677, 68090, 12257, 15444, 14950, 12215, 14758, …	16	0.103877	N	15289, 66437, 223527, 20677, 54401, 76411, 16568, 12540, 11773, 15357, 83397, 14758, 66890, 69276, 11843, 19428	48	0.00117725	Y	18176, 72930, 19385, 22057, 22378, 170829, 227801, 68938, 54198, 54214, 12257, 83397, 70829, 103468, 76308, 11764, 17920, 19726, 13447, 72727, 66661, 110379, 68845, 231580, 68942, 12361, 74126, 66148, 279561, 75454, 24105, 668173, 22346, 99167, 270192, 56722, 30059, 56228, 320528, 18708, 12122, 12048, 56807, 11772, 18128, 18767, 18987, 72938	23	0.561426	N	14251, 22318, 20377, 21454, 74998, 20394, 66525, 26921, 69908, 218490, 12759, 11426, 12306, 12317, 12189, 83397, 233489, 68166, 18128, 12215, 14923, 108989, 12468	.
1342	establishment of protein localization to chromatin	.	0	1	N	NA	0	1	N	NA	1	1	N	68845	0	1	N	NA	.
1343	establishment of protein localization to chromosome	.	3	0.125009	N	21454, 21749, 12468	0	1	N	NA	1	1	N	68845	2	0.220419	N	21454, 12468	.
1344	establishment of protein localization to endoplasmic reticulum	.	4	0.0476908	Y	11426, 66661, 24067, 53421	1	1	N	69276	1	1	N	66661	1	1	N	11426	.
1345	establishment of protein localization to Golgi	.	0	1	N	NA	0	1	N	NA	3	0.0199734	Y	18176, 54214, 231580	0	1	N	NA	.
1346	establishment of protein localization to membrane	.	14	0.0504764	N	20742, 66661, 75734, 18189, 11426, 22350, 56224, 24067, 53421, 84652, 12048, 15444, 12215, 67184	2	0.776968	N	66437, 69276	8	0.12796	N	30059, 66661, 54214, 231580, 279561, 12122, 12048, 170829	5	0.382762	N	12306, 11426, 14251, 22318, 12215	.
1347	establishment of protein localization to mitochondrial membrane	.	1	1	N	67184	0	1	N	NA	1	1	N	30059	0	1	N	NA	.
1348	establishment of protein localization to mitochondrion	.	4	0.836565	N	75734, 57296, 12257, 67184	1	1	N	66437	4	0.44447	N	30059, 72930, 12122, 12257	1	1	N	66525	.
1349	establishment of protein localization to organelle	.	22	0.11468	N	20742, 18477, 66661, 21454, 19055, 75734, 12492, 57296, 22166, 21749, 83946, 66914, 21833, 53380, 11426, 24067, 53421, 12257, 238799, 18767, 67184, 12468	3	0.809256	N	66437, 69276, 19428	19	0.00249802	Y	66661, 68845, 18176, 72930, 19385, 231580, 22057, 24105, 668173, 22346, 30059, 56722, 320528, 18708, 54214, 12122, 12257, 103468, 18767	6	0.767709	N	11426, 21454, 12189, 66525, 108989, 12468	.
1350	establishment of protein localization to peroxisome	.	0	1	N	NA	0	1	N	NA	1	1	N	668173	0	1	N	NA	.
1351	establishment of protein localization to plasma membrane	.	8	0.117817	N	20742, 11426, 22350, 56224, 18189, 12048, 84652, 12215	0	1	N	NA	4	0.381171	N	54214, 231580, 279561, 12048	5	0.0838298	N	12306, 11426, 14251, 22318, 12215	.
1352	establishment of protein localization to telomere	.	3	0.0700049	N	21454, 21749, 12468	0	1	N	NA	0	1	N	NA	2	0.162912	N	21454, 12468	.
1353	establishment of protein localization to vacuole	.	2	0.614352	N	12492, 66914	0	1	N	NA	1	1	N	320528	0	1	N	NA	.
1354	establishment of ribosome localization	.	0	1	N	NA	1	1	N	19428	0	1	N	NA	0	1	N	NA	.
1355	establishment of RNA localization	.	5	0.573281	N	53379, 21749, 268420, 67681, 20218	1	1	N	223527	5	0.171803	N	12192, 110379, 19385, 192160, 103468	7	0.00570686	Y	12192, 14251, 16574, 60365, 17149, 108989, 22117	.
1356	establishment of RNA localization to telomere	.	1	1	N	21749	0	1	N	NA	0	1	N	NA	0	1	N	NA	.
1357	establishment of Sertoli cell barrier	.	2	0.138229	N	94246, 238247	0	1	N	NA	0	1	N	NA	0	1	N	NA	.
1358	establishment of skin barrier	.	0	1	N	NA	0	1	N	NA	1	1	N	231580	0	1	N	NA	.
1359	establishment of spindle localization	.	2	0.677508	N	18472, 68166	1	1	N	18508	2	0.454383	N	24063, 18508	1	1	N	68166	.
1360	establishment of spindle orientation	.	1	1	N	18472	1	1	N	18508	2	0.389904	N	24063, 18508	0	1	N	NA	.
1361	establishment of synaptic vesicle localization	.	11	0.00218284	Y	20983, 108012, 12286, 108030, 20979, 12794, 26875, 20614, 11840, 20404, 11777	2	0.478769	N	20979, 18645	3	0.549592	N	73689, 227801, 13447	3	0.397719	N	22318, 20979, 215449	.
1362	establishment of tissue polarity	.	2	0.799893	N	18472, 70122	0	1	N	NA	1	1	N	233651	2	0.47317	N	20377, 14365	.
1363	establishment of vesicle localization	.	14	0.00209528	Y	20983, 18472, 108012, 12286, 108030, 20979, 26875, 20614, 20404, 17918, 12794, 11840, 11777, 214459	3	0.25779	N	26554, 20979, 18645	3	0.769589	N	73689, 227801, 13447	3	0.61652	N	22318, 20979, 215449	.
1364	establishment or maintenance of actin cytoskeleton polarity	.	0	1	N	NA	0	1	N	NA	1	1	N	11826	0	1	N	NA	.
1365	establishment or maintenance of apical/basal cell polarity	.	5	0.0267104	Y	22350, 16870, 108030, 12540, 11843	2	0.196346	N	12540, 11843	0	1	N	NA	0	1	N	NA	.
1366	establishment or maintenance of bipolar cell polarity	.	5	0.0267104	Y	22350, 16870, 108030, 12540, 11843	2	0.196346	N	12540, 11843	0	1	N	NA	0	1	N	NA	.
1367	establishment or maintenance of cell polarity	.	14	0.00388226	Y	67771, 71653, 18472, 16870, 108030, 11426, 11789, 22350, 232288, 14168, 12540, 15213, 67252, 11843	5	0.0214972	Y	16568, 18508, 12540, 22421, 11843	3	0.802746	N	24063, 11826, 18508	7	0.0247674	Y	11426, 67771, 74998, 15213, 319565, 215449, 17756	.
1368	establishment or maintenance of cell polarity regulating cell shape	.	0	1	N	NA	1	1	N	16568	0	1	N	NA	0	1	N	NA	.
1369	establishment or maintenance of cytoskeleton polarity	.	0	1	N	NA	0	1	N	NA	1	1	N	11826	0	1	N	NA	.
1370	establishment or maintenance of epithelial cell apical/basal polarity	.	3	0.230118	N	16870, 108030, 11843	1	1	N	11843	0	1	N	NA	0	1	N	NA	.
1371	establishment or maintenance of neuroblast polarity	.	1	1	N	14168	0	1	N	NA	0	1	N	NA	0	1	N	NA	.
1372	estrous cycle	.	1	1	N	19242	0	1	N	NA	0	1	N	NA	1	1	N	19242	.
1373	ether biosynthetic process	.	0	1	N	NA	0	1	N	NA	0	1	N	NA	1	1	N	14104	.
1374	ether lipid biosynthetic process	.	0	1	N	NA	0	1	N	NA	0	1	N	NA	1	1	N	14104	.
1375	ether lipid metabolic process	.	0	1	N	NA	0	1	N	NA	0	1	N	NA	1	1	N	14104	.
1376	ether metabolic process	.	1	1	N	22166	0	1	N	NA	1	1	N	56551	1	1	N	14104	.
1377	excitatory postsynaptic potential	.	5	0.143918	N	74513, 19055, 18189, 17260, 14812	3	0.0568718	N	74513, 108013, 22421	0	1	N	NA	0	1	N	NA	.
1378	excitatory synapse assembly	.	1	1	N	18189	1	1	N	22421	0	1	N	NA	1	1	N	20320	.
1379	excretion	.	1	1	N	76238	0	1	N	NA	0	1	N	NA	1	1	N	17242	.
1380	execution phase of apoptosis	.	3	0.519514	N	13804, 224105, 12048	1	1	N	53619	1	1	N	12048	1	1	N	14365	.
1381	exit from mitosis	.	0	1	N	NA	0	1	N	NA	1	1	N	50850	0	1	N	NA	.
1382	exocrine system development	.	3	0.510355	N	78908, 18028, 12540	2	0.277653	N	18508, 12540	2	0.603557	N	20346, 18508	0	1	N	NA	.
1383	exocytosis	.	11	0.405253	N	20983, 14299, 17918, 12286, 18189, 108030, 20979, 107767, 26875, 20614, 11840	3	0.510117	N	75909, 20979, 18645	5	0.713184	N	58226, 18704, 56807, 18128, 13447	8	0.0691774	N	22318, 53378, 74998, 12321, 69938, 20979, 18128, 215449	.
1384	exosomal secretion	.	0	1	N	NA	0	1	N	NA	0	1	N	NA	1	1	N	53378	.
1385	exploration behavior	.	1	1	N	56710	1	1	N	14415	1	1	N	56710	0	1	N	NA	.
1386	extension of a leading process involved in cell motility in cerebral cortex radial glia guided migration	.	0	1	N	NA	0	1	N	NA	1	1	N	14270	0	1	N	NA	.
1387	extracellular exosome assembly	.	0	1	N	NA	0	1	N	NA	0	1	N	NA	1	1	N	53378	.
1388	extracellular fibril organization	.	0	1	N	NA	0	1	N	NA	1	1	N	12831	1	1	N	14225	.
1389	extracellular matrix assembly	.	1	1	N	14758	1	1	N	14758	0	1	N	NA	0	1	N	NA	.
1390	extracellular matrix disassembly	.	0	1	N	NA	0	1	N	NA	0	1	N	NA	1	1	N	14251	.
1391	extracellular matrix organization	.	4	0.965141	N	11803, 53381, 14758, 11820	3	0.36445	N	11803, 14758, 12305	5	0.488465	N	18451, 18128, 99011, 22346, 12831	7	0.0531093	N	12306, 14251, 94216, 14225, 18128, 53381, 11787	.
1392	extracellular structure organization	.	4	0.965916	N	11803, 53381, 14758, 11820	3	0.366459	N	11803, 14758, 12305	5	0.490834	N	18451, 18128, 99011, 22346, 12831	7	0.0543858	N	12306, 14251, 94216, 14225, 18128, 53381, 11787	.
1393	extrinsic apoptotic signaling pathway	.	9	0.37992	N	12070, 14870, 224105, 12048, 83946, 67184, 94275, 241656, 13205	4	0.142857	N	12070, 14870, 14155, 13205	6	0.311611	N	79202, 18708, 73689, 12122, 12048, 24105	5	0.296663	N	14827, 20377, 18611, 20661, 12189	.
1394	extrinsic apoptotic signaling pathway in absence of ligand	.	2	0.910651	N	12048, 94275	0	1	N	NA	1	1	N	12048	0	1	N	NA	.
1395	extrinsic apoptotic signaling pathway via death domain receptors	.	2	0.896253	N	12070, 13205	2	0.347148	N	12070, 13205	3	0.338388	N	79202, 18708, 73689	4	0.0606264	N	20377, 18611, 20661, 12189	.
1396	eye development	.	21	0.0161117	Y	18213, 75605, 320790, 19242, 16870, 225998, 22352, 21838, 24136, 231051, 270120, 24128, 22632, 20666, 11789, 58208, 234267, 12168, 15312, 15444, 17536	3	0.662985	N	15289, 18508, 17536	8	0.455691	N	11826, 20481, 234740, 18508, 22346, 17536, 237979, 12831	3	0.953246	N	12955, 19672, 19242	.
1397	eye morphogenesis	.	7	0.401929	N	19242, 225998, 21838, 15312, 270120, 22632, 20666	1	1	N	18508	6	0.142119	N	11826, 20481, 18508, 22346, 237979, 12831	1	1	N	19242	.
1398	eye photoreceptor cell development	.	2	0.730338	N	225998, 21838	1	1	N	18508	1	1	N	18508	0	1	N	NA	.
1399	eye photoreceptor cell differentiation	.	3	0.510355	N	19242, 225998, 21838	1	1	N	18508	2	0.603557	N	18508, 237979	1	1	N	19242	.
1400	eye pigmentation	.	0	1	N	NA	0	1	N	NA	1	1	N	22346	1	1	N	16842	.
1401	eyelid development in camera-type eye	.	2	0.360087	N	231051, 20666	0	1	N	NA	0	1	N	NA	0	1	N	NA	.
1402	face development	.	2	0.832702	N	320790, 26396	1	1	N	77087	2	0.616026	N	20481, 83691	1	1	N	16842	.
1403	face morphogenesis	.	0	1	N	NA	1	1	N	77087	2	0.471525	N	20481, 83691	1	1	N	16842	.
1404	facial nerve development	.	0	1	N	NA	0	1	N	NA	2	0.160745	N	20346, 20350	0	1	N	NA	.
1405	facial nerve morphogenesis	.	0	1	N	NA	0	1	N	NA	2	0.160745	N	20346, 20350	0	1	N	NA	.
1406	facial nerve structural organization	.	0	1	N	NA	0	1	N	NA	2	0.147264	N	20346, 20350	0	1	N	NA	.
1407	facioacoustic ganglion development	.	0	1	N	NA	0	1	N	NA	1	1	N	20346	0	1	N	NA	.
1408	farnesyl diphosphate biosynthetic process	.	1	1	N	110196	0	1	N	NA	0	1	N	NA	0	1	N	NA	.
1409	farnesyl diphosphate metabolic process	.	2	0.0853871	N	110196, 14137	0	1	N	NA	0	1	N	NA	0	1	N	NA	.
1410	fasciculation of motor neuron axon	.	1	1	N	13838	0	1	N	NA	0	1	N	NA	0	1	N	NA	.
1411	fasciculation of sensory neuron axon	.	1	1	N	13838	0	1	N	NA	0	1	N	NA	0	1	N	NA	.
1412	fast, calcium ion-dependent exocytosis of neurotransmitter	.	1	1	N	20979	1	1	N	20979	0	1	N	NA	1	1	N	20979	.
1413	fat cell differentiation	.	5	0.869871	N	108012, 12176, 237542, 109593, 107503	0	1	N	NA	3	0.849306	N	12192, 64010, 68952	7	0.0391824	Y	12192, 20377, 12193, 20661, 13386, 15364, 12443	.
1414	fat pad development	.	0	1	N	NA	0	1	N	NA	0	1	N	NA	1	1	N	15364	.
1415	fat-soluble vitamin metabolic process	.	1	1	N	19659	0	1	N	NA	0	1	N	NA	0	1	N	NA	.
1416	fatty acid beta-oxidation	.	3	0.604641	N	224530, 110826, 13167	0	1	N	NA	3	0.2977	N	235674, 74114, 93747	0	1	N	NA	.
1417	fatty acid beta-oxidation using acyl-CoA dehydrogenase	.	1	1	N	110826	0	1	N	NA	0	1	N	NA	0	1	N	NA	.
1418	fatty acid biosynthetic process	.	7	0.228516	N	66234, 76267, 17918, 104112, 20250, 17319, 106529	0	1	N	NA	3	0.651838	N	230796, 57874, 108097	3	0.492853	N	76267, 14104, 12189	.
1419	fatty acid catabolic process	.	3	0.703893	N	224530, 110826, 13167	0	1	N	NA	3	0.378339	N	235674, 74114, 93747	0	1	N	NA	.
1420	fatty acid elongation	.	1	1	N	106529	0	1	N	NA	1	1	N	57874	0	1	N	NA	.
1421	fatty acid metabolic process	.	14	0.295697	N	66234, 407785, 19088, 104112, 110826, 109672, 50790, 76267, 224530, 17918, 20250, 17319, 13167, 106529	0	1	N	NA	7	0.529578	N	50790, 230796, 235674, 57874, 74114, 108097, 93747	4	0.816	N	76267, 66400, 14104, 12189	.
1422	fatty acid oxidation	.	3	0.795638	N	224530, 110826, 13167	0	1	N	NA	3	0.470617	N	235674, 74114, 93747	0	1	N	NA	.
1423	fatty acid transport	.	2	0.915836	N	50790, 17319	0	1	N	NA	2	0.734186	N	50790, 74114	0	1	N	NA	.
1424	Fc receptor mediated stimulatory signaling pathway	.	1	1	N	12540	1	1	N	12540	0	1	N	NA	0	1	N	NA	.
1425	Fc receptor signaling pathway	.	1	1	N	12540	1	1	N	12540	0	1	N	NA	0	1	N	NA	.
1426	Fc-gamma receptor signaling pathway	.	1	1	N	12540	1	1	N	12540	0	1	N	NA	0	1	N	NA	.
1427	Fc-gamma receptor signaling pathway involved in phagocytosis	.	1	1	N	12540	1	1	N	12540	0	1	N	NA	0	1	N	NA	.
1428	fear response	.	5	0.0619261	N	56710, 17260, 13167, 68166, 14812	0	1	N	NA	1	1	N	56710	2	0.454046	N	17242, 68166	.
1429	feeding behavior	.	3	0.870685	N	17319, 14812, 11820	0	1	N	NA	2	0.853042	N	73094, 100503572	1	1	N	13134	.
1430	female courtship behavior	.	1	1	N	21833	0	1	N	NA	0	1	N	NA	0	1	N	NA	.
1431	female gamete generation	.	0	1	N	NA	1	1	N	268903	0	1	N	NA	2	0.76559	N	17149, 12316	.
1432	female genitalia development	.	1	1	N	320790	0	1	N	NA	0	1	N	NA	0	1	N	NA	.
1433	female gonad development	.	4	0.698133	N	18673, 12048, 22215, 20655	1	1	N	268903	1	1	N	12048	1	1	N	20377	.
1434	female mating behavior	.	1	1	N	21833	0	1	N	NA	0	1	N	NA	0	1	N	NA	.
1435	female meiotic division	.	1	1	N	68166	0	1	N	NA	0	1	N	NA	1	1	N	68166	.
1436	female pregnancy	.	6	0.729464	N	16011, 50790, 80884, 12168, 12215, 20655	3	0.321785	N	75909, 192195, 12305	3	0.841659	N	50790, 66313, 192195	3	0.703444	N	80884, 12215, 11677	.
1437	female sex differentiation	.	5	0.596079	N	320790, 18673, 12048, 22215, 20655	1	1	N	268903	1	1	N	12048	2	0.813162	N	20377, 13134	.
1438	fermentation	.	0	1	N	NA	0	1	N	NA	0	1	N	NA	1	1	N	16828	.
1439	ferric iron import	.	1	1	N	12010	0	1	N	NA	0	1	N	NA	0	1	N	NA	.
1440	ferric iron transport	.	2	0.340749	N	67300, 12010	0	1	N	NA	1	1	N	54198	0	1	N	NA	.
1441	ferrous iron import	.	1	1	N	12010	0	1	N	NA	0	1	N	NA	0	1	N	NA	.
1442	ferrous iron import into cell	.	1	1	N	12010	0	1	N	NA	0	1	N	NA	0	1	N	NA	.
1443	ferrous iron transport	.	1	1	N	12010	0	1	N	NA	0	1	N	NA	0	1	N	NA	.
1444	fertilization	.	7	0.464368	N	75605, 21454, 12462, 12048, 231051, 22215, 12468	1	1	N	192195	6	0.172179	N	58226, 12048, 380773, 15511, 192195, 68708	3	0.646515	N	110147, 21454, 12468	.
1445	fibril organization	.	1	1	N	11820	0	1	N	NA	1	1	N	12831	1	1	N	14225	.
1446	fibrinolysis	.	0	1	N	NA	0	1	N	NA	0	1	N	NA	1	1	N	12306	.
1447	fibroblast apoptotic process	.	1	1	N	12226	2	0.0908292	N	26554, 12226	2	0.237286	N	12122, 12226	2	0.182535	N	20377, 12226	.
1448	fibroblast growth factor receptor signaling pathway	.	0	1	N	NA	0	1	N	NA	1	1	N	24063	1	1	N	20320	.
1449	fibroblast migration	.	1	1	N	18481	1	1	N	18481	1	1	N	20541	1	1	N	319565	.
1450	fibroblast proliferation	.	4	0.571748	N	17993, 14870, 17319, 231051	1	1	N	14870	3	0.475793	N	18176, 11826, 20481	4	0.116773	N	12306, 17993, 20377, 13134	.
1451	filopodium assembly	.	6	0.0128874	Y	22240, 22350, 18189, 234267, 12540, 214459	1	1	N	12540	1	1	N	14270	1	1	N	22240	.
1452	filtration diaphragm assembly	.	1	1	N	19277	0	1	N	NA	0	1	N	NA	0	1	N	NA	.
1453	fluid transport	.	1	1	N	229709	0	1	N	NA	1	1	N	11826	0	1	N	NA	.
1454	focal adhesion assembly	.	1	1	N	21838	0	1	N	NA	0	1	N	NA	0	1	N	NA	.
1455	folic acid-containing compound biosynthetic process	.	0	1	N	NA	0	1	N	NA	1	1	N	108156	0	1	N	NA	.
1456	folic acid-containing compound metabolic process	.	0	1	N	NA	0	1	N	NA	1	1	N	108156	0	1	N	NA	.
1457	follicle-stimulating hormone secretion	.	1	1	N	11480	0	1	N	NA	0	1	N	NA	0	1	N	NA	.
1458	forebrain anterior/posterior pattern specification	.	1	1	N	54713	0	1	N	NA	1	1	N	54713	1	1	N	54713	.
1459	forebrain cell migration	.	8	0.00401342	Y	18993, 19876, 13193, 20562, 18472, 54713, 14168, 14766	1	1	N	13193	4	0.0958092	N	20346, 14270, 54713, 12767	4	0.0479192	Y	19876, 13797, 54713, 12767	.
1460	forebrain development	.	35	6.43388e-08	Y	18993, 18472, 19242, 16870, 66797, 24136, 73242, 17260, 11922, 11803, 77630, 22272, 54713, 13167, 241062, 107503, 11820, 21974, 17356, 19876, 13193, 320790, 18028, 20562, 12140, 15452, 30928, 20185, 20606, 170758, 24128, 22589, 58208, 14168, 14766	6	0.0815483	N	11803, 13193, 12140, 16568, 18508, 22421	15	0.00621614	Y	20346, 17356, 216850, 14270, 20541, 231580, 70433, 22589, 11924, 11826, 20481, 54713, 18508, 18128, 12767	14	0.00126951	Y	19876, 19242, 12140, 15364, 17242, 17172, 13796, 13797, 54713, 16842, 18128, 12767, 12316, 13865	.
1461	forebrain dorsal/ventral pattern formation	.	0	1	N	NA	1	1	N	18508	1	1	N	18508	0	1	N	NA	.
1462	forebrain generation of neurons	.	7	0.0299142	Y	58208, 19876, 13193, 22272, 54713, 170758, 107503	2	0.361669	N	13193, 18508	3	0.361328	N	20346, 54713, 18508	5	0.0147578	Y	19876, 54713, 17172, 16842, 12316	.
1463	forebrain morphogenesis	.	0	1	N	NA	0	1	N	NA	1	1	N	231580	0	1	N	NA	.
1464	forebrain neuroblast division	.	0	1	N	NA	0	1	N	NA	0	1	N	NA	2	0.101185	N	16842, 12316	.
1465	forebrain neuron development	.	6	0.00426383	Y	19876, 13193, 22272, 54713, 170758, 107503	1	1	N	13193	2	0.445605	N	20346, 54713	2	0.355261	N	19876, 54713	.
1466	forebrain neuron differentiation	.	7	0.0177166	Y	58208, 19876, 13193, 22272, 54713, 170758, 107503	2	0.328537	N	13193, 18508	3	0.30938	N	20346, 54713, 18508	4	0.0514018	N	19876, 54713, 17172, 16842	.
1467	forebrain neuron fate commitment	.	2	0.340749	N	58208, 54713	1	1	N	18508	2	0.199927	N	54713, 18508	2	0.152925	N	54713, 17172	.
1468	forebrain radial glial cell differentiation	.	0	1	N	NA	0	1	N	NA	0	1	N	NA	1	1	N	16842	.
1469	forebrain regionalization	.	4	0.0476908	Y	16870, 54713, 241062, 14766	1	1	N	18508	2	0.359996	N	54713, 18508	4	0.00424953	Y	13796, 13797, 54713, 13865	.
1470	forebrain ventricular zone progenitor cell division	.	1	1	N	18993	0	1	N	NA	0	1	N	NA	0	1	N	NA	.
1471	forebrain-midbrain boundary formation	.	0	1	N	NA	1	1	N	18508	1	1	N	18508	0	1	N	NA	.
1472	foregut morphogenesis	.	0	1	N	NA	0	1	N	NA	1	1	N	18128	1	1	N	18128	.
1473	forelimb morphogenesis	.	2	0.745953	N	225743, 22589	1	1	N	22421	1	1	N	22589	0	1	N	NA	.
1474	formation of cytoplasmic translation initiation complex	.	0	1	N	NA	0	1	N	NA	0	1	N	NA	1	1	N	55944	.
1475	formation of primary germ layer	.	5	0.469128	N	11426, 76246, 217351, 12168, 12833	0	1	N	NA	3	0.568006	N	216850, 54624, 12831	3	0.414182	N	11426, 15364, 16842	.
1476	formation of radial glial scaffolds	.	0	1	N	NA	0	1	N	NA	0	1	N	NA	1	1	N	16842	.
1477	formation of translation preinitiation complex	.	4	0.0394971	Y	26905, 16898, 217869, 98221	0	1	N	NA	0	1	N	NA	5	0.000228337	Y	16341, 68135, 26905, 55944, 98221	.
1478	formin-nucleated actin cable assembly	.	1	1	N	68166	0	1	N	NA	0	1	N	NA	1	1	N	68166	.
1479	G0 to G1 transition	.	1	1	N	70103	0	1	N	NA	0	1	N	NA	0	1	N	NA	.
1480	G1 DNA damage checkpoint	.	2	0.448612	N	67941, 20677	1	1	N	20677	0	1	N	NA	2	0.211115	N	67941, 12443	.
1481	G1 to G0 transition	.	0	1	N	NA	0	1	N	NA	1	1	N	236539	1	1	N	236539	.
1482	G1/S transition of mitotic cell cycle	.	7	0.262563	N	20620, 19055, 67941, 15468, 12444, 20677, 13205	3	0.198215	N	81702, 13205, 20677	1	1	N	19385	3	0.518788	N	26992, 67941, 12443	.
1483	G2 DNA damage checkpoint	.	0	1	N	NA	0	1	N	NA	1	1	N	15937	4	0.0115595	Y	12649, 17164, 15364, 12189	.
1484	G2/M transition of mitotic cell cycle	.	2	0.915836	N	18514, 11820	0	1	N	NA	1	1	N	15937	6	0.00298535	Y	12649, 20466, 15364, 12443, 18514, 12315	.
1485	GABAergic neuron differentiation	.	2	0.360087	N	54713, 170758	0	1	N	NA	1	1	N	54713	2	0.162912	N	54713, 17172	.
1486	galactitol metabolic process	.	0	1	N	NA	0	1	N	NA	0	1	N	NA	1	1	N	14635	.
1487	galactose catabolic process	.	0	1	N	NA	0	1	N	NA	0	1	N	NA	1	1	N	14635	.
1488	galactose catabolic process via UDP-galactose	.	0	1	N	NA	0	1	N	NA	0	1	N	NA	1	1	N	14635	.
1489	galactose metabolic process	.	0	1	N	NA	0	1	N	NA	0	1	N	NA	1	1	N	14635	.
1490	gamete generation	.	23	0.758899	N	625249, 94246, 67155, 18472, 238247, 11480, 67204, 239083, 67869, 20606, 73242, 53381, 24128, 22632, 22589, 20655, 230861, 54725, 17319, 69260, 12048, 268420, 12226	2	0.992416	N	12226, 268903	11	0.869815	N	17685, 56228, 24086, 103554, 12048, 380773, 67181, 18128, 12226, 12767, 22589	11	0.549082	N	12317, 110147, 12593, 15364, 80912, 18128, 12226, 53381, 17149, 12767, 12316	.
1491	gamma-aminobutyric acid biosynthetic process	.	0	1	N	NA	1	1	N	14415	0	1	N	NA	0	1	N	NA	.
1492	gamma-aminobutyric acid metabolic process	.	0	1	N	NA	1	1	N	14415	1	1	N	236539	1	1	N	236539	.
1493	gamma-aminobutyric acid receptor clustering	.	1	1	N	18189	0	1	N	NA	0	1	N	NA	0	1	N	NA	.
1494	gamma-aminobutyric acid secretion	.	1	1	N	12286	0	1	N	NA	0	1	N	NA	0	1	N	NA	.
1495	gamma-aminobutyric acid signaling pathway	.	3	0.16576	N	12286, 14402, 14406	0	1	N	NA	1	1	N	14406	0	1	N	NA	.
1496	gamma-aminobutyric acid transport	.	1	1	N	12286	0	1	N	NA	0	1	N	NA	0	1	N	NA	.
1497	ganglion development	.	0	1	N	NA	0	1	N	NA	2	0.187073	N	20346, 20350	2	0.14282	N	14365, 17172	.
1498	gas transport	.	0	1	N	NA	0	1	N	NA	1	1	N	11826	0	1	N	NA	.
1499	gastrulation	.	7	0.459216	N	11426, 76246, 11480, 18193, 217351, 12168, 12833	1	1	N	26554	3	0.793022	N	216850, 54624, 12831	4	0.376669	N	11426, 20377, 15364, 16842	.
1500	gastrulation with mouth forming second	.	2	0.657696	N	11480, 18193	0	1	N	NA	0	1	N	NA	0	1	N	NA	.
1501	GDP biosynthetic process	.	0	1	N	NA	0	1	N	NA	0	1	N	NA	1	1	N	14923	.
1502	GDP metabolic process	.	0	1	N	NA	0	1	N	NA	0	1	N	NA	1	1	N	14923	.
1503	GDP-mannose metabolic process	.	0	1	N	NA	0	1	N	NA	0	1	N	NA	1	1	N	14923	.
1504	gene conversion	.	0	1	N	NA	0	1	N	NA	1	1	N	17685	0	1	N	NA	.
1505	gene expression	.	203	2.09355e-06	Y	21665, 94246, 75605, 104383, 16870, 24136, 67427, 53381, 20218, 22632, 109151, 53380, 268420, 18139, 18027, 20102, 18028, 20340, 66104, 30928, 65019, 59013, 94353, 121022, 227541, 12729, 18949, 16764, 12168, 15312, 17975, 76936, 217869, 66475, 67684, 66235, 67204, 207165, 17260, 20678, 20677, 12014, 14312, 107503, 66592, 67681, 69188, 11843, 212880, 24128, 13358, 100040972, 18213, 70998, 238247, …	38	0.0551085	N	17984, 15289, 66235, 59022, 26554, 23983, 223527, 20677, 13628, 11803, 24074, 15469, 192195, 12876, 11843, 13205, 67212, 66320, 108013, 20384, 20021, 18002, 15572, 107686, 66923, 68969, 22421, 319322, 268903, 170753, 57317, 54401, 56784, 18508, 12540, 12069, 217946, 17536	80	0.700633	N	217864, 12192, 22712, 216850, 21343, 68877, 66973, 75841, 68879, 228913, 11305, 230753, 230796, 68272, 54713, 269037, 52897, 192195, 17920, 15901, 13688, 23856, 69257, 68845, 17692, 12361, 72462, 67956, 24105, 74164, 229317, 228357, 18708, 53872, 66181, 192160, 18508, 380773, 16764, 18987, 17536, 108946, 64010, 69786, 66671, 64451, 73689, 18032, 109333, 59022, 22057, 21969, 56275, 22378, 74097, 1…	95	1.33975e-06	Y	12192, 20377, 242466, 110147, 70998, 12193, 12593, 17164, 17242, 67941, 80912, 19183, 67427, 53381, 22634, 12759, 12317, 12955, 234959, 26992, 54713, 13047, 15901, 11787, 20466, 100072, 109801, 67557, 67712, 65019, 17172, 67959, 12649, 30052, 60365, 20817, 52502, 12443, 77987, 213988, 16842, 13134, 17974, 18029, 108989, 67840, 68135, 17984, 71148, 15364, 67005, 20394, 270110, 70495, 57441, 20833,…	.
1506	gene silencing	.	11	0.337287	N	66310, 245688, 56397, 53379, 75316, 26396, 19055, 230594, 20185, 217351, 213988	0	1	N	NA	2	0.990189	N	56397, 17692	8	0.0547486	N	20466, 245688, 71148, 22130, 80912, 213988, 231464, 17190	.
1507	gene silencing by miRNA	.	7	0.076435	N	53379, 26396, 19055, 230594, 20185, 217351, 213988	0	1	N	NA	0	1	N	NA	2	0.698886	N	80912, 213988	.
1508	gene silencing by RNA	.	7	0.196037	N	53379, 26396, 19055, 230594, 20185, 217351, 213988	0	1	N	NA	0	1	N	NA	3	0.466058	N	80912, 213988, 231464	.
1509	generation of neurons	.	110	5.85266e-19	Y	19744, 14299, 11461, 16870, 22352, 22596, 24136, 20979, 20614, 27528, 50790, 77630, 26396, 13642, 13004, 242274, 16911, 20620, 20983, 19876, 18028, 71653, 12286, 30928, 225998, 21838, 58208, 22240, 227541, 12168, 70834, 16572, 101490, 18472, 12010, 665113, 17260, 20678, 20677, 93691, 56710, 54138, 14432, 12257, 107503, 11840, 18514, 11843, 93686, 13193, 20562, 19055, 18481, 77480, 24128, 15936, 1…	17	0.0102353	Y	17984, 13193, 15572, 18481, 20979, 29877, 22421, 20677, 12933, 54138, 13642, 15469, 16568, 18508, 12540, 11843, 12305	38	0.00591294	Y	14270, 16195, 19089, 73689, 18032, 72313, 19385, 70433, 20350, 56710, 11924, 50790, 54198, 54214, 110351, 50850, 54713, 12257, 236539, 17920, 15901, 20346, 17356, 231580, 70620, 20262, 66225, 117606, 22346, 83814, 228357, 53872, 20481, 20360, 18508, 18128, 12767, 237979	40	3.11309e-06	Y	14251, 110147, 20377, 17984, 19242, 15364, 16574, 68519, 20979, 12759, 12317, 11426, 13004, 54713, 233489, 13047, 236539, 18514, 15901, 12316, 11787, 13865, 19876, 20320, 14365, 319504, 17172, 83814, 26921, 17190, 22240, 13796, 13797, 16842, 15213, 68166, 18128, 17974, 12767, 17756	.
1510	generation of precursor metabolites and energy	.	29	6.62111e-07	Y	18597, 67003, 18655, 17720, 12176, 19046, 56451, 66218, 102060, 12858, 22272, 17709, 13806, 13807, 17721, 17993, 74747, 17995, 407785, 66445, 20185, 77781, 12868, 17719, 17319, 17716, 17717, 17710, 17711	4	0.286309	N	68202, 15289, 17717, 17711	9	0.159976	N	17685, 15937, 16195, 66359, 66148, 74114, 12122, 67914, 74178	6	0.357992	N	17993, 16828, 12868, 67273, 17449, 14635	.
1511	genetic imprinting	.	2	0.552391	N	94246, 238247	1	1	N	17984	0	1	N	NA	2	0.273992	N	17984, 12189	.
1512	genitalia development	.	1	1	N	320790	0	1	N	NA	0	1	N	NA	0	1	N	NA	.
1513	gephyrin clustering involved in postsynaptic density assembly	.	1	1	N	18189	0	1	N	NA	0	1	N	NA	0	1	N	NA	.
1514	geranyl diphosphate biosynthetic process	.	1	1	N	110196	0	1	N	NA	0	1	N	NA	0	1	N	NA	.
1515	geranyl diphosphate metabolic process	.	1	1	N	110196	0	1	N	NA	0	1	N	NA	0	1	N	NA	.
1516	germ cell development	.	5	0.988853	N	67155, 18472, 239083, 12048, 69260	0	1	N	NA	6	0.605095	N	17685, 56228, 103554, 12048, 380773, 12767	3	0.905137	N	110147, 12767, 12316	.
1517	germ cell migration	.	0	1	N	NA	0	1	N	NA	1	1	N	12767	1	1	N	12767	.
1518	germ cell proliferation	.	2	0.257382	N	67204, 53381	0	1	N	NA	0	1	N	NA	1	1	N	53381	.
1519	germinal center formation	.	1	1	N	17260	0	1	N	NA	0	1	N	NA	0	1	N	NA	.
1520	germline stem cell asymmetric division	.	1	1	N	69260	0	1	N	NA	0	1	N	NA	0	1	N	NA	.
1521	germ-line stem cell division	.	1	1	N	69260	0	1	N	NA	0	1	N	NA	0	1	N	NA	.
1522	germ-line stem cell population maintenance	.	1	1	N	108829	0	1	N	NA	0	1	N	NA	0	1	N	NA	.
1523	gland development	.	21	0.083739	N	16011, 18102, 78908, 19876, 13170, 75605, 18028, 19242, 20055, 22215, 21833, 208715, 11789, 58208, 26396, 17709, 54725, 12257, 12540, 18514, 16911	7	0.0556356	N	14155, 20384, 26554, 18508, 12540, 192195, 12305	9	0.508011	N	20346, 19089, 246221, 231580, 110351, 12257, 18508, 192195, 18128	11	0.0639307	N	19876, 20377, 19242, 15364, 17242, 14104, 12443, 17172, 16842, 18128, 18514	.
1524	gland morphogenesis	.	6	0.40339	N	16011, 19876, 75605, 18028, 19242, 12540	5	0.008254	Y	14155, 26554, 18508, 12540, 12305	3	0.65947	N	20346, 18508, 18128	4	0.234749	N	19876, 20377, 19242, 18128	.
1525	glandular epithelial cell development	.	0	1	N	NA	1	1	N	18508	2	0.306869	N	18508, 19726	0	1	N	NA	.
1526	glandular epithelial cell differentiation	.	0	1	N	NA	1	1	N	18508	4	0.0466317	Y	18508, 18128, 22346, 19726	2	0.454046	N	17172, 18128	.
1527	glandular epithelial cell maturation	.	0	1	N	NA	0	1	N	NA	1	1	N	19726	0	1	N	NA	.
1528	glial cell apoptotic process	.	0	1	N	NA	0	1	N	NA	1	1	N	12122	0	1	N	NA	.
1529	glial cell development	.	6	0.128835	N	77630, 14870, 22352, 20677, 20666, 20655	2	0.399972	N	14870, 20677	3	0.422715	N	20481, 236539, 17988	3	0.290924	N	12759, 17172, 236539	.
1530	glial cell differentiation	.	16	0.00190578	Y	18213, 19744, 17356, 18028, 18032, 14870, 22352, 19262, 20678, 20677, 20655, 20666, 13838, 77630, 14432, 107503	3	0.342207	N	14870, 18508, 20677	9	0.0223288	Y	17356, 16195, 18032, 20481, 18508, 18128, 236539, 12767, 17988	9	0.00427445	Y	12759, 15364, 13796, 17172, 16842, 18128, 236539, 12767, 17190	.
1531	glial cell fate commitment	.	0	1	N	NA	1	1	N	18508	1	1	N	18508	1	1	N	17172	.
1532	glial cell fate specification	.	0	1	N	NA	1	1	N	18508	1	1	N	18508	1	1	N	17172	.
1533	glial cell migration	.	6	0.0118222	Y	13838, 13193, 18472, 22352, 12257, 14766	2	0.23163	N	17984, 13193	3	0.169881	N	14270, 12257, 494504	2	0.42747	N	17984, 494504	.
1534	glial cell proliferation	.	6	0.00536885	Y	19242, 22352, 12257, 13167, 20677, 20666	1	1	N	20677	3	0.126091	N	20481, 12257, 18128	3	0.0770497	N	12759, 19242, 18128	.
1535	gliogenesis	.	22	0.000113804	Y	18213, 19744, 17356, 13193, 18028, 18472, 18032, 14870, 19242, 22352, 19262, 20678, 20677, 20655, 20666, 13838, 77630, 14432, 12257, 13167, 107503, 14766	5	0.0762711	N	17984, 13193, 14870, 18508, 20677	12	0.00597374	Y	17356, 14270, 16195, 18032, 20481, 12257, 18508, 18128, 236539, 494504, 12767, 17988	12	0.000600996	Y	12759, 17984, 19242, 15364, 13796, 17172, 16842, 18128, 236539, 494504, 12767, 17190	.
1536	glomerular epithelial cell development	.	1	1	N	170772	0	1	N	NA	0	1	N	NA	0	1	N	NA	.
1537	glomerular epithelial cell differentiation	.	2	0.480498	N	170772, 19277	0	1	N	NA	0	1	N	NA	0	1	N	NA	.
1538	glomerular epithelium development	.	2	0.510544	N	170772, 19277	0	1	N	NA	0	1	N	NA	0	1	N	NA	.
1539	glomerular filtration	.	1	1	N	19277	0	1	N	NA	2	0.261221	N	11826, 84004	0	1	N	NA	.
1540	glomerular mesangial cell development	.	0	1	N	NA	0	1	N	NA	1	1	N	18128	1	1	N	18128	.
1541	glomerular mesangial cell differentiation	.	0	1	N	NA	0	1	N	NA	1	1	N	18128	1	1	N	18128	.
1542	glomerular mesangium development	.	0	1	N	NA	0	1	N	NA	1	1	N	18128	1	1	N	18128	.
1543	glomerular visceral epithelial cell development	.	1	1	N	170772	0	1	N	NA	0	1	N	NA	0	1	N	NA	.
1544	glomerular visceral epithelial cell differentiation	.	2	0.464792	N	170772, 19277	0	1	N	NA	0	1	N	NA	0	1	N	NA	.
1545	glomerulus development	.	3	0.58857	N	170772, 19277, 17260	0	1	N	NA	2	0.65667	N	11826, 18128	1	1	N	18128	.
1546	glomerulus morphogenesis	.	1	1	N	17260	0	1	N	NA	0	1	N	NA	0	1	N	NA	.
1547	glomerulus vasculature development	.	0	1	N	NA	0	1	N	NA	2	0.339251	N	11826, 18128	1	1	N	18128	.
1548	glossopharyngeal nerve development	.	1	1	N	78286	0	1	N	NA	0	1	N	NA	0	1	N	NA	.
1549	glucagon secretion	.	0	1	N	NA	1	1	N	18508	1	1	N	18508	0	1	N	NA	.
1550	glucan biosynthetic process	.	2	0.696176	N	77781, 19046	0	1	N	NA	0	1	N	NA	0	1	N	NA	.
1551	glucan catabolic process	.	0	1	N	NA	1	1	N	15289	0	1	N	NA	0	1	N	NA	.
1552	glucan metabolic process	.	2	0.883085	N	77781, 19046	1	1	N	15289	2	0.683048	N	16195, 74178	0	1	N	NA	.
1553	glucocorticoid biosynthetic process	.	1	1	N	11928	0	1	N	NA	1	1	N	58226	0	1	N	NA	.
1554	glucocorticoid metabolic process	.	1	1	N	11928	0	1	N	NA	1	1	N	58226	0	1	N	NA	.
1555	glucocorticoid receptor signaling pathway	.	2	0.397083	N	18673, 109593	0	1	N	NA	1	1	N	19060	0	1	N	NA	.
1556	glucocorticoid secretion	.	1	1	N	114679	0	1	N	NA	0	1	N	NA	0	1	N	NA	.
1557	gluconeogenesis	.	1	1	N	18655	0	1	N	NA	0	1	N	NA	0	1	N	NA	.
1558	glucose catabolic process	.	0	1	N	NA	0	1	N	NA	0	1	N	NA	1	1	N	16828	.
1559	glucose catabolic process to lactate	.	0	1	N	NA	0	1	N	NA	0	1	N	NA	1	1	N	16828	.
1560	glucose catabolic process to lactate via pyruvate	.	0	1	N	NA	0	1	N	NA	0	1	N	NA	1	1	N	16828	.
1561	glucose homeostasis	.	9	0.466373	N	16011, 13804, 75747, 19055, 17260, 15357, 75454, 26921, 20677	4	0.168105	N	18508, 15357, 223527, 20677	6	0.370245	N	75747, 18708, 68845, 18508, 75454, 68938	4	0.575292	N	20466, 75747, 74998, 26921	.
1562	glucose import	.	2	0.896253	N	237542, 17319	0	1	N	NA	1	1	N	18708	2	0.594459	N	18611, 20661	.
1563	glucose import in response to insulin stimulus	.	1	1	N	237542	0	1	N	NA	1	1	N	18708	0	1	N	NA	.
1564	glucose mediated signaling pathway	.	0	1	N	NA	0	1	N	NA	1	1	N	68845	0	1	N	NA	.
1565	glucose metabolic process	.	7	0.474633	N	77781, 18597, 16011, 18655, 12286, 28146, 19046	1	1	N	15289	3	0.800353	N	75805, 230796, 18708	2	0.893505	N	16592, 16828	.
1566	glucose transport	.	3	0.867631	N	22350, 237542, 17319	0	1	N	NA	2	0.850667	N	18708, 68938	3	0.410087	N	16592, 18611, 20661	.
1567	glucuronate catabolic process	.	0	1	N	NA	0	1	N	NA	0	1	N	NA	1	1	N	58810	.
1568	glucuronate metabolic process	.	0	1	N	NA	0	1	N	NA	0	1	N	NA	1	1	N	58810	.
1569	glutamate receptor signaling pathway	.	7	0.0109924	Y	74513, 18189, 17260, 12794, 14812, 14800, 11820	1	1	N	74513	1	1	N	54377	0	1	N	NA	.
1570	glutamate secretion	.	3	0.230118	N	20983, 14812, 17920	0	1	N	NA	1	1	N	17920	0	1	N	NA	.
1571	glutamine family amino acid metabolic process	.	1	1	N	11789	0	1	N	NA	2	0.662115	N	229363, 236539	1	1	N	236539	.
1572	glutamine metabolic process	.	0	1	N	NA	0	1	N	NA	2	0.328628	N	229363, 236539	1	1	N	236539	.
1573	glutaminyl-tRNAGln biosynthesis via transamidation	.	0	1	N	NA	0	1	N	NA	1	1	N	384281	0	1	N	NA	.
1574	glutathione metabolic process	.	5	0.0814159	N	625249, 14870, 14873, 228858, 20655	1	1	N	14870	1	1	N	14866	2	0.485546	N	109801, 66071	.
1575	glycerol ether biosynthetic process	.	0	1	N	NA	0	1	N	NA	0	1	N	NA	1	1	N	14104	.
1576	glycerol ether metabolic process	.	1	1	N	22166	0	1	N	NA	1	1	N	56551	1	1	N	14104	.
1577	glycerol transport	.	0	1	N	NA	0	1	N	NA	1	1	N	11826	0	1	N	NA	.
1578	glycerolipid biosynthetic process	.	2	0.974573	N	18807, 241062	0	1	N	NA	3	0.581457	N	18719, 18704, 67181	0	1	N	NA	.
1579	glycerolipid catabolic process	.	1	1	N	101490	0	1	N	NA	0	1	N	NA	0	1	N	NA	.
1580	glycerolipid metabolic process	.	7	0.852017	N	101490, 50790, 18807, 84652, 13167, 241062, 66592	0	1	N	NA	8	0.172084	N	227333, 50790, 16195, 18708, 18719, 71795, 18704, 67181	3	0.85614	N	56442, 219024, 66592	.
1581	glycerophospholipid biosynthetic process	.	2	0.94121	N	18807, 241062	0	1	N	NA	2	0.780638	N	18719, 18704	0	1	N	NA	.
1582	glycerophospholipid catabolic process	.	1	1	N	101490	0	1	N	NA	0	1	N	NA	0	1	N	NA	.
1583	glycerophospholipid metabolic process	.	5	0.791596	N	101490, 18807, 84652, 241062, 66592	0	1	N	NA	4	0.558939	N	18708, 18719, 71795, 18704	3	0.640668	N	56442, 219024, 66592	.
1584	glycine metabolic process	.	0	1	N	NA	0	1	N	NA	1	1	N	236539	1	1	N	236539	.
1585	glycogen biosynthetic process	.	1	1	N	77781	0	1	N	NA	0	1	N	NA	0	1	N	NA	.
1586	glycogen catabolic process	.	0	1	N	NA	1	1	N	15289	0	1	N	NA	0	1	N	NA	.
1587	glycogen metabolic process	.	2	0.883085	N	77781, 19046	1	1	N	15289	2	0.683048	N	16195, 74178	0	1	N	NA	.
1588	glycolipid biosynthetic process	.	1	1	N	241062	0	1	N	NA	0	1	N	NA	0	1	N	NA	.
1589	glycolipid metabolic process	.	1	1	N	241062	0	1	N	NA	0	1	N	NA	0	1	N	NA	.
1590	glycolytic fermentation	.	0	1	N	NA	0	1	N	NA	0	1	N	NA	1	1	N	16828	.
1591	glycolytic process	.	6	0.0516448	N	74747, 18655, 13806, 20185, 13807, 17319	0	1	N	NA	1	1	N	15937	1	1	N	14635	.
1592	glycolytic process from galactose	.	0	1	N	NA	0	1	N	NA	0	1	N	NA	1	1	N	14635	.
1593	glycolytic process through fructose-6-phosphate	.	0	1	N	NA	0	1	N	NA	0	1	N	NA	1	1	N	14635	.
1594	glycolytic process through glucose-1-phosphate	.	0	1	N	NA	0	1	N	NA	0	1	N	NA	1	1	N	14635	.
1595	glycolytic process through glucose-6-phosphate	.	0	1	N	NA	0	1	N	NA	0	1	N	NA	1	1	N	14635	.
1596	glycoprotein biosynthetic process	.	8	0.817589	N	28146, 76898, 53625, 68292, 12168, 13135, 11843, 240119	2	0.830281	N	13135, 11843	8	0.22863	N	56228, 19089, 207806, 107895, 74126, 99011, 72727, 58250	3	0.887332	N	280645, 80286, 16881	.
1597	glycoprotein catabolic process	.	1	1	N	68292	0	1	N	NA	0	1	N	NA	0	1	N	NA	.
1598	glycoprotein metabolic process	.	8	0.900734	N	28146, 76898, 53625, 68292, 12168, 13135, 11843, 240119	2	0.866446	N	13135, 11843	9	0.201235	N	56228, 19089, 207806, 107895, 74126, 76308, 99011, 72727, 58250	3	0.924821	N	280645, 80286, 16881	.
1599	glycoprotein transport	.	0	1	N	NA	0	1	N	NA	0	1	N	NA	1	1	N	14923	.
1600	glycosaminoglycan biosynthetic process	.	2	0.842398	N	67300, 76898	0	1	N	NA	2	0.628104	N	72727, 58250	2	0.520968	N	280645, 14735	.
1601	glycosaminoglycan metabolic process	.	2	0.955088	N	67300, 76898	0	1	N	NA	2	0.810084	N	72727, 58250	2	0.709462	N	280645, 14735	.
1602	glycoside metabolic process	.	0	1	N	NA	0	1	N	NA	0	1	N	NA	1	1	N	11677	.
1603	glycosyl compound biosynthetic process	.	8	0.0504933	N	18102, 11946, 11958, 15452, 66445, 17705, 66592, 11950	1	1	N	17705	3	0.540182	N	67466, 56520, 229363	2	0.742118	N	66592, 14923	.
1604	glycosyl compound catabolic process	.	2	0.602686	N	15452, 229709	1	1	N	56409	1	1	N	71207	2	0.307656	N	71207, 105446	.
1605	glycosyl compound metabolic process	.	31	1.96264e-07	Y	67003, 18655, 17720, 229709, 66218, 102060, 12858, 11946, 22272, 17709, 13806, 13807, 12257, 17705, 66592, 17721, 18102, 74747, 407785, 15452, 66445, 20185, 12868, 381101, 11958, 17719, 17319, 15357, 17717, 11950, 17711	5	0.135298	N	56409, 17705, 15357, 17717, 17711	13	0.0107175	Y	71207, 67466, 17685, 66148, 74114, 67914, 98660, 15937, 56520, 12122, 12257, 229363, 106821	10	0.024406	Y	67059, 71207, 16828, 12868, 105446, 66592, 14923, 67273, 14635, 11677	.
1606	glycosylation	.	7	0.75519	N	28146, 76898, 53625, 68292, 13135, 11843, 240119	2	0.759873	N	13135, 11843	7	0.211882	N	56228, 19089, 207806, 107895, 74126, 99011, 72727	3	0.801805	N	280645, 80286, 16881	.
1607	GMP biosynthetic process	.	1	1	N	15452	0	1	N	NA	1	1	N	229363	0	1	N	NA	.
1608	GMP catabolic process	.	1	1	N	15452	0	1	N	NA	0	1	N	NA	1	1	N	105446	.
1609	GMP metabolic process	.	1	1	N	15452	0	1	N	NA	1	1	N	229363	2	0.0904651	N	105446, 14923	.
1610	GMP salvage	.	1	1	N	15452	0	1	N	NA	0	1	N	NA	0	1	N	NA	.
1611	Golgi localization	.	1	1	N	12540	1	1	N	12540	0	1	N	NA	0	1	N	NA	.
1612	Golgi organization	.	4	0.551234	N	67300, 93687, 26396, 12540	3	0.104021	N	75909, 12540, 66890	2	0.790927	N	231580, 69582	0	1	N	NA	.
1613	Golgi to endosome transport	.	1	1	N	70028	0	1	N	NA	0	1	N	NA	1	1	N	20661	.
1614	Golgi to lysosome transport	.	0	1	N	NA	0	1	N	NA	1	1	N	231580	0	1	N	NA	.
1615	Golgi to plasma membrane protein transport	.	2	0.625676	N	20742, 11426	0	1	N	NA	1	1	N	54214	2	0.323901	N	11426, 22318	.
1616	Golgi to plasma membrane transport	.	0	1	N	NA	0	1	N	NA	1	1	N	70829	0	1	N	NA	.
1617	Golgi to transport vesicle transport	.	1	1	N	11840	0	1	N	NA	0	1	N	NA	0	1	N	NA	.
1618	Golgi to vacuole transport	.	1	1	N	70028	0	1	N	NA	1	1	N	231580	1	1	N	20661	.
1619	Golgi vesicle transport	.	12	0.0340647	Y	70028, 70349, 12033, 68090, 17918, 26422, 50797, 68166, 11840, 11843, 11842, 59042	3	0.3074	N	26554, 66890, 11843	7	0.0981746	N	270192, 110379, 54214, 231580, 50850, 70829, 76308	3	0.685363	N	20661, 13047, 68166	.
1620	gonad development	.	16	0.00736906	Y	94246, 50927, 238247, 11480, 67204, 18673, 53381, 73296, 22215, 22589, 20655, 208715, 69260, 12048, 108829, 14766	1	1	N	268903	5	0.563212	N	20346, 17685, 20708, 12048, 22589	5	0.342942	N	20377, 15364, 12443, 53381, 12316	.
1621	gonadotrophin-releasing hormone neuronal migration to the hypothalamus	.	0	1	N	NA	0	1	N	NA	1	1	N	20346	0	1	N	NA	.
1622	gonadotropin secretion	.	1	1	N	11480	0	1	N	NA	0	1	N	NA	0	1	N	NA	.
1623	GPI anchor biosynthetic process	.	1	1	N	241062	0	1	N	NA	0	1	N	NA	0	1	N	NA	.
1624	GPI anchor metabolic process	.	1	1	N	241062	0	1	N	NA	0	1	N	NA	0	1	N	NA	.
1625	G-protein coupled receptor signaling pathway	.	13	1	N	68566, 12121, 12286, 14693, 18673, 20606, 229709, 230775, 22350, 14402, 14677, 14406, 14766	1	1	N	54401	8	1	N	227333, 14680, 73658, 208990, 13599, 56077, 14406, 12767	7	0.999996	N	20661, 30052, 14365, 14693, 20394, 544963, 12767	.
1626	G-protein coupled receptor signaling pathway, coupled to cyclic nucleotide second messenger	.	2	0.995118	N	14677, 20606	0	1	N	NA	2	0.942105	N	14680, 208990	0	1	N	NA	.
1627	granulocyte activation	.	1	1	N	69188	0	1	N	NA	0	1	N	NA	1	1	N	22318	.
1628	granulocyte chemotaxis	.	1	1	N	227541	0	1	N	NA	0	1	N	NA	0	1	N	NA	.
1629	granulocyte differentiation	.	1	1	N	69188	0	1	N	NA	0	1	N	NA	2	0.370393	N	14104, 16842	.
1630	granulocyte migration	.	1	1	N	227541	0	1	N	NA	0	1	N	NA	0	1	N	NA	.
1631	granzyme-mediated apoptotic signaling pathway	.	1	1	N	12176	0	1	N	NA	0	1	N	NA	0	1	N	NA	.
1632	grooming behavior	.	1	1	N	15452	0	1	N	NA	0	1	N	NA	0	1	N	NA	.
1633	growth	.	55	2.81358e-05	Y	18213, 75605, 16870, 24136, 20979, 231051, 241656, 53380, 20655, 11426, 56177, 22350, 53421, 110196, 15468, 67184, 13205, 11820, 20983, 19876, 67155, 407785, 71653, 12286, 20185, 19035, 83814, 381101, 28146, 54725, 12520, 12048, 12168, 320563, 16011, 23988, 18472, 18673, 17260, 22215, 83409, 76246, 14432, 234214, 107503, 13193, 320790, 245688, 20562, 114679, 24128, 22589, 14168, 12540, 18845	9	0.220752	N	76252, 17984, 13193, 20979, 12540, 22421, 12305, 13205, 77087	18	0.469666	N	12192, 64010, 20346, 70433, 66225, 20350, 74178, 83814, 22589, 58250, 228357, 230796, 24063, 54214, 20360, 12048, 18128, 13821	18	0.104235	N	12192, 110147, 19876, 20377, 17984, 245688, 15364, 20979, 83814, 12649, 11426, 12955, 53378, 13796, 16842, 18128, 12316, 11787	.
1634	growth hormone receptor signaling pathway	.	0	1	N	NA	0	1	N	NA	1	1	N	18708	0	1	N	NA	.
1635	growth hormone secretion	.	1	1	N	28146	0	1	N	NA	0	1	N	NA	0	1	N	NA	.
1636	growth involved in heart morphogenesis	.	0	1	N	NA	0	1	N	NA	1	1	N	18128	1	1	N	18128	.
1637	GTP biosynthetic process	.	1	1	N	18102	0	1	N	NA	1	1	N	56520	0	1	N	NA	.
1638	GTP metabolic process	.	1	1	N	18102	0	1	N	NA	1	1	N	56520	0	1	N	NA	.
1639	guanine biosynthetic process	.	1	1	N	15452	0	1	N	NA	0	1	N	NA	0	1	N	NA	.
1640	guanine metabolic process	.	1	1	N	15452	0	1	N	NA	0	1	N	NA	0	1	N	NA	.
1641	guanine salvage	.	1	1	N	15452	0	1	N	NA	0	1	N	NA	0	1	N	NA	.
1642	guanosine-containing compound biosynthetic process	.	2	0.340749	N	18102, 15452	0	1	N	NA	2	0.199927	N	56520, 229363	1	1	N	14923	.
1643	guanosine-containing compound catabolic process	.	1	1	N	15452	0	1	N	NA	0	1	N	NA	1	1	N	105446	.
1644	guanosine-containing compound metabolic process	.	2	0.590667	N	18102, 15452	0	1	N	NA	2	0.380093	N	56520, 229363	2	0.299389	N	105446, 14923	.
1645	guanylate kinase-associated protein clustering	.	1	1	N	18189	0	1	N	NA	0	1	N	NA	0	1	N	NA	.
1646	habenula development	.	0	1	N	NA	1	1	N	18508	1	1	N	18508	0	1	N	NA	.
1647	hair cell differentiation	.	3	0.381696	N	18472, 17920, 20655	0	1	N	NA	2	0.512069	N	18128, 17920	2	0.413703	N	13047, 18128	.
1648	hair cycle	.	6	0.253774	N	16011, 11789, 17918, 16870, 12540, 13167	1	1	N	12540	4	0.277661	N	228357, 64010, 18128, 494504	4	0.157072	N	14365, 18128, 380614, 494504	.
1649	hair cycle phase	.	1	1	N	17918	0	1	N	NA	1	1	N	18128	1	1	N	18128	.
1650	hair cycle process	.	6	0.184961	N	16011, 11789, 17918, 16870, 12540, 13167	1	1	N	12540	4	0.22268	N	228357, 64010, 18128, 494504	4	0.121899	N	14365, 18128, 380614, 494504	.
1651	hair follicle cell proliferation	.	1	1	N	12540	1	1	N	12540	0	1	N	NA	0	1	N	NA	.
1652	hair follicle development	.	6	0.179975	N	16011, 11789, 17918, 16870, 12540, 13167	1	1	N	12540	4	0.218539	N	228357, 64010, 18128, 494504	4	0.119325	N	14365, 18128, 380614, 494504	.
1653	hair follicle maturation	.	1	1	N	17918	0	1	N	NA	1	1	N	18128	1	1	N	18128	.
1654	hair follicle morphogenesis	.	2	0.647338	N	16011, 12540	1	1	N	12540	1	1	N	18128	2	0.339766	N	18128, 380614	.
1655	hair follicle placode formation	.	1	1	N	12540	1	1	N	12540	0	1	N	NA	0	1	N	NA	.
1656	hard palate development	.	1	1	N	20666	0	1	N	NA	0	1	N	NA	0	1	N	NA	.
1657	head development	.	60	3.98761e-11	Y	11461, 16870, 22596, 24136, 20979, 30785, 77630, 22272, 26396, 54713, 13167, 241062, 11820, 20983, 19876, 18028, 12286, 18189, 30928, 20185, 170758, 208715, 58208, 54725, 12168, 11950, 18993, 18472, 18032, 19242, 207165, 66797, 56195, 73242, 17260, 11922, 11803, 15444, 107503, 11843, 21974, 17993, 93686, 17356, 74747, 13193, 320790, 93761, 20562, 12140, 15452, 20606, 23797, 24128, 22589, 17719, 1…	11	0.0128651	Y	11803, 13193, 12140, 16568, 20979, 18508, 12540, 22421, 11843, 226180, 77087	20	0.0463464	Y	20346, 17356, 216850, 14270, 20541, 18032, 231580, 70433, 23797, 22589, 11924, 11826, 20481, 54713, 12122, 18508, 18128, 15901, 12767, 83691	20	0.00262693	Y	17993, 19876, 19242, 12140, 14365, 15364, 17242, 68519, 20979, 17172, 13796, 13797, 54713, 16842, 18128, 15901, 12767, 12316, 13865, 12315	.
1658	head morphogenesis	.	0	1	N	NA	1	1	N	77087	2	0.519798	N	20481, 83691	1	1	N	16842	.
1659	heart contraction	.	4	0.907322	N	11928, 12540, 83814, 20655	1	1	N	12540	6	0.164573	N	20346, 20541, 18708, 98660, 83814, 12767	3	0.637716	N	83814, 12767, 12315	.
1660	heart development	.	20	0.419537	N	23988, 18213, 19876, 320790, 19242, 17260, 20677, 20666, 225164, 56177, 26396, 13642, 110196, 51810, 12540, 234214, 12168, 13003, 15213, 16911	7	0.121191	N	13642, 66923, 16568, 12540, 13003, 12876, 20677	13	0.245085	N	12192, 64010, 268977, 216850, 20541, 108156, 233651, 18128, 11764, 72938, 15901, 12767, 12831	12	0.100746	N	12192, 12317, 19876, 19242, 14225, 107823, 13003, 15213, 18128, 15901, 12767, 17190	.
1661	heart field specification	.	1	1	N	17260	0	1	N	NA	0	1	N	NA	0	1	N	NA	.
1662	heart formation	.	1	1	N	17260	0	1	N	NA	1	1	N	18128	1	1	N	18128	.
1663	heart growth	.	4	0.515794	N	23988, 110196, 17260, 234214	0	1	N	NA	2	0.7735	N	64010, 18128	1	1	N	18128	.
1664	heart looping	.	2	0.842398	N	225164, 17260	1	1	N	16568	1	1	N	18128	1	1	N	18128	.
1665	heart morphogenesis	.	8	0.642982	N	225164, 320790, 56177, 17260, 12168, 15213, 20677, 20666	4	0.177721	N	66923, 16568, 12876, 20677	5	0.590564	N	64010, 20541, 233651, 18128, 12831	4	0.593836	N	14225, 107823, 15213, 18128	.
1666	heart process	.	4	0.912969	N	11928, 12540, 83814, 20655	1	1	N	12540	6	0.172179	N	20346, 20541, 18708, 98660, 83814, 12767	3	0.646515	N	83814, 12767, 12315	.
1667	heart trabecula formation	.	0	1	N	NA	0	1	N	NA	0	1	N	NA	1	1	N	14225	.
1668	heart trabecula morphogenesis	.	2	0.667749	N	320790, 15213	0	1	N	NA	1	1	N	18128	3	0.0703036	N	14225, 15213, 18128	.
1669	heart valve development	.	5	0.0452383	Y	56177, 17260, 12168, 15213, 20677	1	1	N	20677	2	0.519798	N	233651, 18128	2	0.420627	N	15213, 18128	.
1670	heart valve formation	.	2	0.37886	N	56177, 15213	0	1	N	NA	2	0.225031	N	233651, 18128	2	0.172782	N	15213, 18128	.
1671	heart valve morphogenesis	.	5	0.0267104	Y	56177, 17260, 12168, 15213, 20677	1	1	N	20677	2	0.463022	N	233651, 18128	2	0.370393	N	15213, 18128	.
1672	heat acclimation	.	1	1	N	245688	0	1	N	NA	0	1	N	NA	1	1	N	245688	.
1673	hematopoietic or lymphoid organ development	.	23	0.888317	N	18102, 93686, 66154, 320790, 18472, 238247, 11480, 65113, 12010, 20185, 217351, 22596, 17260, 21833, 20677, 11789, 58208, 26396, 69188, 18514, 17536, 19659, 16911	5	0.776532	N	57317, 15289, 15469, 17536, 20677	10	0.96437	N	12192, 217864, 17685, 18708, 13595, 54624, 11772, 18128, 18987, 17536	14	0.315917	N	12192, 20466, 20377, 12193, 109801, 68519, 12306, 230257, 14104, 105446, 16842, 233489, 18128, 18514	.
1674	hematopoietic progenitor cell differentiation	.	2	0.988338	N	22596, 20677	2	0.567294	N	57317, 20677	2	0.907725	N	11772, 18128	4	0.256759	N	20466, 20377, 68519, 18128	.
1675	hematopoietic stem cell differentiation	.	1	1	N	22596	0	1	N	NA	0	1	N	NA	1	1	N	20377	.
1676	hematopoietic stem cell migration	.	0	1	N	NA	0	1	N	NA	1	1	N	12767	1	1	N	12767	.
1677	heme biosynthetic process	.	1	1	N	66154	0	1	N	NA	1	1	N	54198	0	1	N	NA	.
1678	heme catabolic process	.	0	1	N	NA	0	1	N	NA	1	1	N	109778	0	1	N	NA	.
1679	heme metabolic process	.	1	1	N	66154	0	1	N	NA	2	0.389904	N	109778, 54198	0	1	N	NA	.
1680	hemoglobin biosynthetic process	.	0	1	N	NA	1	1	N	15469	1	1	N	54198	0	1	N	NA	.
1681	hemoglobin metabolic process	.	0	1	N	NA	1	1	N	15469	1	1	N	54198	0	1	N	NA	.
1682	hemopoiesis	.	21	0.916531	N	18102, 93686, 66154, 320790, 18472, 238247, 11480, 65113, 12010, 20185, 217351, 22596, 17260, 21833, 20677, 11789, 58208, 69188, 18514, 17536, 19659	5	0.740101	N	57317, 15289, 15469, 17536, 20677	10	0.946541	N	12192, 217864, 17685, 18708, 13595, 54624, 11772, 18128, 18987, 17536	14	0.253912	N	12192, 20466, 20377, 12193, 109801, 68519, 12306, 230257, 14104, 105446, 16842, 233489, 18128, 18514	.
1683	hemostasis	.	1	1	N	11461	0	1	N	NA	1	1	N	77889	1	1	N	12306	.
1684	heparan sulfate proteoglycan biosynthetic process	.	0	1	N	NA	0	1	N	NA	1	1	N	72727	0	1	N	NA	.
1685	heparan sulfate proteoglycan metabolic process	.	0	1	N	NA	0	1	N	NA	1	1	N	72727	0	1	N	NA	.
1686	hepaticobiliary system development	.	5	0.68918	N	208715, 13170, 20055, 19242, 54725	2	0.591054	N	20384, 26554	4	0.460941	N	19089, 246221, 231580, 18128	3	0.566975	N	19242, 12443, 18128	.
1687	hepatocyte apoptotic process	.	1	1	N	12048	0	1	N	NA	2	0.225031	N	12122, 12048	0	1	N	NA	.
1688	hepatocyte proliferation	.	1	1	N	19242	0	1	N	NA	0	1	N	NA	1	1	N	19242	.
1689	heterochromatin assembly	.	0	1	N	NA	0	1	N	NA	0	1	N	NA	2	0.14282	N	15364, 108989	.
1690	heterochromatin organization	.	1	1	N	15441	0	1	N	NA	0	1	N	NA	2	0.182535	N	15364, 108989	.
1691	heterocycle biosynthetic process	.	153	0.000225359	Y	66970, 21665, 94246, 75605, 104383, 16870, 19184, 66855, 22596, 24136, 20218, 22632, 54195, 109151, 53380, 77630, 26396, 22350, 60596, 16478, 18139, 16911, 15273, 67155, 18027, 18028, 66104, 30928, 20185, 225998, 94353, 21833, 58208, 227541, 51810, 18949, 16764, 12168, 15312, 17975, 67393, 18993, 207165, 18193, 17260, 20678, 22215, 20677, 93691, 77771, 24074, 56397, 234135, 67040, 17705, 14312, 1…	29	0.110887	N	17984, 15289, 59022, 26554, 23983, 223527, 20677, 11803, 24074, 15469, 17705, 192195, 83397, 11843, 13205, 20384, 20021, 18002, 66923, 18481, 22421, 268903, 170753, 54401, 56784, 18508, 12069, 217946, 17536	73	0.121341	N	217864, 22712, 67466, 216850, 21343, 68877, 68879, 228913, 11305, 230753, 230796, 54198, 11826, 60596, 54713, 192195, 83397, 17920, 15901, 23856, 69257, 68845, 17692, 108156, 12361, 67956, 24105, 74164, 229317, 228357, 18708, 66181, 18508, 380773, 229363, 16764, 18987, 17536, 108946, 19714, 64010, 66671, 73689, 18032, 109333, 59022, 22057, 21969, 56275, 22378, 11924, 13549, 56397, 544971, 52830, …	67	0.00167448	Y	20377, 242466, 110147, 70998, 12593, 17242, 19183, 22634, 12759, 12317, 234959, 26992, 54713, 83397, 13047, 15901, 11787, 12315, 20466, 100072, 109801, 16882, 16881, 17172, 67959, 12649, 52502, 12443, 77987, 16842, 13134, 17974, 18029, 108989, 19714, 17984, 71148, 15364, 67005, 270110, 57441, 20833, 218490, 80986, 22130, 231464, 107823, 52830, 233489, 66592, 66197, 18514, 13865, 21454, 245688, 17…	.
1692	heterocycle catabolic process	.	10	0.461889	N	13804, 381101, 230594, 15452, 18573, 217351, 213988, 66094, 229709, 24128	1	1	N	56409	9	0.0848311	N	12192, 230753, 71207, 109778, 192160, 380773, 22057, 269037, 52830	11	0.00214595	Y	12192, 16341, 78651, 71207, 12193, 60365, 213988, 105446, 231464, 52830, 17149	.
1693	heterophilic cell-cell adhesion via plasma membrane cell adhesion molecules	.	3	0.453071	N	18189, 54725, 239857	0	1	N	NA	3	0.198371	N	84004, 233651, 239857	0	1	N	NA	.
1694	heterotrimeric G-protein complex assembly	.	0	1	N	NA	0	1	N	NA	1	1	N	67466	0	1	N	NA	.
1695	heterotypic cell-cell adhesion	.	1	1	N	319504	0	1	N	NA	0	1	N	NA	2	0.413703	N	14251, 319504	.
1696	hexitol biosynthetic process	.	0	1	N	NA	0	1	N	NA	0	1	N	NA	1	1	N	11677	.
1697	hexitol metabolic process	.	0	1	N	NA	0	1	N	NA	0	1	N	NA	2	0.0349286	Y	14635, 11677	.
1698	hexose biosynthetic process	.	1	1	N	18655	0	1	N	NA	0	1	N	NA	0	1	N	NA	.
1699	hexose catabolic process	.	0	1	N	NA	0	1	N	NA	0	1	N	NA	2	0.220419	N	16828, 14635	.
1700	hexose mediated signaling	.	0	1	N	NA	0	1	N	NA	1	1	N	68845	0	1	N	NA	.
1701	hexose metabolic process	.	7	0.627919	N	77781, 18597, 16011, 18655, 12286, 28146, 19046	1	1	N	15289	3	0.865301	N	75805, 230796, 18708	3	0.734738	N	16592, 16828, 14635	.
1702	hexose transport	.	3	0.873674	N	22350, 237542, 17319	0	1	N	NA	2	0.85538	N	18708, 68938	3	0.418263	N	16592, 18611, 20661	.
1703	hindbrain development	.	13	0.005074	Y	93686, 18028, 18032, 19242, 12286, 18189, 30928, 56195, 20606, 22272, 17719, 107503, 18845	2	0.622161	N	18508, 22421	2	0.937257	N	18032, 18508	4	0.33355	N	19242, 17242, 17172, 16842	.
1704	hindbrain maturation	.	1	1	N	12286	0	1	N	NA	0	1	N	NA	0	1	N	NA	.
1705	hindbrain morphogenesis	.	3	0.472597	N	18032, 12286, 18189	1	1	N	22421	1	1	N	18032	0	1	N	NA	.
1706	hindbrain radial glia guided cell migration	.	1	1	N	93686	0	1	N	NA	0	1	N	NA	1	1	N	16842	.
1707	hindbrain tangential cell migration	.	1	1	N	18845	0	1	N	NA	0	1	N	NA	0	1	N	NA	.
1708	hindlimb morphogenesis	.	2	0.753419	N	320790, 16764	1	1	N	22421	2	0.527405	N	16764, 18128	1	1	N	18128	.
1709	hippo signaling	.	1	1	N	20666	0	1	N	NA	2	0.328628	N	64010, 233651	0	1	N	NA	.
1710	hippocampus development	.	11	0.000206513	Y	11922, 13193, 18472, 22272, 30928, 54713, 24136, 14168, 73242, 17260, 24128	2	0.382852	N	13193, 16568	2	0.746646	N	216850, 54713	4	0.0811893	N	17242, 13797, 54713, 16842	.
1711	histidine biosynthetic process	.	0	1	N	NA	0	1	N	NA	1	1	N	108156	0	1	N	NA	.
1712	histidine metabolic process	.	0	1	N	NA	0	1	N	NA	1	1	N	108156	0	1	N	NA	.
1713	histone acetylation	.	5	0.573281	N	24074, 56397, 66979, 13831, 319974	1	1	N	24074	5	0.171803	N	68845, 56397, 17692, 59001, 22378	5	0.0788501	N	12649, 20466, 26992, 12189, 16842	.
1714	histone arginine methylation	.	0	1	N	NA	1	1	N	15469	0	1	N	NA	0	1	N	NA	.
1715	histone deacetylation	.	5	0.094393	N	71514, 56397, 18673, 20185, 69260	0	1	N	NA	4	0.0665	N	217864, 56397, 17692, 56275	1	1	N	20466	.
1716	histone demethylation	.	2	0.578286	N	75605, 108829	0	1	N	NA	1	1	N	216850	0	1	N	NA	.
1717	histone dephosphorylation	.	0	1	N	NA	0	1	N	NA	1	1	N	19060	0	1	N	NA	.
1718	histone deubiquitination	.	0	1	N	NA	1	1	N	223527	0	1	N	NA	0	1	N	NA	.
1719	histone exchange	.	2	0.431943	N	50927, 70103	0	1	N	NA	1	1	N	103554	0	1	N	NA	.
1720	histone glutamine methylation	.	0	1	N	NA	0	1	N	NA	0	1	N	NA	1	1	N	14113	.
1721	histone H2A acetylation	.	2	0.360087	N	56397, 13831	0	1	N	NA	2	0.212579	N	56397, 17692	0	1	N	NA	.
1722	histone H2A monoubiquitination	.	0	1	N	NA	1	1	N	13194	0	1	N	NA	0	1	N	NA	.
1723	histone H2A phosphorylation	.	0	1	N	NA	0	1	N	NA	0	1	N	NA	1	1	N	15364	.
1724	histone H2A ubiquitination	.	0	1	N	NA	1	1	N	13194	0	1	N	NA	0	1	N	NA	.
1725	histone H2A-S139 phosphorylation	.	0	1	N	NA	0	1	N	NA	0	1	N	NA	1	1	N	15364	.
1726	histone H2B ubiquitination	.	0	1	N	NA	0	1	N	NA	1	1	N	54624	0	1	N	NA	.
1727	histone H3 acetylation	.	1	1	N	66979	0	1	N	NA	3	0.262522	N	68845, 59001, 22378	3	0.169872	N	20466, 12189, 16842	.
1728	histone H3 deacetylation	.	1	1	N	71514	0	1	N	NA	0	1	N	NA	0	1	N	NA	.
1729	histone H3-K14 acetylation	.	0	1	N	NA	0	1	N	NA	1	1	N	22378	0	1	N	NA	.
1730	histone H3-K27 acetylation	.	0	1	N	NA	0	1	N	NA	0	1	N	NA	1	1	N	20466	.
1731	histone H3-K27 demethylation	.	0	1	N	NA	0	1	N	NA	1	1	N	216850	0	1	N	NA	.
1732	histone H3-K27 methylation	.	1	1	N	234135	0	1	N	NA	0	1	N	NA	1	1	N	110147	.
1733	histone H3-K36 dimethylation	.	0	1	N	NA	1	1	N	192195	1	1	N	192195	0	1	N	NA	.
1734	histone H3-K36 methylation	.	0	1	N	NA	1	1	N	192195	1	1	N	192195	1	1	N	107823	.
1735	histone H3-K4 demethylation	.	1	1	N	75605	0	1	N	NA	0	1	N	NA	0	1	N	NA	.
1736	histone H3-K4 methylation	.	5	0.0393679	Y	66310, 238247, 76246, 69188, 319974	1	1	N	192195	1	1	N	192195	1	1	N	12189	.
1737	histone H3-K4 trimethylation	.	2	0.37886	N	238247, 76246	0	1	N	NA	0	1	N	NA	0	1	N	NA	.
1738	histone H3-K9 acetylation	.	0	1	N	NA	0	1	N	NA	1	1	N	68845	1	1	N	12189	.
1739	histone H3-K9 demethylation	.	1	1	N	108829	0	1	N	NA	0	1	N	NA	0	1	N	NA	.
1740	histone H3-K9 dimethylation	.	0	1	N	NA	0	1	N	NA	1	1	N	68845	0	1	N	NA	.
1741	histone H3-K9 methylation	.	4	0.0566473	N	94246, 77630, 238247, 22589	0	1	N	NA	2	0.380093	N	68845, 22589	2	0.299389	N	110147, 12189	.
1742	histone H3-K9 modification	.	4	0.0935508	N	94246, 77630, 238247, 22589	0	1	N	NA	2	0.445605	N	68845, 22589	2	0.355261	N	110147, 12189	.
1743	histone H3-K9 trimethylation	.	2	0.320826	N	94246, 238247	0	1	N	NA	1	1	N	68845	0	1	N	NA	.
1744	histone H4 acetylation	.	3	0.554989	N	56397, 13831, 319974	0	1	N	NA	3	0.262522	N	68845, 56397, 17692	2	0.52663	N	12189, 16842	.
1745	histone H4 deacetylation	.	0	1	N	NA	0	1	N	NA	1	1	N	217864	0	1	N	NA	.
1746	histone H4-K16 acetylation	.	1	1	N	319974	0	1	N	NA	2	0.272907	N	68845, 17692	1	1	N	12189	.
1747	histone H4-K20 methylation	.	2	0.234946	N	94246, 238247	0	1	N	NA	0	1	N	NA	2	0.101185	N	12189, 107823	.
1748	histone H4-K20 trimethylation	.	2	0.163496	N	94246, 238247	0	1	N	NA	0	1	N	NA	0	1	N	NA	.
1749	histone H4-R3 methylation	.	0	1	N	NA	1	1	N	15469	0	1	N	NA	0	1	N	NA	.
1750	histone lysine demethylation	.	2	0.552391	N	75605, 108829	0	1	N	NA	1	1	N	216850	0	1	N	NA	.
1751	histone lysine methylation	.	9	0.00675852	Y	66310, 94246, 77630, 238247, 76246, 234135, 69188, 22589, 319974	1	1	N	192195	3	0.44429	N	68845, 192195, 22589	3	0.308334	N	110147, 12189, 107823	.
1752	histone methylation	.	12	0.00137157	Y	66310, 94246, 77630, 238247, 76246, 18193, 234135, 15468, 231051, 69188, 22589, 319974	2	0.512862	N	15469, 192195	4	0.329447	N	68845, 54624, 192195, 22589	4	0.191941	N	110147, 12189, 14113, 107823	.
1753	histone modification	.	23	0.00493364	Y	66310, 71514, 94246, 75605, 238247, 70103, 18673, 20185, 18193, 66979, 231051, 22589, 319974, 24074, 77630, 56397, 76246, 15468, 234135, 69260, 108829, 69188, 13831	5	0.196332	N	13194, 24074, 15469, 192195, 223527	12	0.06187	N	217864, 216850, 68845, 56397, 17692, 59001, 54624, 192195, 56275, 22378, 22589, 19060	9	0.112568	N	12649, 20466, 110147, 26992, 15364, 12189, 14113, 16842, 107823	.
1754	histone monoubiquitination	.	0	1	N	NA	1	1	N	13194	1	1	N	54624	0	1	N	NA	.
1755	histone phosphorylation	.	0	1	N	NA	0	1	N	NA	0	1	N	NA	1	1	N	15364	.
1756	histone ubiquitination	.	0	1	N	NA	1	1	N	13194	1	1	N	54624	0	1	N	NA	.
1757	histone-serine phosphorylation	.	0	1	N	NA	0	1	N	NA	0	1	N	NA	1	1	N	15364	.
1758	homeostasis of number of cells	.	15	0.0463011	Y	18477, 93686, 66154, 17356, 238247, 11480, 30928, 20185, 17260, 170758, 23797, 21833, 20655, 17319, 69188	3	0.481576	N	15289, 15469, 16568	6	0.480437	N	12192, 217864, 17356, 108156, 23797, 22346	3	0.857472	N	12192, 230257, 13796	.
1759	homeostasis of number of cells within a tissue	.	2	0.686981	N	170758, 23797	0	1	N	NA	2	0.463022	N	23797, 22346	0	1	N	NA	.
1760	homeostasis of number of retina cells	.	0	1	N	NA	0	1	N	NA	1	1	N	22346	0	1	N	NA	.
1761	homeostatic process	.	61	0.0786133	N	238247, 11461, 18453, 22596, 21749, 53381, 20655, 13804, 11789, 59049, 13167, 11820, 12286, 18189, 30928, 20185, 22166, 21838, 75454, 170758, 94353, 26921, 83814, 21833, 54683, 12729, 54003, 51810, 15357, 16011, 18477, 66154, 75747, 73723, 11480, 12010, 17260, 20677, 11928, 12257, 14873, 66592, 11840, 69188, 19775, 93686, 17356, 320790, 21454, 12462, 65113, 19055, 23797, 22589, 12308, 53379, 1791…	12	0.35514	N	13194, 22190, 17984, 15289, 15469, 16568, 66437, 18508, 15357, 223527, 20677, 77087	33	0.176505	N	217864, 75607, 12192, 320360, 16195, 75747, 12297, 98660, 68938, 11305, 230796, 56551, 11826, 52892, 12257, 17356, 20541, 68944, 68845, 231580, 108156, 68942, 279561, 75454, 23797, 22346, 83814, 22589, 73094, 18708, 57874, 66181, 18508	20	0.637708	N	12192, 20466, 17984, 75747, 21454, 20320, 74998, 67712, 53381, 83814, 26921, 14827, 230257, 13796, 14225, 233489, 66592, 12468, 12315, 11677	.
1762	homocysteine metabolic process	.	0	1	N	NA	0	1	N	NA	2	0.199927	N	108156, 246221	0	1	N	NA	.
1763	homologous chromosome segregation	.	2	0.837622	N	239083, 21749	0	1	N	NA	0	1	N	NA	1	1	N	110147	.
1764	homophilic cell adhesion via plasma membrane adhesion molecules	.	6	0.527879	N	219228, 241201, 19876, 54725, 239857, 270120	0	1	N	NA	3	0.734792	N	233651, 239857, 237979	2	0.85807	N	19876, 20320	.
1765	homoserine metabolic process	.	0	1	N	NA	0	1	N	NA	2	0.0617242	N	108156, 246221	0	1	N	NA	.
1766	homotypic cell-cell adhesion	.	1	1	N	11461	0	1	N	NA	0	1	N	NA	0	1	N	NA	.
1767	hormone biosynthetic process	.	2	0.793832	N	11928, 12286	0	1	N	NA	1	1	N	58226	0	1	N	NA	.
1768	hormone metabolic process	.	5	0.733876	N	11928, 12286, 70495, 114679, 19659	1	1	N	12876	1	1	N	58226	3	0.594391	N	30052, 20394, 70495	.
1769	hormone secretion	.	16	0.088703	N	320790, 19055, 11480, 18189, 75454, 26875, 20614, 114679, 26921, 94353, 20677, 20666, 17918, 28146, 54003, 15357	4	0.307663	N	18508, 15357, 223527, 20677	5	0.803148	N	11826, 18508, 75454, 19726, 13447	6	0.390949	N	20377, 22318, 74998, 15364, 108075, 26921	.
1770	hormone transport	.	16	0.102708	N	320790, 19055, 11480, 18189, 75454, 26875, 20614, 114679, 26921, 94353, 20677, 20666, 17918, 28146, 54003, 15357	4	0.3199	N	18508, 15357, 223527, 20677	5	0.817091	N	11826, 18508, 75454, 19726, 13447	6	0.407594	N	20377, 22318, 74998, 15364, 108075, 26921	.
1771	hormone-mediated signaling pathway	.	10	0.090259	N	93686, 24074, 18673, 225998, 67040, 109593, 15468, 67890, 22215, 21833	1	1	N	24074	2	0.94658	N	230753, 19060	6	0.0656711	N	12317, 20377, 234959, 15364, 12189, 13865	.
1772	humoral immune response	.	4	0.903376	N	18673, 12010, 17260, 11820	0	1	N	NA	1	1	N	18128	2	0.884194	N	17174, 18128	.
1773	hyaluronan biosynthetic process	.	1	1	N	67300	0	1	N	NA	0	1	N	NA	0	1	N	NA	.
1774	hyaluronan metabolic process	.	1	1	N	67300	0	1	N	NA	0	1	N	NA	0	1	N	NA	.
1775	hydrogen ion transmembrane transport	.	9	0.000434449	Y	11946, 12868, 11958, 11928, 66445, 17705, 66592, 11950, 66142	2	0.293703	N	76252, 17705	1	1	N	98660	2	0.520968	N	12868, 66592	.
1776	hydrogen peroxide biosynthetic process	.	1	1	N	20655	0	1	N	NA	0	1	N	NA	0	1	N	NA	.
1777	hydrogen peroxide catabolic process	.	2	0.397083	N	54683, 18477	0	1	N	NA	0	1	N	NA	0	1	N	NA	.
1778	hydrogen peroxide metabolic process	.	3	0.306668	N	54683, 18477, 20655	0	1	N	NA	0	1	N	NA	0	1	N	NA	.
1779	hydrogen peroxide-mediated programmed cell death	.	1	1	N	13804	0	1	N	NA	0	1	N	NA	0	1	N	NA	.
1780	hydrogen sulfide biosynthetic process	.	0	1	N	NA	0	1	N	NA	1	1	N	246221	0	1	N	NA	.
1781	hydrogen sulfide metabolic process	.	0	1	N	NA	0	1	N	NA	1	1	N	246221	1	1	N	66071	.
1782	hydrogen transport	.	13	2.36497e-05	Y	73834, 66237, 66445, 11946, 12868, 11958, 11928, 17705, 66290, 66592, 11950, 17711, 66142	3	0.100499	N	76252, 17705, 17711	1	1	N	98660	2	0.6804	N	12868, 66592	.
1783	hydroxyproline transport	.	0	1	N	NA	0	1	N	NA	1	1	N	55963	0	1	N	NA	.
1784	hyperosmotic response	.	2	0.647338	N	22596, 17711	1	1	N	17711	1	1	N	11826	0	1	N	NA	.
1785	hyperosmotic salinity response	.	2	0.52491	N	22596, 17711	1	1	N	17711	1	1	N	11826	0	1	N	NA	.
1786	hypothalamic tangential migration using cell-axon interactions	.	0	1	N	NA	0	1	N	NA	1	1	N	20346	0	1	N	NA	.
1787	hypothalamus cell differentiation	.	0	1	N	NA	0	1	N	NA	1	1	N	20346	0	1	N	NA	.
1788	hypothalamus cell migration	.	0	1	N	NA	0	1	N	NA	1	1	N	20346	0	1	N	NA	.
1789	hypothalamus development	.	1	1	N	22272	0	1	N	NA	1	1	N	20346	1	1	N	16842	.
1790	hypothalamus gonadotrophin-releasing hormone neuron development	.	0	1	N	NA	0	1	N	NA	1	1	N	20346	0	1	N	NA	.
1791	hypothalamus gonadotrophin-releasing hormone neuron differentiation	.	0	1	N	NA	0	1	N	NA	1	1	N	20346	0	1	N	NA	.
1792	hypotonic response	.	1	1	N	12257	0	1	N	NA	1	1	N	12257	0	1	N	NA	.
1793	hypoxanthine biosynthetic process	.	1	1	N	15452	0	1	N	NA	0	1	N	NA	0	1	N	NA	.
1794	hypoxanthine metabolic process	.	1	1	N	15452	0	1	N	NA	0	1	N	NA	0	1	N	NA	.
1795	hypoxanthine salvage	.	1	1	N	15452	0	1	N	NA	0	1	N	NA	0	1	N	NA	.
1796	hypoxia-inducible factor-1alpha signaling pathway	.	0	1	N	NA	0	1	N	NA	1	1	N	22346	0	1	N	NA	.
1797	icosanoid biosynthetic process	.	1	1	N	17319	0	1	N	NA	0	1	N	NA	0	1	N	NA	.
1798	icosanoid metabolic process	.	2	0.955088	N	76267, 17319	0	1	N	NA	0	1	N	NA	1	1	N	76267	.
1799	icosanoid secretion	.	1	1	N	17319	0	1	N	NA	0	1	N	NA	0	1	N	NA	.
1800	icosanoid transport	.	1	1	N	17319	0	1	N	NA	0	1	N	NA	0	1	N	NA	.
1801	I-kappaB kinase/NF-kappaB signaling	.	7	0.674235	N	20620, 18477, 14870, 65113, 111173, 67393, 53380	3	0.37047	N	14870, 192195, 81702	5	0.493633	N	56722, 57874, 192195, 24105, 19060	3	0.75899	N	21787, 71148, 14225	.
1802	I-kappaB phosphorylation	.	1	1	N	111173	0	1	N	NA	0	1	N	NA	0	1	N	NA	.
1803	imitative learning	.	2	0.188023	N	66797, 18189	0	1	N	NA	0	1	N	NA	0	1	N	NA	.
1804	immune effector process	.	15	0.977615	N	69126, 18477, 74747, 65113, 12176, 12010, 18673, 665113, 12868, 54725, 17319, 12540, 268420, 17754, 69188	3	0.927752	N	15289, 12540, 81702	5	0.998032	N	17685, 15980, 384309, 18987, 619605	10	0.533595	N	20466, 22318, 12868, 17174, 67005, 80912, 16842, 107823, 17688, 17449	.
1805	immune response	.	17	0.999969	N	16451, 18477, 65113, 12010, 18673, 21838, 17260, 75454, 22350, 53421, 54725, 17319, 12540, 66592, 109815, 11820, 13205	4	0.971991	N	15289, 12540, 81702, 13205	10	0.997904	N	17685, 216850, 54473, 18176, 12297, 384309, 75454, 18128, 24105, 18987	12	0.867105	N	20466, 14251, 22318, 17174, 17164, 67005, 80912, 16842, 107823, 18128, 66592, 17688	.
1806	immune response to tumor cell	.	0	1	N	NA	1	1	N	15289	0	1	N	NA	0	1	N	NA	.
1807	immune response-activating cell surface receptor signaling pathway	.	6	0.533289	N	22350, 21838, 12540, 17260, 75454, 66592	1	1	N	12540	4	0.485633	N	18176, 12297, 75454, 24105	1	1	N	66592	.
1808	immune response-activating signal transduction	.	6	0.893445	N	22350, 21838, 12540, 17260, 75454, 66592	3	0.438849	N	15289, 12540, 81702	4	0.79462	N	18176, 12297, 75454, 24105	4	0.60931	N	14251, 17164, 80912, 66592	.
1809	immune response-regulating cell surface receptor signaling pathway	.	6	0.615632	N	22350, 21838, 12540, 17260, 75454, 66592	1	1	N	12540	4	0.547905	N	18176, 12297, 75454, 24105	1	1	N	66592	.
1810	immune response-regulating cell surface receptor signaling pathway involved in phagocytosis	.	1	1	N	12540	1	1	N	12540	0	1	N	NA	0	1	N	NA	.
1811	immune response-regulating signaling pathway	.	6	0.922223	N	22350, 21838, 12540, 17260, 75454, 66592	3	0.472453	N	15289, 12540, 81702	4	0.82946	N	18176, 12297, 75454, 24105	4	0.653345	N	14251, 17164, 80912, 66592	.
1812	immune system development	.	23	0.927983	N	18102, 93686, 66154, 320790, 18472, 238247, 11480, 65113, 12010, 20185, 217351, 22596, 17260, 21833, 20677, 11789, 58208, 26396, 69188, 18514, 17536, 19659, 16911	5	0.80634	N	57317, 15289, 15469, 17536, 20677	10	0.975829	N	12192, 217864, 17685, 18708, 13595, 54624, 11772, 18128, 18987, 17536	16	0.185366	N	12192, 20466, 20377, 12193, 109801, 68519, 12306, 230257, 14104, 105446, 16842, 107823, 233489, 18128, 17688, 18514	.
1813	immunoglobulin mediated immune response	.	1	1	N	65113	0	1	N	NA	2	0.886309	N	17685, 18987	2	0.801665	N	107823, 17688	.
1814	immunoglobulin production	.	1	1	N	65113	0	1	N	NA	2	0.840777	N	17685, 18987	2	0.745175	N	107823, 17688	.
1815	immunoglobulin production involved in immunoglobulin mediated immune response	.	1	1	N	65113	0	1	N	NA	2	0.55665	N	17685, 18987	2	0.454046	N	107823, 17688	.
1816	immunoglobulin secretion	.	0	1	N	NA	0	1	N	NA	1	1	N	18987	0	1	N	NA	.
1817	immunoglobulin secretion involved in immune response	.	0	1	N	NA	0	1	N	NA	1	1	N	18987	0	1	N	NA	.
1818	immunological synapse formation	.	0	1	N	NA	0	1	N	NA	0	1	N	NA	1	1	N	17974	.
1819	IMP biosynthetic process	.	1	1	N	15452	0	1	N	NA	0	1	N	NA	0	1	N	NA	.
1820	IMP metabolic process	.	1	1	N	15452	0	1	N	NA	0	1	N	NA	0	1	N	NA	.
1821	IMP salvage	.	1	1	N	15452	0	1	N	NA	0	1	N	NA	0	1	N	NA	.
1822	import across plasma membrane	.	1	1	N	11928	0	1	N	NA	0	1	N	NA	0	1	N	NA	.
1823	import into cell	.	3	0.501082	N	11928, 12010, 14758	1	1	N	14758	1	1	N	98660	2	0.491626	N	233489, 69908	.
1824	in utero embryonic development	.	19	0.123371	N	50927, 320790, 67204, 30928, 207165, 239083, 77480, 218490, 20678, 77097, 13804, 225164, 17719, 76246, 13806, 12048, 15213, 13135, 14812	5	0.253145	N	15469, 16568, 26554, 13135, 77087	9	0.42997	N	12192, 17685, 230796, 20541, 19089, 74126, 234740, 12048, 18128	9	0.171821	N	12192, 12649, 20466, 19672, 13796, 16842, 15213, 18128, 218490	.
1825	inactivation of MAPK activity	.	1	1	N	18218	0	1	N	NA	0	1	N	NA	0	1	N	NA	.
1826	inclusion body assembly	.	1	1	N	19184	0	1	N	NA	0	1	N	NA	1	1	N	12759	.
1827	induction of positive chemotaxis	.	0	1	N	NA	1	1	N	15289	0	1	N	NA	0	1	N	NA	.
1828	inflammatory cell apoptotic process	.	2	0.431943	N	17260, 109815	0	1	N	NA	0	1	N	NA	0	1	N	NA	.
1829	inflammatory response	.	6	0.99994	N	14870, 65113, 18673, 227541, 17319, 109815	3	0.861102	N	14870, 15289, 192195	6	0.967397	N	15937, 216850, 54473, 77134, 192195, 18128	2	0.999384	N	17164, 18128	.
1830	inflammatory response to antigenic stimulus	.	1	1	N	109815	0	1	N	NA	2	0.628104	N	216850, 18128	1	1	N	18128	.
1831	inhibition of cysteine-type endopeptidase activity	.	1	1	N	11798	0	1	N	NA	0	1	N	NA	0	1	N	NA	.
1832	inhibition of cysteine-type endopeptidase activity involved in apoptotic process	.	1	1	N	11798	0	1	N	NA	0	1	N	NA	0	1	N	NA	.
1833	inhibition of neuroepithelial cell differentiation	.	0	1	N	NA	0	1	N	NA	1	1	N	18128	1	1	N	18128	.
1834	inhibitory postsynaptic potential	.	1	1	N	14402	0	1	N	NA	0	1	N	NA	0	1	N	NA	.
1835	innate immune response	.	8	0.999574	N	16451, 18477, 12010, 53421, 54725, 17319, 13205, 11820	3	0.878666	N	15289, 81702, 13205	2	0.99997	N	54473, 384309	6	0.879327	N	20466, 14251, 17174, 17164, 67005, 80912	.
1836	innate immune response-activating signal transduction	.	0	1	N	NA	2	0.478769	N	15289, 81702	0	1	N	NA	3	0.397719	N	14251, 17164, 80912	.
1837	innate vocalization behavior	.	1	1	N	319974	0	1	N	NA	0	1	N	NA	0	1	N	NA	.
1838	inner cell mass cell proliferation	.	0	1	N	NA	0	1	N	NA	0	1	N	NA	1	1	N	12649	.
1839	inner ear development	.	10	0.170988	N	18213, 320790, 18472, 14401, 108030, 14402, 15444, 15213, 17920, 20655	1	1	N	16568	3	0.851165	N	233651, 18128, 17920	5	0.240583	N	17164, 14365, 13047, 15213, 18128	.
1840	inner ear morphogenesis	.	3	0.837024	N	320790, 17920, 20655	0	1	N	NA	1	1	N	17920	1	1	N	14365	.
1841	inner ear receptor cell development	.	5	0.0693929	N	18472, 14401, 14402, 15213, 20655	1	1	N	16568	0	1	N	NA	1	1	N	15213	.
1842	inner ear receptor cell differentiation	.	6	0.0629023	N	18472, 14401, 14402, 15213, 17920, 20655	1	1	N	16568	2	0.688076	N	18128, 17920	3	0.212487	N	13047, 15213, 18128	.
1843	inner ear receptor cell fate commitment	.	0	1	N	NA	0	1	N	NA	1	1	N	18128	1	1	N	18128	.
1844	inner ear receptor stereocilium organization	.	2	0.647338	N	15213, 20655	1	1	N	16568	0	1	N	NA	1	1	N	15213	.
1845	inner medullary collecting duct development	.	0	1	N	NA	0	1	N	NA	0	1	N	NA	1	1	N	11677	.
1846	inner mitochondrial membrane organization	.	2	0.495744	N	66098, 67184	0	1	N	NA	1	1	N	30059	0	1	N	NA	.
1847	innervation	.	5	0.00565928	Y	320790, 18164, 14401, 14402, 225743	0	1	N	NA	1	1	N	20346	0	1	N	NA	.
1848	inorganic anion transmembrane transport	.	4	0.218084	N	19775, 14401, 14402, 14406	0	1	N	NA	1	1	N	14406	0	1	N	NA	.
1849	inorganic anion transport	.	6	0.276127	N	19775, 12729, 14401, 14402, 12257, 14406	0	1	N	NA	2	0.853042	N	12257, 14406	0	1	N	NA	.
1850	inorganic cation import into cell	.	1	1	N	12010	0	1	N	NA	0	1	N	NA	1	1	N	233489	.
1851	inorganic cation transmembrane transport	.	18	0.294633	N	320790, 241794, 12286, 66445, 21838, 83814, 11946, 12868, 11958, 11928, 17918, 17705, 13167, 14873, 66592, 11840, 11950, 66142	2	0.940853	N	76252, 17705	10	0.398162	N	75607, 20541, 68944, 58226, 12297, 54377, 18704, 279561, 98660, 83814	6	0.701921	N	22318, 12868, 14225, 66592, 83814, 12315	.
1852	inorganic ion homeostasis	.	16	0.905913	N	19775, 320790, 65113, 12286, 12010, 21838, 20655, 12308, 59049, 11928, 17918, 13167, 14873, 66592, 11840, 11820	1	1	N	66437	7	0.962148	N	320360, 16195, 20541, 68944, 12297, 52892, 98660	6	0.909916	N	20320, 67712, 14225, 233489, 66592, 12315	.
1853	inorganic ion import into cell	.	1	1	N	12010	0	1	N	NA	0	1	N	NA	1	1	N	233489	.
1854	inorganic ion transmembrane transport	.	22	0.129691	N	19775, 320790, 241794, 12286, 66445, 21838, 83814, 11946, 12868, 11958, 11928, 17918, 14401, 14402, 17705, 13167, 14873, 66592, 11840, 14406, 11950, 66142	2	0.955671	N	76252, 17705	11	0.36802	N	75607, 20541, 68944, 58226, 12297, 54377, 18704, 279561, 98660, 14406, 83814	6	0.777308	N	22318, 12868, 14225, 66592, 83814, 12315	.
1855	inositol biosynthetic process	.	0	1	N	NA	0	1	N	NA	0	1	N	NA	1	1	N	71780	.
1856	inositol lipid-mediated signaling	.	5	0.543798	N	101490, 14299, 22350, 20185, 22215	0	1	N	NA	3	0.619952	N	12192, 18708, 18704	1	1	N	12192	.
1857	inositol metabolic process	.	1	1	N	53881	0	1	N	NA	0	1	N	NA	1	1	N	71780	.
1858	inositol phosphate catabolic process	.	0	1	N	NA	1	1	N	56409	0	1	N	NA	0	1	N	NA	.
1859	inositol phosphate metabolic process	.	0	1	N	NA	1	1	N	56409	2	0.527405	N	71207, 217837	1	1	N	71207	.
1860	inositol phosphate-mediated signaling	.	2	0.602686	N	54720, 19055	0	1	N	NA	0	1	N	NA	0	1	N	NA	.
1861	inositol trisphosphate metabolic process	.	0	1	N	NA	0	1	N	NA	1	1	N	217837	0	1	N	NA	.
1862	insemination	.	1	1	N	11480	0	1	N	NA	0	1	N	NA	0	1	N	NA	.
1863	insulin metabolic process	.	0	1	N	NA	2	0.0544629	N	18508, 12876	1	1	N	18508	0	1	N	NA	.
1864	insulin processing	.	0	1	N	NA	1	1	N	12876	0	1	N	NA	0	1	N	NA	.
1865	insulin receptor signaling pathway	.	3	0.766559	N	237542, 19262, 83946	0	1	N	NA	2	0.777098	N	18708, 13688	0	1	N	NA	.
1866	insulin secretion	.	10	0.112471	N	19055, 17918, 28146, 18189, 15357, 75454, 26875, 94353, 26921, 20677	3	0.290896	N	15357, 223527, 20677	2	0.953785	N	75454, 13447	3	0.663609	N	20377, 74998, 26921	.
1867	insulin secretion involved in cellular response to glucose stimulus	.	3	0.546297	N	15357, 75454, 26921	2	0.293703	N	15357, 223527	1	1	N	75454	2	0.520968	N	74998, 26921	.
1868	insulin-like growth factor receptor signaling pathway	.	2	0.590667	N	16011, 83946	0	1	N	NA	1	1	N	18708	0	1	N	NA	.
1869	integrin biosynthetic process	.	0	1	N	NA	0	1	N	NA	1	1	N	12831	0	1	N	NA	.
1870	integrin-mediated signaling pathway	.	0	1	N	NA	1	1	N	26554	0	1	N	NA	0	1	N	NA	.
1871	interaction with host	.	5	0.238684	N	18213, 21454, 60596, 18453, 12048	0	1	N	NA	4	0.151287	N	54198, 60596, 384309, 12048	1	1	N	21454	.
1872	interaction with symbiont	.	1	1	N	19035	1	1	N	13194	1	1	N	11826	2	0.509439	N	15364, 16842	.
1873	interferon-alpha production	.	0	1	N	NA	1	1	N	15289	0	1	N	NA	0	1	N	NA	.
1874	interferon-beta production	.	0	1	N	NA	1	1	N	15289	1	1	N	384309	1	1	N	14251	.
1875	interferon-gamma production	.	0	1	N	NA	0	1	N	NA	1	1	N	18176	0	1	N	NA	.
1876	interkinetic nuclear migration	.	0	1	N	NA	1	1	N	18508	1	1	N	18508	0	1	N	NA	.
1877	interleukin-1 beta production	.	1	1	N	14870	2	0.261242	N	14870, 15289	0	1	N	NA	0	1	N	NA	.
1878	interleukin-1 beta secretion	.	0	1	N	NA	1	1	N	15289	0	1	N	NA	0	1	N	NA	.
1879	interleukin-1 production	.	1	1	N	14870	2	0.324752	N	14870, 15289	0	1	N	NA	0	1	N	NA	.
1880	interleukin-1 secretion	.	0	1	N	NA	1	1	N	15289	0	1	N	NA	0	1	N	NA	.
1881	interleukin-11-mediated signaling pathway	.	0	1	N	NA	0	1	N	NA	1	1	N	16195	0	1	N	NA	.
1882	interleukin-13 production	.	0	1	N	NA	0	1	N	NA	0	1	N	NA	1	1	N	16842	.
1883	interleukin-2 production	.	3	0.528558	N	20742, 22350, 66592	0	1	N	NA	0	1	N	NA	1	1	N	66592	.
1884	interleukin-2 secretion	.	2	0.300303	N	20742, 22350	0	1	N	NA	0	1	N	NA	0	1	N	NA	.
1885	interleukin-27-mediated signaling pathway	.	0	1	N	NA	0	1	N	NA	1	1	N	16195	0	1	N	NA	.
1886	interleukin-2-mediated signaling pathway	.	1	1	N	16451	0	1	N	NA	0	1	N	NA	0	1	N	NA	.
1887	interleukin-4 production	.	1	1	N	65113	0	1	N	NA	1	1	N	18128	2	0.347559	N	16842, 18128	.
1888	interleukin-4 secretion	.	0	1	N	NA	0	1	N	NA	1	1	N	18128	1	1	N	18128	.
1889	interleukin-5 production	.	0	1	N	NA	0	1	N	NA	0	1	N	NA	1	1	N	16842	.
1890	interleukin-6 production	.	3	0.873674	N	230594, 17975, 109815	2	0.493252	N	15289, 192195	1	1	N	192195	0	1	N	NA	.
1891	interleukin-6-mediated signaling pathway	.	1	1	N	230594	0	1	N	NA	1	1	N	16195	0	1	N	NA	.
1892	intermediate filament cytoskeleton organization	.	3	0.392154	N	93687, 22352, 20655	2	0.227304	N	16661, 226180	0	1	N	NA	0	1	N	NA	.
1893	intermediate filament organization	.	1	1	N	22352	1	1	N	16661	0	1	N	NA	0	1	N	NA	.
1894	intermediate filament-based process	.	3	0.402532	N	93687, 22352, 20655	2	0.23163	N	16661, 226180	0	1	N	NA	0	1	N	NA	.
1895	internal peptidyl-lysine acetylation	.	6	0.409204	N	24074, 56397, 66979, 73242, 13831, 319974	1	1	N	24074	5	0.190654	N	68845, 56397, 17692, 59001, 22378	5	0.0889604	N	12649, 20466, 26992, 12189, 16842	.
1896	internal protein amino acid acetylation	.	6	0.449618	N	24074, 56397, 66979, 73242, 13831, 319974	1	1	N	24074	5	0.213423	N	68845, 56397, 17692, 59001, 22378	5	0.101467	N	12649, 20466, 26992, 12189, 16842	.
1897	interneuron migration	.	1	1	N	54713	0	1	N	NA	1	1	N	54713	1	1	N	54713	.
1898	interneuron migration from the subpallium to the cortex	.	1	1	N	54713	0	1	N	NA	1	1	N	54713	1	1	N	54713	.
1899	interspecies interaction between organisms	.	21	0.408694	N	19775, 68576, 18213, 69126, 74747, 21454, 18263, 12176, 12121, 18453, 19035, 665113, 17260, 23983, 12868, 60596, 12048, 268420, 104721, 17754, 13205	4	0.697374	N	13194, 23983, 81702, 13205	13	0.309756	N	109333, 15980, 68942, 619605, 54198, 11826, 57874, 60596, 384309, 12048, 18128, 76308, 12767	13	0.0756796	N	20466, 21454, 15364, 67005, 80912, 12759, 12868, 20817, 55944, 16842, 18128, 12767, 17449	.
1900	interstrand cross-link repair	.	1	1	N	67513	0	1	N	NA	0	1	N	NA	0	1	N	NA	.
1901	intestinal absorption	.	1	1	N	22350	0	1	N	NA	0	1	N	NA	0	1	N	NA	.
1902	intestinal D-glucose absorption	.	1	1	N	22350	0	1	N	NA	0	1	N	NA	0	1	N	NA	.
1903	intestinal epithelial cell differentiation	.	0	1	N	NA	0	1	N	NA	1	1	N	64010	0	1	N	NA	.
1904	intracellular estrogen receptor signaling pathway	.	3	0.262931	N	93686, 24074, 67040	1	1	N	24074	0	1	N	NA	1	1	N	12189	.
1905	intracellular lipid transport	.	0	1	N	NA	0	1	N	NA	1	1	N	11305	0	1	N	NA	.
1906	intracellular mRNA localization	.	0	1	N	NA	0	1	N	NA	2	0.174014	N	12192, 192160	1	1	N	12192	.
1907	intracellular protein transmembrane import	.	1	1	N	67184	0	1	N	NA	2	0.512069	N	30059, 668173	1	1	N	66525	.
1908	intracellular protein transmembrane transport	.	1	1	N	67184	0	1	N	NA	2	0.577395	N	30059, 668173	1	1	N	66525	.
1909	intracellular protein transport	.	36	0.0546203	N	67300, 18477, 12033, 12492, 229709, 83946, 66914, 53380, 20677, 11426, 53421, 238799, 15444, 14950, 50797, 12215, 17920, 67184, 18245, 20742, 70349, 66661, 108012, 75734, 19055, 12361, 57296, 22166, 26422, 21833, 17918, 24067, 12540, 18767, 11777, 109815	9	0.128789	N	54401, 16568, 66437, 12540, 11773, 83397, 69276, 19428, 20677	26	0.00443709	Y	72930, 19385, 22057, 170829, 68938, 54214, 83397, 103468, 11764, 17920, 72727, 66661, 12361, 74126, 279561, 24105, 668173, 22346, 56722, 30059, 56228, 320528, 18708, 12122, 11772, 18767	10	0.73655	N	12306, 11426, 12317, 22318, 20394, 12189, 66525, 83397, 12215, 108989	.
1910	intracellular receptor signaling pathway	.	9	0.166623	N	93686, 24074, 18673, 67040, 109593, 15468, 67890, 69188, 22215	2	0.64091	N	24074, 81702	2	0.945714	N	230753, 19060	6	0.0644821	N	12317, 20377, 234959, 15364, 12189, 80912	.
1911	intracellular signal transduction	.	86	0.0297059	Y	18213, 19744, 14299, 18453, 67941, 109593, 24136, 26875, 54195, 53380, 20655, 11789, 26396, 22350, 60596, 15468, 76108, 14812, 17920, 18218, 67184, 13205, 59092, 20620, 19876, 71653, 13176, 16443, 20185, 237542, 170758, 26921, 94275, 20666, 54720, 12520, 12048, 15357, 52589, 70834, 67393, 16011, 23988, 16451, 18477, 68576, 101490, 75747, 14870, 18472, 12176, 18673, 665113, 17260, 22215, 20677, 83…	21	0.0385777	Y	13193, 14870, 15289, 65106, 26554, 66437, 22421, 81702, 20677, 219181, 236915, 56784, 15469, 12540, 15357, 192195, 83397, 11843, 19428, 66096, 13205	56	0.00221826	Y	12192, 75607, 17685, 16195, 18176, 19060, 11987, 60596, 110351, 192195, 83397, 76308, 17920, 15901, 13688, 110379, 20541, 68845, 74126, 20262, 67956, 24105, 99167, 52065, 24063, 18708, 57874, 18704, 233651, 12122, 12048, 12767, 64010, 75747, 67046, 109333, 74178, 56077, 68939, 227801, 219181, 227333, 17988, 399510, 279561, 19053, 23797, 22589, 68708, 270192, 56722, 15937, 24086, 13599, 381126, 18…	37	0.0674732	N	21787, 12192, 14251, 20377, 12193, 75747, 18611, 17164, 71148, 15364, 67941, 80912, 69908, 12759, 12317, 12955, 83397, 17688, 15901, 27280, 12315, 17993, 19876, 20320, 26921, 53378, 20817, 14225, 12189, 17318, 18128, 320982, 17974, 12767, 108989, 215449, 11677	.
1912	intracellular signal transduction involved in G1 DNA damage checkpoint	.	1	1	N	20677	1	1	N	20677	0	1	N	NA	0	1	N	NA	.
1913	intracellular steroid hormone receptor signaling pathway	.	8	0.0379489	Y	93686, 24074, 18673, 67040, 109593, 15468, 67890, 22215	1	1	N	24074	2	0.818997	N	230753, 19060	5	0.0377931	Y	12317, 20377, 234959, 15364, 12189	.
1914	intracellular sterol transport	.	0	1	N	NA	0	1	N	NA	1	1	N	11305	0	1	N	NA	.
1915	intracellular transport	.	60	0.000566375	Y	67300, 12033, 20218, 83946, 53380, 59042, 20655, 11426, 26396, 22350, 53421, 268420, 238799, 50797, 12794, 17920, 67184, 11820, 20742, 66661, 75734, 12121, 12361, 22166, 21833, 24067, 16569, 237859, 68166, 70834, 16572, 18477, 18472, 12492, 229709, 66914, 20677, 68090, 15444, 14950, 66592, 12215, 11840, 70028, 18245, 70349, 108012, 19055, 66445, 26422, 57296, 73296, 53379, 17918, 111173, 12540, 1…	12	0.110778	N	54401, 16568, 26554, 66437, 12540, 11773, 83397, 223527, 66890, 69276, 19428, 20677	39	0.000182903	Y	16594, 73689, 72930, 19385, 75841, 70294, 22057, 56275, 170829, 68938, 11305, 54198, 54214, 50850, 83397, 103468, 76308, 11764, 17920, 72727, 66661, 110379, 231580, 12361, 74126, 279561, 24105, 668173, 22346, 270192, 15937, 56722, 30059, 56228, 320528, 18708, 12122, 11772, 18767	16	0.576865	N	22318, 20661, 16574, 20394, 66525, 319565, 11426, 12306, 12317, 12955, 12189, 83397, 66592, 68166, 12215, 108989	.
1916	intraciliary retrograde transport	.	0	1	N	NA	1	1	N	76411	0	1	N	NA	0	1	N	NA	.
1917	intraciliary transport	.	0	1	N	NA	1	1	N	76411	2	0.454383	N	72938, 99167	0	1	N	NA	.
1918	intraciliary transport involved in cilium morphogenesis	.	0	1	N	NA	0	1	N	NA	1	1	N	99167	0	1	N	NA	.
1919	intra-Golgi vesicle-mediated transport	.	3	0.273885	N	70349, 50797, 59042	0	1	N	NA	2	0.427625	N	270192, 54214	1	1	N	13047	.
1920	intrahepatic bile duct development	.	0	1	N	NA	0	1	N	NA	1	1	N	231580	0	1	N	NA	.
1921	intralumenal vesicle formation	.	0	1	N	NA	0	1	N	NA	1	1	N	54198	0	1	N	NA	.
1922	intramembranous ossification	.	1	1	N	433938	0	1	N	NA	0	1	N	NA	0	1	N	NA	.
1923	intra-S DNA damage checkpoint	.	0	1	N	NA	0	1	N	NA	1	1	N	17685	0	1	N	NA	.
1924	intraspecies interaction between organisms	.	3	0.472597	N	56710, 66797, 18189	1	1	N	14415	2	0.577395	N	56710, 13688	0	1	N	NA	.
1925	intrinsic apoptotic signaling pathway	.	11	0.291808	N	71514, 74747, 12176, 67941, 18453, 17319, 12048, 67184, 109815, 13205, 20655	3	0.457662	N	65106, 66437, 13205	6	0.435813	N	17685, 15937, 18708, 74126, 12122, 12048	6	0.225934	N	12759, 67941, 12189, 17974, 17688, 27280	.
1926	intrinsic apoptotic signaling pathway by p53 class mediator	.	3	0.642725	N	74747, 67941, 17319	0	1	N	NA	1	1	N	17685	2	0.584691	N	67941, 27280	.
1927	intrinsic apoptotic signaling pathway in response to DNA damage	.	4	0.610985	N	74747, 67941, 17319, 12048	0	1	N	NA	5	0.0896516	N	17685, 15937, 18708, 12122, 12048	5	0.0377931	Y	12759, 67941, 12189, 17688, 27280	.
1928	intrinsic apoptotic signaling pathway in response to DNA damage by p53 class mediator	.	3	0.328372	N	74747, 67941, 17319	0	1	N	NA	1	1	N	17685	2	0.377827	N	67941, 27280	.
1929	intrinsic apoptotic signaling pathway in response to endoplasmic reticulum stress	.	1	1	N	109815	0	1	N	NA	1	1	N	74126	1	1	N	17974	.
1930	intrinsic apoptotic signaling pathway in response to hypoxia	.	1	1	N	12176	0	1	N	NA	0	1	N	NA	0	1	N	NA	.
1931	intrinsic apoptotic signaling pathway in response to oxidative stress	.	2	0.696176	N	71514, 20655	1	1	N	65106	0	1	N	NA	0	1	N	NA	.
1932	ion homeostasis	.	18	0.855867	N	19775, 320790, 65113, 12286, 12010, 21838, 83814, 20655, 12308, 59049, 11928, 17918, 12257, 13167, 14873, 66592, 11840, 11820	1	1	N	66437	9	0.888994	N	320360, 16195, 20541, 68944, 12297, 52892, 12257, 98660, 83814	7	0.858605	N	20320, 67712, 14225, 233489, 66592, 83814, 12315	.
1933	ion transmembrane transport	.	27	0.111856	N	241794, 74513, 229709, 17260, 11946, 11928, 17705, 13167, 14873, 12794, 66592, 11840, 19775, 320790, 12286, 66445, 18189, 21838, 83814, 12868, 11958, 17918, 14401, 14402, 14406, 66142, 11950	3	0.901237	N	76252, 74513, 17705	12	0.528659	N	75607, 20541, 68944, 11826, 58226, 12297, 54377, 18704, 279561, 98660, 14406, 83814	6	0.911818	N	22318, 12868, 14225, 66592, 83814, 12315	.
1934	ion transport	.	51	0.0535298	N	67300, 74513, 11946, 50790, 59049, 80884, 13167, 66290, 12794, 14812, 17920, 20983, 73834, 12286, 18189, 12361, 17254, 21838, 59095, 83814, 11958, 12729, 11950, 66142, 66237, 241794, 12010, 229709, 17260, 53881, 11928, 17705, 12257, 14873, 66592, 11840, 19775, 320790, 65113, 19055, 66445, 23797, 56327, 12868, 17918, 14401, 17319, 14402, 17711, 14406, 14800	5	0.950039	N	76252, 74513, 65106, 17705, 17711	26	0.235454	N	75607, 12297, 20273, 74114, 72055, 98660, 11987, 50790, 54198, 55963, 11826, 52892, 54377, 12257, 17920, 71699, 20541, 68944, 12361, 279561, 23797, 83814, 58226, 18704, 14406, 12767	13	0.881636	N	22318, 67887, 67712, 83814, 12868, 80286, 56442, 80884, 14225, 233489, 66592, 12767, 12315	.
1935	ionotropic glutamate receptor signaling pathway	.	3	0.0618388	N	14812, 14800, 11820	0	1	N	NA	0	1	N	NA	0	1	N	NA	.
1936	IRES-dependent translational initiation	.	0	1	N	NA	0	1	N	NA	0	1	N	NA	1	1	N	55944	.
1937	IRES-dependent viral translational initiation	.	0	1	N	NA	0	1	N	NA	0	1	N	NA	1	1	N	55944	.
1938	iris morphogenesis	.	0	1	N	NA	1	1	N	18508	2	0.105512	N	18508, 22346	0	1	N	NA	.
1939	iron chelate transport	.	1	1	N	59049	0	1	N	NA	0	1	N	NA	0	1	N	NA	.
1940	iron coordination entity transport	.	1	1	N	59049	0	1	N	NA	0	1	N	NA	0	1	N	NA	.
1941	iron ion homeostasis	.	4	0.456163	N	59049, 65113, 12010, 20655	0	1	N	NA	0	1	N	NA	2	0.63566	N	67712, 233489	.
1942	iron ion import	.	1	1	N	12010	0	1	N	NA	0	1	N	NA	1	1	N	233489	.
1943	iron ion import into cell	.	1	1	N	12010	0	1	N	NA	0	1	N	NA	1	1	N	233489	.
1944	iron ion transport	.	2	0.738262	N	67300, 12010	0	1	N	NA	1	1	N	54198	2	0.413703	N	67712, 233489	.
1945	iron-sulfur cluster assembly	.	1	1	N	68523	0	1	N	NA	0	1	N	NA	0	1	N	NA	.
1946	isopentenyl diphosphate biosynthetic process	.	1	1	N	192156	0	1	N	NA	0	1	N	NA	0	1	N	NA	.
1947	isopentenyl diphosphate biosynthetic process, mevalonate pathway	.	1	1	N	192156	0	1	N	NA	0	1	N	NA	0	1	N	NA	.
1948	isopentenyl diphosphate metabolic process	.	1	1	N	192156	0	1	N	NA	0	1	N	NA	0	1	N	NA	.
1949	isoprenoid biosynthetic process	.	7	0.000243051	Y	208715, 192156, 110196, 14137, 15357, 319554, 19659	1	1	N	15357	0	1	N	NA	0	1	N	NA	.
1950	isoprenoid metabolic process	.	7	0.0579801	N	208715, 192156, 110196, 14137, 15357, 319554, 19659	1	1	N	15357	0	1	N	NA	0	1	N	NA	.
1951	isotype switching	.	1	1	N	65113	0	1	N	NA	1	1	N	17685	2	0.392432	N	107823, 17688	.
1952	isotype switching to IgA isotypes	.	0	1	N	NA	0	1	N	NA	0	1	N	NA	1	1	N	107823	.
1953	isotype switching to IgE isotypes	.	1	1	N	65113	0	1	N	NA	0	1	N	NA	0	1	N	NA	.
1954	JAK-STAT cascade	.	3	0.97437	N	101490, 15468, 272381	0	1	N	NA	2	0.949098	N	16195, 18128	3	0.646515	N	15364, 18128, 11677	.
1955	JNK cascade	.	9	0.149679	N	13838, 14870, 18472, 71751, 20185, 665113, 24136, 12540, 70834	3	0.259859	N	14870, 12540, 22421	1	1	N	57874	1	1	N	20377	.
1956	juxtaglomerular apparatus development	.	1	1	N	18993	0	1	N	NA	0	1	N	NA	0	1	N	NA	.
1957	keratinization	.	2	0.713766	N	12540, 71529	1	1	N	12540	0	1	N	NA	0	1	N	NA	.
1958	keratinocyte development	.	2	0.340749	N	58208, 12540	2	0.0754164	N	16661, 12540	0	1	N	NA	0	1	N	NA	.
1959	keratinocyte differentiation	.	3	0.900251	N	58208, 12540, 71529	3	0.166164	N	16661, 18508, 12540	3	0.615813	N	64010, 18508, 18128	2	0.789464	N	18128, 380614	.
1960	keratinocyte proliferation	.	2	0.647338	N	12361, 13642	1	1	N	13642	1	1	N	12361	1	1	N	380614	.
1961	ketone biosynthetic process	.	0	1	N	NA	0	1	N	NA	2	0.445605	N	58226, 67914	0	1	N	NA	.
1962	ketone catabolic process	.	0	1	N	NA	0	1	N	NA	2	0.187073	N	68977, 56695	1	1	N	109801	.
1963	kidney development	.	14	0.107667	N	18993, 18263, 19277, 17260, 94275, 20677, 20666, 11789, 13838, 170772, 13642, 13003, 15213, 18514	4	0.236674	N	13642, 16568, 13003, 20677	6	0.518177	N	228357, 24063, 11826, 246221, 233651, 18128	7	0.145574	N	20377, 13047, 13003, 15213, 18128, 18514, 11677	.
1964	kidney epithelium development	.	10	0.0419284	Y	18993, 13838, 170772, 19277, 13642, 17260, 13003, 15213, 18514, 94275	2	0.586407	N	13642, 13003	4	0.452731	N	24063, 11826, 233651, 18128	5	0.114794	N	20377, 13003, 15213, 18128, 18514	.
1965	kidney morphogenesis	.	4	0.578455	N	15213, 18514, 94275, 20677	1	1	N	20677	1	1	N	233651	2	0.702453	N	15213, 18514	.
1966	kidney vasculature development	.	0	1	N	NA	0	1	N	NA	2	0.359996	N	11826, 18128	1	1	N	18128	.
1967	kinetochore assembly	.	0	1	N	NA	0	1	N	NA	1	1	N	320394	1	1	N	66311	.
1968	kinetochore organization	.	0	1	N	NA	0	1	N	NA	1	1	N	320394	1	1	N	66311	.
1969	labyrinthine layer blood vessel development	.	1	1	N	15213	0	1	N	NA	0	1	N	NA	1	1	N	15213	.
1970	labyrinthine layer development	.	1	1	N	15213	0	1	N	NA	1	1	N	12192	3	0.153269	N	12192, 16842, 15213	.
1971	labyrinthine layer morphogenesis	.	0	1	N	NA	0	1	N	NA	1	1	N	12192	2	0.273992	N	12192, 16842	.
1972	lacrimal gland development	.	1	1	N	78908	1	1	N	18508	1	1	N	18508	0	1	N	NA	.
1973	lactate biosynthetic process	.	0	1	N	NA	0	1	N	NA	0	1	N	NA	1	1	N	16828	.
1974	lactate biosynthetic process from pyruvate	.	0	1	N	NA	0	1	N	NA	0	1	N	NA	1	1	N	16828	.
1975	lactate metabolic process	.	0	1	N	NA	0	1	N	NA	2	0.261221	N	68977, 56695	2	0.201701	N	16828, 109801	.
1976	lactation	.	2	0.753419	N	18102, 17709	1	1	N	12305	0	1	N	NA	1	1	N	12443	.
1977	lagging strand elongation	.	0	1	N	NA	0	1	N	NA	0	1	N	NA	1	1	N	16881	.
1978	L-alanine transport	.	0	1	N	NA	0	1	N	NA	1	1	N	55963	0	1	N	NA	.
1979	L-alpha-amino acid transmembrane transport	.	0	1	N	NA	0	1	N	NA	1	1	N	11987	0	1	N	NA	.
1980	lamellipodium assembly	.	1	1	N	19277	0	1	N	NA	2	0.563675	N	14270, 11826	1	1	N	17974	.
1981	lamellipodium assembly involved in ameboidal cell migration	.	0	1	N	NA	0	1	N	NA	1	1	N	14270	0	1	N	NA	.
1982	lamellipodium organization	.	2	0.896253	N	67771, 19277	0	1	N	NA	2	0.702689	N	14270, 11826	2	0.594459	N	67771, 17974	.
1983	L-amino acid transport	.	0	1	N	NA	1	1	N	65106	1	1	N	55963	1	1	N	56442	.
1984	L-ascorbic acid biosynthetic process	.	1	1	N	14873	0	1	N	NA	0	1	N	NA	1	1	N	58810	.
1985	L-ascorbic acid metabolic process	.	1	1	N	14873	0	1	N	NA	0	1	N	NA	1	1	N	58810	.
1986	late endosome to lysosome transport	.	1	1	N	11840	0	1	N	NA	0	1	N	NA	0	1	N	NA	.
1987	late endosome to vacuole transport	.	2	0.360087	N	11840, 66914	0	1	N	NA	0	1	N	NA	0	1	N	NA	.
1988	late endosome to vacuole transport via multivesicular body sorting pathway	.	1	1	N	66914	0	1	N	NA	0	1	N	NA	0	1	N	NA	.
1989	lateral ventricle development	.	1	1	N	13167	0	1	N	NA	1	1	N	11826	0	1	N	NA	.
1990	layer formation in cerebral cortex	.	3	0.0700049	N	13193, 18472, 14766	1	1	N	13193	0	1	N	NA	0	1	N	NA	.
1991	learned vocalization behavior or vocal learning	.	2	0.188023	N	66797, 18189	0	1	N	NA	0	1	N	NA	0	1	N	NA	.
1992	learning	.	14	0.00117282	Y	108012, 19242, 19088, 66797, 18189, 18163, 20614, 241656, 14168, 15357, 14812, 17536, 11843, 11820	4	0.0650384	N	15572, 15357, 17536, 11843	2	0.928644	N	98660, 17536	2	0.859757	N	20320, 19242	.
1993	learning or memory	.	24	5.37987e-06	Y	20620, 20983, 18472, 108012, 19242, 19088, 66797, 18189, 67869, 17260, 18163, 20614, 21833, 241656, 56710, 54720, 12444, 13167, 14168, 15357, 14812, 17536, 11843, 11820	4	0.19313	N	15572, 15357, 17536, 11843	5	0.623187	N	56710, 23802, 98660, 17536, 13688	4	0.621904	N	110147, 20320, 19242, 17242	.
1994	left/right axis specification	.	0	1	N	NA	0	1	N	NA	2	0.199927	N	18128, 72938	1	1	N	18128	.
1995	left/right pattern formation	.	0	1	N	NA	0	1	N	NA	2	0.339251	N	18128, 72938	1	1	N	18128	.
1996	lens development in camera-type eye	.	5	0.171813	N	18213, 75605, 22352, 24136, 20666	1	1	N	18508	2	0.693025	N	20481, 18508	1	1	N	12955	.
1997	lens epithelial cell proliferation	.	1	1	N	20666	0	1	N	NA	0	1	N	NA	0	1	N	NA	.
[truncated: 4,796 more rows]
