# Supplementary material for: Cntnap2-dependent molecular networks in autism spectrum disorder revealed through an integrative multi-omics analysis
Source: Mol Psychiatry. 2022 Oct 17;28(2):810–21. doi: 10.1038/s41380-022-01822-1 (PMC9908544; doi:10.1038/s41380-022-01822-1)
Supplement: Supplementary file 13 — Supplementary Table 13 [file 41380_2022_1822_MOESM13_ESM.xlsx]

## Sheet: Sheet1
S13. List of biomolecular features in Cntnap2-dependent molecular network models
Gene information					.	Cntnap2 KO mouse profiling			Cntnap2 defects organoid profiling				ASD patients PFC profiling
Index	Symbol	Type	Description	Entrez ID (mouse)	.	DEPs/DEMs? (Y/N)	DEPs/DEMs Expression	log2(FC)	Signature Cell	Is DEGs? (Y/N)	DEGs Expression	log2(FC)	DEGs/DEMs? (Y/N)	DEGs/DEMs Expression	log2(FC)
1	Hexoses	Metabolite	Hexoses	-	.	Y	up-reg.	0.123176	-	N	n.d	-	N	n.d	-
2	PC (38:0)	Metabolite	PC (38:0)	-	.	Y	up-reg.	0.10802	-	N	n.d	-	Y	up-reg.	0.613545
3	PC (O-36:0)	Metabolite	PC (O-36:0)	-	.	Y	up-reg.	0.126667	-	N	n.d	-	N	n.d	-
4	PC (O-42:2)	Metabolite	PC (O-42:2)	-	.	Y	up-reg.	0.0862923	-	N	n.d	-	Y	up-reg.	0.302524
5	SM (d18:1/20:2)	Metabolite	SM (d18:1/20:2)	-	.	Y	up-reg.	NA	-	N	n.d	-	N	n.d	-
6	SM (d18:1/24:0)	Metabolite	SM (d18:1/24:0)	-	.	Y	up-reg.	0.317356	-	N	n.d	-	N	n.d	-
7	Acaa2	Protein	acetyl-Coenzyme A acyltransferase 2 (mitochondrial 3-oxoacyl-Coenzyme A thiolase) [Source:MGI Symbol;Acc:MGI:1098623]	52538	.	Y	up-reg.	0.622666	-	N	n.d	-	Y	up-reg.	0.462055
8	Acadm	Protein	acyl-Coenzyme A dehydrogenase, medium chain [Source:MGI Symbol;Acc:MGI:87867]	11364	.	Y	up-reg.	1.09698	-	N	n.d	-	Y	up-reg.	0.347323
9	Acat3	Protein	acetyl-Coenzyme A acetyltransferase 3 [Source:MGI Symbol;Acc:MGI:109182]	224530	.	N	n.d	-	Ex	Y	up-reg.	0.123205	N	n.d	-
10	Acly	Protein	ATP citrate lyase [Source:MGI Symbol;Acc:MGI:103251]	104112	.	N	n.d	-	Ex	Y	up-reg.	0.0616662	N	n.d	-
11	Acsbg1	Protein	acyl-CoA synthetase bubblegum family member 1 [Source:MGI Symbol;Acc:MGI:2385656]	94180	.	Y	up-reg.	0.745851	-	N	n.d	-	Y	up-reg.	0.642886
12	Acsf2	Protein	acyl-CoA synthetase family member 2 [Source:MGI Symbol;Acc:MGI:2388287]	264895	.	Y	up-reg.	0.953595	-	N	n.d	-	Y	up-reg.	0.562226
13	Acsl1	Protein	acyl-CoA synthetase long-chain family member 1 [Source:MGI Symbol;Acc:MGI:102797]	14081	.	Y	up-reg.	0.642868	-	N	n.d	-	N	n.d	-
14	Acsl4	Protein	acyl-CoA synthetase long-chain family member 4 [Source:MGI Symbol;Acc:MGI:1354713]	50790	.	Y	up-reg.	0.601262	Ex	Y	up-reg.	0.0652251	Y	down-reg.	-0.381975
15	Actb	Protein	actin, beta [Source:MGI Symbol;Acc:MGI:87904]	11461	.	N	n.d	-	Ex	Y	up-reg.	0.0686231	N	n.d	-
16	Actn2	Protein	actinin alpha 2 [Source:MGI Symbol;Acc:MGI:109192]	11472	.	Y	down-reg.	-0.761757	-	N	n.d	-	N	n.d	-
17	Adcy9	Protein	adenylate cyclase 9 [Source:MGI Symbol;Acc:MGI:108450]	11515	.	Y	up-reg.	0.553674	-	N	n.d	-	N	n.d	-
18	Adh5	Protein	alcohol dehydrogenase 5 (class III), chi polypeptide [Source:MGI Symbol;Acc:MGI:87929]	11532	.	Y	up-reg.	0.544997	-	N	n.d	-	N	n.d	-
19	Aldh7a1	Protein	aldehyde dehydrogenase family 7, member A1 [Source:MGI Symbol;Acc:MGI:108186]	110695	.	Y	up-reg.	0.634412	-	N	n.d	-	Y	up-reg.	0.377568
20	Amph	Protein	amphiphysin [Source:MGI Symbol;Acc:MGI:103574]	218038	.	Y	down-reg.	-0.662187	-	N	n.d	-	N	n.d	-
21	Apc	Protein	APC, WNT signaling pathway regulator [Source:MGI Symbol;Acc:MGI:88039]	11789	.	N	n.d	-	Ex	Y	down-reg.	-0.0627799	N	n.d	-
22	Arpc3	Protein	actin related protein 2/3 complex, subunit 3 [Source:MGI Symbol;Acc:MGI:1928375]	56378	.	Y	down-reg.	-0.738929	Ex	Y	up-reg.	0.07499	N	n.d	-
23	Arpc4	Protein	actin related protein 2/3 complex, subunit 4 [Source:MGI Symbol;Acc:MGI:1915339]	68089	.	Y	down-reg.	-1.01269	-	N	n.d	-	N	n.d	-
24	Arpc5	Protein	actin related protein 2/3 complex, subunit 5 [Source:MGI Symbol;Acc:MGI:1915021]	67771	.	N	n.d	-	Ex	Y	down-reg.	-0.0820637	N	n.d	-
25	Atp5a1	Protein	ATP synthase, H+ transporting, mitochondrial F1 complex, alpha subunit 1 [Source:MGI Symbol;Acc:MGI:88115]	11946	.	N	n.d	-	Ex	Y	up-reg.	0.0739588	N	n.d	-
26	Atp5e	Protein	ATP synthase, H+ transporting, mitochondrial F1 complex, epsilon subunit [Source:MGI Symbol;Acc:MGI:1855697]	67126	.	Y	down-reg.	-0.846011	-	N	n.d	-	N	n.d	-
27	Atp5j	Protein	ATP synthase, H+ transporting, mitochondrial F0 complex, subunit F [Source:MGI Symbol;Acc:MGI:107777]	11957	.	Y	down-reg.	-0.585907	-	N	n.d	-	N	n.d	-
28	Atp5j2	Protein	ATP synthase, H+ transporting, mitochondrial F0 complex, subunit F2 [Source:MGI Symbol;Acc:MGI:1927558]	57423	.	Y	down-reg.	-0.759643	-	N	n.d	-	N	n.d	-
29	Atp5k	Protein	ATP synthase, H+ transporting, mitochondrial F1F0 complex, subunit E [Source:MGI Symbol;Acc:MGI:106636]	11958	.	N	n.d	-	Ex	Y	up-reg.	0.0869527	N	n.d	-
30	Atp5l	Protein	ATP synthase, H+ transporting, mitochondrial F0 complex, subunit G [Source:MGI Symbol;Acc:MGI:1351597]	27425	.	Y	down-reg.	-0.624993	-	N	n.d	-	N	n.d	-
31	Atp5o	Protein	ATP synthase, H+ transporting, mitochondrial F1 complex, O subunit [Source:MGI Symbol;Acc:MGI:106341]	28080	.	Y	down-reg.	-1.14299	-	N	n.d	-	N	n.d	-
32	Atp5pb	Protein	ATP synthase peripheral stalk-membrane subunit b [Source:MGI Symbol;Acc:MGI:1100495]	11950	.	N	n.d	-	Ex	Y	up-reg.	0.0718574	N	n.d	-
33	Atp6v0a1	Protein	ATPase, H+ transporting, lysosomal V0 subunit A1 [Source:MGI Symbol;Acc:MGI:103286]	11975	.	Y	up-reg.	0.794475	-	N	n.d	-	N	n.d	-
34	Atp6v1d	Protein	ATPase, H+ transporting, lysosomal V1 subunit D [Source:MGI Symbol;Acc:MGI:1921084]	73834	.	Y	down-reg.	-0.584907	Ex	Y	up-reg.	0.0615592	N	n.d	-
35	Atp6v1g1	Protein	ATPase, H+ transporting, lysosomal V1 subunit G1 [Source:MGI Symbol;Acc:MGI:1913540]	66290	.	N	n.d	-	Ex	Y	up-reg.	0.113941	N	n.d	-
36	Atp6v1g2	Protein	ATPase, H+ transporting, lysosomal V1 subunit G2 [Source:MGI Symbol;Acc:MGI:1913487]	66237	.	Y	down-reg.	-0.766834	Ex	Y	up-reg.	0.110835	N	n.d	-
37	Bcl2l1	Protein	BCL2-like 1 [Source:MGI Symbol;Acc:MGI:88139]	12048	.	N	n.d	-	Ex	Y	up-reg.	0.0669374	N	n.d	-
38	Brk1	Protein	BRICK1, SCAR/WAVE actin-nucleating complex subunit [Source:MGI Symbol;Acc:MGI:1915406]	101314	.	Y	down-reg.	-0.769975	-	N	n.d	-	N	n.d	-
39	Cacna1a	Protein	calcium channel, voltage-dependent, P/Q type, alpha 1A subunit [Source:MGI Symbol;Acc:MGI:109482]	12286	.	N	n.d	-	Ex	Y	down-reg.	-0.154891	N	n.d	-
40	Cadm1	Protein	cell adhesion molecule 1 [Source:MGI Symbol;Acc:MGI:1889272]	54725	.	N	n.d	-	Ex	Y	down-reg.	-0.063575	N	n.d	-
41	Capzb	Protein	capping protein (actin filament) muscle Z-line, beta [Source:MGI Symbol;Acc:MGI:104652]	12345	.	Y	up-reg.	0.684903	-	N	n.d	-	N	n.d	-
42	Cdc42	Protein	cell division cycle 42 [Source:MGI Symbol;Acc:MGI:106211]	12540	.	N	n.d	-	Ex	Y	down-reg.	-0.104837	N	n.d	-
43	Cfl2	Protein	cofilin 2, muscle [Source:MGI Symbol;Acc:MGI:101763]	12632	.	Y	down-reg.	-0.653293	-	N	n.d	-	N	n.d	-
44	Chmp6	Protein	charged multivesicular body protein 6 [Source:MGI Symbol;Acc:MGI:3583942]	208092	.	Y	down-reg.	-0.583768	-	N	n.d	-	Y	down-reg.	-0.451512
45	Chmp7	Protein	charged multivesicular body protein 7 [Source:MGI Symbol;Acc:MGI:1913922]	105513	.	Y	down-reg.	-0.951671	-	N	n.d	-	Y	down-reg.	-0.331182
46	Cltb	Protein	clathrin, light polypeptide (Lcb) [Source:MGI Symbol;Acc:MGI:1921575]	74325	.	Y	down-reg.	-0.782087	-	N	n.d	-	N	n.d	-
47	Cltc	Protein	clathrin, heavy polypeptide (Hc) [Source:MGI Symbol;Acc:MGI:2388633]	67300	.	N	n.d	-	Ex	Y	up-reg.	0.0601243	N	n.d	-
48	Cntn2	Protein	contactin 2 [Source:MGI Symbol;Acc:MGI:104518]	21367	.	Y	down-reg.	-1.4216	-	N	n.d	-	N	n.d	-
49	Cntnap2	Protein	contactin associated protein-like 2 [Source:MGI Symbol;Acc:MGI:1914047]	66797	.	Y	down-reg.	-2.5646	Ex	Y	down-reg.	-0.372692	Y	down-reg.	-0.534319
50	Cox4i1	Protein	cytochrome c oxidase subunit 4I1 [Source:MGI Symbol;Acc:MGI:88473]	12857	.	Y	up-reg.	1.00736	-	N	n.d	-	N	n.d	-
51	Cox5a	Protein	cytochrome c oxidase subunit 5A [Source:MGI Symbol;Acc:MGI:88474]	12858	.	N	n.d	-	Ex	Y	up-reg.	0.0628006	N	n.d	-
52	Cox6b1	Protein	cytochrome c oxidase, subunit 6B1 [Source:MGI Symbol;Acc:MGI:107460]	110323	.	Y	down-reg.	-0.687188	-	N	n.d	-	N	n.d	-
53	Cox6c	Protein	cytochrome c oxidase subunit 6C [Source:MGI Symbol;Acc:MGI:104614]	12864	.	Y	down-reg.	-0.559747	-	N	n.d	-	N	n.d	-
54	Cox7a2	Protein	cytochrome c oxidase subunit 7A2 [Source:MGI Symbol;Acc:MGI:1316715]	12866	.	Y	up-reg.	0.597725	-	N	n.d	-	N	n.d	-
55	Cox7b	Protein	cytochrome c oxidase subunit 7B [Source:MGI Symbol;Acc:MGI:1913392]	66142	.	N	n.d	-	Ex	Y	up-reg.	0.0827846	N	n.d	-
56	Cox7c	Protein	cytochrome c oxidase subunit 7C [Source:MGI Symbol;Acc:MGI:103226]	12867	.	Y	down-reg.	-0.61185	-	N	n.d	-	N	n.d	-
57	Cox8a	Protein	cytochrome c oxidase subunit 8A [Source:MGI Symbol;Acc:MGI:105959]	12868	.	N	n.d	-	Ex	Y	up-reg.	0.0714982	N	n.d	-
58	Cplx3	Protein	complexin 3 [Source:MGI Symbol;Acc:MGI:2384571]	235415	.	Y	down-reg.	-1.10862	-	N	n.d	-	N	n.d	-
59	Cyc1	Protein	cytochrome c-1 [Source:MGI Symbol;Acc:MGI:1913695]	66445	.	N	n.d	-	Ex	Y	up-reg.	0.0716067	N	n.d	-
60	Cyct	Protein	cytochrome c, testis [Source:MGI Symbol;Acc:MGI:88579]	13067	.	Y	down-reg.	-0.81057	-	N	n.d	-	N	n.d	-
61	Dctn1	Protein	dynactin 1 [Source:MGI Symbol;Acc:MGI:107745]	13191	.	Y	down-reg.	-0.526089	-	N	n.d	-	N	n.d	-
62	Dctn2	Protein	dynactin 2 [Source:MGI Symbol;Acc:MGI:107733]	69654	.	Y	down-reg.	-0.623026	-	N	n.d	-	N	n.d	-
63	Dctn3	Protein	dynactin 3 [Source:MGI Symbol;Acc:MGI:1859251]	53598	.	Y	down-reg.	-0.579243	-	N	n.d	-	N	n.d	-
64	Dlst	Protein	dihydrolipoamide S-succinyltransferase (E2 component of 2-oxo-glutarate complex) [Source:MGI Symbol;Acc:MGI:1926170]	78920	.	Y	down-reg.	-1.03297	-	N	n.d	-	N	n.d	-
65	Echs1	Protein	enoyl Coenzyme A hydratase, short chain, 1, mitochondrial [Source:MGI Symbol;Acc:MGI:2136460]	93747	.	Y	down-reg.	-0.842369	-	N	n.d	-	N	n.d	-
66	Ehd3	Protein	EH-domain containing 3 [Source:MGI Symbol;Acc:MGI:1928900]	57440	.	Y	down-reg.	-0.791299	-	N	n.d	-	N	n.d	-
67	Eno1	Protein	enolase 1, alpha non-neuron [Source:MGI Symbol;Acc:MGI:95393]	13806	.	N	n.d	-	Ex	Y	up-reg.	0.0825598	N	n.d	-
68	Eno2	Protein	enolase 2, gamma neuronal [Source:MGI Symbol;Acc:MGI:95394]	13807	.	N	n.d	-	Ex	Y	down-reg.	-0.0616002	N	n.d	-
69	Erc2	Protein	ELKS/RAB6-interacting/CAST family member 2 [Source:MGI Symbol;Acc:MGI:1098749]	238988	.	Y	down-reg.	-0.850135	-	N	n.d	-	Y	down-reg.	-0.964016
70	Etfdh	Protein	electron transferring flavoprotein, dehydrogenase [Source:MGI Symbol;Acc:MGI:106100]	66841	.	Y	up-reg.	0.551485	-	N	n.d	-	Y	up-reg.	0.464548
71	Gap43	Protein	growth associated protein 43 [Source:MGI Symbol;Acc:MGI:95639]	14432	.	Y	down-reg.	-0.941083	Ex	Y	up-reg.	0.0998622	Y	down-reg.	-0.559188
72	Gnai1	Protein	guanine nucleotide binding protein (G protein), alpha inhibiting 1 [Source:MGI Symbol;Acc:MGI:95771]	14677	.	Y	up-reg.	0.548623	Ex	Y	down-reg.	-0.0658454	N	n.d	-
73	Gnai2	Protein	guanine nucleotide binding protein (G protein), alpha inhibiting 2 [Source:MGI Symbol;Acc:MGI:95772]	14678	.	Y	up-reg.	0.592994	-	N	n.d	-	N	n.d	-
74	Gnai3	Protein	guanine nucleotide binding protein (G protein), alpha inhibiting 3 [Source:MGI Symbol;Acc:MGI:95773]	14679	.	Y	up-reg.	0.573021	-	N	n.d	-	N	n.d	-
75	Gng2	Protein	guanine nucleotide binding protein (G protein), gamma 2 [Source:MGI Symbol;Acc:MGI:102705]	14702	.	Y	down-reg.	-0.939943	-	N	n.d	-	N	n.d	-
76	Gng4	Protein	guanine nucleotide binding protein (G protein), gamma 4 [Source:MGI Symbol;Acc:MGI:102703]	14706	.	Y	up-reg.	0.498276	-	N	n.d	-	Y	down-reg.	-0.894517
77	Gpx4	Protein	glutathione peroxidase 4 [Source:MGI Symbol;Acc:MGI:104767]	625249	.	Y	up-reg.	0.511268	Ex	Y	up-reg.	0.0597176	N	n.d	-
78	Gria2	Protein	glutamate receptor, ionotropic, AMPA2 (alpha 2) [Source:MGI Symbol;Acc:MGI:95809]	14800	.	N	n.d	-	Ex	Y	down-reg.	-0.119035	N	n.d	-
79	Hadha	Protein	hydroxyacyl-CoA dehydrogenase trifunctional multienzyme complex subunit alpha [Source:MGI Symbol;Acc:MGI:2135593]	97212	.	Y	up-reg.	0.58	-	N	n.d	-	N	n.d	-
80	Hspa2	Protein	heat shock protein 2 [Source:MGI Symbol;Acc:MGI:96243]	15512	.	Y	down-reg.	-0.901584	-	N	n.d	-	N	n.d	-
81	Idh1	Protein	isocitrate dehydrogenase 1 (NADP+), soluble [Source:MGI Symbol;Acc:MGI:96413]	15926	.	Y	up-reg.	0.541648	-	N	n.d	-	N	n.d	-
82	Igf2r	Protein	insulin-like growth factor 2 receptor [Source:MGI Symbol;Acc:MGI:96435]	16004	.	Y	up-reg.	0.627836	-	N	n.d	-	N	n.d	-
83	Ina	Protein	internexin neuronal intermediate filament protein, alpha [Source:MGI Symbol;Acc:MGI:96568]	226180	.	Y	down-reg.	-0.537396	-	N	n.d	-	Y	down-reg.	-0.572792
84	Kcnab2	Protein	potassium voltage-gated channel, shaker-related subfamily, beta member 2 [Source:MGI Symbol;Acc:MGI:109239]	16498	.	Y	down-reg.	-0.51517	-	N	n.d	-	N	n.d	-
85	Kif5a	Protein	kinesin family member 5A [Source:MGI Symbol;Acc:MGI:109564]	16572	.	Y	down-reg.	-0.624025	Ex	Y	down-reg.	-0.0582816	Y	up-reg.	0.616424
86	Ldhb	Protein	lactate dehydrogenase B [Source:MGI Symbol;Acc:MGI:96763]	16832	.	Y	up-reg.	0.544541	-	N	n.d	-	N	n.d	-
87	Lrrc4b	Protein	leucine rich repeat containing 4B [Source:MGI Symbol;Acc:MGI:3027390]	272381	.	Y	down-reg.	-0.945848	Ex	Y	up-reg.	0.078991	N	n.d	-
88	Lrrc4c	Protein	leucine rich repeat containing 4C [Source:MGI Symbol;Acc:MGI:2442636]	241568	.	Y	down-reg.	-1.48665	-	N	n.d	-	N	n.d	-
89	Map2k2	Protein	mitogen-activated protein kinase kinase 2 [Source:MGI Symbol;Acc:MGI:1346867]	26396	.	Y	down-reg.	-0.546499	Ex	Y	up-reg.	0.0700847	N	n.d	-
90	Map2k4	Protein	mitogen-activated protein kinase kinase 4 [Source:MGI Symbol;Acc:MGI:1346869]	26398	.	Y	down-reg.	-0.678466	-	N	n.d	-	N	n.d	-
91	Mapk1	Protein	mitogen-activated protein kinase 1 [Source:MGI Symbol;Acc:MGI:1346858]	26413	.	Y	down-reg.	-1.15373	-	N	n.d	-	N	n.d	-
92	Mapk10	Protein	mitogen-activated protein kinase 10 [Source:MGI Symbol;Acc:MGI:1346863]	26414	.	Y	down-reg.	-0.777129	-	N	n.d	-	N	n.d	-
93	Mcu	Protein	mitochondrial calcium uniporter [Source:MGI Symbol;Acc:MGI:3026965]	215999	.	Y	down-reg.	-0.69547	-	N	n.d	-	Y	down-reg.	-0.492665
94	mt-Atp6	Protein	mitochondrially encoded ATP synthase 6 [Source:MGI Symbol;Acc:MGI:99927]	17705	.	N	n.d	-	Ex	Y	up-reg.	0.0673304	N	n.d	-
95	mt-Co2	Protein	mitochondrially encoded cytochrome c oxidase II [Source:MGI Symbol;Acc:MGI:102503]	17709	.	N	n.d	-	Ex	Y	up-reg.	0.106429	N	n.d	-
96	mt-Co3	Protein	mitochondrially encoded cytochrome c oxidase III [Source:MGI Symbol;Acc:MGI:102502]	17710	.	N	n.d	-	Ex	Y	up-reg.	0.144424	N	n.d	-
97	mt-Cytb	Protein	mitochondrially encoded cytochrome b [Source:MGI Symbol;Acc:MGI:102501]	17711	.	N	n.d	-	Ex	Y	up-reg.	0.152706	N	n.d	-
98	mt-Nd1	Protein	mitochondrially encoded NADH dehydrogenase 1 [Source:MGI Symbol;Acc:MGI:101787]	17716	.	Y	down-reg.	-1.34544	Ex	Y	up-reg.	0.120403	N	n.d	-
99	mt-Nd2	Protein	mitochondrially encoded NADH dehydrogenase 2 [Source:MGI Symbol;Acc:MGI:102500]	17717	.	Y	up-reg.	1.03934	Ex	Y	up-reg.	0.0790405	N	n.d	-
100	mt-Nd3	Protein	mitochondrially encoded NADH dehydrogenase 3 [Source:MGI Symbol;Acc:MGI:102499]	17718	.	N	n.d	-	Ex	Y	up-reg.	0.114926	N	n.d	-
101	mt-Nd4	Protein	mitochondrially encoded NADH dehydrogenase 4 [Source:MGI Symbol;Acc:MGI:102498]	17719	.	Y	up-reg.	0.613081	Ex	Y	up-reg.	0.129964	N	n.d	-
102	mt-Nd4l	Protein	mitochondrially encoded NADH dehydrogenase 4L [Source:MGI Symbol;Acc:MGI:102497]	17720	.	N	n.d	-	Ex	Y	up-reg.	0.0851006	N	n.d	-
103	mt-Nd5	Protein	mitochondrially encoded NADH dehydrogenase 5 [Source:MGI Symbol;Acc:MGI:102496]	17721	.	N	n.d	-	Ex	Y	up-reg.	0.201561	N	n.d	-
104	Ncam2	Protein	neural cell adhesion molecule 2 [Source:MGI Symbol;Acc:MGI:97282]	17968	.	Y	down-reg.	-0.722982	-	N	n.d	-	N	n.d	-
105	Ndufa10	Protein	NADH:ubiquinone oxidoreductase subunit A10 [Source:MGI Symbol;Acc:MGI:1914523]	67273	.	Y	down-reg.	-1.21641	-	N	n.d	-	N	n.d	-
106	Ndufa11	Protein	NADH:ubiquinone oxidoreductase subunit A11 [Source:MGI Symbol;Acc:MGI:1917125]	69875	.	Y	down-reg.	-0.643255	-	N	n.d	-	N	n.d	-
107	Ndufa12	Protein	NADH:ubiquinone oxidoreductase subunit A12 [Source:MGI Symbol;Acc:MGI:1913664]	66414	.	N	n.d	-	Ex	Y	up-reg.	0.0630312	N	n.d	-
108	Ndufa13	Protein	NADH:ubiquinone oxidoreductase subunit A13 [Source:MGI Symbol;Acc:MGI:1914434]	67184	.	N	n.d	-	Ex	Y	up-reg.	0.0601472	N	n.d	-
109	Ndufa2	Protein	NADH:ubiquinone oxidoreductase subunit A2 [Source:MGI Symbol;Acc:MGI:1343103]	17991	.	Y	down-reg.	-0.552605	-	N	n.d	-	N	n.d	-
110	Ndufa3	Protein	NADH:ubiquinone oxidoreductase subunit A3 [Source:MGI Symbol;Acc:MGI:1913341]	66091	.	Y	down-reg.	-1.53791	-	N	n.d	-	N	n.d	-
111	Ndufa8	Protein	NADH:ubiquinone oxidoreductase subunit A8 [Source:MGI Symbol;Acc:MGI:1915625]	68375	.	Y	down-reg.	-1.03227	-	N	n.d	-	N	n.d	-
112	Ndufa9	Protein	NADH:ubiquinone oxidoreductase subunit A9 [Source:MGI Symbol;Acc:MGI:1913358]	66108	.	Y	down-reg.	-0.670874	-	N	n.d	-	N	n.d	-
113	Ndufab1	Protein	NADH:ubiquinone oxidoreductase subunit AB1 [Source:MGI Symbol;Acc:MGI:1917566]	70316	.	Y	down-reg.	-0.616962	-	N	n.d	-	N	n.d	-
114	Ndufb10	Protein	NADH:ubiquinone oxidoreductase subunit B10 [Source:MGI Symbol;Acc:MGI:1915592]	68342	.	N	n.d	-	Ex	Y	up-reg.	0.0974415	N	n.d	-
115	Ndufb2	Protein	NADH:ubiquinone oxidoreductase subunit B2 [Source:MGI Symbol;Acc:MGI:1915448]	68198	.	N	n.d	-	Ex	Y	up-reg.	0.0604324	N	n.d	-
116	Ndufb4	Protein	NADH:ubiquinone oxidoreductase subunit B4 [Source:MGI Symbol;Acc:MGI:1915444]	100042503	.	Y	down-reg.	-0.816039	-	N	n.d	-	N	n.d	-
117	Ndufb4	Protein	NADH:ubiquinone oxidoreductase subunit B4 [Source:MGI Symbol;Acc:MGI:1915444]	68194	.	N	n.d	-	Ex	Y	up-reg.	0.0749298	N	n.d	-
118	Ndufb7	Protein	NADH:ubiquinone oxidoreductase subunit B7 [Source:MGI Symbol;Acc:MGI:1914166]	66916	.	Y	down-reg.	-0.612774	Ex	Y	up-reg.	0.0939894	N	n.d	-
119	Ndufb9	Protein	NADH:ubiquinone oxidoreductase subunit B9 [Source:MGI Symbol;Acc:MGI:1913468]	66218	.	Y	up-reg.	0.677531	Ex	Y	up-reg.	0.0630513	N	n.d	-
120	Ndufs4	Protein	NADH:ubiquinone oxidoreductase core subunit S4 [Source:MGI Symbol;Acc:MGI:1343135]	17993	.	Y	down-reg.	-0.832352	Ex	Y	up-reg.	0.0704875	N	n.d	-
121	Ndufs6	Protein	NADH:ubiquinone oxidoreductase core subunit S6 [Source:MGI Symbol;Acc:MGI:107932]	407785	.	N	n.d	-	Ex	Y	up-reg.	0.0775629	N	n.d	-
122	Ndufs8	Protein	NADH:ubiquinone oxidoreductase core subunit S8 [Source:MGI Symbol;Acc:MGI:2385079]	225887	.	N	n.d	-	Ex	Y	up-reg.	0.09827	N	n.d	-
123	Ndufv1	Protein	NADH:ubiquinone oxidoreductase core subunit V1 [Source:MGI Symbol;Acc:MGI:107851]	17995	.	N	n.d	-	Ex	Y	up-reg.	0.059733	N	n.d	-
124	Nectin1	Protein	nectin cell adhesion molecule 1 [Source:MGI Symbol;Acc:MGI:1926483]	58235	.	Y	down-reg.	-0.694863	-	N	n.d	-	Y	down-reg.	-0.698283
125	Nedd4l	Protein	neural precursor cell expressed, developmentally down-regulated gene 4-like [Source:MGI Symbol;Acc:MGI:1933754]	83814	.	N	n.d	-	Ex	Y	down-reg.	-0.0676202	N	n.d	-
126	Nefh	Protein	neurofilament, heavy polypeptide [Source:MGI Symbol;Acc:MGI:97309]	380684	.	Y	down-reg.	-0.749627	-	N	n.d	-	N	n.d	-
127	Nefl	Protein	neurofilament, light polypeptide [Source:MGI Symbol;Acc:MGI:97313]	18039	.	Y	down-reg.	-1.14236	-	N	n.d	-	N	n.d	-
128	Nefm	Protein	neurofilament, medium polypeptide [Source:MGI Symbol;Acc:MGI:97314]	18040	.	Y	down-reg.	-1.08069	-	N	n.d	-	N	n.d	-
129	Nlgn2	Protein	neuroligin 2 [Source:MGI Symbol;Acc:MGI:2681835]	216856	.	Y	up-reg.	0.509058	-	N	n.d	-	Y	down-reg.	-0.390636
130	Nrxn1	Protein	neurexin I [Source:MGI Symbol;Acc:MGI:1096391]	18189	.	N	n.d	-	Ex	Y	down-reg.	-0.0656888	N	n.d	-
131	Pak2	Protein	p21 (RAC1) activated kinase 2 [Source:MGI Symbol;Acc:MGI:1339984]	224105	.	Y	down-reg.	-0.787363	Ex	Y	down-reg.	-0.066133	N	n.d	-
132	Pak3	Protein	p21 (RAC1) activated kinase 3 [Source:MGI Symbol;Acc:MGI:1339656]	18481	.	Y	down-reg.	-0.778251	Ex	Y	up-reg.	0.153375	Y	down-reg.	-0.321505
133	Pak5	Protein	p21 (RAC1) activated kinase 5 [Source:MGI Symbol;Acc:MGI:1920334]	241656	.	N	n.d	-	Ex	Y	down-reg.	-0.132798	N	n.d	-
134	Pcx	Protein	pyruvate carboxylase [Source:MGI Symbol;Acc:MGI:97520]	18563	.	Y	down-reg.	-1.00449	-	N	n.d	-	Y	up-reg.	0.445015
135	Pdha1	Protein	pyruvate dehydrogenase E1 alpha 1 [Source:MGI Symbol;Acc:MGI:97532]	18597	.	N	n.d	-	Ex	Y	up-reg.	0.0588976	N	n.d	-
136	Pfkl	Protein	phosphofructokinase, liver, B-type [Source:MGI Symbol;Acc:MGI:97547]	18641	.	Y	up-reg.	0.757321	-	N	n.d	-	N	n.d	-
137	Pfn2	Protein	profilin 2 [Source:MGI Symbol;Acc:MGI:97550]	18645	.	Y	down-reg.	-0.573704	-	N	n.d	-	N	n.d	-
138	Pgk1	Protein	phosphoglycerate kinase 1 [Source:MGI Symbol;Acc:MGI:97555]	18655	.	N	n.d	-	Ex	Y	up-reg.	0.143885	N	n.d	-
139	Pip4k2b	Protein	phosphatidylinositol-5-phosphate 4-kinase, type II, beta [Source:MGI Symbol;Acc:MGI:1934234]	108083	.	Y	down-reg.	-0.637178	-	N	n.d	-	N	n.d	-
140	Plp1	Protein	proteolipid protein (myelin) 1 [Source:MGI Symbol;Acc:MGI:97623]	18823	.	Y	down-reg.	-1.32134	-	N	n.d	-	Y	up-reg.	1.06904
141	Prdx4	Protein	peroxiredoxin 4 [Source:MGI Symbol;Acc:MGI:1859815]	53381	.	N	n.d	-	Ex	Y	up-reg.	0.272004	N	n.d	-
142	Prkaca	Protein	protein kinase, cAMP dependent, catalytic, alpha [Source:MGI Symbol;Acc:MGI:97592]	18747	.	Y	down-reg.	-1.58572	-	N	n.d	-	N	n.d	-
143	Prkce	Protein	protein kinase C, epsilon [Source:MGI Symbol;Acc:MGI:97599]	18754	.	Y	up-reg.	0.512836	-	N	n.d	-	N	n.d	-
144	Rab35	Protein	RAB35, member RAS oncogene family [Source:MGI Symbol;Acc:MGI:1924657]	77407	.	Y	down-reg.	-0.604081	-	N	n.d	-	Y	down-reg.	-0.31441
145	Rab3a	Protein	RAB3A, member RAS oncogene family [Source:MGI Symbol;Acc:MGI:97843]	19339	.	Y	down-reg.	-0.697488	-	N	n.d	-	Y	down-reg.	-0.324039
146	Rac3	Protein	Rac family small GTPase 3 [Source:MGI Symbol;Acc:MGI:2180784]	170758	.	N	n.d	-	Ex	Y	down-reg.	-0.0783144	N	n.d	-
147	Sdha	Protein	succinate dehydrogenase complex, subunit A, flavoprotein (Fp) [Source:MGI Symbol;Acc:MGI:1914195]	66945	.	Y	up-reg.	0.749618	-	N	n.d	-	N	n.d	-
148	Sdhc	Protein	succinate dehydrogenase complex, subunit C, integral membrane protein [Source:MGI Symbol;Acc:MGI:1913302]	66052	.	Y	up-reg.	0.889134	-	N	n.d	-	N	n.d	-
149	Sdhd	Protein	succinate dehydrogenase complex, subunit D, integral membrane protein [Source:MGI Symbol;Acc:MGI:1914175]	66925	.	Y	up-reg.	0.591282	-	N	n.d	-	N	n.d	-
150	Septin6	Protein	septin 6 [Source:MGI Symbol;Acc:MGI:1888939]	56526	.	Y	down-reg.	-0.639105	-	N	n.d	-	Y	down-reg.	-0.461063
151	Shank3	Protein	SH3 and multiple ankyrin repeat domains 3 [Source:MGI Symbol;Acc:MGI:1930016]	58234	.	Y	down-reg.	-0.562088	-	N	n.d	-	N	n.d	-
152	Slc17a7	Protein	solute carrier family 17 (sodium-dependent inorganic phosphate cotransporter), member 7 [Source:MGI Symbol;Acc:MGI:1920211]	72961	.	Y	down-reg.	-0.946957	-	N	n.d	-	N	n.d	-
153	Slc25a5	Protein	solute carrier family 25 (mitochondrial carrier, adenine nucleotide translocator), member 5 [Source:MGI Symbol;Acc:MGI:1353496]	11740	.	Y	up-reg.	0.838361	-	N	n.d	-	N	n.d	-
154	Slc2a3	Protein	solute carrier family 2 (facilitated glucose transporter), member 3 [Source:MGI Symbol;Acc:MGI:95757]	20527	.	Y	down-reg.	-1.11049	-	N	n.d	-	N	n.d	-
155	Snap25	Protein	synaptosomal-associated protein 25 [Source:MGI Symbol;Acc:MGI:98331]	20614	.	N	n.d	-	Ex	Y	down-reg.	-0.119441	N	n.d	-
156	Snx2	Protein	sorting nexin 2 [Source:MGI Symbol;Acc:MGI:1915054]	67804	.	Y	down-reg.	-2.05149	-	N	n.d	-	N	n.d	-
157	Snx5	Protein	sorting nexin 5 [Source:MGI Symbol;Acc:MGI:1916428]	69178	.	Y	down-reg.	-1.35715	-	N	n.d	-	N	n.d	-
158	Sod1	Protein	superoxide dismutase 1, soluble [Source:MGI Symbol;Acc:MGI:98351]	20655	.	N	n.d	-	Ex	Y	up-reg.	0.0767025	N	n.d	-
159	Sod2	Protein	superoxide dismutase 2, mitochondrial [Source:MGI Symbol;Acc:MGI:98352]	20656	.	Y	down-reg.	-0.862324	-	N	n.d	-	N	n.d	-
160	Srgap2	Protein	SLIT-ROBO Rho GTPase activating protein 2 [Source:MGI Symbol;Acc:MGI:109605]	14270	.	Y	up-reg.	0.543438	-	N	n.d	-	N	n.d	-
161	Stam	Protein	signal transducing adaptor molecule (SH3 domain and ITAM motif) 1 [Source:MGI Symbol;Acc:MGI:1329014]	20844	.	Y	down-reg.	-0.760028	-	N	n.d	-	N	n.d	-
162	Suclg1	Protein	succinate-CoA ligase, GDP-forming, alpha subunit [Source:MGI Symbol;Acc:MGI:1927234]	56451	.	N	n.d	-	Ex	Y	up-reg.	0.109899	N	n.d	-
163	Suclg2	Protein	succinate-Coenzyme A ligase, GDP-forming, beta subunit [Source:MGI Symbol;Acc:MGI:1306824]	20917	.	Y	down-reg.	-1.01323	-	N	n.d	-	N	n.d	-
164	Syt1	Protein	synaptotagmin I [Source:MGI Symbol;Acc:MGI:99667]	20979	.	N	n.d	-	Ex	Y	down-reg.	-0.177527	N	n.d	-
165	Tppp	Protein	tubulin polymerization promoting protein [Source:MGI Symbol;Acc:MGI:1920198]	72948	.	Y	down-reg.	-0.958427	-	N	n.d	-	N	n.d	-
166	Tppp3	Protein	tubulin polymerization-promoting protein family member 3 [Source:MGI Symbol;Acc:MGI:1915221]	67971	.	Y	down-reg.	-1.05079	-	N	n.d	-	N	n.d	-
167	Trap1	Protein	TNF receptor-associated protein 1 [Source:MGI Symbol;Acc:MGI:1915265]	68015	.	Y	down-reg.	-0.767439	-	N	n.d	-	N	n.d	-
168	Tubb2a	Protein	tubulin, beta 2A class IIA [Source:MGI Symbol;Acc:MGI:107861]	22151	.	Y	up-reg.	0.505845	-	N	n.d	-	Y	down-reg.	-0.544637
169	Tubb2b	Protein	tubulin, beta 2B class IIB [Source:MGI Symbol;Acc:MGI:1920960]	73710	.	Y	up-reg.	0.665365	-	N	n.d	-	N	n.d	-
170	Txn1	Protein	thioredoxin 1 [Source:MGI Symbol;Acc:MGI:98874]	22166	.	N	n.d	-	Ex	Y	up-reg.	0.0792699	N	n.d	-
171	Uqcrc2	Protein	ubiquinol cytochrome c reductase core protein 2 [Source:MGI Symbol;Acc:MGI:1914253]	67003	.	Y	down-reg.	-0.674887	Ex	Y	up-reg.	0.10258	N	n.d	-
172	Uqcrfs1	Protein	ubiquinol-cytochrome c reductase, Rieske iron-sulfur polypeptide 1 [Source:MGI Symbol;Acc:MGI:1913944]	66694	.	Y	down-reg.	-0.844245	Ex	Y	up-reg.	0.173803	N	n.d	-
173	Uqcrq	Protein	ubiquinol-cytochrome c reductase, complex III subunit VII [Source:MGI Symbol;Acc:MGI:107807]	22272	.	N	n.d	-	Ex	Y	up-reg.	0.110525	N	n.d	-
174	Vamp2	Protein	vesicle-associated membrane protein 2 [Source:MGI Symbol;Acc:MGI:1313277]	22318	.	Y	down-reg.	-0.951326	-	N	n.d	-	Y	down-reg.	-0.467788
175	Vps26b	Protein	VPS26 retromer complex component B [Source:MGI Symbol;Acc:MGI:1917656]	69091	.	Y	up-reg.	0.689839	-	N	n.d	-	N	n.d	-
176	Vps28	Protein	vacuolar protein sorting 28 [Source:MGI Symbol;Acc:MGI:1914164]	66914	.	N	n.d	-	Ex	Y	down-reg.	-0.0671907	N	n.d	-
177	Wasf1	Protein	WAS protein family, member 1 [Source:MGI Symbol;Acc:MGI:1890563]	83767	.	Y	down-reg.	-1.29314	-	N	n.d	-	N	n.d	-
178	Washc2	Protein	WASH complex subunit 2` [Source:MGI Symbol;Acc:MGI:106463]	28006	.	Y	down-reg.	-1.26906	-	N	n.d	-	N	n.d	-
